# Supplementary material for: Data in support of proteomic analysis of pneumococcal pediatric clinical isolates to construct a protein array
Source: Data Brief. 2016 Feb 5;6:917–22. doi: 10.1016/j.dib.2016.01.057 (PMC4758182; doi:10.1016/j.dib.2016.01.057)
Supplement: Supplementary file 1 — Supplementary material [file mmc1.xls]

## Sheet: Hoja1
Table S1. IgG Signal Mean Intensity (SMI) values of all sera used in protein array hybridization
	Total Mean	Mean GT Controls	SD Controls	Mean GT Problems	SD Problems	Mean C1	SD C1	Mean P1	SD P1	Mean C2	SD C2	Mean P2	SD P2	C11	C12	C13	C14	C15	C16	C17	C18	C19	C110	C111	C112	C113	C114	C115	C116	C117	C118	C119	C120	C121	C122	C123	C124	C22	C23	C24	C25	C26	C27	C28	C29	C210	C211	C212	P11
spr1887	1137.7	917.74	594.316	1340.29	848.971	787.236	367.683	1394.7	683.139	1129.84	779.179	1265.48	1055.55	1262.17	362.167	537.833	865	1045.67	1288.83	1019.33	1447.17	766.167	303	1077.83	643.167	417.833	280.167	290.5	755.333	741.333	601.667	859.167	256.833	1482	911.333	742	937.167	348.833	679.333	1263.67	1345.67	1433.5	1824.56	2760	2432.67	522.333	52	564.667	916.667
spr0327	1155.97	998.443	511.728	1301.05	595.987	885.229	461.853	1313.09	660.969	1133.32	533.257	1284.5	513.833	934	364.667	772.833	1273.83	1189.67	2099.83	2162.5	704.5	877.167	655.167	684.333	1323.83	1014.5	510.5	492.167	759.833	574.667	721.5	911.167	271.5	780.833	691.833	862.5	612.167	366.667	830.167	874	1518.67	1083.67	2204.33	1172.17	2144	1279.67	1296	930.667	1129.5
spr1739	6758.07	6214.53	6662.35	7258.7	4243.57	3952.57	4308.51	7542.85	4831.18	9434.33	8056.36	6867.99	3385.52	5312.17	1557.67	3074	3417.67	1268	7641.67	9368.5	2392.5	21695.2	2874.17	1541.17	4162	3489.67	816.833	563	2259.33	2045.83	2320.67	5309.5	1224	3094.33	3232	2322	3879.83	3432.5	12499	11052.3	31789.3	10310	16161.6	4048.5	11730.7	5410.67	14272.8	1939.33	6658.5
spr1754	8077.59	6749.54	5337.42	9300.79	3048.46	4555.22	1105.64	9460.99	2563.8	9993.97	7314.53	9080.52	3692.06	4054.83	3904	3393.17	3588.83	5916.83	7390.5	6976	3009.5	5540.83	4327.67	4888.33	5218.5	4934.67	3216.33	3224.5	4147.33	4609	4101.67	5177	4003.67	4695.17	4451.67	3786	4769.33	3170.83	11543.2	9560.17	28758.2	11635	20724.8	5414.83	14590.8	8881.83	8492	4137	10569.8
spr0642	1883.11	1661	1049.66	2087.69	1095.37	1329.28	615.549	2194.54	1250.52	2172.12	1338.95	1940.78	854.706	1616.83	487.333	1137.5	1773.67	768.833	2799.5	2494	1608.33	1765.17	1353.17	376.5	1243.33	1634.67	699.667	922.5	1147.5	708	1751.17	1626.67	506.167	1304.83	1295.83	880.333	2001.33	793.667	1505.5	1530.17	2043.33	2152.17	5699.44	2889.5	3944.17	2500.5	2354	819.667	2674.17
spr1036	3899.17	3393.57	2154.87	4364.85	2027.35	2871.69	1851.09	4520.31	2082.32	4049.65	2343.39	4151.09	1995.93	2786	1437.5	3040.67	4661.17	2156.17	7990.33	7788	4546.67	3187	2962	1067.83	2521.5	2708.33	1360.33	755.667	1992.33	1888.83	3073.33	2610.67	532.667	3013	2092.83	1627.83	3119.83	1377.5	2283.33	3330.83	4869.83	4149.33	6510.22	7780.5	8545.67	4522.67	5198.83	1285.83	4106.83
spr0934	3465.18	3167.96	2670.25	3738.94	4004.95	2827.1	2677.32	3960.79	4785.67	3883.37	2451.47	3433.9	2707.26	4932	175.667	958.833	574	1922.33	4519.17	3565.33	674.667	11285.7	641.667	2598.83	1341.17	2518.17	770.5	260.333	1074.67	7273.83	1401.67	2532.33	5709.5	1781.17	2133.17	2970.83	6235	1155.83	5450.83	4282.5	3564	2314	6415.44	1775.17	4531	9867.33	1282.5	2389.5	4262.5
spr0884	1812.14	2068.11	1676.5	1576.38	1197.43	1878.1	1890.75	1365.05	883.823	2834.88	2009.26	1866.97	1512.48	3642.67	74.5	797.333	308.667	834.5	1351.33	2036.83	981	5171.33	580.5	1030.67	2317.67	2159.5	688.5	580	731.167	2458.5	1146.5	1373.33	2361	2070.17	1651	1734.5	8993.17	840.667	3616.33	2281.5	2819.83	4415	3528.67	2240.5	2221.83	1678.33	1806	1861	1211.67
spr0679	1717.82	1277.69	701.518	2123.21	2890.42	1165.35	660.635	2460.21	3759.91	1446.39	682.411	1659.82	648.472	1797.33	582.333	928.667	1278.67	1244.67	2649.67	3073.17	749	1069.67	742.833	533.833	1237.83	1445	633	344.333	999.667	652.5	1053.67	1478.17	248.833	1727	1215.17	1041.5	1241.83	507.833	990.333	1229.83	1889.33	2003.33	2009.78	1505.5	3282	1316.17	1183.83	833	1607.5
spr1687	3303.46	3223.02	3339.08	3377.55	3362.13	2991.02	3588.68	2818.1	3043.48	3676.38	2518.63	4146.8	3718.17	7655.83	147.333	712.5	378.667	2565.17	8550.17	5110	642	15741	428.167	3398.33	688.333	1112.5	484.833	446.167	786.667	5460.17	904.167	2214.33	2059.17	1850.83	1949.33	4377.83	4121	873	6605.67	2425.5	5468.33	4172.33	5756.33	837.5	9429.17	1271.17	1369.83	2812.33	2531
spr0247	1879.49	1468.21	1557.95	2258.31	1162.23	864.521	260.971	2424.92	1040.84	2343.3	2205.01	2029.21	1310.93	917	674	695.167	774.667	682.833	825.167	835.167	898.333	1463	934.333	1543.17	788.833	1229.83	735.5	1070.33	769	926.833	724.167	867.833	900.333	325.667	667.833	896.167	603.333	578.833	4829.67	1707	4382.67	4074.67	3024.56	1395.17	7697.83	2340.33	491.5	116.667	1894.67
spr1382	1118.21	991.383	541.946	1235.03	986.448	894.042	485.158	1137.32	844.503	1158.22	600.144	1369.38	1169.85	1569.83	104	999.333	599.5	951	1174.17	1808.83	869	2054	596.167	391.333	577.167	983	536.833	706	482.833	674	928	753.667	437	1287.67	797	509.333	1667.33	787.333	1715.17	742.5	1036.17	1884.5	1129.89	902	2603.67	1111.5	487.167	841.5	862.333
spr0561	5611.86	3527.48	4515.26	7531.68	4868.39	1463.26	1168.83	8078.95	5138.98	6750.54	5714.88	6779.19	4521.82	894.833	324.5	1202.5	1296.5	1517.17	1676.83	3495.83	3161.83	4866	953.5	768.167	650.833	740.667	316.333	1947.33	796.5	1021.5	969.167	1054.17	375.167	924.833	694.667	1947.67	3521.67	562.167	12223.3	10073.7	9184.17	15877.8	12303	7605.17	15478	2490.83	1232.33	1313	12216.7
spr1903	2758.71	2085.47	1444.55	3378.8	1530.21	1646.25	1046.95	3473.01	1201.08	2629.19	1764.33	3249.26	1930.09	1937.17	3224.67	1940.17	4172.67	2158.17	2971.67	3556.5	2217.5	1390.5	1991	1857	692.667	1292.17	613	28	697.333	587.667	1787.67	1244	445	1378.33	464.5	1345.5	1517.17	933.667	1648.5	2733.33	2759.33	3704.67	3416.22	6484.83	5898.17	2366.17	2045	1491.67	2740.17
spr1918	2303.68	2100.54	1710.21	2490.79	1815.24	2015.47	1871.52	2526.67	1959.65	2690.56	1883.85	2441.45	1657.45	1779.17	145.167	981.833	475.833	1274.67	2958	1561.67	1132.67	7107	378.333	2062.83	1351.67	1310	921	269.5	1137.17	1188.5	1542	2159.17	3284.83	2830.17	1825.67	2986.83	7707.5	789.333	2528.83	2763.5	2580.33	5003	1278.44	1730.33	4075.5	1292.67	618.167	2487.67	3828.33
spr1975	1048.79	1023.21	599.283	1072.36	466.214	856.771	427.221	1184.3	416.174	1292.29	719.819	918.438	500.014	1120.83	716.333	662.833	1491.5	496.667	1130.67	1084	1619	1905	646.167	644.5	758.167	826.5	486.833	231.5	381.333	529.5	898.5	908.333	262.167	919.833	572.833	840	1429.5	770	973.5	1401.33	1386.33	1127	2256.89	2997.83	2114.17	954.167	830.667	437.833	1213.5
spr0075	3455.44	3501.19	4799.77	3413.29	2541.84	2420.33	2386.89	3941.1	2963.94	5062.24	6785.83	2687.56	1633.32	1318	536.333	649.333	598	1983.33	5163.67	11358	3754.5	3025.33	5198.17	4157.17	2124.67	1351.83	357	201.167	1322	1801	1427.33	1094	2905.67	1343.83	871.167	3296.5	2249.83	1080.33	5497.5	4122.5	5146.5	4284.67	4600.89	2232.17	27487.2	7938.17	471.167	1592.83	5894.17
spr1652	1239.18	1040.6	640.623	1422.08	703.733	934.486	510.346	1532.72	628.415	1209.12	781.589	1269.95	791.255	664.333	178.333	1020	916.167	1154	1195.67	1714	1822.67	2187.67	598.833	700.5	446.167	501.667	259.5	1020.67	751.667	875.333	1133.5	1187.67	291.167	873.667	353.167	1446.5	1134.83	247	901.833	702.167	897.167	1667.33	1472.89	2140.17	3077.33	1699.33	330.5	857.5	1513.83
spr0328	1762.09	1452.61	1278.74	2047.13	1145.75	1168.1	880.977	2175.58	1072.79	1950.85	1664.1	1870.52	1252.76	503.5	327.833	1106.33	738.333	1535.5	1672.33	3333	1733	3035.17	1172.83	1544.5	554.833	725	309.167	418	648.333	846	519.167	1255.5	271.5	1279.67	148.833	2856.67	1499.33	545.833	2105	2550.17	1141.17	5706.5	1390.44	1291.5	4760.17	2701	366.833	248.5	3322
spr1060	8864.14	7837.83	5281.29	9809.43	7413.79	6621.31	5362.2	9745.04	7771.86	10566.2	5207.52	9897.97	7141.53	18056.3	2041.17	1761.33	1811	3420.17	9052.67	7624.83	5511.33	16422.3	2669.17	8719.67	8235.17	6545.5	715.167	139.5	6045.17	6013.5	3330.67	5624.83	7837.17	4821.33	3964.5	6946.33	21602.5	5170.17	18078.8	10347.5	13089	11359	14404.8	12507.8	11575.7	5996.67	4567.33	8316	28037
spr1251	1837.68	1512.14	924.628	2137.53	1371.28	1483.43	939.522	2088.98	1318.54	1748.7	1040.46	2204.29	1481.94	1839.67	173.5	1227.33	611.167	1919.67	3193.83	1885.17	389	3001.83	358.167	1082.83	931.333	1354.83	1040.33	512.5	971.5	1413.17	1524.17	2426	807.667	1779.33	1545.83	1632.5	3981	667.833	2194.33	1432.33	1283.67	4040.33	1109.67	1456.17	1618	1563	549	1408.17	3623.5
spr1645	1137.87	1060.67	810.201	1208.99	670.883	923.674	675.627	1250.27	765.41	1359.9	942.766	1152.22	532.987	1069	400.667	422.167	630.5	967.167	1515.67	2645.83	332.5	2562.33	320.5	851.5	395.333	1011.67	419.333	349.5	795.5	636.833	781	902.167	298.667	776.833	794.667	1058.5	2230.33	357.667	1114.17	920	2488.17	1493.17	1372.33	665.167	3928.33	1029	735.167	852	1269.33
spr2021	12449.5	12424.3	9020.16	12472.8	9152.88	10128.2	6393.22	13326.1	10549.4	15877.9	11424.3	11299.4	6950.01	15247.2	5672.17	1599.33	8504.83	10612.3	9005.67	20234.3	20962.7	12577.3	4872.67	14020.7	5446.67	3965.5	1222.67	250.167	17284.3	12957.7	19672.3	10189.3	6779.5	11482	3094.5	7646.5	19776.8	9808.17	31589.2	4210.33	11431	15872.8	30316.7	28028.8	36703.2	5742.5	5532.83	12537.3	9338.67
spr0101	1900.5	1564.13	764.162	2210.32	1161.59	1499.68	788.209	2100.92	1037.01	1725.32	724.828	2360.75	1334.55	1657.5	756.5	855.833	1629.33	930.5	2901.33	2655.17	786	3241.33	847.333	652.5	1558.83	1854	870.667	736.833	1328.5	1026.17	1782.17	2241.5	472.667	1805.5	1535.33	1080.5	2786.33	885	1134.5	1386.17	2743.17	2082.83	2534.44	1422	2750.33	1758.67	1297.83	757.333	1623.33
spr0440	1135.76	964.654	712.964	1293.36	702.564	829.667	510.947	1422.14	647.646	1213.37	908.327	1116.28	756.663	603.167	207.667	580	657.5	978.333	1176.17	1724.83	1666.17	1953.33	619	938	696.167	357.667	152.667	96.5	649.5	814	797.667	847.667	248.333	1011.33	559.167	854.667	1722.5	909.667	789.667	847.5	827.333	1894.83	1137.56	1740.67	3777	1480.5	256	190.167	1436.5
spr0057	2121.89	1831.53	1027.88	2389.33	1808.19	1816.05	1125.7	2644.45	2085.46	1799.79	753.111	2038.54	1322.63	3429.33	1712.67	761.667	2283.33	1111	3006.83	2174.5	2353.83	2790.67	753.833	5046.33	801	1278	326.5	-0.333333	2732.83	1549.83	2725.67	1125.67	984.833	1958.67	1056	1727	1895.5	1190.5	1217.83	1375.33	2623	1801.17	3475	1506.17	2846.17	1108.83	1075.83	2298.67	10051.5
spr0906	1390.88	1325.38	764.994	1451.21	983.566	1301.74	827.981	1386.6	861.925	1481.09	747.999	1540.06	1153.96	2577	112.667	1260.5	451.833	1290.5	2050	864.667	883.333	3337.17	362.833	469	1796.67	1414.33	756.667	620.667	884.333	1127	1247	1643	784.5	1719.33	1576	886.833	3125.83	895.167	880.667	984.833	1131.67	2061.5	2521.78	1052.5	2253.83	1478.67	522.167	1363.83	1085.17
spr0693	3742.92	4356.61	4062.9	3177.68	2336.29	3519.57	3857.82	3331.63	2762.77	6301.98	3996.88	2966	1641.66	6441.17	1233.17	879	1564.33	1966.33	3570.17	3097.67	1614.33	17613.3	777.167	2250.33	3166.5	2917.67	530.167	239.167	1813.83	3135.17	1235.67	2372.5	3187.83	4648.17	3310	4997.83	11908.2	3277.67	3493.33	5818.33	13373.8	7016.67	14608.3	3215.5	5159	4987.67	2864.67	4196.67	2584
spr0931	2114.59	1816.61	745.441	2389.04	1169.87	1771.36	780.672	2507.27	962.755	1812.96	656.336	2226.49	1424.61	1937.83	2600.17	1308.33	3152	1592.33	2881.83	2773.33	2784.83	2336.83	2852.17	2277.33	1179.67	1219.83	675.167	810.5	1087.5	1002.83	1537.33	1629	548.833	2012.33	996.5	1498.83	1817.33	760.333	2730.5	1610.83	1550.33	2140	2108.78	2254.33	3258.17	1730.17	1312.83	1612.5	1851.33
spr0747	2056.53	1850.4	1275.76	2246.39	1592.89	1458.15	953.522	2337.97	1837.43	2449.88	1440.5	2120.46	1225.92	2511.83	496.667	778.833	1481	831	3265.67	3667.67	1211.33	3453.5	711.333	661.333	1467.5	1888.33	471.833	1175.5	1232	712.667	899.333	1500.67	260	1787.67	878.333	1420.67	2230.83	537.667	3133.33	2431	5124.83	3792.17	2690.89	1412.17	5117.17	1706.83	2595.17	1227.33	1849
spr1370	3058.84	3566.02	3784.24	2591.7	2367.67	2601.1	2804.21	2575.22	2511.86	5491.56	4885.81	2614.35	2234.65	2259.33	3522.33	958.667	1215.67	1279.5	2525.67	7220.5	3186.5	1652.33	397.5	1859.5	897	2033.67	604.667	59.6667	1732.67	2533.33	1141.33	1815	8885	2149	366.167	2385.5	11746	1870.17	5386	4598.83	17779.5	3575.83	9456	1779.33	9035.5	4884.67	2119.33	1899	3006.67
spr1771	1053.15	816.806	711.072	1270.83	658.168	643.799	412.804	1353.75	543.947	1089.28	955.694	1156.82	793.942	553.667	54.1667	849.333	734.667	1067.17	809.667	1918.5	1040.5	567	429	1047	132.5	251.833	311.667	595.333	285.333	782.833	514	580.833	116.667	696.667	241.333	934.167	937.333	287.833	947.333	660	761.5	2626.67	874.222	955.333	3445.83	2017.33	244.5	316.5	1128.5
spr1707	1081.97	1019.27	558.716	1139.72	798.261	1054.55	614.162	1088.4	680.671	1113.74	653.177	1210.28	956.032	1176	83.3333	959	500	900.833	1293.83	1641	628	1006.5	594.833	1236	815	1290.5	552	551.167	470.5	2371.17	1132	934	652	1294.5	832.833	1506.5	2887.67	521.333	589.833	723.833	742.833	1216.67	1219.89	856.667	1836.33	1417.5	444.333	796.167	768.833
spr1333	1603.03	1473.63	836.688	1722.21	1116.28	1403.32	829.904	1776.8	1214.4	1687.1	1017.02	1647.16	999.32	1633.67	1147.17	1104.33	1692.33	358.5	1995	3024.67	1650.33	1066.67	1072.5	2660.17	798.833	1564.67	1017.83	99.3333	1358.5	753.833	1268.17	1582	724.667	1384.5	486.167	1467.17	3768.67	1211.17	936	995.333	3213.17	1300.17	1649.22	2194.17	2988.67	1954.17	798.167	657.167	1437.5
spr0304	1762.75	1821.77	1104.72	1708.39	714.834	1517.27	678.211	1928.96	692.756	2244.58	1454.44	1405.09	647.367	1682.67	1255.17	1505.5	2922.83	1337	2649.83	1640.17	2679.67	2296.83	1106.67	898.333	1361.67	897.667	782.833	2351.5	844.167	803.833	1531.33	1372.33	466	1951.67	1085.83	966.833	2024.17	1567.67	995	1505.5	2419.17	3006.17	5603.44	4929	2766.33	1550.17	2193.67	811.167	1715.17
spr0334	1824.86	2098.05	1686.38	1573.24	803.373	1653.85	1110.21	1696.56	934.01	2827.55	2114.04	1403.68	563.656	2674.17	1097.5	717	1489	1518.17	1556.83	5609.5	909.5	2595.33	871.667	1191.5	1172.83	1207	758.333	3207.17	1021.67	646.5	1303.67	1027.67	1166.17	2104.83	1389.5	1390	3067	1083	1267.67	2084	3211	3807	6190.22	2957.17	8288.33	1128.33	2521.5	1201	1077.67
spr0565	1703.23	1606.14	1716.95	1792.65	882.787	1445.7	1912.37	1918.64	802.663	1725.36	1159.43	1619.42	982.364	896	183	1188.33	1286.83	1330.67	2043	2554.5	4037.17	1082.83	504.667	794.5	632.833	570.5	262.5	9512.83	852	655	1055.5	879	239	1499.17	561	569.333	1506.67	806.5	1879.67	1229.33	1938	2425	2226.33	3342.67	4455	2029.17	355.333	831	1491.17
spr0907	1919.52	1813.43	779.419	2017.23	711.601	1675.22	700.947	2156.19	742.359	2070.02	827.567	1826.17	640.521	3092.83	952	1132.17	2713.83	1910.5	2533.67	3066.5	1524.33	1602.17	1328.17	1504.33	1551.83	1797.33	812.667	1323.83	1037.17	952.333	1797.17	1166.83	601	2089.17	1358	1701.67	2655.67	1433.17	1096.5	2207.17	2069.17	2571.17	3326.67	3638.67	2859.67	1499.17	1458.83	1104.83	1281.67
spr0908	4008.5	2794.27	1775.84	5126.87	4504.2	2459.62	1479.77	5054.03	3949.47	3472.84	2100.5	5227.03	5309.15	6502.17	3390.33	1108.33	2675.33	1569.67	2586.17	3130.5	1797.83	2803.5	957.333	2273.83	3807.5	3445	536.333	1571.33	1739	1945.33	1174.33	3858.67	396.667	1910.67	2459	1709.33	5682.67	3243.83	8826.83	1958	3673.83	6112.33	3212.22	2489.5	4000.83	1962.17	1511	1778.17	13637.5
spr1536	1395.44	1009.05	911.451	1751.33	842.118	779.042	709.709	1932.6	808.747	1270.31	1102.48	1502.08	848.004	246.5	129.667	1211.33	1112.67	1407.17	1720	2519.67	2052.83	2064.5	621.333	683.833	464.5	127.333	101.5	690.333	464.833	186	242.5	408.833	142.667	934.5	145.833	263.167	755.5	237.667	1383.67	954	1056.83	2083.5	1968.78	2307.67	4033	1921.67	280.167	392.833	2079
spr1909	1894.68	1978.48	1143.61	1817.49	1055.96	1788.14	843.853	1918.14	977.076	2215.15	1536.58	1679.09	1174.15	1682	1816.83	1758.5	3158	1105	3618.5	3182.17	2568.67	595.333	937	1455	1408.67	1500.5	972.833	1171	1764.5	1699	1612.33	2239.83	1564.5	2424.5	316.333	1341.5	3022.83	1766	1883	824.333	3181.67	1490.17	5714.11	2829.67	3953.17	3396.33	714.5	578.5	1994
SPA064N	838.428	900.498	722.612	781.259	660.735	850.951	770.184	885.159	793.673	880.544	616.217	638.396	396.72	554.833	143.167	226	455.833	392.333	1500.67	2251.83	3026	1275.67	1576.83	1068.33	469.167	299	57.5	1973	580.667	450	555.167	515	1578.5	240.333	94.5	466	672.5	352.167	1235	342.667	1124.17	1201.83	2072.78	1286.83	1869.17	556	122.333	931.667	945.167
SPA064C	3062.06	1744.86	1280.48	4275.27	2691.49	1294.85	550.196	6231.77	1595.18	2416.23	1725.81	1585.08	986.234	1051.67	1160.67	1703.67	597.667	1152.33	1417.33	2085.33	1845.83	2573.67	1094.67	2257.33	742.5	943.667	944.667	1514.83	691	1097.83	987	814.833	617.5	1948.83	770.833	1712.33	1350.33	1417	4251.83	1238	6224.83	4290.33	3091.33	2049.5	4284.33	1298.5	282.167	1565.83	4942.33
spr0121	1903.89	1670.21	769.31	2119.13	1056.65	1490.01	608.059	2322.67	1090.88	1869.62	928.344	1839.26	971.458	1750.83	1431.83	1611.17	2635.17	1659.5	2655.33	2490.5	1604	883.833	1286.67	869	1645.5	1671.33	639.333	2083.67	920.333	757.333	1613.67	1602.17	431.5	2040	899.833	1153.17	1424.67	830	987	1641.33	1577.17	1719.5	3566.33	3096.33	2885.83	2957	2384.33	1052.17	2843.33
spr0096	3495.92	3048.29	3753.84	3908.2	2193.6	2171.3	1751.48	3757.5	1850.79	4171.09	5429.04	4115.42	2644.74	1791.5	3500.17	1300.17	4213	1752.67	7659.17	3355.5	4481.33	4519.67	1900	655.833	1694.5	1158.33	663.167	149.333	1806.5	1172.83	1822.17	992.333	327.833	3379	1009	642.333	2164.83	838.167	4324	2567	2266.33	7132.17	21879.1	4925.17	4198	2050.33	3644.17	754.667	2830.17
spr0286	3747.02	3736.16	6290.02	3757.02	3271.31	2478.46	3731.33	4632.03	3848.12	5706.55	8590.3	2553.89	1731.7	187.167	379.167	1135.83	567.333	1601.67	6999.17	15449.3	3001.67	3201.83	5214.17	307.333	323.333	505.167	307.333	8819	799.667	208	439	632.5	132.333	662.833	532.5	6886.17	1190.5	256.667	3522.83	5048.33	5888	3548	4669.67	2164.5	33156.3	12443	443.833	141.333	3139.17
spr1645	1457.78	1373.32	909.849	1535.57	933.138	1422.29	1026.08	1526.89	973.998	1601.11	964.945	1547.51	905.227	1717	117	1039.17	506.667	1175.17	2744.33	1084.5	112.833	1919.67	220.833	3433.83	1366.67	1496.5	920.833	186.167	849.5	1199	1689.17	1600.83	396	1874.83	1517.17	3606.17	3361.17	739.167	1480.83	1196.17	929.167	2184.67	1689.56	710.667	1472	619.5	605.5	2303.83	1574
spr1823	1463.72	1474.2	874.074	1454.06	903.865	1369.41	832.769	1542.86	840.221	1724.86	1129.31	1331.96	999.685	1275	1227.33	1702.5	2473.33	1401.67	2217.5	1933.33	2411.5	250.167	751.333	1402.67	592.167	1089	913.167	475.667	1304.5	1009.33	1391.67	2006.17	670	951.167	415.833	1005.33	3995.5	1266.83	1160.67	473.5	2381.5	1344.67	2762.33	3168.67	1865.17	2871.5	736.167	700.333	1460.17
spr0044	848.053	781.895	526.551	908.987	388.369	635.465	294.716	967.008	368.183	1016.23	702.378	829.208	412.964	623.5	318.833	520.167	1070.17	769.333	1060.17	966.833	1216.33	439.5	551.5	315.5	909.833	542.333	363.667	555.167	372.167	506.667	537.333	449.5	125.667	925	591.833	420.5	1099.67	365.667	404.333	1091.33	1092.67	1195.5	2071	2787.83	1379.83	431	776.667	519.333	875.167
spr1061	4951.17	4493.55	3254.05	5372.67	4660.14	4036.42	3363.74	5275.64	5027.23	5721.45	3574.62	5506.07	4260.66	7326.33	94.3333	1134.5	399.667	2362.33	4418.5	4377.5	1584.17	10014.3	498.5	2761.83	5517.33	7128	578	707.333	3299.33	7808.33	3049.83	5937.83	3672.83	4503.17	2574.33	3287.83	13838	4127.17	10625.8	7352	3997.33	9549.83	2661.78	4451.83	5807.17	6653.33	851.167	4322.67	10573
spr1431	4092.46	3772.67	2561.99	4387	1794.68	2550.97	587.228	4348.16	1329.66	5490.61	3369.66	4440.41	2337.6	2725.83	3707.33	3372.5	3307.83	3026	3071.17	3301.5	2540.5	3177	2435.83	1967	2296.5	2649.17	2851.5	1937	2127.5	1955.17	2202.17	1817.83	2892.5	1813.17	1767	1855.67	2425.67	854.167	6204.5	6327.33	10549.2	7893.67	10817.6	8360.17	7937.5	4135.83	5791.5	1948.83	4744.33
spr1645	3597.22	2964.99	1308.97	4179.54	2632.3	2990.73	1304.09	4292.92	2716.81	3183.36	1489.45	4023.65	2591.01	2688.33	388.333	2790.33	2336.33	4296.5	5114.17	3900.5	1514.33	3556.67	1274.17	2974.17	3616.5	2707.83	1644.5	2460.67	1985.5	2588.5	3571.83	4459.67	1516.33	3822.5	2421	4303.83	5845	1728	2617.83	3738.17	2198.67	5947.33	2015	1843	4168.5	3672.33	1153.33	2915	4336.67
spr1531	4522.29	3966.12	1808.02	5034.55	2370.54	3644.41	1441.1	5259.17	2374.64	4405.35	2153.66	4725.71	2406.47	3550.5	4912.67	2912.17	6698.17	3315.83	5502.33	5998.67	4306.33	2010.83	3673	3716.5	3541.5	2340.67	1702.17	1037	2634.5	2135.33	3316.33	3172	6062	4600.67	3341.33	2697.33	4288	2044.17	2456.5	3534	5941.5	4795.67	8912.44	7211	7317	3578	3468.83	2089.17	3962.17
SP2286	2121.13	1644.1	1037.99	2560.49	1220.46	1455.53	994.049	2698.3	1051.24	1800.08	1069.22	2371	1435.57	2257	2434.83	1120.67	3275.83	1730	2019.67	3741.5	2360	1237.83	1613.5	3063	922.333	946	599.167	398	341.167	647	905.5	605.667	165.667	1958.17	506	1297.83	786.5	367.667	1333.33	2198	2095.67	2524	2703.11	3052.83	4219	1524.83	1452	1140.33	4086.83
spr1995	10702.6	7855.67	9033.38	13324.8	10274.4	3423.38	3581.43	10927.5	9312.41	14112.2	11025.5	16621.2	10906.8	5870.67	3575	1369.67	3011.5	2955.17	6646	13276.7	3717	14058.2	4549.83	4508.83	1005.17	1080.33	215.667	689.667	2584.5	2090.5	2076	1326	281.5	2490.5	264.167	2435.5	2083.17	1875.33	19811.7	23921.7	24559.5	19397.2	34533.8	15797.8	25723	9521.17	14311	3335.33	6975.83
spr1945	535.72	491.635	414.179	576.325	436.623	434.84	409.198	564.629	485.046	615.671	444.139	592.406	374.687	130	193.167	338	138.833	205.667	1804.17	529.5	519.333	147.5	141	325.5	508	230.667	248.333	771.167	334.667	201.667	342	467.667	137.167	873.833	96.3333	415.5	1336.5	873.833	302.167	146.5	808.333	512	947.556	1405.17	396.667	1002.83	237.833	138.167	439.333
spr0440	2073.94	1887.16	1079.02	2245.97	986.989	1701.43	805.156	2323.92	780.935	2137.39	1338.28	2138.78	1236.09	2126.33	2273	1132.33	3468	1464.33	3175.67	3505	2296.5	768.667	1389.5	1713.5	1626.83	1258.67	530.333	638.5	1468.67	929.333	1422.67	1575.67	1113.67	2250	1548.33	1515.83	1643	969.167	1152.67	1669.33	2075.33	1933.5	5213.78	4886.5	3080.33	1513.33	1678.17	1044.17	3445.17
spr1098	2345.61	2217.11	1119.93	2463.97	1694.15	2034	1016.98	2766.11	1979.77	2523.96	1172.13	2048.53	1128.9	4495	1224.67	1586.5	2853	1974	2098.67	3775.5	2407	3370.5	758.833	2229.83	2563.17	2332.67	808	170.833	1610.83	959	1712.83	1655.5	1007.17	2670	1768.67	1734.5	3049.33	1514.5	2138.67	3586.5	2546	3576.5	2849.22	3543.33	5198.33	1159	1318.5	1352.33	2837.5
spr1243	1793.91	1795.57	981.023	1792.38	1006.58	1649.09	763.838	1881.47	1050.08	2057.74	1275.37	1669.88	963.258	1624.33	1598.83	1442.67	2474.17	853.5	1330.17	2560.17	2871.17	2808	1375	1413.83	965.833	1343.17	1050	817.333	1451.17	1022.67	1738.17	2657.67	469.167	2169.67	579.333	1809.83	3152.33	951.167	1116.67	1088.67	3345.17	1313	3744	4757.17	2705.33	1833.5	1646.67	765.5	1099.33
spr0656	2142.98	1968.37	1322.09	2303.81	1042.79	1585.51	834.738	2331.95	1135.67	2524.98	1692.62	2265.12	934.821	1296.83	717.667	1459.17	2510.33	2115.5	3138.33	3063.17	2673.17	3186.83	1427.33	627.167	1304.33	1462	692.833	702	1074.5	821.333	1659.83	1505.17	510.667	1594.83	1662.83	712.833	2133.5	978	1214.83	1674	6761.5	2081.67	4212.11	4436.67	3469.83	2317.5	2777.33	917.167	2756
spr1577	2564.43	2811.91	2197.87	2336.48	1964.39	2013.19	1539.34	2411.33	2218.68	4096.7	2457.81	2233.57	1614.74	4848.83	1118	1130.33	1389.83	1828.5	3204	2106.83	1592.5	7003.33	705.333	1995.17	565	1174.5	663	826.5	1156.33	2296	1201.17	1611.5	3080	1566.33	421.5	2797.5	4034.67	4068.67	5438.83	3676	10650.3	6584.67	5732	3652.83	2584.67	2460	2785.5	2466.67	4531.33
spr1825	2287.77	2188.6	1335.53	2379.11	1107.67	1978.4	1410.95	2491.12	1278.28	2492.51	1011.62	2225.08	833.751	1983.33	720.833	1708.67	2292.33	1764.17	3547.67	3437.17	2170.83	7660.67	1434.17	840.5	1538.83	1532.17	960.667	1285.67	1242.33	1192.67	1595.17	2334.33	770.667	1693.17	1913.17	1386.5	2475.83	1266.83	2068.67	1887.5	3595	1907.33	4387.78	3225.17	3803.33	2620.5	3198.17	1159.33	2392.83
spr0868	1658.98	1531.21	857.261	1776.65	789.373	1404.93	873.991	1793.68	870.838	1709.44	720.853	1753.24	688.689	1423	562.833	1166.83	2108.83	1057.67	3479.17	2991.83	1775.33	3756.5	1070.5	647	1210	1163.17	653	863.333	962.833	767	1149.83	1482.83	318.5	1050.17	1308.33	1192.67	1557.17	615.333	1064.17	1324.67	2190	1405.5	2898.22	2661.17	2480.17	1964.17	2419.67	851	1633.33
spr1494	3551.76	3682.88	2949.71	3430.98	2841.81	3256.37	2933.44	3756.2	3361.34	4831.46	2936.24	2983.81	1932.36	1989.83	202.333	1931.17	438.167	3275	5798.67	5835.67	1072.33	12771.3	888.667	3018.17	1536	2284.83	1630.33	755.5	2023.67	3669.17	1246.5	3559.5	4590.83	2742.83	2649.17	4643	9600.17	1792.17	7026.5	4586.67	5359.17	9835.17	1810.11	846.5	8268.5	3358.5	2432	5432.83	4456.67
spr1430	2020.77	1796.25	1181.45	2227.56	1983.56	1766.87	1242.69	2503.49	2515.54	1889.45	1060.8	1848.16	762.047	1687.67	590.333	1176.33	1819.67	870.5	2498.67	3171.83	3794.67	5850.17	1399.17	606.333	1012.67	1364.5	654	1003	2298.17	2039	1151.17	1446.5	386.167	1595.83	1874.5	897.333	3216.67	734.667	791.167	1388.83	2834.5	2779.67	1741.44	1539.33	4264	1720.83	2034.67	634.667	4004
sp1772	1650.26	1683.93	1515.22	1619.25	1713.7	1538.51	1487.28	2034.3	2104.77	1810.79	1473.51	1048.55	664.737	857.333	560.5	422.667	736.667	811.5	1926.17	5958.5	2962.83	4024.83	2592.33	2491.67	761.167	414.333	150.5	665.167	901.5	530.5	986.167	966.833	4378.67	486.833	386.667	1522	1428.83	596.167	1962.5	586.167	1939	1493	2766.56	1935.83	5462.5	4128	298	845.833	2302
spr0794	1691.65	1741.55	1223.78	1645.69	628.382	1644.58	1180.44	1823.55	639.329	1843.83	1217.43	1401.14	539.974	1328.17	1356	1307.17	2976.5	1393.5	2559.33	1541.67	2719.17	6131	1191.17	871.167	1281.67	771.333	656.167	2834.5	1041.5	771.167	1370.67	1058.67	412	1568.17	1241	1074.5	2013.67	661.667	795.5	1821.83	2043.33	1710.33	3662.89	5018.17	2482.33	898.333	1511.17	878.833	1621.17
spr1906	735.648	583.167	489.833	876.092	595.541	496.208	415.14	975.629	656.225	692.333	554.882	739.229	487.292	514	55.3333	378.833	582.333	680.167	861.333	1093.33	863.667	1985	198.333	268.5	150.167	171.833	207.833	811.5	297	275.667	364.333	426.333	152.667	380	290.167	584.167	316.5	98	695.333	414.833	781.667	892.833	825.333	1164.67	2293.17	803.167	142	390.833	710
spr0337	1423.32	1555.99	1297.84	1301.11	561.124	1158.41	623.59	1435.39	586.709	2294.32	1710.56	1116.48	481.589	815.5	891.667	791.167	1540.17	896.667	2827.17	1407.5	1303	1243.83	1013.83	2023.17	1464.5	934.5	424.667	593.5	495.167	760.5	747.167	777.667	400.167	987.833	1035.67	2171.5	2255.33	924	3724.17	1451.67	1748.5	1068.17	6746.11	5027.33	1577.83	1679.67	1530	1180.5	980.833
spr0716	1274.24	1376.06	862.41	1180.46	435.188	1139.72	516.873	1225.19	434.705	1757.65	1118.56	1118.95	442.302	1790.83	616.5	879	1828	881.333	1683.83	1325.17	1777.67	2302.33	526.5	1003.83	1154.17	753.333	432.5	1030.83	827	800.167	953.167	994.667	337.333	1656.83	923.5	1057.17	1817.67	788.333	670.167	1542.33	2149.67	1648	2946.78	3520.33	1904.17	655.667	4210.17	773.167	888.667
sp_2093	864.383	936.408	1120.42	798.044	342.604	933.528	1315.31	871.879	346.536	900.341	505.361	696.521	320.03	1030	465.667	347.167	1057.5	637	1008.83	847.833	1034.67	588	400.5	451.667	611	534.667	261.333	6953.17	873.167	434	584.5	608	225.667	1215.17	588.667	435.333	1211.17	498.667	436.5	1059.83	1089.5	1018.33	1291.78	2006.5	1565.67	498.5	646.833	257.5	810.167
SP_0462	1055.79	1184.67	1860.22	937.088	585.867	1260.55	2190.66	936.485	433.63	990.361	740.808	937.917	763.813	6274.17	201.667	317.5	563	588.833	969.667	1158.67	1007.83	1063.67	179.5	783.5	463.667	325.667	259.833	9869.67	468.667	428.333	433.5	757.167	195	1288.83	825	562	1267.83	311.5	510	2834.33	766.833	1450.83	1139.22	1735.83	1588	389.667	46.1667	437.833	675.833
spr1712	1690.1	1695.63	1276.33	1685	1146.85	1892.67	1449.57	1683.05	1158.7	1550.91	888.483	1687.69	1168.2	1885	108	808.833	486	2050.33	3657.67	1862.33	824.667	7340.17	390.833	1808	1573	1534.17	779.833	2230.17	1279.67	1598.5	1805.83	2018.67	1477.83	2115	1719.67	2386.5	3683.33	1406.5	967.167	788.167	669.833	1616.33	1232.89	2783.17	1364.17	1284.33	311.5	1499.17	1950.17
spr0174	927.65	928.894	726.236	926.504	502.301	881.771	730.14	943.833	587.808	974.925	660.337	902.677	370.923	623.5	249.333	502.833	797.833	846	1357.67	1400	826.5	3070.33	480.833	680	478.333	641.167	275.667	3066.17	479.167	505.833	626.667	959.833	294.667	700	764	798.167	738	350.667	513	643.667	1387.67	861.167	2685.44	1919.17	1344.83	329.833	840.5	472.833	1138.33
spr1875	4856.76	3492.83	2794.46	6113.02	4461.7	2917.41	2149.51	5669.56	4372.53	4227.1	3402.58	6722.78	4653.13	2555.5	2637.17	1510.33	4015.67	1798.33	2875.33	5823.17	1040.67	11083.5	1436.33	3177	4518.5	4080.83	1201.17	1927	1332.17	989	2109.5	1847.17	3957.83	3153.33	1654.17	1658.67	3635.5	2206	6715.33	2285	5107.67	13510.2	2318.78	2393.83	8888	1722.83	3491.5	3592	3602
spr1257	1213.59	1241.9	643.197	1187.51	844.717	1252.56	690.712	1157.59	792.257	1308.79	598.34	1228.66	937.137	1574.33	91	959.167	485	1486.83	1532.5	967.667	1139.67	3120.5	519.833	940	1063.17	1282.67	694.667	2373	665.5	1325.17	1352.33	1526.33	410.5	1633.67	1132.5	1273.17	2512.17	933.833	957.833	1005	733.5	1683.83	1600.89	2443.17	1573.17	1123	492	859	877.833
SP_0464	445.617	490.883	667.515	403.925	325.18	511.097	779.528	375.341	219.416	422.802	305.361	443.229	436.559	2587.67	47.8333	112.667	214.167	214.667	212	512.5	505.5	3033.33	76.8333	336.5	178.833	144.833	77.8333	1620	153.167	121.333	180.333	308.167	48.3333	575.167	330.667	194.667	479.333	77.3333	248.333	655	494.833	711.5	541.556	940	930.333	166.667	8.16667	140.833	272.5
spr1418	2361.34	2489.93	1261.01	2242.9	1470.63	2372.74	1208.42	2268.68	1304.06	2720.6	1591.51	2207.46	1718.06	2073.67	1812	1508.17	2978.5	2702.83	3535.5	3029.5	2778.33	5456.83	1025.17	1943.83	1429.83	1748.67	915.833	1758.83	2171.17	2802.33	1776.5	2920.83	2048.67	2642.17	595.5	1739.67	5551.33	1989.67	2175.5	1287	4202.17	1823	4953.22	3774.33	4216.83	3398.33	995.667	1386.17	2169
spr1584	1813.12	1954.81	1522.22	1682.61	1046.94	1710.38	703.069	1722.92	987.639	2314.26	2275.37	1627.19	1154.3	1654.5	1705.67	1678.5	2505.33	1118.67	2468.17	1814.17	2806.5	2658.83	1174.67	1490.67	755.167	1391.33	1136	2825.83	1295.83	1590.17	1637.67	2341.67	649.5	1320	455.667	1710.5	2864	1236.33	1190.17	716.5	9584.5	1531.5	3185	3163.67	2552.5	2090.5	1073.67	1045.17	1406.83
spr0012	1355.9	1259.27	828.264	1444.91	785.16	1246.94	876.921	1519.33	646.108	1267.85	659.209	1342.58	957.555	1382.67	476.167	567.5	1612	959.833	1707	2118	1633.17	4375.83	388.167	1326.33	595.5	789.167	579.5	2493.67	648.5	484	880.333	1378	314	1615.17	1255.5	1149	1197.67	463.167	781	1343.67	1665	1308	1669.89	2474.67	2428	1119.17	95	800.167	1443.83
spr0043	433.996	392.349	394.503	472.355	293.267	365.528	406.077	477.833	257.83	412.718	342.889	464.823	344.929	315.833	107.5	125.167	326.5	215.833	391.667	671.167	681.833	1857.67	129.5	388	152.667	138.5	127.333	1209.5	107.667	172.167	115.5	320	58	342.167	351.167	215.833	251.5	101	241.667	430.833	452.833	643.5	741.556	1307.83	702.833	179.167	17.1667	141.167	475.667
spr0581	359.043	420.579	699.589	302.364	198.915	456.521	818.957	313.47	182.352	309.437	300.447	287.094	224.981	127	48	63	273	191.333	346.833	669.333	493.667	3342.5	67.1667	304.333	266.167	104.333	96	2773.5	239.5	91.1667	187.167	333	46.3333	324.833	231.167	167.167	170	122.333	122.167	275	270.5	432.5	774.111	1100.67	458	106.5	29.1667	72.8333	313.5
spr0857	266.96	283.478	391.021	251.746	142.207	281.312	436.617	253.939	126.694	260.849	256.15	248.729	165.513	294.5	53.5	69.3333	166.333	94.5	280.167	410.833	323.167	1575.5	47.5	209.667	155.833	91.3333	99.3333	1745	79.3333	48.6667	55	198.333	38.8333	233.167	169.833	135	176.833	112	112.667	198	309.667	236.167	937.222	700	353.5	98.5	26.8333	85.6667	260
spr1042	1013.65	915.013	662.237	1104.5	752.536	822.778	547.782	1138.34	569.599	1084.08	767.657	1057.97	968.859	739.833	249.167	357.667	786.333	588	1014.5	1342.5	1680.17	2051.5	235.667	573.833	436.333	464.5	333.333	2167.83	697.333	366.5	668.667	944.5	179.333	970.833	1018.83	590.667	1288.83	233.833	686.5	1080.67	888.5	1442.5	2473.44	2521.17	1872	496.333	61	522.833	972.333
spr1120	196.498	216.116	334.396	178.43	93.7624	240.25	396.817	183.083	80.9755	169.528	105.092	172.031	111.49	254	34.5	39	120.833	137.5	484.5	303.167	83.8333	407.333	38.1667	196.667	83.8333	116.667	141.667	2026	95	81.6667	114.167	153.167	56.6667	222.333	207.667	131.167	236.5	34.5	102.333	133.333	129	204.333	397.556	358.333	176	81.8333	64.3333	116.5	142.667
spr2045	430.008	351.825	400.848	502.018	678.794	365.597	464.244	473.712	803.681	358.54	318.67	540.938	479.05	113.5	139	387.167	68	1266.5	1557.83	385.5	227.167	344	47	197.333	119	133.167	109.5	1383.67	90.5	113.333	107	290	99.5	115.667	65.5	215	1199.5	214.667	162.5	113	277.5	351.667	675.889	777.167	170.333	435.167	183.833	177.833	287.167
spr1216	291.619	265.614	269.027	315.57	199.471	240.34	263.839	323	187.102	292.25	257.134	305.354	221.231	177.667	81.3333	84.3333	190.5	164.833	531.667	507.833	420	365.833	60.8333	144	112	79	79.1667	1283.83	125.333	65	91.1667	230.833	43.6667	366.167	212.167	120.833	230.167	51	136.333	275	385.833	414.5	635.333	909	531.5	81.1667	42.5	66.1667	207.167
spr1403	523.199	495.043	453.462	549.132	369.721	476.875	468.009	538.795	295.588	533.095	385.687	563.344	463.125	499.833	74.3333	157.333	237.333	220.5	493.167	620.333	914.5	2330.33	101.167	450.833	279.833	220.5	170.667	1036.83	389.5	147	341.167	433.667	74.6667	669.667	471.833	536.5	573.5	128.833	242.833	489.333	545.667	662.333	831	1520.83	965.5	182.333	112.833	200	340.333
spr1496	233.058	204.563	251.163	259.303	187.019	183.056	272.739	248.22	145.106	230.635	179.998	274.542	237.42	163.833	34.1667	60.8333	120.5	106.833	179.833	293.333	310.667	276.333	56.8333	168.5	115.167	17.1667	30.8333	1393.67	79.6667	41.8333	61.1667	109	24.5	286.167	161	140.833	160.667	35.3333	46.5	243.5	383.167	505.667	391.889	475.833	481.667	89.1667	20.1667	93.5	159.167
SPP0072	355.331	329.729	427.142	378.912	368.416	322.854	459.828	374.015	366.92	299.202	337.019	385.646	382.407	557.5	129.833	254	85	1364.67	1824.5	124.5	170.667	932.333	28.5	671.333	182.667	85	131	481.667	40.6667	22.3333	148.833	87.1667	-3.66667	33.1667	54.5	282	60.3333	238	96.1667	54.6667	150.167	598.667	1157.33	702.667	98.1667	586.667	33.1667	76.3333	302.333
sp0463	559.927	655.367	769.555	472.022	435.085	657.521	867.467	477.977	466.832	667.452	516.203	463.833	402.13	260.667	95.1667	369	150.333	1349.83	510.667	4360.17	711	98.8333	153	1002.33	399.833	283	194.333	405.667	388.333	852.667	413	860.167	152.167	583.333	132	1236.67	818.333	1456.5	409	127.333	672.167	376.833	1508	1300.5	149.667	698.333	179.333	279.667	351.833
SPJ1852	658.639	597.313	436.928	715.123	407.52	538.236	363.104	692.038	414.963	684.282	532.185	746.865	408.312	555	355.333	431.333	474.5	799.5	726.167	673.5	810.167	1869	206.333	163.333	382.5	498	275.833	528.667	406.833	206	707.333	528.5	199.833	528.333	154.333	412.5	1024.83	187.5	349.167	237.833	1175.83	877.333	1734.44	1563.5	741.667	742.667	166.333	212	685.5
SP_0348	754.149	711.963	720.906	793.004	694.319	627.403	652.792	773.977	765.005	807.659	777.873	819.167	607.075	166	380.5	368.167	572.333	1980.17	690.5	736.833	988.833	158.5	274.667	172.833	443.667	485.333	290.5	3135.17	425.5	232.833	603.167	636.5	433.833	435.667	178.667	618.5	649	254.333	340	296.833	1246	624	2741.22	2257.17	744.833	778.667	376.5	201.5	556.667
spr0601	479.288	402.511	300.682	550.004	341.98	352.118	235.802	570.417	336.051	481.587	357.637	521.938	359.06	293.167	117.333	151.167	471.667	246.833	423.667	936.667	858.333	451.5	126.5	497.833	307.833	214.5	103.333	729.833	170	93.8333	176.5	474.333	71.3333	429.5	377.333	284.667	443.167	167.333	301	524.333	407.167	705.833	752.889	1367.67	938.5	313.833	39.1667	119.333	568
spr1221	476.711	381.273	271.013	564.614	331.163	323.09	183.371	557.689	262.43	475.266	342.677	574.135	417.052	372	99.8333	170.333	373.5	276.333	565.833	808.667	660.667	265.667	100.5	347.5	181	222	139	418.833	243.167	150	273.833	440.667	73.5	508	356.5	301.167	405.667	105.5	299	492.667	559.833	725.667	841.222	1233.67	896.5	249.333	21.8333	165.167	465.667
spr0329	475.044	392.278	249.287	551.276	231.837	341.931	195.563	584.826	208.673	460.302	306.553	505.146	260.185	411.833	157.5	275.167	588.833	295.833	726.333	454.5	548.5	491.833	190	264.833	264	215.333	171	775.833	140.5	256.833	381.5	198.333	24.3333	452.667	213.667	154.667	552.5	157	230.167	524.167	537.667	597.167	964.222	1103.5	705.333	276.167	247.667	180.333	437.833
CP1	0	0	0	0	0	0	0	0	0	0	0	0	0	0	0	0	0	0	0	0	0	0	0	0	0	0	0	0	0	0	0	0	0	0	0	0	0	0	0	0	0	0	0	0	0	0	0	0	0
CP2	0	0	0	0	0	0	0	0	0	0	0	0	0	0	0	0	0	0	0	0	0	0	0	0	0	0	0	0	0	0	0	0	0	0	0	0	0	0	0	0	0	0	0	0	0	0	0	0	0
CP3	0	0	0	0	0	0	0	0	0	0	0	0	0	0	0	0	0	0	0	0	0	0	0	0	0	0	0	0	0	0	0	0	0	0	0	0	0	0	0	0	0	0	0	0	0	0	0	0	0
CP4	0	0	0	0	0	0	0	0	0	0	0	0	0	0	0	0	0	0	0	0	0	0	0	0	0	0	0	0	0	0	0	0	0	0	0	0	0	0	0	0	0	0	0	0	0	0	0	0	0
CP5	0	0	0	0	0	0	0	0	0	0	0	0	0	0	0	0	0	0	0	0	0	0	0	0	0	0	0	0	0	0	0	0	0	0	0	0	0	0	0	0	0	0	0	0	0	0	0	0	0
CP6	0	0	0	0	0	0	0	0	0	0	0	0	0	0	0	0	0	0	0	0	0	0	0	0	0	0	0	0	0	0	0	0	0	0	0	0	0	0	0	0	0	0	0	0	0	0	0	0	0
CP7	0	0	0	0	0	0	0	0	0	0	0	0	0	0	0	0	0	0	0	0	0	0	0	0	0	0	0	0	0	0	0	0	0	0	0	0	0	0	0	0	0	0	0	0	0	0	0	0	0
CP8	0	0	0	0	0	0	0	0	0	0	0	0	0	0	0	0	0	0	0	0	0	0	0	0	0	0	0	0	0	0	0	0	0	0	0	0	0	0	0	0	0	0	0	0	0	0	0	0	0
CP9	0	0	0	0	0	0	0	0	0	0	0	0	0	0	0	0	0	0	0	0	0	0	0	0	0	0	0	0	0	0	0	0	0	0	0	0	0	0	0	0	0	0	0	0	0	0	0	0	0
CP10	0	0	0	0	0	0	0	0	0	0	0	0	0	0	0	0	0	0	0	0	0	0	0	0	0	0	0	0	0	0	0	0	0	0	0	0	0	0	0	0	0	0	0	0	0	0	0	0	0
CP11	0	0	0	0	0	0	0	0	0	0	0	0	0	0	0	0	0	0	0	0	0	0	0	0	0	0	0	0	0	0	0	0	0	0	0	0	0	0	0	0	0	0	0	0	0	0	0	0	0
CP12	0	0	0	0	0	0	0	0	0	0	0	0	0	0	0	0	0	0	0	0	0	0	0	0	0	0	0	0	0	0	0	0	0	0	0	0	0	0	0	0	0	0	0	0	0	0	0	0	0
CP13	0	0	0	0	0	0	0	0	0	0	0	0	0	0	0	0	0	0	0	0	0	0	0	0	0	0	0	0	0	0	0	0	0	0	0	0	0	0	0	0	0	0	0	0	0	0	0	0	0
Buffer	0	0	0	0	0	0	0	0	0	0	0	0	0	0	0	0	0	0	0	0	0	0	0	0	0	0	0	0	0	0	0	0	0	0	0	0	0	0	0	0	0	0	0	0	0	0	0	0	0
[truncated: 37 more columns]
