# Supplementary material for: Data in support of proteomic analysis of pneumococcal pediatric clinical isolates to construct a protein array
Source: Data Brief. 2016 Feb 5;6:917–22. doi: 10.1016/j.dib.2016.01.057 (PMC4758182; doi:10.1016/j.dib.2016.01.057)
Supplement: Supplementary file 2 — Supplementary material [file mmc2.xls]

## Sheet: Hoja1
Table S2. IgM Signal Mean Intensity (SMI) values of all sera used in protein array hybridization
	C11	C12	C13	C14	C15	C16	C17	C18	C19	C110	C111	C112	C113	C114	C115	C116	C117	C118	C119	C120	C121	C122	C123	C21	C22	C23	C24	C25	C26	C27	C28	C29	C210	C211	C212	P11	P12	P13	P14	P15	P16	P17	P18	P19	P110	P111	P112	P113	P114
spr1887	400.167	199.667	231.333	514.5	896	583.167	757.667	247.667	1201.67	519.167	196.833	260.167	280	121.167	193.167	224	194	217.667	455	150	631.833	127	465.167	359.833	270.167	319.5	647.833	434.5	686.667	689.5	284.167	598.833	287.333	614.667	125.833	275.167	256.167	211.833	635.5	497	265.167	301	535.333	149.667	311.833	1123.33	725	272.833	626.5
spr0327	800.667	457	451	885	1923.33	1013.17	1308.67	674.167	1524.33	785.833	285.333	593.667	587.5	277.667	670	889.333	579.667	624.667	663.667	518	1427.17	151.333	580.833	641.167	903	986.5	1062.33	559.167	1017	1385	332	690	945.833	878.833	547	1247.5	836.333	521.833	864.833	1162.83	516.167	474.333	705.667	298.667	771.5	1843.5	1453.5	829.333	1065.83
spr1739	2615.17	1764.17	2343.83	7194.5	5418.5	4152.33	10113.3	2218.17	3847.33	1606	1621.83	1542.67	2172.33	975.833	1675.83	2673.17	1371	1848.67	3000.5	1018.17	2906.33	664.833	2235.17	1906.17	2181	2084.83	3148.5	2258.83	3189.67	2384.67	1418.17	5576	1324.17	2966.17	1632.33	3979.83	3091.17	2663.67	2527.5	3735	1624.67	4131.33	3843	1302.33	3904.5	5393.17	2728.5	2159.33	3765.67
spr1754	3248.33	2936.17	3254.83	9370.33	16397.8	8606.5	18185	3209.83	7206.33	2015.17	1743.17	1115.67	2302.5	1369.33	2027.33	3301.83	1910.5	2539	4120.33	1323.17	4165.33	806.5	3548.67	2840.67	2412.33	3213	7541.5	3677.17	7774.67	3109.83	1660.17	6454.17	5134.5	4007.5	1911.33	9411.83	9186.67	5454.83	5187.67	7658.67	4771.67	7772	7580.5	3591	5844.17	27003.2	21386.2	4342.83	8253.83
spr0642	1217.5	706.167	838.667	1732.67	3775.5	1611.33	1907.17	2120.67	2640.33	1389.83	866.167	740.667	882.667	528.833	806.333	1026.5	831.333	877.5	1342.67	591.167	1481.33	270.167	1094.5	1043.67	1339.83	1053.67	1415.83	682.5	1388.5	4323.83	899.5	1477.17	1405.5	1038.5	699.833	2638.83	2429.5	920.167	1102.17	1486	940	903.667	1120.33	607.667	1575.33	4742.17	3911.67	1093	1244.5
spr1036	3040	1950.5	3278.33	10530	11926.8	5222.83	12090.3	4460	4585	2073.17	2517	1718	2342.67	1528.5	2247.67	2589.17	1962.17	2014	4206.5	1656.17	3407.5	1147.17	3266.17	2477	3784.83	2695.67	3040.83	1710	3118.83	4950.33	3758.83	7595.5	6179.83	3348.83	1986	6551.67	4829.17	2791.5	2717.67	4026.83	2252	3981.5	3681.17	1592.17	4897.83	16307.8	13339.8	2458.5	4545.83
spr0934	1227.33	630.167	1063	2197	2266.67	1735.83	3155.83	1098.17	3196.33	674.5	721.667	236.667	721.333	550.5	788.333	1117.33	572.333	839.333	1021.5	477.667	805.167	208	1045.5	1009.33	714.667	1084	2127.33	701	1118	1871	504	604.833	1730.5	1254.33	538.167	3228.17	1423.33	2480	1538.67	2042.33	737	1394.17	1659.17	423.167	1206	2319.17	1618.33	1353.83	2224.83
spr0884	869	465.5	589	1064.5	1880.17	1281.17	1752	802.167	1892	1047.83	687.5	543	751.5	455.667	667.667	762.333	424.5	734.333	877	502.333	1190.5	300	861.333	727.833	861.833	828.333	1122.5	512.5	962.833	2078.5	679	584.5	1656.17	1425.83	442.667	2427.33	1147.67	715.333	911	1478.17	424.167	705.5	769.333	425.5	713	1853.5	1446.17	1328.33	989.333
spr0679	761.833	488.167	499.667	1267.33	2407.17	1468	1483.5	611.167	1348.33	759.333	349.667	325.833	660.333	551.167	769.5	924.167	672.333	685.5	952.5	504.833	837	249.833	823.167	825.167	1048.33	744.167	984.833	536.5	2081.5	1457.5	365.5	695.333	911	805.667	640	1623	734.167	850	845.833	1482.17	559.333	704.5	2233.83	361.333	1141.83	3009.83	2385.67	751.167	865.5
spr1687	458.167	291.333	606.5	819.667	1419.83	1051	2072.5	300.5	3608.67	341.167	221.333	272	335.167	225.667	288.5	394.667	278.333	373.833	319	175.5	361	93	385.833	457.667	363.167	817.667	1029.67	653	680.167	1605.33	207.667	603.667	428	845.333	206.5	1347.17	579	560.333	775.5	1080.67	354.833	460.833	782.333	181.167	449.833	449.333	135.667	914.833	835.833
spr0247	67.3333	141	217.5	579.5	534	712.5	891.667	408.833	775.667	301.5	181.167	21.8333	5	39.3333	4	39.3333	25.6667	58.5	61.6667	16.3333	90.6667	11.8333	106.833	31.1667	84.8333	359.833	418.167	276.5	548.833	659.833	128.833	385.333	230.167	642.333	48.3333	616.833	286.167	320.667	325.333	379.833	165.333	184	390.833	84	78.6667	526.5	436.167	273.5	328.833
spr1382	1119.33	692.333	878.667	1408.83	2979	1448.5	1747.67	815.667	2584	1104.5	565.5	308.5	464.833	463	1386.17	1023.17	661.667	709.167	978.333	741	643.5	262	772.333	888.5	1262.33	1620.5	2180.83	715.833	1723.33	1928	446.333	952	1888.83	1963.33	438	2058.17	847.5	881.833	1381.5	2039.5	630.833	599.167	887	335	1253.17	1717.83	1167.83	1632.17	1667.17
spr0561	168.833	347.833	249.333	1107.67	1324.5	672.333	1987.33	616.833	2059	628.333	100.333	85.5	178.333	78	144.5	171.5	86.5	223.833	176.167	44.1667	79.8333	37	150	114	124	1045.17	1547.5	833.333	1620.67	1290.33	479.333	1133.83	258.167	595.167	208.333	1362.67	691.333	867.833	1678.33	987	665.5	553.333	2069	223.5	219.167	1455	1092	706.333	693.333
spr1903	391.667	1295	1245.83	2967.67	4835.83	1892.5	5487	1089.67	6002.67	988.333	349	364.167	429.333	308.167	396.667	800.833	438.833	289.333	807.667	290.667	181.5	255.333	1041.5	1065.17	339.667	2062.83	3204.33	1673	2237.67	658.167	610.667	2299.67	1466.67	2656	306.833	2572.67	1489.17	1038.17	2130.5	1744.33	982.333	1202.83	1804.67	641.333	852	1234.83	310.167	1218	2306.33
spr1918	553.333	150.833	433.667	1154.83	1905.17	1320.17	1388.67	437.667	2207.67	488.5	442.167	319.667	355.667	332.167	565.667	649.833	461.333	613.5	691	402.167	1077	282	709	712.333	907.333	510.167	1612.83	629.333	951.167	958	270.833	473.5	320.167	756	427.167	1755.33	994.333	673.667	914	1218.83	555.833	1027.5	958.167	255.833	829	1758.17	1501.17	943.833	1528.67
spr1975	764.5	377.833	408.667	1050.17	1379.17	930	1577.67	1075.67	1785	889.167	603.5	445	454.5	325.833	403.167	741.667	566.167	459.5	585.333	630.167	851.833	180.167	773	789.833	811	1072.5	751.167	465.833	614.833	2150	497	761.5	1656.5	1091	245.833	973.667	485.5	455.333	809.167	1346.17	423.167	283	540.833	205.667	745.167	1545.83	1426.67	812.333	971.333
spr0075	231.833	234.5	168.833	546.5	440	601	2876.33	451	919.333	227.667	216.5	163.167	165	140.833	179.167	263.5	159.667	159.333	186.667	64.6667	290.333	64.1667	251.167	167.5	233.333	291.667	520.5	287.167	364.667	1057.67	174	1293.17	379.833	393.333	140.167	693.833	277.833	471.667	557.667	486.333	217.667	191.5	481.333	86.6667	165.833	692.333	597.167	361.5	489.167
spr1652	204.833	339.667	398.167	1333.5	1366.5	949.833	1669	1491	1702.33	696.5	66	86.5	158.5	102.333	92.1667	209.667	106.333	312.333	260	120.167	307.5	23.8333	74	213	82.8333	838	1395.67	544.833	1294.67	1458.33	524.333	1148.67	406.333	646	253.833	930.5	608.5	448.333	905.167	812.667	355.833	395.5	661.667	235.333	185.167	2099.67	1628.17	711.667	793.5
spr0328	283.667	425	230	1122.33	1498.17	1028.5	2301.17	434.833	1341	602.833	179.667	39.1667	99.6667	41.3333	101.333	237.167	143	262.167	184.5	71.1667	259.5	59.5	127	214.167	258	812.5	1251.83	778.833	1196.17	725.333	323.333	1163.17	718.833	702.5	185.667	1020.83	776.5	589.167	774.5	881	475.167	497.833	788.667	229.333	435.5	1368	875.5	1295.83	954.333
spr1060	787.5	287.5	463.833	722.167	1203.17	746.667	1291	390.167	2344.67	910.5	509	443	459.333	303.333	436.833	791.167	520.667	317.833	668.167	450.667	946.333	264.833	564.333	848.667	413.833	1271.67	912.167	750.167	999.333	789.5	342.5	640.333	810	869.833	231	2658	795	941.333	1081.5	1553.67	528.833	408.167	745	250.833	1882.67	1099.5	771.333	782.333	797
spr1251	1525.33	741.167	1049	2883.83	2661.33	2200.17	3341.17	936.333	3576.33	977.167	498.167	802.333	1950.33	761.333	864.333	2349.83	697.167	1531.5	1290.17	569	1681.33	280.333	1745.83	1216.67	1037.67	1171.5	3557.67	1066.5	1621.17	2498.83	493.833	684.5	1831.83	1701.33	769.667	3285.67	1525.67	1471.83	1690.17	2724.83	499.5	1793.33	1914.5	645.667	1365.5	1398.5	545.833	1813.5	2742.33
spr1645	453.167	202.5	251	768.833	1072.83	625.333	1133.67	397.833	1037	463.167	197.333	429	351.333	267	415.167	492	388	439.333	691.167	273.667	400	97.6667	550	576.167	415.667	388.167	708.833	408.167	608.167	407	147.833	337.167	335.333	433.833	361.167	736	481.667	341.667	500.833	1030.17	381.333	477.167	589.333	159.5	547.167	1070.33	927.167	388.667	631.5
spr2021	1499	675.333	833.833	1867.17	2863.33	1133.83	3867.83	946	3526.33	639.333	425.5	422.167	627.667	374.333	653	913.833	942.167	656.833	826.833	557.667	1927.5	350.333	881.333	932	346.667	2030	1637	983.333	1383	1370.5	733.167	1886.67	736.833	1286	538.833	2748.83	949.333	3453	1701	1512.17	1201.83	949.333	2133.83	359.333	699.333	2881	2377	681.833	1196.5
spr0101	1134.33	835	821.833	2302.33	3919.17	2427.5	1992.17	1176	2191.33	983.5	872.833	1064.83	1499.83	797.167	1006.83	2058	1012.17	1238.33	6527.67	763.667	1928.33	499.5	1454.33	1297.33	1429	905.833	2030.17	995.167	1809.33	1751.33	451.833	765	1532	1129.17	1002.33	2545.83	1130.83	967.667	1336.5	2272.5	902.667	1366.67	1390.5	518.333	1753.67	4339.17	3829	893	1459
spr0440	106.5	286.667	173	501.167	940.167	549.667	1096.33	907	1145	470.5	130	116.5	73.8333	55.6667	61.6667	248	92.6667	144.833	200.5	44	228	61.6667	95.6667	198.167	122.333	586	1150.67	405.5	944	1118.83	409.667	540	488.167	532.5	34.1667	557.5	353.5	356.5	659.667	695.667	306.333	321.667	505.333	152.833	175.167	1444.33	895.833	774.833	513
spr0057	601.333	554.5	618.833	998.667	2041.5	1296.5	960.333	820.667	2103.33	894.833	823.333	359	524.167	514.333	812.667	898	521.333	654.667	1009.33	538.167	765	349.167	1098.33	755.667	981.333	993	958.833	908	1347.67	1672.67	496.167	656.5	1360.33	1046.17	403.333	1397.5	659.5	548.5	916.167	1380.83	456.667	701.167	1027.67	215.167	1052	1482.33	1331.5	776.667	755
spr0906	1487.5	600.833	858.167	2774.17	2301.33	1589	3781.17	972.333	2446.67	1040.17	707.5	661	885.167	831.333	1256.5	1806.33	720.167	1133.33	1406.83	579.833	1695.83	431.667	1512.67	1273.67	1071.17	1172.5	2865.17	667.833	1809.83	1272	510.5	1498.17	1803.67	1578.83	633.333	2622.17	1036.17	1259.83	1666.5	2537.17	608.667	1228.67	1454	460.5	1458.33	3400.83	2614.67	1045.67	1700.17
spr0693	683.167	230.5	335.5	550.167	1439.83	605.333	1024.83	411.833	2199.67	559.833	580.333	394.167	386.833	319.167	424.333	627	532.167	339.667	623.833	642	903.5	285.333	666.167	934.5	752.333	598	644.667	415.333	576.5	751.667	304.833	358.5	707.167	708.5	294.167	752.833	394.667	462.667	613.667	793	261.833	292	473.5	182.833	586.5	995.833	813	402.833	717.5
spr0931	702.167	803.5	1004.67	1748.67	2992.5	1842.5	3168.33	1787.5	2441	163	451.5	219	440.5	344.667	358.833	710.5	554	349.667	729.667	343.667	739.5	214.167	907.667	888.5	279.333	1143.67	1418	954.833	1533.5	1693.67	549.5	1156	1416	1334	325.167	1582.67	952	570.333	1167	2799	518.833	707.833	996.833	390.5	422.167	1628.67	1316.5	1218.83	984.333
spr0747	1276	639.5	706.333	1462.83	2319.67	1461.67	1869.83	1133.67	2948.33	1739.33	685	496	751.5	442.333	1751	1095	1141.83	720.167	910	845.5	1052.33	288.833	1136.67	1265.17	1038	1788	1698.5	995.833	2028.67	1231.33	486.5	1107	1481.5	1773.83	583.667	1376.33	956.333	959.167	1432.83	2868.33	586.5	735.333	1269.5	423.833	1145.83	2253.83	1938.67	1540.17	1533.67
spr1370	1668	252	1261.83	1357.17	3495.67	1618.5	4884.83	945.5	2915.67	1312.67	1143.83	698.333	1079	665.5	1618.67	1967.33	1061.5	936.5	1667	1678.5	873.667	242.333	2362.17	1564.5	813.167	1748	2699.33	1351.67	1646.83	1883.83	443.333	2119	1925.67	2423.5	633.667	3698.33	863.667	2177.5	1132.33	3515.67	495.5	981	1990.5	542.5	1264.33	2736.5	1998.17	1416.5	1335.83
spr1771	97	178.333	145.167	854.167	973.667	764.333	1091.5	547.833	1422.67	580	42	40.8333	52.3333	16.6667	72	77.5	43.6667	114.333	132	39	39.3333	28	-11	36.8333	51.5	710.833	1042	455.833	879.833	868.5	196.667	773.333	234.833	398.667	151.167	713.5	384.667	317.333	599.167	493.333	269.167	330.5	467.833	141.5	156.833	836.833	706	501.167	596
spr1707	711	737.667	585.5	1406.33	2518.17	1252.17	1625.83	618.167	2362.67	934.5	657	362.833	585.833	386.5	1017.67	1107.83	548.667	701.833	753	517.333	579.5	192	876	903.167	996.333	1203.67	1973.67	729.5	1467.5	1444	411.167	845.333	861.833	1169.83	388	1694.33	936.167	693.667	1487.33	1567.83	569.5	600	930.5	327.167	865.667	1641.83	1307.5	1568.5	1309.83
spr1333	1408.83	561.333	1251.33	2409.33	2286.67	1098.67	3969.83	1469.67	3880.33	955.333	913.833	743.167	886.833	650	786.833	1328.33	802	861.5	1264.17	827.5	1504	224.167	1463.67	1241.5	844.167	1160.83	2002.67	1169.33	1483.17	1912.67	795.167	1928.33	1434	1298	539.167	2065	1164.33	1032.33	1286	1910.67	661.667	883.167	1199.5	386.167	994.5	2579.33	2393.33	1017.33	1269
spr0304	2183.5	1147.83	1125.83	2457.83	3786.17	2261.5	2807.83	2104	4310	2297.5	1307.33	968.667	1070.17	713.5	1903	2225.67	1748	1147.17	1979.83	1718.17	2193.5	479.167	1426.17	1992.17	2128.67	2526.17	1947.33	1151.33	2076.83	3277.17	963.5	1716	3489.83	3870.33	598.333	3982.5	1529.83	1346.67	2381.5	3171.33	830.833	832.333	1388.17	585.833	1176.33	2341.67	2099	1989.83	2287.5
spr0334	657.5	117.833	190.833	528	1110.67	418.5	888	301	1555.33	352.333	490.5	252.167	341.167	293.833	658.333	638.667	584.667	218.333	660	461.5	1303.17	309.333	600.833	929.5	706.5	386.167	766	298.333	495.667	980.167	219.833	273.333	848.833	478.667	284	677	242.833	297.833	424.667	665.5	256.333	237.167	253.333	149.5	544	1209.33	1124.67	283.5	784.667
spr0565	249	156.167	228.833	1098.5	1312	912.667	1454.17	1625.67	1938.67	881	120.333	114.833	84	97	97.8333	250	168	144	370.667	39.1667	238.833	80.3333	103.5	212	143.667	793.833	1589.67	588.833	1408.67	1175.83	463.333	924.667	293.333	598.833	192.5	625.833	410.5	353.5	921.5	893.667	352.5	507.333	651.167	235	351.167	942	684.667	316.833	732.833
spr0907	1183	208.667	548.833	1012	2585.5	826.5	1300.67	454.833	2352	625.167	463.167	467.333	529.167	409.667	588.833	816.833	867	501.667	877.167	517.333	2147	319.667	711.167	1053.17	877.667	634.167	1179.33	577.167	946	644.167	307.667	649.667	719.333	723	439	961.833	360.833	413.333	481.667	769	389.667	470.333	447.333	283	717.833	1742.5	1593	288.5	1083.33
spr0908	601.833	557.333	766	1464.33	2085	1261	3085.5	861.833	2015.33	610.667	340.167	470.167	429	325	440	786.167	590.5	568.833	798.167	373.5	752.833	210.833	764.667	791.5	417.167	981.333	1047.83	752.5	1061.5	1234	366	1510.17	1407	1124.17	303	1387.67	995.833	574.667	926.167	1454.5	486	503.667	823.833	253.667	478.333	1335.67	1372.17	1002.67	811.167
spr1536	29.1667	305.833	199	1572.33	1791	729.333	1894	747.833	1932.67	587.5	20.1667	66.1667	49.3333	33	-36.1667	100	57	47.1667	205.833	-16.6667	146.333	52.1667	-43.3333	23.1667	87.1667	496	1307	626.667	1093.83	929.333	294.667	1222.33	351	315.167	136.333	1032.33	504	401.833	527.833	443.167	254	431.667	581.833	152.5	254	1462.33	1470.5	524.5	529
spr1909	4204.17	675	2138.17	2993	6219	2685.17	7360	1897.67	5750.33	2695.67	2088.17	1110.83	1748.5	1369.33	4292.5	3302.5	2440.5	1675.83	3216.17	2868	1599.33	592.167	3268.33	2709.5	2437.83	3730.83	4103	1803.33	4718.67	5733.33	878	3492.5	6008.33	4585	1116.33	5328.5	2018	2072.67	2310.33	4556.33	931.5	1434.17	1653.33	1068.67	2256.33	4933.5	3724.67	3231	3727
SPAP064	92.3333	148.833	214	431.333	320.5	445.833	638.333	695.167	754	286.167	258.667	155.167	100.833	19.3333	103.5	31.1667	86.8333	82.3333	90.8333	64.6667	134.333	61.1667	156	61	230	358.5	504	316.167	520.667	1208.5	276.833	404.833	405.5	381.333	51.3333	428.833	191.833	247.333	519.833	558	182.833	134.833	397.167	95.3333	167.167	689.667	726.667	374	332.167
SPAP064	293.5	350.833	237.333	782.167	1026	633.667	915.333	793.833	1163.33	467.333	282.5	269.833	326.167	217.5	277.5	421.667	266.833	293.5	393.5	193.5	690.5	143	692.333	532	335.833	589.5	670.333	465.333	686.5	1007.67	314	547.167	664.333	592.333	172.5	706.5	323.167	351.667	565	449.333	223.5	241.333	641	123.333	315.667	802.333	845.667	443.667	417.167
spr0121	947	505.5	822.667	1583.17	2640.33	979	2569.33	1341.67	3094	871.5	685.667	619.667	702.5	529	764.333	1072	864.833	632	1164.33	814.833	1567.83	368.667	985.667	1242	1051	1052	1186.5	614	926.833	2100.67	578.833	1093	1293.83	1247.33	502.833	1362.33	1001.17	604	1076	1224	611.833	537	756.833	306.5	901	2518.67	2060.67	823.667	1152.83
spr0096	375.333	653.333	787.667	1744.33	2939.83	1492.5	2312.83	1345	2952.33	1146	559.167	281.5	379.167	283.167	186.833	398.667	327.167	422	529.5	267.833	639.667	189.833	483.5	400.667	745.167	753.333	1364.17	900.833	1433.33	2575.5	880.833	819.667	2045.67	1227.17	358.5	1931.83	951.167	594.167	763.667	1497.33	566.833	689.167	932.833	300.667	948.333	2211.67	1698.5	1044.67	1051.5
spr0286	115	91	120.5	660.333	558	675.833	4388.33	330.333	878.333	346	38.5	19.3333	68.3333	38.1667	63.8333	162.5	86	165.167	94.6667	88.6667	111.833	32.3333	33.1667	89.5	116.333	565.167	794	557.833	936.167	524.333	137	2458.33	320	363.833	88.5	511	385.667	707.333	405.833	424.667	203.5	368	468.333	155.333	117	827.5	635.667	332.5	678.667
spr1645	1038.83	336.167	592.167	1989.67	517.833	488.5	2769.5	577.833	2282.33	528.5	471	708.833	1238	601.5	678.833	1544.83	785.833	1074.67	1003.33	338.333	1507.67	392.5	1633	1205.83	947.333	481.333	2227.17	555.167	1095	211.5	300.333	672.333	426.833	871.333	484.167	2195.67	649.333	718.5	987.333	1554.83	214.167	1094.33	1548	213.667	1061.17	-306.167	-796	930	1224.33
spr1823	2297.5	597.833	2104.17	2771	5742.83	2200	4484	1383.17	4811.33	1677.5	1086	603.667	1076.5	860	2741.83	2000.83	1508.67	998	1735.5	1851.67	1224.67	351	2025.33	1683.5	1707.83	2290.83	2764	1098.67	2515.17	4265.67	833.833	2179.5	3732	3037	650.333	3166.5	1335.17	1398	1497	3396.17	662.333	1408.5	1435.5	769.667	1839.83	4567.17	3613.5	2395.33	2491.5
spr0044	529.167	140	297	404.833	1464.33	489.833	859.5	805.667	1568.67	567.667	429.833	203.167	202	119.5	274.333	435.833	317.833	290.167	313.833	409.333	880.167	175.167	452.333	434.333	926	826	599.833	383.333	604	1004.67	399	317.833	748.667	785.333	227	600.333	239.167	206.333	503.833	714.167	444.5	177.833	333.333	210.167	658.333	908.5	565.833	590.667	542.167
spr1061	1242.17	490.833	651.667	3057.5	3852.83	1393	2390	571.667	2624.67	972.5	964.667	672.667	705.5	505	1121.67	1257.83	729.333	821.833	1204.17	545.833	1325.33	430.667	977	1018.5	1246.83	1503.5	2027	854.333	1356.17	1835	388.167	910.5	1480.5	1260	508.667	3240	1507.83	1431.17	1390	2142.67	886.833	1083.67	2701.33	328.167	1315	2957.5	2269.5	1936.17	1287.67
spr1431	690.5	1951	1438	2786	5709.83	2663.83	4213.17	1676	4819	2337.67	438	407.333	588.333	272	621.667	1021.33	729.333	489.667	747.667	663.5	662.667	230.5	738.833	739.333	812	3084.5	2676.67	1660	3542.67	2347	819	2026.5	4621.67	3978.5	412.333	3614.67	2216.67	1330.5	2887.5	3019.5	1152.33	1194	2102	760.5	1040.17	3298.5	2455.33	2668.5	2837.33
spr1645	3466.5	1275.5	2293	6110.83	7053	4378	5316.83	1371.17	6629.67	1337.17	2319.67	2213.83	2960.5	1775.67	2268.67	4317.67	1936.33	2589.67	3770	1721	4584.5	1230.17	3612.83	2689.33	2912.83	1817.17	6069	1886.33	3225.33	3054	585.5	1536	3433.33	2930.67	2000	6350.17	3847.33	2628.67	2981	3643.83	1267.5	5347.67	3656	1524.5	3318	4283.33	2501.17	3038.5	3812.33
spr1531	2722	1689.17	2478.67	4389.83	8618.5	3658.67	9541.83	2541	8798	3357.33	2482.33	1642.17	1902.67	1357.83	4666.33	3889.5	3346.17	2108.67	3457	3010.17	2705.33	1282.83	3551.17	3118	1914	4080.33	4777.17	2619.5	4907.83	4687.67	1265.83	3295.5	6172.67	5111.5	1476.17	4924	3227	1993	3009.67	4297.83	1559.67	2261.5	2719	1353.67	2488	6835.5	5102.33	2403.17	4703.67
SP286	806.667	864	923.5	1481.17	2982.17	1411.17	2309.67	1604.5	3497.67	1639.67	845	280.833	452.667	368.667	652	822.167	400.5	547.833	688.5	397.667	594	308	1072.83	712.667	683.833	1634.5	2062.17	1166.5	2119.67	2239.33	796.167	1117.5	2832	1372.33	290.333	1799.33	1421.67	705	1361.5	2374	712.333	578.167	1171.67	419.167	723.333	1631.17	1044.17	1168.33	1009.67
spr1995	27.5	2946	4538.67	3607.5	4489.33	1597.17	4565.33	1062.83	3631.33	1978.5	276.167	192	231.667	87.6667	96.5	310.667	224.667	111.833	524.5	111.333	100	155.167	411.167	454.833	330.167	2400.33	2409.17	1826.67	1670.33	414	821.833	3274.83	2718.67	3393.83	125.667	3310.33	2530.17	3104.33	2270.33	1983.5	1786.33	1590.5	3773.5	1315.17	1565.33	2106.33	1018.33	921.5	1953.67
spr1945	89.5	143.167	99.5	408	760.333	260.667	298.167	365	478.667	179.167	166	172.333	99	16.1667	85.3333	169	28.3333	64.6667	99.6667	50.5	236	2.66667	182.5	46	168.833	128.833	253.5	243.333	215.5	643.333	138	81.5	291.833	239.333	20.1667	566.833	186	244.5	412.5	334.333	126.5	70.5	155.167	93.6667	218	639.5	602.5	180.167	515.333
spr0440	1082	986.5	1013	1530.5	2794.33	1680.83	2381.83	1634.83	3540	1372	745.5	727.333	720.5	506.5	1496.33	1441.5	1161.17	693	1236.33	953.333	1184.5	402.833	1187.5	1107	958.5	1886.83	1850.67	1068.83	1999.67	2954.17	598.167	1253.67	2527.33	2035.83	548.333	2243	1158.5	951.333	1428.67	2122.33	730.333	612.333	1143	492.167	991.833	2361.17	1794.17	1544.67	1457
spr1098	1084.33	113.833	497.5	949.167	1749.33	820.167	1387.17	486.333	2211.33	668.667	884.5	208.5	469	242.167	574.333	662.5	726.833	600	645.667	437.333	1246.5	297.833	650.333	1029.83	584.167	746.667	1281.5	590.333	958.333	574.667	295.833	476.333	807.333	751.167	507.667	777	517.667	318.333	486	829	279.333	423.667	408.667	228.5	472.167	1215.5	784	168.667	1027.83
spr1243	1626	1115.17	1385.67	3799.17	4012.5	2636.67	3049.17	2780.33	4482	2200.67	1251	925	1056.83	855.333	1780.17	1926.5	1230.33	1207.33	2230.33	1467.83	1599.83	381.833	2004.17	1759	1295.33	2469.5	3057	1209.33	3404.5	4102.67	927.833	1977.83	2821.67	2482.67	628.333	3465.5	1298.83	1176.5	2294.83	2789.33	878.5	960.833	1714.5	845.167	1323.33	4177.67	3113.5	2347	2191.17
spr0656	2402.17	1424.67	1397.83	2856	5744.67	3045.5	3055.17	2969.5	4068.67	2287.67	1576.5	1529.33	1551.17	976.667	2077.83	2918.83	1414.83	1668	2349.67	1405.5	2898	670.333	2307.5	2129	2600.67	2674.17	2340	1280.5	2862.67	4538.17	1499.17	2025.33	3901.17	3526.33	982.333	3466.5	2709.33	1404.83	2539.67	3932.5	1143.33	1361.83	1888.33	719.333	2247.67	4783.33	3619	2232.83	2395.17
spr1577	690.167	512.5	829.333	2215.5	2120.17	946.333	1417.83	572.167	1740.33	752.667	378.167	292.667	263.167	395.333	372.333	615	373.167	415.667	586.167	366.5	424.667	64.3333	729.167	604	274.833	1019.33	1130.67	730.167	1144.67	1269.33	358.167	971.833	1003.83	1190.5	299.833	1820.5	538.667	1368	793.667	1788.33	328.167	760.833	1222.67	252.333	466.167	1902	2295.83	638.5	636.667
spr1825	2777.83	1482.67	1104.5	3125.67	5864.83	3301.17	3239.67	2025.33	3906.67	1887.33	1781.83	1630.33	1687	1125.17	2702.17	3609.5	1806.67	1958.83	3039.33	1721	3912.33	933.5	2770	2551.5	3058.17	2259.33	2241	1209.83	3077.83	3212.33	979	1971	2528.33	2025.5	1128.5	4421.5	2081.83	1406.67	2671	3093.33	1310.83	1544.83	2188.5	803.167	2586	4225.83	4327.5	2633.83	2543.33
spr0868	2219.83	941.833	1180.83	2158.33	5387.33	2795.5	2819.67	2821.33	3548.33	2180.83	1481.17	1005.67	1220.5	829.167	2664.83	2250.83	1706	1431.83	2031	1610.5	2392	519.333	1772.17	1637.83	2726	2288.83	1873.67	1101.83	2285.33	4475.83	965.167	1670.67	3504.67	2577.83	1041	3225.33	1974.33	1242.17	2309.5	3353.17	1051.67	868.5	1890	645.667	2308.83	3445.17	2735.67	2220.17	2543.67
spr1494	742.667	382.667	1122.5	1652	2640.33	1556.33	8810.17	535.167	2535.67	572	282.5	433.167	505.167	347.667	512.5	643.167	392.667	781.833	755.333	927.167	433.333	246.667	762	650.667	586.667	1146.33	1775	1455.5	1015.17	1386.33	265.333	3085	614.167	1235.5	444.667	2964.67	2520.5	1410	995.5	2575.33	646.5	880.667	1562.5	325.833	1099.33	3773.83	3261.5	1645.17	1434.83
spr1430	1679.33	1291.17	1081	4031.33	5169	3691.83	9827.33	1376.83	2517.67	2221.83	1304.67	866.5	1166.33	719.5	970	1555.83	934.167	1051.5	1675.5	582	2042.17	365.833	2050.17	1276.17	1575.17	1599.5	4918.83	1719.67	2724.33	2043	880.833	3675.33	2258.67	1284.33	977.5	4824	4410.17	2132.5	1557.33	3802.5	989.667	1723.33	2283.33	556.833	2381.67	5273.5	4243.33	2413	1757.67
sp1772	445.5	481.167	376.167	826.667	945.167	696.5	2434.83	800	1098.33	624.833	452.833	245.833	165.333	130.167	271.833	216.333	193.667	244	246.5	320.833	350.5	96.6667	367	234.333	510.333	623.833	665.667	525.667	777.167	1769.83	467.833	1174.67	1178.17	882.833	229.667	996.5	524.167	687.5	840.833	966.667	342.333	238.167	604.333	155.5	407.833	1009.83	1337.83	851.5	641.5
spr0794	1205.83	609.167	809.5	1262.67	2424.67	1148.33	1636.83	1045.33	3972	1743.67	593.167	482.167	673.667	336.667	1088.83	1543.67	1297.83	748.667	1139.5	1107.83	1005.33	434.667	797.333	1216.17	960.833	1695	1692	938.167	1734.33	1445	861.5	1016.17	2168.33	2181.5	370.667	1413.83	1191.33	665.5	1624.33	2071.5	541.833	537.5	966.667	454	991.833	1993.33	2553.17	1496.83	1549.5
spr1906	69.1667	75	73.3333	416.5	395.167	297.833	652.833	466	993.667	331.833	39.3333	24.3333	63.5	23.3333	14.1667	66.1667	35.8333	52.5	91	18.1667	9.83333	6.33333	49.5	52.3333	56	398.5	834.333	370	760.333	616.667	185.5	466.333	66.3333	278.333	33	303.167	199	205.833	585.5	414.667	134.167	181.5	412.167	106.167	117.333	472	546.333	274.5	462.5
spr0337	588.167	433.333	596	727.5	1706.83	741.5	1115	857.333	1554.67	1064	416.667	459.5	481.5	421.167	559.833	942.333	588.667	491.5	901	740.667	942.333	389.333	763.5	1042	467.667	1279	1179.83	655.167	1071	1440	389	743.333	1324.67	1532.5	278.833	1052	625.833	566.333	1165.33	1656.83	555.5	440.833	909.333	407.833	511.333	1643.33	1373.33	832.5	975.667
spr0716	802	163	701.667	781.333	890.667	578.667	1464.83	956.167	2289	784.5	521	234.833	454.5	277.5	535.833	856.333	749	445	602.5	635.667	957.5	340.5	592.333	919.833	771.167	1040.17	1176	605.5	1043.83	1071.67	496.667	586.5	521.667	1149.33	243.667	1101.17	397.5	454	863.333	1067.67	314.667	384.833	604.333	305.333	601.667	590	704	334.5	976.167
sp_2093	604.667	165.833	198.333	385.5	824.667	369.5	534.5	606.667	927.667	389.833	396.333	295.833	238.667	173.5	348.333	527.167	414.667	287	447.167	407	923.833	228.667	422	639.333	461.333	475.333	444.167	331	471.333	1159.17	218.333	272.833	446.167	671.5	145.167	463.167	130.167	202.167	525.5	480.5	331	223.5	344.5	140.833	255.333	727.667	1169.33	295.833	483.833
SP_0462	153	90.1667	111.667	286.5	417.5	290.333	567.5	153.5	746.333	251	152.833	202.833	78.8333	68.6667	84.6667	77	107.667	111.167	158.833	54.8333	345.5	88.6667	158.833	172	187.667	232.667	629	328	492.833	447.5	158.5	249.167	204.667	402.333	75	138.5	128.5	70.3333	335.333	408	140	181	411	80.8333	147	742	1287.67	159.667	356.333
spr1712	873.5	353.667	577.167	1192.5	2131.83	1488	2412.33	870.5	2612	723.833	978	507	520.333	514.167	684.5	1173.83	558	842.5	1010.67	440.5	1328.5	374	1288	814.167	732.167	505.333	1992.17	418.333	861.167	1398	451.167	481.5	718.5	798.667	508.5	1879.83	687	580.667	972.833	1534.67	482.333	959.667	1016.67	309	701.667	3685.5	3614	1055.67	1542.83
spr0174	295.667	207.833	330.667	524.5	901	566.5	744.833	844.333	812	562.5	211	297.333	256.833	179.5	232.833	502.333	264.167	393.833	489.667	221.333	576.5	112.167	345.667	324.333	424.833	607	631.167	361	909.333	858.333	327.5	341	518.833	550	212.5	788.833	605.667	345.833	519.833	698.833	319.333	268.167	517.667	161.333	430.5	1274.5	1088.5	407.5	636.667
spr1875	900.167	913.833	1224.17	2011.5	2840.5	1704.17	2016.83	747.333	2444	892.333	799.833	683.333	953.167	606.667	1236.83	1153.17	917.5	543.5	1137.67	830.5	1189.83	599.333	1359.33	1270.33	607.833	1097.67	1581.83	987	1437.83	1242	480.167	972.333	1640	1739.5	697.5	2058.67	1529.33	942.833	1442.17	1898.17	1176.33	779.833	1343.83	496.333	1171.67	2350.83	1925	1263.67	1652.67
spr1257	1122.33	305	832.667	1113.5	2116.17	1702.33	1146.33	834.5	2372	615	491.167	522.5	748.167	512.333	1028.33	1232.5	608.333	826.167	943.667	594	1107.67	308.833	826.333	948.333	901.833	1125.83	1552.5	691	1255	1391	445.167	831.333	674.667	1707.83	436.5	1968.5	1151.33	870.667	1242.17	1775.67	521.333	498.167	1011.33	287.333	919.333	1699.5	1523	1364.67	1142.67
SP_0464	74.5	48.1667	72.6667	154.833	117.833	107.667	315.833	78.6667	272.667	198.833	49	79.8333	8.33333	23	17.3333	14.3333	34.8333	17.8333	43.6667	18.3333	148.333	20	73.5	75.6667	90.8333	138.333	222.167	208.833	185.833	230.167	67.6667	169.167	72.3333	179	20.1667	63.6667	11.3333	18.6667	171.5	215.833	38	76.3333	239.667	40.3333	69.1667	154.667	376.667	73.1667	238
spr1418	1990.33	1103.67	1914.5	2617.83	5427.17	2347.67	3965.17	1995.67	4814.67	1958.17	1073.5	1320.67	1459.17	1047.67	1938.67	2761.33	1471	1408.17	2467.83	1651.17	1636.17	359.833	2123.33	2201.67	1584.67	2596.17	2690.67	1030.83	2486.67	4561.5	848.833	2402.83	3984.67	2877.5	736.167	3941.33	1689	1715.33	1929.67	2464.33	748	1207.83	2404.33	771.667	1539.17	4853.33	4235.17	2453.33	2861.67
spr1584	1870.67	674	1618.33	2367	3953.83	1687.5	3478	1395	3127	1549.17	1002.5	844.667	1147.83	818	2113.83	2605.83	1228.33	1281.83	1755.67	1511.33	1635.33	301.333	1768.67	1586.83	1070.17	1854.5	2081.83	848.5	1995.5	2448.33	830.833	2159	1801.83	2080.83	622.333	1910.5	1108.83	995.5	1429.83	2451.67	687.667	926.667	2149.83	607	1039.83	2714.33	2093.67	2530.5	1679
spr0012	482.333	418.333	665.167	842.5	1652.33	853.667	1888	827.167	2186.33	1072.33	396.667	575.833	451.167	223	374.667	251	305.333	274.833	567.833	302.5	700.167	240.167	561	460.333	665.667	786.333	1156.33	735.833	1347.83	1708.67	535.833	894.167	1292.17	1504	255	880.833	479.5	478.333	1025.67	1330.67	420.5	357.833	1558.5	233.5	575.333	1541.5	1341	682.833	1023.67
spr0043	66.3333	95.3333	109.333	230	291.167	189.167	287	322.833	401.333	193.833	51.1667	98.5	54.5	26.6667	37.3333	4.5	25.5	64	53.5	38.5	88	38.5	83.5	41.6667	127.833	219.333	261	338.5	262.333	691	156.167	195.167	256.167	346	44.5	215.167	129.333	77.3333	253	351.167	132.5	99.5	343.333	47	111.667	472.667	517.167	166.833	313.167
spr0581	223.167	51.3333	142.167	117.5	128.667	175.167	170.167	332.5	216	148.833	75.6667	50.1667	50.3333	32	46.5	8.5	62.6667	69.6667	76.8333	42	130.833	21.6667	53.1667	84.8333	182.833	190.167	177.667	234.333	202.333	781.167	165.5	86	321.667	204.667	50.1667	213.5	125.167	68.6667	125.5	188	90.1667	42.3333	179.667	29.6667	144.333	147.667	477	82.6667	206.333
spr0857	65.3333	96.6667	90.6667	138.833	136.167	79.5	139.667	221.833	277	133.833	47.3333	87	76	22.1667	35.8333	15.1667	10.8333	3.33333	29.1667	13.1667	90.3333	19	32.1667	28.5	92.3333	113.167	117.833	188.5	163.5	441.667	71.5	86.1667	197.667	273.833	36.5	193.833	53.3333	41.5	134.167	296.667	92.6667	38.1667	161.833	40.6667	60	144.167	328.167	84	203.167
spr1042	340.667	211	256.833	568	764.167	351.333	669.667	267.167	1083.33	360.667	202.5	126.167	166	136.333	257.833	167.333	249.5	224.167	373.333	147.167	517	108.667	357	326.5	394.833	338.667	600.5	415.167	609.5	594.833	380.667	473	242.167	515	157.667	330.333	180.667	164	420	397.5	170.167	275.833	456.833	100.167	295.667	482.5	586	290.667	451.333
spr1120	66.5	65.6667	45	101.167	95.3333	54.8333	82.8333	75.8333	196.667	69.6667	20.3333	24.3333	66.3333	35	20.8333	15.5	16.8333	48.1667	29	18	96.8333	13.6667	55.5	102	47.8333	113	237.5	171.833	116.5	396.833	36.1667	46.5	117.833	138.5	78.3333	211.5	33.8333	41.5	91.5	329.833	87.8333	40.8333	128	20.8333	54.8333	208.833	634.5	68.3333	189.833
spr2045	26.1667	69.8333	26.5	315.167	702	111.833	90.8333	229.667	200.667	86	32.6667	10.6667	29.8333	-9.33333	23.1667	16.5	11.5	-52.6667	-22.5	40	-2.33333	-10.1667	45.1667	5	18.5	37.5	127.833	118.5	97	580.5	79.8333	14	70.8333	124.167	2.33333	214	91.6667	56	235.5	230	104	13.6667	17.6667	21.5	50.6667	432	685.667	144.167	183.667
spr1216	51.3333	61.3333	68.6667	160.667	199	125.667	168.667	120.333	276.667	102.333	49.8333	68.8333	73.6667	25.5	39.6667	21.3333	25.6667	17.5	52.6667	18.1667	171.333	23	62.5	59.1667	73.3333	154.167	189.667	222.5	199.833	503.5	129.167	116.167	225.667	189.5	44.5	204.833	99.6667	59	153.5	313.5	136.167	58.6667	184.667	43.3333	82.8333	216.167	404	103.833	240.667
spr1403	162.167	93	97.8333	252.333	249	222.667	346.333	87.3333	420.333	274.167	113.333	142.5	86.3333	50.6667	116.167	68	95.6667	67.3333	131.333	59.6667	208.833	66.3333	141.333	140.5	184.5	182.667	337.5	306	341	405	167.833	212.167	84.8333	217.833	64.8333	109.5	63.3333	72.8333	297.833	220.333	107.667	176.667	326.333	56.3333	149.167	332.167	364.5	131.667	344.167
spr1496	34.3333	73	19.8333	113.333	104.667	94.8333	223.167	60	250.333	246.333	26.8333	66.1667	25	16.6667	0.333333	11.1667	17.5	-17.8333	51.1667	0.333333	63.5	14.5	48	43.8333	53	101.833	199.333	218.667	186.333	325.333	57.1667	104.5	61.8333	212.667	-6.5	75.8333	45.3333	36.1667	128.667	198	70.6667	51.8333	220.167	42.3333	44.5	102.667	161	48.6667	275
SPP0072	12.8333	65.5	22.5	89.6667	281.333	132.167	165.333	150.833	195.667	88.3333	18.8333	-3.83333	39.3333	-10.1667	11.3333	2.16667	-7.83333	-7.83333	-9.5	16.8333	-31.6667	22.5	58.1667	6.33333	13.5	77	42.5	115	108.667	433.333	56.3333	13.6667	96.1667	147.167	-5.16667	416.5	294.333	82.1667	183.167	212.333	85.8333	65.8333	126.667	33.3333	18	529.667	647	91.8333	193.667
sp0463	51.1667	112.167	92.1667	254	593.167	113.5	307.167	260	210.667	153.5	98.1667	51.3333	41.6667	37.1667	63.1667	5.16667	22.6667	45.1667	15.5	192.667	87.6667	-6.83333	107.333	31.5	86.3333	190.833	235.5	176.833	235.333	464	124.167	89	237.5	325.5	22	325.833	154	186	265.167	300.5	88.6667	64	102.5	41.8333	138.167	446.167	525.5	207.333	252.333
SPJ1852	175.667	145.333	177.333	317.5	441.333	617.5	743.667	560	713.667	274.167	135	119.167	94.8333	104.833	169.5	232.833	88.5	190	209.5	152.833	153.167	30.6667	242.167	141.333	209.667	418.833	442.667	344.667	508.667	854.5	223.333	194	276.5	428.5	108.167	467.667	305.333	412	443.167	498.833	178.5	222.833	538.167	107.667	282	1166	1113.33	321.833	670.333
SP_0348	247.833	142.333	335.5	375.833	944.5	584.5	540.333	394.5	785.667	467.5	138.5	152	144	72	282	270.667	150.167	100	219	306	155.5	22.1667	211	187.667	198.167	502.333	542.167	405.333	764.333	820.5	235.5	341.833	568.5	701.333	90	817.667	304.167	506.333	510.333	762.167	269.333	226	397.833	170	253.5	681.5	676	509.667	711.5
spr0601	84.3333	68.5	178.833	256.333	285	201	431.667	217	361.667	219	68.5	155	88.3333	58.5	35.8333	43.6667	48.6667	58.8333	72.6667	42.6667	121.833	39	52.6667	65.3333	109.333	207.333	286.167	329.833	257.667	767.167	176.5	176.833	270.5	287.333	82.8333	242.833	156.667	65.6667	199.167	323	179.167	93.1667	259.833	38.8333	115	283	302.5	130.833	260.5
spr1221	128	82.6667	124.333	308.333	277.333	249.5	363	170.167	385.333	189	90	157.667	78.3333	53.8333	71.5	43.8333	59.5	68.1667	114	46.1667	221.5	50	111.833	93.3333	150.333	224.167	333	246.5	301.167	439	161.833	199	187.833	338.5	55	141.667	122	98.6667	286.167	322.667	123.333	92.8333	279.833	62.3333	132	403.833	357.667	148.5	313.833
spr0329	120.833	73.1667	125.5	220.5	265.333	258	291.5	361.667	346	292.167	115.833	47	75.6667	64.6667	29.8333	36	78.3333	-80.3333	94	96.8333	155.833	31.3333	133.167	175.667	154.667	331.167	214.167	199.333	291.667	506	226.833	189.5	171.167	224.667	14.5	305.167	148.167	149.5	222.167	527	144.5	85.5	210	74.5	151.833	364.5	354.5	238.5	339.833
CP1	0	0	0	0	0	0	0	0	0	0	0	0	0	0	0	0	0	0	0	0	0	0	0	0	0	0	0	0	0	0	0	0	0	0	0	0	0	0	0	0	0	0	0	0	0	0	0	0	0
CP2	0	0	0	0	0	0	0	0	0	0	0	0	0	0	0	0	0	0	0	0	0	0	0	0	0	0	0	0	0	0	0	0	0	0	0	0	0	0	0	0	0	0	0	0	0	0	0	0	0
CP3	0	0	0	0	0	0	0	0	0	0	0	0	0	0	0	0	0	0	0	0	0	0	0	0	0	0	0	0	0	0	0	0	0	0	0	0	0	0	0	0	0	0	0	0	0	0	0	0	0
CP4	0	0	0	0	0	0	0	0	0	0	0	0	0	0	0	0	0	0	0	0	0	0	0	0	0	0	0	0	0	0	0	0	0	0	0	0	0	0	0	0	0	0	0	0	0	0	0	0	0
CP5	0	0	0	0	0	0	0	0	0	0	0	0	0	0	0	0	0	0	0	0	0	0	0	0	0	0	0	0	0	0	0	0	0	0	0	0	0	0	0	0	0	0	0	0	0	0	0	0	0
CP6	0	0	0	0	0	0	0	0	0	0	0	0	0	0	0	0	0	0	0	0	0	0	0	0	0	0	0	0	0	0	0	0	0	0	0	0	0	0	0	0	0	0	0	0	0	0	0	0	0
CP7	0	0	0	0	0	0	0	0	0	0	0	0	0	0	0	0	0	0	0	0	0	0	0	0	0	0	0	0	0	0	0	0	0	0	0	0	0	0	0	0	0	0	0	0	0	0	0	0	0
CP8	0	0	0	0	0	0	0	0	0	0	0	0	0	0	0	0	0	0	0	0	0	0	0	0	0	0	0	0	0	0	0	0	0	0	0	0	0	0	0	0	0	0	0	0	0	0	0	0	0
CP9	0	0	0	0	0	0	0	0	0	0	0	0	0	0	0	0	0	0	0	0	0	0	0	0	0	0	0	0	0	0	0	0	0	0	0	0	0	0	0	0	0	0	0	0	0	0	0	0	0
CP10	0	0	0	0	0	0	0	0	0	0	0	0	0	0	0	0	0	0	0	0	0	0	0	0	0	0	0	0	0	0	0	0	0	0	0	0	0	0	0	0	0	0	0	0	0	0	0	0	0
CP11	0	0	0	0	0	0	0	0	0	0	0	0	0	0	0	0	0	0	0	0	0	0	0	0	0	0	0	0	0	0	0	0	0	0	0	0	0	0	0	0	0	0	0	0	0	0	0	0	0
CP12	0	0	0	0	0	0	0	0	0	0	0	0	0	0	0	0	0	0	0	0	0	0	0	0	0	0	0	0	0	0	0	0	0	0	0	0	0	0	0	0	0	0	0	0	0	0	0	0	0
CP13	0	0	0	0	0	0	0	0	0	0	0	0	0	0	0	0	0	0	0	0	0	0	0	0	0	0	0	0	0	0	0	0	0	0	0	0	0	0	0	0	0	0	0	0	0	0	0	0	0
Buffer	0	0	0	0	0	0	0	0	0	0	0	0	0	0	0	0	0	0	0	0	0	0	0	0	0	0	0	0	0	0	0	0	0	0	0	0	0	0	0	0	0	0	0	0	0	0	0	0	0
[truncated: 24 more columns]
