# Supplementary material for: Data in support of proteomic analysis of pneumococcal pediatric clinical isolates to construct a protein array
Source: Data Brief. 2016 Feb 5;6:917–22. doi: 10.1016/j.dib.2016.01.057 (PMC4758182; doi:10.1016/j.dib.2016.01.057)
Supplement: Supplementary file 4 — Supplementary material [file mmc4.zip]

Archive with 618 entries (611 files):
- Protein array raw data/
- Protein array raw data/.DS_Store
- __MACOSX/
- __MACOSX/Protein array raw data/
- __MACOSX/Protein array raw data/._.DS_Store
- Protein array raw data/IgG/
- Protein array raw data/IgG/C1_S39_IgG-Cy3.txt
- __MACOSX/Protein array raw data/IgG/
- __MACOSX/Protein array raw data/IgG/._C1_S39_IgG-Cy3.txt
- Protein array raw data/IgG/C1_S39bis_IgG-Cy3.txt
- __MACOSX/Protein array raw data/IgG/._C1_S39bis_IgG-Cy3.txt
- Protein array raw data/IgG/C1_S40_IgG-Cy3.txt
- __MACOSX/Protein array raw data/IgG/._C1_S40_IgG-Cy3.txt
- Protein array raw data/IgG/C1_S40bis_IgG-Cy3.txt
- __MACOSX/Protein array raw data/IgG/._C1_S40bis_IgG-Cy3.txt
- Protein array raw data/IgG/C1_S41_IgG-Cy3.txt
- __MACOSX/Protein array raw data/IgG/._C1_S41_IgG-Cy3.txt
- Protein array raw data/IgG/C1_S41bis_IgG-Cy3.txt
- __MACOSX/Protein array raw data/IgG/._C1_S41bis_IgG-Cy3.txt
- Protein array raw data/IgG/C1_S42_IgG-Cy3.txt
- __MACOSX/Protein array raw data/IgG/._C1_S42_IgG-Cy3.txt
- Protein array raw data/IgG/C1_S42bis_IgG-Cy3.txt
- __MACOSX/Protein array raw data/IgG/._C1_S42bis_IgG-Cy3.txt
- Protein array raw data/IgG/C1_S44_IgG-Cy3.txt
- __MACOSX/Protein array raw data/IgG/._C1_S44_IgG-Cy3.txt
- Protein array raw data/IgG/C1_S44bis_IgG-Cy3.txt
- __MACOSX/Protein array raw data/IgG/._C1_S44bis_IgG-Cy3.txt
- Protein array raw data/IgG/C1_S45_IgG-Cy3.txt
- __MACOSX/Protein array raw data/IgG/._C1_S45_IgG-Cy3.txt
- Protein array raw data/IgG/C1_S45bis_IgG-Cy3.txt
- __MACOSX/Protein array raw data/IgG/._C1_S45bis_IgG-Cy3.txt
- Protein array raw data/IgG/C1_S46_IgG-Cy3.txt
- __MACOSX/Protein array raw data/IgG/._C1_S46_IgG-Cy3.txt
- Protein array raw data/IgG/C1_S46bis_IgG-Cy3.txt
- __MACOSX/Protein array raw data/IgG/._C1_S46bis_IgG-Cy3.txt
- Protein array raw data/IgG/C1_S48_IgG-Cy3.txt
- __MACOSX/Protein array raw data/IgG/._C1_S48_IgG-Cy3.txt
- Protein array raw data/IgG/C1_S48bis_IgG-Cy3.txt
- __MACOSX/Protein array raw data/IgG/._C1_S48bis_IgG-Cy3.txt
- Protein array raw data/IgG/C1_S51_IgG-Cy-3.txt
- __MACOSX/Protein array raw data/IgG/._C1_S51_IgG-Cy-3.txt
- Protein array raw data/IgG/C1_S51bis_IgG-Cy3.txt
- __MACOSX/Protein array raw data/IgG/._C1_S51bis_IgG-Cy3.txt
- Protein array raw data/IgG/C1_S57_IgG-Cy3.txt
- __MACOSX/Protein array raw data/IgG/._C1_S57_IgG-Cy3.txt
- Protein array raw data/IgG/C1_S57bis_IgG-Cy3.txt
- __MACOSX/Protein array raw data/IgG/._C1_S57bis_IgG-Cy3.txt
- Protein array raw data/IgG/C1_S58_IgG-Cy3.txt
- __MACOSX/Protein array raw data/IgG/._C1_S58_IgG-Cy3.txt
- Protein array raw data/IgG/C1_S58bis_IgG-Cy3.txt
- __MACOSX/Protein array raw data/IgG/._C1_S58bis_IgG-Cy3.txt
- Protein array raw data/IgG/C1_S59_IgG-Cy3.txt
- __MACOSX/Protein array raw data/IgG/._C1_S59_IgG-Cy3.txt
- Protein array raw data/IgG/C1_Sv11_IgG-Cy3.txt
- __MACOSX/Protein array raw data/IgG/._C1_Sv11_IgG-Cy3.txt
- Protein array raw data/IgG/C1_Sv11bis_IgG-Cy3.txt
- __MACOSX/Protein array raw data/IgG/._C1_Sv11bis_IgG-Cy3.txt
- Protein array raw data/IgG/C1_Sv12_IgG-Cy3.txt
- __MACOSX/Protein array raw data/IgG/._C1_Sv12_IgG-Cy3.txt
- Protein array raw data/IgG/C1_Sv12bis_IgG-Cy3.txt
- __MACOSX/Protein array raw data/IgG/._C1_Sv12bis_IgG-Cy3.txt
- Protein array raw data/IgG/C1_Sv14_IgG-Cy3.txt
- __MACOSX/Protein array raw data/IgG/._C1_Sv14_IgG-Cy3.txt
- Protein array raw data/IgG/C1_Sv14bis_IgG-Cy3.txt
- __MACOSX/Protein array raw data/IgG/._C1_Sv14bis_IgG-Cy3.txt
- Protein array raw data/IgG/C1_Sv17_IgG-Cy3.txt
- __MACOSX/Protein array raw data/IgG/._C1_Sv17_IgG-Cy3.txt
- Protein array raw data/IgG/C1_Sv17bis_IgG-Cy3.txt
- __MACOSX/Protein array raw data/IgG/._C1_Sv17bis_IgG-Cy3.txt
- Protein array raw data/IgG/C1_Sv18_IgG-Cy3.txt
- __MACOSX/Protein array raw data/IgG/._C1_Sv18_IgG-Cy3.txt
- Protein array raw data/IgG/C1_Sv18bis_IgG-Cy3.txt
- __MACOSX/Protein array raw data/IgG/._C1_Sv18bis_IgG-Cy3.txt
- Protein array raw data/IgG/C1_Sv19_IgG-Cy3.txt
- __MACOSX/Protein array raw data/IgG/._C1_Sv19_IgG-Cy3.txt
- Protein array raw data/IgG/C1_Sv19bis_IgG-Cy3.txt
- __MACOSX/Protein array raw data/IgG/._C1_Sv19bis_IgG-Cy3.txt
- Protein array raw data/IgG/C1_Sv1_IgG-Cy3.txt
- __MACOSX/Protein array raw data/IgG/._C1_Sv1_IgG-Cy3.txt
- Protein array raw data/IgG/C1_Sv1bis_IgG-Cy3.txt
- __MACOSX/Protein array raw data/IgG/._C1_Sv1bis_IgG-Cy3.txt
- Protein array raw data/IgG/C1_Sv21_IgG-Cy3.txt
- __MACOSX/Protein array raw data/IgG/._C1_Sv21_IgG-Cy3.txt
- Protein array raw data/IgG/C1_Sv21bis_IgG-Cy3.txt
- __MACOSX/Protein array raw data/IgG/._C1_Sv21bis_IgG-Cy3.txt
- Protein array raw data/IgG/C1_Sv26_IgG-Cy3.txt
- __MACOSX/Protein array raw data/IgG/._C1_Sv26_IgG-Cy3.txt
- Protein array raw data/IgG/C1_Sv26bis_IgG-Cy3.txt
- __MACOSX/Protein array raw data/IgG/._C1_Sv26bis_IgG-Cy3.txt
- Protein array raw data/IgG/C1_Sv28_IgG-Cy3.txt
- __MACOSX/Protein array raw data/IgG/._C1_Sv28_IgG-Cy3.txt
- Protein array raw data/IgG/C1_Sv28bis_IgG-Cy3.txt
- __MACOSX/Protein array raw data/IgG/._C1_Sv28bis_IgG-Cy3.txt
- Protein array raw data/IgG/C1_Sv29_IgG-Cy3.txt
- __MACOSX/Protein array raw data/IgG/._C1_Sv29_IgG-Cy3.txt
- Protein array raw data/IgG/C1_Sv29bis_IgG-Cy3.txt
- __MACOSX/Protein array raw data/IgG/._C1_Sv29bis_IgG-Cy3.txt
- Protein array raw data/IgG/C1_Sv30_IgG-Cy3.txt
- __MACOSX/Protein array raw data/IgG/._C1_Sv30_IgG-Cy3.txt
- Protein array raw data/IgG/C1_Sv30bis_IgG-Cy3.txt
- __MACOSX/Protein array raw data/IgG/._C1_Sv30bis_IgG-Cy3.txt
- Protein array raw data/IgG/C1_Sv4_IgG-Cy3.txt
- __MACOSX/Protein array raw data/IgG/._C1_Sv4_IgG-Cy3.txt
- Protein array raw data/IgG/C1_Sv4bis_IgG-Cy3.txt
- __MACOSX/Protein array raw data/IgG/._C1_Sv4bis_IgG-Cy3.txt
- Protein array raw data/IgG/C1_SvG2_IgG-Cy3.txt
- __MACOSX/Protein array raw data/IgG/._C1_SvG2_IgG-Cy3.txt
- Protein array raw data/IgG/C2_S43_IgG-Cy3.txt
- __MACOSX/Protein array raw data/IgG/._C2_S43_IgG-Cy3.txt
- Protein array raw data/IgG/C2_S43bis_IgG-Cy3.txt
- __MACOSX/Protein array raw data/IgG/._C2_S43bis_IgG-Cy3.txt
- Protein array raw data/IgG/C2_S47_IgG-Cy3.txt
- __MACOSX/Protein array raw data/IgG/._C2_S47_IgG-Cy3.txt
- Protein array raw data/IgG/C2_S47bis_IgG-Cy3.txt
- __MACOSX/Protein array raw data/IgG/._C2_S47bis_IgG-Cy3.txt
- Protein array raw data/IgG/C2_S49_IgG-Cy3.txt
- __MACOSX/Protein array raw data/IgG/._C2_S49_IgG-Cy3.txt
- Protein array raw data/IgG/C2_S49bis_IgG-Cy3.txt
- __MACOSX/Protein array raw data/IgG/._C2_S49bis_IgG-Cy3.txt
- Protein array raw data/IgG/C2_S50_IgG-Cy-3.txt
- __MACOSX/Protein array raw data/IgG/._C2_S50_IgG-Cy-3.txt
- Protein array raw data/IgG/C2_S50bis_IgG-Cy-3.txt
- __MACOSX/Protein array raw data/IgG/._C2_S50bis_IgG-Cy-3.txt
- Protein array raw data/IgG/C2_S52_IgG-Cy-3.txt
- __MACOSX/Protein array raw data/IgG/._C2_S52_IgG-Cy-3.txt
- Protein array raw data/IgG/C2_S52_IgG-Cy3.txt
- __MACOSX/Protein array raw data/IgG/._C2_S52_IgG-Cy3.txt
- Protein array raw data/IgG/C2_S52bis_IgG-Cy3.txt
- __MACOSX/Protein array raw data/IgG/._C2_S52bis_IgG-Cy3.txt
- Protein array raw data/IgG/C2_S53_IgG-Cy3.txt
- __MACOSX/Protein array raw data/IgG/._C2_S53_IgG-Cy3.txt
- Protein array raw data/IgG/C2_S53bis_IgG-Cy3.txt
- __MACOSX/Protein array raw data/IgG/._C2_S53bis_IgG-Cy3.txt
- Protein array raw data/IgG/C2_S54_IgG-Cy3.txt
- __MACOSX/Protein array raw data/IgG/._C2_S54_IgG-Cy3.txt
- Protein array raw data/IgG/C2_S54bis_IgG-Cy3.txt
- __MACOSX/Protein array raw data/IgG/._C2_S54bis_IgG-Cy3.txt
- Protein array raw data/IgG/C2_S55_IgG-Cy3.txt
- __MACOSX/Protein array raw data/IgG/._C2_S55_IgG-Cy3.txt
- Protein array raw data/IgG/C2_S55bis_IgG-Cy3.txt
- __MACOSX/Protein array raw data/IgG/._C2_S55bis_IgG-Cy3.txt
- Protein array raw data/IgG/C2_S59_IgG-Cy3.txt
- __MACOSX/Protein array raw data/IgG/._C2_S59_IgG-Cy3.txt
- Protein array raw data/IgG/C2_S59bis_IgG-Cy3.txt
- __MACOSX/Protein array raw data/IgG/._C2_S59bis_IgG-Cy3.txt
- Protein array raw data/IgG/C2_Sv10_IgG-Cy3.txt
- __MACOSX/Protein array raw data/IgG/._C2_Sv10_IgG-Cy3.txt
- Protein array raw data/IgG/C2_Sv10bis_IgG-Cy3.txt
- __MACOSX/Protein array raw data/IgG/._C2_Sv10bis_IgG-Cy3.txt
- Protein array raw data/IgG/C2_Sv10bis_IgM-Cy5.txt
- __MACOSX/Protein array raw data/IgG/._C2_Sv10bis_IgM-Cy5.txt
- Protein array raw data/IgG/C2_Sv22_IgG-Cy3.txt
- __MACOSX/Protein array raw data/IgG/._C2_Sv22_IgG-Cy3.txt
- Protein array raw data/IgG/C2_Sv22bis_IgG-Cy3.txt
- __MACOSX/Protein array raw data/IgG/._C2_Sv22bis_IgG-Cy3.txt
- Protein array raw data/IgG/C2_Sv31_IgG-Cy3.txt
- __MACOSX/Protein array raw data/IgG/._C2_Sv31_IgG-Cy3.txt
- Protein array raw data/IgG/C2_Sv31bis_IgG-Cy3.txt
- __MACOSX/Protein array raw data/IgG/._C2_Sv31bis_IgG-Cy3.txt
- Protein array raw data/IgG/P1_S10_IgG-Cy-3.txt
- __MACOSX/Protein array raw data/IgG/._P1_S10_IgG-Cy-3.txt
- Protein array raw data/IgG/P1_S10bis_IgG-Cy3.txt
- __MACOSX/Protein array raw data/IgG/._P1_S10bis_IgG-Cy3.txt
- Protein array raw data/IgG/P1_S12_IgG-Cy-3.txt
- __MACOSX/Protein array raw data/IgG/._P1_S12_IgG-Cy-3.txt
- Protein array raw data/IgG/P1_S12bis_IgG-Cy3.txt
- __MACOSX/Protein array raw data/IgG/._P1_S12bis_IgG-Cy3.txt
- Protein array raw data/IgG/P1_S14_IgG-Cy3.txt
- __MACOSX/Protein array raw data/IgG/._P1_S14_IgG-Cy3.txt
- Protein array raw data/IgG/P1_S14bis_IgG-Cy3.txt
- __MACOSX/Protein array raw data/IgG/._P1_S14bis_IgG-Cy3.txt
- Protein array raw data/IgG/P1_S15_IgG-Cy3.txt
- __MACOSX/Protein array raw data/IgG/._P1_S15_IgG-Cy3.txt
- Protein array raw data/IgG/P1_S15bis_IgG-Cy3.txt
- __MACOSX/Protein array raw data/IgG/._P1_S15bis_IgG-Cy3.txt
- Protein array raw data/IgG/P1_S17_IgG-Cy3.txt
- __MACOSX/Protein array raw data/IgG/._P1_S17_IgG-Cy3.txt
- Protein array raw data/IgG/P1_S17bis_IgG-Cy3.txt
- __MACOSX/Protein array raw data/IgG/._P1_S17bis_IgG-Cy3.txt
- Protein array raw data/IgG/P1_S19_IgG-Cy3.txt
- __MACOSX/Protein array raw data/IgG/._P1_S19_IgG-Cy3.txt
- Protein array raw data/IgG/P1_S19bis_IgG-Cy3.txt
- __MACOSX/Protein array raw data/IgG/._P1_S19bis_IgG-Cy3.txt
- Protein array raw data/IgG/P1_S23_IgG-Cy3.txt
- __MACOSX/Protein array raw data/IgG/._P1_S23_IgG-Cy3.txt
- Protein array raw data/IgG/P1_S23bis_IgG-Cy3.txt
- __MACOSX/Protein array raw data/IgG/._P1_S23bis_IgG-Cy3.txt
- Protein array raw data/IgG/P1_S25_IgG-Cy3.txt
- __MACOSX/Protein array raw data/IgG/._P1_S25_IgG-Cy3.txt
- Protein array raw data/IgG/P1_S25bis_IgG-Cy3.txt
- __MACOSX/Protein array raw data/IgG/._P1_S25bis_IgG-Cy3.txt
- Protein array raw data/IgG/P1_S26_IgG-Cy3.txt
- __MACOSX/Protein array raw data/IgG/._P1_S26_IgG-Cy3.txt
- Protein array raw data/IgG/P1_S26bis_IgG-Cy3.txt
- __MACOSX/Protein array raw data/IgG/._P1_S26bis_IgG-Cy3.txt
- Protein array raw data/IgG/P1_S27_IgG-Cy3.txt
- __MACOSX/Protein array raw data/IgG/._P1_S27_IgG-Cy3.txt
- Protein array raw data/IgG/P1_S27bis_IgG-Cy3.txt
- __MACOSX/Protein array raw data/IgG/._P1_S27bis_IgG-Cy3.txt
- Protein array raw data/IgG/P1_S28_IgG-Cy3.txt
- __MACOSX/Protein array raw data/IgG/._P1_S28_IgG-Cy3.txt
- Protein array raw data/IgG/P1_S28bis_IgG-Cy3.txt
- __MACOSX/Protein array raw data/IgG/._P1_S28bis_IgG-Cy3.txt
- Protein array raw data/IgG/P1_S30_IgG-Cy3.txt
- __MACOSX/Protein array raw data/IgG/._P1_S30_IgG-Cy3.txt
- Protein array raw data/IgG/P1_S30bis_IgG-Cy3.txt
- __MACOSX/Protein array raw data/IgG/._P1_S30bis_IgG-Cy3.txt
- Protein array raw data/IgG/P1_S31_IgG-Cy3.txt
- __MACOSX/Protein array raw data/IgG/._P1_S31_IgG-Cy3.txt
- Protein array raw data/IgG/P1_S31bis_IgG-Cy3.txt
- __MACOSX/Protein array raw data/IgG/._P1_S31bis_IgG-Cy3.txt
- Protein array raw data/IgG/P1_S32bis_IgG-Cy-3.txt
- __MACOSX/Protein array raw data/IgG/._P1_S32bis_IgG-Cy-3.txt
- Protein array raw data/IgG/P1_S33_IgG-Cy3.txt
- __MACOSX/Protein array raw data/IgG/._P1_S33_IgG-Cy3.txt
- Protein array raw data/IgG/P1_S33bis_IgG-Cy3.txt
- __MACOSX/Protein array raw data/IgG/._P1_S33bis_IgG-Cy3.txt
- Protein array raw data/IgG/P1_S34_IgG-Cy-3.txt
- __MACOSX/Protein array raw data/IgG/._P1_S34_IgG-Cy-3.txt
- Protein array raw data/IgG/P1_S34bis_IgG-Cy3.txt
- __MACOSX/Protein array raw data/IgG/._P1_S34bis_IgG-Cy3.txt
- Protein array raw data/IgG/P1_S35_IgG-Cy3.txt
- __MACOSX/Protein array raw data/IgG/._P1_S35_IgG-Cy3.txt
- Protein array raw data/IgG/P1_S35bis_IgG-Cy3.txt
- __MACOSX/Protein array raw data/IgG/._P1_S35bis_IgG-Cy3.txt
- Protein array raw data/IgG/P1_S36_IgG-Cy3.txt
- __MACOSX/Protein array raw data/IgG/._P1_S36_IgG-Cy3.txt
- Protein array raw data/IgG/P1_S36bis_IgG-Cy3.txt
- __MACOSX/Protein array raw data/IgG/._P1_S36bis_IgG-Cy3.txt
- Protein array raw data/IgG/P1_S38_IgG-Cy3.txt
- __MACOSX/Protein array raw data/IgG/._P1_S38_IgG-Cy3.txt
- Protein array raw data/IgG/P1_S38bis_IgG-Cy3.txt
- __MACOSX/Protein array raw data/IgG/._P1_S38bis_IgG-Cy3.txt
- Protein array raw data/IgG/P1_S3_IgG-Cy-3.txt
- __MACOSX/Protein array raw data/IgG/._P1_S3_IgG-Cy-3.txt
- Protein array raw data/IgG/P1_S3bis_IgG-Cy3.txt
- __MACOSX/Protein array raw data/IgG/._P1_S3bis_IgG-Cy3.txt
- Protein array raw data/IgG/P1_S7_IgG-Cy-3.txt
- __MACOSX/Protein array raw data/IgG/._P1_S7_IgG-Cy-3.txt
- Protein array raw data/IgG/P1_S7bis_IgG-Cy3.txt
- __MACOSX/Protein array raw data/IgG/._P1_S7bis_IgG-Cy3.txt
- Protein array raw data/IgG/P1_S8_IgG-Cy-3.txt
- __MACOSX/Protein array raw data/IgG/._P1_S8_IgG-Cy-3.txt
- Protein array raw data/IgG/P1_S8bis_IgG-Cy3.txt
- __MACOSX/Protein array raw data/IgG/._P1_S8bis_IgG-Cy3.txt
- Protein array raw data/IgG/P1_S9_IgG-Cy-3.txt
- __MACOSX/Protein array raw data/IgG/._P1_S9_IgG-Cy-3.txt
- Protein array raw data/IgG/P1_S9bis_IgG-Cy3.txt
- __MACOSX/Protein array raw data/IgG/._P1_S9bis_IgG-Cy3.txt
- Protein array raw data/IgG/P2_S11_IgG-Cy-3.txt
- __MACOSX/Protein array raw data/IgG/._P2_S11_IgG-Cy-3.txt
- Protein array raw data/IgG/P2_S11bis_IgG-Cy3.txt
- __MACOSX/Protein array raw data/IgG/._P2_S11bis_IgG-Cy3.txt
- Protein array raw data/IgG/P2_S13_IgG-Cy-3.txt
- __MACOSX/Protein array raw data/IgG/._P2_S13_IgG-Cy-3.txt
- Protein array raw data/IgG/P2_S13bis_IgG-Cy3.txt
- __MACOSX/Protein array raw data/IgG/._P2_S13bis_IgG-Cy3.txt
- Protein array raw data/IgG/P2_S16_IgG-Cy3.txt
- __MACOSX/Protein array raw data/IgG/._P2_S16_IgG-Cy3.txt
- Protein array raw data/IgG/P2_S16bis_IgG-Cy3.txt
- __MACOSX/Protein array raw data/IgG/._P2_S16bis_IgG-Cy3.txt
- Protein array raw data/IgG/P2_S18_IgG-Cy3.txt
- __MACOSX/Protein array raw data/IgG/._P2_S18_IgG-Cy3.txt
- Protein array raw data/IgG/P2_S18bis_IgG-Cy3.txt
- __MACOSX/Protein array raw data/IgG/._P2_S18bis_IgG-Cy3.txt
- Protein array raw data/IgG/P2_S1_IgG-Cy-3.txt
- __MACOSX/Protein array raw data/IgG/._P2_S1_IgG-Cy-3.txt
- Protein array raw data/IgG/P2_S1bis_IgG-Cy3.txt
- __MACOSX/Protein array raw data/IgG/._P2_S1bis_IgG-Cy3.txt
- Protein array raw data/IgG/P2_S20_IgG-Cy3.txt
- __MACOSX/Protein array raw data/IgG/._P2_S20_IgG-Cy3.txt
- Protein array raw data/IgG/P2_S20bis_IgG-Cy3.txt
- __MACOSX/Protein array raw data/IgG/._P2_S20bis_IgG-Cy3.txt
- Protein array raw data/IgG/P2_S21_IgG-Cy3.txt
- __MACOSX/Protein array raw data/IgG/._P2_S21_IgG-Cy3.txt
- Protein array raw data/IgG/P2_S21bis_IgG-Cy3.txt
- __MACOSX/Protein array raw data/IgG/._P2_S21bis_IgG-Cy3.txt
- Protein array raw data/IgG/P2_S22_IgG-Cy3.txt
- __MACOSX/Protein array raw data/IgG/._P2_S22_IgG-Cy3.txt
- Protein array raw data/IgG/P2_S22bis_IgG-Cy3.txt
- __MACOSX/Protein array raw data/IgG/._P2_S22bis_IgG-Cy3.txt
- Protein array raw data/IgG/P2_S24_IgG-Cy3.txt
- __MACOSX/Protein array raw data/IgG/._P2_S24_IgG-Cy3.txt
- Protein array raw data/IgG/P2_S24bis_IgG-Cy3.txt
- __MACOSX/Protein array raw data/IgG/._P2_S24bis_IgG-Cy3.txt
- Protein array raw data/IgG/P2_S29_IgG-Cy3.txt
- __MACOSX/Protein array raw data/IgG/._P2_S29_IgG-Cy3.txt
- Protein array raw data/IgG/P2_S29bis_IgG-Cy3.txt
- __MACOSX/Protein array raw data/IgG/._P2_S29bis_IgG-Cy3.txt
- Protein array raw data/IgG/P2_S2_IgG-Cy-3.txt
- __MACOSX/Protein array raw data/IgG/._P2_S2_IgG-Cy-3.txt
- Protein array raw data/IgG/P2_S2bis_IgG-Cy3.txt
- __MACOSX/Protein array raw data/IgG/._P2_S2bis_IgG-Cy3.txt
- Protein array raw data/IgG/P2_S32_IgG-Cy3.txt
- __MACOSX/Protein array raw data/IgG/._P2_S32_IgG-Cy3.txt
- Protein array raw data/IgG/P2_S37_IgG-Cy3.txt
- __MACOSX/Protein array raw data/IgG/._P2_S37_IgG-Cy3.txt
- Protein array raw data/IgG/P2_S37bis_IgG-Cy3.txt
- __MACOSX/Protein array raw data/IgG/._P2_S37bis_IgG-Cy3.txt
- Protein array raw data/IgG/P2_S4_IgG-Cy-3.txt
[truncated: 318 more entries]
