# Supplementary material for: Data in support of proteomic analysis of pneumococcal pediatric clinical isolates to construct a protein array
Source: Data Brief. 2016 Feb 5;6:917–22. doi: 10.1016/j.dib.2016.01.057 (PMC4758182; doi:10.1016/j.dib.2016.01.057)
Supplement: Supplementary file 4 — Supplementary material [file mmc4.zip › Protein array raw data/IgG/C1_S39_IgG-Cy3.txt]

ATF	1.0
31	11    
"Type=GenePix Export 3"
"DateTime=2014/02/07 14:21:05"
"Settings=C:\Documents and Settings\Usuario\Escritorio\Datos Usuarios\Alfonso\Escaneado_7-2-14\Suero 39\Suero39_IgG_Cy3.gps"
"GalFile=C:\Documents and Settings\Usuario\Escritorio\Datos Usuarios\Alfonso\Gals\Gal_Alfonso.2.gal"
"PixelSize=5"
"Wavelengths=n/a	532"
"ImageFiles=n/a	C:\Documents and Settings\Usuario\Escritorio\Datos Usuarios\Alfonso\Escaneado_7-2-14\Suero 39\S39_IgG-Cy3.tif 1"
"NormalizationMethod=None"
"NormalizationFactors=n/a	1"
"JpegImage="
"StdDev=Type 1"
"RatioFormulations=W1/W2 (/532)"
"Barcode="
"BackgroundSubtraction=LocalFeature"
"ImageOrigin=0, 0"
"JpegOrigin=3320, 11400"
"Creator=GenePix Pro 4.1.1.4"
"Scanner=GenePix 4000B [92870]"
"FocusPosition=0"
"Temperature=28.8"
"LinesAveraged=1"
"Comment="
"PMTGain=n/a	400"
"ScanPower=n/a	100"
"LaserPower=n/a	3.54"
"LaserOnTime=n/a	42172"
"Filters=n/a	"
"ScanRegion=584,2206,3864,3621"
"Supplier=BioRobotics"
"ArrayerSoftwareName=TAS Application Suite (MicroGrid II)"
"ArrayerSoftwareVersion=2.2.2.5"
"Block"	"Column"	"Row"	"Name"	"ID"	"Flags"	"Index"	"F532 Median"	"F532 Median"	"F532 Median - B532"	"F532 Median - B532"
1	1	1	"ABC_N/P"	"90Mult_M6"	-50	1	84	84	13	13
1	2	1	"spr1221"	"99Mult_A10"	0	2	88	88	15	15
1	3	1	"spr1403"	"91Mult_E10"	-50	3	88	88	6	6
1	4	1	"spr1496"	"92Mult_I10"	-50	4	85	85	5	5
1	5	1	"ABC_NP"	"100Mult_M10"	0	5	160	160	77	77
1	6	1	"SP_0462"	"77CellW_A14"	0	6	184	184	78	78
1	7	1	"SP_0464"	"81CellW_E14"	0	7	190	190	82	82
1	8	1	"Buffer"	"Normaliz_I14"	-50	8	90	90	-2	-2
1	9	1	"Buffer"	"Normaliz_M14"	-50	9	92	92	4	4
1	1	2	"SP_0462"	"77CellW_A14"	-50	10	89	89	13	13
1	2	2	"SP_0464"	"81CellW_E14"	-50	11	87	87	0	0
1	3	2	"fstH"	"84Mult_A2"	0	12	182	182	74	74
1	4	2	"comA"	"85Mult_E2"	0	13	120	120	21	21
1	5	2	"zmpB"	"86Mult_I2"	0	14	108	108	3	3
1	6	2	"spr0601"	"98Mult_M2"	0	15	295	295	159	159
1	7	2	"celB"	"87Mult_A6"	0	16	159	159	37	37
1	8	2	"iga"	"88Mult_E6"	0	17	445	445	336	336
1	9	2	"glnP"	"89Mult_I6"	-50	18	125	125	26	26
1	1	3	"spr0601"	"98Mult_M2"	-50	19	92	92	13	13
1	2	3	"celB"	"87Mult_A6"	-50	20	94	94	12	12
1	3	3	"iga"	"88Mult_E6"	0	21	135	135	45	45
1	4	3	"glnP"	"89Mult_I6"	-50	22	90	90	-9	-9
1	5	3	"ABC_N/P"	"90Mult_M6"	0	23	232	232	116	116
1	6	3	"spr1221"	"99Mult_A10"	0	24	174	174	54	54
1	7	3	"spr1403"	"91Mult_E10"	0	25	255	255	117	117
1	8	3	"spr1496"	"92Mult_I10"	0	26	203	203	72	72
1	9	3	"ABC_NP"	"100Mult_M10"	0	27	879	879	766	766
1	1	4	"spr1221"	"99Mult_A10"	-50	28	75	75	2	2
1	2	4	"spr1403"	"91Mult_E10"	-50	29	85	85	-6	-6
1	3	4	"spr1496"	"92Mult_I10"	-50	30	97	97	9	9
1	4	4	"ABC_NP"	"100Mult_M10"	-50	31	185	185	74	74
1	5	4	"SP_0462"	"77CellW_A14"	0	32	293	293	175	175
1	6	4	"SP_0464"	"81CellW_E14"	0	33	170	170	46	46
1	7	4	"fstH"	"84Mult_A2"	0	34	825	825	429	429
1	8	4	"comA"	"85Mult_E2"	0	35	392	392	241	241
1	9	4	"zmpB"	"86Mult_I2"	0	36	236	236	117	117
1	1	5	"SP_0464"	"81CellW_E14"	-50	37	82	82	3	3
1	2	5	"fstH"	"84Mult_A2"	0	38	215	215	67	67
1	3	5	"comA"	"85Mult_E2"	0	39	151	151	44	44
1	4	5	"zmpB"	"86Mult_I2"	0	40	171	171	28	28
1	5	5	"spr0601"	"98Mult_M2"	0	41	237	237	83	83
1	6	5	"celB"	"87Mult_A6"	0	42	335	335	183	183
1	7	5	"iga"	"88Mult_E6"	0	43	539	539	244	244
1	8	5	"glnP"	"89Mult_I6"	0	44	644	644	480	480
1	9	5	"ABC_N/P"	"90Mult_M6"	0	45	569	569	418	418
1	1	6	"celB"	"87Mult_A6"	-50	46	76	76	9	9
1	2	6	"iga"	"88Mult_E6"	-50	47	98	98	13	13
1	3	6	"glnP"	"89Mult_I6"	-50	48	87	87	-3	-3
1	4	6	"ABC_N/P"	"90Mult_M6"	0	49	138	138	27	27
1	5	6	"spr1221"	"99Mult_A10"	0	50	213	213	91	91
1	6	6	"spr1403"	"91Mult_E10"	0	51	254	254	119	119
1	7	6	"spr1496"	"92Mult_I10"	0	52	213	213	76	76
1	8	6	"ABC_NP"	"100Mult_M10"	0	53	804	804	661	661
1	9	6	"SP_0462"	"77CellW_A14"	0	54	775	775	628	628
1	1	7	"spr1403"	"91Mult_E10"	-50	55	75	75	12	12
1	2	7	"spr1496"	"92Mult_I10"	-50	56	71	71	4	4
1	3	7	"ABC_NP"	"100Mult_M10"	0	57	300	300	216	216
1	4	7	"SP_0462"	"77CellW_A14"	0	58	411	411	300	300
1	5	7	"SP_0464"	"81CellW_E14"	0	59	247	247	117	117
1	6	7	"fstH"	"84Mult_A2"	0	60	1229	1229	605	605
1	7	7	"comA"	"85Mult_E2"	0	61	575	575	428	428
1	8	7	"zmpB"	"86Mult_I2"	0	62	303	303	166	166
1	9	7	"spr0601"	"98Mult_M2"	0	63	557	557	413	413
1	1	8	"fstH"	"84Mult_A2"	0	64	124	124	62	62
1	2	8	"comA"	"85Mult_E2"	0	65	100	100	36	36
1	3	8	"zmpB"	"86Mult_I2"	0	66	111	111	41	41
1	4	8	"spr0601"	"98Mult_M2"	0	67	266	266	176	176
1	5	8	"celB"	"87Mult_A6"	0	68	216	216	89	89
1	6	8	"iga"	"88Mult_E6"	0	69	919	919	709	709
1	7	8	"glnP"	"89Mult_I6"	0	70	187	187	54	54
1	8	8	"ABC_N/P"	"90Mult_M6"	0	71	283	283	139	139
1	9	8	"spr1221"	"99Mult_A10"	0	72	832	832	675	675
2	1	1	"lytB"	"31CellW_N6"	0	73	416	416	323	323
2	2	1	"prtA"	"20CellW_B10"	0	74	341	341	251	251
2	3	1	"bgaA"	"43CellW_F10"	-50	75	125	125	37	37
2	4	1	"nanA"	"46CellW_J10"	0	76	301	301	199	199
2	5	1	"spr1652/pfbA"	"25CellW_N10"	0	77	199	199	103	103
2	6	1	"nisP"	"39CellW_B14"	-50	78	112	112	29	29
2	7	1	"spr1906"	"73CellW_F14"	-50	79	97	97	18	18
2	8	1	"Buffer"	"Normaliz_J14"	-50	80	72	72	-3	-3
2	9	1	"Buffer"	"Normaliz_N14"	-50	81	68	68	-4	-4
2	1	2	"nisP"	"39CellW_B14"	0	82	269	269	152	152
2	2	2	"spr1906"	"73CellW_F14"	-50	83	165	165	35	35
2	3	2	"psrP"	"71CellW_B2"	0	84	980	980	267	267
2	4	2	"pblB_nt"	"48CellW_F2"	0	85	614	614	154	154
2	5	2	"pblB_ct"	"49CellW_J2"	0	86	301	301	132	132
2	6	2	"spr0075/pfbB"	"24CellW_N2"	0	87	348	348	203	203
2	7	2	"pulA"	"19CellW_B6"	-50	88	92	92	-14	-14
2	8	2	"hysA"	"51CellW_F6"	0	89	288	288	187	187
2	9	2	"spr0328"	"26CellW_J6"	-50	90	127	127	51	51
2	1	3	"spr0075/pfbB"	"24CellW_N2"	0	91	1365	1365	1222	1222
2	2	3	"pulA"	"19CellW_B6"	0	92	506	506	213	213
2	3	3	"hysA"	"51CellW_F6"	0	93	189	189	65	65
2	4	3	"spr0328"	"26CellW_J6"	0	94	286	286	141	141
2	5	3	"lytB"	"31CellW_N6"	0	95	402	402	164	164
2	6	3	"prtA"	"20CellW_B10"	0	96	246	246	135	135
2	7	3	"bgaA"	"43CellW_F10"	-50	97	200	200	62	62
2	8	3	"nanA"	"46CellW_J10"	0	98	135	135	33	33
2	9	3	"spr1652/pfbA"	"25CellW_N10"	0	99	114	114	35	35
2	1	4	"prtA"	"20CellW_B10"	0	100	647	647	346	346
2	2	4	"bgaA"	"43CellW_F10"	0	101	999	999	622	622
2	3	4	"nanA"	"46CellW_J10"	0	102	565	565	443	443
2	4	4	"spr1652/pfbA"	"25CellW_N10"	0	103	605	605	468	468
2	5	4	"nisP"	"39CellW_B14"	0	104	389	389	233	233
2	6	4	"spr1906"	"73CellW_F14"	-50	105	143	143	30	30
2	7	4	"psrP"	"71CellW_B2"	0	106	570	570	251	251
2	8	4	"pblB_nt"	"48CellW_F2"	-50	107	215	215	50	50
2	9	4	"pblB_ct"	"49CellW_J2"	0	108	126	126	34	34
2	1	5	"spr1906"	"73CellW_F14"	-50	109	605	605	472	472
2	2	5	"psrP"	"71CellW_B2"	0	110	1994	1994	856	856
2	3	5	"pblB_nt"	"48CellW_F2"	0	111	846	846	382	382
2	4	5	"pblB_ct"	"49CellW_J2"	0	112	658	658	207	207
2	5	5	"spr0075/pfbB"	"24CellW_N2"	0	113	981	981	537	537
2	6	5	"pulA"	"19CellW_B6"	0	114	488	488	174	174
2	7	5	"hysA"	"51CellW_F6"	-50	115	179	179	-88	-88
2	8	5	"spr0328"	"26CellW_J6"	0	116	235	235	66	66
2	9	5	"lytB"	"31CellW_N6"	-50	117	120	120	28	28
2	1	6	"pulA"	"19CellW_B6"	0	118	1957	1957	1822	1822
2	2	6	"hysA"	"51CellW_F6"	0	119	575	575	154	154
2	3	6	"spr0328"	"26CellW_J6"	0	120	543	543	358	358
2	4	6	"lytB"	"31CellW_N6"	0	121	458	458	274	274
2	5	6	"prtA"	"20CellW_B10"	0	122	742	742	380	380
2	6	6	"bgaA"	"43CellW_F10"	0	123	649	649	256	256
2	7	6	"nanA"	"46CellW_J10"	0	124	421	421	293	293
2	8	6	"spr1652/pfbA"	"25CellW_N10"	0	125	219	219	105	105
2	9	6	"nisP"	"39CellW_B14"	0	126	147	147	39	39
2	1	7	"bgaA"	"43CellW_F10"	0	127	760	760	542	542
2	2	7	"nanA"	"46CellW_J10"	0	128	1645	1645	1384	1384
2	3	7	"spr1652/pfbA"	"25CellW_N10"	0	129	1136	1136	987	987
2	4	7	"nisP"	"39CellW_B14"	0	130	748	748	605	605
2	5	7	"spr1906"	"73CellW_F14"	0	131	258	258	106	106
2	6	7	"psrP"	"71CellW_B2"	0	132	1456	1456	982	982
2	7	7	"pblB_nt"	"48CellW_F2"	-50	133	318	318	97	97
2	8	7	"pblB_ct"	"49CellW_J2"	0	134	304	304	153	153
2	9	7	"spr0075/pfbB"	"24CellW_N2"	0	135	212	212	116	116
2	1	8	"psrP"	"71CellW_B2"	0	136	2259	2259	1807	1807
2	2	8	"pblB_nt"	"48CellW_F2"	-50	137	234	234	85	85
2	3	8	"pblB_ct"	"49CellW_J2"	0	138	1541	1541	1396	1396
2	4	8	"spr0075/pfbB"	"24CellW_N2"	0	139	1961	1961	1658	1658
2	5	8	"pulA"	"19CellW_B6"	0	140	536	536	396	396
2	6	8	"hysA"	"51CellW_F6"	0	141	639	639	438	438
2	7	8	"spr0328"	"26CellW_J6"	0	142	604	604	503	503
2	8	8	"lytB"	"31CellW_N6"	-50	143	117	117	25	25
2	9	8	"prtA"	"20CellW_B10"	0	144	180	180	90	90
3	1	1	"nanB"	"58Secret_O6"	0	145	3953	3953	3852	3852
3	2	1	"spr1875"	"7Secret_C10"	0	146	1851	1851	1743	1743
3	3	1	"galU"	"21Secret_G10"	0	147	2531	2531	2418	2418
3	4	1	"cbpA"	"5Secret_K10"	0	148	3505	3505	3370	3370
3	5	1	"gsp_781"	"2Secret_O10"	0	149	7293	7293	7120	7120
3	6	1	"Control_1"	"C14"	0	150	12049	12049	11894	11894
3	7	1	"Control_2"	"G14"	0	151	1019	1019	895	895
3	8	1	"Buffer"	"Normaliz_K14"	-50	152	111	111	7	7
3	9	1	"Buffer"	"Normaliz_O14"	-50	153	99	99	3	3
3	1	2	"Control_1"	"C14"	0	154	9275	9275	9153	9153
3	2	2	"Control_2"	"G14"	0	155	871	871	715	715
3	3	2	"bloodAB"	"59Secret_C2"	0	156	2906	2906	2569	2569
3	4	2	"strH"	"32Secret_G2"	0	157	1648	1648	637	637
3	5	2	"lysM"	"50Secret_K2"	0	158	4703	4703	3309	3309
3	6	2	"lytB"	"63Secret_O2"	0	159	2754	2754	2418	2418
3	7	2	"phtE"	"45Secret_C6"	0	160	3147	3147	2993	2993
3	8	2	"spr0931"	"36Secret_G6"	0	161	2069	2069	1950	1950
3	9	2	"lytC"	"56Secret_K6"	0	162	3286	3286	3186	3186
3	1	3	"lytB"	"63Secret_O2"	0	163	3095	3095	2964	2964
3	2	3	"phtE"	"45Secret_C6"	0	164	3530	3530	3116	3116
3	3	3	"spr0931"	"36Secret_G6"	0	165	2455	2455	2038	2038
3	4	3	"lytC"	"56Secret_K6"	0	166	4335	4335	3534	3534
3	5	3	"nanB"	"58Secret_O6"	0	167	4413	4413	4233	4233
3	6	3	"spr1875"	"7Secret_C10"	0	168	1759	1759	1603	1603
3	7	3	"galU"	"21Secret_G10"	0	169	2913	2913	2726	2726
3	8	3	"cbpA"	"5Secret_K10"	0	170	3009	3009	2879	2879
3	9	3	"gsp_781"	"2Secret_O10"	0	171	4596	4596	4491	4491
3	1	4	"spr1875"	"7Secret_C10"	0	172	1790	1790	1648	1648
3	2	4	"galU"	"21Secret_G10"	0	173	3878	3878	3379	3379
3	3	4	"cbpA"	"5Secret_K10"	0	174	3751	3751	3332	3332
3	4	4	"gsp_781"	"2Secret_O10"	0	175	5587	5587	5355	5355
3	5	4	"Control_1"	"C14"	0	176	10238	10238	10101	10101
3	6	4	"Control_2"	"G14"	0	177	948	948	806	806
3	7	4	"bloodAB"	"59Secret_C2"	0	178	2519	2519	2316	2316
3	8	4	"strH"	"32Secret_G2"	0	179	1141	1141	999	999
3	9	4	"lysM"	"50Secret_K2"	0	180	3132	3132	3023	3023
3	1	5	"Control_2"	"G14"	0	181	414	414	245	245
3	2	5	"bloodAB"	"59Secret_C2"	0	182	3148	3148	2643	2643
3	3	5	"strH"	"32Secret_G2"	0	183	1834	1834	1401	1401
3	4	5	"lysM"	"50Secret_K2"	0	184	3974	3974	3304	3304
3	5	5	"lytB"	"63Secret_O2"	0	185	2385	2385	2112	2112
3	6	5	"phtE"	"45Secret_C6"	0	186	2991	2991	2797	2797
3	7	5	"spr0931"	"36Secret_G6"	0	187	2337	2337	2125	2125
3	8	5	"lytC"	"56Secret_K6"	0	188	4924	4924	4789	4789
3	9	5	"nanB"	"58Secret_O6"	0	189	4254	4254	4145	4145
3	1	6	"phtE"	"45Secret_C6"	0	190	3908	3908	3737	3737
3	2	6	"spr0931"	"36Secret_G6"	0	191	1153	1153	725	725
3	3	6	"lytC"	"56Secret_K6"	0	192	3614	3614	3394	3394
3	4	6	"nanB"	"58Secret_O6"	0	193	4128	4128	3964	3964
3	5	6	"spr1875"	"7Secret_C10"	0	194	1983	1983	1671	1671
3	6	6	"galU"	"21Secret_G10"	0	195	2773	2773	2628	2628
3	7	6	"cbpA"	"5Secret_K10"	0	196	2611	2611	2484	2484
3	8	6	"gsp_781"	"2Secret_O10"	0	197	3940	3940	3822	3822
3	9	6	"Control_1"	"C14"	0	198	10463	10463	10353	10353
3	1	7	"galU"	"21Secret_G10"	0	199	2873	2873	2751	2751
3	2	7	"cbpA"	"5Secret_K10"	0	200	2637	2637	2499	2499
3	3	7	"gsp_781"	"2Secret_O10"	0	201	5437	5437	5289	5289
3	4	7	"Control_1"	"C14"	0	202	10162	10162	10021	10021
3	5	7	"Control_2"	"G14"	0	203	282	282	147	147
3	6	7	"bloodAB"	"59Secret_C2"	0	204	2621	2621	2484	2484
3	7	7	"strH"	"32Secret_G2"	0	205	1165	1165	1027	1027
3	8	7	"lysM"	"50Secret_K2"	0	206	3202	3202	3073	3073
3	9	7	"lytB"	"63Secret_O2"	0	207	1914	1914	1801	1801
3	1	8	"bloodAB"	"59Secret_C2"	0	208	2450	2450	2336	2336
3	2	8	"strH"	"32Secret_G2"	0	209	1315	1315	1192	1192
3	3	8	"lysM"	"50Secret_K2"	0	210	3727	3727	3595	3595
3	4	8	"lytB"	"63Secret_O2"	0	211	2042	2042	1906	1906
3	5	8	"phtE"	"45Secret_C6"	0	212	2725	2725	2598	2598
3	6	8	"spr0931"	"36Secret_G6"	0	213	2131	2131	2003	2003
3	7	8	"lytC"	"56Secret_K6"	0	214	3486	3486	3359	3359
3	8	8	"nanB"	"58Secret_O6"	0	215	3884	3884	3758	3758
3	9	8	"spr1875"	"7Secret_C10"	0	216	2008	2008	1898	1898
4	1	1	"Control_10"	"P6"	-50	217	136	136	23	23
4	2	1	"Control_11"	"D10"	0	218	160	160	45	45
4	3	1	"Control_12"	"H10"	0	219	547	547	439	439
4	4	1	"Buffer"	"Normaliz_L10"	-50	220	115	115	6	6
4	5	1	"Buffer"	"Normaliz_P10"	-50	221	110	110	-5	-5
4	6	1	"Control+"	"Rango0.2_D14"	0	222	1355	1355	761	761
4	7	1	"Control+"	"Rango0.1_H14"	0	223	224	224	95	95
4	8	1	"Buffer"	"Normaliz_L14"	-50	224	103	103	5	5
4	9	1	"Buffer"	"Normaliz_P14"	-50	225	83	83	2	2
4	1	2	"Control+"	"Rango0.2_D14"	0	226	4396	4396	4258	4258
4	2	2	"Control+"	"Rango0.1_H14"	0	227	613	613	487	487
4	3	2	"Control_3"	"D2"	0	228	758	758	643	643
4	4	2	"Control_4"	"H2"	0	229	193	193	77	77
4	5	2	"Control_5"	"L2"	0	230	180	180	69	69
4	6	2	"Control_6"	"P2"	-50	231	118	118	-1	-1
4	7	2	"Control_7"	"D6"	0	232	179	179	62	62
4	8	2	"Control_8"	"H6"	-50	233	102	102	3	3
4	9	2	"Control_9"	"L6"	-50	234	88	88	12	12
4	1	3	"Control_6"	"P2"	-50	235	108	108	-3	-3
4	2	3	"Control_7"	"D6"	0	236	244	244	127	127
4	3	3	"Control_8"	"H6"	-50	237	122	122	3	3
4	4	3	"Control_9"	"L6"	0	238	241	241	126	126
4	5	3	"Control_10"	"P6"	-50	239	122	122	7	7
4	6	3	"Control_11"	"D10"	-50	240	113	113	-2	-2
4	7	3	"Control_12"	"H10"	0	241	459	459	359	359
4	8	3	"Buffer"	"Normaliz_L10"	-50	242	94	94	6	6
4	9	3	"Buffer"	"Normaliz_P10"	-50	243	72	72	5	5
4	1	4	"Control_11"	"D10"	-50	244	133	133	25	25
4	2	4	"Control_12"	"H10"	0	245	645	645	534	534
4	3	4	"Buffer"	"Normaliz_L10"	-50	246	113	113	5	5
4	4	4	"Buffer"	"Normaliz_P10"	-50	247	104	104	-3	-3
4	5	4	"Control+"	"Rango0.2_D14"	0	248	3589	3589	3442	3442
4	6	4	"Control+"	"Rango0.1_H14"	0	249	510	510	375	375
4	7	4	"Control_3"	"D2"	0	250	576	576	486	486
4	8	4	"Control_4"	"H2"	-50	251	88	88	6	6
4	9	4	"Control_5"	"L2"	0	252	118	118	51	51
4	1	5	"Control+"	"Rango0.1_H14"	0	253	191	191	46	46
4	2	5	"Control_3"	"D2"	0	254	1957	1957	1815	1815
4	3	5	"Control_4"	"H2"	0	255	213	213	114	114
4	4	5	"Control_5"	"L2"	0	256	228	228	134	134
4	5	5	"Control_6"	"P2"	-50	257	84	84	-5	-5
4	6	5	"Control_7"	"D6"	0	258	179	179	96	96
4	7	5	"Control_8"	"H6"	-50	259	90	90	2	2
4	8	5	"Control_9"	"L6"	0	260	174	174	85	85
4	9	5	"Control_10"	"P6"	-50	261	83	83	14	14
4	1	6	"Control_7"	"D6"	-50	262	87	87	-1	-1
4	2	6	"Control_8"	"H6"	-50	263	90	90	-4	-4
4	3	6	"Control_9"	"L6"	0	264	225	225	128	128
4	4	6	"Control_10"	"P6"	-50	265	105	105	12	12
4	5	6	"Control_11"	"D10"	0	266	147	147	56	56
4	6	6	"Control_12"	"H10"	0	267	633	633	550	550
4	7	6	"Buffer"	"Normaliz_L10"	-50	268	91	91	5	5
4	8	6	"Buffer"	"Normaliz_P10"	-50	269	102	102	15	15
4	9	6	"Control+"	"Rango0.2_D14"	0	270	1765	1765	1697	1697
4	1	7	"Control_12"	"H10"	0	271	265	265	192	192
4	2	7	"Buffer"	"Normaliz_L10"	-50	272	81	81	4	4
4	3	7	"Buffer"	"Normaliz_P10"	0	273	93	93	16	16
4	4	7	"Control+"	"Rango0.2_D14"	0	274	4212	4212	4119	4119
4	5	7	"Control+"	"Rango0.1_H14"	0	275	451	451	362	362
4	6	7	"Control_3"	"D2"	0	276	694	694	610	610
4	7	7	"Control_4"	"H2"	-50	277	87	87	-3	-3
4	8	7	"Control_5"	"L2"	0	278	229	229	140	140
4	9	7	"Control_6"	"P2"	-50	279	69	69	-2	-2
4	1	8	"Control_3"	"D2"	0	280	5156	5156	5081	5081
4	2	8	"Control_4"	"H2"	0	281	178	178	97	97
4	3	8	"Control_5"	"L2"	0	282	163	163	88	88
4	4	8	"Control_6"	"P2"	-50	283	74	74	-2	-2
4	5	8	"Control_7"	"D6"	-50	284	80	80	3	3
4	6	8	"Control_8"	"H6"	-50	285	80	80	0	0
4	7	8	"Control_9"	"L6"	-50	286	94	94	4	4
4	8	8	"Control_10"	"P6"	-50	287	160	160	68	68
4	9	8	"Control_11"	"D10"	0	288	126	126	50	50
5	1	1	"GADPH"	"68Cyt_M5"	0	289	1105	1105	1040	1040
5	2	1	"abc_sbp_2"	"30Lip_A9"	0	290	740	740	667	667
5	3	1	"abc_sbp"	"29Lip_E9"	0	291	328	328	246	246
5	4	1	"spr0174"	"79Lip_I9"	0	292	367	367	277	277
5	5	1	"aliA"	"10Lip_M9"	0	293	473	473	374	374
5	6	1	"slrA"	"17Lip_A13"	0	294	424	424	357	357
5	7	1	"spr0747"	"37Lip_E13"	0	295	476	476	407	407
5	8	1	"Buffer"	"Normaliz_I13"	-50	296	62	62	0	0
5	9	1	"Buffer"	"Normaliz_M13"	-50	297	58	58	-1	-1
5	1	2	"slrA"	"17Lip_A13"	0	298	520	520	456	456
5	2	2	"spr0747"	"37Lip_E13"	0	299	582	582	504	504
5	3	2	"spxB"	"13Cyt_A1"	0	300	1248	1248	1063	1063
5	4	2	"clpP"	"66Cyt_E1"	0	301	1601	1601	1481	1481
5	5	2	"pavA"	"69Cyt_I1"	0	302	626	626	544	544
5	6	2	"eno"	"14Cyt_M1"	0	303	1589	1589	1521	1521
5	7	2	"PppA"	"70Cyt_A5"	0	304	500	500	434	434
5	8	2	"ply"	"11Cyt_E5"	0	305	1124	1124	1060	1060
5	9	2	"lytA"	"12Cyt_I5"	0	306	2267	2267	2204	2204
5	1	3	"eno"	"14Cyt_M1"	0	307	2088	2088	2024	2024
5	2	3	"PppA"	"70Cyt_A5"	0	308	629	629	556	556
5	3	3	"ply"	"11Cyt_E5"	0	309	1116	1116	1038	1038
5	4	3	"lytA"	"12Cyt_I5"	0	310	2041	2041	1966	1966
5	5	3	"GADPH"	"68Cyt_M5"	0	311	575	575	502	502
5	6	3	"abc_sbp_2"	"30Lip_A9"	0	312	312	312	243	243
5	7	3	"abc_sbp"	"29Lip_E9"	-50	313	142	142	63	63
5	8	3	"spr0174"	"79Lip_I9"	0	314	218	218	146	146
5	9	3	"aliA"	"10Lip_M9"	0	315	281	281	215	215
5	1	4	"abc_sbp_2"	"30Lip_A9"	0	316	419	419	349	349
5	2	4	"abc_sbp"	"29Lip_E9"	0	317	171	171	100	100
5	3	4	"spr0174"	"79Lip_I9"	0	318	219	219	151	151
5	4	4	"aliA"	"10Lip_M9"	0	319	265	265	191	191
5	5	4	"slrA"	"17Lip_A13"	0	320	308	308	236	236
5	6	4	"spr0747"	"37Lip_E13"	-50	321	96	96	25	25
5	7	4	"spxB"	"13Cyt_A1"	0	322	596	596	362	362
5	8	4	"clpP"	"66Cyt_E1"	0	323	519	519	438	438
5	9	4	"pavA"	"69Cyt_I1"	0	324	443	443	379	379
5	1	5	"spr0747"	"37Lip_E13"	-50	325	99	99	36	36
5	2	5	"spxB"	"13Cyt_A1"	0	326	576	576	500	500
5	3	5	"clpP"	"66Cyt_E1"	0	327	892	892	810	810
5	4	5	"pavA"	"69Cyt_I1"	0	328	366	366	287	287
5	5	5	"eno"	"14Cyt_M1"	0	329	854	854	787	787
5	6	5	"PppA"	"70Cyt_A5"	0	330	276	276	213	213
5	7	5	"ply"	"11Cyt_E5"	0	331	564	564	490	490
5	8	5	"lytA"	"12Cyt_I5"	0	332	1166	1166	1095	1095
5	9	5	"GADPH"	"68Cyt_M5"	0	333	360	360	297	297
5	1	6	"PppA"	"70Cyt_A5"	0	334	210	210	153	153
5	2	6	"ply"	"11Cyt_E5"	0	335	375	375	307	307
5	3	6	"lytA"	"12Cyt_I5"	0	336	246	246	175	175
5	4	6	"GADPH"	"68Cyt_M5"	0	337	234	234	166	166
5	5	6	"abc_sbp_2"	"30Lip_A9"	0	338	136	136	74	74
5	6	6	"abc_sbp"	"29Lip_E9"	-50	339	93	93	30	30
5	7	6	"spr0174"	"79Lip_I9"	-50	340	140	140	76	76
5	8	6	"aliA"	"10Lip_M9"	0	341	197	197	127	127
5	9	6	"slrA"	"17Lip_A13"	0	342	178	178	116	116
5	1	7	"abc_sbp"	"29Lip_E9"	-50	343	74	74	18	18
5	2	7	"spr0174"	"79Lip_I9"	-50	344	77	77	18	18
5	3	7	"aliA"	"10Lip_M9"	-50	345	93	93	31	31
5	4	7	"slrA"	"17Lip_A13"	-50	346	93	93	29	29
5	5	7	"spr0747"	"37Lip_E13"	-50	347	106	106	42	42
5	6	7	"spxB"	"13Cyt_A1"	0	348	154	154	79	79
5	7	7	"clpP"	"66Cyt_E1"	0	349	173	173	102	102
5	8	7	"pavA"	"69Cyt_I1"	0	350	152	152	90	90
5	9	7	"eno"	"14Cyt_M1"	0	351	560	560	500	500
5	1	8	"spxB"	"13Cyt_A1"	-50	352	87	87	30	30
5	2	8	"clpP"	"66Cyt_E1"	-50	353	92	92	34	34
5	3	8	"pavA"	"69Cyt_I1"	-50	354	83	83	25	25
5	4	8	"eno"	"14Cyt_M1"	0	355	124	124	65	65
5	5	8	"PppA"	"70Cyt_A5"	-50	356	84	84	21	21
5	6	8	"ply"	"11Cyt_E5"	0	357	130	130	69	69
5	7	8	"lytA"	"12Cyt_I5"	0	358	248	248	190	190
5	8	8	"GADPH"	"68Cyt_M5"	0	359	102	102	46	46
5	9	8	"abc_sbp_2"	"30Lip_A9"	-50	360	91	91	35	35
6	1	1	"psaA"	"6Lip_N5"	0	361	254	254	174	174
6	2	1	"ABC_SBP"	"57Lip_B9"	0	362	202	202	125	125
6	3	1	"ABC_SBP"	"52Lip_F9"	0	363	108	108	32	32
6	4	1	"piuA"	"18Lip_J9"	0	364	126	126	51	51
6	5	1	"amiA"	"3Lip_N9"	0	365	112	112	34	34
6	6	1	"msmE"	"78Lip_B13"	-50	366	100	100	22	22
6	7	1	"MalX"	"22Lip_F13"	0	367	163	163	88	88
6	8	1	"Buffer"	"Normaliz_J13"	-50	368	71	71	-2	-2
6	9	1	"Buffer"	"Normaliz_N13"	-50	369	68	68	-1	-1
6	1	2	"msmE"	"78Lip_B13"	0	370	163	163	87	87
6	2	2	"MalX"	"22Lip_F13"	-50	371	79	79	-3	-3
6	3	2	"prsA_ppmA"	"16Lip_B1"	0	372	161	161	59	59
6	4	2	"lmb"	"33Lip_F1"	-50	373	154	154	66	66
6	5	2	"piaA"	"15Lip_J1"	-50	374	148	148	61	61
6	6	2	"phtA"	"55Lip_N1"	0	375	151	151	63	63
6	7	2	"glnH"	"28Lip_B5"	0	376	134	134	51	51
6	8	2	"pstS"	"80Lip_F5"	0	377	115	115	33	33
6	9	2	"aliB"	"1Lip_J5"	0	378	125	125	51	51
6	1	3	"phtA"	"55Lip_N1"	0	379	195	195	109	109
6	2	3	"glnH"	"28Lip_B5"	0	380	133	133	51	51
6	3	3	"pstS"	"80Lip_F5"	-50	381	122	122	38	38
6	4	3	"aliB"	"1Lip_J5"	-50	382	131	131	44	44
6	5	3	"psaA"	"6Lip_N5"	0	383	181	181	91	91
6	6	3	"ABC_SBP"	"57Lip_B9"	0	384	212	212	131	131
6	7	3	"ABC_SBP"	"52Lip_F9"	-50	385	89	89	10	10
6	8	3	"piuA"	"18Lip_J9"	0	386	119	119	40	40
6	9	3	"amiA"	"3Lip_N9"	0	387	100	100	22	22
6	1	4	"ABC_SBP"	"57Lip_B9"	0	388	189	189	114	114
6	2	4	"ABC_SBP"	"52Lip_F9"	-50	389	99	99	17	17
6	3	4	"piuA"	"18Lip_J9"	0	390	130	130	50	50
6	4	4	"amiA"	"3Lip_N9"	-50	391	103	103	22	22
6	5	4	"msmE"	"78Lip_B13"	-50	392	105	105	24	24
6	6	4	"MalX"	"22Lip_F13"	-50	393	76	76	0	0
6	7	4	"prsA_ppmA"	"16Lip_B1"	-50	394	115	115	31	31
6	8	4	"lmb"	"33Lip_F1"	0	395	106	106	22	22
6	9	4	"piaA"	"15Lip_J1"	0	396	127	127	53	53
6	1	5	"MalX"	"22Lip_F13"	-50	397	73	73	1	1
6	2	5	"prsA_ppmA"	"16Lip_B1"	-50	398	112	112	29	29
6	3	5	"lmb"	"33Lip_F1"	-50	399	102	102	20	20
6	4	5	"piaA"	"15Lip_J1"	-50	400	115	115	31	31
6	5	5	"phtA"	"55Lip_N1"	0	401	115	115	27	27
6	6	5	"glnH"	"28Lip_B5"	-50	402	86	86	12	12
6	7	5	"pstS"	"80Lip_F5"	-50	403	76	76	-1	-1
6	8	5	"aliB"	"1Lip_J5"	0	404	109	109	34	34
6	9	5	"psaA"	"6Lip_N5"	-50	405	93	93	20	20
6	1	6	"glnH"	"28Lip_B5"	0	406	94	94	21	21
6	2	6	"pstS"	"80Lip_F5"	-50	407	79	79	3	3
6	3	6	"aliB"	"1Lip_J5"	-50	408	93	93	17	17
6	4	6	"psaA"	"6Lip_N5"	0	409	118	118	30	30
6	5	6	"ABC_SBP"	"57Lip_B9"	0	410	128	128	45	45
6	6	6	"ABC_SBP"	"52Lip_F9"	-50	411	88	88	7	7
6	7	6	"piuA"	"18Lip_J9"	0	412	113	113	30	30
6	8	6	"amiA"	"3Lip_N9"	-50	413	84	84	9	9
6	9	6	"msmE"	"78Lip_B13"	0	414	86	86	6	6
6	1	7	"ABC_SBP"	"52Lip_F9"	0	415	96	96	17	17
6	2	7	"piuA"	"18Lip_J9"	0	416	104	104	26	26
6	3	7	"amiA"	"3Lip_N9"	-50	417	85	85	9	9
6	4	7	"msmE"	"78Lip_B13"	0	418	93	93	17	17
6	5	7	"MalX"	"22Lip_F13"	-50	419	74	74	-2	-2
6	6	7	"prsA_ppmA"	"16Lip_B1"	-50	420	106	106	21	21
6	7	7	"lmb"	"33Lip_F1"	-50	421	108	108	21	21
6	8	7	"piaA"	"15Lip_J1"	-50	422	108	108	32	32
6	9	7	"phtA"	"55Lip_N1"	0	423	95	95	21	21
6	1	8	"prsA_ppmA"	"16Lip_B1"	-50	424	93	93	19	19
6	2	8	"lmb"	"33Lip_F1"	-50	425	78	78	3	3
6	3	8	"piaA"	"15Lip_J1"	-50	426	94	94	20	20
6	4	8	"phtA"	"55Lip_N1"	-50	427	93	93	21	21
6	5	8	"glnH"	"28Lip_B5"	-50	428	84	84	11	11
6	6	8	"pstS"	"80Lip_F5"	-50	429	80	80	1	1
6	7	8	"aliB"	"1Lip_J5"	-50	430	97	97	18	18
6	8	8	"psaA"	"6Lip_N5"	0	431	103	103	31	31
6	9	8	"ABC_SBP"	"57Lip_B9"	0	432	105	105	39	39
7	1	1	"cbpF"	"74N_term_wCS_O5"	0	433	1485	1485	1338	1338
7	2	1	"spr0693"	"34N_term_C9"	0	434	1610	1610	1471	1471
7	3	1	"ezrA"	"75N_term_G9"	0	435	492	492	325	325
7	4	1	"pepXP"	"72N_term_K9"	0	436	1712	1712	948	948
7	5	1	"phtD"	"44N_term_O9"	0	437	719	719	556	556
7	6	1	"phpA"	"27N_term_C13"	0	438	2474	2474	2382	2382
7	7	1	"srtA"	"64N_term_wCS_G13"	0	439	1824	1824	1743	1743
7	8	1	"Buffer"	"Normaliz_K13"	0	440	90	90	17	17
7	9	1	"Buffer"	"Normaliz_O13"	-50	441	75	75	3	3
7	1	2	"phpA"	"27N_term_C13"	0	442	1892	1892	1746	1746
7	2	2	"srtA"	"64N_term_wCS_G13"	0	443	1176	1176	999	999
7	3	2	"adcA"	"23Lip_C1"	0	444	1734	1734	1215	1215
7	4	2	"sp_2093"	"76N_term_G1"	0	445	1207	1207	509	509
7	5	2	"comB"	"54N_term_K1"	0	446	1666	1666	550	550
7	6	2	"pspA"	"4N_term_O1"	0	447	2304	2304	2154	2154
7	7	2	"pbpX"	"41N_term_C5"	0	448	2139	2139	2026	2026
7	8	2	"pbpA"	"9N_term_G5"	0	449	289	289	195	195
7	9	2	"spr0334"	"42Cyt_TMH_K5"	0	450	1767	1767	1686	1686
7	1	3	"pspA"	"4N_term_O1"	0	451	1636	1636	176	176
7	2	3	"pbpX"	"41N_term_C5"	0	452	1834	1834	1275	1275
7	3	3	"pbpA"	"9N_term_G5"	0	453	1003	1003	658	658
7	4	3	"spr0334"	"42Cyt_TMH_K5"	0	454	1316	1316	1150	1150
7	5	3	"cbpF"	"74N_term_wCS_O5"	0	455	1195	1195	1065	1065
7	6	3	"spr0693"	"34N_term_C9"	0	456	1814	1814	1673	1673
7	7	3	"ezrA"	"75N_term_G9"	0	457	1043	1043	916	916
7	8	3	"pepXP"	"72N_term_K9"	0	458	1620	1620	1504	1504
7	9	3	"phtD"	"44N_term_O9"	0	459	1480	1480	1324	1324
7	1	4	"spr0693"	"34N_term_C9"	0	460	1478	1478	497	497
7	2	4	"ezrA"	"75N_term_G9"	-50	461	679	679	157	157
7	3	4	"pepXP"	"72N_term_K9"	0	462	905	905	732	732
7	4	4	"phtD"	"44N_term_O9"	0	463	572	572	272	272
7	5	4	"phpA"	"27N_term_C13"	0	464	2293	2293	2163	2163
7	6	4	"srtA"	"64N_term_wCS_G13"	0	465	1715	1715	1008	1008
7	7	4	"adcA"	"23Lip_C1"	0	466	1965	1965	1399	1399
7	8	4	"sp_2093"	"76N_term_G1"	0	467	1206	1206	709	709
7	9	4	"comB"	"54N_term_K1"	0	468	1704	1704	195	195
7	1	5	"srtA"	"64N_term_wCS_G13"	0	469	835	835	602	602
7	2	5	"adcA"	"23Lip_C1"	0	470	948	948	275	275
7	3	5	"sp_2093"	"76N_term_G1"	0	471	722	722	381	381
7	4	5	"comB"	"54N_term_K1"	0	472	1377	1377	828	828
7	5	5	"pspA"	"4N_term_O1"	0	473	2099	2099	1380	1380
7	6	5	"pbpX"	"41N_term_C5"	0	474	2034	2034	1780	1780
7	7	5	"pbpA"	"9N_term_G5"	0	475	677	677	141	141
7	8	5	"spr0334"	"42Cyt_TMH_K5"	0	476	1744	1744	1501	1501
7	9	5	"cbpF"	"74N_term_wCS_O5"	0	477	2108	2108	1981	1981
7	1	6	"pbpX"	"41N_term_C5"	0	478	568	568	276	276
7	2	6	"pbpA"	"9N_term_G5"	-50	479	227	227	-69	-69
7	3	6	"spr0334"	"42Cyt_TMH_K5"	0	480	812	812	603	603
7	4	6	"cbpF"	"74N_term_wCS_O5"	0	481	713	713	596	596
7	5	6	"spr0693"	"34N_term_C9"	0	482	1255	1255	1132	1132
7	6	6	"ezrA"	"75N_term_G9"	0	483	806	806	676	676
7	7	6	"pepXP"	"72N_term_K9"	0	484	2136	2136	1723	1723
7	8	6	"phtD"	"44N_term_O9"	0	485	1553	1553	1233	1233
7	9	6	"phpA"	"27N_term_C13"	0	486	3589	3589	3484	3484
7	1	7	"ezrA"	"75N_term_G9"	-50	487	139	139	28	28
7	2	7	"pepXP"	"72N_term_K9"	0	488	279	279	203	203
7	3	7	"phtD"	"44N_term_O9"	-50	489	141	141	44	44
7	4	7	"phpA"	"27N_term_C13"	0	490	678	678	599	599
7	5	7	"srtA"	"64N_term_wCS_G13"	0	491	481	481	393	393
7	6	7	"adcA"	"23Lip_C1"	0	492	796	796	667	667
7	7	7	"sp_2093"	"76N_term_G1"	0	493	672	672	427	427
7	8	7	"comB"	"54N_term_K1"	0	494	1274	1274	69	69
7	9	7	"pspA"	"4N_term_O1"	0	495	2279	2279	2142	2142
7	1	8	"adcA"	"23Lip_C1"	-50	496	92	92	16	16
7	2	8	"sp_2093"	"76N_term_G1"	-50	497	73	73	3	3
7	3	8	"comB"	"54N_term_K1"	0	498	162	162	69	69
7	4	8	"pspA"	"4N_term_O1"	0	499	218	218	140	140
7	5	8	"pbpX"	"41N_term_C5"	0	500	222	222	150	150
7	6	8	"pbpA"	"9N_term_G5"	-50	501	93	93	32	32
7	7	8	"spr0334"	"42Cyt_TMH_K5"	0	502	353	353	289	289
7	8	8	"cbpF"	"74N_term_wCS_O5"	0	503	430	430	262	262
7	9	8	"spr0693"	"34N_term_C9"	0	504	704	704	631	631
8	1	1	"pbp1b"	"47Cyt_TMH_P5"	0	505	3614	3614	3541	3541
8	2	1	"pcpA"	"62N_term_wCS_D9"	0	506	226	226	151	151
8	3	1	"sphtra"	"8N_term_H9"	-50	507	87	87	22	22
8	4	1	"cps4C"	"97Mult_L9"	0	508	224	224	159	159
8	5	1	"rrgB"	"95Mult_P9"	0	509	122	122	41	41
8	6	1	"TMP"	"96Mult_D13"	0	510	147	147	79	79
8	7	1	"LambdaSa04"	"94Mult_H13"	-50	511	71	71	13	13
8	8	1	"Buffer"	"Normaliz_L13"	-50	512	52	52	-3	-3
8	9	1	"Buffer"	"Normaliz_P13"	-50	513	52	52	0	0
8	1	2	"TMP"	"96Mult_D13"	0	514	484	484	401	401
8	2	2	"LambdaSa04"	"94Mult_H13"	0	515	527	527	367	367
8	3	2	"potD"	"65N_term_D1"	0	516	984	984	877	877
8	4	2	"pgdA"	"40N_term_H1"	0	517	1235	1235	1162	1162
8	5	2	"spr1370"	"38Cyt_TMH_L1"	0	518	1538	1538	1462	1462
8	6	2	"spr1418"	"82N_term_P1"	0	519	820	820	753	753
8	7	2	"stkP"	"67Cyt_TMH_D5"	0	520	257	257	196	196
8	8	2	"spr1584"	"83N_term_H5"	0	521	418	418	356	356
8	9	2	"pbp2A"	"53N_term_L5"	0	522	340	340	283	283
8	1	3	"spr1418"	"82N_term_P1"	0	523	3219	3219	3140	3140
8	2	3	"stkP"	"67Cyt_TMH_D5"	0	524	606	606	504	504
8	3	3	"spr1584"	"83N_term_H5"	0	525	1363	1363	1128	1128
8	4	3	"pbp2A"	"53N_term_L5"	0	526	1261	1261	1076	1076
8	5	3	"pbp1b"	"47Cyt_TMH_P5"	0	527	1124	1124	758	758
8	6	3	"pcpA"	"62N_term_wCS_D9"	-50	528	82	82	18	18
8	7	3	"sphtra"	"8N_term_H9"	-50	529	63	63	1	1
8	8	3	"cps4C"	"97Mult_L9"	0	530	104	104	42	42
8	9	3	"rrgB"	"95Mult_P9"	0	531	72	72	12	12
8	1	4	"pcpA"	"62N_term_wCS_D9"	0	532	575	575	496	496
8	2	4	"sphtra"	"8N_term_H9"	-50	533	98	98	17	17
8	3	4	"cps4C"	"97Mult_L9"	0	534	336	336	222	222
8	4	4	"rrgB"	"95Mult_P9"	0	535	677	677	409	409
8	5	4	"TMP"	"96Mult_D13"	0	536	535	535	238	238
8	6	4	"LambdaSa04"	"94Mult_H13"	-50	537	84	84	18	18
8	7	4	"potD"	"65N_term_D1"	0	538	252	252	182	182
8	8	4	"pgdA"	"40N_term_H1"	0	539	206	206	140	140
8	9	4	"spr1370"	"38Cyt_TMH_L1"	0	540	392	392	334	334
8	1	5	"LambdaSa04"	"94Mult_H13"	0	541	882	882	792	792
8	2	5	"potD"	"65N_term_D1"	0	542	1759	1759	1630	1630
8	3	5	"pgdA"	"40N_term_H1"	0	543	1041	1041	894	894
8	4	5	"spr1370"	"38Cyt_TMH_L1"	0	544	1141	1141	1018	1018
8	5	5	"spr1418"	"82N_term_P1"	0	545	728	728	637	637
8	6	5	"stkP"	"67Cyt_TMH_D5"	0	546	196	196	133	133
8	7	5	"spr1584"	"83N_term_H5"	0	547	323	323	246	246
8	8	5	"pbp2A"	"53N_term_L5"	-50	548	168	168	98	98
8	9	5	"pbp1b"	"47Cyt_TMH_P5"	0	549	164	164	109	109
8	1	6	"stkP"	"67Cyt_TMH_D5"	0	550	1196	1196	1120	1120
8	2	6	"spr1584"	"83N_term_H5"	0	551	2109	2109	1931	1931
8	3	6	"pbp2A"	"53N_term_L5"	0	552	1777	1777	1594	1594
8	4	6	"pbp1b"	"47Cyt_TMH_P5"	0	553	1517	1517	1389	1389
8	5	6	"pcpA"	"62N_term_wCS_D9"	0	554	307	307	195	195
8	6	6	"sphtra"	"8N_term_H9"	-50	555	78	78	10	10
8	7	6	"cps4C"	"97Mult_L9"	0	556	120	120	39	39
8	8	6	"rrgB"	"95Mult_P9"	-50	557	72	72	6	6
8	9	6	"TMP"	"96Mult_D13"	-50	558	73	73	18	18
8	1	7	"sphtra"	"8N_term_H9"	0	559	120	120	34	34
8	2	7	"cps4C"	"97Mult_L9"	0	560	431	431	306	306
8	3	7	"rrgB"	"95Mult_P9"	0	561	158	158	61	61
8	4	7	"TMP"	"96Mult_D13"	0	562	214	214	138	138
8	5	7	"LambdaSa04"	"94Mult_H13"	-50	563	93	93	17	17
8	6	7	"potD"	"65N_term_D1"	0	564	302	302	230	230
8	7	7	"pgdA"	"40N_term_H1"	-50	565	157	157	84	84
8	8	7	"spr1370"	"38Cyt_TMH_L1"	0	566	139	139	77	77
8	9	7	"spr1418"	"82N_term_P1"	0	567	96	96	41	41
8	1	8	"potD"	"65N_term_D1"	0	568	396	396	336	336
8	2	8	"pgdA"	"40N_term_H1"	0	569	414	414	348	348
8	3	8	"spr1370"	"38Cyt_TMH_L1"	0	570	415	415	356	356
8	4	8	"spr1418"	"82N_term_P1"	0	571	300	300	241	241
8	5	8	"stkP"	"67Cyt_TMH_D5"	0	572	116	116	58	58
8	6	8	"spr1584"	"83N_term_H5"	0	573	120	120	61	61
8	7	8	"pbp2A"	"53N_term_L5"	0	574	102	102	45	45
8	8	8	"pbp1b"	"47Cyt_TMH_P5"	-50	575	82	82	26	26
8	9	8	"pcpA"	"62N_term_wCS_D9"	-50	576	56	56	3	3
