# Supplementary material for: Data in support of proteomic analysis of pneumococcal pediatric clinical isolates to construct a protein array
Source: Data Brief. 2016 Feb 5;6:917–22. doi: 10.1016/j.dib.2016.01.057 (PMC4758182; doi:10.1016/j.dib.2016.01.057)
Supplement: Supplementary file 4 — Supplementary material [file mmc4.zip › Protein array raw data/IgG/C1_S39bis_IgG-Cy3.txt]

ATF	1.0
31	9    
"Type=GenePix Export 3"
"DateTime=2014/04/02 14:07:35"
"Settings=C:\Documents and Settings\Usuario\Escritorio\Datos Usuarios\Alfonso\Resultados ensayo\Abril 2014\Escaneado_02-04-14\Suero 39 Bis\S39bis_IgG-Cy3.gps"
"GalFile=C:\Documents and Settings\Usuario\Escritorio\Datos Usuarios\Alfonso\Gals\Gal_Alfonso.2.gal"
"PixelSize=5"
"Wavelengths=n/a	532"
"ImageFiles=n/a	C:\Documents and Settings\Usuario\Escritorio\Datos Usuarios\Alfonso\Resultados ensayo\Abril 2014\Escaneado_02-04-14\Suero 39 Bis\S39bis_IgG-Cy3.tif 1"
"NormalizationMethod=None"
"NormalizationFactors=n/a	1"
"JpegImage="
"StdDev=Type 1"
"RatioFormulations=W1/W2 (/532)"
"Barcode="
"BackgroundSubtraction=LocalFeature"
"ImageOrigin=0, 0"
"JpegOrigin=3340, 10845"
"Creator=GenePix Pro 4.1.1.4"
"Scanner=GenePix 4000B [92870]"
"FocusPosition=0"
"Temperature=26.94"
"LinesAveraged=1"
"Comment="
"PMTGain=n/a	410"
"ScanPower=n/a	100"
"LaserPower=n/a	3.73"
"LaserOnTime=n/a	42747"
"Filters=n/a	"
"ScanRegion=640,2166,3792,3435"
"Supplier=BioRobotics"
"ArrayerSoftwareName=TAS Application Suite (MicroGrid II)"
"ArrayerSoftwareVersion=2.2.2.5"
"Block"	"Column"	"Row"	"Name"	"ID"	"Flags"	"Index"	"F532 Median"	"F532 Median - B532"
1	1	1	"ABC_N/P"	"90Mult_M6"	0	1	184	84
1	2	1	"spr1221"	"99Mult_A10"	0	2	244	139
1	3	1	"spr1403"	"91Mult_E10"	0	3	177	77
1	4	1	"spr1496"	"92Mult_I10"	0	4	131	41
1	5	1	"ABC_NP"	"100Mult_M10"	0	5	532	442
1	6	1	"SP_0462"	"77CellW_A14"	0	6	246	155
1	7	1	"SP_0464"	"81CellW_E14"	0	7	153	69
1	8	1	"Buffer"	"Normaliz_I14"	-50	8	81	4
1	9	1	"Buffer"	"Normaliz_M14"	-50	9	78	4
1	1	2	"SP_0462"	"77CellW_A14"	0	10	365	262
1	2	2	"SP_0464"	"81CellW_E14"	-50	11	220	51
1	3	2	"fstH"	"84Mult_A2"	0	12	788	576
1	4	2	"comA"	"85Mult_E2"	0	13	276	101
1	5	2	"zmpB"	"86Mult_I2"	-50	14	139	6
1	6	2	"spr0601"	"98Mult_M2"	-50	15	239	101
1	7	2	"celB"	"87Mult_A6"	-50	16	184	66
1	8	2	"iga"	"88Mult_E6"	0	17	526	438
1	9	2	"glnP"	"89Mult_I6"	-50	18	134	52
1	1	3	"spr0601"	"98Mult_M2"	-50	19	169	63
1	2	3	"celB"	"87Mult_A6"	-50	20	274	85
1	3	3	"iga"	"88Mult_E6"	0	21	393	219
1	4	3	"glnP"	"89Mult_I6"	-50	22	311	130
1	5	3	"ABC_N/P"	"90Mult_M6"	0	23	443	297
1	6	3	"spr1221"	"99Mult_A10"	0	24	305	174
1	7	3	"spr1403"	"91Mult_E10"	-50	25	234	65
1	8	3	"spr1496"	"92Mult_I10"	-50	26	141	36
1	9	3	"ABC_NP"	"100Mult_M10"	0	27	638	551
1	1	4	"spr1221"	"99Mult_A10"	-50	28	220	118
1	2	4	"spr1403"	"91Mult_E10"	-50	29	229	107
1	3	4	"spr1496"	"92Mult_I10"	-50	30	155	47
1	4	4	"ABC_NP"	"100Mult_M10"	0	31	284	170
1	5	4	"SP_0462"	"77CellW_A14"	-50	32	253	147
1	6	4	"SP_0464"	"81CellW_E14"	-50	33	146	12
1	7	4	"fstH"	"84Mult_A2"	0	34	928	706
1	8	4	"comA"	"85Mult_E2"	-50	35	214	86
1	9	4	"zmpB"	"86Mult_I2"	-50	36	136	47
1	1	5	"SP_0464"	"81CellW_E14"	-50	37	194	95
1	2	5	"fstH"	"84Mult_A2"	0	38	1009	874
1	3	5	"comA"	"85Mult_E2"	0	39	225	102
1	4	5	"zmpB"	"86Mult_I2"	-50	40	147	15
1	5	5	"spr0601"	"98Mult_M2"	-50	41	169	42
1	6	5	"celB"	"87Mult_A6"	-50	42	169	35
1	7	5	"iga"	"88Mult_E6"	0	43	410	246
1	8	5	"glnP"	"89Mult_I6"	-50	44	175	33
1	9	5	"ABC_N/P"	"90Mult_M6"	-50	45	162	68
1	1	6	"celB"	"87Mult_A6"	-50	46	156	63
1	2	6	"iga"	"88Mult_E6"	0	47	447	344
1	3	6	"glnP"	"89Mult_I6"	-50	48	137	36
1	4	6	"ABC_N/P"	"90Mult_M6"	-50	49	146	30
1	5	6	"spr1221"	"99Mult_A10"	0	50	236	126
1	6	6	"spr1403"	"91Mult_E10"	0	51	246	127
1	7	6	"spr1496"	"92Mult_I10"	-50	52	146	42
1	8	6	"ABC_NP"	"100Mult_M10"	0	53	375	273
1	9	6	"SP_0462"	"77CellW_A14"	0	54	367	270
1	1	7	"spr1403"	"91Mult_E10"	0	55	267	173
1	2	7	"spr1496"	"92Mult_I10"	-50	56	130	36
1	3	7	"ABC_NP"	"100Mult_M10"	0	57	594	504
1	4	7	"SP_0462"	"77CellW_A14"	0	58	338	240
1	5	7	"SP_0464"	"81CellW_E14"	-50	59	143	36
1	6	7	"fstH"	"84Mult_A2"	0	60	887	740
1	7	7	"comA"	"85Mult_E2"	0	61	227	121
1	8	7	"zmpB"	"86Mult_I2"	0	62	143	43
1	9	7	"spr0601"	"98Mult_M2"	0	63	224	122
1	1	8	"fstH"	"84Mult_A2"	0	64	932	841
1	2	8	"comA"	"85Mult_E2"	0	65	221	126
1	3	8	"zmpB"	"86Mult_I2"	0	66	129	44
1	4	8	"spr0601"	"98Mult_M2"	0	67	331	221
1	5	8	"celB"	"87Mult_A6"	-50	68	155	54
1	6	8	"iga"	"88Mult_E6"	0	69	374	280
1	7	8	"glnP"	"89Mult_I6"	0	70	140	42
1	8	8	"ABC_N/P"	"90Mult_M6"	0	71	153	54
1	9	8	"spr1221"	"99Mult_A10"	0	72	341	244
2	1	1	"lytB"	"31CellW_N6"	0	73	558	461
2	2	1	"prtA"	"20CellW_B10"	0	74	804	678
2	3	1	"bgaA"	"43CellW_F10"	-50	75	583	469
2	4	1	"nanA"	"46CellW_J10"	-50	76	507	397
2	5	1	"spr1652/pfbA"	"25CellW_N10"	-50	77	320	208
2	6	1	"nisP"	"39CellW_B14"	-50	78	118	13
2	7	1	"spr1906"	"73CellW_F14"	-50	79	132	34
2	8	1	"Buffer"	"Normaliz_J14"	-50	80	98	18
2	9	1	"Buffer"	"Normaliz_N14"	0	81	80	6
2	1	2	"nisP"	"39CellW_B14"	-50	82	206	89
2	2	2	"spr1906"	"73CellW_F14"	-50	83	1170	295
2	3	2	"psrP"	"71CellW_B2"	-50	84	1593	240
2	4	2	"pblB_nt"	"48CellW_F2"	-50	85	1173	40
2	5	2	"pblB_ct"	"49CellW_J2"	-50	86	723	41
2	6	2	"spr0075/pfbB"	"24CellW_N2"	-50	87	443	62
2	7	2	"pulA"	"19CellW_B6"	0	88	535	287
2	8	2	"hysA"	"51CellW_F6"	-50	89	313	168
2	9	2	"spr0328"	"26CellW_J6"	-50	90	181	93
2	1	3	"spr0075/pfbB"	"24CellW_N2"	-50	91	1283	1133
2	2	3	"pulA"	"19CellW_B6"	-50	92	1026	169
2	3	3	"hysA"	"51CellW_F6"	-50	93	1145	157
2	4	3	"spr0328"	"26CellW_J6"	-50	94	730	130
2	5	3	"lytB"	"31CellW_N6"	0	95	360	74
2	6	3	"prtA"	"20CellW_B10"	-50	96	183	-45
2	7	3	"bgaA"	"43CellW_F10"	-50	97	319	67
2	8	3	"nanA"	"46CellW_J10"	-50	98	253	-89
2	9	3	"spr1652/pfbA"	"25CellW_N10"	0	99	276	61
2	1	4	"prtA"	"20CellW_B10"	-50	100	405	181
2	2	4	"bgaA"	"43CellW_F10"	-50	101	302	-160
2	3	4	"nanA"	"46CellW_J10"	-50	102	219	42
2	4	4	"spr1652/pfbA"	"25CellW_N10"	-50	103	369	125
2	5	4	"nisP"	"39CellW_B14"	-50	104	187	-43
2	6	4	"spr1906"	"73CellW_F14"	-50	105	245	-85
2	7	4	"psrP"	"71CellW_B2"	-50	106	1199	338
2	8	4	"pblB_nt"	"48CellW_F2"	-50	107	1115	239
2	9	4	"pblB_ct"	"49CellW_J2"	-50	108	713	310
2	1	5	"spr1906"	"73CellW_F14"	-50	109	386	34
2	2	5	"psrP"	"71CellW_B2"	-50	110	1349	525
2	3	5	"pblB_nt"	"48CellW_F2"	-50	111	1401	157
2	4	5	"pblB_ct"	"49CellW_J2"	-50	112	981	-14
2	5	5	"spr0075/pfbB"	"24CellW_N2"	-50	113	1052	410
2	6	5	"pulA"	"19CellW_B6"	-50	114	642	216
2	7	5	"hysA"	"51CellW_F6"	-50	115	1547	863
2	8	5	"spr0328"	"26CellW_J6"	-50	116	1231	559
2	9	5	"lytB"	"31CellW_N6"	-50	117	296	42
2	1	6	"pulA"	"19CellW_B6"	-50	118	1212	825
2	2	6	"hysA"	"51CellW_F6"	-50	119	1779	838
2	3	6	"spr0328"	"26CellW_J6"	-50	120	2125	713
2	4	6	"lytB"	"31CellW_N6"	-50	121	1299	245
2	5	6	"prtA"	"20CellW_B10"	-50	122	1087	356
2	6	6	"bgaA"	"43CellW_F10"	-50	123	547	24
2	7	6	"nanA"	"46CellW_J10"	0	124	371	-110
2	8	6	"spr1652/pfbA"	"25CellW_N10"	-50	125	607	57
2	9	6	"nisP"	"39CellW_B14"	-50	126	208	-69
2	1	7	"bgaA"	"43CellW_F10"	-50	127	479	147
2	2	7	"nanA"	"46CellW_J10"	-50	128	646	-178
2	3	7	"spr1652/pfbA"	"25CellW_N10"	-50	129	1551	663
2	4	7	"nisP"	"39CellW_B14"	-50	130	571	-176
2	5	7	"spr1906"	"73CellW_F14"	-50	131	961	93
2	6	7	"psrP"	"71CellW_B2"	-50	132	1475	395
2	7	7	"pblB_nt"	"48CellW_F2"	-50	133	1426	127
2	8	7	"pblB_ct"	"49CellW_J2"	-50	134	1131	121
2	9	7	"spr0075/pfbB"	"24CellW_N2"	-50	135	677	207
2	1	8	"psrP"	"71CellW_B2"	-50	136	892	636
2	2	8	"pblB_nt"	"48CellW_F2"	-50	137	1161	398
2	3	8	"pblB_ct"	"49CellW_J2"	-50	138	1290	437
2	4	8	"spr0075/pfbB"	"24CellW_N2"	-50	139	1404	639
2	5	8	"pulA"	"19CellW_B6"	-50	140	964	358
2	6	8	"hysA"	"51CellW_F6"	-50	141	1469	892
2	7	8	"spr0328"	"26CellW_J6"	-50	142	1898	797
2	8	8	"lytB"	"31CellW_N6"	-50	143	1165	523
2	9	8	"prtA"	"20CellW_B10"	-50	144	888	688
3	1	1	"nanB"	"58Secret_O6"	0	145	5791	5582
3	2	1	"spr1875"	"7Secret_C10"	0	146	3372	3191
3	3	1	"galU"	"21Secret_G10"	0	147	4032	3887
3	4	1	"cbpA"	"5Secret_K10"	0	148	4409	4266
3	5	1	"gsp_781"	"2Secret_O10"	0	149	6337	6205
3	6	1	"Control_1"	"C14"	0	150	7570	7454
3	7	1	"Control_2"	"G14"	0	151	169	54
3	8	1	"Buffer"	"Normaliz_K14"	-50	152	112	1
3	9	1	"Buffer"	"Normaliz_O14"	-50	153	124	9
3	1	2	"Control_1"	"C14"	0	154	7247	7037
3	2	2	"Control_2"	"G14"	0	155	377	193
3	3	2	"bloodAB"	"59Secret_C2"	0	156	2450	2292
3	4	2	"strH"	"32Secret_G2"	0	157	2455	2295
3	5	2	"lysM"	"50Secret_K2"	0	158	3579	3433
3	6	2	"lytB"	"63Secret_O2"	0	159	2255	2128
3	7	2	"phtE"	"45Secret_C6"	0	160	3284	3159
3	8	2	"spr0931"	"36Secret_G6"	0	161	3212	3089
3	9	2	"lytC"	"56Secret_K6"	0	162	4204	4087
3	1	3	"lytB"	"63Secret_O2"	0	163	2567	2336
3	2	3	"phtE"	"45Secret_C6"	0	164	3985	3798
3	3	3	"spr0931"	"36Secret_G6"	0	165	3297	3145
3	4	3	"lytC"	"56Secret_K6"	0	166	3928	3780
3	5	3	"nanB"	"58Secret_O6"	0	167	5957	5819
3	6	3	"spr1875"	"7Secret_C10"	0	168	3526	3393
3	7	3	"galU"	"21Secret_G10"	0	169	3806	3670
3	8	3	"cbpA"	"5Secret_K10"	0	170	4171	4033
3	9	3	"gsp_781"	"2Secret_O10"	0	171	6299	6178
3	1	4	"spr1875"	"7Secret_C10"	0	172	3798	3526
3	2	4	"galU"	"21Secret_G10"	0	173	3843	3655
3	3	4	"cbpA"	"5Secret_K10"	0	174	4598	4441
3	4	4	"gsp_781"	"2Secret_O10"	0	175	6654	6515
3	5	4	"Control_1"	"C14"	0	176	7446	7320
3	6	4	"Control_2"	"G14"	0	177	377	249
3	7	4	"bloodAB"	"59Secret_C2"	0	178	2353	2214
3	8	4	"strH"	"32Secret_G2"	0	179	2409	2268
3	9	4	"lysM"	"50Secret_K2"	0	180	4015	3891
3	1	5	"Control_2"	"G14"	0	181	419	148
3	2	5	"bloodAB"	"59Secret_C2"	0	182	2644	2445
3	3	5	"strH"	"32Secret_G2"	0	183	2541	2378
3	4	5	"lysM"	"50Secret_K2"	0	184	3652	3511
3	5	5	"lytB"	"63Secret_O2"	0	185	2520	2385
3	6	5	"phtE"	"45Secret_C6"	0	186	3989	3853
3	7	5	"spr0931"	"36Secret_G6"	0	187	3382	3244
3	8	5	"lytC"	"56Secret_K6"	0	188	4059	3923
3	9	5	"nanB"	"58Secret_O6"	0	189	6089	5976
3	1	6	"phtE"	"45Secret_C6"	0	190	4031	3785
3	2	6	"spr0931"	"36Secret_G6"	0	191	3411	3221
3	3	6	"lytC"	"56Secret_K6"	0	192	4094	3947
3	4	6	"nanB"	"58Secret_O6"	0	193	5852	5720
3	5	6	"spr1875"	"7Secret_C10"	0	194	3984	3842
3	6	6	"galU"	"21Secret_G10"	0	195	4277	4122
3	7	6	"cbpA"	"5Secret_K10"	0	196	4168	4024
3	8	6	"gsp_781"	"2Secret_O10"	0	197	6209	6082
3	9	6	"Control_1"	"C14"	0	198	7070	6963
3	1	7	"galU"	"21Secret_G10"	0	199	3914	3686
3	2	7	"cbpA"	"5Secret_K10"	0	200	4779	4601
3	3	7	"gsp_781"	"2Secret_O10"	0	201	6703	6562
3	4	7	"Control_1"	"C14"	0	202	7054	6927
3	5	7	"Control_2"	"G14"	0	203	404	273
3	6	7	"bloodAB"	"59Secret_C2"	0	204	2627	2483
3	7	7	"strH"	"32Secret_G2"	0	205	2527	2385
3	8	7	"lysM"	"50Secret_K2"	0	206	4258	4132
3	9	7	"lytB"	"63Secret_O2"	0	207	2589	2481
3	1	8	"bloodAB"	"59Secret_C2"	0	208	3255	3039
3	2	8	"strH"	"32Secret_G2"	0	209	2781	2611
3	3	8	"lysM"	"50Secret_K2"	0	210	4052	3913
3	4	8	"lytB"	"63Secret_O2"	0	211	2783	2654
3	5	8	"phtE"	"45Secret_C6"	0	212	4084	3948
3	6	8	"spr0931"	"36Secret_G6"	0	213	3750	3614
3	7	8	"lytC"	"56Secret_K6"	0	214	4239	4110
3	8	8	"nanB"	"58Secret_O6"	0	215	6249	6127
3	9	8	"spr1875"	"7Secret_C10"	0	216	4199	4083
4	1	1	"Control_10"	"P6"	0	217	198	93
4	2	1	"Control_11"	"D10"	-50	218	92	-9
4	3	1	"Control_12"	"H10"	0	219	594	496
4	4	1	"Buffer"	"Normaliz_L10"	-50	220	111	12
4	5	1	"Buffer"	"Normaliz_P10"	-50	221	100	-2
4	6	1	"Control+"	"Rango0.2_D14"	0	222	3775	3643
4	7	1	"Control+"	"Rango0.1_H14"	0	223	313	219
4	8	1	"Buffer"	"Normaliz_L14"	-50	224	81	0
4	9	1	"Buffer"	"Normaliz_P14"	-50	225	75	0
4	1	2	"Control+"	"Rango0.2_D14"	0	226	4378	4170
4	2	2	"Control+"	"Rango0.1_H14"	0	227	377	270
4	3	2	"Control_3"	"D2"	-50	228	94	-5
4	4	2	"Control_4"	"H2"	-50	229	107	7
4	5	2	"Control_5"	"L2"	-50	230	98	-3
4	6	2	"Control_6"	"P2"	-50	231	95	-12
4	7	2	"Control_7"	"D6"	0	232	499	402
4	8	2	"Control_8"	"H6"	-50	233	82	-6
4	9	2	"Control_9"	"L6"	-50	234	75	-3
4	1	3	"Control_6"	"P2"	-50	235	90	-11
4	2	3	"Control_7"	"D6"	0	236	388	272
4	3	3	"Control_8"	"H6"	-50	237	111	5
4	4	3	"Control_9"	"L6"	-50	238	90	-13
4	5	3	"Control_10"	"P6"	0	239	238	136
4	6	3	"Control_11"	"D10"	-50	240	88	-9
4	7	3	"Control_12"	"H10"	0	241	520	427
4	8	3	"Buffer"	"Normaliz_L10"	-50	242	93	3
4	9	3	"Buffer"	"Normaliz_P10"	-50	243	79	0
4	1	4	"Control_11"	"D10"	-50	244	88	-8
4	2	4	"Control_12"	"H10"	0	245	1045	934
4	3	4	"Buffer"	"Normaliz_L10"	-50	246	111	8
4	4	4	"Buffer"	"Normaliz_P10"	-50	247	145	45
4	5	4	"Control+"	"Rango0.2_D14"	0	248	3425	3310
4	6	4	"Control+"	"Rango0.1_H14"	0	249	324	228
4	7	4	"Control_3"	"D2"	-50	250	83	-7
4	8	4	"Control_4"	"H2"	-50	251	94	1
4	9	4	"Control_5"	"L2"	-50	252	87	0
4	1	5	"Control+"	"Rango0.1_H14"	0	253	7239	7142
4	2	5	"Control_3"	"D2"	-50	254	90	-12
4	3	5	"Control_4"	"H2"	-50	255	104	5
4	4	5	"Control_5"	"L2"	-50	256	97	3
4	5	5	"Control_6"	"P2"	-50	257	87	-12
4	6	5	"Control_7"	"D6"	0	258	304	207
4	7	5	"Control_8"	"H6"	-50	259	95	-3
4	8	5	"Control_9"	"L6"	-50	260	98	0
4	9	5	"Control_10"	"P6"	0	261	220	125
4	1	6	"Control_7"	"D6"	-50	262	227	131
4	2	6	"Control_8"	"H6"	-50	263	105	5
4	3	6	"Control_9"	"L6"	-50	264	101	-2
4	4	6	"Control_10"	"P6"	-50	265	160	59
4	5	6	"Control_11"	"D10"	-50	266	93	-3
4	6	6	"Control_12"	"H10"	0	267	765	664
4	7	6	"Buffer"	"Normaliz_L10"	-50	268	109	4
4	8	6	"Buffer"	"Normaliz_P10"	-50	269	100	0
4	9	6	"Control+"	"Rango0.2_D14"	0	270	3260	3166
4	1	7	"Control_12"	"H10"	0	271	783	685
4	2	7	"Buffer"	"Normaliz_L10"	0	272	127	25
4	3	7	"Buffer"	"Normaliz_P10"	-50	273	99	-9
4	4	7	"Control+"	"Rango0.2_D14"	0	274	4648	4481
4	5	7	"Control+"	"Rango0.1_H14"	0	275	426	327
4	6	7	"Control_3"	"D2"	-50	276	90	-6
4	7	7	"Control_4"	"H2"	-50	277	106	3
4	8	7	"Control_5"	"L2"	-50	278	98	-2
4	9	7	"Control_6"	"P2"	-50	279	91	0
4	1	8	"Control_3"	"D2"	-50	280	91	-2
4	2	8	"Control_4"	"H2"	-50	281	98	3
4	3	8	"Control_5"	"L2"	-50	282	89	-4
4	4	8	"Control_6"	"P2"	-50	283	100	-1
4	5	8	"Control_7"	"D6"	0	284	325	225
4	6	8	"Control_8"	"H6"	-50	285	94	-3
4	7	8	"Control_9"	"L6"	-50	286	100	1
4	8	8	"Control_10"	"P6"	0	287	299	197
4	9	8	"Control_11"	"D10"	-50	288	94	2
5	1	1	"GADPH"	"68Cyt_M5"	0	289	1367	1212
5	2	1	"abc_sbp_2"	"30Lip_A9"	0	290	1895	1793
5	3	1	"abc_sbp"	"29Lip_E9"	0	291	1106	1024
5	4	1	"spr0174"	"79Lip_I9"	0	292	563	480
5	5	1	"aliA"	"10Lip_M9"	0	293	833	745
5	6	1	"slrA"	"17Lip_A13"	0	294	1903	1806
5	7	1	"spr0747"	"37Lip_E13"	0	295	1687	1570
5	8	1	"Buffer"	"Normaliz_I13"	-50	296	161	-12
5	9	1	"Buffer"	"Normaliz_M13"	-50	297	254	-14
5	1	2	"slrA"	"17Lip_A13"	0	298	1077	921
5	2	2	"spr0747"	"37Lip_E13"	0	299	924	782
5	3	2	"spxB"	"13Cyt_A1"	0	300	1020	914
5	4	2	"clpP"	"66Cyt_E1"	0	301	1625	1524
5	5	2	"pavA"	"69Cyt_I1"	0	302	1550	1444
5	6	2	"eno"	"14Cyt_M1"	0	303	4211	4083
5	7	2	"PppA"	"70Cyt_A5"	0	304	2333	2142
5	8	2	"ply"	"11Cyt_E5"	0	305	5092	4817
5	9	2	"lytA"	"12Cyt_I5"	0	306	8382	8080
5	1	3	"eno"	"14Cyt_M1"	0	307	1959	1804
5	2	3	"PppA"	"70Cyt_A5"	0	308	1211	1034
5	3	3	"ply"	"11Cyt_E5"	0	309	2927	2763
5	4	3	"lytA"	"12Cyt_I5"	0	310	5588	5452
5	5	3	"GADPH"	"68Cyt_M5"	0	311	1737	1603
5	6	3	"abc_sbp_2"	"30Lip_A9"	0	312	2253	2094
5	7	3	"abc_sbp"	"29Lip_E9"	0	313	1483	1232
5	8	3	"spr0174"	"79Lip_I9"	0	314	936	651
5	9	3	"aliA"	"10Lip_M9"	0	315	1201	935
5	1	4	"abc_sbp_2"	"30Lip_A9"	0	316	1270	1131
5	2	4	"abc_sbp"	"29Lip_E9"	0	317	833	661
5	3	4	"spr0174"	"79Lip_I9"	0	318	547	355
5	4	4	"aliA"	"10Lip_M9"	0	319	692	494
5	5	4	"slrA"	"17Lip_A13"	0	320	1185	984
5	6	4	"spr0747"	"37Lip_E13"	0	321	1375	1160
5	7	4	"spxB"	"13Cyt_A1"	0	322	1591	1347
5	8	4	"clpP"	"66Cyt_E1"	0	323	2129	1891
5	9	4	"pavA"	"69Cyt_I1"	0	324	1745	1552
5	1	5	"spr0747"	"37Lip_E13"	0	325	676	553
5	2	5	"spxB"	"13Cyt_A1"	0	326	794	649
5	3	5	"clpP"	"66Cyt_E1"	0	327	1133	968
5	4	5	"pavA"	"69Cyt_I1"	0	328	967	783
5	5	5	"eno"	"14Cyt_M1"	0	329	2705	2506
5	6	5	"PppA"	"70Cyt_A5"	0	330	1338	1131
5	7	5	"ply"	"11Cyt_E5"	0	331	3380	3177
5	8	5	"lytA"	"12Cyt_I5"	0	332	5715	5533
5	9	5	"GADPH"	"68Cyt_M5"	0	333	1605	1457
5	1	6	"PppA"	"70Cyt_A5"	0	334	688	577
5	2	6	"ply"	"11Cyt_E5"	0	335	1686	1571
5	3	6	"lytA"	"12Cyt_I5"	0	336	3312	3188
5	4	6	"GADPH"	"68Cyt_M5"	0	337	820	691
5	5	6	"abc_sbp_2"	"30Lip_A9"	0	338	1087	949
5	6	6	"abc_sbp"	"29Lip_E9"	0	339	664	526
5	7	6	"spr0174"	"79Lip_I9"	0	340	417	288
5	8	6	"aliA"	"10Lip_M9"	0	341	540	416
5	9	6	"slrA"	"17Lip_A13"	0	342	995	880
5	1	7	"abc_sbp"	"29Lip_E9"	0	343	390	283
5	2	7	"spr0174"	"79Lip_I9"	0	344	222	118
5	3	7	"aliA"	"10Lip_M9"	0	345	258	153
5	4	7	"slrA"	"17Lip_A13"	0	346	398	291
5	5	7	"spr0747"	"37Lip_E13"	0	347	438	329
5	6	7	"spxB"	"13Cyt_A1"	0	348	530	420
5	7	7	"clpP"	"66Cyt_E1"	0	349	573	464
5	8	7	"pavA"	"69Cyt_I1"	0	350	500	394
5	9	7	"eno"	"14Cyt_M1"	0	351	1610	1507
5	1	8	"spxB"	"13Cyt_A1"	0	352	293	186
5	2	8	"clpP"	"66Cyt_E1"	0	353	322	221
5	3	8	"pavA"	"69Cyt_I1"	0	354	255	157
5	4	8	"eno"	"14Cyt_M1"	0	355	555	457
5	5	8	"PppA"	"70Cyt_A5"	0	356	280	182
5	6	8	"ply"	"11Cyt_E5"	0	357	655	558
5	7	8	"lytA"	"12Cyt_I5"	0	358	1209	1115
5	8	8	"GADPH"	"68Cyt_M5"	0	359	327	234
5	9	8	"abc_sbp_2"	"30Lip_A9"	0	360	458	365
6	1	1	"psaA"	"6Lip_N5"	0	361	1196	1106
6	2	1	"ABC_SBP"	"57Lip_B9"	0	362	1437	1355
6	3	1	"ABC_SBP"	"52Lip_F9"	0	363	428	349
6	4	1	"piuA"	"18Lip_J9"	0	364	426	347
6	5	1	"amiA"	"3Lip_N9"	0	365	253	171
6	6	1	"msmE"	"78Lip_B13"	0	366	324	220
6	7	1	"MalX"	"22Lip_F13"	0	367	600	342
6	8	1	"Buffer"	"Normaliz_J13"	-50	368	486	25
6	9	1	"Buffer"	"Normaliz_N13"	-50	369	467	14
6	1	2	"msmE"	"78Lip_B13"	0	370	508	418
6	2	2	"MalX"	"22Lip_F13"	0	371	492	407
6	3	2	"prsA_ppmA"	"16Lip_B1"	0	372	245	163
6	4	2	"lmb"	"33Lip_F1"	0	373	363	279
6	5	2	"piaA"	"15Lip_J1"	0	374	463	365
6	6	2	"phtA"	"55Lip_N1"	0	375	341	169
6	7	2	"glnH"	"28Lip_B5"	0	376	744	361
6	8	2	"pstS"	"80Lip_F5"	0	377	767	317
6	9	2	"aliB"	"1Lip_J5"	-50	378	579	231
6	1	3	"phtA"	"55Lip_N1"	0	379	364	273
6	2	3	"glnH"	"28Lip_B5"	0	380	483	395
6	3	3	"pstS"	"80Lip_F5"	0	381	285	200
6	4	3	"aliB"	"1Lip_J5"	0	382	291	199
6	5	3	"psaA"	"6Lip_N5"	0	383	497	371
6	6	3	"ABC_SBP"	"57Lip_B9"	0	384	954	706
6	7	3	"ABC_SBP"	"52Lip_F9"	-50	385	689	287
6	8	3	"piuA"	"18Lip_J9"	-50	386	677	280
6	9	3	"amiA"	"3Lip_N9"	-50	387	447	183
6	1	4	"ABC_SBP"	"57Lip_B9"	0	388	865	771
6	2	4	"ABC_SBP"	"52Lip_F9"	0	389	277	184
6	3	4	"piuA"	"18Lip_J9"	0	390	384	289
6	4	4	"amiA"	"3Lip_N9"	0	391	300	177
6	5	4	"msmE"	"78Lip_B13"	0	392	383	184
6	6	4	"MalX"	"22Lip_F13"	0	393	614	280
6	7	4	"prsA_ppmA"	"16Lip_B1"	-50	394	579	194
6	8	4	"lmb"	"33Lip_F1"	-50	395	578	250
6	9	4	"piaA"	"15Lip_J1"	0	396	652	434
6	1	5	"MalX"	"22Lip_F13"	0	397	342	250
6	2	5	"prsA_ppmA"	"16Lip_B1"	0	398	218	114
6	3	5	"lmb"	"33Lip_F1"	0	399	340	219
6	4	5	"piaA"	"15Lip_J1"	0	400	516	355
6	5	5	"phtA"	"55Lip_N1"	0	401	436	159
6	6	5	"glnH"	"28Lip_B5"	0	402	651	320
6	7	5	"pstS"	"80Lip_F5"	-50	403	494	169
6	8	5	"aliB"	"1Lip_J5"	-50	404	394	139
6	9	5	"psaA"	"6Lip_N5"	0	405	553	355
6	1	6	"glnH"	"28Lip_B5"	0	406	365	276
6	2	6	"pstS"	"80Lip_F5"	0	407	254	140
6	3	6	"aliB"	"1Lip_J5"	0	408	345	190
6	4	6	"psaA"	"6Lip_N5"	0	409	559	336
6	5	6	"ABC_SBP"	"57Lip_B9"	0	410	848	569
6	6	6	"ABC_SBP"	"52Lip_F9"	-50	411	478	187
6	7	6	"piuA"	"18Lip_J9"	-50	412	454	195
6	8	6	"amiA"	"3Lip_N9"	-50	413	319	99
6	9	6	"msmE"	"78Lip_B13"	0	414	365	181
6	1	7	"ABC_SBP"	"52Lip_F9"	0	415	211	117
6	2	7	"piuA"	"18Lip_J9"	0	416	282	159
6	3	7	"amiA"	"3Lip_N9"	0	417	271	98
6	4	7	"msmE"	"78Lip_B13"	0	418	399	162
6	5	7	"MalX"	"22Lip_F13"	0	419	426	153
6	6	7	"prsA_ppmA"	"16Lip_B1"	0	420	350	89
6	7	7	"lmb"	"33Lip_F1"	0	421	383	144
6	8	7	"piaA"	"15Lip_J1"	0	422	423	218
6	9	7	"phtA"	"55Lip_N1"	0	423	300	127
6	1	8	"prsA_ppmA"	"16Lip_B1"	-50	424	171	59
6	2	8	"lmb"	"33Lip_F1"	-50	425	239	90
6	3	8	"piaA"	"15Lip_J1"	0	426	339	155
6	4	8	"phtA"	"55Lip_N1"	-50	427	289	78
6	5	8	"glnH"	"28Lip_B5"	0	428	316	103
6	6	8	"pstS"	"80Lip_F5"	0	429	297	88
6	7	8	"aliB"	"1Lip_J5"	0	430	278	71
6	8	8	"psaA"	"6Lip_N5"	0	431	318	123
6	9	8	"ABC_SBP"	"57Lip_B9"	0	432	443	279
7	1	1	"cbpF"	"74N_term_wCS_O5"	0	433	921	801
7	2	1	"spr0693"	"34N_term_C9"	0	434	1716	1589
7	3	1	"ezrA"	"75N_term_G9"	0	435	1050	924
7	4	1	"pepXP"	"72N_term_K9"	0	436	1921	1792
7	5	1	"phtD"	"44N_term_O9"	0	437	1610	1471
7	6	1	"phpA"	"27N_term_C13"	0	438	2847	2708
7	7	1	"srtA"	"64N_term_wCS_G13"	0	439	2475	2346
7	8	1	"Buffer"	"Normaliz_K13"	-50	440	116	-2
7	9	1	"Buffer"	"Normaliz_O13"	-50	441	119	-5
7	1	2	"phpA"	"27N_term_C13"	0	442	2010	1888
7	2	2	"srtA"	"64N_term_wCS_G13"	0	443	1798	1660
7	3	2	"adcA"	"23Lip_C1"	0	444	953	811
7	4	2	"sp_2093"	"76N_term_G1"	0	445	743	602
7	5	2	"comB"	"54N_term_K1"	0	446	536	390
7	6	2	"pspA"	"4N_term_O1"	0	447	2590	2451
7	7	2	"pbpX"	"41N_term_C5"	0	448	1942	1806
7	8	2	"pbpA"	"9N_term_G5"	0	449	419	292
7	9	2	"spr0334"	"42Cyt_TMH_K5"	0	450	1781	1653
7	1	3	"pspA"	"4N_term_O1"	0	451	1878	1755
7	2	3	"pbpX"	"41N_term_C5"	0	452	1602	1473
7	3	3	"pbpA"	"9N_term_G5"	0	453	345	209
7	4	3	"spr0334"	"42Cyt_TMH_K5"	0	454	1408	1244
7	5	3	"cbpF"	"74N_term_wCS_O5"	0	455	1192	1027
7	6	3	"spr0693"	"34N_term_C9"	0	456	1780	1638
7	7	3	"ezrA"	"75N_term_G9"	0	457	1115	975
7	8	3	"pepXP"	"72N_term_K9"	0	458	1936	1801
7	9	3	"phtD"	"44N_term_O9"	0	459	1639	1509
7	1	4	"spr0693"	"34N_term_C9"	0	460	1399	1271
7	2	4	"ezrA"	"75N_term_G9"	0	461	989	853
7	3	4	"pepXP"	"72N_term_K9"	0	462	1723	1588
7	4	4	"phtD"	"44N_term_O9"	0	463	1288	1128
7	5	4	"phpA"	"27N_term_C13"	0	464	2098	1930
7	6	4	"srtA"	"64N_term_wCS_G13"	0	465	1913	1762
7	7	4	"adcA"	"23Lip_C1"	0	466	993	839
7	8	4	"sp_2093"	"76N_term_G1"	0	467	696	552
7	9	4	"comB"	"54N_term_K1"	0	468	574	444
7	1	5	"srtA"	"64N_term_wCS_G13"	0	469	1441	1317
7	2	5	"adcA"	"23Lip_C1"	0	470	1182	1048
7	3	5	"sp_2093"	"76N_term_G1"	0	471	686	552
7	4	5	"comB"	"54N_term_K1"	0	472	1032	858
7	5	5	"pspA"	"4N_term_O1"	0	473	1666	1515
7	6	5	"pbpX"	"41N_term_C5"	0	474	1828	1686
7	7	5	"pbpA"	"9N_term_G5"	0	475	311	156
7	8	5	"spr0334"	"42Cyt_TMH_K5"	0	476	1301	1153
7	9	5	"cbpF"	"74N_term_wCS_O5"	0	477	1210	1075
7	1	6	"pbpX"	"41N_term_C5"	0	478	1150	1041
7	2	6	"pbpA"	"9N_term_G5"	0	479	336	212
7	3	6	"spr0334"	"42Cyt_TMH_K5"	0	480	1075	934
7	4	6	"cbpF"	"74N_term_wCS_O5"	0	481	748	523
7	5	6	"spr0693"	"34N_term_C9"	0	482	1471	1305
7	6	6	"ezrA"	"75N_term_G9"	0	483	911	764
7	7	6	"pepXP"	"72N_term_K9"	0	484	1724	1572
7	8	6	"phtD"	"44N_term_O9"	0	485	1206	1052
7	9	6	"phpA"	"27N_term_C13"	0	486	2271	2138
7	1	7	"ezrA"	"75N_term_G9"	0	487	543	443
7	2	7	"pepXP"	"72N_term_K9"	0	488	817	694
7	3	7	"phtD"	"44N_term_O9"	0	489	776	647
7	4	7	"phpA"	"27N_term_C13"	0	490	1321	1187
7	5	7	"srtA"	"64N_term_wCS_G13"	0	491	1197	1063
7	6	7	"adcA"	"23Lip_C1"	0	492	612	491
7	7	7	"sp_2093"	"76N_term_G1"	0	493	505	373
7	8	7	"comB"	"54N_term_K1"	0	494	402	265
7	9	7	"pspA"	"4N_term_O1"	0	495	1742	1623
7	1	8	"adcA"	"23Lip_C1"	0	496	228	140
7	2	8	"sp_2093"	"76N_term_G1"	0	497	213	116
7	3	8	"comB"	"54N_term_K1"	0	498	185	88
7	4	8	"pspA"	"4N_term_O1"	0	499	618	525
7	5	8	"pbpX"	"41N_term_C5"	0	500	491	402
7	6	8	"pbpA"	"9N_term_G5"	-50	501	139	48
7	7	8	"spr0334"	"42Cyt_TMH_K5"	0	502	470	377
7	8	8	"cbpF"	"74N_term_wCS_O5"	0	503	438	346
7	9	8	"spr0693"	"34N_term_C9"	0	504	884	794
8	1	1	"pbp1b"	"47Cyt_TMH_P5"	0	505	4798	4636
8	2	1	"pcpA"	"62N_term_wCS_D9"	0	506	477	303
8	3	1	"sphtra"	"8N_term_H9"	0	507	539	293
8	4	1	"cps4C"	"97Mult_L9"	0	508	967	754
8	5	1	"rrgB"	"95Mult_P9"	0	509	397	240
8	6	1	"TMP"	"96Mult_D13"	0	510	2891	2112
8	7	1	"LambdaSa04"	"94Mult_H13"	0	511	243	108
8	8	1	"Buffer"	"Normaliz_L13"	-50	512	119	-21
8	9	1	"Buffer"	"Normaliz_P13"	0	513	265	126
8	1	2	"TMP"	"96Mult_D13"	0	514	974	812
8	2	2	"LambdaSa04"	"94Mult_H13"	0	515	339	151
8	3	2	"potD"	"65N_term_D1"	0	516	3557	3364
8	4	2	"pgdA"	"40N_term_H1"	0	517	2712	2552
8	5	2	"spr1370"	"38Cyt_TMH_L1"	0	518	8255	8090
8	6	2	"spr1418"	"82N_term_P1"	0	519	3554	3372
8	7	2	"stkP"	"67Cyt_TMH_D5"	0	520	2077	1916
8	8	2	"spr1584"	"83N_term_H5"	0	521	2888	2713
8	9	2	"pbp2A"	"53N_term_L5"	0	522	1969	1845
8	1	3	"spr1418"	"82N_term_P1"	0	523	5179	5028
8	2	3	"stkP"	"67Cyt_TMH_D5"	0	524	2219	2031
8	3	3	"spr1584"	"83N_term_H5"	0	525	4082	3931
8	4	3	"pbp2A"	"53N_term_L5"	0	526	3583	3442
8	5	3	"pbp1b"	"47Cyt_TMH_P5"	0	527	3825	3670
8	6	3	"pcpA"	"62N_term_wCS_D9"	0	528	402	247
8	7	3	"sphtra"	"8N_term_H9"	0	529	373	194
8	8	3	"cps4C"	"97Mult_L9"	0	530	680	445
8	9	3	"rrgB"	"95Mult_P9"	0	531	243	107
8	1	4	"pcpA"	"62N_term_wCS_D9"	0	532	476	333
8	2	4	"sphtra"	"8N_term_H9"	0	533	772	593
8	3	4	"cps4C"	"97Mult_L9"	0	534	920	770
8	4	4	"rrgB"	"95Mult_P9"	0	535	379	242
8	5	4	"TMP"	"96Mult_D13"	0	536	642	505
8	6	4	"LambdaSa04"	"94Mult_H13"	-50	537	270	118
8	7	4	"potD"	"65N_term_D1"	0	538	2766	2579
8	8	4	"pgdA"	"40N_term_H1"	0	539	1951	1716
8	9	4	"spr1370"	"38Cyt_TMH_L1"	0	540	5792	5621
8	1	5	"LambdaSa04"	"94Mult_H13"	0	541	290	156
8	2	5	"potD"	"65N_term_D1"	0	542	3343	3205
8	3	5	"pgdA"	"40N_term_H1"	0	543	2327	2190
8	4	5	"spr1370"	"38Cyt_TMH_L1"	0	544	7977	7841
8	5	5	"spr1418"	"82N_term_P1"	0	545	3749	3600
8	6	5	"stkP"	"67Cyt_TMH_D5"	0	546	2113	1928
8	7	5	"spr1584"	"83N_term_H5"	0	547	2805	2585
8	8	5	"pbp2A"	"53N_term_L5"	0	548	2345	2080
8	9	5	"pbp1b"	"47Cyt_TMH_P5"	0	549	2641	2407
8	1	6	"stkP"	"67Cyt_TMH_D5"	0	550	2389	2253
8	2	6	"spr1584"	"83N_term_H5"	0	551	3340	3206
8	3	6	"pbp2A"	"53N_term_L5"	0	552	2097	1982
8	4	6	"pbp1b"	"47Cyt_TMH_P5"	0	553	2707	2568
8	5	6	"pcpA"	"62N_term_wCS_D9"	0	554	437	245
8	6	6	"sphtra"	"8N_term_H9"	0	555	415	199
8	7	6	"cps4C"	"97Mult_L9"	0	556	742	502
8	8	6	"rrgB"	"95Mult_P9"	0	557	323	110
8	9	6	"TMP"	"96Mult_D13"	0	558	573	360
8	1	7	"sphtra"	"8N_term_H9"	0	559	427	293
8	2	7	"cps4C"	"97Mult_L9"	0	560	730	604
8	3	7	"rrgB"	"95Mult_P9"	-50	561	188	90
8	4	7	"TMP"	"96Mult_D13"	0	562	399	305
8	5	7	"LambdaSa04"	"94Mult_H13"	-50	563	208	76
8	6	7	"potD"	"65N_term_D1"	0	564	2360	2194
8	7	7	"pgdA"	"40N_term_H1"	0	565	1776	1595
8	8	7	"spr1370"	"38Cyt_TMH_L1"	0	566	6125	5964
8	9	7	"spr1418"	"82N_term_P1"	0	567	2423	2269
8	1	8	"potD"	"65N_term_D1"	0	568	2480	2366
8	2	8	"pgdA"	"40N_term_H1"	0	569	1690	1585
8	3	8	"spr1370"	"38Cyt_TMH_L1"	0	570	4412	4318
8	4	8	"spr1418"	"82N_term_P1"	0	571	1701	1612
8	5	8	"stkP"	"67Cyt_TMH_D5"	0	572	1420	1319
8	6	8	"spr1584"	"83N_term_H5"	0	573	2000	1888
8	7	8	"pbp2A"	"53N_term_L5"	0	574	1874	1751
8	8	8	"pbp1b"	"47Cyt_TMH_P5"	0	575	1913	1770
8	9	8	"pcpA"	"62N_term_wCS_D9"	0	576	285	143
