# Supplementary material for: Data in support of proteomic analysis of pneumococcal pediatric clinical isolates to construct a protein array
Source: Data Brief. 2016 Feb 5;6:917–22. doi: 10.1016/j.dib.2016.01.057 (PMC4758182; doi:10.1016/j.dib.2016.01.057)
Supplement: Supplementary file 4 — Supplementary material [file mmc4.zip › Protein array raw data/IgG/C1_S40_IgG-Cy3.txt]

ATF	1.0
31	11    
"Type=GenePix Export 3"
"DateTime=2014/02/07 14:22:54"
"Settings=C:\Documents and Settings\Usuario\Escritorio\Datos Usuarios\Alfonso\Escaneado_7-2-14\Suero 40\Suero340_IgG_Cy3.gps"
"GalFile=C:\Documents and Settings\Usuario\Escritorio\Datos Usuarios\Alfonso\Gals\Gal_Alfonso.2.gal"
"PixelSize=5"
"Wavelengths=n/a	532"
"ImageFiles=n/a	C:\Documents and Settings\Usuario\Escritorio\Datos Usuarios\Alfonso\Escaneado_7-2-14\Suero 40\S40_IgG-Cy3.tif 1"
"NormalizationMethod=None"
"NormalizationFactors=n/a	1"
"JpegImage="
"StdDev=Type 1"
"RatioFormulations=W1/W2 (/532)"
"Barcode="
"BackgroundSubtraction=LocalFeature"
"ImageOrigin=0, 0"
"JpegOrigin=3300, 19805"
"Creator=GenePix Pro 4.1.1.4"
"Scanner=GenePix 4000B [92870]"
"FocusPosition=0"
"Temperature=28.86"
"LinesAveraged=1"
"Comment="
"PMTGain=n/a	400"
"ScanPower=n/a	100"
"LaserPower=n/a	3.48"
"LaserOnTime=n/a	42173"
"Filters=n/a	"
"ScanRegion=584,3917,3864,5295"
"Supplier=BioRobotics"
"ArrayerSoftwareName=TAS Application Suite (MicroGrid II)"
"ArrayerSoftwareVersion=2.2.2.5"
"Block"	"Column"	"Row"	"Name"	"ID"	"Flags"	"Index"	"F532 Median"	"F532 Median"	"F532 Median - B532"	"F532 Median - B532"
1	1	1	"ABC_N/P"	"90Mult_M8"	0	1	74	74	12	12
1	2	1	"spr1221"	"99Mult_A12"	0	2	116	116	51	51
1	3	1	"spr1403"	"91Mult_E12"	0	3	141	141	72	72
1	4	1	"spr1496"	"92Mult_I12"	-50	4	88	88	21	21
1	5	1	"ABC_NP"	"100Mult_M12"	0	5	297	297	231	231
1	6	1	"SP_0462"	"77CellW_A16"	0	6	277	277	209	209
1	7	1	"SP_0464"	"81CellW_E16"	0	7	176	176	102	102
1	8	1	"Buffer"	"Normaliz_I16"	-50	8	65	65	-3	-3
1	9	1	"Buffer"	"Normaliz_M16"	-50	9	66	66	0	0
1	1	2	"SP_0462"	"77CellW_A16"	-50	10	121	121	57	57
1	2	2	"SP_0464"	"81CellW_E16"	-50	11	99	99	28	28
1	3	2	"fstH"	"84Mult_A4"	0	12	304	304	226	226
1	4	2	"comA"	"85Mult_E4"	0	13	152	152	79	79
1	5	2	"zmpB"	"86Mult_I4"	-50	14	94	94	23	23
1	6	2	"spr0601"	"98Mult_M4"	0	15	162	162	85	85
1	7	2	"celB"	"87Mult_A8"	0	16	138	138	59	59
1	8	2	"iga"	"88Mult_E8"	0	17	334	334	261	261
1	9	2	"glnP"	"89Mult_I8"	-50	18	97	97	25	25
1	1	3	"spr0601"	"98Mult_M4"	0	19	158	158	78	78
1	2	3	"celB"	"87Mult_A8"	0	20	104	104	25	25
1	3	3	"iga"	"88Mult_E8"	0	21	227	227	152	152
1	4	3	"glnP"	"89Mult_I8"	0	22	310	310	233	233
1	5	3	"ABC_N/P"	"90Mult_M8"	-50	23	93	93	17	17
1	6	3	"spr1221"	"99Mult_A12"	0	24	191	191	97	97
1	7	3	"spr1403"	"91Mult_E12"	0	25	268	268	170	170
1	8	3	"spr1496"	"92Mult_I12"	0	26	196	196	110	110
1	9	3	"ABC_NP"	"100Mult_M12"	0	27	747	747	668	668
1	1	4	"spr1221"	"99Mult_A12"	0	28	114	114	41	41
1	2	4	"spr1403"	"91Mult_E12"	0	29	161	161	84	84
1	3	4	"spr1496"	"92Mult_I12"	-50	30	100	100	25	25
1	4	4	"ABC_NP"	"100Mult_M12"	0	31	331	331	249	249
1	5	4	"SP_0462"	"77CellW_A16"	0	32	297	297	196	196
1	6	4	"SP_0464"	"81CellW_E16"	-50	33	178	178	50	50
1	7	4	"fstH"	"84Mult_A4"	0	34	833	833	691	691
1	8	4	"comA"	"85Mult_E4"	0	35	264	264	163	163
1	9	4	"zmpB"	"86Mult_I4"	0	36	164	164	80	80
1	1	5	"SP_0464"	"81CellW_E16"	0	37	129	129	54	54
1	2	5	"fstH"	"84Mult_A4"	0	38	456	456	365	365
1	3	5	"comA"	"85Mult_E4"	0	39	196	196	119	119
1	4	5	"zmpB"	"86Mult_I4"	-50	40	103	103	21	21
1	5	5	"spr0601"	"98Mult_M4"	0	41	266	266	156	156
1	6	5	"celB"	"87Mult_A8"	0	42	149	149	27	27
1	7	5	"iga"	"88Mult_E8"	0	43	541	541	405	405
1	8	5	"glnP"	"89Mult_I8"	-50	44	99	99	4	4
1	9	5	"ABC_N/P"	"90Mult_M8"	0	45	146	146	64	64
1	1	6	"celB"	"87Mult_A8"	0	46	130	130	55	55
1	2	6	"iga"	"88Mult_E8"	0	47	302	302	219	219
1	3	6	"glnP"	"89Mult_I8"	-50	48	85	85	10	10
1	4	6	"ABC_N/P"	"90Mult_M8"	0	49	115	115	34	34
1	5	6	"spr1221"	"99Mult_A12"	0	50	269	269	175	175
1	6	6	"spr1403"	"91Mult_E12"	0	51	396	396	292	292
1	7	6	"spr1496"	"92Mult_I12"	0	52	213	213	110	110
1	8	6	"ABC_NP"	"100Mult_M12"	0	53	884	884	792	792
1	9	6	"SP_0462"	"77CellW_A16"	0	54	645	645	564	564
1	1	7	"spr1403"	"91Mult_E12"	0	55	233	233	159	159
1	2	7	"spr1496"	"92Mult_I12"	0	56	136	136	57	57
1	3	7	"ABC_NP"	"100Mult_M12"	0	57	570	570	491	491
1	4	7	"SP_0462"	"77CellW_A16"	0	58	511	511	428	428
1	5	7	"SP_0464"	"81CellW_E16"	0	59	433	433	313	313
1	6	7	"fstH"	"84Mult_A4"	0	60	1227	1227	1118	1118
1	7	7	"comA"	"85Mult_E4"	0	61	320	320	226	226
1	8	7	"zmpB"	"86Mult_I4"	0	62	166	166	72	72
1	9	7	"spr0601"	"98Mult_M4"	0	63	305	305	226	226
1	1	8	"fstH"	"84Mult_A4"	0	64	789	789	723	723
1	2	8	"comA"	"85Mult_E4"	0	65	223	223	152	152
1	3	8	"zmpB"	"86Mult_I4"	0	66	137	137	63	63
1	4	8	"spr0601"	"98Mult_M4"	0	67	310	310	234	234
1	5	8	"celB"	"87Mult_A8"	0	68	257	257	166	166
1	6	8	"iga"	"88Mult_E8"	0	69	615	615	527	527
1	7	8	"glnP"	"89Mult_I8"	-50	70	113	113	29	29
1	8	8	"ABC_N/P"	"90Mult_M8"	0	71	154	154	66	66
1	9	8	"spr1221"	"99Mult_A12"	0	72	351	351	275	275
2	1	1	"lytB"	"31CellW_N8"	0	73	508	508	420	420
2	2	1	"prtA"	"20CellW_B12"	0	74	462	462	369	369
2	3	1	"bgaA"	"43CellW_F12"	-50	75	120	120	29	29
2	4	1	"nanA"	"46CellW_J12"	0	76	257	257	167	167
2	5	1	"spr1652/pfbA"	"25CellW_N12"	0	77	220	220	137	137
2	6	1	"nisP"	"39CellW_B16"	0	78	184	184	102	102
2	7	1	"spr1906"	"73CellW_F16"	0	79	109	109	32	32
2	8	1	"Buffer"	"Normaliz_J16"	-50	80	71	71	-1	-1
2	9	1	"Buffer"	"Normaliz_N16"	-50	81	72	72	4	4
2	1	2	"nisP"	"39CellW_B16"	0	82	606	606	512	512
2	2	2	"spr1906"	"73CellW_F16"	-50	83	146	146	31	31
2	3	2	"psrP"	"71CellW_B4"	0	84	394	394	147	147
2	4	2	"pblB_nt"	"48CellW_F4"	0	85	283	283	58	58
2	5	2	"pblB_ct"	"49CellW_J4"	0	86	306	306	166	166
2	6	2	"spr0075/pfbB"	"24CellW_N4"	0	87	269	269	136	136
2	7	2	"pulA"	"19CellW_B8"	0	88	256	256	163	163
2	8	2	"hysA"	"51CellW_F8"	0	89	156	156	80	80
2	9	2	"spr0328"	"26CellW_J8"	0	90	156	156	85	85
2	1	3	"spr0075/pfbB"	"24CellW_N4"	0	91	1131	1131	1031	1031
2	2	3	"pulA"	"19CellW_B8"	0	92	1061	1061	953	953
2	3	3	"hysA"	"51CellW_F8"	-50	93	185	185	68	68
2	4	3	"spr0328"	"26CellW_J8"	0	94	378	378	251	251
2	5	3	"lytB"	"31CellW_N8"	0	95	182	182	76	76
2	6	3	"prtA"	"20CellW_B12"	0	96	216	216	113	113
2	7	3	"bgaA"	"43CellW_F12"	0	97	190	190	52	52
2	8	3	"nanA"	"46CellW_J12"	0	98	175	175	86	86
2	9	3	"spr1652/pfbA"	"25CellW_N12"	0	99	243	243	163	163
2	1	4	"prtA"	"20CellW_B12"	0	100	843	843	728	728
2	2	4	"bgaA"	"43CellW_F12"	0	101	455	455	289	289
2	3	4	"nanA"	"46CellW_J12"	0	102	527	527	401	401
2	4	4	"spr1652/pfbA"	"25CellW_N12"	0	103	360	360	230	230
2	5	4	"nisP"	"39CellW_B16"	-50	104	210	210	109	109
2	6	4	"spr1906"	"73CellW_F16"	-50	105	97	97	3	3
2	7	4	"psrP"	"71CellW_B4"	0	106	202	202	52	52
2	8	4	"pblB_nt"	"48CellW_F4"	-50	107	172	172	36	36
2	9	4	"pblB_ct"	"49CellW_J4"	0	108	404	404	321	321
2	1	5	"spr1906"	"73CellW_F16"	0	109	255	255	142	142
2	2	5	"psrP"	"71CellW_B4"	0	110	1036	1036	340	340
2	3	5	"pblB_nt"	"48CellW_F4"	0	111	613	613	93	93
2	4	5	"pblB_ct"	"49CellW_J4"	0	112	609	609	252	252
2	5	5	"spr0075/pfbB"	"24CellW_N4"	0	113	416	416	95	95
2	6	5	"pulA"	"19CellW_B8"	0	114	456	456	359	359
2	7	5	"hysA"	"51CellW_F8"	-50	115	111	111	2	2
2	8	5	"spr0328"	"26CellW_J8"	0	116	330	330	234	234
2	9	5	"lytB"	"31CellW_N8"	0	117	284	284	206	206
2	1	6	"pulA"	"19CellW_B8"	0	118	2643	2643	2532	2532
2	2	6	"hysA"	"51CellW_F8"	0	119	951	951	524	524
2	3	6	"spr0328"	"26CellW_J8"	0	120	861	861	739	739
2	4	6	"lytB"	"31CellW_N8"	-50	121	373	373	265	265
2	5	6	"prtA"	"20CellW_B12"	0	122	438	438	336	336
2	6	6	"bgaA"	"43CellW_F12"	0	123	411	411	274	274
2	7	6	"nanA"	"46CellW_J12"	0	124	383	383	257	257
2	8	6	"spr1652/pfbA"	"25CellW_N12"	0	125	426	426	327	327
2	9	6	"nisP"	"39CellW_B16"	0	126	480	480	398	398
2	1	7	"bgaA"	"43CellW_F12"	0	127	442	442	322	322
2	2	7	"nanA"	"46CellW_J12"	0	128	2204	2204	2051	2051
2	3	7	"spr1652/pfbA"	"25CellW_N12"	0	129	1406	1406	1269	1269
2	4	7	"nisP"	"39CellW_B16"	0	130	759	759	634	634
2	5	7	"spr1906"	"73CellW_F16"	-50	131	174	174	63	63
2	6	7	"psrP"	"71CellW_B4"	0	132	683	683	307	307
2	7	7	"pblB_nt"	"48CellW_F4"	0	133	498	498	67	67
2	8	7	"pblB_ct"	"49CellW_J4"	0	134	917	917	609	609
2	9	7	"spr0075/pfbB"	"24CellW_N4"	0	135	1038	1038	942	942
2	1	8	"psrP"	"71CellW_B4"	0	136	1489	1489	1381	1381
2	2	8	"pblB_nt"	"48CellW_F4"	0	137	695	695	569	569
2	3	8	"pblB_ct"	"49CellW_J4"	0	138	2378	2378	2251	2251
2	4	8	"spr0075/pfbB"	"24CellW_N4"	0	139	2212	2212	2066	2066
2	5	8	"pulA"	"19CellW_B8"	0	140	2233	2233	2129	2129
2	6	8	"hysA"	"51CellW_F8"	0	141	730	730	616	616
2	7	8	"spr0328"	"26CellW_J8"	0	142	1159	1159	1031	1031
2	8	8	"lytB"	"31CellW_N8"	0	143	777	777	661	661
2	9	8	"prtA"	"20CellW_B12"	0	144	1026	1026	935	935
3	1	1	"nanB"	"58Secret_O8"	0	145	3043	3043	2972	2972
3	2	1	"spr1875"	"7Secret_C12"	0	146	2316	2316	2244	2244
3	3	1	"galU"	"21Secret_G12"	0	147	1551	1551	1484	1484
3	4	1	"cbpA"	"5Secret_K12"	0	148	3052	3052	2989	2989
3	5	1	"gsp_781"	"2Secret_O12"	0	149	3813	3813	3751	3751
3	6	1	"Control_1"	"C16"	0	150	1300	1300	1233	1233
3	7	1	"Control_2"	"G16"	0	151	86	86	22	22
3	8	1	"Buffer"	"Normaliz_K16"	-50	152	64	64	1	1
3	9	1	"Buffer"	"Normaliz_O16"	-50	153	62	62	0	0
3	1	2	"Control_1"	"C16"	0	154	1372	1372	1292	1292
3	2	2	"Control_2"	"G16"	-50	155	84	84	2	2
3	3	2	"bloodAB"	"59Secret_C4"	0	156	1440	1440	1364	1364
3	4	2	"strH"	"32Secret_G4"	0	157	838	838	766	766
3	5	2	"lysM"	"50Secret_K4"	0	158	2267	2267	2197	2197
3	6	2	"lytB"	"63Secret_O4"	0	159	1594	1594	1523	1523
3	7	2	"phtE"	"45Secret_C8"	0	160	2779	2779	2710	2710
3	8	2	"spr0931"	"36Secret_G8"	0	161	2381	2381	2312	2312
3	9	2	"lytC"	"56Secret_K8"	0	162	3999	3999	3934	3934
3	1	3	"lytB"	"63Secret_O4"	0	163	2092	2092	2011	2011
3	2	3	"phtE"	"45Secret_C8"	0	164	2969	2969	2885	2885
3	3	3	"spr0931"	"36Secret_G8"	0	165	2186	2186	2105	2105
3	4	3	"lytC"	"56Secret_K8"	0	166	3162	3162	3086	3086
3	5	3	"nanB"	"58Secret_O8"	0	167	3810	3810	3738	3738
3	6	3	"spr1875"	"7Secret_C12"	0	168	2881	2881	2808	2808
3	7	3	"galU"	"21Secret_G12"	0	169	2604	2604	2521	2521
3	8	3	"cbpA"	"5Secret_K12"	0	170	5700	5700	5624	5624
3	9	3	"gsp_781"	"2Secret_O12"	0	171	6957	6957	6890	6890
3	1	4	"spr1875"	"7Secret_C12"	0	172	3262	3262	3172	3172
3	2	4	"galU"	"21Secret_G12"	0	173	2749	2749	2665	2665
3	3	4	"cbpA"	"5Secret_K12"	0	174	5267	5267	5183	5183
3	4	4	"gsp_781"	"2Secret_O12"	0	175	6349	6349	6269	6269
3	5	4	"Control_1"	"C16"	0	176	1657	1657	1583	1583
3	6	4	"Control_2"	"G16"	-50	177	75	75	-1	-1
3	7	4	"bloodAB"	"59Secret_C4"	0	178	2059	2059	1429	1429
3	8	4	"strH"	"32Secret_G4"	0	179	1249	1249	1161	1161
3	9	4	"lysM"	"50Secret_K4"	0	180	2785	2785	2717	2717
3	1	5	"Control_2"	"G16"	-50	181	89	89	-1	-1
3	2	5	"bloodAB"	"59Secret_C4"	0	182	2073	2073	1976	1976
3	3	5	"strH"	"32Secret_G4"	0	183	1007	1007	921	921
3	4	5	"lysM"	"50Secret_K4"	0	184	2940	2940	2859	2859
3	5	5	"lytB"	"63Secret_O4"	0	185	1746	1746	1672	1672
3	6	5	"phtE"	"45Secret_C8"	0	186	2790	2790	2717	2717
3	7	5	"spr0931"	"36Secret_G8"	0	187	2247	2247	2165	2165
3	8	5	"lytC"	"56Secret_K8"	0	188	3213	3213	3139	3139
3	9	5	"nanB"	"58Secret_O8"	0	189	3745	3745	3680	3680
3	1	6	"phtE"	"45Secret_C8"	0	190	2698	2698	2610	2610
3	2	6	"spr0931"	"36Secret_G8"	0	191	2502	2502	2392	2392
3	3	6	"lytC"	"56Secret_K8"	0	192	3450	3450	3361	3361
3	4	6	"nanB"	"58Secret_O8"	0	193	3732	3732	3653	3653
3	5	6	"spr1875"	"7Secret_C12"	0	194	2378	2378	2307	2307
3	6	6	"galU"	"21Secret_G12"	0	195	2334	2334	2262	2262
3	7	6	"cbpA"	"5Secret_K12"	0	196	4929	4929	4854	4854
3	8	6	"gsp_781"	"2Secret_O12"	0	197	6131	6131	6062	6062
3	9	6	"Control_1"	"C16"	0	198	1311	1311	1245	1245
3	1	7	"galU"	"21Secret_G12"	0	199	2711	2711	2629	2629
3	2	7	"cbpA"	"5Secret_K12"	0	200	5518	5518	5428	5428
3	3	7	"gsp_781"	"2Secret_O12"	0	201	6876	6876	6792	6792
3	4	7	"Control_1"	"C16"	0	202	1583	1583	1495	1495
3	5	7	"Control_2"	"G16"	-50	203	75	75	3	3
3	6	7	"bloodAB"	"59Secret_C4"	0	204	1533	1533	1459	1459
3	7	7	"strH"	"32Secret_G4"	0	205	1066	1066	974	974
3	8	7	"lysM"	"50Secret_K4"	0	206	2295	2295	2217	2217
3	9	7	"lytB"	"63Secret_O4"	0	207	1535	1535	1470	1470
3	1	8	"bloodAB"	"59Secret_C4"	0	208	1882	1882	1805	1805
3	2	8	"strH"	"32Secret_G4"	0	209	1104	1104	1027	1027
3	3	8	"lysM"	"50Secret_K4"	0	210	2836	2836	2761	2761
3	4	8	"lytB"	"63Secret_O4"	0	211	1610	1610	1540	1540
3	5	8	"phtE"	"45Secret_C8"	0	212	2375	2375	2311	2311
3	6	8	"spr0931"	"36Secret_G8"	0	213	2060	2060	1994	1994
3	7	8	"lytC"	"56Secret_K8"	0	214	3221	3221	3148	3148
3	8	8	"nanB"	"58Secret_O8"	0	215	3469	3469	3400	3400
3	9	8	"spr1875"	"7Secret_C12"	0	216	2776	2776	2713	2713
4	1	1	"Control_10"	"P8"	0	217	999	999	917	917
4	2	1	"Control_11"	"D12"	-50	218	60	60	-1	-1
4	3	1	"Control_12"	"H12"	0	219	113	113	59	59
4	4	1	"Buffer"	"Normaliz_L12"	-50	220	55	55	1	1
4	5	1	"Buffer"	"Normaliz_P12"	-50	221	55	55	0	0
4	6	1	"Control+"	"Rango0.2_D16"	0	222	250	250	164	164
4	7	1	"Control+"	"Rango0.1_H16"	-50	223	56	56	0	0
4	8	1	"Buffer"	"Normaliz_L16"	-50	224	51	51	-1	-1
4	9	1	"Buffer"	"Normaliz_P16"	-50	225	51	51	1	1
4	1	2	"Control+"	"Rango0.2_D16"	0	226	2943	2943	2808	2808
4	2	2	"Control+"	"Rango0.1_H16"	0	227	480	480	337	337
4	3	2	"Control_3"	"D4"	0	228	192	192	135	135
4	4	2	"Control_4"	"H4"	-50	229	56	56	0	0
4	5	2	"Control_5"	"L4"	-50	230	99	99	44	44
4	6	2	"Control_6"	"P4"	-50	231	56	56	-5	-5
4	7	2	"Control_7"	"D8"	-50	232	56	56	-2	-2
4	8	2	"Control_8"	"H8"	-50	233	53	53	-1	-1
4	9	2	"Control_9"	"L8"	-50	234	67	67	14	14
4	1	3	"Control_6"	"P4"	-50	235	63	63	-1	-1
4	2	3	"Control_7"	"D8"	-50	236	92	92	28	28
4	3	3	"Control_8"	"H8"	-50	237	64	64	2	2
4	4	3	"Control_9"	"L8"	0	238	163	163	102	102
4	5	3	"Control_10"	"P8"	-50	239	65	65	5	5
4	6	3	"Control_11"	"D12"	-50	240	80	80	19	19
4	7	3	"Control_12"	"H12"	0	241	180	180	122	122
4	8	3	"Buffer"	"Normaliz_L12"	-50	242	57	57	-1	-1
4	9	3	"Buffer"	"Normaliz_P12"	-50	243	60	60	4	4
4	1	4	"Control_11"	"D12"	0	244	293	293	211	211
4	2	4	"Control_12"	"H12"	0	245	741	741	568	568
4	3	4	"Buffer"	"Normaliz_L12"	-50	246	66	66	-1	-1
4	4	4	"Buffer"	"Normaliz_P12"	-50	247	60	60	-4	-4
4	5	4	"Control+"	"Rango0.2_D16"	0	248	3912	3912	3423	3423
4	6	4	"Control+"	"Rango0.1_H16"	0	249	652	652	516	516
4	7	4	"Control_3"	"D4"	0	250	230	230	167	167
4	8	4	"Control_4"	"H4"	-50	251	58	58	0	0
4	9	4	"Control_5"	"L4"	-50	252	114	114	57	57
4	1	5	"Control+"	"Rango0.1_H16"	-50	253	522	522	397	397
4	2	5	"Control_3"	"D4"	0	254	2375	2375	1955	1955
4	3	5	"Control_4"	"H4"	-50	255	66	66	0	0
4	4	5	"Control_5"	"L4"	0	256	191	191	127	127
4	5	5	"Control_6"	"P4"	-50	257	66	66	-1	-1
4	6	5	"Control_7"	"D8"	-50	258	73	73	2	2
4	7	5	"Control_8"	"H8"	-50	259	64	64	0	0
4	8	5	"Control_9"	"L8"	0	260	137	137	74	74
4	9	5	"Control_10"	"P8"	-50	261	73	73	14	14
4	1	6	"Control_7"	"D8"	0	262	281	281	215	215
4	2	6	"Control_8"	"H8"	-50	263	64	64	-8	-8
4	3	6	"Control_9"	"L8"	0	264	217	217	149	149
4	4	6	"Control_10"	"P8"	-50	265	76	76	8	8
4	5	6	"Control_11"	"D12"	-50	266	92	92	26	26
4	6	6	"Control_12"	"H12"	0	267	317	317	255	255
4	7	6	"Buffer"	"Normaliz_L12"	-50	268	74	74	9	9
4	8	6	"Buffer"	"Normaliz_P12"	-50	269	68	68	3	3
4	9	6	"Control+"	"Rango0.2_D16"	0	270	2879	2879	2819	2819
4	1	7	"Control_12"	"H12"	0	271	270	270	208	208
4	2	7	"Buffer"	"Normaliz_L12"	-50	272	69	69	6	6
4	3	7	"Buffer"	"Normaliz_P12"	-50	273	63	63	-2	-2
4	4	7	"Control+"	"Rango0.2_D16"	0	274	4833	4833	4530	4530
4	5	7	"Control+"	"Rango0.1_H16"	0	275	837	837	722	722
4	6	7	"Control_3"	"D4"	0	276	328	328	266	266
4	7	7	"Control_4"	"H4"	-50	277	68	68	3	3
4	8	7	"Control_5"	"L4"	0	278	181	181	114	114
4	9	7	"Control_6"	"P4"	-50	279	65	65	2	2
4	1	8	"Control_3"	"D4"	0	280	308	308	250	250
4	2	8	"Control_4"	"H4"	-50	281	64	64	3	3
4	3	8	"Control_5"	"L4"	0	282	202	202	143	143
4	4	8	"Control_6"	"P4"	-50	283	65	65	3	3
4	5	8	"Control_7"	"D8"	-50	284	78	78	13	13
4	6	8	"Control_8"	"H8"	-50	285	63	63	3	3
4	7	8	"Control_9"	"L8"	0	286	234	234	168	168
4	8	8	"Control_10"	"P8"	-50	287	98	98	27	27
4	9	8	"Control_11"	"D12"	-50	288	97	97	32	32
5	1	1	"GADPH"	"68Cyt_M7"	0	289	979	979	912	912
5	2	1	"abc_sbp_2"	"30Lip_A11"	0	290	1063	1063	992	992
5	3	1	"abc_sbp"	"29Lip_E11"	0	291	285	285	212	212
5	4	1	"spr0174"	"79Lip_I11"	0	292	425	425	352	352
5	5	1	"aliA"	"10Lip_M11"	0	293	673	673	599	599
5	6	1	"slrA"	"17Lip_A15"	0	294	904	904	828	828
5	7	1	"spr0747"	"37Lip_E15"	0	295	1578	1578	1498	1498
5	8	1	"Buffer"	"Normaliz_I15"	-50	296	73	73	2	2
5	9	1	"Buffer"	"Normaliz_M15"	-50	297	71	71	2	2
5	1	2	"slrA"	"17Lip_A15"	0	298	521	521	450	450
5	2	2	"spr0747"	"37Lip_E15"	-50	299	379	379	231	231
5	3	2	"spxB"	"13Cyt_A3"	0	300	1499	1499	955	955
5	4	2	"clpP"	"66Cyt_E3"	0	301	1772	1772	1192	1192
5	5	2	"pavA"	"69Cyt_I3"	0	302	1136	1136	1010	1010
5	6	2	"eno"	"14Cyt_M3"	0	303	3451	3451	3344	3344
5	7	2	"PppA"	"70Cyt_A7"	0	304	1551	1551	1446	1446
5	8	2	"ply"	"11Cyt_E7"	0	305	4154	4154	4062	4062
5	9	2	"lytA"	"12Cyt_I7"	0	306	4725	4725	4650	4650
5	1	3	"eno"	"14Cyt_M3"	0	307	2085	2085	2011	2011
5	2	3	"PppA"	"70Cyt_A7"	0	308	831	831	718	718
5	3	3	"ply"	"11Cyt_E7"	0	309	2280	2280	2044	2044
5	4	3	"lytA"	"12Cyt_I7"	0	310	2411	2411	2029	2029
5	5	3	"GADPH"	"68Cyt_M7"	0	311	1482	1482	1322	1322
5	6	3	"abc_sbp_2"	"30Lip_A11"	0	312	1411	1411	1311	1311
5	7	3	"abc_sbp"	"29Lip_E11"	-50	313	406	406	272	272
5	8	3	"spr0174"	"79Lip_I11"	0	314	618	618	500	500
5	9	3	"aliA"	"10Lip_M11"	0	315	833	833	752	752
5	1	4	"abc_sbp_2"	"30Lip_A11"	0	316	1054	1054	975	975
5	2	4	"abc_sbp"	"29Lip_E11"	-50	317	255	255	149	149
5	3	4	"spr0174"	"79Lip_I11"	0	318	406	406	302	302
5	4	4	"aliA"	"10Lip_M11"	0	319	552	552	414	414
5	5	4	"slrA"	"17Lip_A15"	0	320	698	698	444	444
5	6	4	"spr0747"	"37Lip_E15"	-50	321	341	341	4	4
5	7	4	"spxB"	"13Cyt_A3"	0	322	2882	2882	2106	2106
5	8	4	"clpP"	"66Cyt_E3"	0	323	2574	2574	2253	2253
5	9	4	"pavA"	"69Cyt_I3"	0	324	1072	1072	988	988
5	1	5	"spr0747"	"37Lip_E15"	0	325	415	415	324	324
5	2	5	"spxB"	"13Cyt_A3"	0	326	2002	2002	1297	1297
5	3	5	"clpP"	"66Cyt_E3"	0	327	1414	1414	879	879
5	4	5	"pavA"	"69Cyt_I3"	0	328	777	777	545	545
5	5	5	"eno"	"14Cyt_M3"	0	329	2382	2382	2250	2250
5	6	5	"PppA"	"70Cyt_A7"	0	330	911	911	491	491
5	7	5	"ply"	"11Cyt_E7"	-50	331	906	906	389	389
5	8	5	"lytA"	"12Cyt_I7"	0	332	3650	3650	3511	3511
5	9	5	"GADPH"	"68Cyt_M7"	0	333	1966	1966	1886	1886
5	1	6	"PppA"	"70Cyt_A7"	0	334	884	884	807	807
5	2	6	"ply"	"11Cyt_E7"	0	335	2139	2139	2045	2045
5	3	6	"lytA"	"12Cyt_I7"	0	336	2459	2459	2356	2356
5	4	6	"GADPH"	"68Cyt_M7"	0	337	1222	1222	1128	1128
5	5	6	"abc_sbp_2"	"30Lip_A11"	0	338	990	990	896	896
5	6	6	"abc_sbp"	"29Lip_E11"	0	339	369	369	229	229
5	7	6	"spr0174"	"79Lip_I11"	0	340	504	504	386	386
5	8	6	"aliA"	"10Lip_M11"	0	341	938	938	823	823
5	9	6	"slrA"	"17Lip_A15"	0	342	977	977	895	895
5	1	7	"abc_sbp"	"29Lip_E11"	0	343	313	313	228	228
5	2	7	"spr0174"	"79Lip_I11"	0	344	371	371	279	279
5	3	7	"aliA"	"10Lip_M11"	0	345	454	454	371	371
5	4	7	"slrA"	"17Lip_A15"	0	346	510	510	430	430
5	5	7	"spr0747"	"37Lip_E15"	-50	347	361	361	269	269
5	6	7	"spxB"	"13Cyt_A3"	0	348	1721	1721	1395	1395
5	7	7	"clpP"	"66Cyt_E3"	0	349	1383	1383	1267	1267
5	8	7	"pavA"	"69Cyt_I3"	0	350	1101	1101	1000	1000
5	9	7	"eno"	"14Cyt_M3"	0	351	3764	3764	3681	3681
5	1	8	"spxB"	"13Cyt_A3"	0	352	876	876	788	788
5	2	8	"clpP"	"66Cyt_E3"	0	353	838	838	762	762
5	3	8	"pavA"	"69Cyt_I3"	0	354	482	482	413	413
5	4	8	"eno"	"14Cyt_M3"	0	355	1617	1617	1550	1550
5	5	8	"PppA"	"70Cyt_A7"	0	356	676	676	604	604
5	6	8	"ply"	"11Cyt_E7"	0	357	2335	2335	2257	2257
5	7	8	"lytA"	"12Cyt_I7"	0	358	2651	2651	2574	2574
5	8	8	"GADPH"	"68Cyt_M7"	0	359	1340	1340	1264	1264
5	9	8	"abc_sbp_2"	"30Lip_A11"	0	360	1583	1583	1511	1511
6	1	1	"psaA"	"6Lip_N7"	0	361	2262	2262	2163	2163
6	2	1	"ABC_SBP"	"57Lip_B11"	0	362	3076	3076	2971	2971
6	3	1	"ABC_SBP"	"52Lip_F11"	0	363	1701	1701	1592	1592
6	4	1	"piuA"	"18Lip_J11"	0	364	1496	1496	1382	1382
6	5	1	"amiA"	"3Lip_N11"	0	365	711	711	609	609
6	6	1	"msmE"	"78Lip_B15"	0	366	460	460	369	369
6	7	1	"MalX"	"22Lip_F15"	0	367	1450	1450	1365	1365
6	8	1	"Buffer"	"Normaliz_J15"	-50	368	82	82	1	1
6	9	1	"Buffer"	"Normaliz_N15"	-50	369	75	75	-1	-1
6	1	2	"msmE"	"78Lip_B15"	0	370	1840	1840	1732	1732
6	2	2	"MalX"	"22Lip_F15"	0	371	2466	2466	2323	2323
6	3	2	"prsA_ppmA"	"16Lip_B3"	0	372	2263	2263	2099	2099
6	4	2	"lmb"	"33Lip_F3"	0	373	1025	1025	849	849
6	5	2	"piaA"	"15Lip_J3"	0	374	926	926	817	817
6	6	2	"phtA"	"55Lip_N3"	0	375	1478	1478	1389	1389
6	7	2	"glnH"	"28Lip_B7"	0	376	438	438	349	349
6	8	2	"pstS"	"80Lip_F7"	0	377	353	353	267	267
6	9	2	"aliB"	"1Lip_J7"	0	378	466	466	391	391
6	1	3	"phtA"	"55Lip_N3"	0	379	2903	2903	2796	2796
6	2	3	"glnH"	"28Lip_B7"	0	380	1045	1045	928	928
6	3	3	"pstS"	"80Lip_F7"	0	381	771	771	654	654
6	4	3	"aliB"	"1Lip_J7"	0	382	850	850	731	731
6	5	3	"psaA"	"6Lip_N7"	0	383	801	801	707	707
6	6	3	"ABC_SBP"	"57Lip_B11"	0	384	1069	1069	982	982
6	7	3	"ABC_SBP"	"52Lip_F11"	0	385	581	581	479	479
6	8	3	"piuA"	"18Lip_J11"	0	386	434	434	329	329
6	9	3	"amiA"	"3Lip_N11"	0	387	236	236	160	160
6	1	4	"ABC_SBP"	"57Lip_B11"	0	388	2600	2600	2493	2493
6	2	4	"ABC_SBP"	"52Lip_F11"	0	389	931	931	802	802
6	3	4	"piuA"	"18Lip_J11"	0	390	1068	1068	878	878
6	4	4	"amiA"	"3Lip_N11"	0	391	530	530	365	365
6	5	4	"msmE"	"78Lip_B15"	0	392	706	706	602	602
6	6	4	"MalX"	"22Lip_F15"	-50	393	173	173	76	76
6	7	4	"prsA_ppmA"	"16Lip_B3"	0	394	601	601	315	315
6	8	4	"lmb"	"33Lip_F3"	0	395	379	379	188	188
6	9	4	"piaA"	"15Lip_J3"	0	396	473	473	398	398
6	1	5	"MalX"	"22Lip_F15"	0	397	2028	2028	1920	1920
6	2	5	"prsA_ppmA"	"16Lip_B3"	0	398	2060	2060	1555	1555
6	3	5	"lmb"	"33Lip_F3"	0	399	1145	1145	728	728
6	4	5	"piaA"	"15Lip_J3"	0	400	1091	1091	874	874
6	5	5	"phtA"	"55Lip_N3"	0	401	969	969	867	867
6	6	5	"glnH"	"28Lip_B7"	0	402	312	312	215	215
6	7	5	"pstS"	"80Lip_F7"	0	403	574	574	342	342
6	8	5	"aliB"	"1Lip_J7"	-50	404	194	194	90	90
6	9	5	"psaA"	"6Lip_N7"	0	405	484	484	411	411
6	1	6	"glnH"	"28Lip_B7"	0	406	723	723	626	626
6	2	6	"pstS"	"80Lip_F7"	0	407	591	591	489	489
6	3	6	"aliB"	"1Lip_J7"	0	408	613	613	518	518
6	4	6	"psaA"	"6Lip_N7"	0	409	669	669	577	577
6	5	6	"ABC_SBP"	"57Lip_B11"	0	410	777	777	691	691
6	6	6	"ABC_SBP"	"52Lip_F11"	0	411	547	547	453	453
6	7	6	"piuA"	"18Lip_J11"	0	412	682	682	531	531
6	8	6	"amiA"	"3Lip_N11"	0	413	330	330	233	233
6	9	6	"msmE"	"78Lip_B15"	0	414	258	258	184	184
6	1	7	"ABC_SBP"	"52Lip_F11"	0	415	943	943	831	831
6	2	7	"piuA"	"18Lip_J11"	0	416	575	575	411	411
6	3	7	"amiA"	"3Lip_N11"	0	417	486	486	385	385
6	4	7	"msmE"	"78Lip_B15"	0	418	534	534	444	444
6	5	7	"MalX"	"22Lip_F15"	0	419	836	836	747	747
6	6	7	"prsA_ppmA"	"16Lip_B3"	0	420	902	902	806	806
6	7	7	"lmb"	"33Lip_F3"	0	421	516	516	360	360
6	8	7	"piaA"	"15Lip_J3"	0	422	497	497	408	408
6	9	7	"phtA"	"55Lip_N3"	0	423	778	778	706	706
6	1	8	"prsA_ppmA"	"16Lip_B3"	0	424	1126	1126	1035	1035
6	2	8	"lmb"	"33Lip_F3"	0	425	1032	1032	922	922
6	3	8	"piaA"	"15Lip_J3"	0	426	769	769	679	679
6	4	8	"phtA"	"55Lip_N3"	0	427	940	940	857	857
6	5	8	"glnH"	"28Lip_B7"	0	428	308	308	227	227
6	6	8	"pstS"	"80Lip_F7"	0	429	272	272	193	193
6	7	8	"aliB"	"1Lip_J7"	0	430	324	324	243	243
6	8	8	"psaA"	"6Lip_N7"	0	431	376	376	303	303
6	9	8	"ABC_SBP"	"57Lip_B11"	0	432	487	487	421	421
7	1	1	"cbpF"	"74N_term_wCS_O7"	0	433	5192	5192	5109	5109
7	2	1	"spr0693"	"34N_term_C11"	0	434	5015	5015	4924	4924
7	3	1	"ezrA"	"75N_term_G11"	0	435	560	560	436	436
7	4	1	"pepXP"	"72N_term_K11"	0	436	1800	1800	1003	1003
7	5	1	"phtD"	"44N_term_O11"	-50	437	1173	1173	1093	1093
7	6	1	"phpA"	"27N_term_C15"	0	438	4337	4337	4264	4264
7	7	1	"srtA"	"64N_term_wCS_G15"	0	439	740	740	662	662
7	8	1	"Buffer"	"Normaliz_K15"	-50	440	64	64	-3	-3
7	9	1	"Buffer"	"Normaliz_O15"	-50	441	62	62	1	1
7	1	2	"phpA"	"27N_term_C15"	0	442	4739	4739	4649	4649
7	2	2	"srtA"	"64N_term_wCS_G15"	0	443	989	989	778	778
7	3	2	"adcA"	"23Lip_C3"	0	444	1742	1742	1039	1039
7	4	2	"sp_2093"	"76N_term_G3"	0	445	1968	1968	607	607
7	5	2	"comB"	"54N_term_K3"	0	446	1649	1649	155	155
7	6	2	"pspA"	"4N_term_O3"	0	447	5415	5415	3513	3513
7	7	2	"pbpX"	"41N_term_C7"	0	448	2402	2402	1568	1568
7	8	2	"pbpA"	"9N_term_G7"	0	449	803	803	718	718
7	9	2	"spr0334"	"42Cyt_TMH_K7"	0	450	2437	2437	2370	2370
7	1	3	"pspA"	"4N_term_O3"	0	451	2970	2970	2883	2883
7	2	3	"pbpX"	"41N_term_C7"	0	452	2522	2522	2051	2051
7	3	3	"pbpA"	"9N_term_G7"	0	453	776	776	367	367
7	4	3	"spr0334"	"42Cyt_TMH_K7"	0	454	2135	2135	1553	1553
7	5	3	"cbpF"	"74N_term_wCS_O7"	0	455	1759	1759	948	948
7	6	3	"spr0693"	"34N_term_C11"	0	456	4046	4046	3858	3858
7	7	3	"ezrA"	"75N_term_G11"	0	457	547	547	388	388
7	8	3	"pepXP"	"72N_term_K11"	0	458	1667	1667	1551	1551
7	9	3	"phtD"	"44N_term_O11"	0	459	1213	1213	1142	1142
7	1	4	"spr0693"	"34N_term_C11"	0	460	3689	3689	3605	3605
7	2	4	"ezrA"	"75N_term_G11"	0	461	867	867	268	268
7	3	4	"pepXP"	"72N_term_K11"	0	462	2276	2276	1927	1927
7	4	4	"phtD"	"44N_term_O11"	0	463	1636	1636	1297	1297
7	5	4	"phpA"	"27N_term_C15"	0	464	5655	5655	5383	5383
7	6	4	"srtA"	"64N_term_wCS_G15"	0	465	1095	1095	840	840
7	7	4	"adcA"	"23Lip_C3"	0	466	1898	1898	931	931
7	8	4	"sp_2093"	"76N_term_G3"	0	467	1258	1258	577	577
7	9	4	"comB"	"54N_term_K3"	0	468	1469	1469	1390	1390
7	1	5	"srtA"	"64N_term_wCS_G15"	0	469	1409	1409	1322	1322
7	2	5	"adcA"	"23Lip_C3"	0	470	2062	2062	1688	1688
7	3	5	"sp_2093"	"76N_term_G3"	0	471	1452	1452	1200	1200
7	4	5	"comB"	"54N_term_K3"	0	472	1185	1185	874	874
7	5	5	"pspA"	"4N_term_O3"	0	473	3998	3998	3534	3534
7	6	5	"pbpX"	"41N_term_C7"	0	474	1986	1986	1736	1736
7	7	5	"pbpA"	"9N_term_G7"	0	475	1169	1169	957	957
7	8	5	"spr0334"	"42Cyt_TMH_K7"	0	476	2132	2132	2020	2020
7	9	5	"cbpF"	"74N_term_wCS_O7"	0	477	888	888	798	798
7	1	6	"pbpX"	"41N_term_C7"	0	478	2081	2081	1990	1990
7	2	6	"pbpA"	"9N_term_G7"	0	479	533	533	216	216
7	3	6	"spr0334"	"42Cyt_TMH_K7"	0	480	2467	2467	2365	2365
7	4	6	"cbpF"	"74N_term_wCS_O7"	0	481	2835	2835	2601	2601
7	5	6	"spr0693"	"34N_term_C11"	0	482	3227	3227	3113	3113
7	6	6	"ezrA"	"75N_term_G11"	0	483	841	841	703	703
7	7	6	"pepXP"	"72N_term_K11"	0	484	1605	1605	1385	1385
7	8	6	"phtD"	"44N_term_O11"	0	485	2260	2260	2132	2132
7	9	6	"phpA"	"27N_term_C15"	0	486	5915	5915	5829	5829
7	1	7	"ezrA"	"75N_term_G11"	0	487	550	550	461	461
7	2	7	"pepXP"	"72N_term_K11"	0	488	2197	2197	2000	2000
7	3	7	"phtD"	"44N_term_O11"	0	489	2790	2790	2605	2605
7	4	7	"phpA"	"27N_term_C15"	0	490	5867	5867	5024	5024
7	5	7	"srtA"	"64N_term_wCS_G15"	0	491	747	747	131	131
7	6	7	"adcA"	"23Lip_C3"	0	492	2028	2028	1018	1018
7	7	7	"sp_2093"	"76N_term_G3"	0	493	1405	1405	267	267
7	8	7	"comB"	"54N_term_K3"	0	494	790	790	413	413
7	9	7	"pspA"	"4N_term_O3"	0	495	3230	3230	3140	3140
7	1	8	"adcA"	"23Lip_C3"	0	496	1450	1450	1369	1369
7	2	8	"sp_2093"	"76N_term_G3"	0	497	1242	1242	1152	1152
7	3	8	"comB"	"54N_term_K3"	0	498	1320	1320	1230	1230
7	4	8	"pspA"	"4N_term_O3"	0	499	3818	3818	3722	3722
7	5	8	"pbpX"	"41N_term_C7"	0	500	2663	2663	2521	2521
7	6	8	"pbpA"	"9N_term_G7"	-50	501	511	511	423	423
7	7	8	"spr0334"	"42Cyt_TMH_K7"	0	502	2241	2241	2151	2151
7	8	8	"cbpF"	"74N_term_wCS_O7"	0	503	2269	2269	2190	2190
7	9	8	"spr0693"	"34N_term_C11"	0	504	3381	3381	3311	3311
8	1	1	"pbp1b"	"47Cyt_TMH_P7"	0	505	3097	3097	3031	3031
8	2	1	"pcpA"	"62N_term_wCS_D11"	0	506	186	186	114	114
8	3	1	"sphtra"	"8N_term_H11"	-50	507	88	88	22	22
8	4	1	"cps4C"	"97Mult_L11"	0	508	343	343	268	268
8	5	1	"rrgB"	"95Mult_P11"	0	509	234	234	131	131
8	6	1	"TMP"	"96Mult_D15"	0	510	496	496	391	391
8	7	1	"LambdaSa04"	"94Mult_H15"	0	511	298	298	209	209
8	8	1	"Buffer"	"Normaliz_L15"	-50	512	69	69	-1	-1
8	9	1	"Buffer"	"Normaliz_P15"	-50	513	58	58	0	0
8	1	2	"TMP"	"96Mult_D15"	0	514	339	339	266	266
8	2	2	"LambdaSa04"	"94Mult_H15"	0	515	473	473	329	329
8	3	2	"potD"	"65N_term_D3"	0	516	1783	1783	1703	1703
8	4	2	"pgdA"	"40N_term_H3"	0	517	4023	4023	3936	3936
8	5	2	"spr1370"	"38Cyt_TMH_L3"	0	518	3640	3640	3526	3526
8	6	2	"spr1418"	"82N_term_P3"	0	519	2920	2920	2841	2841
8	7	2	"stkP"	"67Cyt_TMH_D7"	0	520	4844	4844	4756	4756
8	8	2	"spr1584"	"83N_term_H7"	0	521	3004	3004	2929	2929
8	9	2	"pbp2A"	"53N_term_L7"	0	522	1904	1904	1843	1843
8	1	3	"spr1418"	"82N_term_P3"	0	523	2497	2497	2432	2432
8	2	3	"stkP"	"67Cyt_TMH_D7"	0	524	3789	3789	3716	3716
8	3	3	"spr1584"	"83N_term_H7"	0	525	1775	1775	1706	1706
8	4	3	"pbp2A"	"53N_term_L7"	0	526	1539	1539	1446	1446
8	5	3	"pbp1b"	"47Cyt_TMH_P7"	0	527	2632	2632	2514	2514
8	6	3	"pcpA"	"62N_term_wCS_D11"	0	528	184	184	101	101
8	7	3	"sphtra"	"8N_term_H11"	-50	529	146	146	49	49
8	8	3	"cps4C"	"97Mult_L11"	0	530	369	369	287	287
8	9	3	"rrgB"	"95Mult_P11"	0	531	209	209	147	147
8	1	4	"pcpA"	"62N_term_wCS_D11"	0	532	320	320	256	256
8	2	4	"sphtra"	"8N_term_H11"	-50	533	86	86	15	15
8	3	4	"cps4C"	"97Mult_L11"	0	534	498	498	428	428
8	4	4	"rrgB"	"95Mult_P11"	0	535	529	529	428	428
8	5	4	"TMP"	"96Mult_D15"	0	536	412	412	220	220
8	6	4	"LambdaSa04"	"94Mult_H15"	0	537	488	488	331	331
8	7	4	"potD"	"65N_term_D3"	0	538	2181	2181	2060	2060
8	8	4	"pgdA"	"40N_term_H3"	0	539	2491	2491	2407	2407
8	9	4	"spr1370"	"38Cyt_TMH_L3"	0	540	4751	4751	4684	4684
8	1	5	"LambdaSa04"	"94Mult_H15"	0	541	285	285	218	218
8	2	5	"potD"	"65N_term_D3"	0	542	1894	1894	1817	1817
8	3	5	"pgdA"	"40N_term_H3"	0	543	1818	1818	1748	1748
8	4	5	"spr1370"	"38Cyt_TMH_L3"	0	544	3465	3465	3379	3379
8	5	5	"spr1418"	"82N_term_P3"	0	545	2659	2659	2544	2544
8	6	5	"stkP"	"67Cyt_TMH_D7"	0	546	3956	3956	3835	3835
8	7	5	"spr1584"	"83N_term_H7"	0	547	2643	2643	2555	2555
8	8	5	"pbp2A"	"53N_term_L7"	0	548	2892	2892	2816	2816
8	9	5	"pbp1b"	"47Cyt_TMH_P7"	0	549	3474	3474	3404	3404
8	1	6	"stkP"	"67Cyt_TMH_D7"	0	550	3931	3931	3854	3854
8	2	6	"spr1584"	"83N_term_H7"	0	551	2114	2114	2032	2032
8	3	6	"pbp2A"	"53N_term_L7"	0	552	2284	2284	2211	2211
8	4	6	"pbp1b"	"47Cyt_TMH_P7"	0	553	1748	1748	1631	1631
8	5	6	"pcpA"	"62N_term_wCS_D11"	-50	554	177	177	80	80
8	6	6	"sphtra"	"8N_term_H11"	-50	555	110	110	30	30
8	7	6	"cps4C"	"97Mult_L11"	0	556	310	310	218	218
8	8	6	"rrgB"	"95Mult_P11"	0	557	254	254	170	170
8	9	6	"TMP"	"96Mult_D15"	0	558	385	385	314	314
8	1	7	"sphtra"	"8N_term_H11"	0	559	132	132	62	62
8	2	7	"cps4C"	"97Mult_L11"	0	560	392	392	317	317
8	3	7	"rrgB"	"95Mult_P11"	0	561	207	207	132	132
8	4	7	"TMP"	"96Mult_D15"	0	562	628	628	543	543
8	5	7	"LambdaSa04"	"94Mult_H15"	0	563	405	405	324	324
8	6	7	"potD"	"65N_term_D3"	0	564	1857	1857	1782	1782
8	7	7	"pgdA"	"40N_term_H3"	0	565	2107	2107	2008	2008
8	8	7	"spr1370"	"38Cyt_TMH_L3"	0	566	4354	4354	4263	4263
8	9	7	"spr1418"	"82N_term_P3"	0	567	3436	3436	3367	3367
8	1	8	"potD"	"65N_term_D3"	0	568	1970	1970	1910	1910
8	2	8	"pgdA"	"40N_term_H3"	0	569	1867	1867	1805	1805
8	3	8	"spr1370"	"38Cyt_TMH_L3"	0	570	4046	4046	3981	3981
8	4	8	"spr1418"	"82N_term_P3"	0	571	2573	2573	2508	2508
8	5	8	"stkP"	"67Cyt_TMH_D7"	0	572	4108	4108	4044	4044
8	6	8	"spr1584"	"83N_term_H7"	0	573	2610	2610	2545	2545
8	7	8	"pbp2A"	"53N_term_L7"	0	574	3036	3036	2965	2965
8	8	8	"pbp1b"	"47Cyt_TMH_P7"	0	575	3498	3498	3431	3431
8	9	8	"pcpA"	"62N_term_wCS_D11"	0	576	184	184	124	124
