# Supplementary material for: Data in support of proteomic analysis of pneumococcal pediatric clinical isolates to construct a protein array
Source: Data Brief. 2016 Feb 5;6:917–22. doi: 10.1016/j.dib.2016.01.057 (PMC4758182; doi:10.1016/j.dib.2016.01.057)
Supplement: Supplementary file 4 — Supplementary material [file mmc4.zip › Protein array raw data/IgG/C1_S40bis_IgG-Cy3.txt]

ATF	1.0
31	9    
"Type=GenePix Export 3"
"DateTime=2014/04/02 14:10:46"
"Settings=C:\Documents and Settings\Usuario\Escritorio\Datos Usuarios\Alfonso\Resultados ensayo\Abril 2014\Escaneado_02-04-14\Suero 40 Bis\S40bis_IgG-Cy3.gps"
"GalFile=C:\Documents and Settings\Usuario\Escritorio\Datos Usuarios\Alfonso\Gals\Gal_Alfonso.2.gal"
"PixelSize=5"
"Wavelengths=n/a	532"
"ImageFiles=n/a	C:\Documents and Settings\Usuario\Escritorio\Datos Usuarios\Alfonso\Resultados ensayo\Abril 2014\Escaneado_02-04-14\Suero 40 Bis\S40bis_IgG-Cy3.tif 1"
"NormalizationMethod=None"
"NormalizationFactors=n/a	1"
"JpegImage="
"StdDev=Type 1"
"RatioFormulations=W1/W2 (/532)"
"Barcode="
"BackgroundSubtraction=LocalFeature"
"ImageOrigin=0, 0"
"JpegOrigin=3340, 19290"
"Creator=GenePix Pro 4.1.1.4"
"Scanner=GenePix 4000B [92870]"
"FocusPosition=0"
"Temperature=27.09"
"LinesAveraged=1"
"Comment="
"PMTGain=n/a	410"
"ScanPower=n/a	100"
"LaserPower=n/a	3.14"
"LaserOnTime=n/a	42750"
"Filters=n/a	"
"ScanRegion=640,3858,3792,5116"
"Supplier=BioRobotics"
"ArrayerSoftwareName=TAS Application Suite (MicroGrid II)"
"ArrayerSoftwareVersion=2.2.2.5"
"Block"	"Column"	"Row"	"Name"	"ID"	"Flags"	"Index"	"F532 Median"	"F532 Median - B532"
1	1	1	"ABC_N/P"	"90Mult_M8"	-50	1	164	81
1	2	1	"spr1221"	"99Mult_A12"	-50	2	153	70
1	3	1	"spr1403"	"91Mult_E12"	0	3	134	63
1	4	1	"spr1496"	"92Mult_I12"	-50	4	96	23
1	5	1	"ABC_NP"	"100Mult_M12"	0	5	169	96
1	6	1	"SP_0462"	"77CellW_A16"	-50	6	127	57
1	7	1	"SP_0464"	"81CellW_E16"	-50	7	98	27
1	8	1	"Buffer"	"Normaliz_I16"	-50	8	64	-2
1	9	1	"Buffer"	"Normaliz_M16"	-50	9	67	-2
1	1	2	"SP_0462"	"77CellW_A16"	0	10	224	138
1	2	2	"SP_0464"	"81CellW_E16"	-50	11	115	20
1	3	2	"fstH"	"84Mult_A4"	0	12	343	267
1	4	2	"comA"	"85Mult_E4"	-50	13	110	15
1	5	2	"zmpB"	"86Mult_I4"	-50	14	84	-3
1	6	2	"spr0601"	"98Mult_M4"	-50	15	194	57
1	7	2	"celB"	"87Mult_A8"	-50	16	133	2
1	8	2	"iga"	"88Mult_E8"	0	17	258	192
1	9	2	"glnP"	"89Mult_I8"	-50	18	105	40
1	1	3	"spr0601"	"98Mult_M4"	-50	19	121	37
1	2	3	"celB"	"87Mult_A8"	-50	20	110	26
1	3	3	"iga"	"88Mult_E8"	0	21	207	136
1	4	3	"glnP"	"89Mult_I8"	-50	22	131	41
1	5	3	"ABC_N/P"	"90Mult_M8"	-50	23	105	15
1	6	3	"spr1221"	"99Mult_A12"	-50	24	146	56
1	7	3	"spr1403"	"91Mult_E12"	-50	25	180	57
1	8	3	"spr1496"	"92Mult_I12"	-50	26	101	12
1	9	3	"ABC_NP"	"100Mult_M12"	0	27	282	215
1	1	4	"spr1221"	"99Mult_A12"	0	28	199	109
1	2	4	"spr1403"	"91Mult_E12"	-50	29	137	37
1	3	4	"spr1496"	"92Mult_I12"	-50	30	105	29
1	4	4	"ABC_NP"	"100Mult_M12"	0	31	276	169
1	5	4	"SP_0462"	"77CellW_A16"	0	32	266	85
1	6	4	"SP_0464"	"81CellW_E16"	-50	33	102	-9
1	7	4	"fstH"	"84Mult_A4"	0	34	580	473
1	8	4	"comA"	"85Mult_E4"	-50	35	146	52
1	9	4	"zmpB"	"86Mult_I4"	-50	36	126	55
1	1	5	"SP_0464"	"81CellW_E16"	-50	37	111	31
1	2	5	"fstH"	"84Mult_A4"	0	38	527	438
1	3	5	"comA"	"85Mult_E4"	0	39	151	70
1	4	5	"zmpB"	"86Mult_I4"	-50	40	98	10
1	5	5	"spr0601"	"98Mult_M4"	0	41	113	-14
1	6	5	"celB"	"87Mult_A8"	0	42	209	71
1	7	5	"iga"	"88Mult_E8"	0	43	236	131
1	8	5	"glnP"	"89Mult_I8"	-50	44	119	47
1	9	5	"ABC_N/P"	"90Mult_M8"	0	45	115	49
1	1	6	"celB"	"87Mult_A8"	-50	46	142	67
1	2	6	"iga"	"88Mult_E8"	0	47	263	184
1	3	6	"glnP"	"89Mult_I8"	-50	48	154	73
1	4	6	"ABC_N/P"	"90Mult_M8"	-50	49	106	20
1	5	6	"spr1221"	"99Mult_A12"	0	50	233	122
1	6	6	"spr1403"	"91Mult_E12"	-50	51	135	-3
1	7	6	"spr1496"	"92Mult_I12"	-50	52	96	12
1	8	6	"ABC_NP"	"100Mult_M12"	0	53	321	248
1	9	6	"SP_0462"	"77CellW_A16"	0	54	322	252
1	1	7	"spr1403"	"91Mult_E12"	-50	55	160	81
1	2	7	"spr1496"	"92Mult_I12"	-50	56	112	33
1	3	7	"ABC_NP"	"100Mult_M12"	0	57	291	209
1	4	7	"SP_0462"	"77CellW_A16"	0	58	314	216
1	5	7	"SP_0464"	"81CellW_E16"	-50	59	107	7
1	6	7	"fstH"	"84Mult_A4"	0	60	668	567
1	7	7	"comA"	"85Mult_E4"	-50	61	171	99
1	8	7	"zmpB"	"86Mult_I4"	-50	62	92	20
1	9	7	"spr0601"	"98Mult_M4"	0	63	161	88
1	1	8	"fstH"	"84Mult_A4"	0	64	608	532
1	2	8	"comA"	"85Mult_E4"	-50	65	184	112
1	3	8	"zmpB"	"86Mult_I4"	0	66	101	32
1	4	8	"spr0601"	"98Mult_M4"	0	67	163	92
1	5	8	"celB"	"87Mult_A8"	-50	68	134	61
1	6	8	"iga"	"88Mult_E8"	0	69	257	186
1	7	8	"glnP"	"89Mult_I8"	0	70	94	28
1	8	8	"ABC_N/P"	"90Mult_M8"	-50	71	111	45
1	9	8	"spr1221"	"99Mult_A12"	0	72	179	116
2	1	1	"lytB"	"31CellW_N8"	0	73	794	661
2	2	1	"prtA"	"20CellW_B12"	0	74	1742	1599
2	3	1	"bgaA"	"43CellW_F12"	0	75	531	383
2	4	1	"nanA"	"46CellW_J12"	0	76	416	265
2	5	1	"spr1652/pfbA"	"25CellW_N12"	0	77	847	697
2	6	1	"nisP"	"39CellW_B16"	-50	78	287	137
2	7	1	"spr1906"	"73CellW_F16"	0	79	677	517
2	8	1	"Buffer"	"Normaliz_J16"	-50	80	148	0
2	9	1	"Buffer"	"Normaliz_N16"	-50	81	142	4
2	1	2	"nisP"	"39CellW_B16"	0	82	336	191
2	2	2	"spr1906"	"73CellW_F16"	0	83	515	198
2	3	2	"psrP"	"71CellW_B4"	0	84	877	408
2	4	2	"pblB_nt"	"48CellW_F4"	0	85	561	196
2	5	2	"pblB_ct"	"49CellW_J4"	0	86	697	347
2	6	2	"spr0075/pfbB"	"24CellW_N4"	0	87	1163	896
2	7	2	"pulA"	"19CellW_B8"	0	88	1113	769
2	8	2	"hysA"	"51CellW_F8"	0	89	957	785
2	9	2	"spr0328"	"26CellW_J8"	0	90	964	813
2	1	3	"spr0075/pfbB"	"24CellW_N4"	-50	91	1473	1254
2	2	3	"pulA"	"19CellW_B8"	0	92	1213	865
2	3	3	"hysA"	"51CellW_F8"	0	93	937	769
2	4	3	"spr0328"	"26CellW_J8"	0	94	678	490
2	5	3	"lytB"	"31CellW_N8"	0	95	593	419
2	6	3	"prtA"	"20CellW_B12"	0	96	1486	1288
2	7	3	"bgaA"	"43CellW_F12"	0	97	291	52
2	8	3	"nanA"	"46CellW_J12"	0	98	902	732
2	9	3	"spr1652/pfbA"	"25CellW_N12"	0	99	1030	880
2	1	4	"prtA"	"20CellW_B12"	-50	100	1459	1304
2	2	4	"bgaA"	"43CellW_F12"	0	101	265	-202
2	3	4	"nanA"	"46CellW_J12"	-50	102	371	198
2	4	4	"spr1652/pfbA"	"25CellW_N12"	0	103	1769	1549
2	5	4	"nisP"	"39CellW_B16"	0	104	339	131
2	6	4	"spr1906"	"73CellW_F16"	0	105	583	241
2	7	4	"psrP"	"71CellW_B4"	-50	106	909	287
2	8	4	"pblB_nt"	"48CellW_F4"	-50	107	441	37
2	9	4	"pblB_ct"	"49CellW_J4"	0	108	804	644
2	1	5	"spr1906"	"73CellW_F16"	0	109	389	244
2	2	5	"psrP"	"71CellW_B4"	-50	110	900	267
2	3	5	"pblB_nt"	"48CellW_F4"	0	111	645	195
2	4	5	"pblB_ct"	"49CellW_J4"	0	112	888	382
2	5	5	"spr0075/pfbB"	"24CellW_N4"	-50	113	1257	666
2	6	5	"pulA"	"19CellW_B8"	0	114	922	582
2	7	5	"hysA"	"51CellW_F8"	0	115	839	649
2	8	5	"spr0328"	"26CellW_J8"	0	116	795	633
2	9	5	"lytB"	"31CellW_N8"	0	117	609	461
2	1	6	"pulA"	"19CellW_B8"	0	118	1077	941
2	2	6	"hysA"	"51CellW_F8"	0	119	1018	861
2	3	6	"spr0328"	"26CellW_J8"	0	120	865	717
2	4	6	"lytB"	"31CellW_N8"	0	121	1269	1116
2	5	6	"prtA"	"20CellW_B12"	0	122	1201	1027
2	6	6	"bgaA"	"43CellW_F12"	0	123	248	60
2	7	6	"nanA"	"46CellW_J12"	0	124	857	699
2	8	6	"spr1652/pfbA"	"25CellW_N12"	0	125	724	579
2	9	6	"nisP"	"39CellW_B16"	0	126	311	168
2	1	7	"bgaA"	"43CellW_F12"	0	127	384	243
2	2	7	"nanA"	"46CellW_J12"	0	128	1949	1797
2	3	7	"spr1652/pfbA"	"25CellW_N12"	0	129	1602	1460
2	4	7	"nisP"	"39CellW_B16"	-50	130	200	53
2	5	7	"spr1906"	"73CellW_F16"	0	131	408	245
2	6	7	"psrP"	"71CellW_B4"	0	132	791	305
2	7	7	"pblB_nt"	"48CellW_F4"	0	133	417	16
2	8	7	"pblB_ct"	"49CellW_J4"	0	134	722	434
2	9	7	"spr0075/pfbB"	"24CellW_N4"	0	135	977	817
2	1	8	"psrP"	"71CellW_B4"	0	136	887	734
2	2	8	"pblB_nt"	"48CellW_F4"	-50	137	609	435
2	3	8	"pblB_ct"	"49CellW_J4"	0	138	856	715
2	4	8	"spr0075/pfbB"	"24CellW_N4"	0	139	1141	969
2	5	8	"pulA"	"19CellW_B8"	0	140	1021	867
2	6	8	"hysA"	"51CellW_F8"	0	141	752	611
2	7	8	"spr0328"	"26CellW_J8"	0	142	717	573
2	8	8	"lytB"	"31CellW_N8"	0	143	453	316
2	9	8	"prtA"	"20CellW_B12"	0	144	1084	951
3	1	1	"nanB"	"58Secret_O8"	0	145	2735	2632
3	2	1	"spr1875"	"7Secret_C12"	0	146	2404	2286
3	3	1	"galU"	"21Secret_G12"	0	147	1638	1525
3	4	1	"cbpA"	"5Secret_K12"	0	148	4282	4176
3	5	1	"gsp_781"	"2Secret_O12"	0	149	4829	4734
3	6	1	"Control_1"	"C16"	0	150	466	374
3	7	1	"Control_2"	"G16"	-50	151	97	6
3	8	1	"Buffer"	"Normaliz_K16"	-50	152	89	0
3	9	1	"Buffer"	"Normaliz_O16"	-50	153	90	4
3	1	2	"Control_1"	"C16"	0	154	610	509
3	2	2	"Control_2"	"G16"	-50	155	116	4
3	3	2	"bloodAB"	"59Secret_C4"	0	156	931	809
3	4	2	"strH"	"32Secret_G4"	0	157	837	714
3	5	2	"lysM"	"50Secret_K4"	0	158	1178	1058
3	6	2	"lytB"	"63Secret_O4"	0	159	875	754
3	7	2	"phtE"	"45Secret_C8"	0	160	1942	1813
3	8	2	"spr0931"	"36Secret_G8"	0	161	1038	924
3	9	2	"lytC"	"56Secret_K8"	0	162	2486	2392
3	1	3	"lytB"	"63Secret_O4"	0	163	1107	995
3	2	3	"phtE"	"45Secret_C8"	0	164	2281	2156
3	3	3	"spr0931"	"36Secret_G8"	0	165	1208	1088
3	4	3	"lytC"	"56Secret_K8"	0	166	3006	2888
3	5	3	"nanB"	"58Secret_O8"	0	167	2372	2255
3	6	3	"spr1875"	"7Secret_C12"	0	168	2429	2286
3	7	3	"galU"	"21Secret_G12"	0	169	1676	1516
3	8	3	"cbpA"	"5Secret_K12"	0	170	4374	4232
3	9	3	"gsp_781"	"2Secret_O12"	0	171	5228	5125
3	1	4	"spr1875"	"7Secret_C12"	0	172	2724	2586
3	2	4	"galU"	"21Secret_G12"	0	173	1956	1782
3	3	4	"cbpA"	"5Secret_K12"	0	174	5585	5447
3	4	4	"gsp_781"	"2Secret_O12"	0	175	6656	6538
3	5	4	"Control_1"	"C16"	0	176	726	621
3	6	4	"Control_2"	"G16"	-50	177	106	-11
3	7	4	"bloodAB"	"59Secret_C4"	0	178	1036	888
3	8	4	"strH"	"32Secret_G4"	0	179	827	679
3	9	4	"lysM"	"50Secret_K4"	0	180	1261	1155
3	1	5	"Control_2"	"G16"	-50	181	118	0
3	2	5	"bloodAB"	"59Secret_C4"	0	182	1134	986
3	3	5	"strH"	"32Secret_G4"	0	183	1006	863
3	4	5	"lysM"	"50Secret_K4"	0	184	1518	1372
3	5	5	"lytB"	"63Secret_O4"	0	185	1129	998
3	6	5	"phtE"	"45Secret_C8"	0	186	2491	2359
3	7	5	"spr0931"	"36Secret_G8"	0	187	1201	1063
3	8	5	"lytC"	"56Secret_K8"	0	188	2821	2697
3	9	5	"nanB"	"58Secret_O8"	0	189	2336	2238
3	1	6	"phtE"	"45Secret_C8"	0	190	2678	2560
3	2	6	"spr0931"	"36Secret_G8"	0	191	1351	1227
3	3	6	"lytC"	"56Secret_K8"	0	192	3451	3329
3	4	6	"nanB"	"58Secret_O8"	0	193	2730	2602
3	5	6	"spr1875"	"7Secret_C12"	0	194	2812	2663
3	6	6	"galU"	"21Secret_G12"	0	195	2007	1851
3	7	6	"cbpA"	"5Secret_K12"	0	196	5250	5107
3	8	6	"gsp_781"	"2Secret_O12"	0	197	5966	5858
3	9	6	"Control_1"	"C16"	0	198	633	539
3	1	7	"galU"	"21Secret_G12"	0	199	2098	1968
3	2	7	"cbpA"	"5Secret_K12"	0	200	6055	5921
3	3	7	"gsp_781"	"2Secret_O12"	0	201	7182	7070
3	4	7	"Control_1"	"C16"	0	202	792	686
3	5	7	"Control_2"	"G16"	-50	203	113	-6
3	6	7	"bloodAB"	"59Secret_C4"	0	204	1184	1037
3	7	7	"strH"	"32Secret_G4"	0	205	952	788
3	8	7	"lysM"	"50Secret_K4"	0	206	1433	1297
3	9	7	"lytB"	"63Secret_O4"	0	207	1108	1007
3	1	8	"bloodAB"	"59Secret_C4"	0	208	1411	1283
3	2	8	"strH"	"32Secret_G4"	0	209	1067	925
3	3	8	"lysM"	"50Secret_K4"	0	210	1590	1482
3	4	8	"lytB"	"63Secret_O4"	0	211	1201	1098
3	5	8	"phtE"	"45Secret_C8"	0	212	2642	2532
3	6	8	"spr0931"	"36Secret_G8"	0	213	1346	1233
3	7	8	"lytC"	"56Secret_K8"	0	214	3169	3058
3	8	8	"nanB"	"58Secret_O8"	0	215	2733	2619
3	9	8	"spr1875"	"7Secret_C12"	0	216	2952	2836
4	1	1	"Control_10"	"P8"	-50	217	100	11
4	2	1	"Control_11"	"D12"	-50	218	116	18
4	3	1	"Control_12"	"H12"	0	219	209	101
4	4	1	"Buffer"	"Normaliz_L12"	-50	220	114	17
4	5	1	"Buffer"	"Normaliz_P12"	-50	221	100	4
4	6	1	"Control+"	"Rango0.2_D16"	0	222	2103	1991
4	7	1	"Control+"	"Rango0.1_H16"	-50	223	293	203
4	8	1	"Buffer"	"Normaliz_L16"	0	224	455	371
4	9	1	"Buffer"	"Normaliz_P16"	-50	225	166	91
4	1	2	"Control+"	"Rango0.2_D16"	0	226	2971	2872
4	2	2	"Control+"	"Rango0.1_H16"	-50	227	1564	1260
4	3	2	"Control_3"	"D4"	0	228	205	16
4	4	2	"Control_4"	"H4"	0	229	984	847
4	5	2	"Control_5"	"L4"	-50	230	109	-9
4	6	2	"Control_6"	"P4"	-50	231	103	1
4	7	2	"Control_7"	"D8"	-50	232	1124	1035
4	8	2	"Control_8"	"H8"	-50	233	499	405
4	9	2	"Control_9"	"L8"	-50	234	396	317
4	1	3	"Control_6"	"P4"	-50	235	90	-1
4	2	3	"Control_7"	"D8"	-50	236	2527	2332
4	3	3	"Control_8"	"H8"	-50	237	112	-8
4	4	3	"Control_9"	"L8"	-50	238	977	852
4	5	3	"Control_10"	"P8"	-50	239	124	18
4	6	3	"Control_11"	"D12"	-50	240	88	1
4	7	3	"Control_12"	"H12"	0	241	138	57
4	8	3	"Buffer"	"Normaliz_L12"	0	242	156	75
4	9	3	"Buffer"	"Normaliz_P12"	-50	243	70	-3
4	1	4	"Control_11"	"D12"	-50	244	79	-4
4	2	4	"Control_12"	"H12"	0	245	187	88
4	3	4	"Buffer"	"Normaliz_L12"	-50	246	105	5
4	4	4	"Buffer"	"Normaliz_P12"	-50	247	98	6
4	5	4	"Control+"	"Rango0.2_D16"	0	248	2208	2110
4	6	4	"Control+"	"Rango0.1_H16"	-50	249	734	632
4	7	4	"Control_3"	"D4"	-50	250	198	97
4	8	4	"Control_4"	"H4"	0	251	295	199
4	9	4	"Control_5"	"L4"	-50	252	74	-5
4	1	5	"Control+"	"Rango0.1_H16"	-50	253	118	36
4	2	5	"Control_3"	"D4"	-50	254	460	331
4	3	5	"Control_4"	"H4"	-50	255	887	751
4	4	5	"Control_5"	"L4"	-50	256	105	0
4	5	5	"Control_6"	"P4"	-50	257	89	-7
4	6	5	"Control_7"	"D8"	-50	258	1517	1308
4	7	5	"Control_8"	"H8"	-50	259	215	-283
4	8	5	"Control_9"	"L8"	-50	260	1028	922
4	9	5	"Control_10"	"P8"	-50	261	148	63
4	1	6	"Control_7"	"D8"	-50	262	80	0
4	2	6	"Control_8"	"H8"	-50	263	1316	1189
4	3	6	"Control_9"	"L8"	-50	264	94	-16
4	4	6	"Control_10"	"P8"	0	265	146	41
4	5	6	"Control_11"	"D12"	-50	266	103	4
4	6	6	"Control_12"	"H12"	-50	267	394	295
4	7	6	"Buffer"	"Normaliz_L12"	-50	268	120	20
4	8	6	"Buffer"	"Normaliz_P12"	0	269	127	39
4	9	6	"Control+"	"Rango0.2_D16"	0	270	2050	1968
4	1	7	"Control_12"	"H12"	-50	271	79	-1
4	2	7	"Buffer"	"Normaliz_L12"	-50	272	103	19
4	3	7	"Buffer"	"Normaliz_P12"	-50	273	88	-2
4	4	7	"Control+"	"Rango0.2_D16"	-50	274	2744	2630
4	5	7	"Control+"	"Rango0.1_H16"	-50	275	1250	913
4	6	7	"Control_3"	"D4"	-50	276	124	3
4	7	7	"Control_4"	"H4"	0	277	605	489
4	8	7	"Control_5"	"L4"	-50	278	97	0
4	9	7	"Control_6"	"P4"	-50	279	96	15
4	1	8	"Control_3"	"D4"	-50	280	81	1
4	2	8	"Control_4"	"H4"	0	281	507	425
4	3	8	"Control_5"	"L4"	-50	282	87	3
4	4	8	"Control_6"	"P4"	-50	283	107	14
4	5	8	"Control_7"	"D8"	-50	284	2826	2708
4	6	8	"Control_8"	"H8"	-50	285	121	4
4	7	8	"Control_9"	"L8"	-50	286	824	699
4	8	8	"Control_10"	"P8"	0	287	1152	1034
4	9	8	"Control_11"	"D12"	-50	288	132	36
5	1	1	"GADPH"	"68Cyt_M7"	0	289	1266	1204
5	2	1	"abc_sbp_2"	"30Lip_A11"	0	290	1719	1657
5	3	1	"abc_sbp"	"29Lip_E11"	0	291	484	421
5	4	1	"spr0174"	"79Lip_I11"	0	292	488	421
5	5	1	"aliA"	"10Lip_M11"	0	293	608	543
5	6	1	"slrA"	"17Lip_A15"	0	294	963	898
5	7	1	"spr0747"	"37Lip_E15"	0	295	1367	1302
5	8	1	"Buffer"	"Normaliz_I15"	-50	296	229	166
5	9	1	"Buffer"	"Normaliz_M15"	-50	297	61	0
5	1	2	"slrA"	"17Lip_A15"	0	298	804	741
5	2	2	"spr0747"	"37Lip_E15"	0	299	1144	1077
5	3	2	"spxB"	"13Cyt_A3"	0	300	938	865
5	4	2	"clpP"	"66Cyt_E3"	0	301	1359	1277
5	5	2	"pavA"	"69Cyt_I3"	0	302	1223	1141
5	6	2	"eno"	"14Cyt_M3"	0	303	3307	3234
5	7	2	"PppA"	"70Cyt_A7"	0	304	1077	1009
5	8	2	"ply"	"11Cyt_E7"	0	305	3639	3576
5	9	2	"lytA"	"12Cyt_I7"	0	306	4975	4913
5	1	3	"eno"	"14Cyt_M3"	0	307	2637	2575
5	2	3	"PppA"	"70Cyt_A7"	0	308	910	843
5	3	3	"ply"	"11Cyt_E7"	0	309	3193	3123
5	4	3	"lytA"	"12Cyt_I7"	0	310	4218	4145
5	5	3	"GADPH"	"68Cyt_M7"	0	311	1451	1373
5	6	3	"abc_sbp_2"	"30Lip_A11"	0	312	1820	1746
5	7	3	"abc_sbp"	"29Lip_E11"	0	313	723	652
5	8	3	"spr0174"	"79Lip_I11"	0	314	544	479
5	9	3	"aliA"	"10Lip_M11"	0	315	821	759
5	1	4	"abc_sbp_2"	"30Lip_A11"	0	316	1405	1340
5	2	4	"abc_sbp"	"29Lip_E11"	0	317	363	293
5	3	4	"spr0174"	"79Lip_I11"	0	318	402	330
5	4	4	"aliA"	"10Lip_M11"	0	319	579	500
5	5	4	"slrA"	"17Lip_A15"	0	320	842	764
5	6	4	"spr0747"	"37Lip_E15"	0	321	1151	1069
5	7	4	"spxB"	"13Cyt_A3"	0	322	1334	1238
5	8	4	"clpP"	"66Cyt_E3"	0	323	1605	1535
5	9	4	"pavA"	"69Cyt_I3"	0	324	1324	1261
5	1	5	"spr0747"	"37Lip_E15"	0	325	929	864
5	2	5	"spxB"	"13Cyt_A3"	0	326	1015	940
5	3	5	"clpP"	"66Cyt_E3"	0	327	1198	1126
5	4	5	"pavA"	"69Cyt_I3"	0	328	1057	985
5	5	5	"eno"	"14Cyt_M3"	0	329	3280	3211
5	6	5	"PppA"	"70Cyt_A7"	0	330	947	878
5	7	5	"ply"	"11Cyt_E7"	0	331	3855	3784
5	8	5	"lytA"	"12Cyt_I7"	0	332	4745	4679
5	9	5	"GADPH"	"68Cyt_M7"	0	333	1782	1719
5	1	6	"PppA"	"70Cyt_A7"	0	334	918	856
5	2	6	"ply"	"11Cyt_E7"	0	335	3128	3062
5	3	6	"lytA"	"12Cyt_I7"	0	336	3925	3860
5	4	6	"GADPH"	"68Cyt_M7"	0	337	1330	1264
5	5	6	"abc_sbp_2"	"30Lip_A11"	0	338	1780	1715
5	6	6	"abc_sbp"	"29Lip_E11"	0	339	480	410
5	7	6	"spr0174"	"79Lip_I11"	0	340	537	463
5	8	6	"aliA"	"10Lip_M11"	0	341	754	687
5	9	6	"slrA"	"17Lip_A15"	0	342	973	910
5	1	7	"abc_sbp"	"29Lip_E11"	0	343	387	322
5	2	7	"spr0174"	"79Lip_I11"	0	344	404	335
5	3	7	"aliA"	"10Lip_M11"	0	345	525	459
5	4	7	"slrA"	"17Lip_A15"	0	346	844	772
5	5	7	"spr0747"	"37Lip_E15"	0	347	1370	1295
5	6	7	"spxB"	"13Cyt_A3"	0	348	1125	1047
5	7	7	"clpP"	"66Cyt_E3"	0	349	1389	1311
5	8	7	"pavA"	"69Cyt_I3"	0	350	1166	1100
5	9	7	"eno"	"14Cyt_M3"	0	351	3453	3391
5	1	8	"spxB"	"13Cyt_A3"	0	352	1005	940
5	2	8	"clpP"	"66Cyt_E3"	0	353	1227	1158
5	3	8	"pavA"	"69Cyt_I3"	0	354	968	905
5	4	8	"eno"	"14Cyt_M3"	0	355	3077	3013
5	5	8	"PppA"	"70Cyt_A7"	0	356	1053	983
5	6	8	"ply"	"11Cyt_E7"	0	357	3604	3538
5	7	8	"lytA"	"12Cyt_I7"	0	358	4321	4259
5	8	8	"GADPH"	"68Cyt_M7"	0	359	1407	1346
5	9	8	"abc_sbp_2"	"30Lip_A11"	0	360	1822	1761
6	1	1	"psaA"	"6Lip_N7"	0	361	2161	2089
6	2	1	"ABC_SBP"	"57Lip_B11"	0	362	3290	3174
6	3	1	"ABC_SBP"	"52Lip_F11"	0	363	1293	1164
6	4	1	"piuA"	"18Lip_J11"	0	364	5592	5455
6	5	1	"amiA"	"3Lip_N11"	0	365	1203	1059
6	6	1	"msmE"	"78Lip_B15"	0	366	1233	1088
6	7	1	"MalX"	"22Lip_F15"	0	367	1673	1534
6	8	1	"Buffer"	"Normaliz_J15"	-50	368	128	-3
6	9	1	"Buffer"	"Normaliz_N15"	-50	369	123	-2
6	1	2	"msmE"	"78Lip_B15"	0	370	1417	1351
6	2	2	"MalX"	"22Lip_F15"	0	371	2324	2195
6	3	2	"prsA_ppmA"	"16Lip_B3"	0	372	1671	1459
6	4	2	"lmb"	"33Lip_F3"	0	373	1261	1101
6	5	2	"piaA"	"15Lip_J3"	0	374	3169	3015
6	6	2	"phtA"	"55Lip_N3"	0	375	2323	2164
6	7	2	"glnH"	"28Lip_B7"	0	376	1299	1140
6	8	2	"pstS"	"80Lip_F7"	0	377	655	509
6	9	2	"aliB"	"1Lip_J7"	0	378	773	646
6	1	3	"phtA"	"55Lip_N3"	0	379	2641	2578
6	2	3	"glnH"	"28Lip_B7"	0	380	1559	1430
6	3	3	"pstS"	"80Lip_F7"	0	381	747	568
6	4	3	"aliB"	"1Lip_J7"	0	382	1738	1558
6	5	3	"psaA"	"6Lip_N7"	0	383	2215	2044
6	6	3	"ABC_SBP"	"57Lip_B11"	0	384	2954	2786
6	7	3	"ABC_SBP"	"52Lip_F11"	0	385	388	217
6	8	3	"piuA"	"18Lip_J11"	0	386	2725	2568
6	9	3	"amiA"	"3Lip_N11"	0	387	554	425
6	1	4	"ABC_SBP"	"57Lip_B11"	0	388	2784	2719
6	2	4	"ABC_SBP"	"52Lip_F11"	0	389	1246	1117
6	3	4	"piuA"	"18Lip_J11"	0	390	5409	5266
6	4	4	"amiA"	"3Lip_N11"	0	391	1271	1107
6	5	4	"msmE"	"78Lip_B15"	0	392	1424	1242
6	6	4	"MalX"	"22Lip_F15"	0	393	1608	1409
6	7	4	"prsA_ppmA"	"16Lip_B3"	0	394	1472	806
6	8	4	"lmb"	"33Lip_F3"	0	395	657	504
6	9	4	"piaA"	"15Lip_J3"	0	396	1587	1459
6	1	5	"MalX"	"22Lip_F15"	-50	397	1629	1562
6	2	5	"prsA_ppmA"	"16Lip_B3"	0	398	2352	2225
6	3	5	"lmb"	"33Lip_F3"	0	399	1111	977
6	4	5	"piaA"	"15Lip_J3"	0	400	2956	2809
6	5	5	"phtA"	"55Lip_N3"	0	401	2549	2398
6	6	5	"glnH"	"28Lip_B7"	0	402	1358	1196
6	7	5	"pstS"	"80Lip_F7"	0	403	1201	1038
6	8	5	"aliB"	"1Lip_J7"	0	404	829	683
6	9	5	"psaA"	"6Lip_N7"	0	405	1172	1041
6	1	6	"glnH"	"28Lip_B7"	0	406	1678	1616
6	2	6	"pstS"	"80Lip_F7"	-50	407	962	889
6	3	6	"aliB"	"1Lip_J7"	0	408	1232	1120
6	4	6	"psaA"	"6Lip_N7"	0	409	1972	1826
6	5	6	"ABC_SBP"	"57Lip_B11"	0	410	2516	2369
6	6	6	"ABC_SBP"	"52Lip_F11"	0	411	882	733
6	7	6	"piuA"	"18Lip_J11"	0	412	3662	3509
6	8	6	"amiA"	"3Lip_N11"	0	413	716	570
6	9	6	"msmE"	"78Lip_B15"	0	414	665	537
6	1	7	"ABC_SBP"	"52Lip_F11"	0	415	1120	1058
6	2	7	"piuA"	"18Lip_J11"	0	416	4245	4175
6	3	7	"amiA"	"3Lip_N11"	0	417	1018	927
6	4	7	"msmE"	"78Lip_B15"	0	418	941	804
6	5	7	"MalX"	"22Lip_F15"	0	419	1739	1589
6	6	7	"prsA_ppmA"	"16Lip_B3"	0	420	1476	1323
6	7	7	"lmb"	"33Lip_F3"	0	421	790	642
6	8	7	"piaA"	"15Lip_J3"	0	422	1882	1736
6	9	7	"phtA"	"55Lip_N3"	0	423	1634	1496
6	1	8	"prsA_ppmA"	"16Lip_B3"	0	424	1268	1206
6	2	8	"lmb"	"33Lip_F3"	0	425	1142	1079
6	3	8	"piaA"	"15Lip_J3"	0	426	2436	2370
6	4	8	"phtA"	"55Lip_N3"	0	427	1887	1815
6	5	8	"glnH"	"28Lip_B7"	0	428	1232	1109
6	6	8	"pstS"	"80Lip_F7"	0	429	867	714
6	7	8	"aliB"	"1Lip_J7"	0	430	1094	948
6	8	8	"psaA"	"6Lip_N7"	0	431	1524	1382
6	9	8	"ABC_SBP"	"57Lip_B11"	0	432	2234	2101
7	1	1	"cbpF"	"74N_term_wCS_O7"	0	433	1893	1775
7	2	1	"spr0693"	"34N_term_C11"	0	434	3133	2994
7	3	1	"ezrA"	"75N_term_G11"	0	435	1447	1321
7	4	1	"pepXP"	"72N_term_K11"	0	436	1534	1403
7	5	1	"phtD"	"44N_term_O11"	0	437	1203	1070
7	6	1	"phpA"	"27N_term_C15"	0	438	5181	5061
7	7	1	"srtA"	"64N_term_wCS_G15"	0	439	1389	1274
7	8	1	"Buffer"	"Normaliz_K15"	-50	440	104	-2
7	9	1	"Buffer"	"Normaliz_O15"	-50	441	92	-1
7	1	2	"phpA"	"27N_term_C15"	0	442	5108	4957
7	2	2	"srtA"	"64N_term_wCS_G15"	0	443	1686	486
7	3	2	"adcA"	"23Lip_C3"	0	444	728	419
7	4	2	"sp_2093"	"76N_term_G3"	0	445	585	292
7	5	2	"comB"	"54N_term_K3"	0	446	387	198
7	6	2	"pspA"	"4N_term_O3"	0	447	2840	2662
7	7	2	"pbpX"	"41N_term_C7"	0	448	1854	1163
7	8	2	"pbpA"	"9N_term_G7"	0	449	556	280
7	9	2	"spr0334"	"42Cyt_TMH_K7"	0	450	1884	1755
7	1	3	"pspA"	"4N_term_O3"	0	451	1656	1522
7	2	3	"pbpX"	"41N_term_C7"	0	452	1859	1306
7	3	3	"pbpA"	"9N_term_G7"	0	453	331	84
7	4	3	"spr0334"	"42Cyt_TMH_K7"	0	454	1581	1239
7	5	3	"cbpF"	"74N_term_wCS_O7"	0	455	898	654
7	6	3	"spr0693"	"34N_term_C11"	0	456	2758	2552
7	7	3	"ezrA"	"75N_term_G11"	0	457	1717	1314
7	8	3	"pepXP"	"72N_term_K11"	0	458	1826	1602
7	9	3	"phtD"	"44N_term_O11"	0	459	1415	1252
7	1	4	"spr0693"	"34N_term_C11"	0	460	2898	2770
7	2	4	"ezrA"	"75N_term_G11"	0	461	940	372
7	3	4	"pepXP"	"72N_term_K11"	0	462	1460	1266
7	4	4	"phtD"	"44N_term_O11"	0	463	1012	741
7	5	4	"phpA"	"27N_term_C15"	0	464	4979	4347
7	6	4	"srtA"	"64N_term_wCS_G15"	0	465	2113	445
7	7	4	"adcA"	"23Lip_C3"	0	466	1004	276
7	8	4	"sp_2093"	"76N_term_G3"	0	467	618	433
7	9	4	"comB"	"54N_term_K3"	0	468	523	386
7	1	5	"srtA"	"64N_term_wCS_G15"	0	469	1477	1331
7	2	5	"adcA"	"23Lip_C3"	0	470	911	437
7	3	5	"sp_2093"	"76N_term_G3"	0	471	721	499
7	4	5	"comB"	"54N_term_K3"	0	472	364	103
7	5	5	"pspA"	"4N_term_O3"	0	473	2158	1878
7	6	5	"pbpX"	"41N_term_C7"	0	474	1722	934
7	7	5	"pbpA"	"9N_term_G7"	0	475	557	-118
7	8	5	"spr0334"	"42Cyt_TMH_K7"	0	476	1888	1173
7	9	5	"cbpF"	"74N_term_wCS_O7"	0	477	1747	1601
7	1	6	"pbpX"	"41N_term_C7"	0	478	1466	1342
7	2	6	"pbpA"	"9N_term_G7"	0	479	446	280
7	3	6	"spr0334"	"42Cyt_TMH_K7"	0	480	1321	1178
7	4	6	"cbpF"	"74N_term_wCS_O7"	-50	481	1819	909
7	5	6	"spr0693"	"34N_term_C11"	0	482	2895	2094
7	6	6	"ezrA"	"75N_term_G11"	0	483	915	736
7	7	6	"pepXP"	"72N_term_K11"	0	484	1554	1263
7	8	6	"phtD"	"44N_term_O11"	0	485	1818	891
7	9	6	"phpA"	"27N_term_C15"	0	486	5491	5331
7	1	7	"ezrA"	"75N_term_G11"	0	487	1091	956
7	2	7	"pepXP"	"72N_term_K11"	0	488	1190	1004
7	3	7	"phtD"	"44N_term_O11"	0	489	902	764
7	4	7	"phpA"	"27N_term_C15"	0	490	3383	2489
7	5	7	"srtA"	"64N_term_wCS_G15"	0	491	1986	844
7	6	7	"adcA"	"23Lip_C3"	0	492	910	425
7	7	7	"sp_2093"	"76N_term_G3"	0	493	521	167
7	8	7	"comB"	"54N_term_K3"	0	494	426	260
7	9	7	"pspA"	"4N_term_O3"	0	495	2067	1922
7	1	8	"adcA"	"23Lip_C3"	0	496	845	714
7	2	8	"sp_2093"	"76N_term_G3"	0	497	578	445
7	3	8	"comB"	"54N_term_K3"	0	498	579	461
7	4	8	"pspA"	"4N_term_O3"	0	499	1786	1663
7	5	8	"pbpX"	"41N_term_C7"	0	500	1511	1365
7	6	8	"pbpA"	"9N_term_G7"	-50	501	564	401
7	7	8	"spr0334"	"42Cyt_TMH_K7"	-50	502	1437	1286
7	8	8	"cbpF"	"74N_term_wCS_O7"	0	503	781	653
7	9	8	"spr0693"	"34N_term_C11"	0	504	3090	2966
8	1	1	"pbp1b"	"47Cyt_TMH_P7"	0	505	1840	1654
8	2	1	"pcpA"	"62N_term_wCS_D11"	-50	506	1914	1678
8	3	1	"sphtra"	"8N_term_H11"	-50	507	2431	2212
8	4	1	"cps4C"	"97Mult_L11"	-50	508	2012	1877
8	5	1	"rrgB"	"95Mult_P11"	0	509	1733	1630
8	6	1	"TMP"	"96Mult_D15"	-50	510	1581	1460
8	7	1	"LambdaSa04"	"94Mult_H15"	-50	511	644	537
8	8	1	"Buffer"	"Normaliz_L15"	-50	512	91	10
8	9	1	"Buffer"	"Normaliz_P15"	-50	513	79	0
8	1	2	"TMP"	"96Mult_D15"	0	514	1141	934
8	2	2	"LambdaSa04"	"94Mult_H15"	-50	515	1588	630
8	3	2	"potD"	"65N_term_D3"	-50	516	2833	591
8	4	2	"pgdA"	"40N_term_H3"	-50	517	2319	468
8	5	2	"spr1370"	"38Cyt_TMH_L3"	-50	518	641	106
8	6	2	"spr1418"	"82N_term_P3"	-50	519	1955	1161
8	7	2	"stkP"	"67Cyt_TMH_D7"	-50	520	1542	1172
8	8	2	"spr1584"	"83N_term_H7"	-50	521	987	756
8	9	2	"pbp2A"	"53N_term_L7"	0	522	1149	998
8	1	3	"spr1418"	"82N_term_P3"	0	523	3981	3824
8	2	3	"stkP"	"67Cyt_TMH_D7"	-50	524	3204	2855
8	3	3	"spr1584"	"83N_term_H7"	-50	525	2006	1392
8	4	3	"pbp2A"	"53N_term_L7"	-50	526	1832	1288
8	5	3	"pbp1b"	"47Cyt_TMH_P7"	-50	527	634	336
8	6	3	"pcpA"	"62N_term_wCS_D11"	0	528	692	444
8	7	3	"sphtra"	"8N_term_H11"	-50	529	1149	715
8	8	3	"cps4C"	"97Mult_L11"	-50	530	975	412
8	9	3	"rrgB"	"95Mult_P11"	-50	531	433	295
8	1	4	"pcpA"	"62N_term_wCS_D11"	0	532	1012	744
8	2	4	"sphtra"	"8N_term_H11"	-50	533	1787	987
8	3	4	"cps4C"	"97Mult_L11"	0	534	1247	202
8	4	4	"rrgB"	"95Mult_P11"	-50	535	1937	1390
8	5	4	"TMP"	"96Mult_D15"	-50	536	1460	1013
8	6	4	"LambdaSa04"	"94Mult_H15"	-50	537	712	114
8	7	4	"potD"	"65N_term_D3"	-50	538	1523	273
8	8	4	"pgdA"	"40N_term_H3"	-50	539	1270	107
8	9	4	"spr1370"	"38Cyt_TMH_L3"	-50	540	320	149
8	1	5	"LambdaSa04"	"94Mult_H15"	0	541	718	584
8	2	5	"potD"	"65N_term_D3"	-50	542	3903	1067
8	3	5	"pgdA"	"40N_term_H3"	-50	543	3035	467
8	4	5	"spr1370"	"38Cyt_TMH_L3"	-50	544	2489	1822
8	5	5	"spr1418"	"82N_term_P3"	0	545	2362	2044
8	6	5	"stkP"	"67Cyt_TMH_D7"	-50	546	1934	1539
8	7	5	"spr1584"	"83N_term_H7"	-50	547	1395	865
8	8	5	"pbp2A"	"53N_term_L7"	-50	548	1312	816
8	9	5	"pbp1b"	"47Cyt_TMH_P7"	0	549	328	147
8	1	6	"stkP"	"67Cyt_TMH_D7"	0	550	4131	3994
8	2	6	"spr1584"	"83N_term_H7"	-50	551	3589	902
8	3	6	"pbp2A"	"53N_term_L7"	-50	552	2515	606
8	4	6	"pbp1b"	"47Cyt_TMH_P7"	-50	553	1458	987
8	5	6	"pcpA"	"62N_term_wCS_D11"	0	554	1162	892
8	6	6	"sphtra"	"8N_term_H11"	-50	555	688	296
8	7	6	"cps4C"	"97Mult_L11"	0	556	602	163
8	8	6	"rrgB"	"95Mult_P11"	-50	557	802	406
8	9	6	"TMP"	"96Mult_D15"	0	558	759	414
8	1	7	"sphtra"	"8N_term_H11"	0	559	1132	943
8	2	7	"cps4C"	"97Mult_L11"	-50	560	1904	683
8	3	7	"rrgB"	"95Mult_P11"	-50	561	2395	1441
8	4	7	"TMP"	"96Mult_D15"	-50	562	1370	884
8	5	7	"LambdaSa04"	"94Mult_H15"	-50	563	847	321
8	6	7	"potD"	"65N_term_D3"	-50	564	2433	266
8	7	7	"pgdA"	"40N_term_H3"	-50	565	1940	-75
8	8	7	"spr1370"	"38Cyt_TMH_L3"	-50	566	431	117
8	9	7	"spr1418"	"82N_term_P3"	0	567	1191	966
8	1	8	"potD"	"65N_term_D3"	0	568	3869	3681
8	2	8	"pgdA"	"40N_term_H3"	-50	569	3226	2214
8	3	8	"spr1370"	"38Cyt_TMH_L3"	-50	570	2864	2597
8	4	8	"spr1418"	"82N_term_P3"	-50	571	2804	2666
8	5	8	"stkP"	"67Cyt_TMH_D7"	0	572	2758	2603
8	6	8	"spr1584"	"83N_term_H7"	-50	573	2721	2465
8	7	8	"pbp2A"	"53N_term_L7"	-50	574	2394	2154
8	8	8	"pbp1b"	"47Cyt_TMH_P7"	-50	575	594	467
8	9	8	"pcpA"	"62N_term_wCS_D11"	0	576	898	782
