# Supplementary material for: Data in support of proteomic analysis of pneumococcal pediatric clinical isolates to construct a protein array
Source: Data Brief. 2016 Feb 5;6:917–22. doi: 10.1016/j.dib.2016.01.057 (PMC4758182; doi:10.1016/j.dib.2016.01.057)
Supplement: Supplementary file 4 — Supplementary material [file mmc4.zip › Protein array raw data/IgG/C1_S41_IgG-Cy3.txt]

ATF	1.0
31	9    
"Type=GenePix Export 3"
"DateTime=2014/02/27 09:36:32"
"Settings=C:\Documents and Settings\Usuario\Escritorio\Datos Usuarios\Alfonso\Escaneado_27-2-14\Suero 41\S41_IgG-Cy3.gps"
"GalFile=C:\Documents and Settings\Usuario\Escritorio\Datos Usuarios\Alfonso\Gals\Gal_Alfonso.2.gal"
"PixelSize=5"
"Wavelengths=n/a	532"
"ImageFiles=n/a	C:\Documents and Settings\Usuario\Escritorio\Datos Usuarios\Alfonso\Escaneado_27-2-14\Suero 41\S41_IgG-Cy3.tif 1"
"NormalizationMethod=None"
"NormalizationFactors=n/a	1"
"JpegImage="
"StdDev=Type 1"
"RatioFormulations=W1/W2 (/532)"
"Barcode="
"BackgroundSubtraction=LocalFeature"
"ImageOrigin=0, 0"
"JpegOrigin=3385, 1920"
"Creator=GenePix Pro 4.1.1.4"
"Scanner=GenePix 4000B [92870]"
"FocusPosition=0"
"Temperature=22.7"
"LinesAveraged=1"
"Comment="
"PMTGain=n/a	430"
"ScanPower=n/a	100"
"LaserPower=n/a	3.43"
"LaserOnTime=n/a	42183"
"Filters=n/a	"
"ScanRegion=584,320,3888,1736"
"Supplier=BioRobotics"
"ArrayerSoftwareName=TAS Application Suite (MicroGrid II)"
"ArrayerSoftwareVersion=2.2.2.5"
"Block"	"Column"	"Row"	"Name"	"ID"	"Flags"	"Index"	"F532 Median"	"F532 Median - B532"
1	1	1	"ABC_N/P"	"90Mult_M8"	0	1	195	83
1	2	1	"spr1221"	"99Mult_A12"	0	2	332	212
1	3	1	"spr1403"	"91Mult_E12"	0	3	384	265
1	4	1	"spr1496"	"92Mult_I12"	0	4	223	103
1	5	1	"ABC_NP"	"100Mult_M12"	0	5	1000	878
1	6	1	"SP_0462"	"77CellW_A16"	0	6	651	530
1	7	1	"SP_0464"	"81CellW_E16"	0	7	376	262
1	8	1	"Buffer"	"Normaliz_I16"	0	8	113	3
1	9	1	"Buffer"	"Normaliz_M16"	0	9	109	-1
1	1	2	"SP_0462"	"77CellW_A16"	0	10	597	477
1	2	2	"SP_0464"	"81CellW_E16"	0	11	312	163
1	3	2	"fstH"	"84Mult_A4"	0	12	948	800
1	4	2	"comA"	"85Mult_E4"	0	13	273	141
1	5	2	"zmpB"	"86Mult_I4"	0	14	204	74
1	6	2	"spr0601"	"98Mult_M4"	0	15	387	258
1	7	2	"celB"	"87Mult_A8"	0	16	191	64
1	8	2	"iga"	"88Mult_E8"	0	17	740	619
1	9	2	"glnP"	"89Mult_I8"	0	18	167	53
1	1	3	"spr0601"	"98Mult_M4"	0	19	331	216
1	2	3	"celB"	"87Mult_A8"	0	20	178	48
1	3	3	"iga"	"88Mult_E8"	0	21	569	425
1	4	3	"glnP"	"89Mult_I8"	0	22	291	146
1	5	3	"ABC_N/P"	"90Mult_M8"	0	23	297	155
1	6	3	"spr1221"	"99Mult_A12"	0	24	348	214
1	7	3	"spr1403"	"91Mult_E12"	0	25	384	251
1	8	3	"spr1496"	"92Mult_I12"	0	26	238	112
1	9	3	"ABC_NP"	"100Mult_M12"	0	27	1059	943
1	1	4	"spr1221"	"99Mult_A12"	0	28	329	205
1	2	4	"spr1403"	"91Mult_E12"	0	29	355	214
1	3	4	"spr1496"	"92Mult_I12"	0	30	208	73
1	4	4	"ABC_NP"	"100Mult_M12"	0	31	652	509
1	5	4	"SP_0462"	"77CellW_A16"	0	32	459	313
1	6	4	"SP_0464"	"81CellW_E16"	0	33	317	175
1	7	4	"fstH"	"84Mult_A4"	0	34	1029	893
1	8	4	"comA"	"85Mult_E4"	0	35	309	180
1	9	4	"zmpB"	"86Mult_I4"	0	36	224	108
1	1	5	"SP_0464"	"81CellW_E16"	0	37	325	190
1	2	5	"fstH"	"84Mult_A4"	0	38	919	774
1	3	5	"comA"	"85Mult_E4"	0	39	268	140
1	4	5	"zmpB"	"86Mult_I4"	0	40	197	66
1	5	5	"spr0601"	"98Mult_M4"	0	41	339	205
1	6	5	"celB"	"87Mult_A8"	0	42	186	50
1	7	5	"iga"	"88Mult_E8"	0	43	660	528
1	8	5	"glnP"	"89Mult_I8"	0	44	151	24
1	9	5	"ABC_N/P"	"90Mult_M8"	0	45	203	85
1	1	6	"celB"	"87Mult_A8"	0	46	185	60
1	2	6	"iga"	"88Mult_E8"	0	47	606	473
1	3	6	"glnP"	"89Mult_I8"	0	48	168	36
1	4	6	"ABC_N/P"	"90Mult_M8"	0	49	198	61
1	5	6	"spr1221"	"99Mult_A12"	0	50	355	222
1	6	6	"spr1403"	"91Mult_E12"	0	51	387	251
1	7	6	"spr1496"	"92Mult_I12"	0	52	216	85
1	8	6	"ABC_NP"	"100Mult_M12"	0	53	1060	932
1	9	6	"SP_0462"	"77CellW_A16"	0	54	690	570
1	1	7	"spr1403"	"91Mult_E12"	0	55	350	228
1	2	7	"spr1496"	"92Mult_I12"	0	56	214	81
1	3	7	"ABC_NP"	"100Mult_M12"	0	57	905	765
1	4	7	"SP_0462"	"77CellW_A16"	0	58	633	496
1	5	7	"SP_0464"	"81CellW_E16"	0	59	278	145
1	6	7	"fstH"	"84Mult_A4"	0	60	1058	929
1	7	7	"comA"	"85Mult_E4"	0	61	295	174
1	8	7	"zmpB"	"86Mult_I4"	0	62	217	91
1	9	7	"spr0601"	"98Mult_M4"	0	63	427	309
1	1	8	"fstH"	"84Mult_A4"	0	64	973	852
1	2	8	"comA"	"85Mult_E4"	0	65	287	163
1	3	8	"zmpB"	"86Mult_I4"	0	66	200	72
1	4	8	"spr0601"	"98Mult_M4"	0	67	360	235
1	5	8	"celB"	"87Mult_A8"	0	68	241	119
1	6	8	"iga"	"88Mult_E8"	0	69	667	549
1	7	8	"glnP"	"89Mult_I8"	0	70	155	43
1	8	8	"ABC_N/P"	"90Mult_M8"	0	71	204	90
1	9	8	"spr1221"	"99Mult_A12"	0	72	383	273
2	1	1	"lytB"	"31CellW_N8"	0	73	1444	1341
2	2	1	"prtA"	"20CellW_B12"	0	74	2115	2003
2	3	1	"bgaA"	"43CellW_F12"	0	75	2574	2462
2	4	1	"nanA"	"46CellW_J12"	0	76	2250	2141
2	5	1	"spr1652/pfbA"	"25CellW_N12"	0	77	1936	1828
2	6	1	"nisP"	"39CellW_B16"	0	78	1121	1002
2	7	1	"spr1906"	"73CellW_F16"	0	79	785	652
2	8	1	"Buffer"	"Normaliz_J16"	0	80	106	2
2	9	1	"Buffer"	"Normaliz_N16"	0	81	94	0
2	1	2	"nisP"	"39CellW_B16"	0	82	1535	1423
2	2	2	"spr1906"	"73CellW_F16"	0	83	763	627
2	3	2	"psrP"	"71CellW_B4"	0	84	553	419
2	4	2	"pblB_nt"	"48CellW_F4"	0	85	489	359
2	5	2	"pblB_ct"	"49CellW_J4"	0	86	1109	966
2	6	2	"spr0075/pfbB"	"24CellW_N4"	0	87	1336	732
2	7	2	"pulA"	"19CellW_B8"	0	88	1439	1215
2	8	2	"hysA"	"51CellW_F8"	0	89	2232	2104
2	9	2	"spr0328"	"26CellW_J8"	0	90	1323	1221
2	1	3	"spr0075/pfbB"	"24CellW_N4"	0	91	1190	1075
2	2	3	"pulA"	"19CellW_B8"	0	92	1216	1093
2	3	3	"hysA"	"51CellW_F8"	0	93	1878	1760
2	4	3	"spr0328"	"26CellW_J8"	0	94	1980	1858
2	5	3	"lytB"	"31CellW_N8"	0	95	1031	905
2	6	3	"prtA"	"20CellW_B12"	0	96	1848	1710
2	7	3	"bgaA"	"43CellW_F12"	0	97	1508	1117
2	8	3	"nanA"	"46CellW_J12"	0	98	2221	2041
2	9	3	"spr1652/pfbA"	"25CellW_N12"	0	99	1077	966
2	1	4	"prtA"	"20CellW_B12"	0	100	1747	1634
2	2	4	"bgaA"	"43CellW_F12"	0	101	2200	2077
2	3	4	"nanA"	"46CellW_J12"	0	102	2092	1979
2	4	4	"spr1652/pfbA"	"25CellW_N12"	0	103	1672	1550
2	5	4	"nisP"	"39CellW_B16"	0	104	1418	1289
2	6	4	"spr1906"	"73CellW_F16"	0	105	377	244
2	7	4	"psrP"	"71CellW_B4"	0	106	1820	1033
2	8	4	"pblB_nt"	"48CellW_F4"	0	107	749	89
2	9	4	"pblB_ct"	"49CellW_J4"	0	108	959	849
2	1	5	"spr1906"	"73CellW_F16"	0	109	564	450
2	2	5	"psrP"	"71CellW_B4"	0	110	651	512
2	3	5	"pblB_nt"	"48CellW_F4"	0	111	482	355
2	4	5	"pblB_ct"	"49CellW_J4"	0	112	1146	1006
2	5	5	"spr0075/pfbB"	"24CellW_N4"	0	113	1215	943
2	6	5	"pulA"	"19CellW_B8"	0	114	1324	1122
2	7	5	"hysA"	"51CellW_F8"	0	115	1332	690
2	8	5	"spr0328"	"26CellW_J8"	0	116	2331	1864
2	9	5	"lytB"	"31CellW_N8"	0	117	956	842
2	1	6	"pulA"	"19CellW_B8"	0	118	1467	1352
2	2	6	"hysA"	"51CellW_F8"	0	119	1920	1785
2	3	6	"spr0328"	"26CellW_J8"	0	120	1718	1594
2	4	6	"lytB"	"31CellW_N8"	0	121	879	747
2	5	6	"prtA"	"20CellW_B12"	0	122	1819	1654
2	6	6	"bgaA"	"43CellW_F12"	0	123	1963	1668
2	7	6	"nanA"	"46CellW_J12"	0	124	2196	1994
2	8	6	"spr1652/pfbA"	"25CellW_N12"	0	125	2212	2051
2	9	6	"nisP"	"39CellW_B16"	0	126	1436	1321
2	1	7	"bgaA"	"43CellW_F12"	0	127	2181	2061
2	2	7	"nanA"	"46CellW_J12"	0	128	2380	2246
2	3	7	"spr1652/pfbA"	"25CellW_N12"	0	129	1489	1366
2	4	7	"nisP"	"39CellW_B16"	0	130	1517	1386
2	5	7	"spr1906"	"73CellW_F16"	0	131	601	462
2	6	7	"psrP"	"71CellW_B4"	0	132	795	534
2	7	7	"pblB_nt"	"48CellW_F4"	0	133	518	193
2	8	7	"pblB_ct"	"49CellW_J4"	0	134	1472	1292
2	9	7	"spr0075/pfbB"	"24CellW_N4"	0	135	1022	908
2	1	8	"psrP"	"71CellW_B4"	0	136	617	502
2	2	8	"pblB_nt"	"48CellW_F4"	0	137	501	380
2	3	8	"pblB_ct"	"49CellW_J4"	0	138	1185	1072
2	4	8	"spr0075/pfbB"	"24CellW_N4"	0	139	1156	1036
2	5	8	"pulA"	"19CellW_B8"	0	140	1373	1257
2	6	8	"hysA"	"51CellW_F8"	0	141	2113	1987
2	7	8	"spr0328"	"26CellW_J8"	0	142	2043	1904
2	8	8	"lytB"	"31CellW_N8"	0	143	995	873
2	9	8	"prtA"	"20CellW_B12"	0	144	2090	1988
3	1	1	"nanB"	"58Secret_O8"	0	145	2912	2820
3	2	1	"spr1875"	"7Secret_C12"	0	146	974	881
3	3	1	"galU"	"21Secret_G12"	0	147	2074	1982
3	4	1	"cbpA"	"5Secret_K12"	0	148	1470	1379
3	5	1	"gsp_781"	"2Secret_O12"	0	149	1730	1639
3	6	1	"Control_1"	"C16"	0	150	11667	11576
3	7	1	"Control_2"	"G16"	0	151	98	10
3	8	1	"Buffer"	"Normaliz_K16"	0	152	89	5
3	9	1	"Buffer"	"Normaliz_O16"	0	153	87	4
3	1	2	"Control_1"	"C16"	0	154	13741	13639
3	2	2	"Control_2"	"G16"	0	155	103	2
3	3	2	"bloodAB"	"59Secret_C4"	0	156	1302	1204
3	4	2	"strH"	"32Secret_G4"	0	157	850	756
3	5	2	"lysM"	"50Secret_K4"	0	158	1783	1689
3	6	2	"lytB"	"63Secret_O4"	0	159	1115	1023
3	7	2	"phtE"	"45Secret_C8"	0	160	1205	1115
3	8	2	"spr0931"	"36Secret_G8"	0	161	1638	1550
3	9	2	"lytC"	"56Secret_K8"	0	162	2024	1937
3	1	3	"lytB"	"63Secret_O4"	0	163	1187	1088
3	2	3	"phtE"	"45Secret_C8"	0	164	1117	1016
3	3	3	"spr0931"	"36Secret_G8"	0	165	1496	1398
3	4	3	"lytC"	"56Secret_K8"	0	166	2020	1924
3	5	3	"nanB"	"58Secret_O8"	0	167	3302	3207
3	6	3	"spr1875"	"7Secret_C12"	0	168	990	897
3	7	3	"galU"	"21Secret_G12"	0	169	2270	2179
3	8	3	"cbpA"	"5Secret_K12"	0	170	1443	1353
3	9	3	"gsp_781"	"2Secret_O12"	0	171	1780	1692
3	1	4	"spr1875"	"7Secret_C12"	0	172	1052	959
3	2	4	"galU"	"21Secret_G12"	0	173	2131	2033
3	3	4	"cbpA"	"5Secret_K12"	0	174	1386	1289
3	4	4	"gsp_781"	"2Secret_O12"	0	175	1680	1582
3	5	4	"Control_1"	"C16"	0	176	7690	7592
3	6	4	"Control_2"	"G16"	0	177	101	7
3	7	4	"bloodAB"	"59Secret_C4"	0	178	1462	1370
3	8	4	"strH"	"32Secret_G4"	0	179	908	817
3	9	4	"lysM"	"50Secret_K4"	0	180	1626	1538
3	1	5	"Control_2"	"G16"	0	181	103	10
3	2	5	"bloodAB"	"59Secret_C4"	0	182	1428	1329
3	3	5	"strH"	"32Secret_G4"	0	183	814	717
3	4	5	"lysM"	"50Secret_K4"	0	184	1541	1442
3	5	5	"lytB"	"63Secret_O4"	0	185	1166	1067
3	6	5	"phtE"	"45Secret_C8"	0	186	1172	1078
3	7	5	"spr0931"	"36Secret_G8"	0	187	1538	1446
3	8	5	"lytC"	"56Secret_K8"	0	188	2020	1929
3	9	5	"nanB"	"58Secret_O8"	0	189	3447	3358
3	1	6	"phtE"	"45Secret_C8"	0	190	1246	1151
3	2	6	"spr0931"	"36Secret_G8"	0	191	1569	1471
3	3	6	"lytC"	"56Secret_K8"	0	192	2001	1906
3	4	6	"nanB"	"58Secret_O8"	0	193	3063	2968
3	5	6	"spr1875"	"7Secret_C12"	0	194	1045	946
3	6	6	"galU"	"21Secret_G12"	0	195	2125	2030
3	7	6	"cbpA"	"5Secret_K12"	0	196	1494	1401
3	8	6	"gsp_781"	"2Secret_O12"	0	197	1843	1750
3	9	6	"Control_1"	"C16"	0	198	10619	10528
3	1	7	"galU"	"21Secret_G12"	0	199	2189	2095
3	2	7	"cbpA"	"5Secret_K12"	0	200	1453	1356
3	3	7	"gsp_781"	"2Secret_O12"	0	201	1706	1610
3	4	7	"Control_1"	"C16"	0	202	11713	11618
3	5	7	"Control_2"	"G16"	0	203	105	8
3	6	7	"bloodAB"	"59Secret_C4"	0	204	1440	1342
3	7	7	"strH"	"32Secret_G4"	0	205	853	756
3	8	7	"lysM"	"50Secret_K4"	0	206	1693	1599
3	9	7	"lytB"	"63Secret_O4"	0	207	1189	1097
3	1	8	"bloodAB"	"59Secret_C4"	0	208	1530	1440
3	2	8	"strH"	"32Secret_G4"	0	209	1064	970
3	3	8	"lysM"	"50Secret_K4"	0	210	1963	1865
3	4	8	"lytB"	"63Secret_O4"	0	211	1278	1184
3	5	8	"phtE"	"45Secret_C8"	0	212	1201	1106
3	6	8	"spr0931"	"36Secret_G8"	0	213	1472	1377
3	7	8	"lytC"	"56Secret_K8"	0	214	1978	1883
3	8	8	"nanB"	"58Secret_O8"	0	215	3350	3255
3	9	8	"spr1875"	"7Secret_C12"	0	216	1300	1205
4	1	1	"Control_10"	"P8"	0	217	339	244
4	2	1	"Control_11"	"D12"	-50	218	90	-5
4	3	1	"Control_12"	"H12"	0	219	335	240
4	4	1	"Buffer"	"Normaliz_L12"	-50	220	103	8
4	5	1	"Buffer"	"Normaliz_P12"	-50	221	95	3
4	6	1	"Control+"	"Rango0.2_D16"	0	222	2923	2831
4	7	1	"Control+"	"Rango0.1_H16"	-50	223	118	22
4	8	1	"Buffer"	"Normaliz_L16"	-50	224	94	0
4	9	1	"Buffer"	"Normaliz_P16"	-50	225	106	8
4	1	2	"Control+"	"Rango0.2_D16"	0	226	3313	3218
4	2	2	"Control+"	"Rango0.1_H16"	-50	227	364	262
4	3	2	"Control_3"	"D4"	0	228	22902	22804
4	4	2	"Control_4"	"H4"	0	229	294	190
4	5	2	"Control_5"	"L4"	-50	230	101	-2
4	6	2	"Control_6"	"P4"	-50	231	110	7
4	7	2	"Control_7"	"D8"	0	232	439	338
4	8	2	"Control_8"	"H8"	-50	233	107	7
4	9	2	"Control_9"	"L8"	0	234	300	200
4	1	3	"Control_6"	"P4"	0	235	209	115
4	2	3	"Control_7"	"D8"	0	236	516	412
4	3	3	"Control_8"	"H8"	-50	237	114	10
4	4	3	"Control_9"	"L8"	0	238	327	223
4	5	3	"Control_10"	"P8"	0	239	335	230
4	6	3	"Control_11"	"D12"	-50	240	99	-7
4	7	3	"Control_12"	"H12"	0	241	735	631
4	8	3	"Buffer"	"Normaliz_L12"	-50	242	111	7
4	9	3	"Buffer"	"Normaliz_P12"	-50	243	108	7
4	1	4	"Control_11"	"D12"	-50	244	93	-3
4	2	4	"Control_12"	"H12"	0	245	585	477
4	3	4	"Buffer"	"Normaliz_L12"	-50	246	112	3
4	4	4	"Buffer"	"Normaliz_P12"	-50	247	103	-5
4	5	4	"Control+"	"Rango0.2_D16"	0	248	3425	3312
4	6	4	"Control+"	"Rango0.1_H16"	-50	249	301	190
4	7	4	"Control_3"	"D4"	0	250	22144	22042
4	8	4	"Control_4"	"H4"	0	251	262	155
4	9	4	"Control_5"	"L4"	-50	252	106	0
4	1	5	"Control+"	"Rango0.1_H16"	-50	253	356	237
4	2	5	"Control_3"	"D4"	-50	254	2609	2489
4	3	5	"Control_4"	"H4"	0	255	348	234
4	4	5	"Control_5"	"L4"	-50	256	117	-4
4	5	5	"Control_6"	"P4"	-50	257	136	13
4	6	5	"Control_7"	"D8"	0	258	465	345
4	7	5	"Control_8"	"H8"	-50	259	126	8
4	8	5	"Control_9"	"L8"	0	260	289	171
4	9	5	"Control_10"	"P8"	0	261	330	213
4	1	6	"Control_7"	"D8"	0	262	476	355
4	2	6	"Control_8"	"H8"	-50	263	138	0
4	3	6	"Control_9"	"L8"	0	264	401	265
4	4	6	"Control_10"	"P8"	0	265	273	119
4	5	6	"Control_11"	"D12"	-50	266	156	6
4	6	6	"Control_12"	"H12"	0	267	424	279
4	7	6	"Buffer"	"Normaliz_L12"	-50	268	155	11
4	8	6	"Buffer"	"Normaliz_P12"	-50	269	138	9
4	9	6	"Control+"	"Rango0.2_D16"	0	270	2617	2502
4	1	7	"Control_12"	"H12"	0	271	991	852
4	2	7	"Buffer"	"Normaliz_L12"	-50	272	184	27
4	3	7	"Buffer"	"Normaliz_P12"	-50	273	171	3
4	4	7	"Control+"	"Rango0.2_D16"	-50	274	3373	3119
4	5	7	"Control+"	"Rango0.1_H16"	-50	275	394	206
4	6	7	"Control_3"	"D4"	0	276	22434	22275
4	7	7	"Control_4"	"H4"	-50	277	171	21
4	8	7	"Control_5"	"L4"	-50	278	147	5
4	9	7	"Control_6"	"P4"	0	279	210	81
4	1	8	"Control_3"	"D4"	0	280	21225	21059
4	2	8	"Control_4"	"H4"	0	281	301	128
4	3	8	"Control_5"	"L4"	-50	282	162	-5
4	4	8	"Control_6"	"P4"	-50	283	200	28
4	5	8	"Control_7"	"D8"	0	284	594	424
4	6	8	"Control_8"	"H8"	0	285	252	97
4	7	8	"Control_9"	"L8"	0	286	463	317
4	8	8	"Control_10"	"P8"	0	287	331	184
4	9	8	"Control_11"	"D12"	-50	288	139	6
5	1	1	"GADPH"	"68Cyt_M7"	0	289	3245	3126
5	2	1	"abc_sbp_2"	"30Lip_A11"	0	290	2064	1922
5	3	1	"abc_sbp"	"29Lip_E11"	0	291	876	716
5	4	1	"spr0174"	"79Lip_I11"	0	292	994	866
5	5	1	"aliA"	"10Lip_M11"	0	293	1149	1025
5	6	1	"slrA"	"17Lip_A15"	0	294	1672	1560
5	7	1	"spr0747"	"37Lip_E15"	0	295	1464	1358
5	8	1	"Buffer"	"Normaliz_I15"	0	296	102	-1
5	9	1	"Buffer"	"Normaliz_M15"	0	297	99	5
5	1	2	"slrA"	"17Lip_A15"	0	298	1495	1357
5	2	2	"spr0747"	"37Lip_E15"	0	299	1444	1245
5	3	2	"spxB"	"13Cyt_A3"	0	300	2785	2541
5	4	2	"clpP"	"66Cyt_E3"	0	301	3398	3159
5	5	2	"pavA"	"69Cyt_I3"	0	302	2433	2209
5	6	2	"eno"	"14Cyt_M3"	0	303	6509	6334
5	7	2	"PppA"	"70Cyt_A7"	0	304	2897	2749
5	8	2	"ply"	"11Cyt_E7"	0	305	5340	5208
5	9	2	"lytA"	"12Cyt_I7"	0	306	4959	4850
5	1	3	"eno"	"14Cyt_M3"	0	307	4995	4861
5	2	3	"PppA"	"70Cyt_A7"	0	308	1724	1449
5	3	3	"ply"	"11Cyt_E7"	0	309	4440	4178
5	4	3	"lytA"	"12Cyt_I7"	0	310	3692	3457
5	5	3	"GADPH"	"68Cyt_M7"	0	311	3270	3078
5	6	3	"abc_sbp_2"	"30Lip_A11"	0	312	1840	1666
5	7	3	"abc_sbp"	"29Lip_E11"	0	313	867	690
5	8	3	"spr0174"	"79Lip_I11"	0	314	1109	965
5	9	3	"aliA"	"10Lip_M11"	0	315	1588	1474
5	1	4	"abc_sbp_2"	"30Lip_A11"	0	316	924	802
5	2	4	"abc_sbp"	"29Lip_E11"	0	317	591	407
5	3	4	"spr0174"	"79Lip_I11"	0	318	1063	906
5	4	4	"aliA"	"10Lip_M11"	0	319	1876	1695
5	5	4	"slrA"	"17Lip_A15"	0	320	1400	1243
5	6	4	"spr0747"	"37Lip_E15"	0	321	1461	1313
5	7	4	"spxB"	"13Cyt_A3"	0	322	3030	2807
5	8	4	"clpP"	"66Cyt_E3"	0	323	3226	3087
5	9	4	"pavA"	"69Cyt_I3"	0	324	2555	2449
5	1	5	"spr0747"	"37Lip_E15"	0	325	758	636
5	2	5	"spxB"	"13Cyt_A3"	0	326	2186	2023
5	3	5	"clpP"	"66Cyt_E3"	0	327	2264	2100
5	4	5	"pavA"	"69Cyt_I3"	0	328	1756	1587
5	5	5	"eno"	"14Cyt_M3"	0	329	4944	4746
5	6	5	"PppA"	"70Cyt_A7"	0	330	2460	2301
5	7	5	"ply"	"11Cyt_E7"	0	331	5558	5353
5	8	5	"lytA"	"12Cyt_I7"	0	332	3767	3625
5	9	5	"GADPH"	"68Cyt_M7"	0	333	3247	3140
5	1	6	"PppA"	"70Cyt_A7"	0	334	976	863
5	2	6	"ply"	"11Cyt_E7"	0	335	1804	1667
5	3	6	"lytA"	"12Cyt_I7"	0	336	1455	1325
5	4	6	"GADPH"	"68Cyt_M7"	0	337	1168	1037
5	5	6	"abc_sbp_2"	"30Lip_A11"	0	338	375	241
5	6	6	"abc_sbp"	"29Lip_E11"	0	339	425	282
5	7	6	"spr0174"	"79Lip_I11"	0	340	533	404
5	8	6	"aliA"	"10Lip_M11"	0	341	877	770
5	9	6	"slrA"	"17Lip_A15"	0	342	1229	1129
5	1	7	"abc_sbp"	"29Lip_E11"	0	343	188	80
5	2	7	"spr0174"	"79Lip_I11"	0	344	209	96
5	3	7	"aliA"	"10Lip_M11"	0	345	278	167
5	4	7	"slrA"	"17Lip_A15"	0	346	355	243
5	5	7	"spr0747"	"37Lip_E15"	0	347	682	527
5	6	7	"spxB"	"13Cyt_A3"	0	348	715	589
5	7	7	"clpP"	"66Cyt_E3"	0	349	735	623
5	8	7	"pavA"	"69Cyt_I3"	0	350	655	557
5	9	7	"eno"	"14Cyt_M3"	0	351	2288	2196
5	1	8	"spxB"	"13Cyt_A3"	0	352	214	67
5	2	8	"clpP"	"66Cyt_E3"	0	353	237	106
5	3	8	"pavA"	"69Cyt_I3"	0	354	204	86
5	4	8	"eno"	"14Cyt_M3"	0	355	549	437
5	5	8	"PppA"	"70Cyt_A7"	0	356	259	146
5	6	8	"ply"	"11Cyt_E7"	0	357	493	381
5	7	8	"lytA"	"12Cyt_I7"	0	358	337	227
5	8	8	"GADPH"	"68Cyt_M7"	0	359	281	179
5	9	8	"abc_sbp_2"	"30Lip_A11"	0	360	211	109
6	1	1	"psaA"	"6Lip_N7"	0	361	1480	1390
6	2	1	"ABC_SBP"	"57Lip_B11"	0	362	2923	2829
6	3	1	"ABC_SBP"	"52Lip_F11"	0	363	1023	929
6	4	1	"piuA"	"18Lip_J11"	0	364	502	407
6	5	1	"amiA"	"3Lip_N11"	0	365	1344	1251
6	6	1	"msmE"	"78Lip_B15"	0	366	1278	1183
6	7	1	"MalX"	"22Lip_F15"	0	367	1466	1368
6	8	1	"Buffer"	"Normaliz_J15"	0	368	94	2
6	9	1	"Buffer"	"Normaliz_N15"	0	369	96	6
6	1	2	"msmE"	"78Lip_B15"	0	370	1093	1001
6	2	2	"MalX"	"22Lip_F15"	0	371	1166	1064
6	3	2	"prsA_ppmA"	"16Lip_B3"	0	372	1531	1429
6	4	2	"lmb"	"33Lip_F3"	0	373	2033	1929
6	5	2	"piaA"	"15Lip_J3"	0	374	1386	1283
6	6	2	"phtA"	"55Lip_N3"	0	375	2072	1968
6	7	2	"glnH"	"28Lip_B7"	0	376	1220	1116
6	8	2	"pstS"	"80Lip_F7"	0	377	1535	1433
6	9	2	"aliB"	"1Lip_J7"	0	378	1648	1553
6	1	3	"phtA"	"55Lip_N3"	0	379	1751	1660
6	2	3	"glnH"	"28Lip_B7"	0	380	898	799
6	3	3	"pstS"	"80Lip_F7"	0	381	1284	1184
6	4	3	"aliB"	"1Lip_J7"	0	382	1212	1108
6	5	3	"psaA"	"6Lip_N7"	0	383	1581	1468
6	6	3	"ABC_SBP"	"57Lip_B11"	0	384	3511	3398
6	7	3	"ABC_SBP"	"52Lip_F11"	0	385	1138	1027
6	8	3	"piuA"	"18Lip_J11"	0	386	1222	1110
6	9	3	"amiA"	"3Lip_N11"	0	387	1538	1437
6	1	4	"ABC_SBP"	"57Lip_B11"	0	388	2519	2426
6	2	4	"ABC_SBP"	"52Lip_F11"	0	389	756	656
6	3	4	"piuA"	"18Lip_J11"	0	390	800	702
6	4	4	"amiA"	"3Lip_N11"	0	391	1138	1033
6	5	4	"msmE"	"78Lip_B15"	0	392	1034	917
6	6	4	"MalX"	"22Lip_F15"	0	393	1434	1319
6	7	4	"prsA_ppmA"	"16Lip_B3"	0	394	1859	1747
6	8	4	"lmb"	"33Lip_F3"	0	395	2422	2313
6	9	4	"piaA"	"15Lip_J3"	0	396	1406	1308
6	1	5	"MalX"	"22Lip_F15"	0	397	1118	1027
6	2	5	"prsA_ppmA"	"16Lip_B3"	0	398	1357	1256
6	3	5	"lmb"	"33Lip_F3"	0	399	1641	1543
6	4	5	"piaA"	"15Lip_J3"	0	400	1268	1162
6	5	5	"phtA"	"55Lip_N3"	0	401	1926	1815
6	6	5	"glnH"	"28Lip_B7"	0	402	1020	912
6	7	5	"pstS"	"80Lip_F7"	0	403	1183	1079
6	8	5	"aliB"	"1Lip_J7"	0	404	973	875
6	9	5	"psaA"	"6Lip_N7"	0	405	1094	1003
6	1	6	"glnH"	"28Lip_B7"	0	406	969	879
6	2	6	"pstS"	"80Lip_F7"	0	407	1081	983
6	3	6	"aliB"	"1Lip_J7"	0	408	1103	1006
6	4	6	"psaA"	"6Lip_N7"	0	409	1425	1324
6	5	6	"ABC_SBP"	"57Lip_B11"	0	410	2304	2202
6	6	6	"ABC_SBP"	"52Lip_F11"	0	411	598	499
6	7	6	"piuA"	"18Lip_J11"	0	412	414	321
6	8	6	"amiA"	"3Lip_N11"	0	413	357	270
6	9	6	"msmE"	"78Lip_B15"	0	414	271	187
6	1	7	"ABC_SBP"	"52Lip_F11"	0	415	659	572
6	2	7	"piuA"	"18Lip_J11"	0	416	657	566
6	3	7	"amiA"	"3Lip_N11"	0	417	766	675
6	4	7	"msmE"	"78Lip_B15"	0	418	537	445
6	5	7	"MalX"	"22Lip_F15"	0	419	518	428
6	6	7	"prsA_ppmA"	"16Lip_B3"	0	420	411	324
6	7	7	"lmb"	"33Lip_F3"	0	421	321	237
6	8	7	"piaA"	"15Lip_J3"	0	422	177	96
6	9	7	"phtA"	"55Lip_N3"	0	423	205	122
6	1	8	"prsA_ppmA"	"16Lip_B3"	0	424	421	334
6	2	8	"lmb"	"33Lip_F3"	0	425	470	379
6	3	8	"piaA"	"15Lip_J3"	0	426	278	189
6	4	8	"phtA"	"55Lip_N3"	0	427	298	207
6	5	8	"glnH"	"28Lip_B7"	0	428	162	71
6	6	8	"pstS"	"80Lip_F7"	0	429	145	56
6	7	8	"aliB"	"1Lip_J7"	0	430	116	28
6	8	8	"psaA"	"6Lip_N7"	0	431	130	42
6	9	8	"ABC_SBP"	"57Lip_B11"	0	432	127	36
7	1	1	"cbpF"	"74N_term_wCS_O7"	0	433	1758	1665
7	2	1	"spr0693"	"34N_term_C11"	0	434	1568	1437
7	3	1	"ezrA"	"75N_term_G11"	0	435	897	774
7	4	1	"pepXP"	"72N_term_K11"	0	436	1208	1081
7	5	1	"phtD"	"44N_term_O11"	0	437	1055	945
7	6	1	"phpA"	"27N_term_C15"	0	438	2783	2682
7	7	1	"srtA"	"64N_term_wCS_G15"	0	439	1967	1869
7	8	1	"Buffer"	"Normaliz_K15"	0	440	87	-10
7	9	1	"Buffer"	"Normaliz_O15"	0	441	85	-4
7	1	2	"phpA"	"27N_term_C15"	0	442	2097	1995
7	2	2	"srtA"	"64N_term_wCS_G15"	0	443	1466	1339
7	3	2	"adcA"	"23Lip_C3"	0	444	1321	1184
7	4	2	"sp_2093"	"76N_term_G3"	0	445	1034	601
7	5	2	"comB"	"54N_term_K3"	0	446	982	651
7	6	2	"pspA"	"4N_term_O3"	0	447	1673	1551
7	7	2	"pbpX"	"41N_term_C7"	0	448	1969	1855
7	8	2	"pbpA"	"9N_term_G7"	0	449	467	358
7	9	2	"spr0334"	"42Cyt_TMH_K7"	0	450	1342	1237
7	1	3	"pspA"	"4N_term_O3"	0	451	1927	1822
7	2	3	"pbpX"	"41N_term_C7"	0	452	1975	1862
7	3	3	"pbpA"	"9N_term_G7"	0	453	342	226
7	4	3	"spr0334"	"42Cyt_TMH_K7"	0	454	1141	908
7	5	3	"cbpF"	"74N_term_wCS_O7"	0	455	1606	1394
7	6	3	"spr0693"	"34N_term_C11"	0	456	1031	906
7	7	3	"ezrA"	"75N_term_G11"	0	457	872	759
7	8	3	"pepXP"	"72N_term_K11"	0	458	1445	1342
7	9	3	"phtD"	"44N_term_O11"	0	459	1495	1403
7	1	4	"spr0693"	"34N_term_C11"	0	460	1289	1177
7	2	4	"ezrA"	"75N_term_G11"	0	461	1056	932
7	3	4	"pepXP"	"72N_term_K11"	0	462	1571	1459
7	4	4	"phtD"	"44N_term_O11"	0	463	1142	1019
7	5	4	"phpA"	"27N_term_C15"	0	464	1997	1875
7	6	4	"srtA"	"64N_term_wCS_G15"	0	465	1586	1465
7	7	4	"adcA"	"23Lip_C3"	0	466	921	800
7	8	4	"sp_2093"	"76N_term_G3"	0	467	644	538
7	9	4	"comB"	"54N_term_K3"	0	468	590	498
7	1	5	"srtA"	"64N_term_wCS_G15"	0	469	1507	1398
7	2	5	"adcA"	"23Lip_C3"	0	470	963	767
7	3	5	"sp_2093"	"76N_term_G3"	0	471	905	780
7	4	5	"comB"	"54N_term_K3"	0	472	707	586
7	5	5	"pspA"	"4N_term_O3"	0	473	1812	1688
7	6	5	"pbpX"	"41N_term_C7"	0	474	1742	1623
7	7	5	"pbpA"	"9N_term_G7"	0	475	266	154
7	8	5	"spr0334"	"42Cyt_TMH_K7"	0	476	938	827
7	9	5	"cbpF"	"74N_term_wCS_O7"	0	477	614	523
7	1	6	"pbpX"	"41N_term_C7"	0	478	1832	1733
7	2	6	"pbpA"	"9N_term_G7"	0	479	247	138
7	3	6	"spr0334"	"42Cyt_TMH_K7"	0	480	761	656
7	4	6	"cbpF"	"74N_term_wCS_O7"	0	481	539	428
7	5	6	"spr0693"	"34N_term_C11"	0	482	1064	936
7	6	6	"ezrA"	"75N_term_G11"	0	483	1028	893
7	7	6	"pepXP"	"72N_term_K11"	0	484	1374	1260
7	8	6	"phtD"	"44N_term_O11"	0	485	1320	1205
7	9	6	"phpA"	"27N_term_C15"	0	486	2501	2407
7	1	7	"ezrA"	"75N_term_G11"	0	487	515	424
7	2	7	"pepXP"	"72N_term_K11"	0	488	536	443
7	3	7	"phtD"	"44N_term_O11"	0	489	659	564
7	4	7	"phpA"	"27N_term_C15"	0	490	1354	1244
7	5	7	"srtA"	"64N_term_wCS_G15"	0	491	1044	924
7	6	7	"adcA"	"23Lip_C3"	0	492	1057	882
7	7	7	"sp_2093"	"76N_term_G3"	0	493	593	446
7	8	7	"comB"	"54N_term_K3"	0	494	561	442
7	9	7	"pspA"	"4N_term_O3"	0	495	1351	1253
7	1	8	"adcA"	"23Lip_C3"	0	496	179	80
7	2	8	"sp_2093"	"76N_term_G3"	0	497	136	33
7	3	8	"comB"	"54N_term_K3"	0	498	129	37
7	4	8	"pspA"	"4N_term_O3"	0	499	469	376
7	5	8	"pbpX"	"41N_term_C7"	0	500	573	483
7	6	8	"pbpA"	"9N_term_G7"	0	501	184	94
7	7	8	"spr0334"	"42Cyt_TMH_K7"	0	502	566	475
7	8	8	"cbpF"	"74N_term_wCS_O7"	0	503	330	238
7	9	8	"spr0693"	"34N_term_C11"	0	504	475	389
8	1	1	"pbp1b"	"47Cyt_TMH_P7"	0	505	3183	3104
8	2	1	"pcpA"	"62N_term_wCS_D11"	0	506	182	101
8	3	1	"sphtra"	"8N_term_H11"	0	507	118	36
8	4	1	"cps4C"	"97Mult_L11"	0	508	424	341
8	5	1	"rrgB"	"95Mult_P11"	0	509	169	86
8	6	1	"TMP"	"96Mult_D15"	0	510	411	328
8	7	1	"LambdaSa04"	"94Mult_H15"	0	511	123	33
8	8	1	"Buffer"	"Normaliz_L15"	0	512	83	0
8	9	1	"Buffer"	"Normaliz_P15"	0	513	82	4
8	1	2	"TMP"	"96Mult_D15"	0	514	395	314
8	2	2	"LambdaSa04"	"94Mult_H15"	0	515	114	26
8	3	2	"potD"	"65N_term_D3"	0	516	2130	2040
8	4	2	"pgdA"	"40N_term_H3"	0	517	1828	1737
8	5	2	"spr1370"	"38Cyt_TMH_L3"	0	518	1887	1797
8	6	2	"spr1418"	"82N_term_P3"	0	519	2515	2423
8	7	2	"stkP"	"67Cyt_TMH_D7"	0	520	1404	1310
8	8	2	"spr1584"	"83N_term_H7"	0	521	3085	3000
8	9	2	"pbp2A"	"53N_term_L7"	0	522	3413	3333
8	1	3	"spr1418"	"82N_term_P3"	0	523	2499	2417
8	2	3	"stkP"	"67Cyt_TMH_D7"	0	524	1113	1024
8	3	3	"spr1584"	"83N_term_H7"	0	525	2212	2125
8	4	3	"pbp2A"	"53N_term_L7"	0	526	2342	2255
8	5	3	"pbp1b"	"47Cyt_TMH_P7"	0	527	2642	2553
8	6	3	"pcpA"	"62N_term_wCS_D11"	0	528	184	93
8	7	3	"sphtra"	"8N_term_H11"	0	529	119	28
8	8	3	"cps4C"	"97Mult_L11"	0	530	467	379
8	9	3	"rrgB"	"95Mult_P11"	0	531	186	104
8	1	4	"pcpA"	"62N_term_wCS_D11"	0	532	179	94
8	2	4	"sphtra"	"8N_term_H11"	0	533	116	27
8	3	4	"cps4C"	"97Mult_L11"	0	534	411	322
8	4	4	"rrgB"	"95Mult_P11"	0	535	161	71
8	5	4	"TMP"	"96Mult_D15"	0	536	352	259
8	6	4	"LambdaSa04"	"94Mult_H15"	0	537	115	23
8	7	4	"potD"	"65N_term_D3"	0	538	2529	2438
8	8	4	"pgdA"	"40N_term_H3"	0	539	2098	2006
8	9	4	"spr1370"	"38Cyt_TMH_L3"	0	540	1657	1572
8	1	5	"LambdaSa04"	"94Mult_H15"	0	541	123	28
8	2	5	"potD"	"65N_term_D3"	0	542	2022	1931
8	3	5	"pgdA"	"40N_term_H3"	0	543	1641	1551
8	4	5	"spr1370"	"38Cyt_TMH_L3"	0	544	1443	1350
8	5	5	"spr1418"	"82N_term_P3"	0	545	2272	2179
8	6	5	"stkP"	"67Cyt_TMH_D7"	0	546	1166	1074
8	7	5	"spr1584"	"83N_term_H7"	0	547	2652	2561
8	8	5	"pbp2A"	"53N_term_L7"	0	548	2898	2807
8	9	5	"pbp1b"	"47Cyt_TMH_P7"	0	549	2952	2870
8	1	6	"stkP"	"67Cyt_TMH_D7"	0	550	1076	991
8	2	6	"spr1584"	"83N_term_H7"	0	551	2084	1998
8	3	6	"pbp2A"	"53N_term_L7"	0	552	2320	2233
8	4	6	"pbp1b"	"47Cyt_TMH_P7"	0	553	2437	2347
8	5	6	"pcpA"	"62N_term_wCS_D11"	0	554	181	93
8	6	6	"sphtra"	"8N_term_H11"	0	555	113	25
8	7	6	"cps4C"	"97Mult_L11"	0	556	413	323
8	8	6	"rrgB"	"95Mult_P11"	0	557	148	63
8	9	6	"TMP"	"96Mult_D15"	0	558	204	128
8	1	7	"sphtra"	"8N_term_H11"	0	559	123	39
8	2	7	"cps4C"	"97Mult_L11"	0	560	355	270
8	3	7	"rrgB"	"95Mult_P11"	0	561	148	66
8	4	7	"TMP"	"96Mult_D15"	0	562	307	225
8	5	7	"LambdaSa04"	"94Mult_H15"	0	563	107	24
8	6	7	"potD"	"65N_term_D3"	0	564	1485	1402
8	7	7	"pgdA"	"40N_term_H3"	0	565	1014	933
8	8	7	"spr1370"	"38Cyt_TMH_L3"	0	566	564	488
8	9	7	"spr1418"	"82N_term_P3"	0	567	524	451
8	1	8	"potD"	"65N_term_D3"	0	568	848	766
8	2	8	"pgdA"	"40N_term_H3"	0	569	641	560
8	3	8	"spr1370"	"38Cyt_TMH_L3"	0	570	578	498
8	4	8	"spr1418"	"82N_term_P3"	0	571	876	795
8	5	8	"stkP"	"67Cyt_TMH_D7"	0	572	448	367
8	6	8	"spr1584"	"83N_term_H7"	0	573	568	489
8	7	8	"pbp2A"	"53N_term_L7"	0	574	494	416
8	8	8	"pbp1b"	"47Cyt_TMH_P7"	0	575	339	263
8	9	8	"pcpA"	"62N_term_wCS_D11"	0	576	84	10
