# Supplementary material for: Data in support of proteomic analysis of pneumococcal pediatric clinical isolates to construct a protein array
Source: Data Brief. 2016 Feb 5;6:917–22. doi: 10.1016/j.dib.2016.01.057 (PMC4758182; doi:10.1016/j.dib.2016.01.057)
Supplement: Supplementary file 4 — Supplementary material [file mmc4.zip › Protein array raw data/IgG/C1_S41bis_IgG-Cy3.txt]

ATF	1.0
31	9    
"Type=GenePix Export 3"
"DateTime=2014/04/02 14:26:02"
"Settings=C:\Documents and Settings\Usuario\Escritorio\Datos Usuarios\Alfonso\Resultados ensayo\Abril 2014\Escaneado_02-04-14\Suero 41 Bis\S41bis_IgG-Cy3.gps"
"GalFile=C:\Documents and Settings\Usuario\Escritorio\Datos Usuarios\Alfonso\Gals\Gal_Alfonso.2.gal"
"PixelSize=5"
"Wavelengths=n/a	532"
"ImageFiles=n/a	C:\Documents and Settings\Usuario\Escritorio\Datos Usuarios\Alfonso\Resultados ensayo\Abril 2014\Escaneado_02-04-14\Suero 41 Bis\S41bis_IgG-Cy3.tif 1"
"NormalizationMethod=None"
"NormalizationFactors=n/a	1"
"JpegImage="
"StdDev=Type 1"
"RatioFormulations=W1/W2 (/532)"
"Barcode="
"BackgroundSubtraction=LocalFeature"
"ImageOrigin=0, 0"
"JpegOrigin=3330, 2000"
"Creator=GenePix Pro 4.1.1.4"
"Scanner=GenePix 4000B [92870]"
"FocusPosition=0"
"Temperature=27.61"
"LinesAveraged=1"
"Comment="
"PMTGain=n/a	420"
"ScanPower=n/a	100"
"LaserPower=n/a	3.14"
"LaserOnTime=n/a	42752"
"Filters=n/a	"
"ScanRegion=640,400,3792,1696"
"Supplier=BioRobotics"
"ArrayerSoftwareName=TAS Application Suite (MicroGrid II)"
"ArrayerSoftwareVersion=2.2.2.5"
"Block"	"Column"	"Row"	"Name"	"ID"	"Flags"	"Index"	"F532 Median"	"F532 Median - B532"
1	1	1	"ABC_N/P"	"90Mult_M8"	0	1	359	138
1	2	1	"spr1221"	"99Mult_A12"	0	2	374	140
1	3	1	"spr1403"	"91Mult_E12"	0	3	301	89
1	4	1	"spr1496"	"92Mult_I12"	0	4	247	48
1	5	1	"ABC_NP"	"100Mult_M12"	0	5	430	244
1	6	1	"SP_0462"	"77CellW_A16"	0	6	292	107
1	7	1	"SP_0464"	"81CellW_E16"	-50	7	215	44
1	8	1	"Buffer"	"Normaliz_I16"	-50	8	147	-2
1	9	1	"Buffer"	"Normaliz_M16"	-50	9	132	-2
1	1	2	"SP_0462"	"77CellW_A16"	0	10	362	110
1	2	2	"SP_0464"	"81CellW_E16"	0	11	318	32
1	3	2	"fstH"	"84Mult_A4"	0	12	527	276
1	4	2	"comA"	"85Mult_E4"	0	13	301	66
1	5	2	"zmpB"	"86Mult_I4"	0	14	239	31
1	6	2	"spr0601"	"98Mult_M4"	0	15	264	65
1	7	2	"celB"	"87Mult_A8"	0	16	249	61
1	8	2	"iga"	"88Mult_E8"	0	17	362	201
1	9	2	"glnP"	"89Mult_I8"	0	18	187	40
1	1	3	"spr0601"	"98Mult_M4"	-50	19	349	81
1	2	3	"celB"	"87Mult_A8"	-50	20	431	112
1	3	3	"iga"	"88Mult_E8"	0	21	438	159
1	4	3	"glnP"	"89Mult_I8"	-50	22	231	-4
1	5	3	"ABC_N/P"	"90Mult_M8"	0	23	252	52
1	6	3	"spr1221"	"99Mult_A12"	0	24	275	85
1	7	3	"spr1403"	"91Mult_E12"	0	25	249	63
1	8	3	"spr1496"	"92Mult_I12"	-50	26	205	38
1	9	3	"ABC_NP"	"100Mult_M12"	0	27	365	210
1	1	4	"spr1221"	"99Mult_A12"	0	28	427	152
1	2	4	"spr1403"	"91Mult_E12"	0	29	366	62
1	3	4	"spr1496"	"92Mult_I12"	0	30	262	8
1	4	4	"ABC_NP"	"100Mult_M12"	0	31	424	198
1	5	4	"SP_0462"	"77CellW_A16"	0	32	296	82
1	6	4	"SP_0464"	"81CellW_E16"	-50	33	229	21
1	7	4	"fstH"	"84Mult_A4"	0	34	463	255
1	8	4	"comA"	"85Mult_E4"	-50	35	236	64
1	9	4	"zmpB"	"86Mult_I4"	-50	36	224	73
1	1	5	"SP_0464"	"81CellW_E16"	0	37	371	104
1	2	5	"fstH"	"84Mult_A4"	0	38	511	239
1	3	5	"comA"	"85Mult_E4"	0	39	337	101
1	4	5	"zmpB"	"86Mult_I4"	-50	40	257	35
1	5	5	"spr0601"	"98Mult_M4"	0	41	295	74
1	6	5	"celB"	"87Mult_A8"	0	42	252	34
1	7	5	"iga"	"88Mult_E8"	0	43	396	190
1	8	5	"glnP"	"89Mult_I8"	-50	44	241	51
1	9	5	"ABC_N/P"	"90Mult_M8"	0	45	271	117
1	1	6	"celB"	"87Mult_A8"	0	46	400	139
1	2	6	"iga"	"88Mult_E8"	0	47	471	205
1	3	6	"glnP"	"89Mult_I8"	0	48	266	25
1	4	6	"ABC_N/P"	"90Mult_M8"	0	49	308	79
1	5	6	"spr1221"	"99Mult_A12"	0	50	307	93
1	6	6	"spr1403"	"91Mult_E12"	0	51	250	53
1	7	6	"spr1496"	"92Mult_I12"	-50	52	193	13
1	8	6	"ABC_NP"	"100Mult_M12"	0	53	349	176
1	9	6	"SP_0462"	"77CellW_A16"	0	54	352	193
1	1	7	"spr1403"	"91Mult_E12"	0	55	342	117
1	2	7	"spr1496"	"92Mult_I12"	0	56	293	45
1	3	7	"ABC_NP"	"100Mult_M12"	0	57	496	272
1	4	7	"SP_0462"	"77CellW_A16"	0	58	405	185
1	5	7	"SP_0464"	"81CellW_E16"	0	59	277	72
1	6	7	"fstH"	"84Mult_A4"	0	60	531	340
1	7	7	"comA"	"85Mult_E4"	0	61	293	113
1	8	7	"zmpB"	"86Mult_I4"	-50	62	208	47
1	9	7	"spr0601"	"98Mult_M4"	-50	63	204	57
1	1	8	"fstH"	"84Mult_A4"	0	64	525	329
1	2	8	"comA"	"85Mult_E4"	0	65	320	106
1	3	8	"zmpB"	"86Mult_I4"	0	66	253	59
1	4	8	"spr0601"	"98Mult_M4"	-50	67	242	59
1	5	8	"celB"	"87Mult_A8"	-50	68	248	69
1	6	8	"iga"	"88Mult_E8"	0	69	429	258
1	7	8	"glnP"	"89Mult_I8"	-50	70	202	37
1	8	8	"ABC_N/P"	"90Mult_M8"	-50	71	203	47
1	9	8	"spr1221"	"99Mult_A12"	0	72	284	141
2	1	1	"lytB"	"31CellW_N8"	0	73	410	319
2	2	1	"prtA"	"20CellW_B12"	0	74	793	698
2	3	1	"bgaA"	"43CellW_F12"	0	75	536	442
2	4	1	"nanA"	"46CellW_J12"	0	76	415	323
2	5	1	"spr1652/pfbA"	"25CellW_N12"	0	77	565	475
2	6	1	"nisP"	"39CellW_B16"	0	78	441	345
2	7	1	"spr1906"	"73CellW_F16"	0	79	314	220
2	8	1	"Buffer"	"Normaliz_J16"	-50	80	92	-1
2	9	1	"Buffer"	"Normaliz_N16"	-50	81	96	3
2	1	2	"nisP"	"39CellW_B16"	0	82	466	370
2	2	2	"spr1906"	"73CellW_F16"	0	83	325	205
2	3	2	"psrP"	"71CellW_B4"	0	84	503	327
2	4	2	"pblB_nt"	"48CellW_F4"	-50	85	242	81
2	5	2	"pblB_ct"	"49CellW_J4"	0	86	565	371
2	6	2	"spr0075/pfbB"	"24CellW_N4"	0	87	391	250
2	7	2	"pulA"	"19CellW_B8"	0	88	296	173
2	8	2	"hysA"	"51CellW_F8"	0	89	672	561
2	9	2	"spr0328"	"26CellW_J8"	0	90	696	597
2	1	3	"spr0075/pfbB"	"24CellW_N4"	0	91	412	310
2	2	3	"pulA"	"19CellW_B8"	0	92	299	156
2	3	3	"hysA"	"51CellW_F8"	0	93	459	337
2	4	3	"spr0328"	"26CellW_J8"	0	94	513	399
2	5	3	"lytB"	"31CellW_N8"	0	95	288	175
2	6	3	"prtA"	"20CellW_B12"	0	96	833	720
2	7	3	"bgaA"	"43CellW_F12"	0	97	494	357
2	8	3	"nanA"	"46CellW_J12"	0	98	440	321
2	9	3	"spr1652/pfbA"	"25CellW_N12"	0	99	549	443
2	1	4	"prtA"	"20CellW_B12"	0	100	649	542
2	2	4	"bgaA"	"43CellW_F12"	0	101	533	399
2	3	4	"nanA"	"46CellW_J12"	0	102	457	333
2	4	4	"spr1652/pfbA"	"25CellW_N12"	0	103	581	458
2	5	4	"nisP"	"39CellW_B16"	0	104	332	210
2	6	4	"spr1906"	"73CellW_F16"	0	105	407	287
2	7	4	"psrP"	"71CellW_B4"	0	106	478	313
2	8	4	"pblB_nt"	"48CellW_F4"	0	107	296	149
2	9	4	"pblB_ct"	"49CellW_J4"	0	108	534	424
2	1	5	"spr1906"	"73CellW_F16"	0	109	373	256
2	2	5	"psrP"	"71CellW_B4"	0	110	480	324
2	3	5	"pblB_nt"	"48CellW_F4"	0	111	351	208
2	4	5	"pblB_ct"	"49CellW_J4"	0	112	558	336
2	5	5	"spr0075/pfbB"	"24CellW_N4"	0	113	559	355
2	6	5	"pulA"	"19CellW_B8"	0	114	303	181
2	7	5	"hysA"	"51CellW_F8"	0	115	587	462
2	8	5	"spr0328"	"26CellW_J8"	0	116	520	401
2	9	5	"lytB"	"31CellW_N8"	0	117	370	266
2	1	6	"pulA"	"19CellW_B8"	0	118	353	234
2	2	6	"hysA"	"51CellW_F8"	0	119	547	403
2	3	6	"spr0328"	"26CellW_J8"	0	120	644	522
2	4	6	"lytB"	"31CellW_N8"	0	121	528	409
2	5	6	"prtA"	"20CellW_B12"	0	122	573	441
2	6	6	"bgaA"	"43CellW_F12"	0	123	613	483
2	7	6	"nanA"	"46CellW_J12"	0	124	560	436
2	8	6	"spr1652/pfbA"	"25CellW_N12"	0	125	546	429
2	9	6	"nisP"	"39CellW_B16"	0	126	565	462
2	1	7	"bgaA"	"43CellW_F12"	0	127	610	489
2	2	7	"nanA"	"46CellW_J12"	0	128	585	459
2	3	7	"spr1652/pfbA"	"25CellW_N12"	0	129	597	479
2	4	7	"nisP"	"39CellW_B16"	0	130	498	385
2	5	7	"spr1906"	"73CellW_F16"	0	131	395	258
2	6	7	"psrP"	"71CellW_B4"	0	132	577	378
2	7	7	"pblB_nt"	"48CellW_F4"	0	133	273	134
2	8	7	"pblB_ct"	"49CellW_J4"	0	134	527	383
2	9	7	"spr0075/pfbB"	"24CellW_N4"	0	135	508	374
2	1	8	"psrP"	"71CellW_B4"	0	136	469	337
2	2	8	"pblB_nt"	"48CellW_F4"	0	137	292	166
2	3	8	"pblB_ct"	"49CellW_J4"	0	138	587	473
2	4	8	"spr0075/pfbB"	"24CellW_N4"	0	139	467	344
2	5	8	"pulA"	"19CellW_B8"	0	140	336	223
2	6	8	"hysA"	"51CellW_F8"	0	141	528	418
2	7	8	"spr0328"	"26CellW_J8"	0	142	497	396
2	8	8	"lytB"	"31CellW_N8"	0	143	379	275
2	9	8	"prtA"	"20CellW_B12"	0	144	722	623
3	1	1	"nanB"	"58Secret_O8"	0	145	2814	2719
3	2	1	"spr1875"	"7Secret_C12"	0	146	2142	2041
3	3	1	"galU"	"21Secret_G12"	0	147	2031	1938
3	4	1	"cbpA"	"5Secret_K12"	0	148	1526	1440
3	5	1	"gsp_781"	"2Secret_O12"	0	149	1893	1802
3	6	1	"Control_1"	"C16"	0	150	10289	10176
3	7	1	"Control_2"	"G16"	-50	151	141	-8
3	8	1	"Buffer"	"Normaliz_K16"	-50	152	100	-30
3	9	1	"Buffer"	"Normaliz_O16"	-50	153	87	-9
3	1	2	"Control_1"	"C16"	0	154	10037	9917
3	2	2	"Control_2"	"G16"	-50	155	113	-7
3	3	2	"bloodAB"	"59Secret_C4"	0	156	1043	928
3	4	2	"strH"	"32Secret_G4"	0	157	924	828
3	5	2	"lysM"	"50Secret_K4"	0	158	1050	952
3	6	2	"lytB"	"63Secret_O4"	0	159	1307	1170
3	7	2	"phtE"	"45Secret_C8"	0	160	1409	1258
3	8	2	"spr0931"	"36Secret_G8"	0	161	1344	1224
3	9	2	"lytC"	"56Secret_K8"	0	162	1995	1885
3	1	3	"lytB"	"63Secret_O4"	0	163	1255	1153
3	2	3	"phtE"	"45Secret_C8"	0	164	1070	963
3	3	3	"spr0931"	"36Secret_G8"	0	165	1297	1166
3	4	3	"lytC"	"56Secret_K8"	0	166	1813	1712
3	5	3	"nanB"	"58Secret_O8"	0	167	2630	2541
3	6	3	"spr1875"	"7Secret_C12"	0	168	2092	1962
3	7	3	"galU"	"21Secret_G12"	0	169	1995	1837
3	8	3	"cbpA"	"5Secret_K12"	0	170	1453	1290
3	9	3	"gsp_781"	"2Secret_O12"	0	171	1539	1334
3	1	4	"spr1875"	"7Secret_C12"	0	172	2355	2257
3	2	4	"galU"	"21Secret_G12"	0	173	1794	1699
3	3	4	"cbpA"	"5Secret_K12"	0	174	1470	1366
3	4	4	"gsp_781"	"2Secret_O12"	0	175	1419	1321
3	5	4	"Control_1"	"C16"	0	176	9818	9731
3	6	4	"Control_2"	"G16"	-50	177	98	-10
3	7	4	"bloodAB"	"59Secret_C4"	0	178	1012	850
3	8	4	"strH"	"32Secret_G4"	0	179	873	691
3	9	4	"lysM"	"50Secret_K4"	0	180	1273	1118
3	1	5	"Control_2"	"G16"	-50	181	106	14
3	2	5	"bloodAB"	"59Secret_C4"	0	182	973	885
3	3	5	"strH"	"32Secret_G4"	0	183	810	722
3	4	5	"lysM"	"50Secret_K4"	0	184	997	905
3	5	5	"lytB"	"63Secret_O4"	0	185	1103	1002
3	6	5	"phtE"	"45Secret_C8"	0	186	1120	988
3	7	5	"spr0931"	"36Secret_G8"	0	187	1207	1043
3	8	5	"lytC"	"56Secret_K8"	0	188	1825	1666
3	9	5	"nanB"	"58Secret_O8"	0	189	2917	2783
3	1	6	"phtE"	"45Secret_C8"	0	190	1192	1105
3	2	6	"spr0931"	"36Secret_G8"	0	191	1235	1145
3	3	6	"lytC"	"56Secret_K8"	0	192	2039	1943
3	4	6	"nanB"	"58Secret_O8"	0	193	2576	2469
3	5	6	"spr1875"	"7Secret_C12"	0	194	2033	1922
3	6	6	"galU"	"21Secret_G12"	0	195	1836	1708
3	7	6	"cbpA"	"5Secret_K12"	0	196	1587	1426
3	8	6	"gsp_781"	"2Secret_O12"	0	197	1887	1720
3	9	6	"Control_1"	"C16"	0	198	6580	6363
3	1	7	"galU"	"21Secret_G12"	0	199	2145	2056
3	2	7	"cbpA"	"5Secret_K12"	0	200	1435	1338
3	3	7	"gsp_781"	"2Secret_O12"	0	201	1725	1601
3	4	7	"Control_1"	"C16"	0	202	11007	10849
3	5	7	"Control_2"	"G16"	-50	203	113	-22
3	6	7	"bloodAB"	"59Secret_C4"	0	204	996	870
3	7	7	"strH"	"32Secret_G4"	0	205	785	625
3	8	7	"lysM"	"50Secret_K4"	0	206	999	846
3	9	7	"lytB"	"63Secret_O4"	0	207	1459	1264
3	1	8	"bloodAB"	"59Secret_C4"	0	208	1183	1101
3	2	8	"strH"	"32Secret_G4"	0	209	996	909
3	3	8	"lysM"	"50Secret_K4"	0	210	1252	1150
3	4	8	"lytB"	"63Secret_O4"	0	211	1348	1219
3	5	8	"phtE"	"45Secret_C8"	0	212	1524	1383
3	6	8	"spr0931"	"36Secret_G8"	0	213	1361	1246
3	7	8	"lytC"	"56Secret_K8"	0	214	1996	1879
3	8	8	"nanB"	"58Secret_O8"	0	215	3212	3097
3	9	8	"spr1875"	"7Secret_C12"	0	216	2700	2594
4	1	1	"Control_10"	"P8"	-50	217	82	6
4	2	1	"Control_11"	"D12"	0	218	154	74
4	3	1	"Control_12"	"H12"	0	219	1246	1163
4	4	1	"Buffer"	"Normaliz_L12"	-50	220	99	12
4	5	1	"Buffer"	"Normaliz_P12"	-50	221	98	5
4	6	1	"Control+"	"Rango0.2_D16"	0	222	1932	1825
4	7	1	"Control+"	"Rango0.1_H16"	-50	223	375	271
4	8	1	"Buffer"	"Normaliz_L16"	0	224	725	624
4	9	1	"Buffer"	"Normaliz_P16"	0	225	353	246
4	1	2	"Control+"	"Rango0.2_D16"	0	226	1838	1755
4	2	2	"Control+"	"Rango0.1_H16"	-50	227	637	540
4	3	2	"Control_3"	"D4"	-50	228	178	74
4	4	2	"Control_4"	"H4"	0	229	10723	10595
4	5	2	"Control_5"	"L4"	0	230	357	223
4	6	2	"Control_6"	"P4"	0	231	1983	1854
4	7	2	"Control_7"	"D8"	0	232	1860	1607
4	8	2	"Control_8"	"H8"	0	233	810	676
4	9	2	"Control_9"	"L8"	-50	234	126	6
4	1	3	"Control_6"	"P4"	-50	235	73	-1
4	2	3	"Control_7"	"D8"	0	236	1854	1059
4	3	3	"Control_8"	"H8"	0	237	1232	639
4	4	3	"Control_9"	"L8"	-50	238	151	19
4	5	3	"Control_10"	"P8"	0	239	334	221
4	6	3	"Control_11"	"D12"	-50	240	95	8
4	7	3	"Control_12"	"H12"	0	241	499	297
4	8	3	"Buffer"	"Normaliz_L12"	0	242	587	422
4	9	3	"Buffer"	"Normaliz_P12"	-50	243	142	28
4	1	4	"Control_11"	"D12"	-50	244	68	-3
4	2	4	"Control_12"	"H12"	0	245	540	433
4	3	4	"Buffer"	"Normaliz_L12"	0	246	554	435
4	4	4	"Buffer"	"Normaliz_P12"	-50	247	284	161
4	5	4	"Control+"	"Rango0.2_D16"	-50	248	1678	1578
4	6	4	"Control+"	"Rango0.1_H16"	-50	249	372	259
4	7	4	"Control_3"	"D4"	-50	250	106	-35
4	8	4	"Control_4"	"H4"	0	251	9737	9599
4	9	4	"Control_5"	"L4"	0	252	316	210
4	1	5	"Control+"	"Rango0.1_H16"	0	253	2600	2519
4	2	5	"Control_3"	"D4"	0	254	104	17
4	3	5	"Control_4"	"H4"	0	255	8238	8130
4	4	5	"Control_5"	"L4"	0	256	2032	1916
4	5	5	"Control_6"	"P4"	0	257	649	551
4	6	5	"Control_7"	"D8"	0	258	1782	1181
4	7	5	"Control_8"	"H8"	0	259	1215	937
4	8	5	"Control_9"	"L8"	0	260	268	158
4	9	5	"Control_10"	"P8"	0	261	239	128
4	1	6	"Control_7"	"D8"	-50	262	71	-2
4	2	6	"Control_8"	"H8"	0	263	1235	1099
4	3	6	"Control_9"	"L8"	-50	264	110	-19
4	4	6	"Control_10"	"P8"	0	265	454	352
4	5	6	"Control_11"	"D12"	-50	266	106	17
4	6	6	"Control_12"	"H12"	0	267	451	347
4	7	6	"Buffer"	"Normaliz_L12"	0	268	277	152
4	8	6	"Buffer"	"Normaliz_P12"	0	269	617	511
4	9	6	"Control+"	"Rango0.2_D16"	0	270	1724	1622
4	1	7	"Control_12"	"H12"	-50	271	75	7
4	2	7	"Buffer"	"Normaliz_L12"	0	272	546	450
4	3	7	"Buffer"	"Normaliz_P12"	0	273	1471	1329
4	4	7	"Control+"	"Rango0.2_D16"	0	274	1609	1514
4	5	7	"Control+"	"Rango0.1_H16"	-50	275	302	214
4	6	7	"Control_3"	"D4"	-50	276	112	19
4	7	7	"Control_4"	"H4"	0	277	10217	10003
4	8	7	"Control_5"	"L4"	-50	278	110	-6
4	9	7	"Control_6"	"P4"	0	279	196	103
4	1	8	"Control_3"	"D4"	-50	280	68	3
4	2	8	"Control_4"	"H4"	0	281	9836	9746
4	3	8	"Control_5"	"L4"	0	282	521	428
4	4	8	"Control_6"	"P4"	0	283	268	190
4	5	8	"Control_7"	"D8"	0	284	1917	1815
4	6	8	"Control_8"	"H8"	0	285	1426	1066
4	7	8	"Control_9"	"L8"	-50	286	313	186
4	8	8	"Control_10"	"P8"	0	287	359	233
4	9	8	"Control_11"	"D12"	-50	288	168	61
5	1	1	"GADPH"	"68Cyt_M7"	0	289	870	777
5	2	1	"abc_sbp_2"	"30Lip_A11"	0	290	804	698
5	3	1	"abc_sbp"	"29Lip_E11"	0	291	487	365
5	4	1	"spr0174"	"79Lip_I11"	0	292	406	263
5	5	1	"aliA"	"10Lip_M11"	0	293	608	454
5	6	1	"slrA"	"17Lip_A15"	0	294	803	662
5	7	1	"spr0747"	"37Lip_E15"	0	295	656	527
5	8	1	"Buffer"	"Normaliz_I15"	-50	296	116	-3
5	9	1	"Buffer"	"Normaliz_M15"	-50	297	157	37
5	1	2	"slrA"	"17Lip_A15"	0	298	547	454
5	2	2	"spr0747"	"37Lip_E15"	0	299	520	395
5	3	2	"spxB"	"13Cyt_A3"	0	300	625	472
5	4	2	"clpP"	"66Cyt_E3"	0	301	969	793
5	5	2	"pavA"	"69Cyt_I3"	0	302	986	828
5	6	2	"eno"	"14Cyt_M3"	0	303	2324	2189
5	7	2	"PppA"	"70Cyt_A7"	0	304	1051	918
5	8	2	"ply"	"11Cyt_E7"	0	305	3008	2866
5	9	2	"lytA"	"12Cyt_I7"	0	306	2933	2806
5	1	3	"eno"	"14Cyt_M3"	0	307	1720	1612
5	2	3	"PppA"	"70Cyt_A7"	0	308	840	690
5	3	3	"ply"	"11Cyt_E7"	0	309	2167	1985
5	4	3	"lytA"	"12Cyt_I7"	0	310	1909	1725
5	5	3	"GADPH"	"68Cyt_M7"	0	311	1154	1003
5	6	3	"abc_sbp_2"	"30Lip_A11"	0	312	939	811
5	7	3	"abc_sbp"	"29Lip_E11"	0	313	527	404
5	8	3	"spr0174"	"79Lip_I11"	0	314	437	309
5	9	3	"aliA"	"10Lip_M11"	0	315	672	554
5	1	4	"abc_sbp_2"	"30Lip_A11"	0	316	898	761
5	2	4	"abc_sbp"	"29Lip_E11"	0	317	516	342
5	3	4	"spr0174"	"79Lip_I11"	0	318	410	241
5	4	4	"aliA"	"10Lip_M11"	0	319	528	374
5	5	4	"slrA"	"17Lip_A15"	0	320	726	582
5	6	4	"spr0747"	"37Lip_E15"	0	321	684	556
5	7	4	"spxB"	"13Cyt_A3"	0	322	745	623
5	8	4	"clpP"	"66Cyt_E3"	0	323	1239	1115
5	9	4	"pavA"	"69Cyt_I3"	0	324	1255	1132
5	1	5	"spr0747"	"37Lip_E15"	0	325	603	441
5	2	5	"spxB"	"13Cyt_A3"	0	326	730	550
5	3	5	"clpP"	"66Cyt_E3"	0	327	1106	949
5	4	5	"pavA"	"69Cyt_I3"	0	328	958	826
5	5	5	"eno"	"14Cyt_M3"	0	329	2317	2189
5	6	5	"PppA"	"70Cyt_A7"	0	330	1031	898
5	7	5	"ply"	"11Cyt_E7"	0	331	2890	2749
5	8	5	"lytA"	"12Cyt_I7"	0	332	2449	2325
5	9	5	"GADPH"	"68Cyt_M7"	0	333	1411	1289
5	1	6	"PppA"	"70Cyt_A7"	0	334	890	710
5	2	6	"ply"	"11Cyt_E7"	0	335	2498	2323
5	3	6	"lytA"	"12Cyt_I7"	0	336	2033	1902
5	4	6	"GADPH"	"68Cyt_M7"	0	337	1204	1088
5	5	6	"abc_sbp_2"	"30Lip_A11"	0	338	969	854
5	6	6	"abc_sbp"	"29Lip_E11"	0	339	534	418
5	7	6	"spr0174"	"79Lip_I11"	0	340	491	351
5	8	6	"aliA"	"10Lip_M11"	0	341	667	516
5	9	6	"slrA"	"17Lip_A15"	0	342	845	723
5	1	7	"abc_sbp"	"29Lip_E11"	0	343	535	385
5	2	7	"spr0174"	"79Lip_I11"	0	344	393	269
5	3	7	"aliA"	"10Lip_M11"	0	345	514	398
5	4	7	"slrA"	"17Lip_A15"	0	346	714	599
5	5	7	"spr0747"	"37Lip_E15"	0	347	628	511
5	6	7	"spxB"	"13Cyt_A3"	0	348	702	585
5	7	7	"clpP"	"66Cyt_E3"	0	349	1179	1042
5	8	7	"pavA"	"69Cyt_I3"	0	350	1089	954
5	9	7	"eno"	"14Cyt_M3"	0	351	2420	2298
5	1	8	"spxB"	"13Cyt_A3"	0	352	661	537
5	2	8	"clpP"	"66Cyt_E3"	0	353	1062	954
5	3	8	"pavA"	"69Cyt_I3"	0	354	972	866
5	4	8	"eno"	"14Cyt_M3"	0	355	2171	2063
5	5	8	"PppA"	"70Cyt_A7"	0	356	948	837
5	6	8	"ply"	"11Cyt_E7"	0	357	2434	2319
5	7	8	"lytA"	"12Cyt_I7"	0	358	1843	1723
5	8	8	"GADPH"	"68Cyt_M7"	0	359	1043	920
5	9	8	"abc_sbp_2"	"30Lip_A11"	0	360	992	868
6	1	1	"psaA"	"6Lip_N7"	0	361	2769	2628
6	2	1	"ABC_SBP"	"57Lip_B11"	0	362	3285	3131
6	3	1	"ABC_SBP"	"52Lip_F11"	0	363	1667	1554
6	4	1	"piuA"	"18Lip_J11"	0	364	1057	960
6	5	1	"amiA"	"3Lip_N11"	0	365	1130	1033
6	6	1	"msmE"	"78Lip_B15"	0	366	1061	972
6	7	1	"MalX"	"22Lip_F15"	0	367	1010	922
6	8	1	"Buffer"	"Normaliz_J15"	-50	368	88	1
6	9	1	"Buffer"	"Normaliz_N15"	0	369	216	124
6	1	2	"msmE"	"78Lip_B15"	0	370	942	816
6	2	2	"MalX"	"22Lip_F15"	0	371	965	829
6	3	2	"prsA_ppmA"	"16Lip_B3"	0	372	745	635
6	4	2	"lmb"	"33Lip_F3"	0	373	1505	1399
6	5	2	"piaA"	"15Lip_J3"	0	374	1270	1164
6	6	2	"phtA"	"55Lip_N3"	0	375	1247	1143
6	7	2	"glnH"	"28Lip_B7"	0	376	1981	1875
6	8	2	"pstS"	"80Lip_F7"	0	377	1097	984
6	9	2	"aliB"	"1Lip_J7"	0	378	1612	1515
6	1	3	"phtA"	"55Lip_N3"	0	379	1296	1180
6	2	3	"glnH"	"28Lip_B7"	0	380	1718	1582
6	3	3	"pstS"	"80Lip_F7"	0	381	942	818
6	4	3	"aliB"	"1Lip_J7"	0	382	1045	922
6	5	3	"psaA"	"6Lip_N7"	0	383	2735	2622
6	6	3	"ABC_SBP"	"57Lip_B11"	0	384	3262	3151
6	7	3	"ABC_SBP"	"52Lip_F11"	0	385	1563	1453
6	8	3	"piuA"	"18Lip_J11"	0	386	1015	905
6	9	3	"amiA"	"3Lip_N11"	0	387	1126	1027
6	1	4	"ABC_SBP"	"57Lip_B11"	0	388	3235	3111
6	2	4	"ABC_SBP"	"52Lip_F11"	0	389	1503	1364
6	3	4	"piuA"	"18Lip_J11"	0	390	1005	871
6	4	4	"amiA"	"3Lip_N11"	0	391	1001	865
6	5	4	"msmE"	"78Lip_B15"	0	392	917	798
6	6	4	"MalX"	"22Lip_F15"	0	393	927	820
6	7	4	"prsA_ppmA"	"16Lip_B3"	0	394	691	585
6	8	4	"lmb"	"33Lip_F3"	0	395	1498	1388
6	9	4	"piaA"	"15Lip_J3"	0	396	1347	1251
6	1	5	"MalX"	"22Lip_F15"	0	397	958	832
6	2	5	"prsA_ppmA"	"16Lip_B3"	0	398	805	669
6	3	5	"lmb"	"33Lip_F3"	0	399	1380	1258
6	4	5	"piaA"	"15Lip_J3"	0	400	1160	1042
6	5	5	"phtA"	"55Lip_N3"	0	401	1166	1053
6	6	5	"glnH"	"28Lip_B7"	0	402	1747	1638
6	7	5	"pstS"	"80Lip_F7"	0	403	968	864
6	8	5	"aliB"	"1Lip_J7"	0	404	1197	1093
6	9	5	"psaA"	"6Lip_N7"	0	405	2718	2620
6	1	6	"glnH"	"28Lip_B7"	0	406	1679	1554
6	2	6	"pstS"	"80Lip_F7"	0	407	952	827
6	3	6	"aliB"	"1Lip_J7"	0	408	1115	992
6	4	6	"psaA"	"6Lip_N7"	0	409	2873	2750
6	5	6	"ABC_SBP"	"57Lip_B11"	0	410	3155	3043
6	6	6	"ABC_SBP"	"52Lip_F11"	0	411	1367	1261
6	7	6	"piuA"	"18Lip_J11"	0	412	876	776
6	8	6	"amiA"	"3Lip_N11"	0	413	1002	903
6	9	6	"msmE"	"78Lip_B15"	0	414	973	876
6	1	7	"ABC_SBP"	"52Lip_F11"	0	415	1169	1049
6	2	7	"piuA"	"18Lip_J11"	0	416	938	824
6	3	7	"amiA"	"3Lip_N11"	0	417	942	826
6	4	7	"msmE"	"78Lip_B15"	0	418	858	743
6	5	7	"MalX"	"22Lip_F15"	0	419	821	715
6	6	7	"prsA_ppmA"	"16Lip_B3"	0	420	583	484
6	7	7	"lmb"	"33Lip_F3"	0	421	1162	1066
6	8	7	"piaA"	"15Lip_J3"	0	422	1009	913
6	9	7	"phtA"	"55Lip_N3"	0	423	1027	929
6	1	8	"prsA_ppmA"	"16Lip_B3"	0	424	661	545
6	2	8	"lmb"	"33Lip_F3"	0	425	1087	985
6	3	8	"piaA"	"15Lip_J3"	0	426	950	853
6	4	8	"phtA"	"55Lip_N3"	0	427	840	751
6	5	8	"glnH"	"28Lip_B7"	0	428	1036	953
6	6	8	"pstS"	"80Lip_F7"	0	429	515	435
6	7	8	"aliB"	"1Lip_J7"	0	430	532	452
6	8	8	"psaA"	"6Lip_N7"	0	431	1385	1303
6	9	8	"ABC_SBP"	"57Lip_B11"	0	432	1701	1613
7	1	1	"cbpF"	"74N_term_wCS_O7"	0	433	1055	968
7	2	1	"spr0693"	"34N_term_C11"	0	434	1113	978
7	3	1	"ezrA"	"75N_term_G11"	0	435	1199	1107
7	4	1	"pepXP"	"72N_term_K11"	0	436	1332	1242
7	5	1	"phtD"	"44N_term_O11"	0	437	1082	991
7	6	1	"phpA"	"27N_term_C15"	0	438	1669	1576
7	7	1	"srtA"	"64N_term_wCS_G15"	0	439	1778	1683
7	8	1	"Buffer"	"Normaliz_K15"	-50	440	84	-2
7	9	1	"Buffer"	"Normaliz_O15"	-50	441	79	2
7	1	2	"phpA"	"27N_term_C15"	0	442	1883	1767
7	2	2	"srtA"	"64N_term_wCS_G15"	0	443	1371	587
7	3	2	"adcA"	"23Lip_C3"	0	444	796	488
7	4	2	"sp_2093"	"76N_term_G3"	0	445	755	559
7	5	2	"comB"	"54N_term_K3"	0	446	732	590
7	6	2	"pspA"	"4N_term_O3"	0	447	2042	1929
7	7	2	"pbpX"	"41N_term_C7"	0	448	1632	1490
7	8	2	"pbpA"	"9N_term_G7"	0	449	468	345
7	9	2	"spr0334"	"42Cyt_TMH_K7"	0	450	1017	934
7	1	3	"pspA"	"4N_term_O3"	0	451	2158	2044
7	2	3	"pbpX"	"41N_term_C7"	0	452	1671	1448
7	3	3	"pbpA"	"9N_term_G7"	0	453	649	402
7	4	3	"spr0334"	"42Cyt_TMH_K7"	0	454	686	585
7	5	3	"cbpF"	"74N_term_wCS_O7"	0	455	788	681
7	6	3	"spr0693"	"34N_term_C11"	0	456	630	506
7	7	3	"ezrA"	"75N_term_G11"	0	457	1354	776
7	8	3	"pepXP"	"72N_term_K11"	0	458	1976	1678
7	9	3	"phtD"	"44N_term_O11"	0	459	1106	1015
7	1	4	"spr0693"	"34N_term_C11"	0	460	869	774
7	2	4	"ezrA"	"75N_term_G11"	0	461	1078	965
7	3	4	"pepXP"	"72N_term_K11"	0	462	1422	1276
7	4	4	"phtD"	"44N_term_O11"	0	463	1840	1704
7	5	4	"phpA"	"27N_term_C15"	0	464	1513	1388
7	6	4	"srtA"	"64N_term_wCS_G15"	0	465	1650	1467
7	7	4	"adcA"	"23Lip_C3"	0	466	1146	535
7	8	4	"sp_2093"	"76N_term_G3"	0	467	647	36
7	9	4	"comB"	"54N_term_K3"	0	468	905	778
7	1	5	"srtA"	"64N_term_wCS_G15"	0	469	2325	2167
7	2	5	"adcA"	"23Lip_C3"	0	470	1062	567
7	3	5	"sp_2093"	"76N_term_G3"	0	471	624	166
7	4	5	"comB"	"54N_term_K3"	0	472	690	200
7	5	5	"pspA"	"4N_term_O3"	0	473	1737	1192
7	6	5	"pbpX"	"41N_term_C7"	0	474	1326	927
7	7	5	"pbpA"	"9N_term_G7"	0	475	754	405
7	8	5	"spr0334"	"42Cyt_TMH_K7"	0	476	1086	544
7	9	5	"cbpF"	"74N_term_wCS_O7"	0	477	1608	1482
7	1	6	"pbpX"	"41N_term_C7"	0	478	1345	1235
7	2	6	"pbpA"	"9N_term_G7"	0	479	407	267
7	3	6	"spr0334"	"42Cyt_TMH_K7"	0	480	634	491
7	4	6	"cbpF"	"74N_term_wCS_O7"	0	481	1068	753
7	5	6	"spr0693"	"34N_term_C11"	0	482	1250	693
7	6	6	"ezrA"	"75N_term_G11"	0	483	1136	740
7	7	6	"pepXP"	"72N_term_K11"	0	484	1021	868
7	8	6	"phtD"	"44N_term_O11"	0	485	1769	1618
7	9	6	"phpA"	"27N_term_C15"	0	486	1429	1324
7	1	7	"ezrA"	"75N_term_G11"	0	487	1508	1394
7	2	7	"pepXP"	"72N_term_K11"	0	488	1840	1642
7	3	7	"phtD"	"44N_term_O11"	0	489	1035	886
7	4	7	"phpA"	"27N_term_C15"	0	490	1491	1327
7	5	7	"srtA"	"64N_term_wCS_G15"	0	491	2952	2575
7	6	7	"adcA"	"23Lip_C3"	0	492	779	413
7	7	7	"sp_2093"	"76N_term_G3"	0	493	444	134
7	8	7	"comB"	"54N_term_K3"	0	494	573	407
7	9	7	"pspA"	"4N_term_O3"	0	495	2075	1949
7	1	8	"adcA"	"23Lip_C3"	0	496	1032	505
7	2	8	"sp_2093"	"76N_term_G3"	0	497	700	198
7	3	8	"comB"	"54N_term_K3"	0	498	741	598
7	4	8	"pspA"	"4N_term_O3"	0	499	1427	1297
7	5	8	"pbpX"	"41N_term_C7"	0	500	1272	1139
7	6	8	"pbpA"	"9N_term_G7"	0	501	587	386
7	7	8	"spr0334"	"42Cyt_TMH_K7"	0	502	919	782
7	8	8	"cbpF"	"74N_term_wCS_O7"	0	503	761	650
7	9	8	"spr0693"	"34N_term_C11"	0	504	885	788
8	1	1	"pbp1b"	"47Cyt_TMH_P7"	0	505	1570	1488
8	2	1	"pcpA"	"62N_term_wCS_D11"	0	506	863	769
8	3	1	"sphtra"	"8N_term_H11"	0	507	921	799
8	4	1	"cps4C"	"97Mult_L11"	0	508	1196	944
8	5	1	"rrgB"	"95Mult_P11"	0	509	958	844
8	6	1	"TMP"	"96Mult_D15"	0	510	812	343
8	7	1	"LambdaSa04"	"94Mult_H15"	0	511	945	409
8	8	1	"Buffer"	"Normaliz_L15"	-50	512	146	64
8	9	1	"Buffer"	"Normaliz_P15"	-50	513	77	0
8	1	2	"TMP"	"96Mult_D15"	0	514	855	759
8	2	2	"LambdaSa04"	"94Mult_H15"	0	515	2040	1760
8	3	2	"potD"	"65N_term_D3"	0	516	1789	1395
8	4	2	"pgdA"	"40N_term_H3"	0	517	1318	761
8	5	2	"spr1370"	"38Cyt_TMH_L3"	-50	518	559	350
8	6	2	"spr1418"	"82N_term_P3"	0	519	1386	1037
8	7	2	"stkP"	"67Cyt_TMH_D7"	0	520	1554	1071
8	8	2	"spr1584"	"83N_term_H7"	0	521	1433	1284
8	9	2	"pbp2A"	"53N_term_L7"	0	522	1413	1317
8	1	3	"spr1418"	"82N_term_P3"	0	523	2069	1980
8	2	3	"stkP"	"67Cyt_TMH_D7"	0	524	1592	1436
8	3	3	"spr1584"	"83N_term_H7"	0	525	1291	1167
8	4	3	"pbp2A"	"53N_term_L7"	0	526	1374	1242
8	5	3	"pbp1b"	"47Cyt_TMH_P7"	0	527	1073	962
8	6	3	"pcpA"	"62N_term_wCS_D11"	0	528	651	550
8	7	3	"sphtra"	"8N_term_H11"	-50	529	752	597
8	8	3	"cps4C"	"97Mult_L11"	0	530	818	234
8	9	3	"rrgB"	"95Mult_P11"	0	531	1168	987
8	1	4	"pcpA"	"62N_term_wCS_D11"	0	532	524	426
8	2	4	"sphtra"	"8N_term_H11"	0	533	1673	1524
8	3	4	"cps4C"	"97Mult_L11"	0	534	526	410
8	4	4	"rrgB"	"95Mult_P11"	0	535	540	398
8	5	4	"TMP"	"96Mult_D15"	0	536	867	698
8	6	4	"LambdaSa04"	"94Mult_H15"	-50	537	226	70
8	7	4	"potD"	"65N_term_D3"	0	538	1519	786
8	8	4	"pgdA"	"40N_term_H3"	0	539	1373	413
8	9	4	"spr1370"	"38Cyt_TMH_L3"	0	540	917	735
8	1	5	"LambdaSa04"	"94Mult_H15"	0	541	816	705
8	2	5	"potD"	"65N_term_D3"	0	542	1473	1025
8	3	5	"pgdA"	"40N_term_H3"	0	543	1417	1231
8	4	5	"spr1370"	"38Cyt_TMH_L3"	0	544	1025	879
8	5	5	"spr1418"	"82N_term_P3"	0	545	1404	1127
8	6	5	"stkP"	"67Cyt_TMH_D7"	0	546	1491	1186
8	7	5	"spr1584"	"83N_term_H7"	0	547	1060	801
8	8	5	"pbp2A"	"53N_term_L7"	0	548	1026	714
8	9	5	"pbp1b"	"47Cyt_TMH_P7"	0	549	1143	974
8	1	6	"stkP"	"67Cyt_TMH_D7"	0	550	1573	1469
8	2	6	"spr1584"	"83N_term_H7"	0	551	1352	1215
8	3	6	"pbp2A"	"53N_term_L7"	0	552	976	858
8	4	6	"pbp1b"	"47Cyt_TMH_P7"	0	553	953	845
8	5	6	"pcpA"	"62N_term_wCS_D11"	0	554	762	646
8	6	6	"sphtra"	"8N_term_H11"	0	555	1268	836
8	7	6	"cps4C"	"97Mult_L11"	0	556	1142	524
8	8	6	"rrgB"	"95Mult_P11"	0	557	1048	749
8	9	6	"TMP"	"96Mult_D15"	0	558	936	749
8	1	7	"sphtra"	"8N_term_H11"	0	559	506	409
8	2	7	"cps4C"	"97Mult_L11"	0	560	400	289
8	3	7	"rrgB"	"95Mult_P11"	0	561	347	241
8	4	7	"TMP"	"96Mult_D15"	0	562	366	251
8	5	7	"LambdaSa04"	"94Mult_H15"	0	563	463	332
8	6	7	"potD"	"65N_term_D3"	0	564	1891	863
8	7	7	"pgdA"	"40N_term_H3"	0	565	1775	358
8	8	7	"spr1370"	"38Cyt_TMH_L3"	0	566	997	718
8	9	7	"spr1418"	"82N_term_P3"	0	567	1373	1209
8	1	8	"potD"	"65N_term_D3"	0	568	1907	1820
8	2	8	"pgdA"	"40N_term_H3"	0	569	1593	1495
8	3	8	"spr1370"	"38Cyt_TMH_L3"	0	570	1299	1207
8	4	8	"spr1418"	"82N_term_P3"	0	571	1415	1322
8	5	8	"stkP"	"67Cyt_TMH_D7"	0	572	1116	1017
8	6	8	"spr1584"	"83N_term_H7"	0	573	1135	1005
8	7	8	"pbp2A"	"53N_term_L7"	0	574	968	820
8	8	8	"pbp1b"	"47Cyt_TMH_P7"	0	575	762	662
8	9	8	"pcpA"	"62N_term_wCS_D11"	0	576	645	552
