# Supplementary material for: Data in support of proteomic analysis of pneumococcal pediatric clinical isolates to construct a protein array
Source: Data Brief. 2016 Feb 5;6:917–22. doi: 10.1016/j.dib.2016.01.057 (PMC4758182; doi:10.1016/j.dib.2016.01.057)
Supplement: Supplementary file 4 — Supplementary material [file mmc4.zip › Protein array raw data/IgG/C1_S42_IgG-Cy3.txt]

ATF	1.0
31	9    
"Type=GenePix Export 3"
"DateTime=2014/02/27 09:41:36"
"Settings=C:\Documents and Settings\Usuario\Escritorio\Datos Usuarios\Alfonso\Escaneado_27-2-14\Suero 42\S41_IgG-Cy3.gps"
"GalFile=C:\Documents and Settings\Usuario\Escritorio\Datos Usuarios\Alfonso\Gals\Gal_Alfonso.2.gal"
"PixelSize=5"
"Wavelengths=n/a	532"
"ImageFiles=n/a	C:\Documents and Settings\Usuario\Escritorio\Datos Usuarios\Alfonso\Escaneado_27-2-14\Suero 42\S42_IgG-Cy3.tif 1"
"NormalizationMethod=None"
"NormalizationFactors=n/a	1"
"JpegImage="
"StdDev=Type 1"
"RatioFormulations=W1/W2 (/532)"
"Barcode="
"BackgroundSubtraction=LocalFeature"
"ImageOrigin=0, 0"
"JpegOrigin=3385, 10930"
"Creator=GenePix Pro 4.1.1.4"
"Scanner=GenePix 4000B [92870]"
"FocusPosition=0"
"Temperature=23.06"
"LinesAveraged=1"
"Comment="
"PMTGain=n/a	400"
"ScanPower=n/a	100"
"LaserPower=n/a	3.43"
"LaserOnTime=n/a	42189"
"Filters=n/a	"
"ScanRegion=584,2088,3888,3498"
"Supplier=BioRobotics"
"ArrayerSoftwareName=TAS Application Suite (MicroGrid II)"
"ArrayerSoftwareVersion=2.2.2.5"
"Block"	"Column"	"Row"	"Name"	"ID"	"Flags"	"Index"	"F532 Median"	"F532 Median - B532"
1	1	1	"ABC_N/P"	"90Mult_M6"	0	1	471	372
1	2	1	"spr1221"	"99Mult_A10"	0	2	818	687
1	3	1	"spr1403"	"91Mult_E10"	0	3	552	415
1	4	1	"spr1496"	"92Mult_I10"	0	4	373	231
1	5	1	"ABC_NP"	"100Mult_M10"	0	5	1573	1418
1	6	1	"SP_0462"	"77CellW_A14"	0	6	1714	1564
1	7	1	"SP_0464"	"81CellW_E14"	0	7	706	578
1	8	1	"Buffer"	"Normaliz_I14"	0	8	117	14
1	9	1	"Buffer"	"Normaliz_M14"	0	9	97	6
1	1	2	"SP_0462"	"77CellW_A14"	0	10	839	717
1	2	2	"SP_0464"	"81CellW_E14"	0	11	400	174
1	3	2	"fstH"	"84Mult_A2"	0	12	3104	2834
1	4	2	"comA"	"85Mult_E2"	0	13	786	570
1	5	2	"zmpB"	"86Mult_I2"	0	14	1102	895
1	6	2	"spr0601"	"98Mult_M2"	0	15	1016	826
1	7	2	"celB"	"87Mult_A6"	0	16	419	251
1	8	2	"iga"	"88Mult_E6"	0	17	1827	1685
1	9	2	"glnP"	"89Mult_I6"	0	18	275	155
1	1	3	"spr0601"	"98Mult_M2"	0	19	675	548
1	2	3	"celB"	"87Mult_A6"	0	20	440	260
1	3	3	"iga"	"88Mult_E6"	0	21	1376	1202
1	4	3	"glnP"	"89Mult_I6"	0	22	834	635
1	5	3	"ABC_N/P"	"90Mult_M6"	0	23	552	352
1	6	3	"spr1221"	"99Mult_A10"	0	24	856	673
1	7	3	"spr1403"	"91Mult_E10"	0	25	669	491
1	8	3	"spr1496"	"92Mult_I10"	0	26	468	313
1	9	3	"ABC_NP"	"100Mult_M10"	0	27	2524	2392
1	1	4	"spr1221"	"99Mult_A10"	0	28	649	519
1	2	4	"spr1403"	"91Mult_E10"	0	29	515	300
1	3	4	"spr1496"	"92Mult_I10"	0	30	393	215
1	4	4	"ABC_NP"	"100Mult_M10"	0	31	1436	1230
1	5	4	"SP_0462"	"77CellW_A14"	0	32	889	682
1	6	4	"SP_0464"	"81CellW_E14"	0	33	556	385
1	7	4	"fstH"	"84Mult_A2"	0	34	2928	2732
1	8	4	"comA"	"85Mult_E2"	0	35	736	584
1	9	4	"zmpB"	"86Mult_I2"	0	36	422	296
1	1	5	"SP_0464"	"81CellW_E14"	0	37	388	256
1	2	5	"fstH"	"84Mult_A2"	0	38	2803	2344
1	3	5	"comA"	"85Mult_E2"	0	39	718	500
1	4	5	"zmpB"	"86Mult_I2"	0	40	381	182
1	5	5	"spr0601"	"98Mult_M2"	0	41	895	677
1	6	5	"celB"	"87Mult_A6"	0	42	411	240
1	7	5	"iga"	"88Mult_E6"	0	43	1463	1289
1	8	5	"glnP"	"89Mult_I6"	0	44	494	329
1	9	5	"ABC_N/P"	"90Mult_M6"	0	45	722	593
1	1	6	"celB"	"87Mult_A6"	0	46	342	215
1	2	6	"iga"	"88Mult_E6"	0	47	1386	1197
1	3	6	"glnP"	"89Mult_I6"	0	48	252	90
1	4	6	"ABC_N/P"	"90Mult_M6"	0	49	342	177
1	5	6	"spr1221"	"99Mult_A10"	0	50	711	545
1	6	6	"spr1403"	"91Mult_E10"	0	51	433	267
1	7	6	"spr1496"	"92Mult_I10"	0	52	348	190
1	8	6	"ABC_NP"	"100Mult_M10"	0	53	1653	1500
1	9	6	"SP_0462"	"77CellW_A14"	0	54	1305	1181
1	1	7	"spr1403"	"91Mult_E10"	0	55	485	365
1	2	7	"spr1496"	"92Mult_I10"	0	56	297	128
1	3	7	"ABC_NP"	"100Mult_M10"	0	57	1611	1440
1	4	7	"SP_0462"	"77CellW_A14"	0	58	1006	813
1	5	7	"SP_0464"	"81CellW_E14"	0	59	641	480
1	6	7	"fstH"	"84Mult_A2"	0	60	2774	2618
1	7	7	"comA"	"85Mult_E2"	0	61	642	498
1	8	7	"zmpB"	"86Mult_I2"	0	62	411	278
1	9	7	"spr0601"	"98Mult_M2"	0	63	923	804
1	1	8	"fstH"	"84Mult_A2"	0	64	2236	2120
1	2	8	"comA"	"85Mult_E2"	0	65	831	669
1	3	8	"zmpB"	"86Mult_I2"	0	66	923	765
1	4	8	"spr0601"	"98Mult_M2"	0	67	1058	876
1	5	8	"celB"	"87Mult_A6"	0	68	315	176
1	6	8	"iga"	"88Mult_E6"	0	69	1594	1463
1	7	8	"glnP"	"89Mult_I6"	0	70	211	82
1	8	8	"ABC_N/P"	"90Mult_M6"	0	71	338	218
1	9	8	"spr1221"	"99Mult_A10"	0	72	897	784
2	1	1	"lytB"	"31CellW_N6"	0	73	2055	1960
2	2	1	"prtA"	"20CellW_B10"	0	74	3241	3130
2	3	1	"bgaA"	"43CellW_F10"	0	75	2296	2190
2	4	1	"nanA"	"46CellW_J10"	0	76	1082	979
2	5	1	"spr1652/pfbA"	"25CellW_N10"	0	77	2062	1965
2	6	1	"nisP"	"39CellW_B14"	0	78	1135	1034
2	7	1	"spr1906"	"73CellW_F14"	-50	79	366	294
2	8	1	"Buffer"	"Normaliz_J14"	0	80	66	1
2	9	1	"Buffer"	"Normaliz_N14"	0	81	62	0
2	1	2	"nisP"	"39CellW_B14"	0	82	3253	3123
2	2	2	"spr1906"	"73CellW_F14"	0	83	1419	1254
2	3	2	"psrP"	"71CellW_B2"	0	84	2338	2175
2	4	2	"pblB_nt"	"48CellW_F2"	0	85	1533	1105
2	5	2	"pblB_ct"	"49CellW_J2"	0	86	1084	827
2	6	2	"spr0075/pfbB"	"24CellW_N2"	0	87	1004	573
2	7	2	"pulA"	"19CellW_B6"	0	88	735	405
2	8	2	"hysA"	"51CellW_F6"	0	89	612	529
2	9	2	"spr0328"	"26CellW_J6"	0	90	409	342
2	1	3	"spr0075/pfbB"	"24CellW_N2"	0	91	1698	1541
2	2	3	"pulA"	"19CellW_B6"	0	92	2860	2424
2	3	3	"hysA"	"51CellW_F6"	0	93	2683	2509
2	4	3	"spr0328"	"26CellW_J6"	0	94	3079	2911
2	5	3	"lytB"	"31CellW_N6"	0	95	1584	1430
2	6	3	"prtA"	"20CellW_B10"	0	96	1839	1618
2	7	3	"bgaA"	"43CellW_F10"	0	97	1531	1235
2	8	3	"nanA"	"46CellW_J10"	0	98	898	807
2	9	3	"spr1652/pfbA"	"25CellW_N10"	0	99	429	357
2	1	4	"prtA"	"20CellW_B10"	0	100	3980	3825
2	2	4	"bgaA"	"43CellW_F10"	0	101	3831	3237
2	3	4	"nanA"	"46CellW_J10"	0	102	3673	3499
2	4	4	"spr1652/pfbA"	"25CellW_N10"	0	103	2816	2646
2	5	4	"nisP"	"39CellW_B14"	0	104	1768	1612
2	6	4	"spr1906"	"73CellW_F14"	0	105	838	710
2	7	4	"psrP"	"71CellW_B2"	0	106	893	664
2	8	4	"pblB_nt"	"48CellW_F2"	0	107	361	251
2	9	4	"pblB_ct"	"49CellW_J2"	0	108	341	268
2	1	5	"spr1906"	"73CellW_F14"	0	109	1384	1250
2	2	5	"psrP"	"71CellW_B2"	0	110	2240	1299
2	3	5	"pblB_nt"	"48CellW_F2"	0	111	1701	1071
2	4	5	"pblB_ct"	"49CellW_J2"	0	112	1921	1734
2	5	5	"spr0075/pfbB"	"24CellW_N2"	0	113	1153	684
2	6	5	"pulA"	"19CellW_B6"	0	114	1399	1262
2	7	5	"hysA"	"51CellW_F6"	0	115	758	629
2	8	5	"spr0328"	"26CellW_J6"	0	116	999	901
2	9	5	"lytB"	"31CellW_N6"	0	117	250	177
2	1	6	"pulA"	"19CellW_B6"	0	118	3026	2894
2	2	6	"hysA"	"51CellW_F6"	0	119	2121	1451
2	3	6	"spr0328"	"26CellW_J6"	0	120	1945	1810
2	4	6	"lytB"	"31CellW_N6"	0	121	1337	1204
2	5	6	"prtA"	"20CellW_B10"	0	122	2378	2042
2	6	6	"bgaA"	"43CellW_F10"	0	123	2129	1794
2	7	6	"nanA"	"46CellW_J10"	0	124	1671	1553
2	8	6	"spr1652/pfbA"	"25CellW_N10"	0	125	924	833
2	9	6	"nisP"	"39CellW_B14"	0	126	487	410
2	1	7	"bgaA"	"43CellW_F10"	0	127	3785	3656
2	2	7	"nanA"	"46CellW_J10"	0	128	4192	4003
2	3	7	"spr1652/pfbA"	"25CellW_N10"	0	129	2176	2038
2	4	7	"nisP"	"39CellW_B14"	0	130	1798	1657
2	5	7	"spr1906"	"73CellW_F14"	0	131	1315	896
2	6	7	"psrP"	"71CellW_B2"	0	132	1138	696
2	7	7	"pblB_nt"	"48CellW_F2"	0	133	508	370
2	8	7	"pblB_ct"	"49CellW_J2"	0	134	648	548
2	9	7	"spr0075/pfbB"	"24CellW_N2"	0	135	426	345
2	1	8	"psrP"	"71CellW_B2"	0	136	1509	1395
2	2	8	"pblB_nt"	"48CellW_F2"	0	137	951	814
2	3	8	"pblB_ct"	"49CellW_J2"	0	138	2346	2222
2	4	8	"spr0075/pfbB"	"24CellW_N2"	0	139	1764	1632
2	5	8	"pulA"	"19CellW_B6"	0	140	2020	1904
2	6	8	"hysA"	"51CellW_F6"	0	141	997	895
2	7	8	"spr0328"	"26CellW_J6"	0	142	1272	1185
2	8	8	"lytB"	"31CellW_N6"	0	143	564	489
2	9	8	"prtA"	"20CellW_B10"	0	144	427	358
3	1	1	"nanB"	"58Secret_O6"	0	145	9384	9284
3	2	1	"spr1875"	"7Secret_C10"	0	146	4053	3950
3	3	1	"galU"	"21Secret_G10"	0	147	1502	1399
3	4	1	"cbpA"	"5Secret_K10"	0	148	2776	2677
3	5	1	"gsp_781"	"2Secret_O10"	0	149	6989	6889
3	6	1	"Control_1"	"C14"	0	150	4948	4844
3	7	1	"Control_2"	"G14"	0	151	362	260
3	8	1	"Buffer"	"Normaliz_K14"	0	152	101	7
3	9	1	"Buffer"	"Normaliz_O14"	0	153	91	-1
3	1	2	"Control_1"	"C14"	0	154	3157	3053
3	2	2	"Control_2"	"G14"	0	155	515	403
3	3	2	"bloodAB"	"59Secret_C2"	0	156	5807	5672
3	4	2	"strH"	"32Secret_G2"	0	157	3356	3037
3	5	2	"lysM"	"50Secret_K2"	0	158	9727	9589
3	6	2	"lytB"	"63Secret_O2"	0	159	4136	4020
3	7	2	"phtE"	"45Secret_C6"	0	160	3521	3412
3	8	2	"spr0931"	"36Secret_G6"	0	161	4587	4486
3	9	2	"lytC"	"56Secret_K6"	0	162	7255	7161
3	1	3	"lytB"	"63Secret_O2"	0	163	5872	5766
3	2	3	"phtE"	"45Secret_C6"	0	164	3320	3207
3	3	3	"spr0931"	"36Secret_G6"	0	165	4096	3978
3	4	3	"lytC"	"56Secret_K6"	0	166	7477	7354
3	5	3	"nanB"	"58Secret_O6"	0	167	8434	8314
3	6	3	"spr1875"	"7Secret_C10"	0	168	4603	4482
3	7	3	"galU"	"21Secret_G10"	0	169	5839	5720
3	8	3	"cbpA"	"5Secret_K10"	0	170	3842	3733
3	9	3	"gsp_781"	"2Secret_O10"	0	171	11747	11647
3	1	4	"spr1875"	"7Secret_C10"	0	172	2715	2613
3	2	4	"galU"	"21Secret_G10"	0	173	3594	3481
3	3	4	"cbpA"	"5Secret_K10"	0	174	3006	2902
3	4	4	"gsp_781"	"2Secret_O10"	0	175	6853	6741
3	5	4	"Control_1"	"C14"	0	176	14086	13974
3	6	4	"Control_2"	"G14"	0	177	523	404
3	7	4	"bloodAB"	"59Secret_C2"	0	178	4262	4144
3	8	4	"strH"	"32Secret_G2"	0	179	3133	3024
3	9	4	"lysM"	"50Secret_K2"	0	180	5073	4973
3	1	5	"Control_2"	"G14"	0	181	496	392
3	2	5	"bloodAB"	"59Secret_C2"	0	182	5754	5632
3	3	5	"strH"	"32Secret_G2"	0	183	3598	3486
3	4	5	"lysM"	"50Secret_K2"	0	184	9349	9212
3	5	5	"lytB"	"63Secret_O2"	0	185	5650	5520
3	6	5	"phtE"	"45Secret_C6"	0	186	3348	3238
3	7	5	"spr0931"	"36Secret_G6"	0	187	4211	4101
3	8	5	"lytC"	"56Secret_K6"	0	188	6822	6715
3	9	5	"nanB"	"58Secret_O6"	0	189	9934	9836
3	1	6	"phtE"	"45Secret_C6"	0	190	3496	3395
3	2	6	"spr0931"	"36Secret_G6"	0	191	3911	3791
3	3	6	"lytC"	"56Secret_K6"	0	192	5803	5692
3	4	6	"nanB"	"58Secret_O6"	0	193	6213	6093
3	5	6	"spr1875"	"7Secret_C10"	0	194	4568	4441
3	6	6	"galU"	"21Secret_G10"	0	195	6539	6420
3	7	6	"cbpA"	"5Secret_K10"	0	196	3890	3779
3	8	6	"gsp_781"	"2Secret_O10"	0	197	13045	12937
3	9	6	"Control_1"	"C14"	0	198	14765	14666
3	1	7	"galU"	"21Secret_G10"	0	199	5609	5504
3	2	7	"cbpA"	"5Secret_K10"	0	200	4020	3901
3	3	7	"gsp_781"	"2Secret_O10"	0	201	12130	12019
3	4	7	"Control_1"	"C14"	0	202	14677	14565
3	5	7	"Control_2"	"G14"	0	203	439	328
3	6	7	"bloodAB"	"59Secret_C2"	0	204	4110	3997
3	7	7	"strH"	"32Secret_G2"	0	205	3047	2937
3	8	7	"lysM"	"50Secret_K2"	0	206	4917	4813
3	9	7	"lytB"	"63Secret_O2"	0	207	4588	4491
3	1	8	"bloodAB"	"59Secret_C2"	0	208	4854	4748
3	2	8	"strH"	"32Secret_G2"	0	209	3244	3130
3	3	8	"lysM"	"50Secret_K2"	0	210	5179	5075
3	4	8	"lytB"	"63Secret_O2"	0	211	4514	4407
3	5	8	"phtE"	"45Secret_C6"	0	212	3627	3526
3	6	8	"spr0931"	"36Secret_G6"	0	213	4572	4477
3	7	8	"lytC"	"56Secret_K6"	0	214	7645	7550
3	8	8	"nanB"	"58Secret_O6"	0	215	10204	10112
3	9	8	"spr1875"	"7Secret_C10"	0	216	5637	5546
4	1	1	"Control_10"	"P6"	-50	217	73	-4
4	2	1	"Control_11"	"D10"	-50	218	71	-2
4	3	1	"Control_12"	"H10"	0	219	422	352
4	4	1	"Buffer"	"Normaliz_L10"	-50	220	73	5
4	5	1	"Buffer"	"Normaliz_P10"	-50	221	65	-1
4	6	1	"Control+"	"Rango0.2_D14"	0	222	2752	2674
4	7	1	"Control+"	"Rango0.1_H14"	0	223	198	123
4	8	1	"Buffer"	"Normaliz_L14"	0	224	88	16
4	9	1	"Buffer"	"Normaliz_P14"	0	225	84	18
4	1	2	"Control+"	"Rango0.2_D14"	0	226	4185	4100
4	2	2	"Control+"	"Rango0.1_H14"	0	227	414	334
4	3	2	"Control_3"	"D2"	0	228	5261	5187
4	4	2	"Control_4"	"H2"	0	229	170	87
4	5	2	"Control_5"	"L2"	-50	230	73	-9
4	6	2	"Control_6"	"P2"	-50	231	93	6
4	7	2	"Control_7"	"D6"	-50	232	83	-7
4	8	2	"Control_8"	"H6"	-50	233	76	2
4	9	2	"Control_9"	"L6"	0	234	75	4
4	1	3	"Control_6"	"P2"	-50	235	94	8
4	2	3	"Control_7"	"D6"	-50	236	82	-10
4	3	3	"Control_8"	"H6"	-50	237	90	2
4	4	3	"Control_9"	"L6"	-50	238	98	10
4	5	3	"Control_10"	"P6"	-50	239	83	-2
4	6	3	"Control_11"	"D10"	-50	240	89	-3
4	7	3	"Control_12"	"H10"	0	241	702	607
4	8	3	"Buffer"	"Normaliz_L10"	-50	242	86	2
4	9	3	"Buffer"	"Normaliz_P10"	-50	243	77	8
4	1	4	"Control_11"	"D10"	-50	244	88	-4
4	2	4	"Control_12"	"H10"	0	245	806	711
4	3	4	"Buffer"	"Normaliz_L10"	-50	246	104	5
4	4	4	"Buffer"	"Normaliz_P10"	-50	247	88	-7
4	5	4	"Control+"	"Rango0.2_D14"	0	248	3709	3619
4	6	4	"Control+"	"Rango0.1_H14"	0	249	4731	4633
4	7	4	"Control_3"	"D2"	0	250	8743	8650
4	8	4	"Control_4"	"H2"	-50	251	98	13
4	9	4	"Control_5"	"L2"	-50	252	79	10
4	1	5	"Control+"	"Rango0.1_H14"	0	253	4704	4608
4	2	5	"Control_3"	"D2"	0	254	8950	8854
4	3	5	"Control_4"	"H2"	-50	255	119	17
4	4	5	"Control_5"	"L2"	-50	256	112	6
4	5	5	"Control_6"	"P2"	0	257	154	50
4	6	5	"Control_7"	"D6"	-50	258	91	-16
4	7	5	"Control_8"	"H6"	-50	259	94	-4
4	8	5	"Control_9"	"L6"	-50	260	93	9
4	9	5	"Control_10"	"P6"	-50	261	72	5
4	1	6	"Control_7"	"D6"	-50	262	89	-3
4	2	6	"Control_8"	"H6"	-50	263	91	-7
4	3	6	"Control_9"	"L6"	0	264	250	146
4	4	6	"Control_10"	"P6"	-50	265	93	-9
4	5	6	"Control_11"	"D10"	-50	266	103	-9
4	6	6	"Control_12"	"H10"	0	267	965	853
4	7	6	"Buffer"	"Normaliz_L10"	-50	268	124	15
4	8	6	"Buffer"	"Normaliz_P10"	-50	269	91	2
4	9	6	"Control+"	"Rango0.2_D14"	0	270	1712	1645
4	1	7	"Control_12"	"H10"	0	271	782	687
4	2	7	"Buffer"	"Normaliz_L10"	-50	272	108	9
4	3	7	"Buffer"	"Normaliz_P10"	-50	273	95	1
4	4	7	"Control+"	"Rango0.2_D14"	0	274	5176	5077
4	5	7	"Control+"	"Rango0.1_H14"	0	275	856	744
4	6	7	"Control_3"	"D2"	0	276	10744	10640
4	7	7	"Control_4"	"H2"	0	277	296	191
4	8	7	"Control_5"	"L2"	-50	278	95	6
4	9	7	"Control_6"	"P2"	0	279	100	28
4	1	8	"Control_3"	"D2"	0	280	8903	8802
4	2	8	"Control_4"	"H2"	0	281	270	173
4	3	8	"Control_5"	"L2"	-50	282	95	2
4	4	8	"Control_6"	"P2"	0	283	163	65
4	5	8	"Control_7"	"D6"	-50	284	105	-3
4	6	8	"Control_8"	"H6"	-50	285	108	2
4	7	8	"Control_9"	"L6"	0	286	330	226
4	8	8	"Control_10"	"P6"	-50	287	91	2
4	9	8	"Control_11"	"D10"	-50	288	71	1
5	1	1	"GADPH"	"68Cyt_M5"	0	289	4834	4714
5	2	1	"abc_sbp_2"	"30Lip_A9"	0	290	3657	3542
5	3	1	"abc_sbp"	"29Lip_E9"	-50	291	876	761
5	4	1	"spr0174"	"79Lip_I9"	0	292	2087	1972
5	5	1	"aliA"	"10Lip_M9"	0	293	2706	2587
5	6	1	"slrA"	"17Lip_A13"	0	294	3403	3286
5	7	1	"spr0747"	"37Lip_E13"	0	295	3286	3177
5	8	1	"Buffer"	"Normaliz_I13"	0	296	105	2
5	9	1	"Buffer"	"Normaliz_M13"	0	297	100	5
5	1	2	"slrA"	"17Lip_A13"	0	298	1931	1816
5	2	2	"spr0747"	"37Lip_E13"	0	299	2674	2533
5	3	2	"spxB"	"13Cyt_A1"	0	300	4448	4282
5	4	2	"clpP"	"66Cyt_E1"	0	301	5460	5290
5	5	2	"pavA"	"69Cyt_I1"	0	302	4782	4630
5	6	2	"eno"	"14Cyt_M1"	0	303	10729	10588
5	7	2	"PppA"	"70Cyt_A5"	0	304	4600	4464
5	8	2	"ply"	"11Cyt_E5"	0	305	7559	7420
5	9	2	"lytA"	"12Cyt_I5"	0	306	8527	8415
5	1	3	"eno"	"14Cyt_M1"	0	307	11010	10901
5	2	3	"PppA"	"70Cyt_A5"	0	308	3778	3648
5	3	3	"ply"	"11Cyt_E5"	0	309	6337	6190
5	4	3	"lytA"	"12Cyt_I5"	0	310	6446	6280
5	5	3	"GADPH"	"68Cyt_M5"	0	311	4099	3937
5	6	3	"abc_sbp_2"	"30Lip_A9"	0	312	2946	2786
5	7	3	"abc_sbp"	"29Lip_E9"	0	313	1398	1215
5	8	3	"spr0174"	"79Lip_I9"	0	314	1788	1627
5	9	3	"aliA"	"10Lip_M9"	0	315	2942	2809
5	1	4	"abc_sbp_2"	"30Lip_A9"	0	316	2825	2711
5	2	4	"abc_sbp"	"29Lip_E9"	0	317	971	834
5	3	4	"spr0174"	"79Lip_I9"	0	318	1248	1104
5	4	4	"aliA"	"10Lip_M9"	0	319	1857	1701
5	5	4	"slrA"	"17Lip_A13"	0	320	2128	1984
5	6	4	"spr0747"	"37Lip_E13"	0	321	2395	2259
5	7	4	"spxB"	"13Cyt_A1"	0	322	4279	4139
5	8	4	"clpP"	"66Cyt_E1"	0	323	5568	5433
5	9	4	"pavA"	"69Cyt_I1"	0	324	4861	4743
5	1	5	"spr0747"	"37Lip_E13"	0	325	1834	1729
5	2	5	"spxB"	"13Cyt_A1"	0	326	3301	3170
5	3	5	"clpP"	"66Cyt_E1"	0	327	4271	4147
5	4	5	"pavA"	"69Cyt_I1"	0	328	3209	3090
5	5	5	"eno"	"14Cyt_M1"	0	329	8615	8484
5	6	5	"PppA"	"70Cyt_A5"	0	330	2800	2670
5	7	5	"ply"	"11Cyt_E5"	0	331	5146	5019
5	8	5	"lytA"	"12Cyt_I5"	0	332	5582	5453
5	9	5	"GADPH"	"68Cyt_M5"	0	333	4640	4533
5	1	6	"PppA"	"70Cyt_A5"	0	334	2229	2145
5	2	6	"ply"	"11Cyt_E5"	0	335	3775	3675
5	3	6	"lytA"	"12Cyt_I5"	0	336	3648	3543
5	4	6	"GADPH"	"68Cyt_M5"	0	337	2145	2036
5	5	6	"abc_sbp_2"	"30Lip_A9"	0	338	1518	1405
5	6	6	"abc_sbp"	"29Lip_E9"	0	339	739	625
5	7	6	"spr0174"	"79Lip_I9"	0	340	835	728
5	8	6	"aliA"	"10Lip_M9"	0	341	1592	1485
5	9	6	"slrA"	"17Lip_A13"	0	342	1912	1819
5	1	7	"abc_sbp"	"29Lip_E9"	0	343	205	132
5	2	7	"spr0174"	"79Lip_I9"	0	344	247	161
5	3	7	"aliA"	"10Lip_M9"	0	345	427	342
5	4	7	"slrA"	"17Lip_A13"	0	346	527	444
5	5	7	"spr0747"	"37Lip_E13"	0	347	578	496
5	6	7	"spxB"	"13Cyt_A1"	0	348	1131	1044
5	7	7	"clpP"	"66Cyt_E1"	0	349	1541	1458
5	8	7	"pavA"	"69Cyt_I1"	0	350	1227	1152
5	9	7	"eno"	"14Cyt_M1"	0	351	3146	3076
5	1	8	"spxB"	"13Cyt_A1"	0	352	279	136
5	2	8	"clpP"	"66Cyt_E1"	0	353	375	245
5	3	8	"pavA"	"69Cyt_I1"	0	354	286	196
5	4	8	"eno"	"14Cyt_M1"	0	355	782	702
5	5	8	"PppA"	"70Cyt_A5"	0	356	261	185
5	6	8	"ply"	"11Cyt_E5"	0	357	481	411
5	7	8	"lytA"	"12Cyt_I5"	0	358	418	353
5	8	8	"GADPH"	"68Cyt_M5"	0	359	272	209
5	9	8	"abc_sbp_2"	"30Lip_A9"	0	360	210	148
6	1	1	"psaA"	"6Lip_N5"	0	361	1318	1236
6	2	1	"ABC_SBP"	"57Lip_B9"	0	362	4561	4483
6	3	1	"ABC_SBP"	"52Lip_F9"	0	363	912	839
6	4	1	"piuA"	"18Lip_J9"	0	364	439	374
6	5	1	"amiA"	"3Lip_N9"	0	365	415	354
6	6	1	"msmE"	"78Lip_B13"	0	366	201	142
6	7	1	"MalX"	"22Lip_F13"	0	367	155	97
6	8	1	"Buffer"	"Normaliz_J13"	-50	368	57	-1
6	9	1	"Buffer"	"Normaliz_N13"	-50	369	58	-2
6	1	2	"msmE"	"78Lip_B13"	0	370	1253	1174
6	2	2	"MalX"	"22Lip_F13"	0	371	897	819
6	3	2	"prsA_ppmA"	"16Lip_B1"	0	372	920	845
6	4	2	"lmb"	"33Lip_F1"	0	373	672	605
6	5	2	"piaA"	"15Lip_J1"	0	374	436	372
6	6	2	"phtA"	"55Lip_N1"	0	375	320	254
6	7	2	"glnH"	"28Lip_B5"	-50	376	130	66
6	8	2	"pstS"	"80Lip_F5"	-50	377	128	67
6	9	2	"aliB"	"1Lip_J5"	-50	378	131	70
6	1	3	"phtA"	"55Lip_N1"	0	379	1582	1502
6	2	3	"glnH"	"28Lip_B5"	0	380	803	726
6	3	3	"pstS"	"80Lip_F5"	0	381	708	634
6	4	3	"aliB"	"1Lip_J5"	0	382	715	649
6	5	3	"psaA"	"6Lip_N5"	0	383	229	165
6	6	3	"ABC_SBP"	"57Lip_B9"	0	384	506	440
6	7	3	"ABC_SBP"	"52Lip_F9"	-50	385	79	14
6	8	3	"piuA"	"18Lip_J9"	-50	386	92	27
6	9	3	"amiA"	"3Lip_N9"	-50	387	113	51
6	1	4	"ABC_SBP"	"57Lip_B9"	0	388	2671	2596
6	2	4	"ABC_SBP"	"52Lip_F9"	0	389	414	341
6	3	4	"piuA"	"18Lip_J9"	0	390	370	300
6	4	4	"amiA"	"3Lip_N9"	0	391	376	311
6	5	4	"msmE"	"78Lip_B13"	0	392	171	110
6	6	4	"MalX"	"22Lip_F13"	-50	393	70	8
6	7	4	"prsA_ppmA"	"16Lip_B1"	-50	394	128	56
6	8	4	"lmb"	"33Lip_F1"	-50	395	146	70
6	9	4	"piaA"	"15Lip_J1"	-50	396	143	78
6	1	5	"MalX"	"22Lip_F13"	0	397	473	409
6	2	5	"prsA_ppmA"	"16Lip_B1"	0	398	378	314
6	3	5	"lmb"	"33Lip_F1"	0	399	312	250
6	4	5	"piaA"	"15Lip_J1"	0	400	221	161
6	5	5	"phtA"	"55Lip_N1"	0	401	144	85
6	6	5	"glnH"	"28Lip_B5"	-50	402	98	37
6	7	5	"pstS"	"80Lip_F5"	-50	403	115	52
6	8	5	"aliB"	"1Lip_J5"	-50	404	138	74
6	9	5	"psaA"	"6Lip_N5"	-50	405	94	26
6	1	6	"glnH"	"28Lip_B5"	0	406	216	158
6	2	6	"pstS"	"80Lip_F5"	0	407	159	99
6	3	6	"aliB"	"1Lip_J5"	0	408	167	108
6	4	6	"psaA"	"6Lip_N5"	-50	409	84	24
6	5	6	"ABC_SBP"	"57Lip_B9"	0	410	191	133
6	6	6	"ABC_SBP"	"52Lip_F9"	-50	411	60	0
6	7	6	"piuA"	"18Lip_J9"	-50	412	72	10
6	8	6	"amiA"	"3Lip_N9"	-50	413	94	30
6	9	6	"msmE"	"78Lip_B13"	-50	414	88	21
6	1	7	"ABC_SBP"	"52Lip_F9"	-50	415	86	29
6	2	7	"piuA"	"18Lip_J9"	-50	416	86	26
6	3	7	"amiA"	"3Lip_N9"	-50	417	93	34
6	4	7	"msmE"	"78Lip_B13"	-50	418	74	16
6	5	7	"MalX"	"22Lip_F13"	-50	419	77	18
6	6	7	"prsA_ppmA"	"16Lip_B1"	-50	420	99	31
6	7	7	"lmb"	"33Lip_F1"	-50	421	90	22
6	8	7	"piaA"	"15Lip_J1"	-50	422	98	35
6	9	7	"phtA"	"55Lip_N1"	-50	423	100	38
6	1	8	"prsA_ppmA"	"16Lip_B1"	-50	424	81	16
6	2	8	"lmb"	"33Lip_F1"	-50	425	75	9
6	3	8	"piaA"	"15Lip_J1"	-50	426	78	14
6	4	8	"phtA"	"55Lip_N1"	-50	427	77	14
6	5	8	"glnH"	"28Lip_B5"	-50	428	71	9
6	6	8	"pstS"	"80Lip_F5"	-50	429	74	11
6	7	8	"aliB"	"1Lip_J5"	-50	430	93	30
6	8	8	"psaA"	"6Lip_N5"	-50	431	71	6
6	9	8	"ABC_SBP"	"57Lip_B9"	-50	432	124	60
7	1	1	"cbpF"	"74N_term_wCS_O5"	0	433	1261	1182
7	2	1	"spr0693"	"34N_term_C9"	0	434	2465	2364
7	3	1	"ezrA"	"75N_term_G9"	0	435	2784	2674
7	4	1	"pepXP"	"72N_term_K9"	0	436	3969	3864
7	5	1	"phtD"	"44N_term_O9"	0	437	3959	3861
7	6	1	"phpA"	"27N_term_C13"	0	438	2919	2828
7	7	1	"srtA"	"64N_term_wCS_G13"	0	439	4430	4345
7	8	1	"Buffer"	"Normaliz_K13"	0	440	88	5
7	9	1	"Buffer"	"Normaliz_O13"	0	441	83	4
7	1	2	"phpA"	"27N_term_C13"	0	442	1827	1736
7	2	2	"srtA"	"64N_term_wCS_G13"	0	443	3868	3756
7	3	2	"adcA"	"23Lip_C1"	0	444	2584	2461
7	4	2	"sp_2093"	"76N_term_G1"	0	445	1838	1716
7	5	2	"comB"	"54N_term_K1"	0	446	1604	1492
7	6	2	"pspA"	"4N_term_O1"	0	447	3678	3572
7	7	2	"pbpX"	"41N_term_C5"	0	448	4363	4262
7	8	2	"pbpA"	"9N_term_G5"	0	449	1029	936
7	9	2	"spr0334"	"42Cyt_TMH_K5"	0	450	2664	2582
7	1	3	"pspA"	"4N_term_O1"	0	451	3034	2926
7	2	3	"pbpX"	"41N_term_C5"	0	452	4305	4174
7	3	3	"pbpA"	"9N_term_G5"	0	453	989	862
7	4	3	"spr0334"	"42Cyt_TMH_K5"	0	454	2102	1987
7	5	3	"cbpF"	"74N_term_wCS_O5"	0	455	2068	1955
7	6	3	"spr0693"	"34N_term_C9"	0	456	2182	2068
7	7	3	"ezrA"	"75N_term_G9"	0	457	2222	2107
7	8	3	"pepXP"	"72N_term_K9"	0	458	3787	3679
7	9	3	"phtD"	"44N_term_O9"	0	459	4083	3989
7	1	4	"spr0693"	"34N_term_C9"	0	460	1907	1800
7	2	4	"ezrA"	"75N_term_G9"	0	461	2471	2323
7	3	4	"pepXP"	"72N_term_K9"	0	462	4182	4052
7	4	4	"phtD"	"44N_term_O9"	0	463	3717	3597
7	5	4	"phpA"	"27N_term_C13"	0	464	2745	2626
7	6	4	"srtA"	"64N_term_wCS_G13"	0	465	3619	3500
7	7	4	"adcA"	"23Lip_C1"	0	466	2492	2371
7	8	4	"sp_2093"	"76N_term_G1"	0	467	1872	1759
7	9	4	"comB"	"54N_term_K1"	0	468	1976	1866
7	1	5	"srtA"	"64N_term_wCS_G13"	0	469	2690	2592
7	2	5	"adcA"	"23Lip_C1"	0	470	1985	1861
7	3	5	"sp_2093"	"76N_term_G1"	0	471	1666	1542
7	4	5	"comB"	"54N_term_K1"	0	472	1604	1479
7	5	5	"pspA"	"4N_term_O1"	0	473	3469	3342
7	6	5	"pbpX"	"41N_term_C5"	0	474	4186	4065
7	7	5	"pbpA"	"9N_term_G5"	0	475	866	748
7	8	5	"spr0334"	"42Cyt_TMH_K5"	0	476	2159	2053
7	9	5	"cbpF"	"74N_term_wCS_O5"	0	477	2203	2106
7	1	6	"pbpX"	"41N_term_C5"	0	478	2197	2101
7	2	6	"pbpA"	"9N_term_G5"	0	479	594	479
7	3	6	"spr0334"	"42Cyt_TMH_K5"	0	480	1748	1635
7	4	6	"cbpF"	"74N_term_wCS_O5"	0	481	1872	1757
7	5	6	"spr0693"	"34N_term_C9"	0	482	1947	1829
7	6	6	"ezrA"	"75N_term_G9"	0	483	1991	1872
7	7	6	"pepXP"	"72N_term_K9"	0	484	3371	3251
7	8	6	"phtD"	"44N_term_O9"	0	485	3411	3301
7	9	6	"phpA"	"27N_term_C13"	0	486	2566	2471
7	1	7	"ezrA"	"75N_term_G9"	0	487	719	541
7	2	7	"pepXP"	"72N_term_K9"	0	488	1371	1178
7	3	7	"phtD"	"44N_term_O9"	0	489	1564	1453
7	4	7	"phpA"	"27N_term_C13"	0	490	1305	1210
7	5	7	"srtA"	"64N_term_wCS_G13"	0	491	2171	2074
7	6	7	"adcA"	"23Lip_C1"	0	492	1440	1340
7	7	7	"sp_2093"	"76N_term_G1"	0	493	1080	979
7	8	7	"comB"	"54N_term_K1"	0	494	1151	1057
7	9	7	"pspA"	"4N_term_O1"	0	495	2664	2576
7	1	8	"adcA"	"23Lip_C1"	-50	496	1351	403
7	2	8	"sp_2093"	"76N_term_G1"	-50	497	1214	204
7	3	8	"comB"	"54N_term_K1"	0	498	451	134
7	4	8	"pspA"	"4N_term_O1"	0	499	533	403
7	5	8	"pbpX"	"41N_term_C5"	0	500	763	653
7	6	8	"pbpA"	"9N_term_G5"	0	501	195	81
7	7	8	"spr0334"	"42Cyt_TMH_K5"	0	502	553	448
7	8	8	"cbpF"	"74N_term_wCS_O5"	0	503	584	495
7	9	8	"spr0693"	"34N_term_C9"	0	504	593	519
8	1	1	"pbp1b"	"47Cyt_TMH_P5"	0	505	9739	9657
8	2	1	"pcpA"	"62N_term_wCS_D9"	0	506	333	247
8	3	1	"sphtra"	"8N_term_H9"	0	507	382	297
8	4	1	"cps4C"	"97Mult_L9"	0	508	1279	1185
8	5	1	"rrgB"	"95Mult_P9"	0	509	361	258
8	6	1	"TMP"	"96Mult_D13"	0	510	1056	957
8	7	1	"LambdaSa04"	"94Mult_H13"	0	511	448	355
8	8	1	"Buffer"	"Normaliz_L13"	0	512	85	7
8	9	1	"Buffer"	"Normaliz_P13"	0	513	62	-2
8	1	2	"TMP"	"96Mult_D13"	0	514	867	782
8	2	2	"LambdaSa04"	"94Mult_H13"	0	515	197	94
8	3	2	"potD"	"65N_term_D1"	0	516	5484	5375
8	4	2	"pgdA"	"40N_term_H1"	0	517	5532	5405
8	5	2	"spr1370"	"38Cyt_TMH_L1"	-50	518	2478	2347
8	6	2	"spr1418"	"82N_term_P1"	0	519	5611	5493
8	7	2	"stkP"	"67Cyt_TMH_D5"	0	520	1410	1309
8	8	2	"spr1584"	"83N_term_H5"	0	521	2804	2714
8	9	2	"pbp2A"	"53N_term_L5"	0	522	2314	2245
8	1	3	"spr1418"	"82N_term_P1"	0	523	7500	7409
8	2	3	"stkP"	"67Cyt_TMH_D5"	0	524	2999	2892
8	3	3	"spr1584"	"83N_term_H5"	0	525	6089	5978
8	4	3	"pbp2A"	"53N_term_L5"	0	526	6973	6776
8	5	3	"pbp1b"	"47Cyt_TMH_P5"	0	527	6144	5968
8	6	3	"pcpA"	"62N_term_wCS_D9"	0	528	285	174
8	7	3	"sphtra"	"8N_term_H9"	0	529	120	21
8	8	3	"cps4C"	"97Mult_L9"	0	530	469	386
8	9	3	"rrgB"	"95Mult_P9"	0	531	322	258
8	1	4	"pcpA"	"62N_term_wCS_D9"	0	532	391	272
8	2	4	"sphtra"	"8N_term_H9"	0	533	219	77
8	3	4	"cps4C"	"97Mult_L9"	0	534	1216	1094
8	4	4	"rrgB"	"95Mult_P9"	0	535	1652	1484
8	5	4	"TMP"	"96Mult_D13"	0	536	667	539
8	6	4	"LambdaSa04"	"94Mult_H13"	0	537	146	47
8	7	4	"potD"	"65N_term_D1"	0	538	2020	1914
8	8	4	"pgdA"	"40N_term_H1"	0	539	884	798
8	9	4	"spr1370"	"38Cyt_TMH_L1"	0	540	524	463
8	1	5	"LambdaSa04"	"94Mult_H13"	0	541	467	359
8	2	5	"potD"	"65N_term_D1"	0	542	4222	4025
8	3	5	"pgdA"	"40N_term_H1"	0	543	3849	3688
8	4	5	"spr1370"	"38Cyt_TMH_L1"	0	544	1790	1674
8	5	5	"spr1418"	"82N_term_P1"	0	545	3677	3587
8	6	5	"stkP"	"67Cyt_TMH_D5"	0	546	704	622
8	7	5	"spr1584"	"83N_term_H5"	0	547	1331	1226
8	8	5	"pbp2A"	"53N_term_L5"	0	548	1364	1273
8	9	5	"pbp1b"	"47Cyt_TMH_P5"	0	549	716	658
8	1	6	"stkP"	"67Cyt_TMH_D5"	0	550	2081	1996
8	2	6	"spr1584"	"83N_term_H5"	0	551	3466	3371
8	3	6	"pbp2A"	"53N_term_L5"	0	552	3588	3477
8	4	6	"pbp1b"	"47Cyt_TMH_P5"	0	553	3536	3437
8	5	6	"pcpA"	"62N_term_wCS_D9"	0	554	143	68
8	6	6	"sphtra"	"8N_term_H9"	0	555	120	48
8	7	6	"cps4C"	"97Mult_L9"	0	556	256	182
8	8	6	"rrgB"	"95Mult_P9"	0	557	138	71
8	9	6	"TMP"	"96Mult_D13"	0	558	92	36
8	1	7	"sphtra"	"8N_term_H9"	0	559	94	22
8	2	7	"cps4C"	"97Mult_L9"	0	560	409	337
8	3	7	"rrgB"	"95Mult_P9"	0	561	111	40
8	4	7	"TMP"	"96Mult_D13"	0	562	150	80
8	5	7	"LambdaSa04"	"94Mult_H13"	0	563	69	4
8	6	7	"potD"	"65N_term_D1"	0	564	498	430
8	7	7	"pgdA"	"40N_term_H1"	0	565	350	278
8	8	7	"spr1370"	"38Cyt_TMH_L1"	0	566	121	60
8	9	7	"spr1418"	"82N_term_P1"	0	567	206	152
8	1	8	"potD"	"65N_term_D1"	0	568	560	498
8	2	8	"pgdA"	"40N_term_H1"	0	569	349	286
8	3	8	"spr1370"	"38Cyt_TMH_L1"	0	570	162	102
8	4	8	"spr1418"	"82N_term_P1"	0	571	290	230
8	5	8	"stkP"	"67Cyt_TMH_D5"	0	572	108	50
8	6	8	"spr1584"	"83N_term_H5"	0	573	157	96
8	7	8	"pbp2A"	"53N_term_L5"	0	574	207	145
8	8	8	"pbp1b"	"47Cyt_TMH_P5"	0	575	207	150
8	9	8	"pcpA"	"62N_term_wCS_D9"	0	576	60	5
