# Supplementary material for: Data in support of proteomic analysis of pneumococcal pediatric clinical isolates to construct a protein array
Source: Data Brief. 2016 Feb 5;6:917–22. doi: 10.1016/j.dib.2016.01.057 (PMC4758182; doi:10.1016/j.dib.2016.01.057)
Supplement: Supplementary file 4 — Supplementary material [file mmc4.zip › Protein array raw data/IgG/C1_S42bis_IgG-Cy3.txt]

ATF	1.0
31	9    
"Type=GenePix Export 3"
"DateTime=2014/04/02 14:29:38"
"Settings=C:\Documents and Settings\Usuario\Escritorio\Datos Usuarios\Alfonso\Resultados ensayo\Abril 2014\Escaneado_02-04-14\Suero 41 Bis\S41bis_IgG-Cy3.gps"
"GalFile=C:\Documents and Settings\Usuario\Escritorio\Datos Usuarios\Alfonso\Gals\Gal_Alfonso.2.gal"
"PixelSize=5"
"Wavelengths=n/a	532"
"ImageFiles=n/a	C:\Documents and Settings\Usuario\Escritorio\Datos Usuarios\Alfonso\Resultados ensayo\Abril 2014\Escaneado_02-04-14\Suero 42 Bis\S42bis_IgG-Cy3.tif 1"
"NormalizationMethod=None"
"NormalizationFactors=n/a	1"
"JpegImage="
"StdDev=Type 1"
"RatioFormulations=W1/W2 (/532)"
"Barcode="
"BackgroundSubtraction=LocalFeature"
"ImageOrigin=0, 0"
"JpegOrigin=3350, 10995"
"Creator=GenePix Pro 4.1.1.4"
"Scanner=GenePix 4000B [92870]"
"FocusPosition=0"
"Temperature=27.76"
"LinesAveraged=1"
"Comment="
"PMTGain=n/a	400"
"ScanPower=n/a	100"
"LaserPower=n/a	3.17"
"LaserOnTime=n/a	42757"
"Filters=n/a	"
"ScanRegion=640,2195,3792,3454"
"Supplier=BioRobotics"
"ArrayerSoftwareName=TAS Application Suite (MicroGrid II)"
"ArrayerSoftwareVersion=2.2.2.5"
"Block"	"Column"	"Row"	"Name"	"ID"	"Flags"	"Index"	"F532 Median"	"F532 Median - B532"
1	1	1	"ABC_N/P"	"90Mult_M6"	0	1	180	91
1	2	1	"spr1221"	"99Mult_A10"	0	2	196	91
1	3	1	"spr1403"	"91Mult_E10"	-50	3	174	81
1	4	1	"spr1496"	"92Mult_I10"	-50	4	128	26
1	5	1	"ABC_NP"	"100Mult_M10"	0	5	289	182
1	6	1	"SP_0462"	"77CellW_A14"	0	6	295	197
1	7	1	"SP_0464"	"81CellW_E14"	0	7	150	55
1	8	1	"Buffer"	"Normaliz_I14"	0	8	172	77
1	9	1	"Buffer"	"Normaliz_M14"	-50	9	96	8
1	1	2	"SP_0462"	"77CellW_A14"	0	10	255	154
1	2	2	"SP_0464"	"81CellW_E14"	-50	11	154	40
1	3	2	"fstH"	"84Mult_A2"	0	12	622	459
1	4	2	"comA"	"85Mult_E2"	-50	13	245	91
1	5	2	"zmpB"	"86Mult_I2"	0	14	293	161
1	6	2	"spr0601"	"98Mult_M2"	0	15	300	167
1	7	2	"celB"	"87Mult_A6"	0	16	263	117
1	8	2	"iga"	"88Mult_E6"	0	17	445	331
1	9	2	"glnP"	"89Mult_I6"	0	18	164	61
1	1	3	"spr0601"	"98Mult_M2"	0	19	209	100
1	2	3	"celB"	"87Mult_A6"	0	20	203	87
1	3	3	"iga"	"88Mult_E6"	0	21	326	200
1	4	3	"glnP"	"89Mult_I6"	-50	22	132	12
1	5	3	"ABC_N/P"	"90Mult_M6"	-50	23	139	23
1	6	3	"spr1221"	"99Mult_A10"	0	24	234	100
1	7	3	"spr1403"	"91Mult_E10"	0	25	215	35
1	8	3	"spr1496"	"92Mult_I10"	-50	26	144	15
1	9	3	"ABC_NP"	"100Mult_M10"	0	27	347	240
1	1	4	"spr1221"	"99Mult_A10"	0	28	216	114
1	2	4	"spr1403"	"91Mult_E10"	0	29	273	154
1	3	4	"spr1496"	"92Mult_I10"	-50	30	152	35
1	4	4	"ABC_NP"	"100Mult_M10"	0	31	499	385
1	5	4	"SP_0462"	"77CellW_A14"	0	32	333	207
1	6	4	"SP_0464"	"81CellW_E14"	-50	33	188	19
1	7	4	"fstH"	"84Mult_A2"	0	34	795	554
1	8	4	"comA"	"85Mult_E2"	0	35	277	106
1	9	4	"zmpB"	"86Mult_I2"	0	36	417	286
1	1	5	"SP_0464"	"81CellW_E14"	0	37	177	69
1	2	5	"fstH"	"84Mult_A2"	0	38	815	653
1	3	5	"comA"	"85Mult_E2"	0	39	244	104
1	4	5	"zmpB"	"86Mult_I2"	-50	40	170	28
1	5	5	"spr0601"	"98Mult_M2"	0	41	395	196
1	6	5	"celB"	"87Mult_A6"	-50	42	242	76
1	7	5	"iga"	"88Mult_E6"	0	43	357	205
1	8	5	"glnP"	"89Mult_I6"	0	44	363	198
1	9	5	"ABC_N/P"	"90Mult_M6"	0	45	265	133
1	1	6	"celB"	"87Mult_A6"	0	46	263	145
1	2	6	"iga"	"88Mult_E6"	0	47	368	234
1	3	6	"glnP"	"89Mult_I6"	0	48	155	43
1	4	6	"ABC_N/P"	"90Mult_M6"	0	49	161	49
1	5	6	"spr1221"	"99Mult_A10"	0	50	249	122
1	6	6	"spr1403"	"91Mult_E10"	0	51	251	109
1	7	6	"spr1496"	"92Mult_I10"	0	52	159	26
1	8	6	"ABC_NP"	"100Mult_M10"	0	53	363	228
1	9	6	"SP_0462"	"77CellW_A14"	0	54	402	269
1	1	7	"spr1403"	"91Mult_E10"	0	55	267	156
1	2	7	"spr1496"	"92Mult_I10"	-50	56	153	36
1	3	7	"ABC_NP"	"100Mult_M10"	0	57	477	364
1	4	7	"SP_0462"	"77CellW_A14"	0	58	387	263
1	5	7	"SP_0464"	"81CellW_E14"	0	59	210	82
1	6	7	"fstH"	"84Mult_A2"	0	60	968	804
1	7	7	"comA"	"85Mult_E2"	0	61	320	140
1	8	7	"zmpB"	"86Mult_I2"	0	62	237	71
1	9	7	"spr0601"	"98Mult_M2"	0	63	307	160
1	1	8	"fstH"	"84Mult_A2"	0	64	880	771
1	2	8	"comA"	"85Mult_E2"	-50	65	219	95
1	3	8	"zmpB"	"86Mult_I2"	0	66	182	67
1	4	8	"spr0601"	"98Mult_M2"	0	67	350	201
1	5	8	"celB"	"87Mult_A6"	0	68	216	88
1	6	8	"iga"	"88Mult_E6"	0	69	440	325
1	7	8	"glnP"	"89Mult_I6"	0	70	171	47
1	8	8	"ABC_N/P"	"90Mult_M6"	0	71	190	61
1	9	8	"spr1221"	"99Mult_A10"	0	72	349	232
2	1	1	"lytB"	"31CellW_N6"	0	73	428	352
2	2	1	"prtA"	"20CellW_B10"	0	74	503	340
2	3	1	"bgaA"	"43CellW_F10"	0	75	332	226
2	4	1	"nanA"	"46CellW_J10"	0	76	518	387
2	5	1	"spr1652/pfbA"	"25CellW_N10"	0	77	513	404
2	6	1	"nisP"	"39CellW_B14"	-50	78	367	275
2	7	1	"spr1906"	"73CellW_F14"	-50	79	751	659
2	8	1	"Buffer"	"Normaliz_J14"	-50	80	124	46
2	9	1	"Buffer"	"Normaliz_N14"	0	81	79	5
2	1	2	"nisP"	"39CellW_B14"	-50	82	110	20
2	2	2	"spr1906"	"73CellW_F14"	0	83	373	78
2	3	2	"psrP"	"71CellW_B2"	-50	84	518	114
2	4	2	"pblB_nt"	"48CellW_F2"	-50	85	646	115
2	5	2	"pblB_ct"	"49CellW_J2"	-50	86	673	102
2	6	2	"spr0075/pfbB"	"24CellW_N2"	-50	87	676	239
2	7	2	"pulA"	"19CellW_B6"	-50	88	588	160
2	8	2	"hysA"	"51CellW_F6"	-50	89	1117	786
2	9	2	"spr0328"	"26CellW_J6"	0	90	559	469
2	1	3	"spr0075/pfbB"	"24CellW_N2"	0	91	381	289
2	2	3	"pulA"	"19CellW_B6"	-50	92	403	80
2	3	3	"hysA"	"51CellW_F6"	-50	93	445	56
2	4	3	"spr0328"	"26CellW_J6"	-50	94	574	65
2	5	3	"lytB"	"31CellW_N6"	-50	95	742	360
2	6	3	"prtA"	"20CellW_B10"	-50	96	587	274
2	7	3	"bgaA"	"43CellW_F10"	-50	97	465	185
2	8	3	"nanA"	"46CellW_J10"	-50	98	527	101
2	9	3	"spr1652/pfbA"	"25CellW_N10"	0	99	440	104
2	1	4	"prtA"	"20CellW_B10"	0	100	375	282
2	2	4	"bgaA"	"43CellW_F10"	-50	101	198	-1
2	3	4	"nanA"	"46CellW_J10"	0	102	323	136
2	4	4	"spr1652/pfbA"	"25CellW_N10"	0	103	389	159
2	5	4	"nisP"	"39CellW_B14"	0	104	267	57
2	6	4	"spr1906"	"73CellW_F14"	0	105	362	21
2	7	4	"psrP"	"71CellW_B2"	-50	106	856	434
2	8	4	"pblB_nt"	"48CellW_F2"	-50	107	886	234
2	9	4	"pblB_ct"	"49CellW_J2"	-50	108	713	218
2	1	5	"spr1906"	"73CellW_F14"	-50	109	164	65
2	2	5	"psrP"	"71CellW_B2"	0	110	467	203
2	3	5	"pblB_nt"	"48CellW_F2"	-50	111	619	57
2	4	5	"pblB_ct"	"49CellW_J2"	-50	112	739	129
2	5	5	"spr0075/pfbB"	"24CellW_N2"	0	113	665	177
2	6	5	"pulA"	"19CellW_B6"	0	114	1326	768
2	7	5	"hysA"	"51CellW_F6"	-50	115	680	138
2	8	5	"spr0328"	"26CellW_J6"	-50	116	621	121
2	9	5	"lytB"	"31CellW_N6"	-50	117	342	51
2	1	6	"pulA"	"19CellW_B6"	0	118	651	549
2	2	6	"hysA"	"51CellW_F6"	0	119	391	48
2	3	6	"spr0328"	"26CellW_J6"	-50	120	464	20
2	4	6	"lytB"	"31CellW_N6"	-50	121	686	151
2	5	6	"prtA"	"20CellW_B10"	-50	122	859	367
2	6	6	"bgaA"	"43CellW_F10"	-50	123	485	89
2	7	6	"nanA"	"46CellW_J10"	0	124	451	122
2	8	6	"spr1652/pfbA"	"25CellW_N10"	0	125	570	250
2	9	6	"nisP"	"39CellW_B14"	-50	126	232	6
2	1	7	"bgaA"	"43CellW_F10"	0	127	472	352
2	2	7	"nanA"	"46CellW_J10"	0	128	714	421
2	3	7	"spr1652/pfbA"	"25CellW_N10"	-50	129	489	252
2	4	7	"nisP"	"39CellW_B14"	-50	130	257	28
2	5	7	"spr1906"	"73CellW_F14"	-50	131	940	495
2	6	7	"psrP"	"71CellW_B2"	-50	132	998	441
2	7	7	"pblB_nt"	"48CellW_F2"	-50	133	967	131
2	8	7	"pblB_ct"	"49CellW_J2"	-50	134	825	130
2	9	7	"spr0075/pfbB"	"24CellW_N2"	0	135	632	288
2	1	8	"psrP"	"71CellW_B2"	0	136	508	393
2	2	8	"pblB_nt"	"48CellW_F2"	-50	137	585	250
2	3	8	"pblB_ct"	"49CellW_J2"	-50	138	537	277
2	4	8	"spr0075/pfbB"	"24CellW_N2"	-50	139	595	263
2	5	8	"pulA"	"19CellW_B6"	-50	140	548	149
2	6	8	"hysA"	"51CellW_F6"	-50	141	633	235
2	7	8	"spr0328"	"26CellW_J6"	-50	142	834	348
2	8	8	"lytB"	"31CellW_N6"	-50	143	914	319
2	9	8	"prtA"	"20CellW_B10"	0	144	859	677
3	1	1	"nanB"	"58Secret_O6"	0	145	4186	4026
3	2	1	"spr1875"	"7Secret_C10"	0	146	3269	3066
3	3	1	"galU"	"21Secret_G10"	0	147	2921	2753
3	4	1	"cbpA"	"5Secret_K10"	0	148	2638	2473
3	5	1	"gsp_781"	"2Secret_O10"	0	149	6837	6637
3	6	1	"Control_1"	"C14"	0	150	7399	7113
3	7	1	"Control_2"	"G14"	-50	151	254	23
3	8	1	"Buffer"	"Normaliz_K14"	-50	152	170	11
3	9	1	"Buffer"	"Normaliz_O14"	-50	153	136	-14
3	1	2	"Control_1"	"C14"	0	154	6825	6436
3	2	2	"Control_2"	"G14"	-50	155	418	41
3	3	2	"bloodAB"	"59Secret_C2"	0	156	1857	1510
3	4	2	"strH"	"32Secret_G2"	0	157	1692	1447
3	5	2	"lysM"	"50Secret_K2"	0	158	2152	1837
3	6	2	"lytB"	"63Secret_O2"	0	159	2415	2085
3	7	2	"phtE"	"45Secret_C6"	0	160	2756	2423
3	8	2	"spr0931"	"36Secret_G6"	0	161	2920	2608
3	9	2	"lytC"	"56Secret_K6"	0	162	4659	4422
3	1	3	"lytB"	"63Secret_O2"	0	163	2363	2115
3	2	3	"phtE"	"45Secret_C6"	0	164	2239	1877
3	3	3	"spr0931"	"36Secret_G6"	0	165	2224	1880
3	4	3	"lytC"	"56Secret_K6"	0	166	3440	3146
3	5	3	"nanB"	"58Secret_O6"	0	167	4335	3886
3	6	3	"spr1875"	"7Secret_C10"	0	168	3866	3442
3	7	3	"galU"	"21Secret_G10"	0	169	3971	3609
3	8	3	"cbpA"	"5Secret_K10"	0	170	2848	2466
3	9	3	"gsp_781"	"2Secret_O10"	0	171	7922	7622
3	1	4	"spr1875"	"7Secret_C10"	0	172	4393	4232
3	2	4	"galU"	"21Secret_G10"	0	173	4133	3938
3	3	4	"cbpA"	"5Secret_K10"	0	174	2948	2741
3	4	4	"gsp_781"	"2Secret_O10"	0	175	6990	6815
3	5	4	"Control_1"	"C14"	0	176	7866	7555
3	6	4	"Control_2"	"G14"	-50	177	444	-26
3	7	4	"bloodAB"	"59Secret_C2"	0	178	1751	1421
3	8	4	"strH"	"32Secret_G2"	0	179	1713	1388
3	9	4	"lysM"	"50Secret_K2"	0	180	2536	2283
3	1	5	"Control_2"	"G14"	0	181	211	63
3	2	5	"bloodAB"	"59Secret_C2"	0	182	2289	2135
3	3	5	"strH"	"32Secret_G2"	0	183	1808	1674
3	4	5	"lysM"	"50Secret_K2"	0	184	2149	2013
3	5	5	"lytB"	"63Secret_O2"	0	185	2068	1868
3	6	5	"phtE"	"45Secret_C6"	0	186	1934	1673
3	7	5	"spr0931"	"36Secret_G6"	0	187	2107	1756
3	8	5	"lytC"	"56Secret_K6"	0	188	3747	3359
3	9	5	"nanB"	"58Secret_O6"	0	189	4927	4640
3	1	6	"phtE"	"45Secret_C6"	0	190	2329	2169
3	2	6	"spr0931"	"36Secret_G6"	0	191	2542	2345
3	3	6	"lytC"	"56Secret_K6"	0	192	3797	3628
3	4	6	"nanB"	"58Secret_O6"	0	193	4493	4289
3	5	6	"spr1875"	"7Secret_C10"	0	194	3814	3547
3	6	6	"galU"	"21Secret_G10"	0	195	3046	2784
3	7	6	"cbpA"	"5Secret_K10"	0	196	2231	1880
3	8	6	"gsp_781"	"2Secret_O10"	0	197	6752	6348
3	9	6	"Control_1"	"C14"	0	198	6386	6042
3	1	7	"galU"	"21Secret_G10"	0	199	4657	4462
3	2	7	"cbpA"	"5Secret_K10"	0	200	3061	2716
3	3	7	"gsp_781"	"2Secret_O10"	0	201	7347	7022
3	4	7	"Control_1"	"C14"	0	202	8307	8049
3	5	7	"Control_2"	"G14"	-50	203	341	-19
3	6	7	"bloodAB"	"59Secret_C2"	0	204	1788	1486
3	7	7	"strH"	"32Secret_G2"	0	205	1542	1185
3	8	7	"lysM"	"50Secret_K2"	0	206	2384	2012
3	9	7	"lytB"	"63Secret_O2"	0	207	2483	2241
3	1	8	"bloodAB"	"59Secret_C2"	0	208	2872	2718
3	2	8	"strH"	"32Secret_G2"	0	209	2372	2062
3	3	8	"lysM"	"50Secret_K2"	0	210	2351	1993
3	4	8	"lytB"	"63Secret_O2"	0	211	2487	2190
3	5	8	"phtE"	"45Secret_C6"	0	212	2237	1961
3	6	8	"spr0931"	"36Secret_G6"	0	213	2375	2131
3	7	8	"lytC"	"56Secret_K6"	0	214	3955	3630
3	8	8	"nanB"	"58Secret_O6"	0	215	4769	4440
3	9	8	"spr1875"	"7Secret_C10"	0	216	4505	4277
4	1	1	"Control_10"	"P6"	0	217	322	209
4	2	1	"Control_11"	"D10"	-50	218	88	-13
4	3	1	"Control_12"	"H10"	0	219	709	616
4	4	1	"Buffer"	"Normaliz_L10"	-50	220	95	7
4	5	1	"Buffer"	"Normaliz_P10"	-50	221	82	0
4	6	1	"Control+"	"Rango0.2_D14"	0	222	4927	4835
4	7	1	"Control+"	"Rango0.1_H14"	0	223	137	56
4	8	1	"Buffer"	"Normaliz_L14"	-50	224	71	0
4	9	1	"Buffer"	"Normaliz_P14"	-50	225	69	3
4	1	2	"Control+"	"Rango0.2_D14"	0	226	6460	6241
4	2	2	"Control+"	"Rango0.1_H14"	0	227	486	377
4	3	2	"Control_3"	"D2"	-50	228	92	-4
4	4	2	"Control_4"	"H2"	-50	229	92	0
4	5	2	"Control_5"	"L2"	-50	230	86	-1
4	6	2	"Control_6"	"P2"	-50	231	80	-10
4	7	2	"Control_7"	"D6"	0	232	160	83
4	8	2	"Control_8"	"H6"	-50	233	72	0
4	9	2	"Control_9"	"L6"	-50	234	69	1
4	1	3	"Control_6"	"P2"	-50	235	96	-10
4	2	3	"Control_7"	"D6"	0	236	417	301
4	3	3	"Control_8"	"H6"	-50	237	102	4
4	4	3	"Control_9"	"L6"	-50	238	84	-4
4	5	3	"Control_10"	"P6"	0	239	183	100
4	6	3	"Control_11"	"D10"	-50	240	74	-7
4	7	3	"Control_12"	"H10"	0	241	328	250
4	8	3	"Buffer"	"Normaliz_L10"	-50	242	75	0
4	9	3	"Buffer"	"Normaliz_P10"	-50	243	70	-2
4	1	4	"Control_11"	"D10"	-50	244	90	-5
4	2	4	"Control_12"	"H10"	0	245	1006	899
4	3	4	"Buffer"	"Normaliz_L10"	-50	246	96	2
4	4	4	"Buffer"	"Normaliz_P10"	-50	247	92	7
4	5	4	"Control+"	"Rango0.2_D14"	0	248	3072	2973
4	6	4	"Control+"	"Rango0.1_H14"	0	249	129	52
4	7	4	"Control_3"	"D2"	-50	250	71	-4
4	8	4	"Control_4"	"H2"	-50	251	78	0
4	9	4	"Control_5"	"L2"	-50	252	78	-1
4	1	5	"Control+"	"Rango0.1_H14"	0	253	7649	7556
4	2	5	"Control_3"	"D2"	-50	254	87	-9
4	3	5	"Control_4"	"H2"	-50	255	88	2
4	4	5	"Control_5"	"L2"	-50	256	78	-4
4	5	5	"Control_6"	"P2"	-50	257	69	-10
4	6	5	"Control_7"	"D6"	0	258	171	100
4	7	5	"Control_8"	"H6"	-50	259	78	-2
4	8	5	"Control_9"	"L6"	-50	260	88	2
4	9	5	"Control_10"	"P6"	0	261	139	51
4	1	6	"Control_7"	"D6"	0	262	313	215
4	2	6	"Control_8"	"H6"	0	263	172	75
4	3	6	"Control_9"	"L6"	-50	264	80	-7
4	4	6	"Control_10"	"P6"	-50	265	124	39
4	5	6	"Control_11"	"D10"	-50	266	70	-5
4	6	6	"Control_12"	"H10"	0	267	489	413
4	7	6	"Buffer"	"Normaliz_L10"	-50	268	90	2
4	8	6	"Buffer"	"Normaliz_P10"	-50	269	98	4
4	9	6	"Control+"	"Rango0.2_D14"	0	270	2223	2124
4	1	7	"Control_12"	"H10"	0	271	667	568
4	2	7	"Buffer"	"Normaliz_L10"	-50	272	96	8
4	3	7	"Buffer"	"Normaliz_P10"	-50	273	87	-5
4	4	7	"Control+"	"Rango0.2_D14"	0	274	3222	2719
4	5	7	"Control+"	"Rango0.1_H14"	0	275	203	124
4	6	7	"Control_3"	"D2"	-50	276	69	-5
4	7	7	"Control_4"	"H2"	-50	277	86	1
4	8	7	"Control_5"	"L2"	-50	278	103	2
4	9	7	"Control_6"	"P2"	-50	279	104	2
4	1	8	"Control_3"	"D2"	-50	280	88	-1
4	2	8	"Control_4"	"H2"	-50	281	81	2
4	3	8	"Control_5"	"L2"	-50	282	76	-5
4	4	8	"Control_6"	"P2"	-50	283	77	-10
4	5	8	"Control_7"	"D6"	0	284	235	156
4	6	8	"Control_8"	"H6"	-50	285	76	-1
4	7	8	"Control_9"	"L6"	-50	286	80	-2
4	8	8	"Control_10"	"P6"	0	287	234	132
4	9	8	"Control_11"	"D10"	-50	288	103	3
5	1	1	"GADPH"	"68Cyt_M5"	0	289	1080	968
5	2	1	"abc_sbp_2"	"30Lip_A9"	0	290	1075	964
5	3	1	"abc_sbp"	"29Lip_E9"	0	291	671	557
5	4	1	"spr0174"	"79Lip_I9"	0	292	570	445
5	5	1	"aliA"	"10Lip_M9"	0	293	786	663
5	6	1	"slrA"	"17Lip_A13"	0	294	940	822
5	7	1	"spr0747"	"37Lip_E13"	0	295	1037	921
5	8	1	"Buffer"	"Normaliz_I13"	-50	296	107	0
5	9	1	"Buffer"	"Normaliz_M13"	-50	297	118	20
5	1	2	"slrA"	"17Lip_A13"	0	298	671	561
5	2	2	"spr0747"	"37Lip_E13"	0	299	757	631
5	3	2	"spxB"	"13Cyt_A1"	0	300	930	802
5	4	2	"clpP"	"66Cyt_E1"	0	301	1599	1476
5	5	2	"pavA"	"69Cyt_I1"	0	302	1496	1369
5	6	2	"eno"	"14Cyt_M1"	0	303	2546	2414
5	7	2	"PppA"	"70Cyt_A5"	0	304	1155	1025
5	8	2	"ply"	"11Cyt_E5"	0	305	2466	2352
5	9	2	"lytA"	"12Cyt_I5"	0	306	2667	2562
5	1	3	"eno"	"14Cyt_M1"	0	307	1902	1796
5	2	3	"PppA"	"70Cyt_A5"	0	308	939	814
5	3	3	"ply"	"11Cyt_E5"	0	309	2033	1892
5	4	3	"lytA"	"12Cyt_I5"	0	310	2433	2290
5	5	3	"GADPH"	"68Cyt_M5"	0	311	1486	1359
5	6	3	"abc_sbp_2"	"30Lip_A9"	0	312	1338	1221
5	7	3	"abc_sbp"	"29Lip_E9"	0	313	805	684
5	8	3	"spr0174"	"79Lip_I9"	0	314	659	538
5	9	3	"aliA"	"10Lip_M9"	0	315	1240	1118
5	1	4	"abc_sbp_2"	"30Lip_A9"	0	316	1118	1021
5	2	4	"abc_sbp"	"29Lip_E9"	0	317	649	526
5	3	4	"spr0174"	"79Lip_I9"	0	318	625	482
5	4	4	"aliA"	"10Lip_M9"	0	319	836	692
5	5	4	"slrA"	"17Lip_A13"	0	320	977	850
5	6	4	"spr0747"	"37Lip_E13"	0	321	992	872
5	7	4	"spxB"	"13Cyt_A1"	0	322	1071	962
5	8	4	"clpP"	"66Cyt_E1"	0	323	1799	1684
5	9	4	"pavA"	"69Cyt_I1"	0	324	1788	1649
5	1	5	"spr0747"	"37Lip_E13"	0	325	897	792
5	2	5	"spxB"	"13Cyt_A1"	0	326	929	799
5	3	5	"clpP"	"66Cyt_E1"	0	327	1640	1498
5	4	5	"pavA"	"69Cyt_I1"	0	328	1502	1354
5	5	5	"eno"	"14Cyt_M1"	0	329	2468	2336
5	6	5	"PppA"	"70Cyt_A5"	0	330	996	875
5	7	5	"ply"	"11Cyt_E5"	0	331	2113	1993
5	8	5	"lytA"	"12Cyt_I5"	0	332	2158	2028
5	9	5	"GADPH"	"68Cyt_M5"	0	333	1348	1196
5	1	6	"PppA"	"70Cyt_A5"	0	334	877	766
5	2	6	"ply"	"11Cyt_E5"	0	335	1873	1737
5	3	6	"lytA"	"12Cyt_I5"	0	336	2082	1939
5	4	6	"GADPH"	"68Cyt_M5"	0	337	1220	1084
5	5	6	"abc_sbp_2"	"30Lip_A9"	0	338	1012	889
5	6	6	"abc_sbp"	"29Lip_E9"	0	339	536	424
5	7	6	"spr0174"	"79Lip_I9"	0	340	518	401
5	8	6	"aliA"	"10Lip_M9"	0	341	654	515
5	9	6	"slrA"	"17Lip_A13"	0	342	793	648
5	1	7	"abc_sbp"	"29Lip_E9"	0	343	591	480
5	2	7	"spr0174"	"79Lip_I9"	0	344	529	396
5	3	7	"aliA"	"10Lip_M9"	0	345	643	504
5	4	7	"slrA"	"17Lip_A13"	0	346	717	583
5	5	7	"spr0747"	"37Lip_E13"	0	347	823	701
5	6	7	"spxB"	"13Cyt_A1"	0	348	778	663
5	7	7	"clpP"	"66Cyt_E1"	0	349	1319	1193
5	8	7	"pavA"	"69Cyt_I1"	0	350	1210	1058
5	9	7	"eno"	"14Cyt_M1"	0	351	1838	1687
5	1	8	"spxB"	"13Cyt_A1"	0	352	796	688
5	2	8	"clpP"	"66Cyt_E1"	0	353	1286	1147
5	3	8	"pavA"	"69Cyt_I1"	0	354	1096	951
5	4	8	"eno"	"14Cyt_M1"	0	355	1683	1539
5	5	8	"PppA"	"70Cyt_A5"	0	356	659	532
5	6	8	"ply"	"11Cyt_E5"	0	357	1435	1308
5	7	8	"lytA"	"12Cyt_I5"	0	358	1517	1383
5	8	8	"GADPH"	"68Cyt_M5"	0	359	876	748
5	9	8	"abc_sbp_2"	"30Lip_A9"	0	360	858	734
6	1	1	"psaA"	"6Lip_N5"	0	361	1785	1638
6	2	1	"ABC_SBP"	"57Lip_B9"	0	362	5627	5482
6	3	1	"ABC_SBP"	"52Lip_F9"	0	363	1386	1207
6	4	1	"piuA"	"18Lip_J9"	0	364	1079	837
6	5	1	"amiA"	"3Lip_N9"	0	365	1395	1096
6	6	1	"msmE"	"78Lip_B13"	0	366	1661	1343
6	7	1	"MalX"	"22Lip_F13"	0	367	1976	1655
6	8	1	"Buffer"	"Normaliz_J13"	0	368	404	49
6	9	1	"Buffer"	"Normaliz_N13"	-50	369	313	-14
6	1	2	"msmE"	"78Lip_B13"	0	370	1336	1161
6	2	2	"MalX"	"22Lip_F13"	0	371	1157	987
6	3	2	"prsA_ppmA"	"16Lip_B1"	0	372	959	740
6	4	2	"lmb"	"33Lip_F1"	0	373	1635	1340
6	5	2	"piaA"	"15Lip_J1"	0	374	1938	1619
6	6	2	"phtA"	"55Lip_N1"	0	375	1349	1005
6	7	2	"glnH"	"28Lip_B5"	0	376	2182	1791
6	8	2	"pstS"	"80Lip_F5"	0	377	2088	1649
6	9	2	"aliB"	"1Lip_J5"	0	378	2560	2035
6	1	3	"phtA"	"55Lip_N1"	0	379	1272	1057
6	2	3	"glnH"	"28Lip_B5"	0	380	1674	1453
6	3	3	"pstS"	"80Lip_F5"	0	381	1384	1105
6	4	3	"aliB"	"1Lip_J5"	0	382	1819	1466
6	5	3	"psaA"	"6Lip_N5"	0	383	1354	991
6	6	3	"ABC_SBP"	"57Lip_B9"	0	384	4527	4146
6	7	3	"ABC_SBP"	"52Lip_F9"	0	385	1491	1001
6	8	3	"piuA"	"18Lip_J9"	0	386	1519	924
6	9	3	"amiA"	"3Lip_N9"	0	387	2070	1454
6	1	4	"ABC_SBP"	"57Lip_B9"	0	388	4262	4028
6	2	4	"ABC_SBP"	"52Lip_F9"	0	389	1183	898
6	3	4	"piuA"	"18Lip_J9"	0	390	946	610
6	4	4	"amiA"	"3Lip_N9"	0	391	1166	766
6	5	4	"msmE"	"78Lip_B13"	0	392	1239	805
6	6	4	"MalX"	"22Lip_F13"	0	393	1242	761
6	7	4	"prsA_ppmA"	"16Lip_B1"	0	394	1331	694
6	8	4	"lmb"	"33Lip_F1"	0	395	1874	1222
6	9	4	"piaA"	"15Lip_J1"	0	396	2531	1900
6	1	5	"MalX"	"22Lip_F13"	0	397	807	583
6	2	5	"prsA_ppmA"	"16Lip_B1"	0	398	838	498
6	3	5	"lmb"	"33Lip_F1"	0	399	1130	761
6	4	5	"piaA"	"15Lip_J1"	0	400	1377	998
6	5	5	"phtA"	"55Lip_N1"	0	401	1089	662
6	6	5	"glnH"	"28Lip_B5"	0	402	1631	1105
6	7	5	"pstS"	"80Lip_F5"	0	403	1598	963
6	8	5	"aliB"	"1Lip_J5"	0	404	1852	1270
6	9	5	"psaA"	"6Lip_N5"	0	405	1502	982
6	1	6	"glnH"	"28Lip_B5"	0	406	1089	848
6	2	6	"pstS"	"80Lip_F5"	0	407	986	624
6	3	6	"aliB"	"1Lip_J5"	0	408	981	609
6	4	6	"psaA"	"6Lip_N5"	0	409	790	441
6	5	6	"ABC_SBP"	"57Lip_B9"	0	410	3055	2675
6	6	6	"ABC_SBP"	"52Lip_F9"	0	411	1209	757
6	7	6	"piuA"	"18Lip_J9"	-50	412	962	472
6	8	6	"amiA"	"3Lip_N9"	0	413	1182	742
6	9	6	"msmE"	"78Lip_B13"	0	414	1041	677
6	1	7	"ABC_SBP"	"52Lip_F9"	0	415	731	468
6	2	7	"piuA"	"18Lip_J9"	0	416	611	263
6	3	7	"amiA"	"3Lip_N9"	0	417	633	291
6	4	7	"msmE"	"78Lip_B13"	0	418	567	246
6	5	7	"MalX"	"22Lip_F13"	0	419	580	258
6	6	7	"prsA_ppmA"	"16Lip_B1"	0	420	596	228
6	7	7	"lmb"	"33Lip_F1"	-50	421	719	386
6	8	7	"piaA"	"15Lip_J1"	0	422	874	553
6	9	7	"phtA"	"55Lip_N1"	0	423	613	354
6	1	8	"prsA_ppmA"	"16Lip_B1"	0	424	540	259
6	2	8	"lmb"	"33Lip_F1"	0	425	600	287
6	3	8	"piaA"	"15Lip_J1"	0	426	559	273
6	4	8	"phtA"	"55Lip_N1"	0	427	448	172
6	5	8	"glnH"	"28Lip_B5"	-50	428	445	199
6	6	8	"pstS"	"80Lip_F5"	0	429	408	194
6	7	8	"aliB"	"1Lip_J5"	0	430	395	199
6	8	8	"psaA"	"6Lip_N5"	0	431	331	150
6	9	8	"ABC_SBP"	"57Lip_B9"	0	432	1134	975
7	1	1	"cbpF"	"74N_term_wCS_O5"	0	433	2041	1833
7	2	1	"spr0693"	"34N_term_C9"	0	434	1698	1510
7	3	1	"ezrA"	"75N_term_G9"	0	435	2100	1908
7	4	1	"pepXP"	"72N_term_K9"	0	436	3014	2828
7	5	1	"phtD"	"44N_term_O9"	0	437	2564	2365
7	6	1	"phpA"	"27N_term_C13"	0	438	2023	1809
7	7	1	"srtA"	"64N_term_wCS_G13"	0	439	4157	3944
7	8	1	"Buffer"	"Normaliz_K13"	-50	440	219	1
7	9	1	"Buffer"	"Normaliz_O13"	-50	441	241	6
7	1	2	"phpA"	"27N_term_C13"	0	442	1464	1266
7	2	2	"srtA"	"64N_term_wCS_G13"	0	443	2851	2663
7	3	2	"adcA"	"23Lip_C1"	0	444	1422	1235
7	4	2	"sp_2093"	"76N_term_G1"	0	445	942	745
7	5	2	"comB"	"54N_term_K1"	0	446	965	748
7	6	2	"pspA"	"4N_term_O1"	0	447	2641	2414
7	7	2	"pbpX"	"41N_term_C5"	0	448	3059	2827
7	8	2	"pbpA"	"9N_term_G5"	0	449	1191	944
7	9	2	"spr0334"	"42Cyt_TMH_K5"	0	450	2628	2375
7	1	3	"pspA"	"4N_term_O1"	0	451	2568	2373
7	2	3	"pbpX"	"41N_term_C5"	0	452	2619	2429
7	3	3	"pbpA"	"9N_term_G5"	0	453	814	616
7	4	3	"spr0334"	"42Cyt_TMH_K5"	0	454	1224	1006
7	5	3	"cbpF"	"74N_term_wCS_O5"	0	455	1492	1267
7	6	3	"spr0693"	"34N_term_C9"	0	456	1411	1185
7	7	3	"ezrA"	"75N_term_G9"	0	457	1965	1733
7	8	3	"pepXP"	"72N_term_K9"	0	458	3156	2896
7	9	3	"phtD"	"44N_term_O9"	0	459	3588	3337
7	1	4	"spr0693"	"34N_term_C9"	0	460	1499	1313
7	2	4	"ezrA"	"75N_term_G9"	0	461	1650	1454
7	3	4	"pepXP"	"72N_term_K9"	0	462	2215	2009
7	4	4	"phtD"	"44N_term_O9"	0	463	1535	1302
7	5	4	"phpA"	"27N_term_C13"	0	464	1349	1093
7	6	4	"srtA"	"64N_term_wCS_G13"	0	465	2538	2283
7	7	4	"adcA"	"23Lip_C1"	0	466	1504	1248
7	8	4	"sp_2093"	"76N_term_G1"	0	467	1125	864
7	9	4	"comB"	"54N_term_K1"	0	468	1278	1031
7	1	5	"srtA"	"64N_term_wCS_G13"	0	469	2516	2324
7	2	5	"adcA"	"23Lip_C1"	0	470	1352	1140
7	3	5	"sp_2093"	"76N_term_G1"	0	471	916	702
7	4	5	"comB"	"54N_term_K1"	0	472	1530	1273
7	5	5	"pspA"	"4N_term_O1"	0	473	2477	2180
7	6	5	"pbpX"	"41N_term_C5"	0	474	2905	2609
7	7	5	"pbpA"	"9N_term_G5"	0	475	1090	389
7	8	5	"spr0334"	"42Cyt_TMH_K5"	0	476	1787	1501
7	9	5	"cbpF"	"74N_term_wCS_O5"	0	477	2110	1855
7	1	6	"pbpX"	"41N_term_C5"	0	478	2368	2159
7	2	6	"pbpA"	"9N_term_G5"	0	479	685	439
7	3	6	"spr0334"	"42Cyt_TMH_K5"	0	480	986	752
7	4	6	"cbpF"	"74N_term_wCS_O5"	0	481	1489	1247
7	5	6	"spr0693"	"34N_term_C9"	0	482	1460	1191
7	6	6	"ezrA"	"75N_term_G9"	0	483	1739	1479
7	7	6	"pepXP"	"72N_term_K9"	0	484	2497	2228
7	8	6	"phtD"	"44N_term_O9"	0	485	2113	1857
7	9	6	"phpA"	"27N_term_C13"	0	486	1911	1674
7	1	7	"ezrA"	"75N_term_G9"	0	487	1137	942
7	2	7	"pepXP"	"72N_term_K9"	0	488	1475	1252
7	3	7	"phtD"	"44N_term_O9"	0	489	1250	1038
7	4	7	"phpA"	"27N_term_C13"	0	490	1012	796
7	5	7	"srtA"	"64N_term_wCS_G13"	0	491	2488	2263
7	6	7	"adcA"	"23Lip_C1"	0	492	1235	1002
7	7	7	"sp_2093"	"76N_term_G1"	0	493	893	661
7	8	7	"comB"	"54N_term_K1"	0	494	848	614
7	9	7	"pspA"	"4N_term_O1"	0	495	3218	2995
7	1	8	"adcA"	"23Lip_C1"	0	496	646	434
7	2	8	"sp_2093"	"76N_term_G1"	0	497	505	297
7	3	8	"comB"	"54N_term_K1"	0	498	513	318
7	4	8	"pspA"	"4N_term_O1"	0	499	1349	1152
7	5	8	"pbpX"	"41N_term_C5"	0	500	1530	1334
7	6	8	"pbpA"	"9N_term_G5"	0	501	472	282
7	7	8	"spr0334"	"42Cyt_TMH_K5"	0	502	874	693
7	8	8	"cbpF"	"74N_term_wCS_O5"	0	503	1137	961
7	9	8	"spr0693"	"34N_term_C9"	0	504	1205	1035
8	1	1	"pbp1b"	"47Cyt_TMH_P5"	0	505	5232	5113
8	2	1	"pcpA"	"62N_term_wCS_D9"	0	506	325	218
8	3	1	"sphtra"	"8N_term_H9"	0	507	243	119
8	4	1	"cps4C"	"97Mult_L9"	0	508	864	716
8	5	1	"rrgB"	"95Mult_P9"	0	509	279	125
8	6	1	"TMP"	"96Mult_D13"	0	510	631	498
8	7	1	"LambdaSa04"	"94Mult_H13"	0	511	168	46
8	8	1	"Buffer"	"Normaliz_L13"	0	512	114	-17
8	9	1	"Buffer"	"Normaliz_P13"	-50	513	122	6
8	1	2	"TMP"	"96Mult_D13"	0	514	965	827
8	2	2	"LambdaSa04"	"94Mult_H13"	-50	515	152	-30
8	3	2	"potD"	"65N_term_D1"	0	516	3273	3017
8	4	2	"pgdA"	"40N_term_H1"	0	517	2623	2230
8	5	2	"spr1370"	"38Cyt_TMH_L1"	0	518	2251	1997
8	6	2	"spr1418"	"82N_term_P1"	0	519	3187	3005
8	7	2	"stkP"	"67Cyt_TMH_D5"	0	520	1756	1567
8	8	2	"spr1584"	"83N_term_H5"	0	521	3084	2850
8	9	2	"pbp2A"	"53N_term_L5"	0	522	3125	2962
8	1	3	"spr1418"	"82N_term_P1"	0	523	4440	4290
8	2	3	"stkP"	"67Cyt_TMH_D5"	0	524	1678	1460
8	3	3	"spr1584"	"83N_term_H5"	0	525	2916	2580
8	4	3	"pbp2A"	"53N_term_L5"	0	526	3160	2681
8	5	3	"pbp1b"	"47Cyt_TMH_P5"	0	527	3302	2991
8	6	3	"pcpA"	"62N_term_wCS_D9"	0	528	281	72
8	7	3	"sphtra"	"8N_term_H9"	0	529	245	57
8	8	3	"cps4C"	"97Mult_L9"	0	530	660	470
8	9	3	"rrgB"	"95Mult_P9"	0	531	293	112
8	1	4	"pcpA"	"62N_term_wCS_D9"	0	532	351	202
8	2	4	"sphtra"	"8N_term_H9"	-50	533	166	-87
8	3	4	"cps4C"	"97Mult_L9"	0	534	690	381
8	4	4	"rrgB"	"95Mult_P9"	0	535	354	17
8	5	4	"TMP"	"96Mult_D13"	0	536	706	429
8	6	4	"LambdaSa04"	"94Mult_H13"	-50	537	165	-74
8	7	4	"potD"	"65N_term_D1"	0	538	2247	2050
8	8	4	"pgdA"	"40N_term_H1"	0	539	1545	1306
8	9	4	"spr1370"	"38Cyt_TMH_L1"	0	540	1724	1440
8	1	5	"LambdaSa04"	"94Mult_H13"	-50	541	195	33
8	2	5	"potD"	"65N_term_D1"	0	542	3374	3123
8	3	5	"pgdA"	"40N_term_H1"	0	543	2136	1803
8	4	5	"spr1370"	"38Cyt_TMH_L1"	0	544	2149	1767
8	5	5	"spr1418"	"82N_term_P1"	0	545	3251	2915
8	6	5	"stkP"	"67Cyt_TMH_D5"	0	546	1389	1043
8	7	5	"spr1584"	"83N_term_H5"	0	547	2598	2291
8	8	5	"pbp2A"	"53N_term_L5"	0	548	2665	2362
8	9	5	"pbp1b"	"47Cyt_TMH_P5"	0	549	3003	2758
8	1	6	"stkP"	"67Cyt_TMH_D5"	0	550	2575	2415
8	2	6	"spr1584"	"83N_term_H5"	0	551	3838	3551
8	3	6	"pbp2A"	"53N_term_L5"	0	552	3167	2802
8	4	6	"pbp1b"	"47Cyt_TMH_P5"	0	553	3481	3136
8	5	6	"pcpA"	"62N_term_wCS_D9"	0	554	280	7
8	6	6	"sphtra"	"8N_term_H9"	0	555	436	85
8	7	6	"cps4C"	"97Mult_L9"	0	556	797	433
8	8	6	"rrgB"	"95Mult_P9"	0	557	354	119
8	9	6	"TMP"	"96Mult_D13"	0	558	452	298
8	1	7	"sphtra"	"8N_term_H9"	0	559	332	171
8	2	7	"cps4C"	"97Mult_L9"	0	560	976	714
8	3	7	"rrgB"	"95Mult_P9"	0	561	344	84
8	4	7	"TMP"	"96Mult_D13"	0	562	722	519
8	5	7	"LambdaSa04"	"94Mult_H13"	-50	563	183	11
8	6	7	"potD"	"65N_term_D1"	0	564	2515	2268
8	7	7	"pgdA"	"40N_term_H1"	0	565	1797	1493
8	8	7	"spr1370"	"38Cyt_TMH_L1"	0	566	1512	1296
8	9	7	"spr1418"	"82N_term_P1"	0	567	1745	1607
8	1	8	"potD"	"65N_term_D1"	0	568	3515	3399
8	2	8	"pgdA"	"40N_term_H1"	0	569	2201	2086
8	3	8	"spr1370"	"38Cyt_TMH_L1"	0	570	1977	1848
8	4	8	"spr1418"	"82N_term_P1"	0	571	2776	2641
8	5	8	"stkP"	"67Cyt_TMH_D5"	0	572	1517	1385
8	6	8	"spr1584"	"83N_term_H5"	0	573	1923	1773
8	7	8	"pbp2A"	"53N_term_L5"	0	574	1888	1738
8	8	8	"pbp1b"	"47Cyt_TMH_P5"	0	575	1684	1565
8	9	8	"pcpA"	"62N_term_wCS_D9"	0	576	156	70
