# Supplementary material for: Data in support of proteomic analysis of pneumococcal pediatric clinical isolates to construct a protein array
Source: Data Brief. 2016 Feb 5;6:917–22. doi: 10.1016/j.dib.2016.01.057 (PMC4758182; doi:10.1016/j.dib.2016.01.057)
Supplement: Supplementary file 4 — Supplementary material [file mmc4.zip › Protein array raw data/IgG/C1_S44_IgG-Cy3.txt]

ATF	1.0
31	9    
"Type=GenePix Export 3"
"DateTime=2014/02/27 10:09:49"
"Settings=C:\Documents and Settings\Usuario\Escritorio\Datos Usuarios\Alfonso\Escaneado_27-2-14\Suero 44\S44_IgG-Cy3.gps"
"GalFile=C:\Documents and Settings\Usuario\Escritorio\Datos Usuarios\Alfonso\Gals\Gal_Alfonso.2.gal"
"PixelSize=5"
"Wavelengths=n/a	532"
"ImageFiles=n/a	C:\Documents and Settings\Usuario\Escritorio\Datos Usuarios\Alfonso\Escaneado_27-2-14\Suero 44\S44_IgG-Cy3.tif 1"
"NormalizationMethod=None"
"NormalizationFactors=n/a	1"
"JpegImage="
"StdDev=Type 1"
"RatioFormulations=W1/W2 (/532)"
"Barcode="
"BackgroundSubtraction=LocalFeature"
"ImageOrigin=0, 0"
"JpegOrigin=3340, 1970"
"Creator=GenePix Pro 4.1.1.4"
"Scanner=GenePix 4000B [92870]"
"FocusPosition=0"
"Temperature=24.71"
"LinesAveraged=1"
"Comment="
"PMTGain=n/a	420"
"ScanPower=n/a	100"
"LaserPower=n/a	3.49"
"LaserOnTime=n/a	42208"
"Filters=n/a	"
"ScanRegion=584,320,3888,1808"
"Supplier=BioRobotics"
"ArrayerSoftwareName=TAS Application Suite (MicroGrid II)"
"ArrayerSoftwareVersion=2.2.2.5"
"Block"	"Column"	"Row"	"Name"	"ID"	"Flags"	"Index"	"F532 Median"	"F532 Median - B532"
1	1	1	"ABC_N/P"	"90Mult_M8"	0	1	74	21
1	2	1	"spr1221"	"99Mult_A12"	0	2	173	113
1	3	1	"spr1403"	"91Mult_E12"	0	3	255	190
1	4	1	"spr1496"	"92Mult_I12"	0	4	191	118
1	5	1	"ABC_NP"	"100Mult_M12"	0	5	1143	1053
1	6	1	"SP_0462"	"77CellW_A16"	0	6	640	555
1	7	1	"SP_0464"	"81CellW_E16"	0	7	271	198
1	8	1	"Buffer"	"Normaliz_I16"	0	8	62	-2
1	9	1	"Buffer"	"Normaliz_M16"	0	9	60	0
1	1	2	"SP_0462"	"77CellW_A16"	0	10	177	119
1	2	2	"SP_0464"	"81CellW_E16"	0	11	199	127
1	3	2	"fstH"	"84Mult_A4"	0	12	688	609
1	4	2	"comA"	"85Mult_E4"	0	13	274	154
1	5	2	"zmpB"	"86Mult_I4"	0	14	409	211
1	6	2	"spr0601"	"98Mult_M4"	0	15	342	258
1	7	2	"celB"	"87Mult_A8"	0	16	130	55
1	8	2	"iga"	"88Mult_E8"	0	17	531	464
1	9	2	"glnP"	"89Mult_I8"	0	18	94	29
1	1	3	"spr0601"	"98Mult_M4"	0	19	144	86
1	2	3	"celB"	"87Mult_A8"	0	20	120	43
1	3	3	"iga"	"88Mult_E8"	0	21	563	484
1	4	3	"glnP"	"89Mult_I8"	0	22	140	27
1	5	3	"ABC_N/P"	"90Mult_M8"	0	23	356	236
1	6	3	"spr1221"	"99Mult_A12"	0	24	313	226
1	7	3	"spr1403"	"91Mult_E12"	0	25	257	179
1	8	3	"spr1496"	"92Mult_I12"	0	26	170	102
1	9	3	"ABC_NP"	"100Mult_M12"	0	27	791	723
1	1	4	"spr1221"	"99Mult_A12"	0	28	164	102
1	2	4	"spr1403"	"91Mult_E12"	0	29	290	208
1	3	4	"spr1496"	"92Mult_I12"	0	30	194	113
1	4	4	"ABC_NP"	"100Mult_M12"	0	31	1111	999
1	5	4	"SP_0462"	"77CellW_A16"	0	32	634	533
1	6	4	"SP_0464"	"81CellW_E16"	0	33	238	157
1	7	4	"fstH"	"84Mult_A4"	0	34	770	688
1	8	4	"comA"	"85Mult_E4"	0	35	228	156
1	9	4	"zmpB"	"86Mult_I4"	0	36	159	93
1	1	5	"SP_0464"	"81CellW_E16"	0	37	177	113
1	2	5	"fstH"	"84Mult_A4"	0	38	792	705
1	3	5	"comA"	"85Mult_E4"	0	39	268	181
1	4	5	"zmpB"	"86Mult_I4"	0	40	200	94
1	5	5	"spr0601"	"98Mult_M4"	0	41	318	220
1	6	5	"celB"	"87Mult_A8"	0	42	128	51
1	7	5	"iga"	"88Mult_E8"	0	43	493	416
1	8	5	"glnP"	"89Mult_I8"	0	44	104	34
1	9	5	"ABC_N/P"	"90Mult_M8"	0	45	162	96
1	1	6	"celB"	"87Mult_A8"	0	46	101	36
1	2	6	"iga"	"88Mult_E8"	0	47	646	561
1	3	6	"glnP"	"89Mult_I8"	0	48	124	36
1	4	6	"ABC_N/P"	"90Mult_M8"	0	49	222	126
1	5	6	"spr1221"	"99Mult_A12"	0	50	357	265
1	6	6	"spr1403"	"91Mult_E12"	0	51	308	227
1	7	6	"spr1496"	"92Mult_I12"	0	52	170	92
1	8	6	"ABC_NP"	"100Mult_M12"	0	53	854	780
1	9	6	"SP_0462"	"77CellW_A16"	0	54	597	529
1	1	7	"spr1403"	"91Mult_E12"	0	55	219	154
1	2	7	"spr1496"	"92Mult_I12"	0	56	214	134
1	3	7	"ABC_NP"	"100Mult_M12"	0	57	1223	1135
1	4	7	"SP_0462"	"77CellW_A16"	0	58	742	650
1	5	7	"SP_0464"	"81CellW_E16"	0	59	325	234
1	6	7	"fstH"	"84Mult_A4"	0	60	857	773
1	7	7	"comA"	"85Mult_E4"	0	61	216	136
1	8	7	"zmpB"	"86Mult_I4"	0	62	163	85
1	9	7	"spr0601"	"98Mult_M4"	0	63	375	305
1	1	8	"fstH"	"84Mult_A4"	0	64	594	529
1	2	8	"comA"	"85Mult_E4"	0	65	295	216
1	3	8	"zmpB"	"86Mult_I4"	0	66	225	140
1	4	8	"spr0601"	"98Mult_M4"	0	67	492	408
1	5	8	"celB"	"87Mult_A8"	0	68	162	84
1	6	8	"iga"	"88Mult_E8"	0	69	640	565
1	7	8	"glnP"	"89Mult_I8"	0	70	113	40
1	8	8	"ABC_N/P"	"90Mult_M8"	0	71	167	95
1	9	8	"spr1221"	"99Mult_A12"	0	72	355	287
2	1	1	"lytB"	"31CellW_N8"	0	73	1130	1049
2	2	1	"prtA"	"20CellW_B12"	0	74	3427	3334
2	3	1	"bgaA"	"43CellW_F12"	0	75	1469	1369
2	4	1	"nanA"	"46CellW_J12"	0	76	1137	1036
2	5	1	"spr1652/pfbA"	"25CellW_N12"	0	77	697	593
2	6	1	"nisP"	"39CellW_B16"	0	78	598	513
2	7	1	"spr1906"	"73CellW_F16"	0	79	172	100
2	8	1	"Buffer"	"Normaliz_J16"	0	80	64	-3
2	9	1	"Buffer"	"Normaliz_N16"	0	81	67	0
2	1	2	"nisP"	"39CellW_B16"	0	82	1547	1445
2	2	2	"spr1906"	"73CellW_F16"	0	83	1490	1251
2	3	2	"psrP"	"71CellW_B4"	0	84	403	189
2	4	2	"pblB_nt"	"48CellW_F4"	0	85	377	204
2	5	2	"pblB_ct"	"49CellW_J4"	0	86	664	376
2	6	2	"spr0075/pfbB"	"24CellW_N4"	0	87	1272	1047
2	7	2	"pulA"	"19CellW_B8"	0	88	607	497
2	8	2	"hysA"	"51CellW_F8"	0	89	284	207
2	9	2	"spr0328"	"26CellW_J8"	0	90	235	164
2	1	3	"spr0075/pfbB"	"24CellW_N4"	0	91	2770	2670
2	2	3	"pulA"	"19CellW_B8"	0	92	1894	1727
2	3	3	"hysA"	"51CellW_F8"	0	93	2153	2024
2	4	3	"spr0328"	"26CellW_J8"	0	94	1567	1438
2	5	3	"lytB"	"31CellW_N8"	0	95	662	515
2	6	3	"prtA"	"20CellW_B12"	0	96	1943	1797
2	7	3	"bgaA"	"43CellW_F12"	0	97	660	482
2	8	3	"nanA"	"46CellW_J12"	0	98	325	224
2	9	3	"spr1652/pfbA"	"25CellW_N12"	0	99	179	103
2	1	4	"prtA"	"20CellW_B12"	0	100	4399	4308
2	2	4	"bgaA"	"43CellW_F12"	0	101	1977	1783
2	3	4	"nanA"	"46CellW_J12"	0	102	1727	1605
2	4	4	"spr1652/pfbA"	"25CellW_N12"	0	103	1265	1153
2	5	4	"nisP"	"39CellW_B16"	0	104	1044	933
2	6	4	"spr1906"	"73CellW_F16"	0	105	283	121
2	7	4	"psrP"	"71CellW_B4"	0	106	597	286
2	8	4	"pblB_nt"	"48CellW_F4"	0	107	217	77
2	9	4	"pblB_ct"	"49CellW_J4"	0	108	216	140
2	1	5	"spr1906"	"73CellW_F16"	0	109	754	666
2	2	5	"psrP"	"71CellW_B4"	0	110	1527	1117
2	3	5	"pblB_nt"	"48CellW_F4"	0	111	467	243
2	4	5	"pblB_ct"	"49CellW_J4"	0	112	1182	930
2	5	5	"spr0075/pfbB"	"24CellW_N4"	0	113	2178	1859
2	6	5	"pulA"	"19CellW_B8"	0	114	1240	788
2	7	5	"hysA"	"51CellW_F8"	0	115	901	458
2	8	5	"spr0328"	"26CellW_J8"	0	116	624	447
2	9	5	"lytB"	"31CellW_N8"	0	117	257	179
2	1	6	"pulA"	"19CellW_B8"	0	118	2025	1940
2	2	6	"hysA"	"51CellW_F8"	0	119	1812	1678
2	3	6	"spr0328"	"26CellW_J8"	0	120	1953	1823
2	4	6	"lytB"	"31CellW_N8"	0	121	741	606
2	5	6	"prtA"	"20CellW_B12"	0	122	3714	3534
2	6	6	"bgaA"	"43CellW_F12"	0	123	1410	952
2	7	6	"nanA"	"46CellW_J12"	0	124	993	624
2	8	6	"spr1652/pfbA"	"25CellW_N12"	0	125	711	597
2	9	6	"nisP"	"39CellW_B16"	0	126	375	293
2	1	7	"bgaA"	"43CellW_F12"	0	127	1180	1097
2	2	7	"nanA"	"46CellW_J12"	0	128	1816	1701
2	3	7	"spr1652/pfbA"	"25CellW_N12"	0	129	1461	1355
2	4	7	"nisP"	"39CellW_B16"	0	130	1418	1306
2	5	7	"spr1906"	"73CellW_F16"	0	131	471	292
2	6	7	"psrP"	"71CellW_B4"	0	132	1272	851
2	7	7	"pblB_nt"	"48CellW_F4"	0	133	449	152
2	8	7	"pblB_ct"	"49CellW_J4"	0	134	613	472
2	9	7	"spr0075/pfbB"	"24CellW_N4"	0	135	880	795
2	1	8	"psrP"	"71CellW_B4"	0	136	930	852
2	2	8	"pblB_nt"	"48CellW_F4"	0	137	487	392
2	3	8	"pblB_ct"	"49CellW_J4"	0	138	1367	1279
2	4	8	"spr0075/pfbB"	"24CellW_N4"	0	139	2387	2275
2	5	8	"pulA"	"19CellW_B8"	0	140	2172	2061
2	6	8	"hysA"	"51CellW_F8"	0	141	1602	1491
2	7	8	"spr0328"	"26CellW_J8"	0	142	1619	1514
2	8	8	"lytB"	"31CellW_N8"	0	143	503	411
2	9	8	"prtA"	"20CellW_B12"	0	144	1524	1445
3	1	1	"nanB"	"58Secret_O8"	0	145	267	208
3	2	1	"spr1875"	"7Secret_C12"	0	146	134	74
3	3	1	"galU"	"21Secret_G12"	0	147	389	329
3	4	1	"cbpA"	"5Secret_K12"	0	148	1172	1110
3	5	1	"gsp_781"	"2Secret_O12"	0	149	5386	5321
3	6	1	"Control_1"	"C16"	0	150	1365	1301
3	7	1	"Control_2"	"G16"	0	151	92	28
3	8	1	"Buffer"	"Normaliz_K16"	0	152	66	4
3	9	1	"Buffer"	"Normaliz_O16"	0	153	64	5
3	1	2	"Control_1"	"C16"	0	154	207	143
3	2	2	"Control_2"	"G16"	0	155	65	1
3	3	2	"bloodAB"	"59Secret_C4"	0	156	474	406
3	4	2	"strH"	"32Secret_G4"	0	157	574	504
3	5	2	"lysM"	"50Secret_K4"	0	158	1112	1043
3	6	2	"lytB"	"63Secret_O4"	0	159	967	899
3	7	2	"phtE"	"45Secret_C8"	0	160	1286	1219
3	8	2	"spr0931"	"36Secret_G8"	0	161	1690	1624
3	9	2	"lytC"	"56Secret_K8"	0	162	2638	2577
3	1	3	"lytB"	"63Secret_O4"	0	163	252	184
3	2	3	"phtE"	"45Secret_C8"	0	164	389	317
3	3	3	"spr0931"	"36Secret_G8"	0	165	779	704
3	4	3	"lytC"	"56Secret_K8"	0	166	2012	1936
3	5	3	"nanB"	"58Secret_O8"	0	167	2539	2464
3	6	3	"spr1875"	"7Secret_C12"	0	168	1175	1101
3	7	3	"galU"	"21Secret_G12"	0	169	2375	2301
3	8	3	"cbpA"	"5Secret_K12"	0	170	2653	2585
3	9	3	"gsp_781"	"2Secret_O12"	0	171	8952	8889
3	1	4	"spr1875"	"7Secret_C12"	0	172	410	335
3	2	4	"galU"	"21Secret_G12"	0	173	1001	922
3	3	4	"cbpA"	"5Secret_K12"	0	174	1824	1741
3	4	4	"gsp_781"	"2Secret_O12"	0	175	7132	7049
3	5	4	"Control_1"	"C16"	0	176	1798	1717
3	6	4	"Control_2"	"G16"	0	177	119	41
3	7	4	"bloodAB"	"59Secret_C4"	0	178	1270	1196
3	8	4	"strH"	"32Secret_G4"	0	179	781	715
3	9	4	"lysM"	"50Secret_K4"	0	180	1335	1272
3	1	5	"Control_2"	"G16"	0	181	84	5
3	2	5	"bloodAB"	"59Secret_C4"	0	182	863	773
3	3	5	"strH"	"32Secret_G4"	0	183	774	681
3	4	5	"lysM"	"50Secret_K4"	0	184	1440	1352
3	5	5	"lytB"	"63Secret_O4"	0	185	1392	1305
3	6	5	"phtE"	"45Secret_C8"	0	186	1376	1296
3	7	5	"spr0931"	"36Secret_G8"	0	187	1412	1338
3	8	5	"lytC"	"56Secret_K8"	0	188	2386	2318
3	9	5	"nanB"	"58Secret_O8"	0	189	2854	2791
3	1	6	"phtE"	"45Secret_C8"	0	190	733	650
3	2	6	"spr0931"	"36Secret_G8"	0	191	1106	1010
3	3	6	"lytC"	"56Secret_K8"	0	192	2543	2446
3	4	6	"nanB"	"58Secret_O8"	0	193	3256	3165
3	5	6	"spr1875"	"7Secret_C12"	0	194	1394	1303
3	6	6	"galU"	"21Secret_G12"	0	195	2316	2233
3	7	6	"cbpA"	"5Secret_K12"	0	196	2699	2622
3	8	6	"gsp_781"	"2Secret_O12"	0	197	10034	9962
3	9	6	"Control_1"	"C16"	0	198	1966	1900
3	1	7	"galU"	"21Secret_G12"	0	199	1477	1390
3	2	7	"cbpA"	"5Secret_K12"	0	200	2463	2367
3	3	7	"gsp_781"	"2Secret_O12"	0	201	9105	9009
3	4	7	"Control_1"	"C16"	0	202	2807	2713
3	5	7	"Control_2"	"G16"	0	203	140	50
3	6	7	"bloodAB"	"59Secret_C4"	0	204	1328	1245
3	7	7	"strH"	"32Secret_G4"	0	205	849	771
3	8	7	"lysM"	"50Secret_K4"	0	206	1482	1409
3	9	7	"lytB"	"63Secret_O4"	0	207	1065	1001
3	1	8	"bloodAB"	"59Secret_C4"	0	208	1088	999
3	2	8	"strH"	"32Secret_G4"	0	209	1065	969
3	3	8	"lysM"	"50Secret_K4"	0	210	1983	1886
3	4	8	"lytB"	"63Secret_O4"	0	211	1530	1436
3	5	8	"phtE"	"45Secret_C8"	0	212	1564	1477
3	6	8	"spr0931"	"36Secret_G8"	0	213	1561	1481
3	7	8	"lytC"	"56Secret_K8"	0	214	2967	2890
3	8	8	"nanB"	"58Secret_O8"	0	215	3008	2935
3	9	8	"spr1875"	"7Secret_C12"	0	216	1388	1324
4	1	1	"Control_10"	"P8"	0	217	167	100
4	2	1	"Control_11"	"D12"	-50	218	63	-7
4	3	1	"Control_12"	"H12"	0	219	413	347
4	4	1	"Buffer"	"Normaliz_L12"	0	220	94	23
4	5	1	"Buffer"	"Normaliz_P12"	-50	221	72	4
4	6	1	"Control+"	"Rango0.2_D16"	0	222	2979	2907
4	7	1	"Control+"	"Rango0.1_H16"	-50	223	124	61
4	8	1	"Buffer"	"Normaliz_L16"	-50	224	54	1
4	9	1	"Buffer"	"Normaliz_P16"	-50	225	53	5
4	1	2	"Control+"	"Rango0.2_D16"	0	226	5115	5041
4	2	2	"Control+"	"Rango0.1_H16"	0	227	727	645
4	3	2	"Control_3"	"D4"	0	228	2629	2560
4	4	2	"Control_4"	"H4"	-50	229	78	6
4	5	2	"Control_5"	"L4"	0	230	180	106
4	6	2	"Control_6"	"P4"	-50	231	81	3
4	7	2	"Control_7"	"D8"	0	232	135	70
4	8	2	"Control_8"	"H8"	-50	233	64	4
4	9	2	"Control_9"	"L8"	0	234	116	62
4	1	3	"Control_6"	"P4"	-50	235	73	8
4	2	3	"Control_7"	"D8"	0	236	185	113
4	3	3	"Control_8"	"H8"	0	237	91	17
4	4	3	"Control_9"	"L8"	0	238	208	137
4	5	3	"Control_10"	"P8"	0	239	160	85
4	6	3	"Control_11"	"D12"	-50	240	75	-2
4	7	3	"Control_12"	"H12"	0	241	350	284
4	8	3	"Buffer"	"Normaliz_L12"	0	242	92	26
4	9	3	"Buffer"	"Normaliz_P12"	-50	243	66	7
4	1	4	"Control_11"	"D12"	-50	244	60	-4
4	2	4	"Control_12"	"H12"	0	245	379	310
4	3	4	"Buffer"	"Normaliz_L12"	0	246	110	36
4	4	4	"Buffer"	"Normaliz_P12"	-50	247	78	5
4	5	4	"Control+"	"Rango0.2_D16"	0	248	4633	4557
4	6	4	"Control+"	"Rango0.1_H16"	-50	249	288	207
4	7	4	"Control_3"	"D4"	0	250	2042	1977
4	8	4	"Control_4"	"H4"	0	251	103	39
4	9	4	"Control_5"	"L4"	0	252	152	88
4	1	5	"Control+"	"Rango0.1_H16"	0	253	5736	5656
4	2	5	"Control_3"	"D4"	0	254	2293	2229
4	3	5	"Control_4"	"H4"	0	255	121	51
4	4	5	"Control_5"	"L4"	0	256	235	162
4	5	5	"Control_6"	"P4"	-50	257	79	-2
4	6	5	"Control_7"	"D8"	0	258	227	149
4	7	5	"Control_8"	"H8"	-50	259	76	1
4	8	5	"Control_9"	"L8"	0	260	155	80
4	9	5	"Control_10"	"P8"	0	261	132	62
4	1	6	"Control_7"	"D8"	-50	262	96	32
4	2	6	"Control_8"	"H8"	-50	263	69	0
4	3	6	"Control_9"	"L8"	0	264	179	110
4	4	6	"Control_10"	"P8"	0	265	126	49
4	5	6	"Control_11"	"D12"	-50	266	74	-7
4	6	6	"Control_12"	"H12"	0	267	482	400
4	7	6	"Buffer"	"Normaliz_L12"	0	268	126	38
4	8	6	"Buffer"	"Normaliz_P12"	0	269	124	37
4	9	6	"Control+"	"Rango0.2_D16"	0	270	3592	3525
4	1	7	"Control_12"	"H12"	0	271	378	315
4	2	7	"Buffer"	"Normaliz_L12"	0	272	118	49
4	3	7	"Buffer"	"Normaliz_P12"	-50	273	72	3
4	4	7	"Control+"	"Rango0.2_D16"	0	274	5359	5276
4	5	7	"Control+"	"Rango0.1_H16"	-50	275	296	214
4	6	7	"Control_3"	"D4"	0	276	2944	2872
4	7	7	"Control_4"	"H4"	0	277	149	74
4	8	7	"Control_5"	"L4"	0	278	212	131
4	9	7	"Control_6"	"P4"	-50	279	81	12
4	1	8	"Control_3"	"D4"	0	280	2609	2546
4	2	8	"Control_4"	"H4"	-50	281	75	10
4	3	8	"Control_5"	"L4"	0	282	198	134
4	4	8	"Control_6"	"P4"	0	283	111	45
4	5	8	"Control_7"	"D8"	0	284	146	70
4	6	8	"Control_8"	"H8"	-50	285	85	4
4	7	8	"Control_9"	"L8"	0	286	222	140
4	8	8	"Control_10"	"P8"	0	287	207	119
4	9	8	"Control_11"	"D12"	-50	288	75	3
5	1	1	"GADPH"	"68Cyt_M7"	0	289	849	785
5	2	1	"abc_sbp_2"	"30Lip_A11"	0	290	729	657
5	3	1	"abc_sbp"	"29Lip_E11"	0	291	485	412
5	4	1	"spr0174"	"79Lip_I11"	0	292	499	426
5	5	1	"aliA"	"10Lip_M11"	0	293	593	519
5	6	1	"slrA"	"17Lip_A15"	0	294	783	709
5	7	1	"spr0747"	"37Lip_E15"	0	295	1152	1078
5	8	1	"Buffer"	"Normaliz_I15"	-50	296	82	1
5	9	1	"Buffer"	"Normaliz_M15"	-50	297	83	-3
5	1	2	"slrA"	"17Lip_A15"	0	298	300	237
5	2	2	"spr0747"	"37Lip_E15"	0	299	637	564
5	3	2	"spxB"	"13Cyt_A3"	0	300	891	817
5	4	2	"clpP"	"66Cyt_E3"	0	301	1104	1027
5	5	2	"pavA"	"69Cyt_I3"	0	302	833	757
5	6	2	"eno"	"14Cyt_M3"	0	303	2171	2099
5	7	2	"PppA"	"70Cyt_A7"	0	304	932	859
5	8	2	"ply"	"11Cyt_E7"	0	305	2491	2406
5	9	2	"lytA"	"12Cyt_I7"	0	306	6519	6430
5	1	3	"eno"	"14Cyt_M3"	0	307	763	701
5	2	3	"PppA"	"70Cyt_A7"	0	308	408	336
5	3	3	"ply"	"11Cyt_E7"	0	309	1473	1399
5	4	3	"lytA"	"12Cyt_I7"	0	310	3444	3367
5	5	3	"GADPH"	"68Cyt_M7"	0	311	985	911
5	6	3	"abc_sbp_2"	"30Lip_A11"	0	312	533	460
5	7	3	"abc_sbp"	"29Lip_E11"	0	313	301	228
5	8	3	"spr0174"	"79Lip_I11"	0	314	384	305
5	9	3	"aliA"	"10Lip_M11"	0	315	718	641
5	1	4	"abc_sbp_2"	"30Lip_A11"	0	316	152	90
5	2	4	"abc_sbp"	"29Lip_E11"	-50	317	153	84
5	3	4	"spr0174"	"79Lip_I11"	0	318	369	297
5	4	4	"aliA"	"10Lip_M11"	0	319	322	243
5	5	4	"slrA"	"17Lip_A15"	0	320	368	293
5	6	4	"spr0747"	"37Lip_E15"	0	321	605	534
5	7	4	"spxB"	"13Cyt_A3"	0	322	736	665
5	8	4	"clpP"	"66Cyt_E3"	0	323	827	755
5	9	4	"pavA"	"69Cyt_I3"	0	324	888	815
5	1	5	"spr0747"	"37Lip_E15"	0	325	125	64
5	2	5	"spxB"	"13Cyt_A3"	0	326	272	203
5	3	5	"clpP"	"66Cyt_E3"	0	327	701	627
5	4	5	"pavA"	"69Cyt_I3"	0	328	374	295
5	5	5	"eno"	"14Cyt_M3"	0	329	999	923
5	6	5	"PppA"	"70Cyt_A7"	0	330	537	464
5	7	5	"ply"	"11Cyt_E7"	0	331	1587	1506
5	8	5	"lytA"	"12Cyt_I7"	0	332	2445	2364
5	9	5	"GADPH"	"68Cyt_M7"	0	333	1095	1024
5	1	6	"PppA"	"70Cyt_A7"	0	334	111	50
5	2	6	"ply"	"11Cyt_E7"	0	335	200	134
5	3	6	"lytA"	"12Cyt_I7"	0	336	428	358
5	4	6	"GADPH"	"68Cyt_M7"	0	337	220	148
5	5	6	"abc_sbp_2"	"30Lip_A11"	-50	338	143	72
5	6	6	"abc_sbp"	"29Lip_E11"	0	339	133	63
5	7	6	"spr0174"	"79Lip_I11"	0	340	386	308
5	8	6	"aliA"	"10Lip_M11"	0	341	511	428
5	9	6	"slrA"	"17Lip_A15"	0	342	342	272
5	1	7	"abc_sbp"	"29Lip_E11"	-50	343	67	7
5	2	7	"spr0174"	"79Lip_I11"	-50	344	72	12
5	3	7	"aliA"	"10Lip_M11"	-50	345	78	17
5	4	7	"slrA"	"17Lip_A15"	-50	346	80	17
5	5	7	"spr0747"	"37Lip_E15"	0	347	104	40
5	6	7	"spxB"	"13Cyt_A3"	0	348	137	69
5	7	7	"clpP"	"66Cyt_E3"	0	349	159	92
5	8	7	"pavA"	"69Cyt_I3"	0	350	171	104
5	9	7	"eno"	"14Cyt_M3"	0	351	536	473
5	1	8	"spxB"	"13Cyt_A3"	0	352	77	17
5	2	8	"clpP"	"66Cyt_E3"	0	353	85	24
5	3	8	"pavA"	"69Cyt_I3"	0	354	82	19
5	4	8	"eno"	"14Cyt_M3"	0	355	138	77
5	5	8	"PppA"	"70Cyt_A7"	0	356	87	23
5	6	8	"ply"	"11Cyt_E7"	0	357	147	83
5	7	8	"lytA"	"12Cyt_I7"	0	358	173	110
5	8	8	"GADPH"	"68Cyt_M7"	0	359	100	40
5	9	8	"abc_sbp_2"	"30Lip_A11"	0	360	86	27
6	1	1	"psaA"	"6Lip_N7"	0	361	936	871
6	2	1	"ABC_SBP"	"57Lip_B11"	0	362	591	528
6	3	1	"ABC_SBP"	"52Lip_F11"	0	363	158	95
6	4	1	"piuA"	"18Lip_J11"	0	364	324	263
6	5	1	"amiA"	"3Lip_N11"	0	365	163	104
6	6	1	"msmE"	"78Lip_B15"	0	366	159	99
6	7	1	"MalX"	"22Lip_F15"	0	367	306	246
6	8	1	"Buffer"	"Normaliz_J15"	-50	368	60	-1
6	9	1	"Buffer"	"Normaliz_N15"	-50	369	65	0
6	1	2	"msmE"	"78Lip_B15"	0	370	166	105
6	2	2	"MalX"	"22Lip_F15"	0	371	245	182
6	3	2	"prsA_ppmA"	"16Lip_B3"	0	372	221	153
6	4	2	"lmb"	"33Lip_F3"	0	373	218	153
6	5	2	"piaA"	"15Lip_J3"	0	374	281	215
6	6	2	"phtA"	"55Lip_N3"	0	375	549	483
6	7	2	"glnH"	"28Lip_B7"	0	376	124	62
6	8	2	"pstS"	"80Lip_F7"	0	377	116	54
6	9	2	"aliB"	"1Lip_J7"	0	378	121	55
6	1	3	"phtA"	"55Lip_N3"	0	379	1088	1025
6	2	3	"glnH"	"28Lip_B7"	0	380	252	185
6	3	3	"pstS"	"80Lip_F7"	0	381	261	191
6	4	3	"aliB"	"1Lip_J7"	0	382	245	178
6	5	3	"psaA"	"6Lip_N7"	0	383	400	333
6	6	3	"ABC_SBP"	"57Lip_B11"	0	384	231	163
6	7	3	"ABC_SBP"	"52Lip_F11"	0	385	90	27
6	8	3	"piuA"	"18Lip_J11"	0	386	164	102
6	9	3	"amiA"	"3Lip_N11"	0	387	107	41
6	1	4	"ABC_SBP"	"57Lip_B11"	0	388	737	672
6	2	4	"ABC_SBP"	"52Lip_F11"	0	389	202	126
6	3	4	"piuA"	"18Lip_J11"	0	390	511	425
6	4	4	"amiA"	"3Lip_N11"	0	391	187	97
6	5	4	"msmE"	"78Lip_B15"	-50	392	102	28
6	6	4	"MalX"	"22Lip_F15"	0	393	115	51
6	7	4	"prsA_ppmA"	"16Lip_B3"	0	394	101	37
6	8	4	"lmb"	"33Lip_F3"	0	395	105	41
6	9	4	"piaA"	"15Lip_J3"	0	396	129	63
6	1	5	"MalX"	"22Lip_F15"	0	397	353	290
6	2	5	"prsA_ppmA"	"16Lip_B3"	0	398	229	146
6	3	5	"lmb"	"33Lip_F3"	0	399	169	67
6	4	5	"piaA"	"15Lip_J3"	-50	400	120	37
6	5	5	"phtA"	"55Lip_N3"	0	401	162	94
6	6	5	"glnH"	"28Lip_B7"	-50	402	76	13
6	7	5	"pstS"	"80Lip_F7"	0	403	84	21
6	8	5	"aliB"	"1Lip_J7"	0	404	100	35
6	9	5	"psaA"	"6Lip_N7"	0	405	166	99
6	1	6	"glnH"	"28Lip_B7"	-50	406	94	34
6	2	6	"pstS"	"80Lip_F7"	-50	407	84	20
6	3	6	"aliB"	"1Lip_J7"	-50	408	83	14
6	4	6	"psaA"	"6Lip_N7"	0	409	122	57
6	5	6	"ABC_SBP"	"57Lip_B11"	0	410	106	40
6	6	6	"ABC_SBP"	"52Lip_F11"	-50	411	74	8
6	7	6	"piuA"	"18Lip_J11"	0	412	123	60
6	8	6	"amiA"	"3Lip_N11"	-50	413	83	18
6	9	6	"msmE"	"78Lip_B15"	0	414	92	22
6	1	7	"ABC_SBP"	"52Lip_F11"	0	415	70	7
6	2	7	"piuA"	"18Lip_J11"	0	416	103	42
6	3	7	"amiA"	"3Lip_N11"	-50	417	75	11
6	4	7	"msmE"	"78Lip_B15"	0	418	148	70
6	5	7	"MalX"	"22Lip_F15"	0	419	105	24
6	6	7	"prsA_ppmA"	"16Lip_B3"	-50	420	92	23
6	7	7	"lmb"	"33Lip_F3"	0	421	94	29
6	8	7	"piaA"	"15Lip_J3"	0	422	97	32
6	9	7	"phtA"	"55Lip_N3"	0	423	145	79
6	1	8	"prsA_ppmA"	"16Lip_B3"	0	424	80	21
6	2	8	"lmb"	"33Lip_F3"	0	425	88	26
6	3	8	"piaA"	"15Lip_J3"	0	426	86	25
6	4	8	"phtA"	"55Lip_N3"	0	427	134	71
6	5	8	"glnH"	"28Lip_B7"	-50	428	76	9
6	6	8	"pstS"	"80Lip_F7"	0	429	84	20
6	7	8	"aliB"	"1Lip_J7"	0	430	87	23
6	8	8	"psaA"	"6Lip_N7"	0	431	116	54
6	9	8	"ABC_SBP"	"57Lip_B11"	0	432	102	38
7	1	1	"cbpF"	"74N_term_wCS_O7"	0	433	338	253
7	2	1	"spr0693"	"34N_term_C11"	0	434	792	700
7	3	1	"ezrA"	"75N_term_G11"	0	435	363	273
7	4	1	"pepXP"	"72N_term_K11"	0	436	506	402
7	5	1	"phtD"	"44N_term_O11"	0	437	1355	1203
7	6	1	"phpA"	"27N_term_C15"	0	438	6344	6194
7	7	1	"srtA"	"64N_term_wCS_G15"	0	439	4093	3923
7	8	1	"Buffer"	"Normaliz_K15"	0	440	183	22
7	9	1	"Buffer"	"Normaliz_O15"	0	441	125	14
7	1	2	"phpA"	"27N_term_C15"	0	442	519	431
7	2	2	"srtA"	"64N_term_wCS_G15"	0	443	410	289
7	3	2	"adcA"	"23Lip_C3"	0	444	361	226
7	4	2	"sp_2093"	"76N_term_G3"	0	445	332	124
7	5	2	"comB"	"54N_term_K3"	0	446	533	286
7	6	2	"pspA"	"4N_term_O3"	0	447	2534	2241
7	7	2	"pbpX"	"41N_term_C7"	0	448	3085	2770
7	8	2	"pbpA"	"9N_term_G7"	0	449	917	715
7	9	2	"spr0334"	"42Cyt_TMH_K7"	0	450	3275	3129
7	1	3	"pspA"	"4N_term_O3"	0	451	264	173
7	2	3	"pbpX"	"41N_term_C7"	0	452	340	211
7	3	3	"pbpA"	"9N_term_G7"	0	453	150	27
7	4	3	"spr0334"	"42Cyt_TMH_K7"	0	454	566	350
7	5	3	"cbpF"	"74N_term_wCS_O7"	0	455	871	643
7	6	3	"spr0693"	"34N_term_C11"	0	456	4584	4339
7	7	3	"ezrA"	"75N_term_G11"	0	457	2718	2422
7	8	3	"pepXP"	"72N_term_K11"	0	458	2484	2331
7	9	3	"phtD"	"44N_term_O11"	0	459	2972	2853
7	1	4	"spr0693"	"34N_term_C11"	0	460	254	164
7	2	4	"ezrA"	"75N_term_G11"	0	461	211	89
7	3	4	"pepXP"	"72N_term_K11"	0	462	355	233
7	4	4	"phtD"	"44N_term_O11"	0	463	556	296
7	5	4	"phpA"	"27N_term_C15"	0	464	2747	2394
7	6	4	"srtA"	"64N_term_wCS_G15"	0	465	2490	2213
7	7	4	"adcA"	"23Lip_C3"	0	466	1960	1645
7	8	4	"sp_2093"	"76N_term_G3"	0	467	1292	1120
7	9	4	"comB"	"54N_term_K3"	0	468	1050	923
7	1	5	"srtA"	"64N_term_wCS_G15"	0	469	154	66
7	2	5	"adcA"	"23Lip_C3"	0	470	185	73
7	3	5	"sp_2093"	"76N_term_G3"	0	471	220	98
7	4	5	"comB"	"54N_term_K3"	0	472	281	66
7	5	5	"pspA"	"4N_term_O3"	0	473	1884	1594
7	6	5	"pbpX"	"41N_term_C7"	0	474	2327	2075
7	7	5	"pbpA"	"9N_term_G7"	0	475	626	388
7	8	5	"spr0334"	"42Cyt_TMH_K7"	0	476	2810	2590
7	9	5	"cbpF"	"74N_term_wCS_O7"	0	477	1438	1298
7	1	6	"pbpX"	"41N_term_C7"	0	478	194	104
7	2	6	"pbpA"	"9N_term_G7"	0	479	112	7
7	3	6	"spr0334"	"42Cyt_TMH_K7"	0	480	334	216
7	4	6	"cbpF"	"74N_term_wCS_O7"	0	481	501	319
7	5	6	"spr0693"	"34N_term_C11"	0	482	2211	1920
7	6	6	"ezrA"	"75N_term_G11"	0	483	1131	947
7	7	6	"pepXP"	"72N_term_K11"	0	484	1691	1511
7	8	6	"phtD"	"44N_term_O11"	0	485	2025	1859
7	9	6	"phpA"	"27N_term_C15"	0	486	5210	5085
7	1	7	"ezrA"	"75N_term_G11"	0	487	151	64
7	2	7	"pepXP"	"72N_term_K11"	0	488	200	104
7	3	7	"phtD"	"44N_term_O11"	0	489	296	184
7	4	7	"phpA"	"27N_term_C15"	0	490	1075	940
7	5	7	"srtA"	"64N_term_wCS_G15"	0	491	887	714
7	6	7	"adcA"	"23Lip_C3"	0	492	584	438
7	7	7	"sp_2093"	"76N_term_G3"	0	493	436	240
7	8	7	"comB"	"54N_term_K3"	0	494	395	229
7	9	7	"pspA"	"4N_term_O3"	0	495	1403	1302
7	1	8	"adcA"	"23Lip_C3"	0	496	123	37
7	2	8	"sp_2093"	"76N_term_G3"	0	497	137	44
7	3	8	"comB"	"54N_term_K3"	0	498	133	38
7	4	8	"pspA"	"4N_term_O3"	0	499	334	232
7	5	8	"pbpX"	"41N_term_C7"	0	500	449	345
7	6	8	"pbpA"	"9N_term_G7"	0	501	178	77
7	7	8	"spr0334"	"42Cyt_TMH_K7"	0	502	497	391
7	8	8	"cbpF"	"74N_term_wCS_O7"	0	503	254	155
7	9	8	"spr0693"	"34N_term_C11"	0	504	895	807
8	1	1	"pbp1b"	"47Cyt_TMH_P7"	0	505	1385	1311
8	2	1	"pcpA"	"62N_term_wCS_D11"	0	506	209	130
8	3	1	"sphtra"	"8N_term_H11"	0	507	162	80
8	4	1	"cps4C"	"97Mult_L11"	0	508	201	118
8	5	1	"rrgB"	"95Mult_P11"	0	509	139	52
8	6	1	"TMP"	"96Mult_D15"	0	510	196	112
8	7	1	"LambdaSa04"	"94Mult_H15"	0	511	109	31
8	8	1	"Buffer"	"Normaliz_L15"	-50	512	68	-2
8	9	1	"Buffer"	"Normaliz_P15"	-50	513	61	-2
8	1	2	"TMP"	"96Mult_D15"	0	514	179	108
8	2	2	"LambdaSa04"	"94Mult_H15"	0	515	110	27
8	3	2	"potD"	"65N_term_D3"	0	516	377	297
8	4	2	"pgdA"	"40N_term_H3"	0	517	282	196
8	5	2	"spr1370"	"38Cyt_TMH_L3"	0	518	2575	2483
8	6	2	"spr1418"	"82N_term_P3"	0	519	607	520
8	7	2	"stkP"	"67Cyt_TMH_D7"	0	520	230	155
8	8	2	"spr1584"	"83N_term_H7"	0	521	143	74
8	9	2	"pbp2A"	"53N_term_L7"	0	522	115	52
8	1	3	"spr1418"	"82N_term_P3"	0	523	864	799
8	2	3	"stkP"	"67Cyt_TMH_D7"	0	524	540	467
8	3	3	"spr1584"	"83N_term_H7"	0	525	381	308
8	4	3	"pbp2A"	"53N_term_L7"	0	526	266	188
8	5	3	"pbp1b"	"47Cyt_TMH_P7"	0	527	239	159
8	6	3	"pcpA"	"62N_term_wCS_D11"	-50	528	87	12
8	7	3	"sphtra"	"8N_term_H11"	-50	529	75	4
8	8	3	"cps4C"	"97Mult_L11"	-50	530	78	9
8	9	3	"rrgB"	"95Mult_P11"	-50	531	65	0
8	1	4	"pcpA"	"62N_term_wCS_D11"	0	532	124	59
8	2	4	"sphtra"	"8N_term_H11"	0	533	115	44
8	3	4	"cps4C"	"97Mult_L11"	0	534	116	41
8	4	4	"rrgB"	"95Mult_P11"	-50	535	83	8
8	5	4	"TMP"	"96Mult_D15"	-50	536	83	11
8	6	4	"LambdaSa04"	"94Mult_H15"	-50	537	72	3
8	7	4	"potD"	"65N_term_D3"	0	538	112	43
8	8	4	"pgdA"	"40N_term_H3"	-50	539	91	23
8	9	4	"spr1370"	"38Cyt_TMH_L3"	0	540	556	493
8	1	5	"LambdaSa04"	"94Mult_H15"	0	541	91	24
8	2	5	"potD"	"65N_term_D3"	0	542	198	129
8	3	5	"pgdA"	"40N_term_H3"	0	543	127	50
8	4	5	"spr1370"	"38Cyt_TMH_L3"	0	544	745	670
8	5	5	"spr1418"	"82N_term_P3"	0	545	174	105
8	6	5	"stkP"	"67Cyt_TMH_D7"	0	546	129	62
8	7	5	"spr1584"	"83N_term_H7"	0	547	115	47
8	8	5	"pbp2A"	"53N_term_L7"	0	548	110	45
8	9	5	"pbp1b"	"47Cyt_TMH_P7"	0	549	107	47
8	1	6	"stkP"	"67Cyt_TMH_D7"	0	550	192	130
8	2	6	"spr1584"	"83N_term_H7"	0	551	132	68
8	3	6	"pbp2A"	"53N_term_L7"	0	552	123	54
8	4	6	"pbp1b"	"47Cyt_TMH_P7"	0	553	124	52
8	5	6	"pcpA"	"62N_term_wCS_D11"	-50	554	76	7
8	6	6	"sphtra"	"8N_term_H11"	-50	555	67	2
8	7	6	"cps4C"	"97Mult_L11"	-50	556	71	4
8	8	6	"rrgB"	"95Mult_P11"	-50	557	67	3
8	9	6	"TMP"	"96Mult_D15"	-50	558	67	8
8	1	7	"sphtra"	"8N_term_H11"	-50	559	65	7
8	2	7	"cps4C"	"97Mult_L11"	-50	560	72	9
8	3	7	"rrgB"	"95Mult_P11"	-50	561	71	6
8	4	7	"TMP"	"96Mult_D15"	-50	562	75	6
8	5	7	"LambdaSa04"	"94Mult_H15"	-50	563	69	2
8	6	7	"potD"	"65N_term_D3"	0	564	98	34
8	7	7	"pgdA"	"40N_term_H3"	0	565	87	18
8	8	7	"spr1370"	"38Cyt_TMH_L3"	0	566	481	417
8	9	7	"spr1418"	"82N_term_P3"	0	567	124	66
8	1	8	"potD"	"65N_term_D3"	0	568	94	36
8	2	8	"pgdA"	"40N_term_H3"	0	569	90	29
8	3	8	"spr1370"	"38Cyt_TMH_L3"	0	570	539	478
8	4	8	"spr1418"	"82N_term_P3"	0	571	139	78
8	5	8	"stkP"	"67Cyt_TMH_D7"	0	572	117	54
8	6	8	"spr1584"	"83N_term_H7"	0	573	101	40
8	7	8	"pbp2A"	"53N_term_L7"	0	574	94	34
8	8	8	"pbp1b"	"47Cyt_TMH_P7"	0	575	99	41
8	9	8	"pcpA"	"62N_term_wCS_D11"	-50	576	63	6
