# Supplementary material for: Data in support of proteomic analysis of pneumococcal pediatric clinical isolates to construct a protein array
Source: Data Brief. 2016 Feb 5;6:917–22. doi: 10.1016/j.dib.2016.01.057 (PMC4758182; doi:10.1016/j.dib.2016.01.057)
Supplement: Supplementary file 4 — Supplementary material [file mmc4.zip › Protein array raw data/IgG/C1_S44bis_IgG-Cy3.txt]

ATF	1.0
31	9    
"Type=GenePix Export 3"
"DateTime=2014/04/03 15:57:41"
"Settings=C:\Documents and Settings\Usuario\Escritorio\Datos Usuarios\Alfonso\Resultados ensayo\Abril 2014\Escaneado_03-04-14\Suero 44 Bis\S44bis_IgG-Cy3.gps"
"GalFile=C:\Documents and Settings\Usuario\Escritorio\Datos Usuarios\Alfonso\Gals\Gal_Alfonso.2.gal"
"PixelSize=5"
"Wavelengths=n/a	532"
"ImageFiles=n/a	C:\Documents and Settings\Usuario\Escritorio\Datos Usuarios\Alfonso\Resultados ensayo\Abril 2014\Escaneado_03-04-14\Suero 44 Bis\S44bis_IgG-Cy3.tif 1"
"NormalizationMethod=None"
"NormalizationFactors=n/a	1"
"JpegImage="
"StdDev=Type 1"
"RatioFormulations=W1/W2 (/532)"
"Barcode="
"BackgroundSubtraction=LocalFeature"
"ImageOrigin=0, 0"
"JpegOrigin=3200, 2120"
"Creator=GenePix Pro 4.1.1.4"
"Scanner=GenePix 4000B [92870]"
"FocusPosition=0"
"Temperature=26.2"
"LinesAveraged=1"
"Comment="
"PMTGain=n/a	400"
"ScanPower=n/a	100"
"LaserPower=n/a	3.64"
"LaserOnTime=n/a	42772"
"Filters=n/a	"
"ScanRegion=640,424,3784,1688"
"Supplier=BioRobotics"
"ArrayerSoftwareName=TAS Application Suite (MicroGrid II)"
"ArrayerSoftwareVersion=2.2.2.5"
"Block"	"Column"	"Row"	"Name"	"ID"	"Flags"	"Index"	"F532 Median"	"F532 Median - B532"
1	1	1	"ABC_N/P"	"90Mult_M8"	0	1	408	287
1	2	1	"spr1221"	"99Mult_A12"	0	2	584	436
1	3	1	"spr1403"	"91Mult_E12"	0	3	504	374
1	4	1	"spr1496"	"92Mult_I12"	0	4	561	426
1	5	1	"ABC_NP"	"100Mult_M12"	0	5	1170	1037
1	6	1	"SP_0462"	"77CellW_A16"	0	6	674	546
1	7	1	"SP_0464"	"81CellW_E16"	0	7	409	285
1	8	1	"Buffer"	"Normaliz_I16"	0	8	144	37
1	9	1	"Buffer"	"Normaliz_M16"	0	9	140	36
1	1	2	"SP_0462"	"77CellW_A16"	0	10	763	496
1	2	2	"SP_0464"	"81CellW_E16"	-50	11	558	172
1	3	2	"fstH"	"84Mult_A4"	0	12	1559	1001
1	4	2	"comA"	"85Mult_E4"	0	13	368	162
1	5	2	"zmpB"	"86Mult_I4"	0	14	235	66
1	6	2	"spr0601"	"98Mult_M4"	-50	15	690	365
1	7	2	"celB"	"87Mult_A8"	0	16	533	41
1	8	2	"iga"	"88Mult_E8"	0	17	989	865
1	9	2	"glnP"	"89Mult_I8"	0	18	377	270
1	1	3	"spr0601"	"98Mult_M4"	0	19	672	244
1	2	3	"celB"	"87Mult_A8"	0	20	389	-35
1	3	3	"iga"	"88Mult_E8"	0	21	819	470
1	4	3	"glnP"	"89Mult_I8"	0	22	297	116
1	5	3	"ABC_N/P"	"90Mult_M8"	0	23	241	126
1	6	3	"spr1221"	"99Mult_A12"	0	24	436	298
1	7	3	"spr1403"	"91Mult_E12"	0	25	402	218
1	8	3	"spr1496"	"92Mult_I12"	-50	26	188	10
1	9	3	"ABC_NP"	"100Mult_M12"	0	27	1496	1379
1	1	4	"spr1221"	"99Mult_A12"	0	28	490	320
1	2	4	"spr1403"	"91Mult_E12"	0	29	384	170
1	3	4	"spr1496"	"92Mult_I12"	0	30	234	87
1	4	4	"ABC_NP"	"100Mult_M12"	0	31	1248	1050
1	5	4	"SP_0462"	"77CellW_A16"	0	32	437	205
1	6	4	"SP_0464"	"81CellW_E16"	-50	33	402	58
1	7	4	"fstH"	"84Mult_A4"	0	34	1362	1192
1	8	4	"comA"	"85Mult_E4"	0	35	385	257
1	9	4	"zmpB"	"86Mult_I4"	0	36	531	419
1	1	5	"SP_0464"	"81CellW_E16"	0	37	487	353
1	2	5	"fstH"	"84Mult_A4"	0	38	1406	1164
1	3	5	"comA"	"85Mult_E4"	0	39	372	245
1	4	5	"zmpB"	"86Mult_I4"	-50	40	710	532
1	5	5	"spr0601"	"98Mult_M4"	0	41	718	212
1	6	5	"celB"	"87Mult_A8"	-50	42	734	169
1	7	5	"iga"	"88Mult_E8"	0	43	815	557
1	8	5	"glnP"	"89Mult_I8"	0	44	474	328
1	9	5	"ABC_N/P"	"90Mult_M8"	0	45	627	513
1	1	6	"celB"	"87Mult_A8"	0	46	431	305
1	2	6	"iga"	"88Mult_E8"	0	47	747	597
1	3	6	"glnP"	"89Mult_I8"	0	48	311	156
1	4	6	"ABC_N/P"	"90Mult_M8"	0	49	299	161
1	5	6	"spr1221"	"99Mult_A12"	0	50	375	191
1	6	6	"spr1403"	"91Mult_E12"	-50	51	269	-46
1	7	6	"spr1496"	"92Mult_I12"	0	52	207	87
1	8	6	"ABC_NP"	"100Mult_M12"	0	53	1242	1122
1	9	6	"SP_0462"	"77CellW_A16"	0	54	997	874
1	1	7	"spr1403"	"91Mult_E12"	0	55	481	358
1	2	7	"spr1496"	"92Mult_I12"	0	56	247	134
1	3	7	"ABC_NP"	"100Mult_M12"	0	57	1399	1270
1	4	7	"SP_0462"	"77CellW_A16"	0	58	1081	884
1	5	7	"SP_0464"	"81CellW_E16"	0	59	547	349
1	6	7	"fstH"	"84Mult_A4"	0	60	1540	1401
1	7	7	"comA"	"85Mult_E4"	0	61	408	302
1	8	7	"zmpB"	"86Mult_I4"	0	62	300	186
1	9	7	"spr0601"	"98Mult_M4"	0	63	357	242
1	1	8	"fstH"	"84Mult_A4"	0	64	1949	1824
1	2	8	"comA"	"85Mult_E4"	0	65	904	792
1	3	8	"zmpB"	"86Mult_I4"	0	66	324	216
1	4	8	"spr0601"	"98Mult_M4"	0	67	346	204
1	5	8	"celB"	"87Mult_A8"	0	68	384	208
1	6	8	"iga"	"88Mult_E8"	0	69	1074	955
1	7	8	"glnP"	"89Mult_I8"	0	70	418	300
1	8	8	"ABC_N/P"	"90Mult_M8"	0	71	351	224
1	9	8	"spr1221"	"99Mult_A12"	0	72	893	766
2	1	1	"lytB"	"31CellW_N8"	0	73	1490	1390
2	2	1	"prtA"	"20CellW_B12"	0	74	5578	5470
2	3	1	"bgaA"	"43CellW_F12"	0	75	1811	1689
2	4	1	"nanA"	"46CellW_J12"	0	76	1907	1807
2	5	1	"spr1652/pfbA"	"25CellW_N12"	0	77	1503	1405
2	6	1	"nisP"	"39CellW_B16"	0	78	1306	1192
2	7	1	"spr1906"	"73CellW_F16"	0	79	1133	1023
2	8	1	"Buffer"	"Normaliz_J16"	0	80	191	93
2	9	1	"Buffer"	"Normaliz_N16"	0	81	201	102
2	1	2	"nisP"	"39CellW_B16"	0	82	1406	1306
2	2	2	"spr1906"	"73CellW_F16"	-50	83	2393	2283
2	3	2	"psrP"	"71CellW_B4"	0	84	1847	1726
2	4	2	"pblB_nt"	"48CellW_F4"	0	85	884	775
2	5	2	"pblB_ct"	"49CellW_J4"	0	86	1541	1443
2	6	2	"spr0075/pfbB"	"24CellW_N4"	0	87	2023	1586
2	7	2	"pulA"	"19CellW_B8"	0	88	1790	1362
2	8	2	"hysA"	"51CellW_F8"	0	89	2674	2572
2	9	2	"spr0328"	"26CellW_J8"	0	90	2233	2129
2	1	3	"spr0075/pfbB"	"24CellW_N4"	-50	91	3283	3178
2	2	3	"pulA"	"19CellW_B8"	0	92	2415	2289
2	3	3	"hysA"	"51CellW_F8"	0	93	2345	2234
2	4	3	"spr0328"	"26CellW_J8"	0	94	1949	1721
2	5	3	"lytB"	"31CellW_N8"	0	95	1159	907
2	6	3	"prtA"	"20CellW_B12"	0	96	4575	3200
2	7	3	"bgaA"	"43CellW_F12"	0	97	2312	1424
2	8	3	"nanA"	"46CellW_J12"	0	98	1786	1673
2	9	3	"spr1652/pfbA"	"25CellW_N12"	0	99	1626	1523
2	1	4	"prtA"	"20CellW_B12"	0	100	4555	4446
2	2	4	"bgaA"	"43CellW_F12"	0	101	2225	2105
2	3	4	"nanA"	"46CellW_J12"	0	102	1799	1698
2	4	4	"spr1652/pfbA"	"25CellW_N12"	0	103	1596	1481
2	5	4	"nisP"	"39CellW_B16"	0	104	1192	966
2	6	4	"spr1906"	"73CellW_F16"	0	105	1008	606
2	7	4	"psrP"	"71CellW_B4"	0	106	1774	884
2	8	4	"pblB_nt"	"48CellW_F4"	0	107	764	649
2	9	4	"pblB_ct"	"49CellW_J4"	0	108	1820	1719
2	1	5	"spr1906"	"73CellW_F16"	0	109	1315	1200
2	2	5	"psrP"	"71CellW_B4"	-50	110	1565	972
2	3	5	"pblB_nt"	"48CellW_F4"	0	111	480	367
2	4	5	"pblB_ct"	"49CellW_J4"	0	112	2497	2379
2	5	5	"spr0075/pfbB"	"24CellW_N4"	-50	113	2898	1450
2	6	5	"pulA"	"19CellW_B8"	0	114	1773	1424
2	7	5	"hysA"	"51CellW_F8"	0	115	2030	1859
2	8	5	"spr0328"	"26CellW_J8"	0	116	1930	1798
2	9	5	"lytB"	"31CellW_N8"	0	117	1415	1304
2	1	6	"pulA"	"19CellW_B8"	0	118	2388	2268
2	2	6	"hysA"	"51CellW_F8"	0	119	2132	697
2	3	6	"spr0328"	"26CellW_J8"	-50	120	2034	1897
2	4	6	"lytB"	"31CellW_N8"	0	121	1987	1781
2	5	6	"prtA"	"20CellW_B12"	-50	122	4104	3316
2	6	6	"bgaA"	"43CellW_F12"	0	123	1593	619
2	7	6	"nanA"	"46CellW_J12"	0	124	1726	1545
2	8	6	"spr1652/pfbA"	"25CellW_N12"	0	125	1695	1577
2	9	6	"nisP"	"39CellW_B16"	0	126	1316	1207
2	1	7	"bgaA"	"43CellW_F12"	-50	127	1564	1453
2	2	7	"nanA"	"46CellW_J12"	0	128	1965	1845
2	3	7	"spr1652/pfbA"	"25CellW_N12"	0	129	1793	1677
2	4	7	"nisP"	"39CellW_B16"	0	130	1386	1252
2	5	7	"spr1906"	"73CellW_F16"	0	131	936	779
2	6	7	"psrP"	"71CellW_B4"	0	132	1940	1024
2	7	7	"pblB_nt"	"48CellW_F4"	0	133	1474	647
2	8	7	"pblB_ct"	"49CellW_J4"	0	134	1399	1253
2	9	7	"spr0075/pfbB"	"24CellW_N4"	0	135	3623	3515
2	1	8	"psrP"	"71CellW_B4"	0	136	809	684
2	2	8	"pblB_nt"	"48CellW_F4"	0	137	574	459
2	3	8	"pblB_ct"	"49CellW_J4"	0	138	2081	1974
2	4	8	"spr0075/pfbB"	"24CellW_N4"	0	139	2083	1955
2	5	8	"pulA"	"19CellW_B8"	0	140	2103	1950
2	6	8	"hysA"	"51CellW_F8"	0	141	2015	1890
2	7	8	"spr0328"	"26CellW_J8"	0	142	2265	2119
2	8	8	"lytB"	"31CellW_N8"	0	143	1764	1644
2	9	8	"prtA"	"20CellW_B12"	0	144	4789	4676
3	1	1	"nanB"	"58Secret_O8"	0	145	4468	4375
3	2	1	"spr1875"	"7Secret_C12"	0	146	2952	2864
3	3	1	"galU"	"21Secret_G12"	0	147	3060	2970
3	4	1	"cbpA"	"5Secret_K12"	0	148	3868	3774
3	5	1	"gsp_781"	"2Secret_O12"	0	149	14624	14527
3	6	1	"Control_1"	"C16"	0	150	5284	5196
3	7	1	"Control_2"	"G16"	0	151	437	347
3	8	1	"Buffer"	"Normaliz_K16"	-50	152	87	1
3	9	1	"Buffer"	"Normaliz_O16"	-50	153	91	1
3	1	2	"Control_1"	"C16"	0	154	4303	4217
3	2	2	"Control_2"	"G16"	0	155	343	258
3	3	2	"bloodAB"	"59Secret_C4"	0	156	2455	2364
3	4	2	"strH"	"32Secret_G4"	0	157	1374	1273
3	5	2	"lysM"	"50Secret_K4"	0	158	2123	2029
3	6	2	"lytB"	"63Secret_O4"	0	159	2128	2033
3	7	2	"phtE"	"45Secret_C8"	0	160	2281	2121
3	8	2	"spr0931"	"36Secret_G8"	0	161	2132	2030
3	9	2	"lytC"	"56Secret_K8"	0	162	3619	3529
3	1	3	"lytB"	"63Secret_O4"	0	163	1883	1788
3	2	3	"phtE"	"45Secret_C8"	0	164	2157	2056
3	3	3	"spr0931"	"36Secret_G8"	0	165	1887	1796
3	4	3	"lytC"	"56Secret_K8"	0	166	4156	4047
3	5	3	"nanB"	"58Secret_O8"	0	167	3608	3517
3	6	3	"spr1875"	"7Secret_C12"	0	168	2650	2553
3	7	3	"galU"	"21Secret_G12"	0	169	4202	2164
3	8	3	"cbpA"	"5Secret_K12"	0	170	5137	5002
3	9	3	"gsp_781"	"2Secret_O12"	0	171	13813	13714
3	1	4	"spr1875"	"7Secret_C12"	0	172	2725	2634
3	2	4	"galU"	"21Secret_G12"	0	173	2464	2373
3	3	4	"cbpA"	"5Secret_K12"	0	174	3614	3527
3	4	4	"gsp_781"	"2Secret_O12"	0	175	11233	11145
3	5	4	"Control_1"	"C16"	0	176	4908	4824
3	6	4	"Control_2"	"G16"	0	177	345	251
3	7	4	"bloodAB"	"59Secret_C4"	0	178	2617	2409
3	8	4	"strH"	"32Secret_G4"	0	179	1537	1432
3	9	4	"lysM"	"50Secret_K4"	0	180	2280	2193
3	1	5	"Control_2"	"G16"	0	181	415	323
3	2	5	"bloodAB"	"59Secret_C4"	0	182	2369	2255
3	3	5	"strH"	"32Secret_G4"	0	183	1602	1496
3	4	5	"lysM"	"50Secret_K4"	0	184	2208	2113
3	5	5	"lytB"	"63Secret_O4"	0	185	1858	1763
3	6	5	"phtE"	"45Secret_C8"	0	186	2167	2044
3	7	5	"spr0931"	"36Secret_G8"	0	187	1765	1415
3	8	5	"lytC"	"56Secret_K8"	0	188	3258	3153
3	9	5	"nanB"	"58Secret_O8"	0	189	3898	3813
3	1	6	"phtE"	"45Secret_C8"	0	190	2178	2076
3	2	6	"spr0931"	"36Secret_G8"	0	191	2049	1899
3	3	6	"lytC"	"56Secret_K8"	0	192	5515	5389
3	4	6	"nanB"	"58Secret_O8"	0	193	3571	3480
3	5	6	"spr1875"	"7Secret_C12"	0	194	2448	2357
3	6	6	"galU"	"21Secret_G12"	0	195	3250	3129
3	7	6	"cbpA"	"5Secret_K12"	0	196	3694	3505
3	8	6	"gsp_781"	"2Secret_O12"	0	197	13903	13810
3	9	6	"Control_1"	"C16"	0	198	4828	4751
3	1	7	"galU"	"21Secret_G12"	0	199	3156	3061
3	2	7	"cbpA"	"5Secret_K12"	0	200	3838	3737
3	3	7	"gsp_781"	"2Secret_O12"	0	201	11292	11203
3	4	7	"Control_1"	"C16"	0	202	5254	5170
3	5	7	"Control_2"	"G16"	0	203	479	386
3	6	7	"bloodAB"	"59Secret_C4"	0	204	2745	2639
3	7	7	"strH"	"32Secret_G4"	0	205	1789	1670
3	8	7	"lysM"	"50Secret_K4"	0	206	2265	2177
3	9	7	"lytB"	"63Secret_O4"	0	207	1809	1729
3	1	8	"bloodAB"	"59Secret_C4"	0	208	2940	2840
3	2	8	"strH"	"32Secret_G4"	0	209	1664	1571
3	3	8	"lysM"	"50Secret_K4"	0	210	2586	2498
3	4	8	"lytB"	"63Secret_O4"	0	211	2123	2030
3	5	8	"phtE"	"45Secret_C8"	0	212	2410	2310
3	6	8	"spr0931"	"36Secret_G8"	0	213	2241	2143
3	7	8	"lytC"	"56Secret_K8"	0	214	3340	3239
3	8	8	"nanB"	"58Secret_O8"	0	215	4503	4403
3	9	8	"spr1875"	"7Secret_C12"	0	216	2967	2865
4	1	1	"Control_10"	"P8"	-50	217	137	4
4	2	1	"Control_11"	"D12"	-50	218	158	4
4	3	1	"Control_12"	"H12"	0	219	772	529
4	4	1	"Buffer"	"Normaliz_L12"	-50	220	189	13
4	5	1	"Buffer"	"Normaliz_P12"	0	221	1678	1533
4	6	1	"Control+"	"Rango0.2_D16"	0	222	7331	7181
4	7	1	"Control+"	"Rango0.1_H16"	-50	223	2733	2412
4	8	1	"Buffer"	"Normaliz_L16"	-50	224	1931	1718
4	9	1	"Buffer"	"Normaliz_P16"	-50	225	1214	840
4	1	2	"Control+"	"Rango0.2_D16"	0	226	7917	7320
4	2	2	"Control+"	"Rango0.1_H16"	-50	227	2332	835
4	3	2	"Control_3"	"D4"	-50	228	6177	2843
4	4	2	"Control_4"	"H4"	-50	229	1067	904
4	5	2	"Control_5"	"L4"	0	230	358	231
4	6	2	"Control_6"	"P4"	-50	231	142	-5
4	7	2	"Control_7"	"D8"	-50	232	202	22
4	8	2	"Control_8"	"H8"	-50	233	3127	2944
4	9	2	"Control_9"	"L8"	-50	234	179	20
4	1	3	"Control_6"	"P4"	-50	235	116	-1
4	2	3	"Control_7"	"D8"	-50	236	278	139
4	3	3	"Control_8"	"H8"	-50	237	2645	779
4	4	3	"Control_9"	"L8"	-50	238	141	-15
4	5	3	"Control_10"	"P8"	0	239	332	187
4	6	3	"Control_11"	"D12"	-50	240	145	-26
4	7	3	"Control_12"	"H12"	0	241	349	194
4	8	3	"Buffer"	"Normaliz_L12"	0	242	227	75
4	9	3	"Buffer"	"Normaliz_P12"	-50	243	188	52
4	1	4	"Control_11"	"D12"	-50	244	121	6
4	2	4	"Control_12"	"H12"	-50	245	196	40
4	3	4	"Buffer"	"Normaliz_L12"	-50	246	3215	2355
4	4	4	"Buffer"	"Normaliz_P12"	-50	247	861	716
4	5	4	"Control+"	"Rango0.2_D16"	0	248	7009	6867
4	6	4	"Control+"	"Rango0.1_H16"	-50	249	3758	2996
4	7	4	"Control_3"	"D4"	-50	250	4978	1532
4	8	4	"Control_4"	"H4"	-50	251	2833	2670
4	9	4	"Control_5"	"L4"	0	252	245	118
4	1	5	"Control+"	"Rango0.1_H16"	0	253	1051	884
4	2	5	"Control_3"	"D4"	0	254	8176	5488
4	3	5	"Control_4"	"H4"	-50	255	3720	1142
4	4	5	"Control_5"	"L4"	0	256	214	94
4	5	5	"Control_6"	"P4"	-50	257	126	-3
4	6	5	"Control_7"	"D8"	-50	258	186	18
4	7	5	"Control_8"	"H8"	-50	259	4208	4060
4	8	5	"Control_9"	"L8"	0	260	289	156
4	9	5	"Control_10"	"P8"	0	261	316	171
4	1	6	"Control_7"	"D8"	-50	262	182	60
4	2	6	"Control_8"	"H8"	-50	263	261	-247
4	3	6	"Control_9"	"L8"	-50	264	139	-1
4	4	6	"Control_10"	"P8"	-50	265	152	15
4	5	6	"Control_11"	"D12"	-50	266	155	-31
4	6	6	"Control_12"	"H12"	0	267	384	243
4	7	6	"Buffer"	"Normaliz_L12"	-50	268	139	12
4	8	6	"Buffer"	"Normaliz_P12"	-50	269	176	55
4	9	6	"Control+"	"Rango0.2_D16"	0	270	7179	7031
4	1	7	"Control_12"	"H12"	0	271	291	181
4	2	7	"Buffer"	"Normaliz_L12"	-50	272	171	52
4	3	7	"Buffer"	"Normaliz_P12"	0	273	265	141
4	4	7	"Control+"	"Rango0.2_D16"	-50	274	7260	7085
4	5	7	"Control+"	"Rango0.1_H16"	-50	275	5463	706
4	6	7	"Control_3"	"D4"	-50	276	4704	4237
4	7	7	"Control_4"	"H4"	0	277	2594	2472
4	8	7	"Control_5"	"L4"	0	278	237	128
4	9	7	"Control_6"	"P4"	-50	279	120	-2
4	1	8	"Control_3"	"D4"	0	280	5283	5178
4	2	8	"Control_4"	"H4"	-50	281	116	5
4	3	8	"Control_5"	"L4"	0	282	332	219
4	4	8	"Control_6"	"P4"	-50	283	127	2
4	5	8	"Control_7"	"D8"	-50	284	349	205
4	6	8	"Control_8"	"H8"	-50	285	1058	921
4	7	8	"Control_9"	"L8"	-50	286	141	17
4	8	8	"Control_10"	"P8"	0	287	252	129
4	9	8	"Control_11"	"D12"	-50	288	159	23
5	1	1	"GADPH"	"68Cyt_M7"	0	289	3720	3609
5	2	1	"abc_sbp_2"	"30Lip_A11"	0	290	3933	3819
5	3	1	"abc_sbp"	"29Lip_E11"	0	291	1486	1379
5	4	1	"spr0174"	"79Lip_I11"	0	292	1572	1460
5	5	1	"aliA"	"10Lip_M11"	0	293	1773	1667
5	6	1	"slrA"	"17Lip_A15"	0	294	3479	3369
5	7	1	"spr0747"	"37Lip_E15"	0	295	3937	3822
5	8	1	"Buffer"	"Normaliz_I15"	0	296	152	51
5	9	1	"Buffer"	"Normaliz_M15"	0	297	188	85
5	1	2	"slrA"	"17Lip_A15"	0	298	2710	2576
5	2	2	"spr0747"	"37Lip_E15"	0	299	2297	-469
5	3	2	"spxB"	"13Cyt_A3"	-50	300	4614	1946
5	4	2	"clpP"	"66Cyt_E3"	0	301	4489	4288
5	5	2	"pavA"	"69Cyt_I3"	0	302	2424	2297
5	6	2	"eno"	"14Cyt_M3"	0	303	5104	4866
5	7	2	"PppA"	"70Cyt_A7"	-50	304	4504	3027
5	8	2	"ply"	"11Cyt_E7"	0	305	4111	4000
5	9	2	"lytA"	"12Cyt_I7"	0	306	16657	16551
5	1	3	"eno"	"14Cyt_M3"	0	307	5542	5251
5	2	3	"PppA"	"70Cyt_A7"	-50	308	4431	1023
5	3	3	"ply"	"11Cyt_E7"	0	309	3677	2832
5	4	3	"lytA"	"12Cyt_I7"	0	310	15077	14859
5	5	3	"GADPH"	"68Cyt_M7"	0	311	3023	2800
5	6	3	"abc_sbp_2"	"30Lip_A11"	0	312	3398	3011
5	7	3	"abc_sbp"	"29Lip_E11"	0	313	1073	868
5	8	3	"spr0174"	"79Lip_I11"	0	314	1342	1211
5	9	3	"aliA"	"10Lip_M11"	0	315	1982	1867
5	1	4	"abc_sbp_2"	"30Lip_A11"	0	316	1563	1117
5	2	4	"abc_sbp"	"29Lip_E11"	-50	317	3565	2507
5	3	4	"spr0174"	"79Lip_I11"	0	318	1964	1495
5	4	4	"aliA"	"10Lip_M11"	0	319	2601	2414
5	5	4	"slrA"	"17Lip_A15"	0	320	2363	1881
5	6	4	"spr0747"	"37Lip_E15"	0	321	2983	56
5	7	4	"spxB"	"13Cyt_A3"	0	322	4543	1740
5	8	4	"clpP"	"66Cyt_E3"	0	323	4900	4748
5	9	4	"pavA"	"69Cyt_I3"	0	324	2416	2301
5	1	5	"spr0747"	"37Lip_E15"	-50	325	3701	3349
5	2	5	"spxB"	"13Cyt_A3"	-50	326	5398	807
5	3	5	"clpP"	"66Cyt_E3"	0	327	6720	6237
5	4	5	"pavA"	"69Cyt_I3"	0	328	2119	1963
5	5	5	"eno"	"14Cyt_M3"	0	329	4800	3737
5	6	5	"PppA"	"70Cyt_A7"	-50	330	3704	262
5	7	5	"ply"	"11Cyt_E7"	0	331	3353	412
5	8	5	"lytA"	"12Cyt_I7"	0	332	10104	9955
5	9	5	"GADPH"	"68Cyt_M7"	0	333	3477	3353
5	1	6	"PppA"	"70Cyt_A7"	0	334	3673	3003
5	2	6	"ply"	"11Cyt_E7"	0	335	2376	1325
5	3	6	"lytA"	"12Cyt_I7"	0	336	4717	4598
5	4	6	"GADPH"	"68Cyt_M7"	0	337	2706	2588
5	5	6	"abc_sbp_2"	"30Lip_A11"	0	338	1005	833
5	6	6	"abc_sbp"	"29Lip_E11"	0	339	2332	2146
5	7	6	"spr0174"	"79Lip_I11"	0	340	1770	1605
5	8	6	"aliA"	"10Lip_M11"	0	341	5722	5600
5	9	6	"slrA"	"17Lip_A15"	0	342	2332	2209
5	1	7	"abc_sbp"	"29Lip_E11"	0	343	2073	1903
5	2	7	"spr0174"	"79Lip_I11"	0	344	572	465
5	3	7	"aliA"	"10Lip_M11"	0	345	758	664
5	4	7	"slrA"	"17Lip_A15"	0	346	805	686
5	5	7	"spr0747"	"37Lip_E15"	-50	347	1274	419
5	6	7	"spxB"	"13Cyt_A3"	-50	348	2101	1129
5	7	7	"clpP"	"66Cyt_E3"	0	349	2302	2183
5	8	7	"pavA"	"69Cyt_I3"	0	350	1017	930
5	9	7	"eno"	"14Cyt_M3"	0	351	2321	2237
5	1	8	"spxB"	"13Cyt_A3"	0	352	383	308
5	2	8	"clpP"	"66Cyt_E3"	0	353	348	255
5	3	8	"pavA"	"69Cyt_I3"	0	354	291	206
5	4	8	"eno"	"14Cyt_M3"	0	355	628	500
5	5	8	"PppA"	"70Cyt_A7"	0	356	550	347
5	6	8	"ply"	"11Cyt_E7"	-50	357	469	369
5	7	8	"lytA"	"12Cyt_I7"	0	358	1803	1728
5	8	8	"GADPH"	"68Cyt_M7"	0	359	354	276
5	9	8	"abc_sbp_2"	"30Lip_A11"	0	360	364	301
6	1	1	"psaA"	"6Lip_N7"	0	361	7701	7593
6	2	1	"ABC_SBP"	"57Lip_B11"	0	362	9339	9219
6	3	1	"ABC_SBP"	"52Lip_F11"	0	363	4167	4042
6	4	1	"piuA"	"18Lip_J11"	0	364	5795	5664
6	5	1	"amiA"	"3Lip_N11"	0	365	3852	3736
6	6	1	"msmE"	"78Lip_B15"	0	366	4543	4419
6	7	1	"MalX"	"22Lip_F15"	0	367	5878	5758
6	8	1	"Buffer"	"Normaliz_J15"	0	368	145	42
6	9	1	"Buffer"	"Normaliz_N15"	0	369	185	66
6	1	2	"msmE"	"78Lip_B15"	0	370	6518	6390
6	2	2	"MalX"	"22Lip_F15"	0	371	3772	2928
6	3	2	"prsA_ppmA"	"16Lip_B3"	-50	372	4067	540
6	4	2	"lmb"	"33Lip_F3"	0	373	3429	2843
6	5	2	"piaA"	"15Lip_J3"	0	374	4450	4343
6	6	2	"phtA"	"55Lip_N3"	0	375	6846	6557
6	7	2	"glnH"	"28Lip_B7"	0	376	6491	6134
6	8	2	"pstS"	"80Lip_F7"	0	377	2641	2528
6	9	2	"aliB"	"1Lip_J7"	0	378	2330	2200
6	1	3	"phtA"	"55Lip_N3"	0	379	7367	7206
6	2	3	"glnH"	"28Lip_B7"	0	380	6129	5758
6	3	3	"pstS"	"80Lip_F7"	0	381	3346	3197
6	4	3	"aliB"	"1Lip_J7"	0	382	5438	1951
6	5	3	"psaA"	"6Lip_N7"	0	383	5902	5761
6	6	3	"ABC_SBP"	"57Lip_B11"	0	384	8278	8076
6	7	3	"ABC_SBP"	"52Lip_F11"	0	385	2794	2358
6	8	3	"piuA"	"18Lip_J11"	0	386	5344	5212
6	9	3	"amiA"	"3Lip_N11"	0	387	2372	2245
6	1	4	"ABC_SBP"	"57Lip_B11"	0	388	9439	9286
6	2	4	"ABC_SBP"	"52Lip_F11"	0	389	1743	1391
6	3	4	"piuA"	"18Lip_J11"	0	390	5192	5052
6	4	4	"amiA"	"3Lip_N11"	0	391	1953	667
6	5	4	"msmE"	"78Lip_B15"	0	392	4977	2292
6	6	4	"MalX"	"22Lip_F15"	-50	393	3560	125
6	7	4	"prsA_ppmA"	"16Lip_B3"	0	394	3978	1247
6	8	4	"lmb"	"33Lip_F3"	0	395	3169	3040
6	9	4	"piaA"	"15Lip_J3"	0	396	5165	5044
6	1	5	"MalX"	"22Lip_F15"	-50	397	3564	3426
6	2	5	"prsA_ppmA"	"16Lip_B3"	-50	398	4117	2085
6	3	5	"lmb"	"33Lip_F3"	0	399	2929	2770
6	4	5	"piaA"	"15Lip_J3"	0	400	4539	4373
6	5	5	"phtA"	"55Lip_N3"	0	401	4909	4250
6	6	5	"glnH"	"28Lip_B7"	0	402	5103	463
6	7	5	"pstS"	"80Lip_F7"	-50	403	4327	3101
6	8	5	"aliB"	"1Lip_J7"	0	404	2249	2010
6	9	5	"psaA"	"6Lip_N7"	0	405	6354	6074
6	1	6	"glnH"	"28Lip_B7"	0	406	4980	4851
6	2	6	"pstS"	"80Lip_F7"	-50	407	4082	3796
6	3	6	"aliB"	"1Lip_J7"	0	408	1777	1632
6	4	6	"psaA"	"6Lip_N7"	0	409	7895	7326
6	5	6	"ABC_SBP"	"57Lip_B11"	0	410	8412	7753
6	6	6	"ABC_SBP"	"52Lip_F11"	0	411	2180	2006
6	7	6	"piuA"	"18Lip_J11"	0	412	4854	4702
6	8	6	"amiA"	"3Lip_N11"	0	413	1765	1585
6	9	6	"msmE"	"78Lip_B15"	0	414	5558	5394
6	1	7	"ABC_SBP"	"52Lip_F11"	0	415	2681	2557
6	2	7	"piuA"	"18Lip_J11"	0	416	4106	3985
6	3	7	"amiA"	"3Lip_N11"	0	417	1537	1419
6	4	7	"msmE"	"78Lip_B15"	0	418	2883	1800
6	5	7	"MalX"	"22Lip_F15"	0	419	3379	815
6	6	7	"prsA_ppmA"	"16Lip_B3"	0	420	2801	2408
6	7	7	"lmb"	"33Lip_F3"	0	421	2114	1993
6	8	7	"piaA"	"15Lip_J3"	0	422	2794	2686
6	9	7	"phtA"	"55Lip_N3"	0	423	2802	2711
6	1	8	"prsA_ppmA"	"16Lip_B3"	0	424	1585	1469
6	2	8	"lmb"	"33Lip_F3"	0	425	1051	982
6	3	8	"piaA"	"15Lip_J3"	0	426	1685	1623
6	4	8	"phtA"	"55Lip_N3"	0	427	1318	1240
6	5	8	"glnH"	"28Lip_B7"	0	428	1239	800
6	6	8	"pstS"	"80Lip_F7"	0	429	1193	1102
6	7	8	"aliB"	"1Lip_J7"	0	430	342	271
6	8	8	"psaA"	"6Lip_N7"	0	431	976	912
6	9	8	"ABC_SBP"	"57Lip_B11"	0	432	1081	1029
7	1	1	"cbpF"	"74N_term_wCS_O7"	0	433	3912	3754
7	2	1	"spr0693"	"34N_term_C11"	0	434	4331	3997
7	3	1	"ezrA"	"75N_term_G11"	0	435	2779	2462
7	4	1	"pepXP"	"72N_term_K11"	0	436	2617	2237
7	5	1	"phtD"	"44N_term_O11"	0	437	3702	3347
7	6	1	"phpA"	"27N_term_C15"	0	438	4769	4635
7	7	1	"srtA"	"64N_term_wCS_G15"	0	439	4182	4038
7	8	1	"Buffer"	"Normaliz_K15"	-50	440	122	-3
7	9	1	"Buffer"	"Normaliz_O15"	-50	441	158	39
7	1	2	"phpA"	"27N_term_C15"	0	442	4337	4159
7	2	2	"srtA"	"64N_term_wCS_G15"	0	443	2183	746
7	3	2	"adcA"	"23Lip_C3"	0	444	1665	525
7	4	2	"sp_2093"	"76N_term_G3"	0	445	1535	607
7	5	2	"comB"	"54N_term_K3"	0	446	2904	423
7	6	2	"pspA"	"4N_term_O3"	0	447	3599	1480
7	7	2	"pbpX"	"41N_term_C7"	0	448	3007	1959
7	8	2	"pbpA"	"9N_term_G7"	0	449	1385	621
7	9	2	"spr0334"	"42Cyt_TMH_K7"	0	450	2692	2498
7	1	3	"pspA"	"4N_term_O3"	0	451	3711	3558
7	2	3	"pbpX"	"41N_term_C7"	0	452	3084	1827
7	3	3	"pbpA"	"9N_term_G7"	0	453	1028	458
7	4	3	"spr0334"	"42Cyt_TMH_K7"	0	454	2961	1744
7	5	3	"cbpF"	"74N_term_wCS_O7"	-50	455	2944	175
7	6	3	"spr0693"	"34N_term_C11"	0	456	3331	1974
7	7	3	"ezrA"	"75N_term_G11"	0	457	2053	1146
7	8	3	"pepXP"	"72N_term_K11"	0	458	2483	2072
7	9	3	"phtD"	"44N_term_O11"	0	459	2928	2788
7	1	4	"spr0693"	"34N_term_C11"	0	460	3741	3542
7	2	4	"ezrA"	"75N_term_G11"	0	461	2351	1428
7	3	4	"pepXP"	"72N_term_K11"	0	462	3382	3095
7	4	4	"phtD"	"44N_term_O11"	0	463	3397	1926
7	5	4	"phpA"	"27N_term_C15"	0	464	3851	3653
7	6	4	"srtA"	"64N_term_wCS_G15"	0	465	4363	3783
7	7	4	"adcA"	"23Lip_C3"	0	466	2522	874
7	8	4	"sp_2093"	"76N_term_G3"	0	467	2245	1869
7	9	4	"comB"	"54N_term_K3"	0	468	2122	1966
7	1	5	"srtA"	"64N_term_wCS_G15"	0	469	2513	2306
7	2	5	"adcA"	"23Lip_C3"	0	470	2090	844
7	3	5	"sp_2093"	"76N_term_G3"	0	471	2007	1726
7	4	5	"comB"	"54N_term_K3"	0	472	2553	1969
7	5	5	"pspA"	"4N_term_O3"	0	473	3356	1791
7	6	5	"pbpX"	"41N_term_C7"	0	474	2796	1605
7	7	5	"pbpA"	"9N_term_G7"	0	475	2237	204
7	8	5	"spr0334"	"42Cyt_TMH_K7"	0	476	3393	1899
7	9	5	"cbpF"	"74N_term_wCS_O7"	0	477	1836	1688
7	1	6	"pbpX"	"41N_term_C7"	0	478	2996	2409
7	2	6	"pbpA"	"9N_term_G7"	0	479	1575	187
7	3	6	"spr0334"	"42Cyt_TMH_K7"	0	480	2317	2135
7	4	6	"cbpF"	"74N_term_wCS_O7"	0	481	2026	1833
7	5	6	"spr0693"	"34N_term_C11"	0	482	3363	2372
7	6	6	"ezrA"	"75N_term_G11"	0	483	2455	1266
7	7	6	"pepXP"	"72N_term_K11"	0	484	2360	1906
7	8	6	"phtD"	"44N_term_O11"	0	485	3802	3663
7	9	6	"phpA"	"27N_term_C15"	0	486	4437	4290
7	1	7	"ezrA"	"75N_term_G11"	0	487	1450	1285
7	2	7	"pepXP"	"72N_term_K11"	0	488	1684	1335
7	3	7	"phtD"	"44N_term_O11"	0	489	2128	1970
7	4	7	"phpA"	"27N_term_C15"	0	490	3214	2987
7	5	7	"srtA"	"64N_term_wCS_G15"	0	491	4103	2539
7	6	7	"adcA"	"23Lip_C3"	0	492	2246	977
7	7	7	"sp_2093"	"76N_term_G3"	0	493	1676	1027
7	8	7	"comB"	"54N_term_K3"	0	494	1780	1587
7	9	7	"pspA"	"4N_term_O3"	0	495	4184	4002
7	1	8	"adcA"	"23Lip_C3"	0	496	446	333
7	2	8	"sp_2093"	"76N_term_G3"	0	497	476	361
7	3	8	"comB"	"54N_term_K3"	0	498	574	482
7	4	8	"pspA"	"4N_term_O3"	0	499	1460	1311
7	5	8	"pbpX"	"41N_term_C7"	0	500	1419	1051
7	6	8	"pbpA"	"9N_term_G7"	0	501	928	813
7	7	8	"spr0334"	"42Cyt_TMH_K7"	0	502	1127	1031
7	8	8	"cbpF"	"74N_term_wCS_O7"	0	503	751	644
7	9	8	"spr0693"	"34N_term_C11"	0	504	2588	2457
8	1	1	"pbp1b"	"47Cyt_TMH_P7"	0	505	5502	5344
8	2	1	"pcpA"	"62N_term_wCS_D11"	0	506	4879	4729
8	3	1	"sphtra"	"8N_term_H11"	-50	507	4220	4019
8	4	1	"cps4C"	"97Mult_L11"	-50	508	10918	10526
8	5	1	"rrgB"	"95Mult_P11"	0	509	3450	3200
8	6	1	"TMP"	"96Mult_D15"	0	510	1879	1694
8	7	1	"LambdaSa04"	"94Mult_H15"	0	511	1624	1475
8	8	1	"Buffer"	"Normaliz_L15"	0	512	622	494
8	9	1	"Buffer"	"Normaliz_P15"	-50	513	115	-5
8	1	2	"TMP"	"96Mult_D15"	0	514	1550	1340
8	2	2	"LambdaSa04"	"94Mult_H15"	-50	515	7451	4539
8	3	2	"potD"	"65N_term_D3"	-50	516	9941	1350
8	4	2	"pgdA"	"40N_term_H3"	-50	517	8181	-521
8	5	2	"spr1370"	"38Cyt_TMH_L3"	-50	518	8373	303
8	6	2	"spr1418"	"82N_term_P3"	-50	519	9115	6954
8	7	2	"stkP"	"67Cyt_TMH_D7"	0	520	10152	8295
8	8	2	"spr1584"	"83N_term_H7"	-50	521	10273	9254
8	9	2	"pbp2A"	"53N_term_L7"	0	522	3703	3480
8	1	3	"spr1418"	"82N_term_P3"	-50	523	9862	9558
8	2	3	"stkP"	"67Cyt_TMH_D7"	-50	524	9807	771
8	3	3	"spr1584"	"83N_term_H7"	-50	525	9442	1368
8	4	3	"pbp2A"	"53N_term_L7"	-50	526	8453	3941
8	5	3	"pbp1b"	"47Cyt_TMH_P7"	-50	527	8385	939
8	6	3	"pcpA"	"62N_term_wCS_D11"	0	528	1225	-1082
8	7	3	"sphtra"	"8N_term_H11"	-50	529	9659	6619
8	8	3	"cps4C"	"97Mult_L11"	-50	530	8529	4533
8	9	3	"rrgB"	"95Mult_P11"	0	531	2408	974
8	1	4	"pcpA"	"62N_term_wCS_D11"	0	532	1838	174
8	2	4	"sphtra"	"8N_term_H11"	-50	533	8477	-1058
8	3	4	"cps4C"	"97Mult_L11"	-50	534	8326	1518
8	4	4	"rrgB"	"95Mult_P11"	0	535	5921	4652
8	5	4	"TMP"	"96Mult_D15"	-50	536	8127	6142
8	6	4	"LambdaSa04"	"94Mult_H15"	-50	537	8662	5601
8	7	4	"potD"	"65N_term_D3"	-50	538	7601	1805
8	8	4	"pgdA"	"40N_term_H3"	-50	539	6905	736
8	9	4	"spr1370"	"38Cyt_TMH_L3"	-50	540	2764	1583
8	1	5	"LambdaSa04"	"94Mult_H15"	-50	541	1743	1347
8	2	5	"potD"	"65N_term_D3"	-50	542	8014	-15
8	3	5	"pgdA"	"40N_term_H3"	-50	543	7271	251
8	4	5	"spr1370"	"38Cyt_TMH_L3"	-50	544	7894	5188
8	5	5	"spr1418"	"82N_term_P3"	-50	545	8380	5995
8	6	5	"stkP"	"67Cyt_TMH_D7"	-50	546	7429	1983
8	7	5	"spr1584"	"83N_term_H7"	-50	547	7020	3961
8	8	5	"pbp2A"	"53N_term_L7"	-50	548	6126	4600
8	9	5	"pbp1b"	"47Cyt_TMH_P7"	0	549	5459	4411
8	1	6	"stkP"	"67Cyt_TMH_D7"	-50	550	6943	6657
8	2	6	"spr1584"	"83N_term_H7"	-50	551	7749	521
8	3	6	"pbp2A"	"53N_term_L7"	-50	552	7044	789
8	4	6	"pbp1b"	"47Cyt_TMH_P7"	0	553	2672	1022
8	5	6	"pcpA"	"62N_term_wCS_D11"	-50	554	2124	930
8	6	6	"sphtra"	"8N_term_H11"	-50	555	7062	2257
8	7	6	"cps4C"	"97Mult_L11"	-50	556	5503	1357
8	8	6	"rrgB"	"95Mult_P11"	-50	557	3765	3157
8	9	6	"TMP"	"96Mult_D15"	-50	558	1935	1636
8	1	7	"sphtra"	"8N_term_H11"	0	559	1446	1268
8	2	7	"cps4C"	"97Mult_L11"	-50	560	7381	5771
8	3	7	"rrgB"	"95Mult_P11"	-50	561	2566	1725
8	4	7	"TMP"	"96Mult_D15"	0	562	1141	-243
8	5	7	"LambdaSa04"	"94Mult_H15"	-50	563	3532	2120
8	6	7	"potD"	"65N_term_D3"	-50	564	4317	1758
8	7	7	"pgdA"	"40N_term_H3"	-50	565	3065	1062
8	8	7	"spr1370"	"38Cyt_TMH_L3"	-50	566	2165	1782
8	9	7	"spr1418"	"82N_term_P3"	0	567	1248	1128
8	1	8	"potD"	"65N_term_D3"	0	568	4434	4331
8	2	8	"pgdA"	"40N_term_H3"	-50	569	3153	2536
8	3	8	"spr1370"	"38Cyt_TMH_L3"	-50	570	2865	2671
8	4	8	"spr1418"	"82N_term_P3"	-50	571	2769	2565
8	5	8	"stkP"	"67Cyt_TMH_D7"	-50	572	2204	1984
8	6	8	"spr1584"	"83N_term_H7"	-50	573	1411	1194
8	7	8	"pbp2A"	"53N_term_L7"	-50	574	979	838
8	8	8	"pbp1b"	"47Cyt_TMH_P7"	-50	575	347	285
8	9	8	"pcpA"	"62N_term_wCS_D11"	-50	576	120	52
