# Supplementary material for: Data in support of proteomic analysis of pneumococcal pediatric clinical isolates to construct a protein array
Source: Data Brief. 2016 Feb 5;6:917–22. doi: 10.1016/j.dib.2016.01.057 (PMC4758182; doi:10.1016/j.dib.2016.01.057)
Supplement: Supplementary file 4 — Supplementary material [file mmc4.zip › Protein array raw data/IgG/C1_S45_IgG-Cy3.txt]

ATF	1.0
31	9    
"Type=GenePix Export 3"
"DateTime=2014/02/27 10:16:30"
"Settings=C:\Documents and Settings\Usuario\Escritorio\Datos Usuarios\Alfonso\Escaneado_27-2-14\Suero 45\S45_IgG-Cy3.gps"
"GalFile=C:\Documents and Settings\Usuario\Escritorio\Datos Usuarios\Alfonso\Gals\Gal_Alfonso.2.gal"
"PixelSize=5"
"Wavelengths=n/a	532"
"ImageFiles=n/a	C:\Documents and Settings\Usuario\Escritorio\Datos Usuarios\Alfonso\Escaneado_27-2-14\Suero 45\S45_IgG-Cy3.tif 1"
"NormalizationMethod=None"
"NormalizationFactors=n/a	1"
"JpegImage="
"StdDev=Type 1"
"RatioFormulations=W1/W2 (/532)"
"Barcode="
"BackgroundSubtraction=LocalFeature"
"ImageOrigin=0, 0"
"JpegOrigin=3335, 10975"
"Creator=GenePix Pro 4.1.1.4"
"Scanner=GenePix 4000B [92870]"
"FocusPosition=0"
"Temperature=25.01"
"LinesAveraged=1"
"Comment="
"PMTGain=n/a	420"
"ScanPower=n/a	100"
"LaserPower=n/a	3.48"
"LaserOnTime=n/a	42216"
"Filters=n/a	"
"ScanRegion=584,2093,3888,3535"
"Supplier=BioRobotics"
"ArrayerSoftwareName=TAS Application Suite (MicroGrid II)"
"ArrayerSoftwareVersion=2.2.2.5"
"Block"	"Column"	"Row"	"Name"	"ID"	"Flags"	"Index"	"F532 Median"	"F532 Median - B532"
1	1	1	"ABC_N/P"	"90Mult_M6"	0	1	441	334
1	2	1	"spr1221"	"99Mult_A10"	0	2	799	642
1	3	1	"spr1403"	"91Mult_E10"	0	3	529	407
1	4	1	"spr1496"	"92Mult_I10"	0	4	283	160
1	5	1	"ABC_NP"	"100Mult_M10"	0	5	1592	1455
1	6	1	"SP_0462"	"77CellW_A14"	0	6	1557	1338
1	7	1	"SP_0464"	"81CellW_E14"	0	7	591	432
1	8	1	"Buffer"	"Normaliz_I14"	0	8	121	10
1	9	1	"Buffer"	"Normaliz_M14"	0	9	122	19
1	1	2	"SP_0462"	"77CellW_A14"	0	10	714	596
1	2	2	"SP_0464"	"81CellW_E14"	0	11	367	173
1	3	2	"fstH"	"84Mult_A2"	0	12	2560	2356
1	4	2	"comA"	"85Mult_E2"	0	13	731	514
1	5	2	"zmpB"	"86Mult_I2"	0	14	953	698
1	6	2	"spr0601"	"98Mult_M2"	0	15	1025	683
1	7	2	"celB"	"87Mult_A6"	0	16	501	272
1	8	2	"iga"	"88Mult_E6"	0	17	1972	1821
1	9	2	"glnP"	"89Mult_I6"	0	18	318	192
1	1	3	"spr0601"	"98Mult_M2"	0	19	582	466
1	2	3	"celB"	"87Mult_A6"	0	20	504	312
1	3	3	"iga"	"88Mult_E6"	0	21	1338	1166
1	4	3	"glnP"	"89Mult_I6"	0	22	651	468
1	5	3	"ABC_N/P"	"90Mult_M6"	0	23	904	679
1	6	3	"spr1221"	"99Mult_A10"	0	24	1066	816
1	7	3	"spr1403"	"91Mult_E10"	0	25	735	563
1	8	3	"spr1496"	"92Mult_I10"	0	26	376	219
1	9	3	"ABC_NP"	"100Mult_M10"	0	27	2452	2308
1	1	4	"spr1221"	"99Mult_A10"	0	28	490	387
1	2	4	"spr1403"	"91Mult_E10"	0	29	460	289
1	3	4	"spr1496"	"92Mult_I10"	0	30	290	135
1	4	4	"ABC_NP"	"100Mult_M10"	0	31	1006	841
1	5	4	"SP_0462"	"77CellW_A14"	0	32	1252	1055
1	6	4	"SP_0464"	"81CellW_E14"	0	33	628	440
1	7	4	"fstH"	"84Mult_A2"	0	34	2925	2726
1	8	4	"comA"	"85Mult_E2"	0	35	689	526
1	9	4	"zmpB"	"86Mult_I2"	0	36	472	327
1	1	5	"SP_0464"	"81CellW_E14"	0	37	268	170
1	2	5	"fstH"	"84Mult_A2"	0	38	2016	1860
1	3	5	"comA"	"85Mult_E2"	0	39	591	421
1	4	5	"zmpB"	"86Mult_I2"	0	40	740	544
1	5	5	"spr0601"	"98Mult_M2"	0	41	975	729
1	6	5	"celB"	"87Mult_A6"	0	42	557	370
1	7	5	"iga"	"88Mult_E6"	0	43	1603	1408
1	8	5	"glnP"	"89Mult_I6"	0	44	1017	847
1	9	5	"ABC_N/P"	"90Mult_M6"	0	45	903	756
1	1	6	"celB"	"87Mult_A6"	0	46	245	149
1	2	6	"iga"	"88Mult_E6"	0	47	925	799
1	3	6	"glnP"	"89Mult_I6"	0	48	242	108
1	4	6	"ABC_N/P"	"90Mult_M6"	0	49	346	197
1	5	6	"spr1221"	"99Mult_A10"	0	50	766	610
1	6	6	"spr1403"	"91Mult_E10"	0	51	598	443
1	7	6	"spr1496"	"92Mult_I10"	0	52	347	196
1	8	6	"ABC_NP"	"100Mult_M10"	0	53	1127	979
1	9	6	"SP_0462"	"77CellW_A14"	0	54	1044	907
1	1	7	"spr1403"	"91Mult_E10"	0	55	417	326
1	2	7	"spr1496"	"92Mult_I10"	0	56	212	82
1	3	7	"ABC_NP"	"100Mult_M10"	0	57	1359	1220
1	4	7	"SP_0462"	"77CellW_A14"	0	58	1406	1263
1	5	7	"SP_0464"	"81CellW_E14"	0	59	432	283
1	6	7	"fstH"	"84Mult_A2"	0	60	1919	1772
1	7	7	"comA"	"85Mult_E2"	0	61	484	337
1	8	7	"zmpB"	"86Mult_I2"	0	62	315	171
1	9	7	"spr0601"	"98Mult_M2"	0	63	644	507
1	1	8	"fstH"	"84Mult_A2"	0	64	1156	1066
1	2	8	"comA"	"85Mult_E2"	0	65	397	276
1	3	8	"zmpB"	"86Mult_I2"	0	66	675	549
1	4	8	"spr0601"	"98Mult_M2"	0	67	727	594
1	5	8	"celB"	"87Mult_A6"	0	68	414	279
1	6	8	"iga"	"88Mult_E6"	0	69	1493	1356
1	7	8	"glnP"	"89Mult_I6"	0	70	246	108
1	8	8	"ABC_N/P"	"90Mult_M6"	0	71	378	239
1	9	8	"spr1221"	"99Mult_A10"	0	72	867	731
2	1	1	"lytB"	"31CellW_N6"	0	73	363	280
2	2	1	"prtA"	"20CellW_B10"	0	74	480	390
2	3	1	"bgaA"	"43CellW_F10"	0	75	282	191
2	4	1	"nanA"	"46CellW_J10"	0	76	130	24
2	5	1	"spr1652/pfbA"	"25CellW_N10"	0	77	188	69
2	6	1	"nisP"	"39CellW_B14"	0	78	157	38
2	7	1	"spr1906"	"73CellW_F14"	0	79	170	85
2	8	1	"Buffer"	"Normaliz_J14"	0	80	78	0
2	9	1	"Buffer"	"Normaliz_N14"	0	81	79	-5
2	1	2	"nisP"	"39CellW_B14"	0	82	365	271
2	2	2	"spr1906"	"73CellW_F14"	0	83	212	79
2	3	2	"psrP"	"71CellW_B2"	0	84	238	126
2	4	2	"pblB_nt"	"48CellW_F2"	0	85	181	63
2	5	2	"pblB_ct"	"49CellW_J2"	0	86	155	30
2	6	2	"spr0075/pfbB"	"24CellW_N2"	0	87	901	704
2	7	2	"pulA"	"19CellW_B6"	0	88	311	85
2	8	2	"hysA"	"51CellW_F6"	0	89	1710	1606
2	9	2	"spr0328"	"26CellW_J6"	0	90	417	319
2	1	3	"spr0075/pfbB"	"24CellW_N2"	0	91	2340	2233
2	2	3	"pulA"	"19CellW_B6"	0	92	984	776
2	3	3	"hysA"	"51CellW_F6"	0	93	3673	3530
2	4	3	"spr0328"	"26CellW_J6"	0	94	587	447
2	5	3	"lytB"	"31CellW_N6"	0	95	374	247
2	6	3	"prtA"	"20CellW_B10"	0	96	451	292
2	7	3	"bgaA"	"43CellW_F10"	0	97	235	57
2	8	3	"nanA"	"46CellW_J10"	0	98	181	54
2	9	3	"spr1652/pfbA"	"25CellW_N10"	0	99	226	123
2	1	4	"prtA"	"20CellW_B10"	0	100	1052	951
2	2	4	"bgaA"	"43CellW_F10"	0	101	782	450
2	3	4	"nanA"	"46CellW_J10"	0	102	4566	4277
2	4	4	"spr1652/pfbA"	"25CellW_N10"	0	103	780	349
2	5	4	"nisP"	"39CellW_B14"	0	104	606	365
2	6	4	"spr1906"	"73CellW_F14"	0	105	330	168
2	7	4	"psrP"	"71CellW_B2"	0	106	1577	1286
2	8	4	"pblB_nt"	"48CellW_F2"	0	107	646	520
2	9	4	"pblB_ct"	"49CellW_J2"	0	108	187	91
2	1	5	"spr1906"	"73CellW_F14"	0	109	538	433
2	2	5	"psrP"	"71CellW_B2"	0	110	796	387
2	3	5	"pblB_nt"	"48CellW_F2"	0	111	566	143
2	4	5	"pblB_ct"	"49CellW_J2"	0	112	2978	2054
2	5	5	"spr0075/pfbB"	"24CellW_N2"	0	113	8001	7601
2	6	5	"pulA"	"19CellW_B6"	0	114	2213	1998
2	7	5	"hysA"	"51CellW_F6"	0	115	3175	2788
2	8	5	"spr0328"	"26CellW_J6"	0	116	293	133
2	9	5	"lytB"	"31CellW_N6"	0	117	175	74
2	1	6	"pulA"	"19CellW_B6"	0	118	4573	4456
2	2	6	"hysA"	"51CellW_F6"	0	119	16972	16557
2	3	6	"spr0328"	"26CellW_J6"	0	120	4404	4054
2	4	6	"lytB"	"31CellW_N6"	0	121	2354	2044
2	5	6	"prtA"	"20CellW_B10"	0	122	3968	3473
2	6	6	"bgaA"	"43CellW_F10"	0	123	2351	1931
2	7	6	"nanA"	"46CellW_J10"	0	124	826	539
2	8	6	"spr1652/pfbA"	"25CellW_N10"	0	125	336	184
2	9	6	"nisP"	"39CellW_B14"	0	126	213	112
2	1	7	"bgaA"	"43CellW_F10"	0	127	2273	2135
2	2	7	"nanA"	"46CellW_J10"	0	128	3468	2828
2	3	7	"spr1652/pfbA"	"25CellW_N10"	0	129	2788	2441
2	4	7	"nisP"	"39CellW_B14"	0	130	1821	1576
2	5	7	"spr1906"	"73CellW_F14"	0	131	2069	798
2	6	7	"psrP"	"71CellW_B2"	0	132	13703	12212
2	7	7	"pblB_nt"	"48CellW_F2"	0	133	3850	3178
2	8	7	"pblB_ct"	"49CellW_J2"	0	134	312	161
2	9	7	"spr0075/pfbB"	"24CellW_N2"	0	135	1366	1266
2	1	8	"psrP"	"71CellW_B2"	0	136	2621	2487
2	2	8	"pblB_nt"	"48CellW_F2"	0	137	1551	1350
2	3	8	"pblB_ct"	"49CellW_J2"	0	138	2615	2441
2	4	8	"spr0075/pfbB"	"24CellW_N2"	0	139	17923	17711
2	5	8	"pulA"	"19CellW_B6"	0	140	8654	8419
2	6	8	"hysA"	"51CellW_F6"	0	141	19629	19444
2	7	8	"spr0328"	"26CellW_J6"	0	142	2640	2400
2	8	8	"lytB"	"31CellW_N6"	0	143	402	281
2	9	8	"prtA"	"20CellW_B10"	0	144	557	470
3	1	1	"nanB"	"58Secret_O6"	0	145	512	409
3	2	1	"spr1875"	"7Secret_C10"	0	146	596	481
3	3	1	"galU"	"21Secret_G10"	0	147	2216	2068
3	4	1	"cbpA"	"5Secret_K10"	0	148	6223	6062
3	5	1	"gsp_781"	"2Secret_O10"	0	149	11916	11765
3	6	1	"Control_1"	"C14"	0	150	1861	1710
3	7	1	"Control_2"	"G14"	0	151	171	30
3	8	1	"Buffer"	"Normaliz_K14"	0	152	138	17
3	9	1	"Buffer"	"Normaliz_O14"	0	153	120	6
3	1	2	"Control_1"	"C14"	0	154	146	34
3	2	2	"Control_2"	"G14"	0	155	131	-14
3	3	2	"bloodAB"	"59Secret_C2"	0	156	2959	2770
3	4	2	"strH"	"32Secret_G2"	0	157	6083	5837
3	5	2	"lysM"	"50Secret_K2"	0	158	11110	10878
3	6	2	"lytB"	"63Secret_O2"	0	159	2974	2808
3	7	2	"phtE"	"45Secret_C6"	0	160	2758	2602
3	8	2	"spr0931"	"36Secret_G6"	0	161	3277	3141
3	9	2	"lytC"	"56Secret_K6"	0	162	8305	8181
3	1	3	"lytB"	"63Secret_O2"	0	163	458	341
3	2	3	"phtE"	"45Secret_C6"	0	164	1144	984
3	3	3	"spr0931"	"36Secret_G6"	0	165	4610	4435
3	4	3	"lytC"	"56Secret_K6"	0	166	11163	10963
3	5	3	"nanB"	"58Secret_O6"	0	167	6716	6535
3	6	3	"spr1875"	"7Secret_C10"	0	168	2641	2474
3	7	3	"galU"	"21Secret_G10"	0	169	5085	4916
3	8	3	"cbpA"	"5Secret_K10"	0	170	9608	9454
3	9	3	"gsp_781"	"2Secret_O10"	0	171	11475	11337
3	1	4	"spr1875"	"7Secret_C10"	0	172	509	389
3	2	4	"galU"	"21Secret_G10"	0	173	2159	1980
3	3	4	"cbpA"	"5Secret_K10"	0	174	7431	7252
3	4	4	"gsp_781"	"2Secret_O10"	0	175	11148	10967
3	5	4	"Control_1"	"C14"	0	176	1327	1163
3	6	4	"Control_2"	"G14"	0	177	174	11
3	7	4	"bloodAB"	"59Secret_C2"	0	178	3734	3556
3	8	4	"strH"	"32Secret_G2"	0	179	4710	4547
3	9	4	"lysM"	"50Secret_K2"	0	180	8956	8819
3	1	5	"Control_2"	"G14"	0	181	116	-9
3	2	5	"bloodAB"	"59Secret_C2"	0	182	2071	1845
3	3	5	"strH"	"32Secret_G2"	0	183	4324	4144
3	4	5	"lysM"	"50Secret_K2"	0	184	9337	9142
3	5	5	"lytB"	"63Secret_O2"	0	185	4067	3880
3	6	5	"phtE"	"45Secret_C6"	0	186	2835	2667
3	7	5	"spr0931"	"36Secret_G6"	0	187	3187	3006
3	8	5	"lytC"	"56Secret_K6"	0	188	8590	8435
3	9	5	"nanB"	"58Secret_O6"	0	189	6023	5895
3	1	6	"phtE"	"45Secret_C6"	0	190	596	475
3	2	6	"spr0931"	"36Secret_G6"	0	191	1761	1588
3	3	6	"lytC"	"56Secret_K6"	0	192	8721	8561
3	4	6	"nanB"	"58Secret_O6"	0	193	8507	8355
3	5	6	"spr1875"	"7Secret_C10"	0	194	3051	2889
3	6	6	"galU"	"21Secret_G10"	0	195	5707	5536
3	7	6	"cbpA"	"5Secret_K10"	0	196	9576	9409
3	8	6	"gsp_781"	"2Secret_O10"	0	197	11041	10896
3	9	6	"Control_1"	"C14"	0	198	1160	1033
3	1	7	"galU"	"21Secret_G10"	0	199	1341	1217
3	2	7	"cbpA"	"5Secret_K10"	0	200	6075	5920
3	3	7	"gsp_781"	"2Secret_O10"	0	201	11217	11050
3	4	7	"Control_1"	"C14"	0	202	1669	1509
3	5	7	"Control_2"	"G14"	0	203	160	1
3	6	7	"bloodAB"	"59Secret_C2"	0	204	3300	3139
3	7	7	"strH"	"32Secret_G2"	0	205	4316	4162
3	8	7	"lysM"	"50Secret_K2"	0	206	7881	7734
3	9	7	"lytB"	"63Secret_O2"	0	207	2621	2490
3	1	8	"bloodAB"	"59Secret_C2"	0	208	863	740
3	2	8	"strH"	"32Secret_G2"	0	209	3205	3059
3	3	8	"lysM"	"50Secret_K2"	0	210	8598	8450
3	4	8	"lytB"	"63Secret_O2"	0	211	3633	3475
3	5	8	"phtE"	"45Secret_C6"	0	212	2824	2682
3	6	8	"spr0931"	"36Secret_G6"	0	213	2835	2704
3	7	8	"lytC"	"56Secret_K6"	0	214	7247	7118
3	8	8	"nanB"	"58Secret_O6"	0	215	4694	4567
3	9	8	"spr1875"	"7Secret_C10"	0	216	2583	2459
4	1	1	"Control_10"	"P6"	-50	217	65	-1
4	2	1	"Control_11"	"D10"	-50	218	64	-1
4	3	1	"Control_12"	"H10"	-50	219	67	3
4	4	1	"Buffer"	"Normaliz_L10"	-50	220	62	-1
4	5	1	"Buffer"	"Normaliz_P10"	-50	221	64	-1
4	6	1	"Control+"	"Rango0.2_D14"	0	222	392	320
4	7	1	"Control+"	"Rango0.1_H14"	-50	223	91	22
4	8	1	"Buffer"	"Normaliz_L14"	-50	224	61	-1
4	9	1	"Buffer"	"Normaliz_P14"	-50	225	60	-2
4	1	2	"Control+"	"Rango0.2_D14"	0	226	726	657
4	2	2	"Control+"	"Rango0.1_H14"	0	227	85	18
4	3	2	"Control_3"	"D2"	-50	228	68	3
4	4	2	"Control_4"	"H2"	-50	229	65	1
4	5	2	"Control_5"	"L2"	-50	230	65	0
4	6	2	"Control_6"	"P2"	-50	231	75	1
4	7	2	"Control_7"	"D6"	-50	232	90	15
4	8	2	"Control_8"	"H6"	-50	233	63	-2
4	9	2	"Control_9"	"L6"	-50	234	63	0
4	1	3	"Control_6"	"P2"	-50	235	73	-1
4	2	3	"Control_7"	"D6"	-50	236	68	-3
4	3	3	"Control_8"	"H6"	-50	237	69	2
4	4	3	"Control_9"	"L6"	-50	238	66	-1
4	5	3	"Control_10"	"P6"	-50	239	65	-3
4	6	3	"Control_11"	"D10"	-50	240	80	1
4	7	3	"Control_12"	"H10"	0	241	157	77
4	8	3	"Buffer"	"Normaliz_L10"	-50	242	66	-1
4	9	3	"Buffer"	"Normaliz_P10"	-50	243	63	0
4	1	4	"Control_11"	"D10"	-50	244	74	-4
4	2	4	"Control_12"	"H10"	0	245	129	58
4	3	4	"Buffer"	"Normaliz_L10"	-50	246	71	1
4	4	4	"Buffer"	"Normaliz_P10"	-50	247	67	-2
4	5	4	"Control+"	"Rango0.2_D14"	0	248	1268	1196
4	6	4	"Control+"	"Rango0.1_H14"	0	249	211	124
4	7	4	"Control_3"	"D2"	-50	250	165	79
4	8	4	"Control_4"	"H2"	-50	251	69	0
4	9	4	"Control_5"	"L2"	-50	252	64	0
4	1	5	"Control+"	"Rango0.1_H14"	0	253	3062	2982
4	2	5	"Control_3"	"D2"	0	254	155	81
4	3	5	"Control_4"	"H2"	-50	255	73	1
4	4	5	"Control_5"	"L2"	-50	256	70	-2
4	5	5	"Control_6"	"P2"	-50	257	71	-1
4	6	5	"Control_7"	"D6"	-50	258	72	-11
4	7	5	"Control_8"	"H6"	-50	259	218	122
4	8	5	"Control_9"	"L6"	-50	260	71	-3
4	9	5	"Control_10"	"P6"	-50	261	66	2
4	1	6	"Control_7"	"D6"	-50	262	78	0
4	2	6	"Control_8"	"H6"	-50	263	72	-1
4	3	6	"Control_9"	"L6"	-50	264	72	0
4	4	6	"Control_10"	"P6"	-50	265	68	-5
4	5	6	"Control_11"	"D10"	-50	266	71	-2
4	6	6	"Control_12"	"H10"	0	267	183	102
4	7	6	"Buffer"	"Normaliz_L10"	-50	268	237	140
4	8	6	"Buffer"	"Normaliz_P10"	-50	269	72	-6
4	9	6	"Control+"	"Rango0.2_D14"	0	270	425	360
4	1	7	"Control_12"	"H10"	0	271	230	152
4	2	7	"Buffer"	"Normaliz_L10"	-50	272	83	8
4	3	7	"Buffer"	"Normaliz_P10"	0	273	74	1
4	4	7	"Control+"	"Rango0.2_D14"	0	274	1846	1770
4	5	7	"Control+"	"Rango0.1_H14"	0	275	188	114
4	6	7	"Control_3"	"D2"	-50	276	218	143
4	7	7	"Control_4"	"H2"	-50	277	347	242
4	8	7	"Control_5"	"L2"	-50	278	73	-6
4	9	7	"Control_6"	"P2"	-50	279	67	1
4	1	8	"Control_3"	"D2"	0	280	354	276
4	2	8	"Control_4"	"H2"	-50	281	82	7
4	3	8	"Control_5"	"L2"	-50	282	71	-1
4	4	8	"Control_6"	"P2"	-50	283	73	1
4	5	8	"Control_7"	"D6"	-50	284	70	-1
4	6	8	"Control_8"	"H6"	-50	285	73	-1
4	7	8	"Control_9"	"L6"	-50	286	214	111
4	8	8	"Control_10"	"P6"	-50	287	72	-2
4	9	8	"Control_11"	"D10"	-50	288	66	0
5	1	1	"GADPH"	"68Cyt_M5"	0	289	3292	3213
5	2	1	"abc_sbp_2"	"30Lip_A9"	0	290	3297	3200
5	3	1	"abc_sbp"	"29Lip_E9"	0	291	1663	1558
5	4	1	"spr0174"	"79Lip_I9"	0	292	1975	1872
5	5	1	"aliA"	"10Lip_M9"	0	293	2466	2356
5	6	1	"slrA"	"17Lip_A13"	0	294	3236	3118
5	7	1	"spr0747"	"37Lip_E13"	0	295	5909	5785
5	8	1	"Buffer"	"Normaliz_I13"	0	296	143	2
5	9	1	"Buffer"	"Normaliz_M13"	0	297	180	40
5	1	2	"slrA"	"17Lip_A13"	0	298	1522	1444
5	2	2	"spr0747"	"37Lip_E13"	0	299	4253	4154
5	3	2	"spxB"	"13Cyt_A1"	0	300	4575	4454
5	4	2	"clpP"	"66Cyt_E1"	0	301	5849	5724
5	5	2	"pavA"	"69Cyt_I1"	0	302	4761	4630
5	6	2	"eno"	"14Cyt_M1"	0	303	12428	12288
5	7	2	"PppA"	"70Cyt_A5"	0	304	4829	4691
5	8	2	"ply"	"11Cyt_E5"	0	305	17683	17541
5	9	2	"lytA"	"12Cyt_I5"	0	306	14770	14629
5	1	3	"eno"	"14Cyt_M1"	0	307	6484	6407
5	2	3	"PppA"	"70Cyt_A5"	0	308	2928	2834
5	3	3	"ply"	"11Cyt_E5"	0	309	13185	13069
5	4	3	"lytA"	"12Cyt_I5"	0	310	11986	11858
5	5	3	"GADPH"	"68Cyt_M5"	0	311	5732	5599
5	6	3	"abc_sbp_2"	"30Lip_A9"	0	312	3711	3571
5	7	3	"abc_sbp"	"29Lip_E9"	0	313	1797	1654
5	8	3	"spr0174"	"79Lip_I9"	0	314	1872	1729
5	9	3	"aliA"	"10Lip_M9"	0	315	2780	2645
5	1	4	"abc_sbp_2"	"30Lip_A9"	0	316	1910	1829
5	2	4	"abc_sbp"	"29Lip_E9"	0	317	958	862
5	3	4	"spr0174"	"79Lip_I9"	0	318	1385	1278
5	4	4	"aliA"	"10Lip_M9"	0	319	2107	1987
5	5	4	"slrA"	"17Lip_A13"	0	320	2593	2470
5	6	4	"spr0747"	"37Lip_E13"	0	321	5298	5174
5	7	4	"spxB"	"13Cyt_A1"	0	322	5548	5400
5	8	4	"clpP"	"66Cyt_E1"	0	323	6588	6435
5	9	4	"pavA"	"69Cyt_I1"	0	324	4793	4656
5	1	5	"spr0747"	"37Lip_E13"	0	325	3311	3226
5	2	5	"spxB"	"13Cyt_A1"	0	326	3479	3372
5	3	5	"clpP"	"66Cyt_E1"	0	327	4902	4796
5	4	5	"pavA"	"69Cyt_I1"	0	328	3686	3577
5	5	5	"eno"	"14Cyt_M1"	0	329	11908	11792
5	6	5	"PppA"	"70Cyt_A5"	0	330	4086	3965
5	7	5	"ply"	"11Cyt_E5"	0	331	16372	16232
5	8	5	"lytA"	"12Cyt_I5"	0	332	13490	13346
5	9	5	"GADPH"	"68Cyt_M5"	0	333	6037	5916
5	1	6	"PppA"	"70Cyt_A5"	0	334	2458	2376
5	2	6	"ply"	"11Cyt_E5"	0	335	11093	10990
5	3	6	"lytA"	"12Cyt_I5"	0	336	8994	8891
5	4	6	"GADPH"	"68Cyt_M5"	0	337	4552	4452
5	5	6	"abc_sbp_2"	"30Lip_A9"	0	338	2767	2662
5	6	6	"abc_sbp"	"29Lip_E9"	0	339	1310	1194
5	7	6	"spr0174"	"79Lip_I9"	0	340	1551	1427
5	8	6	"aliA"	"10Lip_M9"	0	341	2319	2199
5	9	6	"slrA"	"17Lip_A13"	0	342	2961	2849
5	1	7	"abc_sbp"	"29Lip_E9"	0	343	619	542
5	2	7	"spr0174"	"79Lip_I9"	0	344	849	760
5	3	7	"aliA"	"10Lip_M9"	0	345	1409	1318
5	4	7	"slrA"	"17Lip_A13"	0	346	1857	1764
5	5	7	"spr0747"	"37Lip_E13"	0	347	4158	4062
5	6	7	"spxB"	"13Cyt_A1"	0	348	3905	3799
5	7	7	"clpP"	"66Cyt_E1"	0	349	5148	5034
5	8	7	"pavA"	"69Cyt_I1"	0	350	3589	3483
5	9	7	"eno"	"14Cyt_M1"	0	351	11821	11723
5	1	8	"spxB"	"13Cyt_A1"	0	352	951	879
5	2	8	"clpP"	"66Cyt_E1"	0	353	1644	1571
5	3	8	"pavA"	"69Cyt_I1"	0	354	1248	1173
5	4	8	"eno"	"14Cyt_M1"	0	355	5261	5183
5	5	8	"PppA"	"70Cyt_A5"	0	356	1682	1604
5	6	8	"ply"	"11Cyt_E5"	0	357	7903	7821
5	7	8	"lytA"	"12Cyt_I5"	0	358	5985	5898
5	8	8	"GADPH"	"68Cyt_M5"	0	359	2832	2748
5	9	8	"abc_sbp_2"	"30Lip_A9"	0	360	2270	2188
6	1	1	"psaA"	"6Lip_N5"	0	361	11319	11172
6	2	1	"ABC_SBP"	"57Lip_B9"	0	362	7187	7003
6	3	1	"ABC_SBP"	"52Lip_F9"	0	363	3673	3476
6	4	1	"piuA"	"18Lip_J9"	0	364	16010	15806
6	5	1	"amiA"	"3Lip_N9"	0	365	2584	2409
6	6	1	"msmE"	"78Lip_B13"	0	366	2607	2460
6	7	1	"MalX"	"22Lip_F13"	0	367	2018	1904
6	8	1	"Buffer"	"Normaliz_J13"	0	368	90	-3
6	9	1	"Buffer"	"Normaliz_N13"	0	369	88	1
6	1	2	"msmE"	"78Lip_B13"	0	370	2600	2436
6	2	2	"MalX"	"22Lip_F13"	0	371	4609	4348
6	3	2	"prsA_ppmA"	"16Lip_B1"	0	372	3241	2524
6	4	2	"lmb"	"33Lip_F1"	0	373	3109	2599
6	5	2	"piaA"	"15Lip_J1"	0	374	8321	8122
6	6	2	"phtA"	"55Lip_N1"	0	375	7612	7416
6	7	2	"glnH"	"28Lip_B5"	0	376	765	617
6	8	2	"pstS"	"80Lip_F5"	0	377	643	540
6	9	2	"aliB"	"1Lip_J5"	0	378	383	292
6	1	3	"phtA"	"55Lip_N1"	0	379	15949	15784
6	2	3	"glnH"	"28Lip_B5"	0	380	2259	2037
6	3	3	"pstS"	"80Lip_F5"	0	381	3041	2593
6	4	3	"aliB"	"1Lip_J5"	0	382	2927	2576
6	5	3	"psaA"	"6Lip_N5"	0	383	6499	6310
6	6	3	"ABC_SBP"	"57Lip_B9"	0	384	2756	2574
6	7	3	"ABC_SBP"	"52Lip_F9"	0	385	843	673
6	8	3	"piuA"	"18Lip_J9"	0	386	2785	2673
6	9	3	"amiA"	"3Lip_N9"	0	387	278	183
6	1	4	"ABC_SBP"	"57Lip_B9"	0	388	6143	5933
6	2	4	"ABC_SBP"	"52Lip_F9"	0	389	2811	2529
6	3	4	"piuA"	"18Lip_J9"	0	390	12098	11746
6	4	4	"amiA"	"3Lip_N9"	0	391	1786	1547
6	5	4	"msmE"	"78Lip_B13"	0	392	1086	929
6	6	4	"MalX"	"22Lip_F13"	0	393	1428	1227
6	7	4	"prsA_ppmA"	"16Lip_B1"	0	394	663	385
6	8	4	"lmb"	"33Lip_F1"	0	395	404	291
6	9	4	"piaA"	"15Lip_J1"	0	396	912	815
6	1	5	"MalX"	"22Lip_F13"	0	397	4027	3772
6	2	5	"prsA_ppmA"	"16Lip_B1"	0	398	2517	2119
6	3	5	"lmb"	"33Lip_F1"	0	399	2208	1979
6	4	5	"piaA"	"15Lip_J1"	0	400	6010	5842
6	5	5	"phtA"	"55Lip_N1"	0	401	5425	5292
6	6	5	"glnH"	"28Lip_B5"	0	402	472	329
6	7	5	"pstS"	"80Lip_F5"	0	403	532	376
6	8	5	"aliB"	"1Lip_J5"	0	404	373	263
6	9	5	"psaA"	"6Lip_N5"	0	405	804	704
6	1	6	"glnH"	"28Lip_B5"	0	406	1914	1758
6	2	6	"pstS"	"80Lip_F5"	0	407	2198	2009
6	3	6	"aliB"	"1Lip_J5"	0	408	2025	1816
6	4	6	"psaA"	"6Lip_N5"	0	409	4372	4190
6	5	6	"ABC_SBP"	"57Lip_B9"	0	410	1543	1408
6	6	6	"ABC_SBP"	"52Lip_F9"	0	411	494	360
6	7	6	"piuA"	"18Lip_J9"	0	412	1947	1818
6	8	6	"amiA"	"3Lip_N9"	0	413	218	103
6	9	6	"msmE"	"78Lip_B13"	0	414	174	72
6	1	7	"ABC_SBP"	"52Lip_F9"	0	415	1889	1755
6	2	7	"piuA"	"18Lip_J9"	0	416	7897	7740
6	3	7	"amiA"	"3Lip_N9"	0	417	962	784
6	4	7	"msmE"	"78Lip_B13"	0	418	461	297
6	5	7	"MalX"	"22Lip_F13"	0	419	599	477
6	6	7	"prsA_ppmA"	"16Lip_B1"	0	420	295	169
6	7	7	"lmb"	"33Lip_F1"	0	421	208	93
6	8	7	"piaA"	"15Lip_J1"	0	422	454	348
6	9	7	"phtA"	"55Lip_N1"	0	423	425	328
6	1	8	"prsA_ppmA"	"16Lip_B1"	0	424	886	785
6	2	8	"lmb"	"33Lip_F1"	0	425	605	507
6	3	8	"piaA"	"15Lip_J1"	0	426	1578	1489
6	4	8	"phtA"	"55Lip_N1"	0	427	1210	1122
6	5	8	"glnH"	"28Lip_B5"	0	428	151	63
6	6	8	"pstS"	"80Lip_F5"	0	429	171	80
6	7	8	"aliB"	"1Lip_J5"	0	430	161	67
6	8	8	"psaA"	"6Lip_N5"	0	431	355	261
6	9	8	"ABC_SBP"	"57Lip_B9"	0	432	176	83
7	1	1	"cbpF"	"74N_term_wCS_O5"	0	433	2536	2413
7	2	1	"spr0693"	"34N_term_C9"	0	434	4624	4494
7	3	1	"ezrA"	"75N_term_G9"	0	435	2216	2062
7	4	1	"pepXP"	"72N_term_K9"	0	436	3637	3444
7	5	1	"phtD"	"44N_term_O9"	0	437	3944	3772
7	6	1	"phpA"	"27N_term_C13"	0	438	14626	14474
7	7	1	"srtA"	"64N_term_wCS_G13"	0	439	4546	4407
7	8	1	"Buffer"	"Normaliz_K13"	0	440	129	5
7	9	1	"Buffer"	"Normaliz_O13"	0	441	123	7
7	1	2	"phpA"	"27N_term_C13"	0	442	9242	9109
7	2	2	"srtA"	"64N_term_wCS_G13"	0	443	2757	2608
7	3	2	"adcA"	"23Lip_C1"	0	444	1891	1730
7	4	2	"sp_2093"	"76N_term_G1"	0	445	1534	1329
7	5	2	"comB"	"54N_term_K1"	0	446	1757	1545
7	6	2	"pspA"	"4N_term_O1"	0	447	4020	3812
7	7	2	"pbpX"	"41N_term_C5"	0	448	4341	4111
7	8	2	"pbpA"	"9N_term_G5"	0	449	1255	1093
7	9	2	"spr0334"	"42Cyt_TMH_K5"	0	450	2410	2278
7	1	3	"pspA"	"4N_term_O1"	0	451	2640	2501
7	2	3	"pbpX"	"41N_term_C5"	0	452	3276	3126
7	3	3	"pbpA"	"9N_term_G5"	0	453	865	704
7	4	3	"spr0334"	"42Cyt_TMH_K5"	0	454	1834	1655
7	5	3	"cbpF"	"74N_term_wCS_O5"	0	455	4083	3900
7	6	3	"spr0693"	"34N_term_C9"	0	456	7173	6995
7	7	3	"ezrA"	"75N_term_G9"	0	457	2918	2691
7	8	3	"pepXP"	"72N_term_K9"	0	458	3578	3398
7	9	3	"phtD"	"44N_term_O9"	0	459	3372	3240
7	1	4	"spr0693"	"34N_term_C9"	0	460	4846	4707
7	2	4	"ezrA"	"75N_term_G9"	0	461	1987	1829
7	3	4	"pepXP"	"72N_term_K9"	0	462	2748	2587
7	4	4	"phtD"	"44N_term_O9"	0	463	2583	2407
7	5	4	"phpA"	"27N_term_C13"	0	464	12381	12209
7	6	4	"srtA"	"64N_term_wCS_G13"	0	465	3585	3418
7	7	4	"adcA"	"23Lip_C1"	0	466	2541	2349
7	8	4	"sp_2093"	"76N_term_G1"	0	467	1764	1593
7	9	4	"comB"	"54N_term_K1"	0	468	1541	1402
7	1	5	"srtA"	"64N_term_wCS_G13"	0	469	2421	2284
7	2	5	"adcA"	"23Lip_C1"	0	470	1577	1410
7	3	5	"sp_2093"	"76N_term_G1"	0	471	1134	963
7	4	5	"comB"	"54N_term_K1"	0	472	1108	932
7	5	5	"pspA"	"4N_term_O1"	0	473	2675	2501
7	6	5	"pbpX"	"41N_term_C5"	0	474	3809	3630
7	7	5	"pbpA"	"9N_term_G5"	0	475	1014	830
7	8	5	"spr0334"	"42Cyt_TMH_K5"	0	476	2325	2160
7	9	5	"cbpF"	"74N_term_wCS_O5"	0	477	4485	4340
7	1	6	"pbpX"	"41N_term_C5"	0	478	1801	1670
7	2	6	"pbpA"	"9N_term_G5"	0	479	474	331
7	3	6	"spr0334"	"42Cyt_TMH_K5"	0	480	1077	933
7	4	6	"cbpF"	"74N_term_wCS_O5"	0	481	2190	2035
7	5	6	"spr0693"	"34N_term_C9"	0	482	3862	3698
7	6	6	"ezrA"	"75N_term_G9"	0	483	1863	1686
7	7	6	"pepXP"	"72N_term_K9"	0	484	2789	2605
7	8	6	"phtD"	"44N_term_O9"	0	485	2978	2809
7	9	6	"phpA"	"27N_term_C13"	0	486	14896	14737
7	1	7	"ezrA"	"75N_term_G9"	0	487	626	508
7	2	7	"pepXP"	"72N_term_K9"	0	488	834	707
7	3	7	"phtD"	"44N_term_O9"	0	489	791	661
7	4	7	"phpA"	"27N_term_C13"	0	490	3506	3355
7	5	7	"srtA"	"64N_term_wCS_G13"	0	491	1116	954
7	6	7	"adcA"	"23Lip_C1"	0	492	928	735
7	7	7	"sp_2093"	"76N_term_G1"	0	493	891	675
7	8	7	"comB"	"54N_term_K1"	0	494	1139	923
7	9	7	"pspA"	"4N_term_O1"	0	495	3625	3405
7	1	8	"adcA"	"23Lip_C1"	0	496	239	134
7	2	8	"sp_2093"	"76N_term_G1"	0	497	212	99
7	3	8	"comB"	"54N_term_K1"	0	498	238	116
7	4	8	"pspA"	"4N_term_O1"	0	499	451	303
7	5	8	"pbpX"	"41N_term_C5"	0	500	753	568
7	6	8	"pbpA"	"9N_term_G5"	0	501	359	115
7	7	8	"spr0334"	"42Cyt_TMH_K5"	0	502	822	497
7	8	8	"cbpF"	"74N_term_wCS_O5"	0	503	1920	1421
7	9	8	"spr0693"	"34N_term_C9"	0	504	4573	3621
8	1	1	"pbp1b"	"47Cyt_TMH_P5"	0	505	12059	11927
8	2	1	"pcpA"	"62N_term_wCS_D9"	0	506	839	699
8	3	1	"sphtra"	"8N_term_H9"	0	507	630	501
8	4	1	"cps4C"	"97Mult_L9"	0	508	1198	1074
8	5	1	"rrgB"	"95Mult_P9"	0	509	445	327
8	6	1	"TMP"	"96Mult_D13"	0	510	637	521
8	7	1	"LambdaSa04"	"94Mult_H13"	0	511	783	651
8	8	1	"Buffer"	"Normaliz_L13"	0	512	146	-19
8	9	1	"Buffer"	"Normaliz_P13"	0	513	194	-22
8	1	2	"TMP"	"96Mult_D13"	0	514	1536	1256
8	2	2	"LambdaSa04"	"94Mult_H13"	0	515	537	128
8	3	2	"potD"	"65N_term_D1"	0	516	5028	4807
8	4	2	"pgdA"	"40N_term_H1"	0	517	4578	4357
8	5	2	"spr1370"	"38Cyt_TMH_L1"	0	518	8797	8294
8	6	2	"spr1418"	"82N_term_P1"	0	519	4745	4517
8	7	2	"stkP"	"67Cyt_TMH_D5"	0	520	1949	1820
8	8	2	"spr1584"	"83N_term_H5"	0	521	1139	1009
8	9	2	"pbp2A"	"53N_term_L5"	0	522	626	454
8	1	3	"spr1418"	"82N_term_P1"	0	523	12060	11816
8	2	3	"stkP"	"67Cyt_TMH_D5"	0	524	6530	6121
8	3	3	"spr1584"	"83N_term_H5"	0	525	6131	5979
8	4	3	"pbp2A"	"53N_term_L5"	0	526	5427	5236
8	5	3	"pbp1b"	"47Cyt_TMH_P5"	0	527	6811	6235
8	6	3	"pcpA"	"62N_term_wCS_D9"	0	528	370	163
8	7	3	"sphtra"	"8N_term_H9"	0	529	198	86
8	8	3	"cps4C"	"97Mult_L9"	0	530	249	139
8	9	3	"rrgB"	"95Mult_P9"	0	531	1097	914
8	1	4	"pcpA"	"62N_term_wCS_D9"	0	532	820	576
8	2	4	"sphtra"	"8N_term_H9"	0	533	537	332
8	3	4	"cps4C"	"97Mult_L9"	0	534	1084	930
8	4	4	"rrgB"	"95Mult_P9"	0	535	467	240
8	5	4	"TMP"	"96Mult_D13"	0	536	680	332
8	6	4	"LambdaSa04"	"94Mult_H13"	0	537	205	90
8	7	4	"potD"	"65N_term_D1"	0	538	1430	1322
8	8	4	"pgdA"	"40N_term_H1"	0	539	832	723
8	9	4	"spr1370"	"38Cyt_TMH_L1"	0	540	1158	983
8	1	5	"LambdaSa04"	"94Mult_H13"	0	541	340	41
8	2	5	"potD"	"65N_term_D1"	0	542	3642	3472
8	3	5	"pgdA"	"40N_term_H1"	0	543	3402	3213
8	4	5	"spr1370"	"38Cyt_TMH_L1"	0	544	7415	6715
8	5	5	"spr1418"	"82N_term_P1"	0	545	4625	4285
8	6	5	"stkP"	"67Cyt_TMH_D5"	0	546	2341	2222
8	7	5	"spr1584"	"83N_term_H5"	0	547	1649	1493
8	8	5	"pbp2A"	"53N_term_L5"	0	548	596	459
8	9	5	"pbp1b"	"47Cyt_TMH_P5"	0	549	928	748
8	1	6	"stkP"	"67Cyt_TMH_D5"	0	550	4825	4506
8	2	6	"spr1584"	"83N_term_H5"	0	551	3846	3701
8	3	6	"pbp2A"	"53N_term_L5"	0	552	3622	3480
8	4	6	"pbp1b"	"47Cyt_TMH_P5"	0	553	6266	5990
8	5	6	"pcpA"	"62N_term_wCS_D9"	0	554	259	101
8	6	6	"sphtra"	"8N_term_H9"	0	555	144	31
8	7	6	"cps4C"	"97Mult_L9"	0	556	179	32
8	8	6	"rrgB"	"95Mult_P9"	0	557	176	15
8	9	6	"TMP"	"96Mult_D13"	0	558	206	6
8	1	7	"sphtra"	"8N_term_H9"	0	559	255	102
8	2	7	"cps4C"	"97Mult_L9"	0	560	422	293
8	3	7	"rrgB"	"95Mult_P9"	0	561	208	59
8	4	7	"TMP"	"96Mult_D13"	0	562	244	97
8	5	7	"LambdaSa04"	"94Mult_H13"	0	563	105	-1
8	6	7	"potD"	"65N_term_D1"	0	564	296	202
8	7	7	"pgdA"	"40N_term_H1"	0	565	232	116
8	8	7	"spr1370"	"38Cyt_TMH_L1"	0	566	554	396
8	9	7	"spr1418"	"82N_term_P1"	0	567	365	150
8	1	8	"potD"	"65N_term_D1"	0	568	517	428
8	2	8	"pgdA"	"40N_term_H1"	0	569	470	365
8	3	8	"spr1370"	"38Cyt_TMH_L1"	0	570	1060	945
8	4	8	"spr1418"	"82N_term_P1"	0	571	425	332
8	5	8	"stkP"	"67Cyt_TMH_D5"	0	572	223	137
8	6	8	"spr1584"	"83N_term_H5"	0	573	162	75
8	7	8	"pbp2A"	"53N_term_L5"	0	574	176	74
8	8	8	"pbp1b"	"47Cyt_TMH_P5"	0	575	208	73
8	9	8	"pcpA"	"62N_term_wCS_D9"	0	576	222	15
