# Supplementary material for: Data in support of proteomic analysis of pneumococcal pediatric clinical isolates to construct a protein array
Source: Data Brief. 2016 Feb 5;6:917–22. doi: 10.1016/j.dib.2016.01.057 (PMC4758182; doi:10.1016/j.dib.2016.01.057)
Supplement: Supplementary file 4 — Supplementary material [file mmc4.zip › Protein array raw data/IgG/C1_S45bis_IgG-Cy3.txt]

ATF	1.0
31	9    
"Type=GenePix Export 3"
"DateTime=2014/04/03 16:01:24"
"Settings=C:\Documents and Settings\Usuario\Escritorio\Datos Usuarios\Alfonso\Resultados ensayo\Abril 2014\Escaneado_03-04-14\Suero 45 Bis\S45bis_IgG-Cy3.gps"
"GalFile=C:\Documents and Settings\Usuario\Escritorio\Datos Usuarios\Alfonso\Gals\Gal_Alfonso.2.gal"
"PixelSize=5"
"Wavelengths=n/a	532"
"ImageFiles=n/a	C:\Documents and Settings\Usuario\Escritorio\Datos Usuarios\Alfonso\Resultados ensayo\Abril 2014\Escaneado_03-04-14\Suero 45 Bis\S45bis_IgG-Cy3.tif 1"
"NormalizationMethod=None"
"NormalizationFactors=n/a	1"
"JpegImage="
"StdDev=Type 1"
"RatioFormulations=W1/W2 (/532)"
"Barcode="
"BackgroundSubtraction=LocalFeature"
"ImageOrigin=0, 0"
"JpegOrigin=3200, 11010"
"Creator=GenePix Pro 4.1.1.4"
"Scanner=GenePix 4000B [92870]"
"FocusPosition=0"
"Temperature=26.39"
"LinesAveraged=1"
"Comment="
"PMTGain=n/a	400"
"ScanPower=n/a	100"
"LaserPower=n/a	3.64"
"LaserOnTime=n/a	42776"
"Filters=n/a	"
"ScanRegion=640,2184,3784,3485"
"Supplier=BioRobotics"
"ArrayerSoftwareName=TAS Application Suite (MicroGrid II)"
"ArrayerSoftwareVersion=2.2.2.5"
"Block"	"Column"	"Row"	"Name"	"ID"	"Flags"	"Index"	"F532 Median"	"F532 Median - B532"
1	1	1	"ABC_N/P"	"90Mult_M6"	0	1	846	621
1	2	1	"spr1221"	"99Mult_A10"	0	2	764	603
1	3	1	"spr1403"	"91Mult_E10"	0	3	829	679
1	4	1	"spr1496"	"92Mult_I10"	0	4	463	295
1	5	1	"ABC_NP"	"100Mult_M10"	0	5	1929	1778
1	6	1	"SP_0462"	"77CellW_A14"	0	6	1223	1065
1	7	1	"SP_0464"	"81CellW_E14"	0	7	593	429
1	8	1	"Buffer"	"Normaliz_I14"	-50	8	152	3
1	9	1	"Buffer"	"Normaliz_M14"	0	9	191	41
1	1	2	"SP_0462"	"77CellW_A14"	0	10	986	784
1	2	2	"SP_0464"	"81CellW_E14"	0	11	639	-102
1	3	2	"fstH"	"84Mult_A2"	0	12	2154	1127
1	4	2	"comA"	"85Mult_E2"	0	13	803	6
1	5	2	"zmpB"	"86Mult_I2"	0	14	555	122
1	6	2	"spr0601"	"98Mult_M2"	0	15	629	107
1	7	2	"celB"	"87Mult_A6"	0	16	554	329
1	8	2	"iga"	"88Mult_E6"	0	17	1588	1449
1	9	2	"glnP"	"89Mult_I6"	0	18	624	470
1	1	3	"spr0601"	"98Mult_M2"	0	19	1248	267
1	2	3	"celB"	"87Mult_A6"	0	20	918	15
1	3	3	"iga"	"88Mult_E6"	0	21	1002	339
1	4	3	"glnP"	"89Mult_I6"	-50	22	1562	1053
1	5	3	"ABC_N/P"	"90Mult_M6"	0	23	1289	718
1	6	3	"spr1221"	"99Mult_A10"	0	24	606	110
1	7	3	"spr1403"	"91Mult_E10"	0	25	907	598
1	8	3	"spr1496"	"92Mult_I10"	0	26	422	235
1	9	3	"ABC_NP"	"100Mult_M10"	0	27	1998	1843
1	1	4	"spr1221"	"99Mult_A10"	0	28	911	657
1	2	4	"spr1403"	"91Mult_E10"	0	29	876	506
1	3	4	"spr1496"	"92Mult_I10"	0	30	235	84
1	4	4	"ABC_NP"	"100Mult_M10"	0	31	1035	865
1	5	4	"SP_0462"	"77CellW_A14"	0	32	1049	744
1	6	4	"SP_0464"	"81CellW_E14"	0	33	504	26
1	7	4	"fstH"	"84Mult_A2"	0	34	2398	1599
1	8	4	"comA"	"85Mult_E2"	0	35	756	366
1	9	4	"zmpB"	"86Mult_I2"	0	36	471	324
1	1	5	"SP_0464"	"81CellW_E14"	0	37	585	359
1	2	5	"fstH"	"84Mult_A2"	0	38	1992	1063
1	3	5	"comA"	"85Mult_E2"	0	39	823	434
1	4	5	"zmpB"	"86Mult_I2"	0	40	450	72
1	5	5	"spr0601"	"98Mult_M2"	0	41	519	93
1	6	5	"celB"	"87Mult_A6"	0	42	485	94
1	7	5	"iga"	"88Mult_E6"	0	43	1091	780
1	8	5	"glnP"	"89Mult_I6"	0	44	877	638
1	9	5	"ABC_N/P"	"90Mult_M6"	0	45	920	764
1	1	6	"celB"	"87Mult_A6"	0	46	967	506
1	2	6	"iga"	"88Mult_E6"	0	47	1117	253
1	3	6	"glnP"	"89Mult_I6"	0	48	1402	1031
1	4	6	"ABC_N/P"	"90Mult_M6"	0	49	1121	599
1	5	6	"spr1221"	"99Mult_A10"	0	50	706	188
1	6	6	"spr1403"	"91Mult_E10"	0	51	986	478
1	7	6	"spr1496"	"92Mult_I10"	0	52	456	269
1	8	6	"ABC_NP"	"100Mult_M10"	0	53	1314	1138
1	9	6	"SP_0462"	"77CellW_A14"	0	54	1321	1156
1	1	7	"spr1403"	"91Mult_E10"	0	55	1116	790
1	2	7	"spr1496"	"92Mult_I10"	0	56	391	78
1	3	7	"ABC_NP"	"100Mult_M10"	0	57	1391	1163
1	4	7	"SP_0462"	"77CellW_A14"	0	58	1059	742
1	5	7	"SP_0464"	"81CellW_E14"	0	59	555	-1
1	6	7	"fstH"	"84Mult_A2"	0	60	2289	1528
1	7	7	"comA"	"85Mult_E2"	0	61	763	278
1	8	7	"zmpB"	"86Mult_I2"	0	62	595	272
1	9	7	"spr0601"	"98Mult_M2"	0	63	556	384
1	1	8	"fstH"	"84Mult_A2"	0	64	2886	2639
1	2	8	"comA"	"85Mult_E2"	0	65	1347	1108
1	3	8	"zmpB"	"86Mult_I2"	0	66	502	267
1	4	8	"spr0601"	"98Mult_M2"	0	67	670	410
1	5	8	"celB"	"87Mult_A6"	0	68	709	395
1	6	8	"iga"	"88Mult_E6"	0	69	1285	1038
1	7	8	"glnP"	"89Mult_I6"	0	70	721	440
1	8	8	"ABC_N/P"	"90Mult_M6"	0	71	816	502
1	9	8	"spr1221"	"99Mult_A10"	0	72	814	621
2	1	1	"lytB"	"31CellW_N6"	0	73	3214	3050
2	2	1	"prtA"	"20CellW_B10"	0	74	2904	2747
2	3	1	"bgaA"	"43CellW_F10"	0	75	4240	4109
2	4	1	"nanA"	"46CellW_J10"	0	76	2722	2587
2	5	1	"spr1652/pfbA"	"25CellW_N10"	0	77	2162	2041
2	6	1	"nisP"	"39CellW_B14"	0	78	1455	1330
2	7	1	"spr1906"	"73CellW_F14"	0	79	2139	2027
2	8	1	"Buffer"	"Normaliz_J14"	0	80	156	55
2	9	1	"Buffer"	"Normaliz_N14"	0	81	185	65
2	1	2	"nisP"	"39CellW_B14"	0	82	2527	2364
2	2	2	"spr1906"	"73CellW_F14"	0	83	1656	614
2	3	2	"psrP"	"71CellW_B2"	0	84	8138	2758
2	4	2	"pblB_nt"	"48CellW_F2"	-50	85	4287	2702
2	5	2	"pblB_ct"	"49CellW_J2"	0	86	2283	2051
2	6	2	"spr0075/pfbB"	"24CellW_N2"	0	87	5161	4607
2	7	2	"pulA"	"19CellW_B6"	0	88	4038	3639
2	8	2	"hysA"	"51CellW_F6"	0	89	7885	7770
2	9	2	"spr0328"	"26CellW_J6"	0	90	2884	2751
2	1	3	"spr0075/pfbB"	"24CellW_N2"	0	91	8230	8081
2	2	3	"pulA"	"19CellW_B6"	0	92	4287	2983
2	3	3	"hysA"	"51CellW_F6"	0	93	7523	7178
2	4	3	"spr0328"	"26CellW_J6"	0	94	1914	503
2	5	3	"lytB"	"31CellW_N6"	0	95	1733	1231
2	6	3	"prtA"	"20CellW_B10"	0	96	2857	988
2	7	3	"bgaA"	"43CellW_F10"	0	97	3077	334
2	8	3	"nanA"	"46CellW_J10"	0	98	7462	7297
2	9	3	"spr1652/pfbA"	"25CellW_N10"	0	99	2511	2381
2	1	4	"prtA"	"20CellW_B10"	0	100	4143	3992
2	2	4	"bgaA"	"43CellW_F10"	0	101	3608	2573
2	3	4	"nanA"	"46CellW_J10"	0	102	2334	2114
2	4	4	"spr1652/pfbA"	"25CellW_N10"	0	103	1725	1231
2	5	4	"nisP"	"39CellW_B14"	0	104	1204	727
2	6	4	"spr1906"	"73CellW_F14"	0	105	1101	375
2	7	4	"psrP"	"71CellW_B2"	-50	106	7083	2356
2	8	4	"pblB_nt"	"48CellW_F2"	0	107	2882	2238
2	9	4	"pblB_ct"	"49CellW_J2"	0	108	2050	1925
2	1	5	"spr1906"	"73CellW_F14"	-50	109	6459	6308
2	2	5	"psrP"	"71CellW_B2"	-50	110	7248	1677
2	3	5	"pblB_nt"	"48CellW_F2"	-50	111	4972	1367
2	4	5	"pblB_ct"	"49CellW_J2"	-50	112	4174	3253
2	5	5	"spr0075/pfbB"	"24CellW_N2"	0	113	5887	4370
2	6	5	"pulA"	"19CellW_B6"	-50	114	5962	5400
2	7	5	"hysA"	"51CellW_F6"	-50	115	4983	3724
2	8	5	"spr0328"	"26CellW_J6"	0	116	2316	1617
2	9	5	"lytB"	"31CellW_N6"	0	117	2379	2221
2	1	6	"pulA"	"19CellW_B6"	0	118	6343	6174
2	2	6	"hysA"	"51CellW_F6"	-50	119	9951	4172
2	3	6	"spr0328"	"26CellW_J6"	0	120	3449	2500
2	4	6	"lytB"	"31CellW_N6"	0	121	1222	767
2	5	6	"prtA"	"20CellW_B10"	0	122	2091	1511
2	6	6	"bgaA"	"43CellW_F10"	0	123	5706	4983
2	7	6	"nanA"	"46CellW_J10"	0	124	2415	1654
2	8	6	"spr1652/pfbA"	"25CellW_N10"	0	125	2365	2096
2	9	6	"nisP"	"39CellW_B14"	0	126	1740	1600
2	1	7	"bgaA"	"43CellW_F10"	0	127	3151	3004
2	2	7	"nanA"	"46CellW_J10"	0	128	2349	2198
2	3	7	"spr1652/pfbA"	"25CellW_N10"	0	129	2796	2673
2	4	7	"nisP"	"39CellW_B14"	0	130	1319	1180
2	5	7	"spr1906"	"73CellW_F14"	0	131	2326	1841
2	6	7	"psrP"	"71CellW_B2"	-50	132	8585	5020
2	7	7	"pblB_nt"	"48CellW_F2"	-50	133	5113	3463
2	8	7	"pblB_ct"	"49CellW_J2"	0	134	2325	1905
2	9	7	"spr0075/pfbB"	"24CellW_N2"	0	135	8386	8206
2	1	8	"psrP"	"71CellW_B2"	0	136	2446	2283
2	2	8	"pblB_nt"	"48CellW_F2"	0	137	2357	2051
2	3	8	"pblB_ct"	"49CellW_J2"	0	138	2383	2222
2	4	8	"spr0075/pfbB"	"24CellW_N2"	0	139	7358	7194
2	5	8	"pulA"	"19CellW_B6"	0	140	5723	5482
2	6	8	"hysA"	"51CellW_F6"	0	141	9755	9607
2	7	8	"spr0328"	"26CellW_J6"	0	142	3149	2973
2	8	8	"lytB"	"31CellW_N6"	0	143	2943	2797
2	9	8	"prtA"	"20CellW_B10"	0	144	4586	4452
3	1	1	"nanB"	"58Secret_O6"	0	145	5815	5661
3	2	1	"spr1875"	"7Secret_C10"	0	146	4218	4065
3	3	1	"galU"	"21Secret_G10"	0	147	3409	3252
3	4	1	"cbpA"	"5Secret_K10"	0	148	5604	5434
3	5	1	"gsp_781"	"2Secret_O10"	0	149	7288	7176
3	6	1	"Control_1"	"C14"	0	150	558	456
3	7	1	"Control_2"	"G14"	0	151	838	690
3	8	1	"Buffer"	"Normaliz_K14"	-50	152	125	-4
3	9	1	"Buffer"	"Normaliz_O14"	-50	153	123	10
3	1	2	"Control_1"	"C14"	0	154	523	409
3	2	2	"Control_2"	"G14"	0	155	1495	1336
3	3	2	"bloodAB"	"59Secret_C2"	0	156	4727	1543
3	4	2	"strH"	"32Secret_G2"	0	157	5808	951
3	5	2	"lysM"	"50Secret_K2"	0	158	6260	5950
3	6	2	"lytB"	"63Secret_O2"	0	159	3069	2792
3	7	2	"phtE"	"45Secret_C6"	0	160	3169	2875
3	8	2	"spr0931"	"36Secret_G6"	0	161	3340	3107
3	9	2	"lytC"	"56Secret_K6"	0	162	5504	5338
3	1	3	"lytB"	"63Secret_O2"	0	163	3853	3692
3	2	3	"phtE"	"45Secret_C6"	0	164	3078	2608
3	3	3	"spr0931"	"36Secret_G6"	0	165	3454	2602
3	4	3	"lytC"	"56Secret_K6"	0	166	6704	4146
3	5	3	"nanB"	"58Secret_O6"	0	167	5158	4925
3	6	3	"spr1875"	"7Secret_C10"	0	168	4066	3577
3	7	3	"galU"	"21Secret_G10"	0	169	2764	2414
3	8	3	"cbpA"	"5Secret_K10"	0	170	5857	5681
3	9	3	"gsp_781"	"2Secret_O10"	0	171	7568	7412
3	1	4	"spr1875"	"7Secret_C10"	0	172	2617	2467
3	2	4	"galU"	"21Secret_G10"	0	173	3327	2942
3	3	4	"cbpA"	"5Secret_K10"	0	174	5804	5643
3	4	4	"gsp_781"	"2Secret_O10"	0	175	6214	6092
3	5	4	"Control_1"	"C14"	0	176	548	451
3	6	4	"Control_2"	"G14"	0	177	1020	887
3	7	4	"bloodAB"	"59Secret_C2"	0	178	3680	1016
3	8	4	"strH"	"32Secret_G2"	0	179	3188	2340
3	9	4	"lysM"	"50Secret_K2"	0	180	7379	7219
3	1	5	"Control_2"	"G14"	0	181	1383	1250
3	2	5	"bloodAB"	"59Secret_C2"	0	182	3389	1744
3	3	5	"strH"	"32Secret_G2"	0	183	2910	1897
3	4	5	"lysM"	"50Secret_K2"	0	184	5592	4681
3	5	5	"lytB"	"63Secret_O2"	0	185	4978	4817
3	6	5	"phtE"	"45Secret_C6"	0	186	3122	2974
3	7	5	"spr0931"	"36Secret_G6"	0	187	3566	775
3	8	5	"lytC"	"56Secret_K6"	0	188	6380	5711
3	9	5	"nanB"	"58Secret_O6"	0	189	5891	5786
3	1	6	"phtE"	"45Secret_C6"	0	190	3996	3858
3	2	6	"spr0931"	"36Secret_G6"	0	191	3333	2731
3	3	6	"lytC"	"56Secret_K6"	0	192	4203	3879
3	4	6	"nanB"	"58Secret_O6"	0	193	5581	5431
3	5	6	"spr1875"	"7Secret_C10"	0	194	4356	4196
3	6	6	"galU"	"21Secret_G10"	0	195	2834	2672
3	7	6	"cbpA"	"5Secret_K10"	0	196	6045	5829
3	8	6	"gsp_781"	"2Secret_O10"	0	197	6115	5963
3	9	6	"Control_1"	"C14"	0	198	613	521
3	1	7	"galU"	"21Secret_G10"	0	199	4197	4009
3	2	7	"cbpA"	"5Secret_K10"	0	200	6355	6165
3	3	7	"gsp_781"	"2Secret_O10"	0	201	7662	7532
3	4	7	"Control_1"	"C14"	0	202	559	457
3	5	7	"Control_2"	"G14"	0	203	1003	892
3	6	7	"bloodAB"	"59Secret_C2"	0	204	3715	1077
3	7	7	"strH"	"32Secret_G2"	0	205	3059	568
3	8	7	"lysM"	"50Secret_K2"	0	206	6970	6451
3	9	7	"lytB"	"63Secret_O2"	0	207	3921	3797
3	1	8	"bloodAB"	"59Secret_C2"	0	208	4878	4145
3	2	8	"strH"	"32Secret_G2"	0	209	3860	3602
3	3	8	"lysM"	"50Secret_K2"	0	210	7426	7143
3	4	8	"lytB"	"63Secret_O2"	0	211	2844	2720
3	5	8	"phtE"	"45Secret_C6"	0	212	3532	3415
3	6	8	"spr0931"	"36Secret_G6"	0	213	3800	3431
3	7	8	"lytC"	"56Secret_K6"	0	214	5815	5366
3	8	8	"nanB"	"58Secret_O6"	0	215	5032	4838
3	9	8	"spr1875"	"7Secret_C10"	0	216	4368	4239
4	1	1	"Control_10"	"P6"	0	217	296	160
4	2	1	"Control_11"	"D10"	0	218	243	116
4	3	1	"Control_12"	"H10"	0	219	744	616
4	4	1	"Buffer"	"Normaliz_L10"	-50	220	130	3
4	5	1	"Buffer"	"Normaliz_P10"	-50	221	164	31
4	6	1	"Control+"	"Rango0.2_D14"	0	222	5853	5674
4	7	1	"Control+"	"Rango0.1_H14"	0	223	674	546
4	8	1	"Buffer"	"Normaliz_L14"	-50	224	112	4
4	9	1	"Buffer"	"Normaliz_P14"	-50	225	111	9
4	1	2	"Control+"	"Rango0.2_D14"	0	226	6051	5473
4	2	2	"Control+"	"Rango0.1_H14"	0	227	1027	881
4	3	2	"Control_3"	"D2"	-50	228	122	-8
4	4	2	"Control_4"	"H2"	-50	229	133	1
4	5	2	"Control_5"	"L2"	0	230	321	192
4	6	2	"Control_6"	"P2"	-50	231	133	-13
4	7	2	"Control_7"	"D6"	0	232	346	210
4	8	2	"Control_8"	"H6"	-50	233	108	-6
4	9	2	"Control_9"	"L6"	0	234	313	204
4	1	3	"Control_6"	"P2"	-50	235	114	-26
4	2	3	"Control_7"	"D6"	0	236	402	260
4	3	3	"Control_8"	"H6"	-50	237	134	5
4	4	3	"Control_9"	"L6"	0	238	402	267
4	5	3	"Control_10"	"P6"	0	239	287	142
4	6	3	"Control_11"	"D10"	0	240	238	100
4	7	3	"Control_12"	"H10"	0	241	869	737
4	8	3	"Buffer"	"Normaliz_L10"	-50	242	123	3
4	9	3	"Buffer"	"Normaliz_P10"	-50	243	115	3
4	1	4	"Control_11"	"D10"	-50	244	2064	1918
4	2	4	"Control_12"	"H10"	0	245	2167	2015
4	3	4	"Buffer"	"Normaliz_L10"	-50	246	136	15
4	4	4	"Buffer"	"Normaliz_P10"	-50	247	374	242
4	5	4	"Control+"	"Rango0.2_D14"	0	248	6132	5892
4	6	4	"Control+"	"Rango0.1_H14"	0	249	848	701
4	7	4	"Control_3"	"D2"	-50	250	118	-7
4	8	4	"Control_4"	"H2"	-50	251	119	-1
4	9	4	"Control_5"	"L2"	0	252	289	169
4	1	5	"Control+"	"Rango0.1_H14"	-50	253	1178	1027
4	2	5	"Control_3"	"D2"	-50	254	110	-21
4	3	5	"Control_4"	"H2"	-50	255	127	6
4	4	5	"Control_5"	"L2"	0	256	395	272
4	5	5	"Control_6"	"P2"	-50	257	131	-15
4	6	5	"Control_7"	"D6"	0	258	394	250
4	7	5	"Control_8"	"H6"	-50	259	122	-3
4	8	5	"Control_9"	"L6"	0	260	313	185
4	9	5	"Control_10"	"P6"	0	261	253	130
4	1	6	"Control_7"	"D6"	0	262	373	259
4	2	6	"Control_8"	"H6"	-50	263	111	-4
4	3	6	"Control_9"	"L6"	0	264	430	307
4	4	6	"Control_10"	"P6"	-50	265	220	82
4	5	6	"Control_11"	"D10"	0	266	233	93
4	6	6	"Control_12"	"H10"	0	267	998	865
4	7	6	"Buffer"	"Normaliz_L10"	-50	268	129	3
4	8	6	"Buffer"	"Normaliz_P10"	-50	269	129	8
4	9	6	"Control+"	"Rango0.2_D14"	0	270	4647	4534
4	1	7	"Control_12"	"H10"	0	271	788	678
4	2	7	"Buffer"	"Normaliz_L10"	-50	272	121	11
4	3	7	"Buffer"	"Normaliz_P10"	-50	273	188	67
4	4	7	"Control+"	"Rango0.2_D14"	0	274	6157	5830
4	5	7	"Control+"	"Rango0.1_H14"	0	275	883	724
4	6	7	"Control_3"	"D2"	-50	276	117	-8
4	7	7	"Control_4"	"H2"	-50	277	116	-4
4	8	7	"Control_5"	"L2"	0	278	266	152
4	9	7	"Control_6"	"P2"	-50	279	106	-4
4	1	8	"Control_3"	"D2"	-50	280	103	0
4	2	8	"Control_4"	"H2"	-50	281	107	2
4	3	8	"Control_5"	"L2"	0	282	265	162
4	4	8	"Control_6"	"P2"	-50	283	130	-4
4	5	8	"Control_7"	"D6"	0	284	373	231
4	6	8	"Control_8"	"H6"	-50	285	119	-3
4	7	8	"Control_9"	"L6"	-50	286	121	5
4	8	8	"Control_10"	"P6"	0	287	258	141
4	9	8	"Control_11"	"D10"	0	288	239	126
5	1	1	"GADPH"	"68Cyt_M5"	0	289	4870	4696
5	2	1	"abc_sbp_2"	"30Lip_A9"	0	290	4164	4024
5	3	1	"abc_sbp"	"29Lip_E9"	0	291	2884	2750
5	4	1	"spr0174"	"79Lip_I9"	0	292	1645	1497
5	5	1	"aliA"	"10Lip_M9"	0	293	1979	1852
5	6	1	"slrA"	"17Lip_A13"	0	294	3055	2933
5	7	1	"spr0747"	"37Lip_E13"	0	295	3826	3704
5	8	1	"Buffer"	"Normaliz_I13"	0	296	273	167
5	9	1	"Buffer"	"Normaliz_M13"	0	297	234	128
5	1	2	"slrA"	"17Lip_A13"	0	298	3883	3707
5	2	2	"spr0747"	"37Lip_E13"	0	299	4608	4310
5	3	2	"spxB"	"13Cyt_A1"	0	300	5338	2954
5	4	2	"clpP"	"66Cyt_E1"	0	301	6150	467
5	5	2	"pavA"	"69Cyt_I1"	0	302	5414	2925
5	6	2	"eno"	"14Cyt_M1"	0	303	7329	6562
5	7	2	"PppA"	"70Cyt_A5"	0	304	7132	2975
5	8	2	"ply"	"11Cyt_E5"	0	305	4054	3934
5	9	2	"lytA"	"12Cyt_I5"	0	306	15301	15194
5	1	3	"eno"	"14Cyt_M1"	0	307	6876	6715
5	2	3	"PppA"	"70Cyt_A5"	0	308	4155	1561
5	3	3	"ply"	"11Cyt_E5"	0	309	3740	997
5	4	3	"lytA"	"12Cyt_I5"	0	310	8131	1931
5	5	3	"GADPH"	"68Cyt_M5"	0	311	5415	1848
5	6	3	"abc_sbp_2"	"30Lip_A9"	0	312	3778	3274
5	7	3	"abc_sbp"	"29Lip_E9"	0	313	1144	376
5	8	3	"spr0174"	"79Lip_I9"	0	314	1527	1395
5	9	3	"aliA"	"10Lip_M9"	0	315	2107	1985
5	1	4	"abc_sbp_2"	"30Lip_A9"	0	316	3705	3550
5	2	4	"abc_sbp"	"29Lip_E9"	0	317	2537	2230
5	3	4	"spr0174"	"79Lip_I9"	0	318	1328	1185
5	4	4	"aliA"	"10Lip_M9"	0	319	2358	2220
5	5	4	"slrA"	"17Lip_A13"	0	320	2316	2175
5	6	4	"spr0747"	"37Lip_E13"	-50	321	2597	561
5	7	4	"spxB"	"13Cyt_A1"	0	322	4943	1671
5	8	4	"clpP"	"66Cyt_E1"	0	323	6532	5671
5	9	4	"pavA"	"69Cyt_I1"	0	324	3520	3356
5	1	5	"spr0747"	"37Lip_E13"	0	325	2145	1939
5	2	5	"spxB"	"13Cyt_A1"	0	326	5520	1627
5	3	5	"clpP"	"66Cyt_E1"	0	327	6006	709
5	4	5	"pavA"	"69Cyt_I1"	0	328	4436	4081
5	5	5	"eno"	"14Cyt_M1"	0	329	6291	5146
5	6	5	"PppA"	"70Cyt_A5"	-50	330	4683	908
5	7	5	"ply"	"11Cyt_E5"	-50	331	4962	3293
5	8	5	"lytA"	"12Cyt_I5"	0	332	8041	5808
5	9	5	"GADPH"	"68Cyt_M5"	0	333	5802	5593
5	1	6	"PppA"	"70Cyt_A5"	0	334	5783	5505
5	2	6	"ply"	"11Cyt_E5"	0	335	4188	772
5	3	6	"lytA"	"12Cyt_I5"	0	336	6076	1130
5	4	6	"GADPH"	"68Cyt_M5"	0	337	4897	1473
5	5	6	"abc_sbp_2"	"30Lip_A9"	0	338	2142	1330
5	6	6	"abc_sbp"	"29Lip_E9"	0	339	1850	1131
5	7	6	"spr0174"	"79Lip_I9"	0	340	1290	1132
5	8	6	"aliA"	"10Lip_M9"	0	341	6293	6089
5	9	6	"slrA"	"17Lip_A13"	0	342	4503	4346
5	1	7	"abc_sbp"	"29Lip_E9"	0	343	2228	2119
5	2	7	"spr0174"	"79Lip_I9"	0	344	860	739
5	3	7	"aliA"	"10Lip_M9"	0	345	1079	953
5	4	7	"slrA"	"17Lip_A13"	0	346	1856	1575
5	5	7	"spr0747"	"37Lip_E13"	-50	347	1611	-536
5	6	7	"spxB"	"13Cyt_A1"	0	348	4775	1874
5	7	7	"clpP"	"66Cyt_E1"	0	349	4275	1656
5	8	7	"pavA"	"69Cyt_I1"	0	350	3855	2904
5	9	7	"eno"	"14Cyt_M1"	0	351	6464	6312
5	1	8	"spxB"	"13Cyt_A1"	0	352	918	837
5	2	8	"clpP"	"66Cyt_E1"	0	353	1010	911
5	3	8	"pavA"	"69Cyt_I1"	0	354	839	766
5	4	8	"eno"	"14Cyt_M1"	0	355	1925	1842
5	5	8	"PppA"	"70Cyt_A5"	0	356	1449	1281
5	6	8	"ply"	"11Cyt_E5"	0	357	1366	1269
5	7	8	"lytA"	"12Cyt_I5"	0	358	2629	2509
5	8	8	"GADPH"	"68Cyt_M5"	0	359	1628	1478
5	9	8	"abc_sbp_2"	"30Lip_A9"	0	360	2611	2534
6	1	1	"psaA"	"6Lip_N5"	0	361	8288	8176
6	2	1	"ABC_SBP"	"57Lip_B9"	0	362	7341	7220
6	3	1	"ABC_SBP"	"52Lip_F9"	0	363	5016	4867
6	4	1	"piuA"	"18Lip_J9"	0	364	10728	10558
6	5	1	"amiA"	"3Lip_N9"	0	365	2053	1905
6	6	1	"msmE"	"78Lip_B13"	0	366	5318	5007
6	7	1	"MalX"	"22Lip_F13"	0	367	5250	5101
6	8	1	"Buffer"	"Normaliz_J13"	0	368	322	211
6	9	1	"Buffer"	"Normaliz_N13"	-50	369	112	0
6	1	2	"msmE"	"78Lip_B13"	0	370	6732	6601
6	2	2	"MalX"	"22Lip_F13"	0	371	5301	4989
6	3	2	"prsA_ppmA"	"16Lip_B1"	0	372	2136	1987
6	4	2	"lmb"	"33Lip_F1"	0	373	5859	5628
6	5	2	"piaA"	"15Lip_J1"	0	374	6669	6515
6	6	2	"phtA"	"55Lip_N1"	0	375	6668	6275
6	7	2	"glnH"	"28Lip_B5"	0	376	6578	5960
6	8	2	"pstS"	"80Lip_F5"	0	377	2496	2359
6	9	2	"aliB"	"1Lip_J5"	0	378	1569	1456
6	1	3	"phtA"	"55Lip_N1"	0	379	7195	7045
6	2	3	"glnH"	"28Lip_B5"	0	380	6466	6021
6	3	3	"pstS"	"80Lip_F5"	0	381	1919	1792
6	4	3	"aliB"	"1Lip_J5"	0	382	1901	1736
6	5	3	"psaA"	"6Lip_N5"	0	383	8127	7977
6	6	3	"ABC_SBP"	"57Lip_B9"	0	384	7241	7078
6	7	3	"ABC_SBP"	"52Lip_F9"	0	385	4213	3508
6	8	3	"piuA"	"18Lip_J9"	0	386	9738	9376
6	9	3	"amiA"	"3Lip_N9"	0	387	1880	1749
6	1	4	"ABC_SBP"	"57Lip_B9"	0	388	8579	8456
6	2	4	"ABC_SBP"	"52Lip_F9"	0	389	4499	4332
6	3	4	"piuA"	"18Lip_J9"	0	390	10567	10436
6	4	4	"amiA"	"3Lip_N9"	0	391	1868	1729
6	5	4	"msmE"	"78Lip_B13"	0	392	4060	3807
6	6	4	"MalX"	"22Lip_F13"	0	393	3378	2822
6	7	4	"prsA_ppmA"	"16Lip_B1"	0	394	3188	791
6	8	4	"lmb"	"33Lip_F1"	0	395	4740	3115
6	9	4	"piaA"	"15Lip_J1"	0	396	8962	8785
6	1	5	"MalX"	"22Lip_F13"	-50	397	3163	3034
6	2	5	"prsA_ppmA"	"16Lip_B1"	0	398	4201	2686
6	3	5	"lmb"	"33Lip_F1"	0	399	3570	3392
6	4	5	"piaA"	"15Lip_J1"	0	400	8041	7900
6	5	5	"phtA"	"55Lip_N1"	0	401	3891	3484
6	6	5	"glnH"	"28Lip_B5"	0	402	6371	5184
6	7	5	"pstS"	"80Lip_F5"	0	403	2656	2119
6	8	5	"aliB"	"1Lip_J5"	0	404	2127	1482
6	9	5	"psaA"	"6Lip_N5"	0	405	8315	8033
6	1	6	"glnH"	"28Lip_B5"	0	406	5475	5315
6	2	6	"pstS"	"80Lip_F5"	0	407	4432	3727
6	3	6	"aliB"	"1Lip_J5"	0	408	2013	1820
6	4	6	"psaA"	"6Lip_N5"	0	409	7725	7578
6	5	6	"ABC_SBP"	"57Lip_B9"	0	410	6684	6472
6	6	6	"ABC_SBP"	"52Lip_F9"	0	411	2188	1924
6	7	6	"piuA"	"18Lip_J9"	0	412	9491	9330
6	8	6	"amiA"	"3Lip_N9"	0	413	1841	1682
6	9	6	"msmE"	"78Lip_B13"	0	414	7045	6921
6	1	7	"ABC_SBP"	"52Lip_F9"	0	415	3841	3669
6	2	7	"piuA"	"18Lip_J9"	0	416	8473	8307
6	3	7	"amiA"	"3Lip_N9"	0	417	1921	1771
6	4	7	"msmE"	"78Lip_B13"	0	418	6853	6676
6	5	7	"MalX"	"22Lip_F13"	0	419	3645	1254
6	6	7	"prsA_ppmA"	"16Lip_B1"	0	420	3416	2041
6	7	7	"lmb"	"33Lip_F1"	0	421	3237	3016
6	8	7	"piaA"	"15Lip_J1"	0	422	4683	4554
6	9	7	"phtA"	"55Lip_N1"	0	423	3007	2922
6	1	8	"prsA_ppmA"	"16Lip_B1"	0	424	856	774
6	2	8	"lmb"	"33Lip_F1"	0	425	1071	982
6	3	8	"piaA"	"15Lip_J1"	0	426	2503	2425
6	4	8	"phtA"	"55Lip_N1"	0	427	1475	1372
6	5	8	"glnH"	"28Lip_B5"	0	428	1588	1231
6	6	8	"pstS"	"80Lip_F5"	0	429	1109	1031
6	7	8	"aliB"	"1Lip_J5"	0	430	381	312
6	8	8	"psaA"	"6Lip_N5"	0	431	1557	1496
6	9	8	"ABC_SBP"	"57Lip_B9"	0	432	1118	1062
7	1	1	"cbpF"	"74N_term_wCS_O5"	0	433	5114	4977
7	2	1	"spr0693"	"34N_term_C9"	0	434	4567	4429
7	3	1	"ezrA"	"75N_term_G9"	0	435	2499	2372
7	4	1	"pepXP"	"72N_term_K9"	0	436	2983	2857
7	5	1	"phtD"	"44N_term_O9"	0	437	3262	3134
7	6	1	"phpA"	"27N_term_C13"	0	438	7774	7642
7	7	1	"srtA"	"64N_term_wCS_G13"	0	439	3415	3289
7	8	1	"Buffer"	"Normaliz_K13"	0	440	171	59
7	9	1	"Buffer"	"Normaliz_O13"	0	441	166	53
7	1	2	"phpA"	"27N_term_C13"	0	442	6733	6592
7	2	2	"srtA"	"64N_term_wCS_G13"	0	443	2368	778
7	3	2	"adcA"	"23Lip_C1"	0	444	2378	1637
7	4	2	"sp_2093"	"76N_term_G1"	0	445	1749	1427
7	5	2	"comB"	"54N_term_K1"	0	446	1460	1274
7	6	2	"pspA"	"4N_term_O1"	0	447	2937	2768
7	7	2	"pbpX"	"41N_term_C5"	0	448	4274	4069
7	8	2	"pbpA"	"9N_term_G5"	0	449	672	551
7	9	2	"spr0334"	"42Cyt_TMH_K5"	0	450	2718	2598
7	1	3	"pspA"	"4N_term_O1"	0	451	3745	3597
7	2	3	"pbpX"	"41N_term_C5"	0	452	3748	2141
7	3	3	"pbpA"	"9N_term_G5"	0	453	1321	877
7	4	3	"spr0334"	"42Cyt_TMH_K5"	0	454	1866	1520
7	5	3	"cbpF"	"74N_term_wCS_O5"	0	455	4158	3524
7	6	3	"spr0693"	"34N_term_C9"	0	456	3713	2103
7	7	3	"ezrA"	"75N_term_G9"	0	457	2966	1555
7	8	3	"pepXP"	"72N_term_K9"	0	458	2783	2623
7	9	3	"phtD"	"44N_term_O9"	0	459	3081	2958
7	1	4	"spr0693"	"34N_term_C9"	0	460	3448	3299
7	2	4	"ezrA"	"75N_term_G9"	0	461	2010	1478
7	3	4	"pepXP"	"72N_term_K9"	0	462	2385	2229
7	4	4	"phtD"	"44N_term_O9"	0	463	2213	2066
7	5	4	"phpA"	"27N_term_C13"	0	464	6340	6200
7	6	4	"srtA"	"64N_term_wCS_G13"	0	465	1825	560
7	7	4	"adcA"	"23Lip_C1"	0	466	1840	637
7	8	4	"sp_2093"	"76N_term_G1"	0	467	1417	1273
7	9	4	"comB"	"54N_term_K1"	0	468	1442	1317
7	1	5	"srtA"	"64N_term_wCS_G13"	0	469	2140	1993
7	2	5	"adcA"	"23Lip_C1"	0	470	1887	858
7	3	5	"sp_2093"	"76N_term_G1"	0	471	1340	1153
7	4	5	"comB"	"54N_term_K1"	0	472	1378	1100
7	5	5	"pspA"	"4N_term_O1"	0	473	3292	3044
7	6	5	"pbpX"	"41N_term_C5"	0	474	3050	2373
7	7	5	"pbpA"	"9N_term_G5"	0	475	1475	1065
7	8	5	"spr0334"	"42Cyt_TMH_K5"	0	476	1992	1851
7	9	5	"cbpF"	"74N_term_wCS_O5"	0	477	3984	3837
7	1	6	"pbpX"	"41N_term_C5"	0	478	3116	2959
7	2	6	"pbpA"	"9N_term_G5"	0	479	1411	1103
7	3	6	"spr0334"	"42Cyt_TMH_K5"	0	480	1364	1222
7	4	6	"cbpF"	"74N_term_wCS_O5"	0	481	1500	1254
7	5	6	"spr0693"	"34N_term_C9"	0	482	3305	3120
7	6	6	"ezrA"	"75N_term_G9"	0	483	1981	1493
7	7	6	"pepXP"	"72N_term_K9"	0	484	2077	1914
7	8	6	"phtD"	"44N_term_O9"	0	485	1859	1722
7	9	6	"phpA"	"27N_term_C13"	0	486	5858	5732
7	1	7	"ezrA"	"75N_term_G9"	0	487	1582	1451
7	2	7	"pepXP"	"72N_term_K9"	0	488	1677	1523
7	3	7	"phtD"	"44N_term_O9"	0	489	1773	1641
7	4	7	"phpA"	"27N_term_C13"	0	490	4585	4432
7	5	7	"srtA"	"64N_term_wCS_G13"	0	491	1647	1511
7	6	7	"adcA"	"23Lip_C1"	0	492	1580	1414
7	7	7	"sp_2093"	"76N_term_G1"	0	493	828	660
7	8	7	"comB"	"54N_term_K1"	0	494	868	730
7	9	7	"pspA"	"4N_term_O1"	0	495	1825	1713
7	1	8	"adcA"	"23Lip_C1"	0	496	565	477
7	2	8	"sp_2093"	"76N_term_G1"	0	497	457	362
7	3	8	"comB"	"54N_term_K1"	0	498	402	315
7	4	8	"pspA"	"4N_term_O1"	0	499	968	858
7	5	8	"pbpX"	"41N_term_C5"	0	500	1271	1175
7	6	8	"pbpA"	"9N_term_G5"	0	501	439	356
7	7	8	"spr0334"	"42Cyt_TMH_K5"	0	502	631	544
7	8	8	"cbpF"	"74N_term_wCS_O5"	0	503	627	532
7	9	8	"spr0693"	"34N_term_C9"	0	504	988	905
8	1	1	"pbp1b"	"47Cyt_TMH_P5"	0	505	4594	4472
8	2	1	"pcpA"	"62N_term_wCS_D9"	0	506	4792	4666
8	3	1	"sphtra"	"8N_term_H9"	0	507	3199	3081
8	4	1	"cps4C"	"97Mult_L9"	0	508	1218	1091
8	5	1	"rrgB"	"95Mult_P9"	0	509	780	661
8	6	1	"TMP"	"96Mult_D13"	0	510	1092	973
8	7	1	"LambdaSa04"	"94Mult_H13"	0	511	5345	5223
8	8	1	"Buffer"	"Normaliz_L13"	-50	512	123	3
8	9	1	"Buffer"	"Normaliz_P13"	-50	513	111	-1
8	1	2	"TMP"	"96Mult_D13"	0	514	2207	2075
8	2	2	"LambdaSa04"	"94Mult_H13"	0	515	6517	6306
8	3	2	"potD"	"65N_term_D1"	0	516	6222	971
8	4	2	"pgdA"	"40N_term_H1"	0	517	5725	4515
8	5	2	"spr1370"	"38Cyt_TMH_L1"	0	518	1680	1543
8	6	2	"spr1418"	"82N_term_P1"	0	519	6418	6294
8	7	2	"stkP"	"67Cyt_TMH_D5"	0	520	4712	4428
8	8	2	"spr1584"	"83N_term_H5"	0	521	6041	5707
8	9	2	"pbp2A"	"53N_term_L5"	0	522	4918	4793
8	1	3	"spr1418"	"82N_term_P1"	0	523	7109	6969
8	2	3	"stkP"	"67Cyt_TMH_D5"	0	524	4254	3683
8	3	3	"spr1584"	"83N_term_H5"	0	525	2396	1367
8	4	3	"pbp2A"	"53N_term_L5"	0	526	4388	2478
8	5	3	"pbp1b"	"47Cyt_TMH_P5"	0	527	4003	3791
8	6	3	"pcpA"	"62N_term_wCS_D9"	0	528	2443	2237
8	7	3	"sphtra"	"8N_term_H9"	0	529	2411	1594
8	8	3	"cps4C"	"97Mult_L9"	0	530	1155	795
8	9	3	"rrgB"	"95Mult_P9"	0	531	693	552
8	1	4	"pcpA"	"62N_term_wCS_D9"	0	532	5424	5283
8	2	4	"sphtra"	"8N_term_H9"	0	533	5576	5370
8	3	4	"cps4C"	"97Mult_L9"	0	534	1449	1307
8	4	4	"rrgB"	"95Mult_P9"	0	535	2280	2139
8	5	4	"TMP"	"96Mult_D13"	0	536	1668	1532
8	6	4	"LambdaSa04"	"94Mult_H13"	0	537	2103	1153
8	7	4	"potD"	"65N_term_D1"	-50	538	4692	918
8	8	4	"pgdA"	"40N_term_H1"	0	539	3261	2498
8	9	4	"spr1370"	"38Cyt_TMH_L1"	0	540	4684	4550
8	1	5	"LambdaSa04"	"94Mult_H13"	0	541	4461	4312
8	2	5	"potD"	"65N_term_D1"	0	542	6045	5029
8	3	5	"pgdA"	"40N_term_H1"	0	543	5326	4987
8	4	5	"spr1370"	"38Cyt_TMH_L1"	0	544	4924	4623
8	5	5	"spr1418"	"82N_term_P1"	0	545	5271	5007
8	6	5	"stkP"	"67Cyt_TMH_D5"	0	546	2811	2565
8	7	5	"spr1584"	"83N_term_H5"	0	547	3174	2668
8	8	5	"pbp2A"	"53N_term_L5"	0	548	3677	3294
8	9	5	"pbp1b"	"47Cyt_TMH_P5"	0	549	3186	3077
8	1	6	"stkP"	"67Cyt_TMH_D5"	0	550	5446	5299
8	2	6	"spr1584"	"83N_term_H5"	0	551	5724	4571
8	3	6	"pbp2A"	"53N_term_L5"	0	552	3339	3140
8	4	6	"pbp1b"	"47Cyt_TMH_P5"	0	553	4401	1870
8	5	6	"pcpA"	"62N_term_wCS_D9"	0	554	3854	3082
8	6	6	"sphtra"	"8N_term_H9"	0	555	3132	2787
8	7	6	"cps4C"	"97Mult_L9"	0	556	1011	779
8	8	6	"rrgB"	"95Mult_P9"	0	557	1336	1225
8	9	6	"TMP"	"96Mult_D13"	0	558	742	663
8	1	7	"sphtra"	"8N_term_H9"	0	559	3081	2959
8	2	7	"cps4C"	"97Mult_L9"	0	560	1041	895
8	3	7	"rrgB"	"95Mult_P9"	0	561	212	112
8	4	7	"TMP"	"96Mult_D13"	0	562	1002	902
8	5	7	"LambdaSa04"	"94Mult_H13"	0	563	666	389
8	6	7	"potD"	"65N_term_D1"	-50	564	1217	-133
8	7	7	"pgdA"	"40N_term_H1"	0	565	1211	656
8	8	7	"spr1370"	"38Cyt_TMH_L1"	0	566	384	302
8	9	7	"spr1418"	"82N_term_P1"	0	567	843	778
8	1	8	"potD"	"65N_term_D1"	0	568	946	870
8	2	8	"pgdA"	"40N_term_H1"	-50	569	835	644
8	3	8	"spr1370"	"38Cyt_TMH_L1"	0	570	486	418
8	4	8	"spr1418"	"82N_term_P1"	0	571	634	566
8	5	8	"stkP"	"67Cyt_TMH_D5"	0	572	318	259
8	6	8	"spr1584"	"83N_term_H5"	-50	573	230	143
8	7	8	"pbp2A"	"53N_term_L5"	-50	574	415	322
8	8	8	"pbp1b"	"47Cyt_TMH_P5"	0	575	319	259
8	9	8	"pcpA"	"62N_term_wCS_D9"	0	576	311	255
