# Supplementary material for: Data in support of proteomic analysis of pneumococcal pediatric clinical isolates to construct a protein array
Source: Data Brief. 2016 Feb 5;6:917–22. doi: 10.1016/j.dib.2016.01.057 (PMC4758182; doi:10.1016/j.dib.2016.01.057)
Supplement: Supplementary file 4 — Supplementary material [file mmc4.zip › Protein array raw data/IgG/C1_S46_IgG-Cy3.txt]

ATF	1.0
31	9    
"Type=GenePix Export 3"
"DateTime=2014/02/27 10:18:54"
"Settings=C:\Documents and Settings\Usuario\Escritorio\Datos Usuarios\Alfonso\Escaneado_27-2-14\Suero 46\S46_IgG-Cy3.gps"
"GalFile=C:\Documents and Settings\Usuario\Escritorio\Datos Usuarios\Alfonso\Gals\Gal_Alfonso.2.gal"
"PixelSize=5"
"Wavelengths=n/a	532"
"ImageFiles=n/a	C:\Documents and Settings\Usuario\Escritorio\Datos Usuarios\Alfonso\Escaneado_27-2-14\Suero 46\S46_IgG-Cy3.tif 1"
"NormalizationMethod=None"
"NormalizationFactors=n/a	1"
"JpegImage="
"StdDev=Type 1"
"RatioFormulations=W1/W2 (/532)"
"Barcode="
"BackgroundSubtraction=LocalFeature"
"ImageOrigin=0, 0"
"JpegOrigin=3325, 19380"
"Creator=GenePix Pro 4.1.1.4"
"Scanner=GenePix 4000B [92870]"
"FocusPosition=0"
"Temperature=25.11"
"LinesAveraged=1"
"Comment="
"PMTGain=n/a	420"
"ScanPower=n/a	100"
"LaserPower=n/a	3.47"
"LaserOnTime=n/a	42217"
"Filters=n/a	"
"ScanRegion=584,3787,3888,5270"
"Supplier=BioRobotics"
"ArrayerSoftwareName=TAS Application Suite (MicroGrid II)"
"ArrayerSoftwareVersion=2.2.2.5"
"Block"	"Column"	"Row"	"Name"	"ID"	"Flags"	"Index"	"F532 Median"	"F532 Median - B532"
1	1	1	"ABC_N/P"	"90Mult_M8"	0	1	207	125
1	2	1	"spr1221"	"99Mult_A12"	0	2	533	435
1	3	1	"spr1403"	"91Mult_E12"	0	3	508	414
1	4	1	"spr1496"	"92Mult_I12"	0	4	224	137
1	5	1	"ABC_NP"	"100Mult_M12"	0	5	1197	1109
1	6	1	"SP_0462"	"77CellW_A16"	0	6	742	649
1	7	1	"SP_0464"	"81CellW_E16"	0	7	343	246
1	8	1	"Buffer"	"Normaliz_I16"	0	8	76	-5
1	9	1	"Buffer"	"Normaliz_M16"	0	9	75	2
1	1	2	"SP_0462"	"77CellW_A16"	0	10	1025	930
1	2	2	"SP_0464"	"81CellW_E16"	0	11	380	260
1	3	2	"fstH"	"84Mult_A4"	0	12	1259	1154
1	4	2	"comA"	"85Mult_E4"	0	13	300	199
1	5	2	"zmpB"	"86Mult_I4"	0	14	197	94
1	6	2	"spr0601"	"98Mult_M4"	0	15	366	269
1	7	2	"celB"	"87Mult_A8"	0	16	181	86
1	8	2	"iga"	"88Mult_E8"	0	17	778	688
1	9	2	"glnP"	"89Mult_I8"	0	18	123	43
1	1	3	"spr0601"	"98Mult_M4"	0	19	546	445
1	2	3	"celB"	"87Mult_A8"	0	20	220	108
1	3	3	"iga"	"88Mult_E8"	0	21	774	671
1	4	3	"glnP"	"89Mult_I8"	0	22	129	30
1	5	3	"ABC_N/P"	"90Mult_M8"	0	23	246	147
1	6	3	"spr1221"	"99Mult_A12"	0	24	372	279
1	7	3	"spr1403"	"91Mult_E12"	0	25	390	295
1	8	3	"spr1496"	"92Mult_I12"	0	26	211	123
1	9	3	"ABC_NP"	"100Mult_M12"	0	27	1123	1041
1	1	4	"spr1221"	"99Mult_A12"	0	28	577	455
1	2	4	"spr1403"	"91Mult_E12"	0	29	447	325
1	3	4	"spr1496"	"92Mult_I12"	0	30	198	94
1	4	4	"ABC_NP"	"100Mult_M12"	0	31	1038	941
1	5	4	"SP_0462"	"77CellW_A16"	0	32	511	418
1	6	4	"SP_0464"	"81CellW_E16"	0	33	302	200
1	7	4	"fstH"	"84Mult_A4"	0	34	993	868
1	8	4	"comA"	"85Mult_E4"	0	35	314	213
1	9	4	"zmpB"	"86Mult_I4"	0	36	209	125
1	1	5	"SP_0464"	"81CellW_E16"	0	37	486	379
1	2	5	"fstH"	"84Mult_A4"	0	38	1259	1147
1	3	5	"comA"	"85Mult_E4"	0	39	282	184
1	4	5	"zmpB"	"86Mult_I4"	0	40	168	76
1	5	5	"spr0601"	"98Mult_M4"	0	41	341	253
1	6	5	"celB"	"87Mult_A8"	0	42	151	58
1	7	5	"iga"	"88Mult_E8"	0	43	726	626
1	8	5	"glnP"	"89Mult_I8"	-50	44	119	24
1	9	5	"ABC_N/P"	"90Mult_M8"	0	45	189	103
1	1	6	"celB"	"87Mult_A8"	0	46	225	126
1	2	6	"iga"	"88Mult_E8"	0	47	895	793
1	3	6	"glnP"	"89Mult_I8"	0	48	119	28
1	4	6	"ABC_N/P"	"90Mult_M8"	0	49	164	71
1	5	6	"spr1221"	"99Mult_A12"	0	50	372	278
1	6	6	"spr1403"	"91Mult_E12"	0	51	408	314
1	7	6	"spr1496"	"92Mult_I12"	0	52	192	102
1	8	6	"ABC_NP"	"100Mult_M12"	0	53	1140	1052
1	9	6	"SP_0462"	"77CellW_A16"	0	54	762	678
1	1	7	"spr1403"	"91Mult_E12"	0	55	632	532
1	2	7	"spr1496"	"92Mult_I12"	0	56	217	120
1	3	7	"ABC_NP"	"100Mult_M12"	0	57	1064	971
1	4	7	"SP_0462"	"77CellW_A16"	0	58	626	530
1	5	7	"SP_0464"	"81CellW_E16"	0	59	333	236
1	6	7	"fstH"	"84Mult_A4"	0	60	1083	989
1	7	7	"comA"	"85Mult_E4"	0	61	293	202
1	8	7	"zmpB"	"86Mult_I4"	0	62	188	100
1	9	7	"spr0601"	"98Mult_M4"	0	63	447	360
1	1	8	"fstH"	"84Mult_A4"	0	64	1492	1399
1	2	8	"comA"	"85Mult_E4"	0	65	317	226
1	3	8	"zmpB"	"86Mult_I4"	0	66	189	101
1	4	8	"spr0601"	"98Mult_M4"	0	67	386	298
1	5	8	"celB"	"87Mult_A8"	0	68	161	72
1	6	8	"iga"	"88Mult_E8"	0	69	774	689
1	7	8	"glnP"	"89Mult_I8"	0	70	120	37
1	8	8	"ABC_N/P"	"90Mult_M8"	0	71	195	112
1	9	8	"spr1221"	"99Mult_A12"	0	72	461	379
2	1	1	"lytB"	"31CellW_N8"	0	73	1236	1130
2	2	1	"prtA"	"20CellW_B12"	0	74	2164	2039
2	3	1	"bgaA"	"43CellW_F12"	0	75	2223	2059
2	4	1	"nanA"	"46CellW_J12"	0	76	2404	2221
2	5	1	"spr1652/pfbA"	"25CellW_N12"	0	77	1637	1479
2	6	1	"nisP"	"39CellW_B16"	0	78	1677	1518
2	7	1	"spr1906"	"73CellW_F16"	0	79	791	664
2	8	1	"Buffer"	"Normaliz_J16"	0	80	96	0
2	9	1	"Buffer"	"Normaliz_N16"	0	81	83	-4
2	1	2	"nisP"	"39CellW_B16"	0	82	1790	1676
2	2	2	"spr1906"	"73CellW_F16"	0	83	633	477
2	3	2	"psrP"	"71CellW_B4"	0	84	1075	502
2	4	2	"pblB_nt"	"48CellW_F4"	0	85	502	-69
2	5	2	"pblB_ct"	"49CellW_J4"	0	86	1298	786
2	6	2	"spr0075/pfbB"	"24CellW_N4"	0	87	1760	1213
2	7	2	"pulA"	"19CellW_B8"	0	88	1042	780
2	8	2	"hysA"	"51CellW_F8"	0	89	1254	1122
2	9	2	"spr0328"	"26CellW_J8"	0	90	734	639
2	1	3	"spr0075/pfbB"	"24CellW_N4"	0	91	1223	1082
2	2	3	"pulA"	"19CellW_B8"	0	92	1330	1182
2	3	3	"hysA"	"51CellW_F8"	0	93	1025	727
2	4	3	"spr0328"	"26CellW_J8"	0	94	1822	1368
2	5	3	"lytB"	"31CellW_N8"	0	95	1076	756
2	6	3	"prtA"	"20CellW_B12"	0	96	2113	1898
2	7	3	"bgaA"	"43CellW_F12"	0	97	2692	2397
2	8	3	"nanA"	"46CellW_J12"	0	98	2476	2295
2	9	3	"spr1652/pfbA"	"25CellW_N12"	0	99	1110	998
2	1	4	"prtA"	"20CellW_B12"	0	100	2156	1990
2	2	4	"bgaA"	"43CellW_F12"	0	101	2032	1695
2	3	4	"nanA"	"46CellW_J12"	0	102	2034	1803
2	4	4	"spr1652/pfbA"	"25CellW_N12"	0	103	1679	1383
2	5	4	"nisP"	"39CellW_B16"	0	104	1168	880
2	6	4	"spr1906"	"73CellW_F16"	0	105	620	377
2	7	4	"psrP"	"71CellW_B4"	0	106	1328	571
2	8	4	"pblB_nt"	"48CellW_F4"	0	107	1129	669
2	9	4	"pblB_ct"	"49CellW_J4"	0	108	1348	1210
2	1	5	"spr1906"	"73CellW_F16"	0	109	747	626
2	2	5	"psrP"	"71CellW_B4"	0	110	922	457
2	3	5	"pblB_nt"	"48CellW_F4"	0	111	745	297
2	4	5	"pblB_ct"	"49CellW_J4"	0	112	916	497
2	5	5	"spr0075/pfbB"	"24CellW_N4"	0	113	1126	793
2	6	5	"pulA"	"19CellW_B8"	0	114	1057	784
2	7	5	"hysA"	"51CellW_F8"	0	115	935	489
2	8	5	"spr0328"	"26CellW_J8"	0	116	1119	947
2	9	5	"lytB"	"31CellW_N8"	0	117	1040	907
2	1	6	"pulA"	"19CellW_B8"	0	118	1338	1207
2	2	6	"hysA"	"51CellW_F8"	0	119	1314	1006
2	3	6	"spr0328"	"26CellW_J8"	0	120	1434	1235
2	4	6	"lytB"	"31CellW_N8"	0	121	959	794
2	5	6	"prtA"	"20CellW_B12"	0	122	1790	1615
2	6	6	"bgaA"	"43CellW_F12"	0	123	2103	1874
2	7	6	"nanA"	"46CellW_J12"	0	124	2230	2026
2	8	6	"spr1652/pfbA"	"25CellW_N12"	0	125	1734	1590
2	9	6	"nisP"	"39CellW_B16"	0	126	2030	1891
2	1	7	"bgaA"	"43CellW_F12"	0	127	1532	1394
2	2	7	"nanA"	"46CellW_J12"	0	128	2332	2114
2	3	7	"spr1652/pfbA"	"25CellW_N12"	0	129	1538	1358
2	4	7	"nisP"	"39CellW_B16"	0	130	1291	1133
2	5	7	"spr1906"	"73CellW_F16"	0	131	461	305
2	6	7	"psrP"	"71CellW_B4"	0	132	1057	554
2	7	7	"pblB_nt"	"48CellW_F4"	0	133	941	480
2	8	7	"pblB_ct"	"49CellW_J4"	0	134	818	670
2	9	7	"spr0075/pfbB"	"24CellW_N4"	0	135	1344	1203
2	1	8	"psrP"	"71CellW_B4"	0	136	1192	1074
2	2	8	"pblB_nt"	"48CellW_F4"	0	137	548	403
2	3	8	"pblB_ct"	"49CellW_J4"	0	138	1138	996
2	4	8	"spr0075/pfbB"	"24CellW_N4"	0	139	1157	1017
2	5	8	"pulA"	"19CellW_B8"	0	140	1242	1117
2	6	8	"hysA"	"51CellW_F8"	0	141	1064	944
2	7	8	"spr0328"	"26CellW_J8"	0	142	1318	1197
2	8	8	"lytB"	"31CellW_N8"	0	143	1052	937
2	9	8	"prtA"	"20CellW_B12"	0	144	1878	1768
3	1	1	"nanB"	"58Secret_O8"	0	145	6003	5881
3	2	1	"spr1875"	"7Secret_C12"	0	146	2699	2571
3	3	1	"galU"	"21Secret_G12"	0	147	3385	3263
3	4	1	"cbpA"	"5Secret_K12"	0	148	2261	2151
3	5	1	"gsp_781"	"2Secret_O12"	0	149	2231	2128
3	6	1	"Control_1"	"C16"	0	150	3638	3535
3	7	1	"Control_2"	"G16"	0	151	137	39
3	8	1	"Buffer"	"Normaliz_K16"	-50	152	96	0
3	9	1	"Buffer"	"Normaliz_O16"	-50	153	110	7
3	1	2	"Control_1"	"C16"	0	154	5824	5694
3	2	2	"Control_2"	"G16"	0	155	167	36
3	3	2	"bloodAB"	"59Secret_C4"	0	156	1934	1811
3	4	2	"strH"	"32Secret_G4"	0	157	1497	1384
3	5	2	"lysM"	"50Secret_K4"	0	158	2179	2066
3	6	2	"lytB"	"63Secret_O4"	0	159	1560	1449
3	7	2	"phtE"	"45Secret_C8"	0	160	1551	1445
3	8	2	"spr0931"	"36Secret_G8"	0	161	2116	2005
3	9	2	"lytC"	"56Secret_K8"	0	162	2817	2707
3	1	3	"lytB"	"63Secret_O4"	0	163	1862	1737
3	2	3	"phtE"	"45Secret_C8"	0	164	1620	1492
3	3	3	"spr0931"	"36Secret_G8"	0	165	1724	1595
3	4	3	"lytC"	"56Secret_K8"	0	166	2843	2720
3	5	3	"nanB"	"58Secret_O8"	0	167	4485	4366
3	6	3	"spr1875"	"7Secret_C12"	0	168	2064	1945
3	7	3	"galU"	"21Secret_G12"	0	169	3212	3096
3	8	3	"cbpA"	"5Secret_K12"	0	170	1946	1834
3	9	3	"gsp_781"	"2Secret_O12"	0	171	2042	1939
3	1	4	"spr1875"	"7Secret_C12"	0	172	2612	2488
3	2	4	"galU"	"21Secret_G12"	0	173	2894	2769
3	3	4	"cbpA"	"5Secret_K12"	0	174	1692	1554
3	4	4	"gsp_781"	"2Secret_O12"	0	175	2046	1918
3	5	4	"Control_1"	"C16"	0	176	3156	3041
3	6	4	"Control_2"	"G16"	0	177	122	8
3	7	4	"bloodAB"	"59Secret_C4"	0	178	2048	1939
3	8	4	"strH"	"32Secret_G4"	0	179	1285	1177
3	9	4	"lysM"	"50Secret_K4"	0	180	2115	2013
3	1	5	"Control_2"	"G16"	0	181	127	6
3	2	5	"bloodAB"	"59Secret_C4"	0	182	1752	1628
3	3	5	"strH"	"32Secret_G4"	0	183	1091	961
3	4	5	"lysM"	"50Secret_K4"	0	184	2196	2071
3	5	5	"lytB"	"63Secret_O4"	0	185	1646	1529
3	6	5	"phtE"	"45Secret_C8"	0	186	1552	1441
3	7	5	"spr0931"	"36Secret_G8"	0	187	1876	1766
3	8	5	"lytC"	"56Secret_K8"	0	188	3016	2907
3	9	5	"nanB"	"58Secret_O8"	0	189	4638	4537
3	1	6	"phtE"	"45Secret_C8"	0	190	1436	1320
3	2	6	"spr0931"	"36Secret_G8"	0	191	1697	1574
3	3	6	"lytC"	"56Secret_K8"	0	192	2929	2799
3	4	6	"nanB"	"58Secret_O8"	0	193	4309	4186
3	5	6	"spr1875"	"7Secret_C12"	0	194	2202	2086
3	6	6	"galU"	"21Secret_G12"	0	195	3306	3196
3	7	6	"cbpA"	"5Secret_K12"	0	196	1879	1770
3	8	6	"gsp_781"	"2Secret_O12"	0	197	2077	1971
3	9	6	"Control_1"	"C16"	0	198	4665	4563
3	1	7	"galU"	"21Secret_G12"	0	199	3062	2946
3	2	7	"cbpA"	"5Secret_K12"	0	200	1790	1670
3	3	7	"gsp_781"	"2Secret_O12"	0	201	1693	1569
3	4	7	"Control_1"	"C16"	0	202	3675	3558
3	5	7	"Control_2"	"G16"	0	203	138	27
3	6	7	"bloodAB"	"59Secret_C4"	0	204	2085	1978
3	7	7	"strH"	"32Secret_G4"	0	205	1312	1206
3	8	7	"lysM"	"50Secret_K4"	0	206	2141	2038
3	9	7	"lytB"	"63Secret_O4"	0	207	1710	1612
3	1	8	"bloodAB"	"59Secret_C4"	0	208	1574	1461
3	2	8	"strH"	"32Secret_G4"	0	209	1054	943
3	3	8	"lysM"	"50Secret_K4"	0	210	1822	1713
3	4	8	"lytB"	"63Secret_O4"	0	211	1538	1431
3	5	8	"phtE"	"45Secret_C8"	0	212	1298	1192
3	6	8	"spr0931"	"36Secret_G8"	0	213	1887	1784
3	7	8	"lytC"	"56Secret_K8"	0	214	2914	2814
3	8	8	"nanB"	"58Secret_O8"	0	215	4291	4194
3	9	8	"spr1875"	"7Secret_C12"	0	216	2481	2385
4	1	1	"Control_10"	"P8"	-50	217	140	36
4	2	1	"Control_11"	"D12"	-50	218	105	-6
4	3	1	"Control_12"	"H12"	0	219	423	299
4	4	1	"Buffer"	"Normaliz_L12"	-50	220	171	16
4	5	1	"Buffer"	"Normaliz_P12"	-50	221	181	-4
4	6	1	"Control+"	"Rango0.2_D16"	0	222	3113	2911
4	7	1	"Control+"	"Rango0.1_H16"	-50	223	196	28
4	8	1	"Buffer"	"Normaliz_L16"	-50	224	141	1
4	9	1	"Buffer"	"Normaliz_P16"	-50	225	130	15
4	1	2	"Control+"	"Rango0.2_D16"	0	226	3325	3215
4	2	2	"Control+"	"Rango0.1_H16"	-50	227	282	161
4	3	2	"Control_3"	"D4"	0	228	4710	4581
4	4	2	"Control_4"	"H4"	-50	229	190	27
4	5	2	"Control_5"	"L4"	0	230	418	233
4	6	2	"Control_6"	"P4"	-50	231	197	5
4	7	2	"Control_7"	"D8"	0	232	295	112
4	8	2	"Control_8"	"H8"	-50	233	161	6
4	9	2	"Control_9"	"L8"	0	234	326	195
4	1	3	"Control_6"	"P4"	-50	235	109	5
4	2	3	"Control_7"	"D8"	0	236	200	84
4	3	3	"Control_8"	"H8"	-50	237	149	11
4	4	3	"Control_9"	"L8"	0	238	345	179
4	5	3	"Control_10"	"P8"	-50	239	239	53
4	6	3	"Control_11"	"D12"	-50	240	181	-9
4	7	3	"Control_12"	"H12"	0	241	594	415
4	8	3	"Buffer"	"Normaliz_L12"	-50	242	188	17
4	9	3	"Buffer"	"Normaliz_P12"	-50	243	163	21
4	1	4	"Control_11"	"D12"	-50	244	100	-9
4	2	4	"Control_12"	"H12"	0	245	641	523
4	3	4	"Buffer"	"Normaliz_L12"	-50	246	151	12
4	4	4	"Buffer"	"Normaliz_P12"	-50	247	161	-4
4	5	4	"Control+"	"Rango0.2_D16"	0	248	3796	3605
4	6	4	"Control+"	"Rango0.1_H16"	-50	249	458	270
4	7	4	"Control_3"	"D4"	0	250	5202	5028
4	8	4	"Control_4"	"H4"	-50	251	185	14
4	9	4	"Control_5"	"L4"	0	252	352	195
4	1	5	"Control+"	"Rango0.1_H16"	-50	253	293	176
4	2	5	"Control_3"	"D4"	-50	254	2538	2409
4	3	5	"Control_4"	"H4"	-50	255	145	7
4	4	5	"Control_5"	"L4"	0	256	399	240
4	5	5	"Control_6"	"P4"	-50	257	167	1
4	6	5	"Control_7"	"D8"	0	258	208	45
4	7	5	"Control_8"	"H8"	-50	259	166	0
4	8	5	"Control_9"	"L8"	0	260	305	130
4	9	5	"Control_10"	"P8"	0	261	289	122
4	1	6	"Control_7"	"D8"	0	262	235	122
4	2	6	"Control_8"	"H8"	-50	263	118	-7
4	3	6	"Control_9"	"L8"	0	264	280	149
4	4	6	"Control_10"	"P8"	0	265	255	103
4	5	6	"Control_11"	"D12"	-50	266	151	-5
4	6	6	"Control_12"	"H12"	0	267	394	245
4	7	6	"Buffer"	"Normaliz_L12"	-50	268	173	9
4	8	6	"Buffer"	"Normaliz_P12"	-50	269	192	13
4	9	6	"Control+"	"Rango0.2_D16"	0	270	2912	2756
4	1	7	"Control_12"	"H12"	0	271	530	420
4	2	7	"Buffer"	"Normaliz_L12"	-50	272	124	8
4	3	7	"Buffer"	"Normaliz_P12"	-50	273	121	-2
4	4	7	"Control+"	"Rango0.2_D16"	0	274	3796	3652
4	5	7	"Control+"	"Rango0.1_H16"	-50	275	483	332
4	6	7	"Control_3"	"D4"	0	276	4621	4475
4	7	7	"Control_4"	"H4"	-50	277	178	8
4	8	7	"Control_5"	"L4"	0	278	351	162
4	9	7	"Control_6"	"P4"	-50	279	180	13
4	1	8	"Control_3"	"D4"	0	280	615	504
4	2	8	"Control_4"	"H4"	0	281	160	41
4	3	8	"Control_5"	"L4"	0	282	382	270
4	4	8	"Control_6"	"P4"	-50	283	123	4
4	5	8	"Control_7"	"D8"	0	284	240	105
4	6	8	"Control_8"	"H8"	-50	285	160	4
4	7	8	"Control_9"	"L8"	0	286	316	129
4	8	8	"Control_10"	"P8"	0	287	319	125
4	9	8	"Control_11"	"D12"	-50	288	172	10
5	1	1	"GADPH"	"68Cyt_M7"	0	289	3193	3114
5	2	1	"abc_sbp_2"	"30Lip_A11"	0	290	1795	1712
5	3	1	"abc_sbp"	"29Lip_E11"	0	291	831	738
5	4	1	"spr0174"	"79Lip_I11"	0	292	911	821
5	5	1	"aliA"	"10Lip_M11"	0	293	1392	1308
5	6	1	"slrA"	"17Lip_A15"	0	294	1386	1303
5	7	1	"spr0747"	"37Lip_E15"	0	295	1359	1278
5	8	1	"Buffer"	"Normaliz_I15"	0	296	92	14
5	9	1	"Buffer"	"Normaliz_M15"	-50	297	82	7
5	1	2	"slrA"	"17Lip_A15"	0	298	1473	1388
5	2	2	"spr0747"	"37Lip_E15"	0	299	1230	1137
5	3	2	"spxB"	"13Cyt_A3"	0	300	2592	2492
5	4	2	"clpP"	"66Cyt_E3"	0	301	2716	2614
5	5	2	"pavA"	"69Cyt_I3"	0	302	2010	1918
5	6	2	"eno"	"14Cyt_M3"	0	303	6326	6237
5	7	2	"PppA"	"70Cyt_A7"	0	304	5117	5026
5	8	2	"ply"	"11Cyt_E7"	0	305	6666	6578
5	9	2	"lytA"	"12Cyt_I7"	0	306	5796	5712
5	1	3	"eno"	"14Cyt_M3"	0	307	7069	6975
5	2	3	"PppA"	"70Cyt_A7"	0	308	4801	4698
5	3	3	"ply"	"11Cyt_E7"	0	309	5800	5698
5	4	3	"lytA"	"12Cyt_I7"	0	310	5113	5013
5	5	3	"GADPH"	"68Cyt_M7"	0	311	2834	2745
5	6	3	"abc_sbp_2"	"30Lip_A11"	0	312	1390	1300
5	7	3	"abc_sbp"	"29Lip_E11"	0	313	687	593
5	8	3	"spr0174"	"79Lip_I11"	0	314	765	678
5	9	3	"aliA"	"10Lip_M11"	0	315	1394	1315
5	1	4	"abc_sbp_2"	"30Lip_A11"	0	316	1710	1603
5	2	4	"abc_sbp"	"29Lip_E11"	0	317	656	550
5	3	4	"spr0174"	"79Lip_I11"	0	318	773	676
5	4	4	"aliA"	"10Lip_M11"	0	319	1159	1062
5	5	4	"slrA"	"17Lip_A15"	0	320	1093	999
5	6	4	"spr0747"	"37Lip_E15"	0	321	1600	1503
5	7	4	"spxB"	"13Cyt_A3"	0	322	4255	4150
5	8	4	"clpP"	"66Cyt_E3"	0	323	2776	2686
5	9	4	"pavA"	"69Cyt_I3"	0	324	2280	2202
5	1	5	"spr0747"	"37Lip_E15"	0	325	1367	1271
5	2	5	"spxB"	"13Cyt_A3"	0	326	2474	2375
5	3	5	"clpP"	"66Cyt_E3"	0	327	3055	2957
5	4	5	"pavA"	"69Cyt_I3"	0	328	1897	1796
5	5	5	"eno"	"14Cyt_M3"	0	329	6967	6869
5	6	5	"PppA"	"70Cyt_A7"	0	330	4518	4421
5	7	5	"ply"	"11Cyt_E7"	0	331	4763	4660
5	8	5	"lytA"	"12Cyt_I7"	0	332	5220	5126
5	9	5	"GADPH"	"68Cyt_M7"	0	333	3110	3029
5	1	6	"PppA"	"70Cyt_A7"	0	334	5306	5217
5	2	6	"ply"	"11Cyt_E7"	0	335	6279	6178
5	3	6	"lytA"	"12Cyt_I7"	0	336	5273	5172
5	4	6	"GADPH"	"68Cyt_M7"	0	337	2920	2820
5	5	6	"abc_sbp_2"	"30Lip_A11"	0	338	1456	1360
5	6	6	"abc_sbp"	"29Lip_E11"	0	339	607	518
5	7	6	"spr0174"	"79Lip_I11"	0	340	757	665
5	8	6	"aliA"	"10Lip_M11"	0	341	1263	1174
5	9	6	"slrA"	"17Lip_A15"	0	342	1287	1205
5	1	7	"abc_sbp"	"29Lip_E11"	0	343	729	642
5	2	7	"spr0174"	"79Lip_I11"	0	344	709	611
5	3	7	"aliA"	"10Lip_M11"	0	345	1262	1162
5	4	7	"slrA"	"17Lip_A15"	0	346	1341	1236
5	5	7	"spr0747"	"37Lip_E15"	0	347	2104	2000
5	6	7	"spxB"	"13Cyt_A3"	0	348	2615	2517
5	7	7	"clpP"	"66Cyt_E3"	0	349	2755	2664
5	8	7	"pavA"	"69Cyt_I3"	0	350	2022	1935
5	9	7	"eno"	"14Cyt_M3"	0	351	7285	7203
5	1	8	"spxB"	"13Cyt_A3"	0	352	2788	2707
5	2	8	"clpP"	"66Cyt_E3"	0	353	3118	3032
5	3	8	"pavA"	"69Cyt_I3"	0	354	2077	1985
5	4	8	"eno"	"14Cyt_M3"	0	355	8779	8676
5	5	8	"PppA"	"70Cyt_A7"	0	356	4834	4737
5	6	8	"ply"	"11Cyt_E7"	0	357	7561	7465
5	7	8	"lytA"	"12Cyt_I7"	0	358	4570	4483
5	8	8	"GADPH"	"68Cyt_M7"	0	359	3013	2931
5	9	8	"abc_sbp_2"	"30Lip_A11"	0	360	1829	1749
6	1	1	"psaA"	"6Lip_N7"	0	361	5979	5862
6	2	1	"ABC_SBP"	"57Lip_B11"	0	362	3533	3423
6	3	1	"ABC_SBP"	"52Lip_F11"	0	363	1290	1183
6	4	1	"piuA"	"18Lip_J11"	0	364	1028	919
6	5	1	"amiA"	"3Lip_N11"	0	365	1566	1454
6	6	1	"msmE"	"78Lip_B15"	0	366	1310	1200
6	7	1	"MalX"	"22Lip_F15"	0	367	1752	1651
6	8	1	"Buffer"	"Normaliz_J15"	0	368	101	3
6	9	1	"Buffer"	"Normaliz_N15"	0	369	100	7
6	1	2	"msmE"	"78Lip_B15"	0	370	1116	991
6	2	2	"MalX"	"22Lip_F15"	0	371	1742	1537
6	3	2	"prsA_ppmA"	"16Lip_B3"	0	372	1728	1414
6	4	2	"lmb"	"33Lip_F3"	0	373	1874	1647
6	5	2	"piaA"	"15Lip_J3"	0	374	1618	1451
6	6	2	"phtA"	"55Lip_N3"	0	375	1950	1818
6	7	2	"glnH"	"28Lip_B7"	0	376	1405	1280
6	8	2	"pstS"	"80Lip_F7"	0	377	1234	1108
6	9	2	"aliB"	"1Lip_J7"	0	378	1068	966
6	1	3	"phtA"	"55Lip_N3"	0	379	1882	1766
6	2	3	"glnH"	"28Lip_B7"	0	380	1113	960
6	3	3	"pstS"	"80Lip_F7"	0	381	1368	1169
6	4	3	"aliB"	"1Lip_J7"	0	382	1422	1245
6	5	3	"psaA"	"6Lip_N7"	0	383	4751	4600
6	6	3	"ABC_SBP"	"57Lip_B11"	0	384	2869	2745
6	7	3	"ABC_SBP"	"52Lip_F11"	0	385	1146	1026
6	8	3	"piuA"	"18Lip_J11"	0	386	1016	894
6	9	3	"amiA"	"3Lip_N11"	0	387	1148	1041
6	1	4	"ABC_SBP"	"57Lip_B11"	0	388	3348	3234
6	2	4	"ABC_SBP"	"52Lip_F11"	0	389	1019	875
6	3	4	"piuA"	"18Lip_J11"	0	390	933	747
6	4	4	"amiA"	"3Lip_N11"	0	391	1295	1120
6	5	4	"msmE"	"78Lip_B15"	0	392	965	813
6	6	4	"MalX"	"22Lip_F15"	0	393	1445	1320
6	7	4	"prsA_ppmA"	"16Lip_B3"	0	394	1783	1668
6	8	4	"lmb"	"33Lip_F3"	0	395	1922	1804
6	9	4	"piaA"	"15Lip_J3"	0	396	1568	1459
6	1	5	"MalX"	"22Lip_F15"	0	397	1720	1604
6	2	5	"prsA_ppmA"	"16Lip_B3"	0	398	1623	1390
6	3	5	"lmb"	"33Lip_F3"	0	399	1685	1416
6	4	5	"piaA"	"15Lip_J3"	0	400	1334	1105
6	5	5	"phtA"	"55Lip_N3"	0	401	1613	1463
6	6	5	"glnH"	"28Lip_B7"	0	402	1087	944
6	7	5	"pstS"	"80Lip_F7"	0	403	1475	1335
6	8	5	"aliB"	"1Lip_J7"	0	404	1661	1535
6	9	5	"psaA"	"6Lip_N7"	0	405	4960	4844
6	1	6	"glnH"	"28Lip_B7"	0	406	1108	997
6	2	6	"pstS"	"80Lip_F7"	0	407	1226	1107
6	3	6	"aliB"	"1Lip_J7"	0	408	1314	1186
6	4	6	"psaA"	"6Lip_N7"	0	409	4526	4374
6	5	6	"ABC_SBP"	"57Lip_B11"	0	410	2890	2740
6	6	6	"ABC_SBP"	"52Lip_F11"	0	411	1092	946
6	7	6	"piuA"	"18Lip_J11"	0	412	1047	910
6	8	6	"amiA"	"3Lip_N11"	0	413	1621	1498
6	9	6	"msmE"	"78Lip_B15"	0	414	1049	931
6	1	7	"ABC_SBP"	"52Lip_F11"	0	415	1062	955
6	2	7	"piuA"	"18Lip_J11"	0	416	911	795
6	3	7	"amiA"	"3Lip_N11"	0	417	1338	1220
6	4	7	"msmE"	"78Lip_B15"	0	418	960	834
6	5	7	"MalX"	"22Lip_F15"	0	419	1440	1307
6	6	7	"prsA_ppmA"	"16Lip_B3"	0	420	1751	1606
6	7	7	"lmb"	"33Lip_F3"	0	421	2015	1888
6	8	7	"piaA"	"15Lip_J3"	0	422	1888	1749
6	9	7	"phtA"	"55Lip_N3"	0	423	1816	1696
6	1	8	"prsA_ppmA"	"16Lip_B3"	0	424	1681	1577
6	2	8	"lmb"	"33Lip_F3"	0	425	1907	1793
6	3	8	"piaA"	"15Lip_J3"	0	426	1715	1604
6	4	8	"phtA"	"55Lip_N3"	0	427	1906	1796
6	5	8	"glnH"	"28Lip_B7"	0	428	1301	1188
6	6	8	"pstS"	"80Lip_F7"	0	429	1451	1336
6	7	8	"aliB"	"1Lip_J7"	0	430	1693	1577
6	8	8	"psaA"	"6Lip_N7"	0	431	5809	5685
6	9	8	"ABC_SBP"	"57Lip_B11"	0	432	2737	2625
7	1	1	"cbpF"	"74N_term_wCS_O7"	0	433	1417	1297
7	2	1	"spr0693"	"34N_term_C11"	0	434	1734	1604
7	3	1	"ezrA"	"75N_term_G11"	0	435	1443	1312
7	4	1	"pepXP"	"72N_term_K11"	0	436	1581	1426
7	5	1	"phtD"	"44N_term_O11"	0	437	1753	1617
7	6	1	"phpA"	"27N_term_C15"	0	438	1859	1740
7	7	1	"srtA"	"64N_term_wCS_G15"	0	439	2465	2353
7	8	1	"Buffer"	"Normaliz_K15"	0	440	103	0
7	9	1	"Buffer"	"Normaliz_O15"	0	441	96	-1
7	1	2	"phpA"	"27N_term_C15"	0	442	1371	1246
7	2	2	"srtA"	"64N_term_wCS_G15"	0	443	2246	2075
7	3	2	"adcA"	"23Lip_C3"	0	444	1228	949
7	4	2	"sp_2093"	"76N_term_G3"	0	445	745	498
7	5	2	"comB"	"54N_term_K3"	0	446	1138	920
7	6	2	"pspA"	"4N_term_O3"	0	447	2140	1952
7	7	2	"pbpX"	"41N_term_C7"	0	448	2205	2054
7	8	2	"pbpA"	"9N_term_G7"	0	449	565	449
7	9	2	"spr0334"	"42Cyt_TMH_K7"	0	450	1377	1275
7	1	3	"pspA"	"4N_term_O3"	0	451	2216	2091
7	2	3	"pbpX"	"41N_term_C7"	0	452	2081	1947
7	3	3	"pbpA"	"9N_term_G7"	0	453	567	422
7	4	3	"spr0334"	"42Cyt_TMH_K7"	0	454	708	463
7	5	3	"cbpF"	"74N_term_wCS_O7"	0	455	741	564
7	6	3	"spr0693"	"34N_term_C11"	0	456	1476	1242
7	7	3	"ezrA"	"75N_term_G11"	0	457	1182	904
7	8	3	"pepXP"	"72N_term_K11"	0	458	1816	1678
7	9	3	"phtD"	"44N_term_O11"	0	459	1533	1423
7	1	4	"spr0693"	"34N_term_C11"	0	460	1555	1425
7	2	4	"ezrA"	"75N_term_G11"	0	461	1261	1111
7	3	4	"pepXP"	"72N_term_K11"	0	462	1593	1460
7	4	4	"phtD"	"44N_term_O11"	0	463	1005	825
7	5	4	"phpA"	"27N_term_C15"	0	464	1084	627
7	6	4	"srtA"	"64N_term_wCS_G15"	0	465	1968	1628
7	7	4	"adcA"	"23Lip_C3"	0	466	1319	997
7	8	4	"sp_2093"	"76N_term_G3"	0	467	878	643
7	9	4	"comB"	"54N_term_K3"	0	468	1170	1024
7	1	5	"srtA"	"64N_term_wCS_G15"	0	469	1622	1498
7	2	5	"adcA"	"23Lip_C3"	0	470	1861	1507
7	3	5	"sp_2093"	"76N_term_G3"	0	471	1018	875
7	4	5	"comB"	"54N_term_K3"	0	472	532	380
7	5	5	"pspA"	"4N_term_O3"	0	473	1516	1172
7	6	5	"pbpX"	"41N_term_C7"	0	474	1982	1802
7	7	5	"pbpA"	"9N_term_G7"	0	475	492	348
7	8	5	"spr0334"	"42Cyt_TMH_K7"	0	476	1064	897
7	9	5	"cbpF"	"74N_term_wCS_O7"	0	477	912	778
7	1	6	"pbpX"	"41N_term_C7"	0	478	2063	1944
7	2	6	"pbpA"	"9N_term_G7"	0	479	539	316
7	3	6	"spr0334"	"42Cyt_TMH_K7"	0	480	1092	943
7	4	6	"cbpF"	"74N_term_wCS_O7"	0	481	714	557
7	5	6	"spr0693"	"34N_term_C11"	0	482	970	799
7	6	6	"ezrA"	"75N_term_G11"	0	483	901	753
7	7	6	"pepXP"	"72N_term_K11"	0	484	1774	1642
7	8	6	"phtD"	"44N_term_O11"	0	485	1937	1812
7	9	6	"phpA"	"27N_term_C15"	0	486	1680	1571
7	1	7	"ezrA"	"75N_term_G11"	0	487	1291	1178
7	2	7	"pepXP"	"72N_term_K11"	0	488	1822	1682
7	3	7	"phtD"	"44N_term_O11"	0	489	1647	1513
7	4	7	"phpA"	"27N_term_C15"	0	490	970	813
7	5	7	"srtA"	"64N_term_wCS_G15"	0	491	1387	1206
7	6	7	"adcA"	"23Lip_C3"	0	492	872	694
7	7	7	"sp_2093"	"76N_term_G3"	0	493	720	573
7	8	7	"comB"	"54N_term_K3"	0	494	668	543
7	9	7	"pspA"	"4N_term_O3"	0	495	2006	1895
7	1	8	"adcA"	"23Lip_C3"	0	496	1245	1135
7	2	8	"sp_2093"	"76N_term_G3"	0	497	860	747
7	3	8	"comB"	"54N_term_K3"	0	498	616	504
7	4	8	"pspA"	"4N_term_O3"	0	499	1400	1281
7	5	8	"pbpX"	"41N_term_C7"	0	500	1606	1489
7	6	8	"pbpA"	"9N_term_G7"	0	501	371	257
7	7	8	"spr0334"	"42Cyt_TMH_K7"	0	502	1104	992
7	8	8	"cbpF"	"74N_term_wCS_O7"	0	503	824	713
7	9	8	"spr0693"	"34N_term_C11"	0	504	1419	1311
8	1	1	"pbp1b"	"47Cyt_TMH_P7"	0	505	3611	3432
8	2	1	"pcpA"	"62N_term_wCS_D11"	0	506	295	104
8	3	1	"sphtra"	"8N_term_H11"	0	507	242	-3
8	4	1	"cps4C"	"97Mult_L11"	0	508	535	269
8	5	1	"rrgB"	"95Mult_P11"	0	509	221	75
8	6	1	"TMP"	"96Mult_D15"	0	510	390	279
8	7	1	"LambdaSa04"	"94Mult_H15"	0	511	115	33
8	8	1	"Buffer"	"Normaliz_L15"	-50	512	80	2
8	9	1	"Buffer"	"Normaliz_P15"	-50	513	105	23
8	1	2	"TMP"	"96Mult_D15"	0	514	481	296
8	2	2	"LambdaSa04"	"94Mult_H15"	0	515	206	-2
8	3	2	"potD"	"65N_term_D3"	0	516	2696	2481
8	4	2	"pgdA"	"40N_term_H3"	0	517	2217	1994
8	5	2	"spr1370"	"38Cyt_TMH_L3"	0	518	2015	1816
8	6	2	"spr1418"	"82N_term_P3"	0	519	2725	2570
8	7	2	"stkP"	"67Cyt_TMH_D7"	0	520	1139	1038
8	8	2	"spr1584"	"83N_term_H7"	0	521	2669	2572
8	9	2	"pbp2A"	"53N_term_L7"	0	522	2868	2768
8	1	3	"spr1418"	"82N_term_P3"	0	523	2851	2682
8	2	3	"stkP"	"67Cyt_TMH_D7"	0	524	1308	1112
8	3	3	"spr1584"	"83N_term_H7"	0	525	2634	2425
8	4	3	"pbp2A"	"53N_term_L7"	0	526	3185	2965
8	5	3	"pbp1b"	"47Cyt_TMH_P7"	0	527	3472	3270
8	6	3	"pcpA"	"62N_term_wCS_D11"	0	528	217	60
8	7	3	"sphtra"	"8N_term_H11"	0	529	119	2
8	8	3	"cps4C"	"97Mult_L11"	0	530	376	281
8	9	3	"rrgB"	"95Mult_P11"	0	531	170	65
8	1	4	"pcpA"	"62N_term_wCS_D11"	0	532	261	88
8	2	4	"sphtra"	"8N_term_H11"	0	533	201	25
8	3	4	"cps4C"	"97Mult_L11"	0	534	520	318
8	4	4	"rrgB"	"95Mult_P11"	0	535	333	94
8	5	4	"TMP"	"96Mult_D15"	0	536	405	196
8	6	4	"LambdaSa04"	"94Mult_H15"	0	537	166	-6
8	7	4	"potD"	"65N_term_D3"	0	538	2225	2094
8	8	4	"pgdA"	"40N_term_H3"	0	539	1857	1764
8	9	4	"spr1370"	"38Cyt_TMH_L3"	0	540	1466	1357
8	1	5	"LambdaSa04"	"94Mult_H15"	0	541	171	19
8	2	5	"potD"	"65N_term_D3"	0	542	2557	2405
8	3	5	"pgdA"	"40N_term_H3"	0	543	2147	1969
8	4	5	"spr1370"	"38Cyt_TMH_L3"	0	544	1818	1600
8	5	5	"spr1418"	"82N_term_P3"	0	545	3112	2899
8	6	5	"stkP"	"67Cyt_TMH_D7"	0	546	1266	1084
8	7	5	"spr1584"	"83N_term_H7"	0	547	2725	2601
8	8	5	"pbp2A"	"53N_term_L7"	0	548	3152	3057
8	9	5	"pbp1b"	"47Cyt_TMH_P7"	0	549	4037	3925
8	1	6	"stkP"	"67Cyt_TMH_D7"	0	550	1490	1346
8	2	6	"spr1584"	"83N_term_H7"	0	551	2678	2526
8	3	6	"pbp2A"	"53N_term_L7"	0	552	3018	2843
8	4	6	"pbp1b"	"47Cyt_TMH_P7"	0	553	3600	3368
8	5	6	"pcpA"	"62N_term_wCS_D11"	0	554	313	94
8	6	6	"sphtra"	"8N_term_H11"	0	555	181	-5
8	7	6	"cps4C"	"97Mult_L11"	0	556	418	286
8	8	6	"rrgB"	"95Mult_P11"	0	557	169	67
8	9	6	"TMP"	"96Mult_D15"	0	558	352	206
8	1	7	"sphtra"	"8N_term_H11"	0	559	168	25
8	2	7	"cps4C"	"97Mult_L11"	0	560	499	327
8	3	7	"rrgB"	"95Mult_P11"	0	561	284	89
8	4	7	"TMP"	"96Mult_D15"	0	562	505	274
8	5	7	"LambdaSa04"	"94Mult_H15"	0	563	215	16
8	6	7	"potD"	"65N_term_D3"	0	564	2616	2451
8	7	7	"pgdA"	"40N_term_H3"	0	565	1914	1792
8	8	7	"spr1370"	"38Cyt_TMH_L3"	0	566	1375	1280
8	9	7	"spr1418"	"82N_term_P3"	0	567	3126	3025
8	1	8	"potD"	"65N_term_D3"	0	568	2688	2529
8	2	8	"pgdA"	"40N_term_H3"	0	569	2171	1995
8	3	8	"spr1370"	"38Cyt_TMH_L3"	0	570	1609	1426
8	4	8	"spr1418"	"82N_term_P3"	0	571	2992	2807
8	5	8	"stkP"	"67Cyt_TMH_D7"	0	572	1470	1303
8	6	8	"spr1584"	"83N_term_H7"	0	573	2777	2652
8	7	8	"pbp2A"	"53N_term_L7"	0	574	3155	3059
8	8	8	"pbp1b"	"47Cyt_TMH_P7"	0	575	3984	3891
8	9	8	"pcpA"	"62N_term_wCS_D11"	0	576	183	92
