# Supplementary material for: Data in support of proteomic analysis of pneumococcal pediatric clinical isolates to construct a protein array
Source: Data Brief. 2016 Feb 5;6:917–22. doi: 10.1016/j.dib.2016.01.057 (PMC4758182; doi:10.1016/j.dib.2016.01.057)
Supplement: Supplementary file 4 — Supplementary material [file mmc4.zip › Protein array raw data/IgG/C1_S46bis_IgG-Cy3.txt]

ATF	1.0
31	9    
"Type=GenePix Export 3"
"DateTime=2014/04/03 16:03:40"
"Settings=C:\Documents and Settings\Usuario\Escritorio\Datos Usuarios\Alfonso\Resultados ensayo\Abril 2014\Escaneado_03-04-14\Suero 46 Bis\S46bis_IgG-Cy3.gps"
"GalFile=C:\Documents and Settings\Usuario\Escritorio\Datos Usuarios\Alfonso\Gals\Gal_Alfonso.2.gal"
"PixelSize=5"
"Wavelengths=n/a	532"
"ImageFiles=n/a	C:\Documents and Settings\Usuario\Escritorio\Datos Usuarios\Alfonso\Resultados ensayo\Abril 2014\Escaneado_03-04-14\Suero 46 Bis\S46bis_IgG-Cy3.tif 1"
"NormalizationMethod=None"
"NormalizationFactors=n/a	1"
"JpegImage="
"StdDev=Type 1"
"RatioFormulations=W1/W2 (/532)"
"Barcode="
"BackgroundSubtraction=LocalFeature"
"ImageOrigin=0, 0"
"JpegOrigin=3205, 19430"
"Creator=GenePix Pro 4.1.1.4"
"Scanner=GenePix 4000B [92870]"
"FocusPosition=0"
"Temperature=26.51"
"LinesAveraged=1"
"Comment="
"PMTGain=n/a	420"
"ScanPower=n/a	100"
"LaserPower=n/a	3.63"
"LaserOnTime=n/a	42778"
"Filters=n/a	"
"ScanRegion=640,3881,3784,5171"
"Supplier=BioRobotics"
"ArrayerSoftwareName=TAS Application Suite (MicroGrid II)"
"ArrayerSoftwareVersion=2.2.2.5"
"Block"	"Column"	"Row"	"Name"	"ID"	"Flags"	"Index"	"F532 Median"	"F532 Median - B532"
1	1	1	"ABC_N/P"	"90Mult_M8"	0	1	428	281
1	2	1	"spr1221"	"99Mult_A12"	0	2	418	224
1	3	1	"spr1403"	"91Mult_E12"	0	3	395	265
1	4	1	"spr1496"	"92Mult_I12"	0	4	346	226
1	5	1	"ABC_NP"	"100Mult_M12"	0	5	585	471
1	6	1	"SP_0462"	"77CellW_A16"	0	6	710	589
1	7	1	"SP_0464"	"81CellW_E16"	0	7	338	216
1	8	1	"Buffer"	"Normaliz_I16"	-50	8	105	-3
1	9	1	"Buffer"	"Normaliz_M16"	-50	9	111	8
1	1	2	"SP_0462"	"77CellW_A16"	0	10	502	301
1	2	2	"SP_0464"	"81CellW_E16"	0	11	415	-6
1	3	2	"fstH"	"84Mult_A4"	0	12	769	426
1	4	2	"comA"	"85Mult_E4"	0	13	241	68
1	5	2	"zmpB"	"86Mult_I4"	0	14	211	53
1	6	2	"spr0601"	"98Mult_M4"	0	15	403	48
1	7	2	"celB"	"87Mult_A8"	0	16	343	-20
1	8	2	"iga"	"88Mult_E8"	0	17	576	456
1	9	2	"glnP"	"89Mult_I8"	0	18	303	194
1	1	3	"spr0601"	"98Mult_M4"	0	19	392	216
1	2	3	"celB"	"87Mult_A8"	0	20	335	-3
1	3	3	"iga"	"88Mult_E8"	0	21	488	252
1	4	3	"glnP"	"89Mult_I8"	0	22	409	158
1	5	3	"ABC_N/P"	"90Mult_M8"	0	23	408	63
1	6	3	"spr1221"	"99Mult_A12"	0	24	681	251
1	7	3	"spr1403"	"91Mult_E12"	0	25	459	102
1	8	3	"spr1496"	"92Mult_I12"	0	26	695	554
1	9	3	"ABC_NP"	"100Mult_M12"	0	27	618	509
1	1	4	"spr1221"	"99Mult_A12"	0	28	396	250
1	2	4	"spr1403"	"91Mult_E12"	0	29	381	11
1	3	4	"spr1496"	"92Mult_I12"	-50	30	156	-17
1	4	4	"ABC_NP"	"100Mult_M12"	0	31	520	272
1	5	4	"SP_0462"	"77CellW_A16"	0	32	572	134
1	6	4	"SP_0464"	"81CellW_E16"	0	33	353	-80
1	7	4	"fstH"	"84Mult_A4"	0	34	836	457
1	8	4	"comA"	"85Mult_E4"	0	35	245	119
1	9	4	"zmpB"	"86Mult_I4"	0	36	230	115
1	1	5	"SP_0464"	"81CellW_E16"	0	37	309	156
1	2	5	"fstH"	"84Mult_A4"	0	38	816	384
1	3	5	"comA"	"85Mult_E4"	0	39	402	218
1	4	5	"zmpB"	"86Mult_I4"	0	40	239	76
1	5	5	"spr0601"	"98Mult_M4"	0	41	292	56
1	6	5	"celB"	"87Mult_A8"	0	42	330	67
1	7	5	"iga"	"88Mult_E8"	0	43	487	311
1	8	5	"glnP"	"89Mult_I8"	0	44	435	296
1	9	5	"ABC_N/P"	"90Mult_M8"	0	45	450	310
1	1	6	"celB"	"87Mult_A8"	0	46	454	267
1	2	6	"iga"	"88Mult_E8"	0	47	639	277
1	3	6	"glnP"	"89Mult_I8"	0	48	490	249
1	4	6	"ABC_N/P"	"90Mult_M8"	-50	49	474	86
1	5	6	"spr1221"	"99Mult_A12"	0	50	334	116
1	6	6	"spr1403"	"91Mult_E12"	-50	51	181	-10
1	7	6	"spr1496"	"92Mult_I12"	-50	52	151	-8
1	8	6	"ABC_NP"	"100Mult_M12"	-50	53	547	405
1	9	6	"SP_0462"	"77CellW_A16"	0	54	608	471
1	1	7	"spr1403"	"91Mult_E12"	0	55	340	204
1	2	7	"spr1496"	"92Mult_I12"	0	56	251	93
1	3	7	"ABC_NP"	"100Mult_M12"	0	57	724	563
1	4	7	"SP_0462"	"77CellW_A16"	0	58	493	125
1	5	7	"SP_0464"	"81CellW_E16"	0	59	291	51
1	6	7	"fstH"	"84Mult_A4"	0	60	851	644
1	7	7	"comA"	"85Mult_E4"	0	61	382	176
1	8	7	"zmpB"	"86Mult_I4"	0	62	214	76
1	9	7	"spr0601"	"98Mult_M4"	0	63	225	98
1	1	8	"fstH"	"84Mult_A4"	0	64	1108	977
1	2	8	"comA"	"85Mult_E4"	0	65	568	445
1	3	8	"zmpB"	"86Mult_I4"	0	66	223	110
1	4	8	"spr0601"	"98Mult_M4"	0	67	297	164
1	5	8	"celB"	"87Mult_A8"	0	68	276	141
1	6	8	"iga"	"88Mult_E8"	0	69	504	375
1	7	8	"glnP"	"89Mult_I8"	0	70	285	117
1	8	8	"ABC_N/P"	"90Mult_M8"	0	71	367	208
1	9	8	"spr1221"	"99Mult_A12"	0	72	333	208
2	1	1	"lytB"	"31CellW_N8"	0	73	732	632
2	2	1	"prtA"	"20CellW_B12"	0	74	1072	961
2	3	1	"bgaA"	"43CellW_F12"	0	75	967	870
2	4	1	"nanA"	"46CellW_J12"	0	76	1071	973
2	5	1	"spr1652/pfbA"	"25CellW_N12"	0	77	937	837
2	6	1	"nisP"	"39CellW_B16"	0	78	672	562
2	7	1	"spr1906"	"73CellW_F16"	0	79	585	492
2	8	1	"Buffer"	"Normaliz_J16"	0	80	114	33
2	9	1	"Buffer"	"Normaliz_N16"	0	81	139	56
2	1	2	"nisP"	"39CellW_B16"	0	82	883	782
2	2	2	"spr1906"	"73CellW_F16"	0	83	889	690
2	3	2	"psrP"	"71CellW_B4"	0	84	788	500
2	4	2	"pblB_nt"	"48CellW_F4"	0	85	633	450
2	5	2	"pblB_ct"	"49CellW_J4"	0	86	655	541
2	6	2	"spr0075/pfbB"	"24CellW_N4"	0	87	595	411
2	7	2	"pulA"	"19CellW_B8"	0	88	520	335
2	8	2	"hysA"	"51CellW_F8"	0	89	1089	998
2	9	2	"spr0328"	"26CellW_J8"	0	90	1072	984
2	1	3	"spr0075/pfbB"	"24CellW_N4"	0	91	884	787
2	2	3	"pulA"	"19CellW_B8"	0	92	863	675
2	3	3	"hysA"	"51CellW_F8"	0	93	2209	1627
2	4	3	"spr0328"	"26CellW_J8"	0	94	838	275
2	5	3	"lytB"	"31CellW_N8"	0	95	709	430
2	6	3	"prtA"	"20CellW_B12"	0	96	935	562
2	7	3	"bgaA"	"43CellW_F12"	-50	97	822	453
2	8	3	"nanA"	"46CellW_J12"	0	98	1073	962
2	9	3	"spr1652/pfbA"	"25CellW_N12"	0	99	951	853
2	1	4	"prtA"	"20CellW_B12"	0	100	1017	916
2	2	4	"bgaA"	"43CellW_F12"	0	101	995	822
2	3	4	"nanA"	"46CellW_J12"	0	102	1111	994
2	4	4	"spr1652/pfbA"	"25CellW_N12"	0	103	914	464
2	5	4	"nisP"	"39CellW_B16"	0	104	823	654
2	6	4	"spr1906"	"73CellW_F16"	0	105	730	437
2	7	4	"psrP"	"71CellW_B4"	-50	106	728	135
2	8	4	"pblB_nt"	"48CellW_F4"	0	107	511	351
2	9	4	"pblB_ct"	"49CellW_J4"	0	108	1082	970
2	1	5	"spr1906"	"73CellW_F16"	0	109	718	587
2	2	5	"psrP"	"71CellW_B4"	0	110	603	95
2	3	5	"pblB_nt"	"48CellW_F4"	0	111	376	221
2	4	5	"pblB_ct"	"49CellW_J4"	0	112	893	345
2	5	5	"spr0075/pfbB"	"24CellW_N4"	0	113	602	247
2	6	5	"pulA"	"19CellW_B8"	0	114	556	405
2	7	5	"hysA"	"51CellW_F8"	0	115	1937	1744
2	8	5	"spr0328"	"26CellW_J8"	0	116	929	770
2	9	5	"lytB"	"31CellW_N8"	0	117	654	561
2	1	6	"pulA"	"19CellW_B8"	0	118	909	703
2	2	6	"hysA"	"51CellW_F8"	0	119	1295	595
2	3	6	"spr0328"	"26CellW_J8"	0	120	994	458
2	4	6	"lytB"	"31CellW_N8"	0	121	1129	336
2	5	6	"prtA"	"20CellW_B12"	0	122	827	331
2	6	6	"bgaA"	"43CellW_F12"	0	123	779	654
2	7	6	"nanA"	"46CellW_J12"	0	124	1835	1724
2	8	6	"spr1652/pfbA"	"25CellW_N12"	0	125	853	751
2	9	6	"nisP"	"39CellW_B16"	0	126	648	562
2	1	7	"bgaA"	"43CellW_F12"	0	127	876	742
2	2	7	"nanA"	"46CellW_J12"	0	128	1111	949
2	3	7	"spr1652/pfbA"	"25CellW_N12"	0	129	935	410
2	4	7	"nisP"	"39CellW_B16"	0	130	880	344
2	5	7	"spr1906"	"73CellW_F16"	0	131	770	556
2	6	7	"psrP"	"71CellW_B4"	-50	132	832	372
2	7	7	"pblB_nt"	"48CellW_F4"	0	133	612	282
2	8	7	"pblB_ct"	"49CellW_J4"	0	134	675	565
2	9	7	"spr0075/pfbB"	"24CellW_N4"	0	135	850	762
2	1	8	"psrP"	"71CellW_B4"	0	136	473	338
2	2	8	"pblB_nt"	"48CellW_F4"	0	137	397	268
2	3	8	"pblB_ct"	"49CellW_J4"	0	138	1102	977
2	4	8	"spr0075/pfbB"	"24CellW_N4"	0	139	738	596
2	5	8	"pulA"	"19CellW_B8"	0	140	636	528
2	6	8	"hysA"	"51CellW_F8"	0	141	2421	2284
2	7	8	"spr0328"	"26CellW_J8"	0	142	960	836
2	8	8	"lytB"	"31CellW_N8"	0	143	765	663
2	9	8	"prtA"	"20CellW_B12"	0	144	930	844
3	1	1	"nanB"	"58Secret_O8"	0	145	2773	2673
3	2	1	"spr1875"	"7Secret_C12"	0	146	1584	1470
3	3	1	"galU"	"21Secret_G12"	0	147	1673	1553
3	4	1	"cbpA"	"5Secret_K12"	0	148	1313	1207
3	5	1	"gsp_781"	"2Secret_O12"	0	149	1243	1151
3	6	1	"Control_1"	"C16"	0	150	5088	4996
3	7	1	"Control_2"	"G16"	0	151	248	167
3	8	1	"Buffer"	"Normaliz_K16"	-50	152	76	0
3	9	1	"Buffer"	"Normaliz_O16"	-50	153	78	-1
3	1	2	"Control_1"	"C16"	0	154	4946	4841
3	2	2	"Control_2"	"G16"	0	155	266	152
3	3	2	"bloodAB"	"59Secret_C4"	0	156	1429	1307
3	4	2	"strH"	"32Secret_G4"	0	157	752	624
3	5	2	"lysM"	"50Secret_K4"	0	158	1116	1009
3	6	2	"lytB"	"63Secret_O4"	0	159	1032	857
3	7	2	"phtE"	"45Secret_C8"	0	160	985	644
3	8	2	"spr0931"	"36Secret_G8"	0	161	1191	1079
3	9	2	"lytC"	"56Secret_K8"	0	162	2390	2301
3	1	3	"lytB"	"63Secret_O4"	0	163	1206	1076
3	2	3	"phtE"	"45Secret_C8"	0	164	1386	755
3	3	3	"spr0931"	"36Secret_G8"	0	165	1239	1097
3	4	3	"lytC"	"56Secret_K8"	0	166	2567	2218
3	5	3	"nanB"	"58Secret_O8"	0	167	2289	2104
3	6	3	"spr1875"	"7Secret_C12"	0	168	1163	943
3	7	3	"galU"	"21Secret_G12"	0	169	1642	1231
3	8	3	"cbpA"	"5Secret_K12"	0	170	1204	1072
3	9	3	"gsp_781"	"2Secret_O12"	0	171	1250	1159
3	1	4	"spr1875"	"7Secret_C12"	0	172	1482	1328
3	2	4	"galU"	"21Secret_G12"	0	173	2329	1547
3	3	4	"cbpA"	"5Secret_K12"	0	174	1224	1085
3	4	4	"gsp_781"	"2Secret_O12"	0	175	1139	944
3	5	4	"Control_1"	"C16"	0	176	5456	5335
3	6	4	"Control_2"	"G16"	0	177	614	486
3	7	4	"bloodAB"	"59Secret_C4"	0	178	1407	1195
3	8	4	"strH"	"32Secret_G4"	0	179	764	583
3	9	4	"lysM"	"50Secret_K4"	0	180	1267	1174
3	1	5	"Control_2"	"G16"	0	181	213	92
3	2	5	"bloodAB"	"59Secret_C4"	0	182	1506	530
3	3	5	"strH"	"32Secret_G4"	0	183	726	531
3	4	5	"lysM"	"50Secret_K4"	0	184	1145	1002
3	5	5	"lytB"	"63Secret_O4"	0	185	1023	816
3	6	5	"phtE"	"45Secret_C8"	0	186	922	684
3	7	5	"spr0931"	"36Secret_G8"	0	187	1256	1117
3	8	5	"lytC"	"56Secret_K8"	0	188	2591	2367
3	9	5	"nanB"	"58Secret_O8"	0	189	2211	2111
3	1	6	"phtE"	"45Secret_C8"	0	190	1050	936
3	2	6	"spr0931"	"36Secret_G8"	0	191	1267	462
3	3	6	"lytC"	"56Secret_K8"	0	192	2544	2170
3	4	6	"nanB"	"58Secret_O8"	0	193	2016	1866
3	5	6	"spr1875"	"7Secret_C12"	0	194	1466	1341
3	6	6	"galU"	"21Secret_G12"	0	195	1623	1429
3	7	6	"cbpA"	"5Secret_K12"	0	196	1252	1145
3	8	6	"gsp_781"	"2Secret_O12"	0	197	1140	1034
3	9	6	"Control_1"	"C16"	0	198	4687	4591
3	1	7	"galU"	"21Secret_G12"	0	199	1429	1121
3	2	7	"cbpA"	"5Secret_K12"	0	200	1226	1017
3	3	7	"gsp_781"	"2Secret_O12"	0	201	1064	942
3	4	7	"Control_1"	"C16"	0	202	5205	5108
3	5	7	"Control_2"	"G16"	0	203	257	142
3	6	7	"bloodAB"	"59Secret_C4"	0	204	1396	1114
3	7	7	"strH"	"32Secret_G4"	0	205	1576	952
3	8	7	"lysM"	"50Secret_K4"	0	206	1714	1557
3	9	7	"lytB"	"63Secret_O4"	0	207	980	882
3	1	8	"bloodAB"	"59Secret_C4"	0	208	1441	1295
3	2	8	"strH"	"32Secret_G4"	0	209	1460	809
3	3	8	"lysM"	"50Secret_K4"	0	210	1154	1059
3	4	8	"lytB"	"63Secret_O4"	0	211	1091	962
3	5	8	"phtE"	"45Secret_C8"	0	212	1000	844
3	6	8	"spr0931"	"36Secret_G8"	0	213	1300	1177
3	7	8	"lytC"	"56Secret_K8"	0	214	2122	1971
3	8	8	"nanB"	"58Secret_O8"	0	215	2416	2303
3	9	8	"spr1875"	"7Secret_C12"	0	216	1833	1722
4	1	1	"Control_10"	"P8"	-50	217	105	4
4	2	1	"Control_11"	"D12"	-50	218	175	13
4	3	1	"Control_12"	"H12"	-50	219	652	249
4	4	1	"Buffer"	"Normaliz_L12"	-50	220	145	10
4	5	1	"Buffer"	"Normaliz_P12"	-50	221	119	8
4	6	1	"Control+"	"Rango0.2_D16"	0	222	1674	1544
4	7	1	"Control+"	"Rango0.1_H16"	-50	223	1029	486
4	8	1	"Buffer"	"Normaliz_L16"	-50	224	501	339
4	9	1	"Buffer"	"Normaliz_P16"	-50	225	727	386
4	1	2	"Control+"	"Rango0.2_D16"	0	226	1822	1717
4	2	2	"Control+"	"Rango0.1_H16"	-50	227	1599	320
4	3	2	"Control_3"	"D4"	0	228	5218	3500
4	4	2	"Control_4"	"H4"	-50	229	185	-211
4	5	2	"Control_5"	"L4"	-50	230	131	14
4	6	2	"Control_6"	"P4"	-50	231	99	-11
4	7	2	"Control_7"	"D8"	-50	232	138	14
4	8	2	"Control_8"	"H8"	-50	233	136	15
4	9	2	"Control_9"	"L8"	-50	234	221	98
4	1	3	"Control_6"	"P4"	-50	235	92	-2
4	2	3	"Control_7"	"D8"	-50	236	193	71
4	3	3	"Control_8"	"H8"	-50	237	867	60
4	4	3	"Control_9"	"L8"	-50	238	133	2
4	5	3	"Control_10"	"P8"	-50	239	165	38
4	6	3	"Control_11"	"D12"	-50	240	112	-10
4	7	3	"Control_12"	"H12"	0	241	225	123
4	8	3	"Buffer"	"Normaliz_L12"	0	242	149	40
4	9	3	"Buffer"	"Normaliz_P12"	-50	243	104	4
4	1	4	"Control_11"	"D12"	-50	244	93	-7
4	2	4	"Control_12"	"H12"	-50	245	123	-23
4	3	4	"Buffer"	"Normaliz_L12"	-50	246	169	37
4	4	4	"Buffer"	"Normaliz_P12"	-50	247	102	-4
4	5	4	"Control+"	"Rango0.2_D16"	0	248	1826	1691
4	6	4	"Control+"	"Rango0.1_H16"	-50	249	1621	571
4	7	4	"Control_3"	"D4"	0	250	4961	4077
4	8	4	"Control_4"	"H4"	-50	251	197	72
4	9	4	"Control_5"	"L4"	-50	252	91	-3
4	1	5	"Control+"	"Rango0.1_H16"	-50	253	230	129
4	2	5	"Control_3"	"D4"	0	254	5330	5080
4	3	5	"Control_4"	"H4"	-50	255	282	120
4	4	5	"Control_5"	"L4"	-50	256	105	8
4	5	5	"Control_6"	"P4"	-50	257	95	-6
4	6	5	"Control_7"	"D8"	0	258	198	90
4	7	5	"Control_8"	"H8"	-50	259	102	-12
4	8	5	"Control_9"	"L8"	-50	260	113	8
4	9	5	"Control_10"	"P8"	-50	261	160	48
4	1	6	"Control_7"	"D8"	0	262	151	60
4	2	6	"Control_8"	"H8"	-50	263	160	56
4	3	6	"Control_9"	"L8"	-50	264	104	10
4	4	6	"Control_10"	"P8"	-50	265	107	7
4	5	6	"Control_11"	"D12"	-50	266	107	-6
4	6	6	"Control_12"	"H12"	0	267	197	95
4	7	6	"Buffer"	"Normaliz_L12"	-50	268	104	0
4	8	6	"Buffer"	"Normaliz_P12"	-50	269	141	42
4	9	6	"Control+"	"Rango0.2_D16"	-50	270	1693	1591
4	1	7	"Control_12"	"H12"	-50	271	143	57
4	2	7	"Buffer"	"Normaliz_L12"	-50	272	157	72
4	3	7	"Buffer"	"Normaliz_P12"	-50	273	96	13
4	4	7	"Control+"	"Rango0.2_D16"	0	274	1795	1689
4	5	7	"Control+"	"Rango0.1_H16"	-50	275	1594	524
4	6	7	"Control_3"	"D4"	0	276	5090	4142
4	7	7	"Control_4"	"H4"	-50	277	190	29
4	8	7	"Control_5"	"L4"	-50	278	88	5
4	9	7	"Control_6"	"P4"	-50	279	83	3
4	1	8	"Control_3"	"D4"	0	280	5065	4987
4	2	8	"Control_4"	"H4"	-50	281	79	0
4	3	8	"Control_5"	"L4"	-50	282	89	11
4	4	8	"Control_6"	"P4"	-50	283	84	-1
4	5	8	"Control_7"	"D8"	-50	284	150	50
4	6	8	"Control_8"	"H8"	-50	285	709	599
4	7	8	"Control_9"	"L8"	-50	286	88	1
4	8	8	"Control_10"	"P8"	-50	287	98	16
4	9	8	"Control_11"	"D12"	0	288	148	59
5	1	1	"GADPH"	"68Cyt_M7"	0	289	2714	2578
5	2	1	"abc_sbp_2"	"30Lip_A11"	0	290	2852	2687
5	3	1	"abc_sbp"	"29Lip_E11"	0	291	824	680
5	4	1	"spr0174"	"79Lip_I11"	0	292	1766	1637
5	5	1	"aliA"	"10Lip_M11"	0	293	1196	1077
5	6	1	"slrA"	"17Lip_A15"	0	294	1779	1641
5	7	1	"spr0747"	"37Lip_E15"	0	295	2988	2736
5	8	1	"Buffer"	"Normaliz_I15"	-50	296	116	-2
5	9	1	"Buffer"	"Normaliz_M15"	-50	297	105	-6
5	1	2	"slrA"	"17Lip_A15"	0	298	2151	1916
5	2	2	"spr0747"	"37Lip_E15"	0	299	1430	-553
5	3	2	"spxB"	"13Cyt_A3"	-50	300	4864	769
5	4	2	"clpP"	"66Cyt_E3"	0	301	5726	5417
5	5	2	"pavA"	"69Cyt_I3"	0	302	2206	1993
5	6	2	"eno"	"14Cyt_M3"	0	303	5199	3827
5	7	2	"PppA"	"70Cyt_A7"	0	304	4590	521
5	8	2	"ply"	"11Cyt_E7"	0	305	2399	2267
5	9	2	"lytA"	"12Cyt_I7"	0	306	8083	7967
5	1	3	"eno"	"14Cyt_M3"	0	307	5297	5125
5	2	3	"PppA"	"70Cyt_A7"	-50	308	3986	-218
5	3	3	"ply"	"11Cyt_E7"	0	309	1955	715
5	4	3	"lytA"	"12Cyt_I7"	0	310	3691	3449
5	5	3	"GADPH"	"68Cyt_M7"	0	311	2306	2117
5	6	3	"abc_sbp_2"	"30Lip_A11"	0	312	1969	1666
5	7	3	"abc_sbp"	"29Lip_E11"	0	313	1934	651
5	8	3	"spr0174"	"79Lip_I11"	0	314	1666	1479
5	9	3	"aliA"	"10Lip_M11"	0	315	1041	927
5	1	4	"abc_sbp_2"	"30Lip_A11"	-50	316	1203	1033
5	2	4	"abc_sbp"	"29Lip_E11"	-50	317	3839	25
5	3	4	"spr0174"	"79Lip_I11"	0	318	1389	1131
5	4	4	"aliA"	"10Lip_M11"	0	319	1060	905
5	5	4	"slrA"	"17Lip_A15"	0	320	1894	1645
5	6	4	"spr0747"	"37Lip_E15"	-50	321	3698	513
5	7	4	"spxB"	"13Cyt_A3"	-50	322	3756	474
5	8	4	"clpP"	"66Cyt_E3"	0	323	3597	2954
5	9	4	"pavA"	"69Cyt_I3"	0	324	1816	1696
5	1	5	"spr0747"	"37Lip_E15"	0	325	1731	81
5	2	5	"spxB"	"13Cyt_A3"	-50	326	4925	925
5	3	5	"clpP"	"66Cyt_E3"	0	327	4997	4658
5	4	5	"pavA"	"69Cyt_I3"	0	328	1870	1709
5	5	5	"eno"	"14Cyt_M3"	0	329	4412	3021
5	6	5	"PppA"	"70Cyt_A7"	-50	330	3766	321
5	7	5	"ply"	"11Cyt_E7"	0	331	3835	2586
5	8	5	"lytA"	"12Cyt_I7"	0	332	7960	7752
5	9	5	"GADPH"	"68Cyt_M7"	0	333	2514	2399
5	1	6	"PppA"	"70Cyt_A7"	0	334	3893	3538
5	2	6	"ply"	"11Cyt_E7"	-50	335	2530	1701
5	3	6	"lytA"	"12Cyt_I7"	0	336	4429	4256
5	4	6	"GADPH"	"68Cyt_M7"	0	337	2564	2401
5	5	6	"abc_sbp_2"	"30Lip_A11"	0	338	730	497
5	6	6	"abc_sbp"	"29Lip_E11"	0	339	1144	567
5	7	6	"spr0174"	"79Lip_I11"	0	340	1715	1382
5	8	6	"aliA"	"10Lip_M11"	0	341	1104	935
5	9	6	"slrA"	"17Lip_A15"	0	342	2251	2129
5	1	7	"abc_sbp"	"29Lip_E11"	0	343	2910	2172
5	2	7	"spr0174"	"79Lip_I11"	0	344	1416	1005
5	3	7	"aliA"	"10Lip_M11"	0	345	1111	955
5	4	7	"slrA"	"17Lip_A15"	0	346	971	812
5	5	7	"spr0747"	"37Lip_E15"	-50	347	3466	304
5	6	7	"spxB"	"13Cyt_A3"	-50	348	3815	143
5	7	7	"clpP"	"66Cyt_E3"	0	349	4214	3067
5	8	7	"pavA"	"69Cyt_I3"	0	350	2014	1734
5	9	7	"eno"	"14Cyt_M3"	0	351	3650	3516
5	1	8	"spxB"	"13Cyt_A3"	0	352	3384	1770
5	2	8	"clpP"	"66Cyt_E3"	0	353	3006	2186
5	3	8	"pavA"	"69Cyt_I3"	0	354	1655	1527
5	4	8	"eno"	"14Cyt_M3"	0	355	4757	4529
5	5	8	"PppA"	"70Cyt_A7"	-50	356	4030	453
5	6	8	"ply"	"11Cyt_E7"	0	357	2706	575
5	7	8	"lytA"	"12Cyt_I7"	0	358	7196	6765
5	8	8	"GADPH"	"68Cyt_M7"	0	359	3713	3529
5	9	8	"abc_sbp_2"	"30Lip_A11"	0	360	2771	2651
6	1	1	"psaA"	"6Lip_N7"	0	361	6396	6269
6	2	1	"ABC_SBP"	"57Lip_B11"	0	362	3661	3509
6	3	1	"ABC_SBP"	"52Lip_F11"	0	363	2182	2056
6	4	1	"piuA"	"18Lip_J11"	0	364	1036	918
6	5	1	"amiA"	"3Lip_N11"	0	365	1433	1247
6	6	1	"msmE"	"78Lip_B15"	0	366	2853	2529
6	7	1	"MalX"	"22Lip_F15"	0	367	2559	2445
6	8	1	"Buffer"	"Normaliz_J15"	-50	368	107	2
6	9	1	"Buffer"	"Normaliz_N15"	-50	369	110	9
6	1	2	"msmE"	"78Lip_B15"	0	370	4822	4638
6	2	2	"MalX"	"22Lip_F15"	0	371	2330	600
6	3	2	"prsA_ppmA"	"16Lip_B3"	0	372	2018	704
6	4	2	"lmb"	"33Lip_F3"	0	373	2020	1853
6	5	2	"piaA"	"15Lip_J3"	0	374	2475	2323
6	6	2	"phtA"	"55Lip_N3"	0	375	2028	1430
6	7	2	"glnH"	"28Lip_B7"	0	376	2375	475
6	8	2	"pstS"	"80Lip_F7"	0	377	2160	2022
6	9	2	"aliB"	"1Lip_J7"	0	378	1042	936
6	1	3	"phtA"	"55Lip_N3"	0	379	2680	2544
6	2	3	"glnH"	"28Lip_B7"	0	380	2376	1665
6	3	3	"pstS"	"80Lip_F7"	0	381	1739	1543
6	4	3	"aliB"	"1Lip_J7"	0	382	2080	1949
6	5	3	"psaA"	"6Lip_N7"	0	383	1891	1710
6	6	3	"ABC_SBP"	"57Lip_B11"	0	384	4081	3880
6	7	3	"ABC_SBP"	"52Lip_F11"	0	385	1582	1283
6	8	3	"piuA"	"18Lip_J11"	0	386	1110	951
6	9	3	"amiA"	"3Lip_N11"	0	387	1578	1464
6	1	4	"ABC_SBP"	"57Lip_B11"	0	388	3186	3045
6	2	4	"ABC_SBP"	"52Lip_F11"	0	389	2658	345
6	3	4	"piuA"	"18Lip_J11"	0	390	914	722
6	4	4	"amiA"	"3Lip_N11"	0	391	884	650
6	5	4	"msmE"	"78Lip_B15"	0	392	2025	255
6	6	4	"MalX"	"22Lip_F15"	0	393	3783	758
6	7	4	"prsA_ppmA"	"16Lip_B3"	0	394	1970	359
6	8	4	"lmb"	"33Lip_F3"	0	395	1959	1754
6	9	4	"piaA"	"15Lip_J3"	0	396	3230	3127
6	1	5	"MalX"	"22Lip_F15"	-50	397	1908	1754
6	2	5	"prsA_ppmA"	"16Lip_B3"	-50	398	2161	100
6	3	5	"lmb"	"33Lip_F3"	0	399	1284	1008
6	4	5	"piaA"	"15Lip_J3"	0	400	1846	1208
6	5	5	"phtA"	"55Lip_N3"	0	401	2479	-286
6	6	5	"glnH"	"28Lip_B7"	0	402	2986	22
6	7	5	"pstS"	"80Lip_F7"	-50	403	1545	952
6	8	5	"aliB"	"1Lip_J7"	0	404	1049	689
6	9	5	"psaA"	"6Lip_N7"	0	405	6163	6016
6	1	6	"glnH"	"28Lip_B7"	0	406	3236	3090
6	2	6	"pstS"	"80Lip_F7"	0	407	1704	1446
6	3	6	"aliB"	"1Lip_J7"	0	408	874	711
6	4	6	"psaA"	"6Lip_N7"	0	409	6273	6006
6	5	6	"ABC_SBP"	"57Lip_B11"	0	410	5241	4733
6	6	6	"ABC_SBP"	"52Lip_F11"	0	411	953	709
6	7	6	"piuA"	"18Lip_J11"	0	412	685	568
6	8	6	"amiA"	"3Lip_N11"	0	413	1019	876
6	9	6	"msmE"	"78Lip_B15"	0	414	4798	4651
6	1	7	"ABC_SBP"	"52Lip_F11"	0	415	2750	2470
6	2	7	"piuA"	"18Lip_J11"	0	416	990	759
6	3	7	"amiA"	"3Lip_N11"	0	417	1189	991
6	4	7	"msmE"	"78Lip_B15"	0	418	3744	3217
6	5	7	"MalX"	"22Lip_F15"	-50	419	1839	-169
6	6	7	"prsA_ppmA"	"16Lip_B3"	-50	420	1894	296
6	7	7	"lmb"	"33Lip_F3"	0	421	1752	1613
6	8	7	"piaA"	"15Lip_J3"	0	422	2572	2458
6	9	7	"phtA"	"55Lip_N3"	0	423	1295	1168
6	1	8	"prsA_ppmA"	"16Lip_B3"	0	424	2125	1805
6	2	8	"lmb"	"33Lip_F3"	0	425	2151	1983
6	3	8	"piaA"	"15Lip_J3"	0	426	2261	2127
6	4	8	"phtA"	"55Lip_N3"	-50	427	2289	1981
6	5	8	"glnH"	"28Lip_B7"	-50	428	2180	218
6	6	8	"pstS"	"80Lip_F7"	0	429	1639	1389
6	7	8	"aliB"	"1Lip_J7"	0	430	1014	885
6	8	8	"psaA"	"6Lip_N7"	0	431	3251	2736
6	9	8	"ABC_SBP"	"57Lip_B11"	0	432	6339	6212
7	1	1	"cbpF"	"74N_term_wCS_O7"	0	433	856	734
7	2	1	"spr0693"	"34N_term_C11"	0	434	1116	513
7	3	1	"ezrA"	"75N_term_G11"	0	435	977	806
7	4	1	"pepXP"	"72N_term_K11"	0	436	1381	1244
7	5	1	"phtD"	"44N_term_O11"	0	437	994	862
7	6	1	"phpA"	"27N_term_C15"	0	438	1228	513
7	7	1	"srtA"	"64N_term_wCS_G15"	0	439	1292	1160
7	8	1	"Buffer"	"Normaliz_K15"	-50	440	87	-6
7	9	1	"Buffer"	"Normaliz_O15"	-50	441	88	0
7	1	2	"phpA"	"27N_term_C15"	0	442	773	617
7	2	2	"srtA"	"64N_term_wCS_G15"	0	443	874	156
7	3	2	"adcA"	"23Lip_C3"	0	444	720	186
7	4	2	"sp_2093"	"76N_term_G3"	0	445	618	124
7	5	2	"comB"	"54N_term_K3"	0	446	589	349
7	6	2	"pspA"	"4N_term_O3"	0	447	1302	645
7	7	2	"pbpX"	"41N_term_C7"	0	448	1624	973
7	8	2	"pbpA"	"9N_term_G7"	0	449	308	193
7	9	2	"spr0334"	"42Cyt_TMH_K7"	0	450	1176	1070
7	1	3	"pspA"	"4N_term_O3"	0	451	1189	1067
7	2	3	"pbpX"	"41N_term_C7"	0	452	1381	697
7	3	3	"pbpA"	"9N_term_G7"	0	453	687	317
7	4	3	"spr0334"	"42Cyt_TMH_K7"	0	454	906	294
7	5	3	"cbpF"	"74N_term_wCS_O7"	0	455	939	460
7	6	3	"spr0693"	"34N_term_C11"	0	456	982	500
7	7	3	"ezrA"	"75N_term_G11"	0	457	1246	565
7	8	3	"pepXP"	"72N_term_K11"	0	458	1122	981
7	9	3	"phtD"	"44N_term_O11"	0	459	1025	928
7	1	4	"spr0693"	"34N_term_C11"	0	460	864	735
7	2	4	"ezrA"	"75N_term_G11"	0	461	1124	360
7	3	4	"pepXP"	"72N_term_K11"	0	462	1107	851
7	4	4	"phtD"	"44N_term_O11"	0	463	986	219
7	5	4	"phpA"	"27N_term_C15"	0	464	974	460
7	6	4	"srtA"	"64N_term_wCS_G15"	0	465	854	252
7	7	4	"adcA"	"23Lip_C3"	0	466	949	94
7	8	4	"sp_2093"	"76N_term_G3"	0	467	680	71
7	9	4	"comB"	"54N_term_K3"	0	468	714	610
7	1	5	"srtA"	"64N_term_wCS_G15"	0	469	836	702
7	2	5	"adcA"	"23Lip_C3"	-50	470	819	83
7	3	5	"sp_2093"	"76N_term_G3"	0	471	729	381
7	4	5	"comB"	"54N_term_K3"	0	472	882	254
7	5	5	"pspA"	"4N_term_O3"	0	473	937	225
7	6	5	"pbpX"	"41N_term_C7"	-50	474	1484	689
7	7	5	"pbpA"	"9N_term_G7"	0	475	874	27
7	8	5	"spr0334"	"42Cyt_TMH_K7"	0	476	677	155
7	9	5	"cbpF"	"74N_term_wCS_O7"	0	477	605	482
7	1	6	"pbpX"	"41N_term_C7"	0	478	1349	1147
7	2	6	"pbpA"	"9N_term_G7"	0	479	746	69
7	3	6	"spr0334"	"42Cyt_TMH_K7"	0	480	705	301
7	4	6	"cbpF"	"74N_term_wCS_O7"	0	481	719	82
7	5	6	"spr0693"	"34N_term_C11"	0	482	815	147
7	6	6	"ezrA"	"75N_term_G11"	0	483	846	537
7	7	6	"pepXP"	"72N_term_K11"	0	484	847	717
7	8	6	"phtD"	"44N_term_O11"	0	485	781	592
7	9	6	"phpA"	"27N_term_C15"	0	486	2149	1376
7	1	7	"ezrA"	"75N_term_G11"	0	487	862	359
7	2	7	"pepXP"	"72N_term_K11"	0	488	943	704
7	3	7	"phtD"	"44N_term_O11"	0	489	1149	526
7	4	7	"phpA"	"27N_term_C15"	0	490	1300	678
7	5	7	"srtA"	"64N_term_wCS_G15"	0	491	2116	1343
7	6	7	"adcA"	"23Lip_C3"	0	492	928	174
7	7	7	"sp_2093"	"76N_term_G3"	0	493	622	66
7	8	7	"comB"	"54N_term_K3"	0	494	677	453
7	9	7	"pspA"	"4N_term_O3"	0	495	1275	1062
7	1	8	"adcA"	"23Lip_C3"	0	496	793	567
7	2	8	"sp_2093"	"76N_term_G3"	0	497	628	449
7	3	8	"comB"	"54N_term_K3"	0	498	1058	902
7	4	8	"pspA"	"4N_term_O3"	0	499	1613	807
7	5	8	"pbpX"	"41N_term_C7"	0	500	1189	888
7	6	8	"pbpA"	"9N_term_G7"	0	501	722	586
7	7	8	"spr0334"	"42Cyt_TMH_K7"	-50	502	722	597
7	8	8	"cbpF"	"74N_term_wCS_O7"	0	503	683	561
7	9	8	"spr0693"	"34N_term_C11"	0	504	1011	889
8	1	1	"pbp1b"	"47Cyt_TMH_P7"	-50	505	2090	1975
8	2	1	"pcpA"	"62N_term_wCS_D11"	-50	506	2118	1999
8	3	1	"sphtra"	"8N_term_H11"	-50	507	1924	1811
8	4	1	"cps4C"	"97Mult_L11"	-50	508	2420	2312
8	5	1	"rrgB"	"95Mult_P11"	-50	509	2329	2224
8	6	1	"TMP"	"96Mult_D15"	-50	510	1550	1437
8	7	1	"LambdaSa04"	"94Mult_H15"	-50	511	1115	861
8	8	1	"Buffer"	"Normaliz_L15"	-50	512	316	214
8	9	1	"Buffer"	"Normaliz_P15"	-50	513	95	-5
8	1	2	"TMP"	"96Mult_D15"	-50	514	994	835
8	2	2	"LambdaSa04"	"94Mult_H15"	-50	515	999	231
8	3	2	"potD"	"65N_term_D3"	-50	516	1252	363
8	4	2	"pgdA"	"40N_term_H3"	-50	517	1114	199
8	5	2	"spr1370"	"38Cyt_TMH_L3"	-50	518	1224	429
8	6	2	"spr1418"	"82N_term_P3"	-50	519	1108	500
8	7	2	"stkP"	"67Cyt_TMH_D7"	-50	520	942	237
8	8	2	"spr1584"	"83N_term_H7"	-50	521	1290	598
8	9	2	"pbp2A"	"53N_term_L7"	-50	522	1623	1449
8	1	3	"spr1418"	"82N_term_P3"	-50	523	1209	1078
8	2	3	"stkP"	"67Cyt_TMH_D7"	-50	524	1093	219
8	3	3	"spr1584"	"83N_term_H7"	-50	525	1102	239
8	4	3	"pbp2A"	"53N_term_L7"	-50	526	999	195
8	5	3	"pbp1b"	"47Cyt_TMH_P7"	-50	527	898	67
8	6	3	"pcpA"	"62N_term_wCS_D11"	-50	528	984	98
8	7	3	"sphtra"	"8N_term_H11"	-50	529	878	-38
8	8	3	"cps4C"	"97Mult_L11"	-50	530	738	-138
8	9	3	"rrgB"	"95Mult_P11"	-50	531	1569	772
8	1	4	"pcpA"	"62N_term_wCS_D11"	-50	532	601	386
8	2	4	"sphtra"	"8N_term_H11"	-50	533	906	84
8	3	4	"cps4C"	"97Mult_L11"	-50	534	883	202
8	4	4	"rrgB"	"95Mult_P11"	-50	535	841	347
8	5	4	"TMP"	"96Mult_D15"	-50	536	820	-7
8	6	4	"LambdaSa04"	"94Mult_H15"	-50	537	1023	36
8	7	4	"potD"	"65N_term_D3"	-50	538	1167	126
8	8	4	"pgdA"	"40N_term_H3"	-50	539	1022	-19
8	9	4	"spr1370"	"38Cyt_TMH_L3"	-50	540	1321	580
8	1	5	"LambdaSa04"	"94Mult_H15"	-50	541	1116	692
8	2	5	"potD"	"65N_term_D3"	-50	542	1168	271
8	3	5	"pgdA"	"40N_term_H3"	-50	543	1169	253
8	4	5	"spr1370"	"38Cyt_TMH_L3"	-50	544	994	392
8	5	5	"spr1418"	"82N_term_P3"	-50	545	971	212
8	6	5	"stkP"	"67Cyt_TMH_D7"	-50	546	943	22
8	7	5	"spr1584"	"83N_term_H7"	-50	547	896	-68
8	8	5	"pbp2A"	"53N_term_L7"	-50	548	864	-94
8	9	5	"pbp1b"	"47Cyt_TMH_P7"	-50	549	3062	2412
8	1	6	"stkP"	"67Cyt_TMH_D7"	-50	550	956	788
8	2	6	"spr1584"	"83N_term_H7"	-50	551	1181	197
8	3	6	"pbp2A"	"53N_term_L7"	-50	552	1029	16
8	4	6	"pbp1b"	"47Cyt_TMH_P7"	-50	553	1338	649
8	5	6	"pcpA"	"62N_term_wCS_D11"	-50	554	795	194
8	6	6	"sphtra"	"8N_term_H11"	-50	555	860	95
8	7	6	"cps4C"	"97Mult_L11"	-50	556	693	-44
8	8	6	"rrgB"	"95Mult_P11"	-50	557	685	53
8	9	6	"TMP"	"96Mult_D15"	-50	558	670	72
8	1	7	"sphtra"	"8N_term_H11"	-50	559	818	663
8	2	7	"cps4C"	"97Mult_L11"	-50	560	869	67
8	3	7	"rrgB"	"95Mult_P11"	-50	561	721	135
8	4	7	"TMP"	"96Mult_D15"	-50	562	784	344
8	5	7	"LambdaSa04"	"94Mult_H15"	-50	563	710	158
8	6	7	"potD"	"65N_term_D3"	-50	564	1205	299
8	7	7	"pgdA"	"40N_term_H3"	-50	565	1126	101
8	8	7	"spr1370"	"38Cyt_TMH_L3"	-50	566	1255	384
8	9	7	"spr1418"	"82N_term_P3"	-50	567	1044	455
8	1	8	"potD"	"65N_term_D3"	-50	568	1301	1184
8	2	8	"pgdA"	"40N_term_H3"	-50	569	1232	337
8	3	8	"spr1370"	"38Cyt_TMH_L3"	-50	570	1159	562
8	4	8	"spr1418"	"82N_term_P3"	-50	571	1132	728
8	5	8	"stkP"	"67Cyt_TMH_D7"	-50	572	877	210
8	6	8	"spr1584"	"83N_term_H7"	-50	573	941	82
8	7	8	"pbp2A"	"53N_term_L7"	-50	574	993	117
8	8	8	"pbp1b"	"47Cyt_TMH_P7"	-50	575	1989	1419
8	9	8	"pcpA"	"62N_term_wCS_D11"	-50	576	1607	976
