# Supplementary material for: Data in support of proteomic analysis of pneumococcal pediatric clinical isolates to construct a protein array
Source: Data Brief. 2016 Feb 5;6:917–22. doi: 10.1016/j.dib.2016.01.057 (PMC4758182; doi:10.1016/j.dib.2016.01.057)
Supplement: Supplementary file 4 — Supplementary material [file mmc4.zip › Protein array raw data/IgG/C1_S48_IgG-Cy3.txt]

ATF	1.0
31	9    
"Type=GenePix Export 3"
"DateTime=2014/03/05 11:57:38"
"Settings=C:\Documents and Settings\Usuario\Escritorio\Datos Usuarios\Alfonso\Resultados ensayo\Marzo 2014\Escaneado_5-3-14\Suero 48\S48_IgG-Cy3.gps"
"GalFile=C:\Documents and Settings\Usuario\Escritorio\Datos Usuarios\Alfonso\Gals\Gal_Alfonso.2.gal"
"PixelSize=5"
"Wavelengths=n/a	532"
"ImageFiles=n/a	C:\Documents and Settings\Usuario\Escritorio\Datos Usuarios\Alfonso\Resultados ensayo\Marzo 2014\Escaneado_5-3-14\Suero 48\S48_IgG-Cy3.tif 1"
"NormalizationMethod=None"
"NormalizationFactors=n/a	1"
"JpegImage="
"StdDev=Type 1"
"RatioFormulations=W1/W2 (/532)"
"Barcode="
"BackgroundSubtraction=LocalFeature"
"ImageOrigin=0, 0"
"JpegOrigin=3380, 10650"
"Creator=GenePix Pro 4.1.1.4"
"Scanner=GenePix 4000B [92870]"
"FocusPosition=0"
"Temperature=26.82"
"LinesAveraged=1"
"Comment="
"PMTGain=n/a	400"
"ScanPower=n/a	100"
"LaserPower=n/a	3.5"
"LaserOnTime=n/a	42247"
"Filters=n/a	"
"ScanRegion=616,2047,3872,3467"
"Supplier=BioRobotics"
"ArrayerSoftwareName=TAS Application Suite (MicroGrid II)"
"ArrayerSoftwareVersion=2.2.2.5"
"Block"	"Column"	"Row"	"Name"	"ID"	"Flags"	"Index"	"F532 Median"	"F532 Median - B532"
1	1	1	"ABC_N/P"	"90Mult_M6"	0	1	441	341
1	2	1	"spr1221"	"99Mult_A10"	0	2	664	547
1	3	1	"spr1403"	"91Mult_E10"	0	3	656	534
1	4	1	"spr1496"	"92Mult_I10"	0	4	429	290
1	5	1	"ABC_NP"	"100Mult_M10"	0	5	2245	2083
1	6	1	"SP_0462"	"77CellW_A14"	0	6	1994	1822
1	7	1	"SP_0464"	"81CellW_E14"	0	7	707	545
1	8	1	"Buffer"	"Normaliz_I14"	0	8	145	0
1	9	1	"Buffer"	"Normaliz_M14"	0	9	144	13
1	1	2	"SP_0462"	"77CellW_A14"	0	10	1265	1121
1	2	2	"SP_0464"	"81CellW_E14"	0	11	630	417
1	3	2	"fstH"	"84Mult_A2"	0	12	2916	2584
1	4	2	"comA"	"85Mult_E2"	0	13	1052	785
1	5	2	"zmpB"	"86Mult_I2"	0	14	1341	1105
1	6	2	"spr0601"	"98Mult_M2"	0	15	1957	1710
1	7	2	"celB"	"87Mult_A6"	0	16	818	578
1	8	2	"iga"	"88Mult_E6"	0	17	2320	2127
1	9	2	"glnP"	"89Mult_I6"	0	18	344	190
1	1	3	"spr0601"	"98Mult_M2"	0	19	950	787
1	2	3	"celB"	"87Mult_A6"	0	20	588	327
1	3	3	"iga"	"88Mult_E6"	0	21	1857	1583
1	4	3	"glnP"	"89Mult_I6"	0	22	1021	765
1	5	3	"ABC_N/P"	"90Mult_M6"	0	23	762	526
1	6	3	"spr1221"	"99Mult_A10"	0	24	1058	811
1	7	3	"spr1403"	"91Mult_E10"	0	25	683	438
1	8	3	"spr1496"	"92Mult_I10"	0	26	484	268
1	9	3	"ABC_NP"	"100Mult_M10"	0	27	1618	1441
1	1	4	"spr1221"	"99Mult_A10"	0	28	857	693
1	2	4	"spr1403"	"91Mult_E10"	0	29	780	550
1	3	4	"spr1496"	"92Mult_I10"	0	30	436	242
1	4	4	"ABC_NP"	"100Mult_M10"	0	31	1196	1009
1	5	4	"SP_0462"	"77CellW_A14"	0	32	1377	1169
1	6	4	"SP_0464"	"81CellW_E14"	0	33	613	378
1	7	4	"fstH"	"84Mult_A2"	0	34	2713	2440
1	8	4	"comA"	"85Mult_E2"	0	35	837	597
1	9	4	"zmpB"	"86Mult_I2"	0	36	1143	963
1	1	5	"SP_0464"	"81CellW_E14"	0	37	746	586
1	2	5	"fstH"	"84Mult_A2"	0	38	3078	2816
1	3	5	"comA"	"85Mult_E2"	0	39	755	556
1	4	5	"zmpB"	"86Mult_I2"	0	40	390	187
1	5	5	"spr0601"	"98Mult_M2"	0	41	1023	798
1	6	5	"celB"	"87Mult_A6"	0	42	518	281
1	7	5	"iga"	"88Mult_E6"	0	43	1642	1391
1	8	5	"glnP"	"89Mult_I6"	0	44	931	712
1	9	5	"ABC_N/P"	"90Mult_M6"	0	45	836	652
1	1	6	"celB"	"87Mult_A6"	0	46	446	293
1	2	6	"iga"	"88Mult_E6"	0	47	1274	1101
1	3	6	"glnP"	"89Mult_I6"	0	48	293	125
1	4	6	"ABC_N/P"	"90Mult_M6"	0	49	371	182
1	5	6	"spr1221"	"99Mult_A10"	0	50	891	684
1	6	6	"spr1403"	"91Mult_E10"	0	51	562	339
1	7	6	"spr1496"	"92Mult_I10"	0	52	418	214
1	8	6	"ABC_NP"	"100Mult_M10"	0	53	1445	1253
1	9	6	"SP_0462"	"77CellW_A14"	0	54	1392	1218
1	1	7	"spr1403"	"91Mult_E10"	0	55	722	570
1	2	7	"spr1496"	"92Mult_I10"	0	56	355	201
1	3	7	"ABC_NP"	"100Mult_M10"	0	57	1295	1129
1	4	7	"SP_0462"	"77CellW_A14"	0	58	1918	1735
1	5	7	"SP_0464"	"81CellW_E14"	0	59	598	407
1	6	7	"fstH"	"84Mult_A2"	0	60	2940	2647
1	7	7	"comA"	"85Mult_E2"	0	61	789	590
1	8	7	"zmpB"	"86Mult_I2"	0	62	411	233
1	9	7	"spr0601"	"98Mult_M2"	0	63	965	798
1	1	8	"fstH"	"84Mult_A2"	0	64	2793	2627
1	2	8	"comA"	"85Mult_E2"	0	65	702	549
1	3	8	"zmpB"	"86Mult_I2"	0	66	1173	1012
1	4	8	"spr0601"	"98Mult_M2"	0	67	938	755
1	5	8	"celB"	"87Mult_A6"	0	68	402	222
1	6	8	"iga"	"88Mult_E6"	0	69	1239	1060
1	7	8	"glnP"	"89Mult_I6"	0	70	307	140
1	8	8	"ABC_N/P"	"90Mult_M6"	0	71	416	255
1	9	8	"spr1221"	"99Mult_A10"	0	72	898	747
2	1	1	"lytB"	"31CellW_N6"	0	73	1549	1460
2	2	1	"prtA"	"20CellW_B10"	0	74	4171	4070
2	3	1	"bgaA"	"43CellW_F10"	0	75	2450	2355
2	4	1	"nanA"	"46CellW_J10"	0	76	1709	1614
2	5	1	"spr1652/pfbA"	"25CellW_N10"	0	77	1545	1446
2	6	1	"nisP"	"39CellW_B14"	0	78	1348	1239
2	7	1	"spr1906"	"73CellW_F14"	0	79	969	860
2	8	1	"Buffer"	"Normaliz_J14"	0	80	86	7
2	9	1	"Buffer"	"Normaliz_N14"	0	81	86	13
2	1	2	"nisP"	"39CellW_B14"	0	82	1568	1466
2	2	2	"spr1906"	"73CellW_F14"	0	83	2143	1807
2	3	2	"psrP"	"71CellW_B2"	0	84	6860	3974
2	4	2	"pblB_nt"	"48CellW_F2"	0	85	5981	3990
2	5	2	"pblB_ct"	"49CellW_J2"	0	86	2177	1985
2	6	2	"spr0075/pfbB"	"24CellW_N2"	0	87	8113	7556
2	7	2	"pulA"	"19CellW_B6"	0	88	4230	3629
2	8	2	"hysA"	"51CellW_F6"	0	89	15060	14628
2	9	2	"spr0328"	"26CellW_J6"	0	90	8739	8580
2	1	3	"spr0075/pfbB"	"24CellW_N2"	0	91	8512	8396
2	2	3	"pulA"	"19CellW_B6"	0	92	3653	3507
2	3	3	"hysA"	"51CellW_F6"	0	93	13143	12949
2	4	3	"spr0328"	"26CellW_J6"	0	94	2652	2207
2	5	3	"lytB"	"31CellW_N6"	0	95	1840	1599
2	6	3	"prtA"	"20CellW_B10"	0	96	5950	5356
2	7	3	"bgaA"	"43CellW_F10"	0	97	3946	3067
2	8	3	"nanA"	"46CellW_J10"	0	98	3079	2745
2	9	3	"spr1652/pfbA"	"25CellW_N10"	0	99	2687	2544
2	1	4	"prtA"	"20CellW_B10"	0	100	5748	5633
2	2	4	"bgaA"	"43CellW_F10"	0	101	2963	2804
2	3	4	"nanA"	"46CellW_J10"	0	102	2980	2831
2	4	4	"spr1652/pfbA"	"25CellW_N10"	0	103	2727	2530
2	5	4	"nisP"	"39CellW_B14"	0	104	1883	1702
2	6	4	"spr1906"	"73CellW_F14"	0	105	761	555
2	7	4	"psrP"	"71CellW_B2"	0	106	14815	10037
2	8	4	"pblB_nt"	"48CellW_F2"	0	107	7854	7375
2	9	4	"pblB_ct"	"49CellW_J2"	0	108	3035	2885
2	1	5	"spr1906"	"73CellW_F14"	0	109	2096	1966
2	2	5	"psrP"	"71CellW_B2"	0	110	15587	13750
2	3	5	"pblB_nt"	"48CellW_F2"	0	111	4958	4605
2	4	5	"pblB_ct"	"49CellW_J2"	0	112	4838	4504
2	5	5	"spr0075/pfbB"	"24CellW_N2"	0	113	15602	14712
2	6	5	"pulA"	"19CellW_B6"	0	114	5054	4683
2	7	5	"hysA"	"51CellW_F6"	0	115	24539	23354
2	8	5	"spr0328"	"26CellW_J6"	0	116	5334	5128
2	9	5	"lytB"	"31CellW_N6"	0	117	3346	3194
2	1	6	"pulA"	"19CellW_B6"	0	118	6292	6138
2	2	6	"hysA"	"51CellW_F6"	0	119	26074	25859
2	3	6	"spr0328"	"26CellW_J6"	0	120	4941	4748
2	4	6	"lytB"	"31CellW_N6"	0	121	2488	2282
2	5	6	"prtA"	"20CellW_B10"	0	122	10389	10117
2	6	6	"bgaA"	"43CellW_F10"	0	123	3744	3448
2	7	6	"nanA"	"46CellW_J10"	0	124	3776	3502
2	8	6	"spr1652/pfbA"	"25CellW_N10"	0	125	2238	2032
2	9	6	"nisP"	"39CellW_B14"	0	126	3782	3619
2	1	7	"bgaA"	"43CellW_F10"	0	127	2565	2396
2	2	7	"nanA"	"46CellW_J10"	0	128	3709	3489
2	3	7	"spr1652/pfbA"	"25CellW_N10"	0	129	1892	1685
2	4	7	"nisP"	"39CellW_B14"	0	130	4195	3991
2	5	7	"spr1906"	"73CellW_F14"	0	131	682	344
2	6	7	"psrP"	"71CellW_B2"	0	132	24287	22282
2	7	7	"pblB_nt"	"48CellW_F2"	-50	133	3324	2090
2	8	7	"pblB_ct"	"49CellW_J2"	0	134	3006	2242
2	9	7	"spr0075/pfbB"	"24CellW_N2"	0	135	22567	22360
2	1	8	"psrP"	"71CellW_B2"	0	136	1728	1592
2	2	8	"pblB_nt"	"48CellW_F2"	0	137	713	528
2	3	8	"pblB_ct"	"49CellW_J2"	0	138	2700	2526
2	4	8	"spr0075/pfbB"	"24CellW_N2"	0	139	19853	19653
2	5	8	"pulA"	"19CellW_B6"	0	140	8604	8407
2	6	8	"hysA"	"51CellW_F6"	0	141	36501	36334
2	7	8	"spr0328"	"26CellW_J6"	0	142	4854	4677
2	8	8	"lytB"	"31CellW_N6"	0	143	1997	1846
2	9	8	"prtA"	"20CellW_B10"	0	144	12168	12041
3	1	1	"nanB"	"58Secret_O6"	0	145	5210	5047
3	2	1	"spr1875"	"7Secret_C10"	0	146	6819	6556
3	3	1	"galU"	"21Secret_G10"	-50	147	2472	2184
3	4	1	"cbpA"	"5Secret_K10"	0	148	18186	17901
3	5	1	"gsp_781"	"2Secret_O10"	0	149	34065	33713
3	6	1	"Control_1"	"C14"	0	150	9103	8930
3	7	1	"Control_2"	"G14"	0	151	230	61
3	8	1	"Buffer"	"Normaliz_K14"	0	152	191	42
3	9	1	"Buffer"	"Normaliz_O14"	0	153	168	36
3	1	2	"Control_1"	"C14"	0	154	2988	2770
3	2	2	"Control_2"	"G14"	0	155	292	34
3	3	2	"bloodAB"	"59Secret_C2"	0	156	7699	6753
3	4	2	"strH"	"32Secret_G2"	0	157	4539	2712
3	5	2	"lysM"	"50Secret_K2"	0	158	5903	3033
3	6	2	"lytB"	"63Secret_O2"	0	159	5700	4292
3	7	2	"phtE"	"45Secret_C6"	0	160	5173	4692
3	8	2	"spr0931"	"36Secret_G6"	0	161	5197	4878
3	9	2	"lytC"	"56Secret_K6"	0	162	9323	9119
3	1	3	"lytB"	"63Secret_O2"	0	163	5197	4871
3	2	3	"phtE"	"45Secret_C6"	0	164	4122	3608
3	3	3	"spr0931"	"36Secret_G6"	0	165	4711	3750
3	4	3	"lytC"	"56Secret_K6"	0	166	8756	7666
3	5	3	"nanB"	"58Secret_O6"	0	167	9074	6749
3	6	3	"spr1875"	"7Secret_C10"	0	168	7236	5380
3	7	3	"galU"	"21Secret_G10"	0	169	1792	1125
3	8	3	"cbpA"	"5Secret_K10"	0	170	16990	16421
3	9	3	"gsp_781"	"2Secret_O10"	0	171	28362	27843
3	1	4	"spr1875"	"7Secret_C10"	0	172	7993	7689
3	2	4	"galU"	"21Secret_G10"	0	173	6339	5247
3	3	4	"cbpA"	"5Secret_K10"	0	174	6948	5607
3	4	4	"gsp_781"	"2Secret_O10"	0	175	33812	32933
3	5	4	"Control_1"	"C14"	0	176	6669	5993
3	6	4	"Control_2"	"G14"	-50	177	501	-252
3	7	4	"bloodAB"	"59Secret_C2"	0	178	6186	5203
3	8	4	"strH"	"32Secret_G2"	0	179	4499	3285
3	9	4	"lysM"	"50Secret_K2"	0	180	7572	6727
3	1	5	"Control_2"	"G14"	0	181	344	79
3	2	5	"bloodAB"	"59Secret_C2"	0	182	6295	4654
3	3	5	"strH"	"32Secret_G2"	0	183	13200	9099
3	4	5	"lysM"	"50Secret_K2"	0	184	5915	4307
3	5	5	"lytB"	"63Secret_O2"	0	185	6714	4602
3	6	5	"phtE"	"45Secret_C6"	0	186	4703	3561
3	7	5	"spr0931"	"36Secret_G6"	0	187	4492	3281
3	8	5	"lytC"	"56Secret_K6"	0	188	8750	6836
3	9	5	"nanB"	"58Secret_O6"	0	189	9147	8553
3	1	6	"phtE"	"45Secret_C6"	0	190	5083	4841
3	2	6	"spr0931"	"36Secret_G6"	-50	191	2467	1641
3	3	6	"lytC"	"56Secret_K6"	0	192	7313	6806
3	4	6	"nanB"	"58Secret_O6"	0	193	9163	8850
3	5	6	"spr1875"	"7Secret_C10"	0	194	7147	6557
3	6	6	"galU"	"21Secret_G10"	0	195	8896	7734
3	7	6	"cbpA"	"5Secret_K10"	0	196	20354	19204
3	8	6	"gsp_781"	"2Secret_O10"	0	197	32358	31525
3	9	6	"Control_1"	"C14"	0	198	10452	10239
3	1	7	"galU"	"21Secret_G10"	0	199	4370	4051
3	2	7	"cbpA"	"5Secret_K10"	0	200	22053	21054
3	3	7	"gsp_781"	"2Secret_O10"	0	201	27044	26508
3	4	7	"Control_1"	"C14"	0	202	9582	9356
3	5	7	"Control_2"	"G14"	0	203	372	53
3	6	7	"bloodAB"	"59Secret_C2"	0	204	4192	2869
3	7	7	"strH"	"32Secret_G2"	0	205	3263	1728
3	8	7	"lysM"	"50Secret_K2"	0	206	4526	3327
3	9	7	"lytB"	"63Secret_O2"	0	207	5634	4796
3	1	8	"bloodAB"	"59Secret_C2"	0	208	5557	5361
3	2	8	"strH"	"32Secret_G2"	0	209	3601	2584
3	3	8	"lysM"	"50Secret_K2"	0	210	7193	5585
3	4	8	"lytB"	"63Secret_O2"	0	211	5280	5019
3	5	8	"phtE"	"45Secret_C6"	0	212	4373	4176
3	6	8	"spr0931"	"36Secret_G6"	0	213	3903	3701
3	7	8	"lytC"	"56Secret_K6"	0	214	10157	9967
3	8	8	"nanB"	"58Secret_O6"	0	215	8363	8162
3	9	8	"spr1875"	"7Secret_C10"	0	216	8199	8033
4	1	1	"Control_10"	"P6"	-50	217	80	-5
4	2	1	"Control_11"	"D10"	-50	218	80	-6
4	3	1	"Control_12"	"H10"	-50	219	81	0
4	4	1	"Buffer"	"Normaliz_L10"	-50	220	83	2
4	5	1	"Buffer"	"Normaliz_P10"	-50	221	84	-6
4	6	1	"Control+"	"Rango0.2_D14"	0	222	14264	14131
4	7	1	"Control+"	"Rango0.1_H14"	0	223	891	782
4	8	1	"Buffer"	"Normaliz_L14"	-50	224	99	0
4	9	1	"Buffer"	"Normaliz_P14"	-50	225	75	7
4	1	2	"Control+"	"Rango0.2_D14"	0	226	16648	16476
4	2	2	"Control+"	"Rango0.1_H14"	0	227	1463	1352
4	3	2	"Control_3"	"D2"	-50	228	83	-1
4	4	2	"Control_4"	"H2"	-50	229	85	3
4	5	2	"Control_5"	"L2"	-50	230	87	1
4	6	2	"Control_6"	"P2"	-50	231	95	-12
4	7	2	"Control_7"	"D6"	0	232	271	154
4	8	2	"Control_8"	"H6"	-50	233	95	-8
4	9	2	"Control_9"	"L6"	0	234	179	105
4	1	3	"Control_6"	"P2"	-50	235	89	-7
4	2	3	"Control_7"	"D6"	0	236	442	337
4	3	3	"Control_8"	"H6"	-50	237	89	-3
4	4	3	"Control_9"	"L6"	-50	238	84	-1
4	5	3	"Control_10"	"P6"	-50	239	90	-1
4	6	3	"Control_11"	"D10"	-50	240	86	-19
4	7	3	"Control_12"	"H10"	-50	241	99	-1
4	8	3	"Buffer"	"Normaliz_L10"	-50	242	85	-10
4	9	3	"Buffer"	"Normaliz_P10"	0	243	194	119
4	1	4	"Control_11"	"D10"	-50	244	83	-10
4	2	4	"Control_12"	"H10"	-50	245	95	-4
4	3	4	"Buffer"	"Normaliz_L10"	-50	246	96	6
4	4	4	"Buffer"	"Normaliz_P10"	-50	247	86	-3
4	5	4	"Control+"	"Rango0.2_D14"	0	248	16056	15939
4	6	4	"Control+"	"Rango0.1_H14"	0	249	1687	1552
4	7	4	"Control_3"	"D2"	-50	250	89	-5
4	8	4	"Control_4"	"H2"	-50	251	84	-6
4	9	4	"Control_5"	"L2"	0	252	221	146
4	1	5	"Control+"	"Rango0.1_H14"	0	253	15921	15825
4	2	5	"Control_3"	"D2"	-50	254	85	-5
4	3	5	"Control_4"	"H2"	-50	255	91	6
4	4	5	"Control_5"	"L2"	-50	256	86	0
4	5	5	"Control_6"	"P2"	-50	257	93	-8
4	6	5	"Control_7"	"D6"	0	258	538	422
4	7	5	"Control_8"	"H6"	-50	259	95	-5
4	8	5	"Control_9"	"L6"	-50	260	82	-5
4	9	5	"Control_10"	"P6"	0	261	150	75
4	1	6	"Control_7"	"D6"	0	262	454	357
4	2	6	"Control_8"	"H6"	-50	263	87	-3
4	3	6	"Control_9"	"L6"	-50	264	84	-2
4	4	6	"Control_10"	"P6"	-50	265	89	-2
4	5	6	"Control_11"	"D10"	-50	266	88	-16
4	6	6	"Control_12"	"H10"	-50	267	103	-2
4	7	6	"Buffer"	"Normaliz_L10"	-50	268	93	0
4	8	6	"Buffer"	"Normaliz_P10"	-50	269	82	-4
4	9	6	"Control+"	"Rango0.2_D14"	0	270	9294	9216
4	1	7	"Control_12"	"H10"	-50	271	84	-1
4	2	7	"Buffer"	"Normaliz_L10"	-50	272	85	1
4	3	7	"Buffer"	"Normaliz_P10"	-50	273	85	-1
4	4	7	"Control+"	"Rango0.2_D14"	0	274	17025	16915
4	5	7	"Control+"	"Rango0.1_H14"	0	275	1655	1535
4	6	7	"Control_3"	"D2"	-50	276	92	-3
4	7	7	"Control_4"	"H2"	-50	277	94	4
4	8	7	"Control_5"	"L2"	-50	278	89	-5
4	9	7	"Control_6"	"P2"	0	279	165	66
4	1	8	"Control_3"	"D2"	-50	280	84	3
4	2	8	"Control_4"	"H2"	0	281	88	4
4	3	8	"Control_5"	"L2"	-50	282	85	0
4	4	8	"Control_6"	"P2"	-50	283	86	-8
4	5	8	"Control_7"	"D6"	0	284	422	313
4	6	8	"Control_8"	"H6"	-50	285	97	0
4	7	8	"Control_9"	"L6"	-50	286	93	3
4	8	8	"Control_10"	"P6"	0	287	147	42
4	9	8	"Control_11"	"D10"	0	288	205	93
5	1	1	"GADPH"	"68Cyt_M5"	0	289	1012	939
5	2	1	"abc_sbp_2"	"30Lip_A9"	0	290	1031	965
5	3	1	"abc_sbp"	"29Lip_E9"	0	291	1562	1490
5	4	1	"spr0174"	"79Lip_I9"	0	292	1183	1099
5	5	1	"aliA"	"10Lip_M9"	0	293	2544	2435
5	6	1	"slrA"	"17Lip_A13"	0	294	4447	4321
5	7	1	"spr0747"	"37Lip_E13"	0	295	6910	6787
5	8	1	"Buffer"	"Normaliz_I13"	-50	296	120	6
5	9	1	"Buffer"	"Normaliz_M13"	0	297	158	46
5	1	2	"slrA"	"17Lip_A13"	0	298	510	442
5	2	2	"spr0747"	"37Lip_E13"	0	299	974	906
5	3	2	"spxB"	"13Cyt_A1"	0	300	1366	1291
5	4	2	"clpP"	"66Cyt_E1"	0	301	2320	2233
5	5	2	"pavA"	"69Cyt_I1"	0	302	2933	2812
5	6	2	"eno"	"14Cyt_M1"	0	303	11205	11053
5	7	2	"PppA"	"70Cyt_A5"	0	304	4652	4507
5	8	2	"ply"	"11Cyt_E5"	0	305	16856	16725
5	9	2	"lytA"	"12Cyt_I5"	0	306	24267	24145
5	1	3	"eno"	"14Cyt_M1"	0	307	2135	2073
5	2	3	"PppA"	"70Cyt_A5"	0	308	1082	1009
5	3	3	"ply"	"11Cyt_E5"	0	309	6247	6156
5	4	3	"lytA"	"12Cyt_I5"	0	310	10085	9991
5	5	3	"GADPH"	"68Cyt_M5"	0	311	3476	3363
5	6	3	"abc_sbp_2"	"30Lip_A9"	0	312	2825	2667
5	7	3	"abc_sbp"	"29Lip_E9"	0	313	4715	4550
5	8	3	"spr0174"	"79Lip_I9"	0	314	1405	1262
5	9	3	"aliA"	"10Lip_M9"	0	315	1770	1644
5	1	4	"abc_sbp_2"	"30Lip_A9"	0	316	730	668
5	2	4	"abc_sbp"	"29Lip_E9"	0	317	1106	1032
5	3	4	"spr0174"	"79Lip_I9"	0	318	852	761
5	4	4	"aliA"	"10Lip_M9"	0	319	1788	1685
5	5	4	"slrA"	"17Lip_A13"	0	320	3248	3136
5	6	4	"spr0747"	"37Lip_E13"	0	321	5967	5840
5	7	4	"spxB"	"13Cyt_A1"	0	322	4441	4279
5	8	4	"clpP"	"66Cyt_E1"	0	323	4187	4055
5	9	4	"pavA"	"69Cyt_I1"	0	324	3426	3312
5	1	5	"spr0747"	"37Lip_E13"	0	325	970	908
5	2	5	"spxB"	"13Cyt_A1"	0	326	1444	1370
5	3	5	"clpP"	"66Cyt_E1"	0	327	2751	2655
5	4	5	"pavA"	"69Cyt_I1"	0	328	3269	3158
5	5	5	"eno"	"14Cyt_M1"	0	329	11784	11662
5	6	5	"PppA"	"70Cyt_A5"	0	330	4425	4286
5	7	5	"ply"	"11Cyt_E5"	0	331	18122	17976
5	8	5	"lytA"	"12Cyt_I5"	0	332	21349	21226
5	9	5	"GADPH"	"68Cyt_M5"	0	333	4123	4012
5	1	6	"PppA"	"70Cyt_A5"	0	334	862	803
5	2	6	"ply"	"11Cyt_E5"	0	335	5106	5031
5	3	6	"lytA"	"12Cyt_I5"	0	336	10377	10284
5	4	6	"GADPH"	"68Cyt_M5"	0	337	3932	3828
5	5	6	"abc_sbp_2"	"30Lip_A9"	0	338	2848	2733
5	6	6	"abc_sbp"	"29Lip_E9"	0	339	4080	3940
5	7	6	"spr0174"	"79Lip_I9"	0	340	1668	1526
5	8	6	"aliA"	"10Lip_M9"	0	341	2120	1987
5	9	6	"slrA"	"17Lip_A13"	0	342	3635	3502
5	1	7	"abc_sbp"	"29Lip_E9"	0	343	545	484
5	2	7	"spr0174"	"79Lip_I9"	0	344	480	404
5	3	7	"aliA"	"10Lip_M9"	0	345	1169	1085
5	4	7	"slrA"	"17Lip_A13"	0	346	3206	3108
5	5	7	"spr0747"	"37Lip_E13"	0	347	5474	5365
5	6	7	"spxB"	"13Cyt_A1"	0	348	4244	4108
5	7	7	"clpP"	"66Cyt_E1"	0	349	4932	4798
5	8	7	"pavA"	"69Cyt_I1"	0	350	3632	3510
5	9	7	"eno"	"14Cyt_M1"	0	351	16611	16499
5	1	8	"spxB"	"13Cyt_A1"	0	352	771	713
5	2	8	"clpP"	"66Cyt_E1"	0	353	1223	1159
5	3	8	"pavA"	"69Cyt_I1"	0	354	1173	1106
5	4	8	"eno"	"14Cyt_M1"	0	355	8653	8578
5	5	8	"PppA"	"70Cyt_A5"	0	356	3409	3327
5	6	8	"ply"	"11Cyt_E5"	0	357	14194	14106
5	7	8	"lytA"	"12Cyt_I5"	0	358	16397	16304
5	8	8	"GADPH"	"68Cyt_M5"	0	359	3944	3848
5	9	8	"abc_sbp_2"	"30Lip_A9"	0	360	3206	3111
6	1	1	"psaA"	"6Lip_N5"	0	361	11739	11602
6	2	1	"ABC_SBP"	"57Lip_B9"	0	362	7466	7318
6	3	1	"ABC_SBP"	"52Lip_F9"	-50	363	345	202
6	4	1	"piuA"	"18Lip_J9"	-50	364	882	728
6	5	1	"amiA"	"3Lip_N9"	0	365	6041	5864
6	6	1	"msmE"	"78Lip_B13"	0	366	1931	1781
6	7	1	"MalX"	"22Lip_F13"	0	367	3982	3864
6	8	1	"Buffer"	"Normaliz_J13"	0	368	90	-2
6	9	1	"Buffer"	"Normaliz_N13"	0	369	87	-1
6	1	2	"msmE"	"78Lip_B13"	0	370	1914	1755
6	2	2	"MalX"	"22Lip_F13"	0	371	657	416
6	3	2	"prsA_ppmA"	"16Lip_B1"	0	372	8205	7175
6	4	2	"lmb"	"33Lip_F1"	0	373	10161	9231
6	5	2	"piaA"	"15Lip_J1"	0	374	7498	7097
6	6	2	"phtA"	"55Lip_N1"	0	375	7675	7491
6	7	2	"glnH"	"28Lip_B5"	0	376	789	660
6	8	2	"pstS"	"80Lip_F5"	0	377	546	448
6	9	2	"aliB"	"1Lip_J5"	0	378	405	318
6	1	3	"phtA"	"55Lip_N1"	0	379	9466	9295
6	2	3	"glnH"	"28Lip_B5"	0	380	1725	1446
6	3	3	"pstS"	"80Lip_F5"	0	381	707	440
6	4	3	"aliB"	"1Lip_J5"	0	382	7012	6674
6	5	3	"psaA"	"6Lip_N5"	0	383	9078	8768
6	6	3	"ABC_SBP"	"57Lip_B9"	0	384	4995	4785
6	7	3	"ABC_SBP"	"52Lip_F9"	0	385	167	-4
6	8	3	"piuA"	"18Lip_J9"	0	386	1879	1770
6	9	3	"amiA"	"3Lip_N9"	0	387	239	147
6	1	4	"ABC_SBP"	"57Lip_B9"	0	388	5961	5784
6	2	4	"ABC_SBP"	"52Lip_F9"	0	389	416	82
6	3	4	"piuA"	"18Lip_J9"	0	390	11783	11523
6	4	4	"amiA"	"3Lip_N9"	0	391	2349	2049
6	5	4	"msmE"	"78Lip_B13"	0	392	2349	1933
6	6	4	"MalX"	"22Lip_F13"	0	393	514	248
6	7	4	"prsA_ppmA"	"16Lip_B1"	0	394	2729	2421
6	8	4	"lmb"	"33Lip_F1"	-50	395	411	267
6	9	4	"piaA"	"15Lip_J1"	0	396	608	505
6	1	5	"MalX"	"22Lip_F13"	0	397	901	630
6	2	5	"prsA_ppmA"	"16Lip_B1"	0	398	5132	2375
6	3	5	"lmb"	"33Lip_F1"	0	399	1031	502
6	4	5	"piaA"	"15Lip_J1"	0	400	7050	6657
6	5	5	"phtA"	"55Lip_N1"	0	401	5276	4867
6	6	5	"glnH"	"28Lip_B5"	0	402	588	390
6	7	5	"pstS"	"80Lip_F5"	0	403	1239	1046
6	8	5	"aliB"	"1Lip_J5"	0	404	819	672
6	9	5	"psaA"	"6Lip_N5"	0	405	1112	997
6	1	6	"glnH"	"28Lip_B5"	0	406	1726	1545
6	2	6	"pstS"	"80Lip_F5"	0	407	639	383
6	3	6	"aliB"	"1Lip_J5"	0	408	4374	4124
6	4	6	"psaA"	"6Lip_N5"	0	409	7370	7108
6	5	6	"ABC_SBP"	"57Lip_B9"	0	410	3298	3023
6	6	6	"ABC_SBP"	"52Lip_F9"	0	411	257	49
6	7	6	"piuA"	"18Lip_J9"	0	412	4424	4171
6	8	6	"amiA"	"3Lip_N9"	0	413	1301	1136
6	9	6	"msmE"	"78Lip_B13"	0	414	212	98
6	1	7	"ABC_SBP"	"52Lip_F9"	0	415	415	225
6	2	7	"piuA"	"18Lip_J9"	0	416	11339	11084
6	3	7	"amiA"	"3Lip_N9"	0	417	3379	3121
6	4	7	"msmE"	"78Lip_B13"	0	418	2336	2055
6	5	7	"MalX"	"22Lip_F13"	0	419	1613	1077
6	6	7	"prsA_ppmA"	"16Lip_B1"	0	420	4387	2194
6	7	7	"lmb"	"33Lip_F1"	0	421	724	378
6	8	7	"piaA"	"15Lip_J1"	0	422	2447	2278
6	9	7	"phtA"	"55Lip_N1"	0	423	1431	1316
6	1	8	"prsA_ppmA"	"16Lip_B1"	0	424	4963	4744
6	2	8	"lmb"	"33Lip_F1"	0	425	875	575
6	3	8	"piaA"	"15Lip_J1"	0	426	7169	6998
6	4	8	"phtA"	"55Lip_N1"	0	427	8136	7946
6	5	8	"glnH"	"28Lip_B5"	0	428	1576	1381
6	6	8	"pstS"	"80Lip_F5"	0	429	2654	2505
6	7	8	"aliB"	"1Lip_J5"	0	430	2384	2237
6	8	8	"psaA"	"6Lip_N5"	0	431	3878	3746
6	9	8	"ABC_SBP"	"57Lip_B9"	0	432	1319	1213
7	1	1	"cbpF"	"74N_term_wCS_O5"	0	433	2492	2257
7	2	1	"spr0693"	"34N_term_C9"	0	434	6714	6429
7	3	1	"ezrA"	"75N_term_G9"	0	435	2798	2581
7	4	1	"pepXP"	"72N_term_K9"	0	436	2100	1874
7	5	1	"phtD"	"44N_term_O9"	0	437	5139	4968
7	6	1	"phpA"	"27N_term_C13"	0	438	14645	14491
7	7	1	"srtA"	"64N_term_wCS_G13"	0	439	7464	7327
7	8	1	"Buffer"	"Normaliz_K13"	0	440	105	6
7	9	1	"Buffer"	"Normaliz_O13"	0	441	94	7
7	1	2	"phpA"	"27N_term_C13"	0	442	13589	13299
7	2	2	"srtA"	"64N_term_wCS_G13"	0	443	7290	6682
7	3	2	"adcA"	"23Lip_C1"	0	444	2678	2235
7	4	2	"sp_2093"	"76N_term_G1"	0	445	2232	1728
7	5	2	"comB"	"54N_term_K1"	0	446	1489	775
7	6	2	"pspA"	"4N_term_O1"	0	447	4370	3815
7	7	2	"pbpX"	"41N_term_C5"	0	448	3565	2992
7	8	2	"pbpA"	"9N_term_G5"	0	449	869	650
7	9	2	"spr0334"	"42Cyt_TMH_K5"	0	450	12394	12288
7	1	3	"pspA"	"4N_term_O1"	0	451	4073	3823
7	2	3	"pbpX"	"41N_term_C5"	0	452	2778	2236
7	3	3	"pbpA"	"9N_term_G5"	0	453	658	273
7	4	3	"spr0334"	"42Cyt_TMH_K5"	0	454	10881	10607
7	5	3	"cbpF"	"74N_term_wCS_O5"	0	455	2269	1920
7	6	3	"spr0693"	"34N_term_C9"	0	456	6158	5750
7	7	3	"ezrA"	"75N_term_G9"	0	457	2401	1956
7	8	3	"pepXP"	"72N_term_K9"	0	458	3227	2810
7	9	3	"phtD"	"44N_term_O9"	0	459	5317	5171
7	1	4	"spr0693"	"34N_term_C9"	0	460	3386	3227
7	2	4	"ezrA"	"75N_term_G9"	0	461	1201	907
7	3	4	"pepXP"	"72N_term_K9"	0	462	1461	1135
7	4	4	"phtD"	"44N_term_O9"	0	463	2737	2356
7	5	4	"phpA"	"27N_term_C13"	0	464	9995	9522
7	6	4	"srtA"	"64N_term_wCS_G13"	0	465	6216	5704
7	7	4	"adcA"	"23Lip_C1"	0	466	2404	1825
7	8	4	"sp_2093"	"76N_term_G1"	0	467	1723	1303
7	9	4	"comB"	"54N_term_K1"	0	468	1553	1247
7	1	5	"srtA"	"64N_term_wCS_G13"	0	469	2173	2037
7	2	5	"adcA"	"23Lip_C1"	0	470	677	447
7	3	5	"sp_2093"	"76N_term_G1"	0	471	552	315
7	4	5	"comB"	"54N_term_K1"	0	472	767	303
7	5	5	"pspA"	"4N_term_O1"	0	473	2008	1322
7	6	5	"pbpX"	"41N_term_C5"	0	474	2989	2383
7	7	5	"pbpA"	"9N_term_G5"	0	475	685	157
7	8	5	"spr0334"	"42Cyt_TMH_K5"	0	476	10885	10611
7	9	5	"cbpF"	"74N_term_wCS_O5"	0	477	2272	1992
7	1	6	"pbpX"	"41N_term_C5"	0	478	871	740
7	2	6	"pbpA"	"9N_term_G5"	-50	479	220	35
7	3	6	"spr0334"	"42Cyt_TMH_K5"	0	480	2760	2606
7	4	6	"cbpF"	"74N_term_wCS_O5"	0	481	715	546
7	5	6	"spr0693"	"34N_term_C9"	0	482	2984	2723
7	6	6	"ezrA"	"75N_term_G9"	0	483	1741	1456
7	7	6	"pepXP"	"72N_term_K9"	0	484	2937	2586
7	8	6	"phtD"	"44N_term_O9"	0	485	4586	4329
7	9	6	"phpA"	"27N_term_C13"	0	486	13212	13017
7	1	7	"ezrA"	"75N_term_G9"	0	487	381	263
7	2	7	"pepXP"	"72N_term_K9"	0	488	464	316
7	3	7	"phtD"	"44N_term_O9"	0	489	740	602
7	4	7	"phpA"	"27N_term_C13"	0	490	3281	3146
7	5	7	"srtA"	"64N_term_wCS_G13"	0	491	2950	2759
7	6	7	"adcA"	"23Lip_C1"	0	492	1572	1225
7	7	7	"sp_2093"	"76N_term_G1"	0	493	1398	1076
7	8	7	"comB"	"54N_term_K1"	0	494	1450	1160
7	9	7	"pspA"	"4N_term_O1"	0	495	4768	4493
7	1	8	"adcA"	"23Lip_C1"	0	496	177	81
7	2	8	"sp_2093"	"76N_term_G1"	0	497	171	63
7	3	8	"comB"	"54N_term_K1"	0	498	196	101
7	4	8	"pspA"	"4N_term_O1"	0	499	939	855
7	5	8	"pbpX"	"41N_term_C5"	0	500	1233	1149
7	6	8	"pbpA"	"9N_term_G5"	0	501	164	82
7	7	8	"spr0334"	"42Cyt_TMH_K5"	0	502	6466	6375
7	8	8	"cbpF"	"74N_term_wCS_O5"	0	503	1399	1304
7	9	8	"spr0693"	"34N_term_C9"	0	504	4720	4621
8	1	1	"pbp1b"	"47Cyt_TMH_P5"	0	505	8344	8260
8	2	1	"pcpA"	"62N_term_wCS_D9"	0	506	1026	938
8	3	1	"sphtra"	"8N_term_H9"	0	507	616	525
8	4	1	"cps4C"	"97Mult_L9"	0	508	1286	1180
8	5	1	"rrgB"	"95Mult_P9"	0	509	20261	20162
8	6	1	"TMP"	"96Mult_D13"	0	510	464	381
8	7	1	"LambdaSa04"	"94Mult_H13"	0	511	108	39
8	8	1	"Buffer"	"Normaliz_L13"	0	512	72	7
8	9	1	"Buffer"	"Normaliz_P13"	0	513	64	-7
8	1	2	"TMP"	"96Mult_D13"	0	514	1744	1655
8	2	2	"LambdaSa04"	"94Mult_H13"	0	515	249	149
8	3	2	"potD"	"65N_term_D1"	0	516	5009	4893
8	4	2	"pgdA"	"40N_term_H1"	0	517	6652	6511
8	5	2	"spr1370"	"38Cyt_TMH_L1"	0	518	14364	14251
8	6	2	"spr1418"	"82N_term_P1"	0	519	3642	3559
8	7	2	"stkP"	"67Cyt_TMH_D5"	0	520	1055	983
8	8	2	"spr1584"	"83N_term_H5"	0	521	884	817
8	9	2	"pbp2A"	"53N_term_L5"	0	522	1121	1055
8	1	3	"spr1418"	"82N_term_P1"	0	523	10640	10551
8	2	3	"stkP"	"67Cyt_TMH_D5"	0	524	4703	4600
8	3	3	"spr1584"	"83N_term_H5"	0	525	6763	6658
8	4	3	"pbp2A"	"53N_term_L5"	0	526	6654	6542
8	5	3	"pbp1b"	"47Cyt_TMH_P5"	0	527	5713	5618
8	6	3	"pcpA"	"62N_term_wCS_D9"	0	528	282	204
8	7	3	"sphtra"	"8N_term_H9"	0	529	145	70
8	8	3	"cps4C"	"97Mult_L9"	0	530	263	187
8	9	3	"rrgB"	"95Mult_P9"	0	531	624	554
8	1	4	"pcpA"	"62N_term_wCS_D9"	0	532	1912	1819
8	2	4	"sphtra"	"8N_term_H9"	0	533	1391	1287
8	3	4	"cps4C"	"97Mult_L9"	0	534	1405	1298
8	4	4	"rrgB"	"95Mult_P9"	0	535	4172	4054
8	5	4	"TMP"	"96Mult_D13"	0	536	429	335
8	6	4	"LambdaSa04"	"94Mult_H13"	0	537	129	48
8	7	4	"potD"	"65N_term_D1"	0	538	800	722
8	8	4	"pgdA"	"40N_term_H1"	0	539	1233	1155
8	9	4	"spr1370"	"38Cyt_TMH_L1"	0	540	5767	5695
8	1	5	"LambdaSa04"	"94Mult_H13"	0	541	306	215
8	2	5	"potD"	"65N_term_D1"	0	542	5271	5157
8	3	5	"pgdA"	"40N_term_H1"	0	543	6150	5987
8	4	5	"spr1370"	"38Cyt_TMH_L1"	0	544	16565	16363
8	5	5	"spr1418"	"82N_term_P1"	0	545	3729	3625
8	6	5	"stkP"	"67Cyt_TMH_D5"	0	546	1106	1029
8	7	5	"spr1584"	"83N_term_H5"	0	547	1165	1093
8	8	5	"pbp2A"	"53N_term_L5"	0	548	1036	966
8	9	5	"pbp1b"	"47Cyt_TMH_P5"	0	549	1676	1613
8	1	6	"stkP"	"67Cyt_TMH_D5"	0	550	5488	5379
8	2	6	"spr1584"	"83N_term_H5"	0	551	4453	4330
8	3	6	"pbp2A"	"53N_term_L5"	0	552	6675	6541
8	4	6	"pbp1b"	"47Cyt_TMH_P5"	0	553	17517	17375
8	5	6	"pcpA"	"62N_term_wCS_D9"	0	554	950	848
8	6	6	"sphtra"	"8N_term_H9"	0	555	160	76
8	7	6	"cps4C"	"97Mult_L9"	0	556	226	151
8	8	6	"rrgB"	"95Mult_P9"	0	557	966	898
8	9	6	"TMP"	"96Mult_D13"	0	558	107	44
8	1	7	"sphtra"	"8N_term_H9"	0	559	686	576
8	2	7	"cps4C"	"97Mult_L9"	0	560	1502	1377
8	3	7	"rrgB"	"95Mult_P9"	0	561	20854	20730
8	4	7	"TMP"	"96Mult_D13"	0	562	978	860
8	5	7	"LambdaSa04"	"94Mult_H13"	0	563	266	163
8	6	7	"potD"	"65N_term_D1"	0	564	2296	2205
8	7	7	"pgdA"	"40N_term_H1"	0	565	1154	1076
8	8	7	"spr1370"	"38Cyt_TMH_L1"	0	566	2799	2727
8	9	7	"spr1418"	"82N_term_P1"	0	567	548	484
8	1	8	"potD"	"65N_term_D1"	0	568	5792	5680
8	2	8	"pgdA"	"40N_term_H1"	0	569	6641	6529
8	3	8	"spr1370"	"38Cyt_TMH_L1"	0	570	16690	16586
8	4	8	"spr1418"	"82N_term_P1"	0	571	7424	7327
8	5	8	"stkP"	"67Cyt_TMH_D5"	0	572	3598	3508
8	6	8	"spr1584"	"83N_term_H5"	0	573	1830	1748
8	7	8	"pbp2A"	"53N_term_L5"	0	574	1855	1780
8	8	8	"pbp1b"	"47Cyt_TMH_P5"	0	575	1433	1365
8	9	8	"pcpA"	"62N_term_wCS_D9"	0	576	120	57
