# Supplementary material for: Data in support of proteomic analysis of pneumococcal pediatric clinical isolates to construct a protein array
Source: Data Brief. 2016 Feb 5;6:917–22. doi: 10.1016/j.dib.2016.01.057 (PMC4758182; doi:10.1016/j.dib.2016.01.057)
Supplement: Supplementary file 4 — Supplementary material [file mmc4.zip › Protein array raw data/IgG/C1_S48bis_IgG-Cy3.txt]

ATF	1.0
29	9    
"Type=GenePix Export 3"
"DateTime=2014/04/04 14:10:54"
"Settings=C:\Documents and Settings\Usuario\Escritorio\Datos Usuarios\Alfonso\Resultados ensayo\Abril 2014\Escaneado_04-04-14\Suero 48 Bis\S48bis_IgG-Cy3.gps"
"GalFile=C:\Documents and Settings\Usuario\Escritorio\Datos Usuarios\Alfonso\Gals\Gal_Alfonso.2.gal"
"PixelSize=5"
"Wavelengths=n/a	532"
"ImageFiles=n/a	C:\Documents and Settings\Usuario\Escritorio\Datos Usuarios\Alfonso\Resultados ensayo\Abril 2014\Escaneado_04-04-14\Suero 48 Bis\S48bis_IgG-Cy3.tif 1"
"NormalizationMethod=None"
"NormalizationFactors=n/a	1"
"JpegImage="
"StdDev=Type 1"
"RatioFormulations=W1/W2 (/532)"
"Barcode="
"BackgroundSubtraction=LocalFeature"
"ImageOrigin=0, 0"
"JpegOrigin=3385, 2080"
"Creator=GenePix Pro 4.1.1.4"
"Scanner=GenePix 4000B [92870]"
"FocusPosition=0"
"Temperature=27.21"
"LinesAveraged=1"
"Comment="
"PMTGain=n/a	420"
"ScanPower=n/a	100"
"LaserPower=n/a	2.85"
"LaserOnTime=n/a	42826"
"Filters=n/a	"
"ScanRegion=672,416,3800,1672"
"Supplier="
"Block"	"Column"	"Row"	"Name"	"ID"	"Flags"	"Index"	"F532 Median"	"F532 Median - B532"
1	1	1	"ABC_N/P"	"90Mult_M8"	0	1	481	368
1	2	1	"spr1221"	"99Mult_A12"	0	2	797	676
1	3	1	"spr1403"	"91Mult_E12"	0	3	881	759
1	4	1	"spr1496"	"92Mult_I12"	0	4	452	319
1	5	1	"ABC_NP"	"100Mult_M12"	0	5	789	641
1	6	1	"SP_0462"	"77CellW_A16"	0	6	1090	934
1	7	1	"SP_0464"	"81CellW_E16"	0	7	909	755
1	8	1	"Buffer"	"Normaliz_I16"	-50	8	153	8
1	9	1	"Buffer"	"Normaliz_M16"	-50	9	142	2
1	1	2	"SP_0462"	"77CellW_A16"	0	10	988	863
1	2	2	"SP_0464"	"81CellW_E16"	0	11	646	491
1	3	2	"fstH"	"84Mult_A4"	0	12	1721	1559
1	4	2	"comA"	"85Mult_E4"	0	13	808	614
1	5	2	"zmpB"	"86Mult_I4"	0	14	793	558
1	6	2	"spr0601"	"98Mult_M4"	0	15	1385	1213
1	7	2	"celB"	"87Mult_A8"	0	16	800	630
1	8	2	"iga"	"88Mult_E8"	0	17	1772	1594
1	9	2	"glnP"	"89Mult_I8"	0	18	507	339
1	1	3	"spr0601"	"98Mult_M4"	0	19	942	805
1	2	3	"celB"	"87Mult_A8"	0	20	644	458
1	3	3	"iga"	"88Mult_E8"	0	21	1216	1045
1	4	3	"glnP"	"89Mult_I8"	0	22	399	229
1	5	3	"ABC_N/P"	"90Mult_M8"	0	23	811	630
1	6	3	"spr1221"	"99Mult_A12"	0	24	1132	956
1	7	3	"spr1403"	"91Mult_E12"	0	25	985	806
1	8	3	"spr1496"	"92Mult_I12"	0	26	713	505
1	9	3	"ABC_NP"	"100Mult_M12"	0	27	1067	863
1	1	4	"spr1221"	"99Mult_A12"	0	28	1064	911
1	2	4	"spr1403"	"91Mult_E12"	0	29	878	690
1	3	4	"spr1496"	"92Mult_I12"	0	30	440	200
1	4	4	"ABC_NP"	"100Mult_M12"	0	31	869	660
1	5	4	"SP_0462"	"77CellW_A16"	0	32	1158	974
1	6	4	"SP_0464"	"81CellW_E16"	0	33	749	571
1	7	4	"fstH"	"84Mult_A4"	0	34	1897	1703
1	8	4	"comA"	"85Mult_E4"	0	35	1117	829
1	9	4	"zmpB"	"86Mult_I4"	0	36	1088	865
1	1	5	"SP_0464"	"81CellW_E16"	0	37	773	608
1	2	5	"fstH"	"84Mult_A4"	0	38	1649	1459
1	3	5	"comA"	"85Mult_E4"	0	39	885	631
1	4	5	"zmpB"	"86Mult_I4"	0	40	707	364
1	5	5	"spr0601"	"98Mult_M4"	0	41	1202	987
1	6	5	"celB"	"87Mult_A8"	0	42	649	463
1	7	5	"iga"	"88Mult_E8"	0	43	1368	1173
1	8	5	"glnP"	"89Mult_I8"	0	44	453	246
1	9	5	"ABC_N/P"	"90Mult_M8"	0	45	1100	881
1	1	6	"celB"	"87Mult_A8"	0	46	728	539
1	2	6	"iga"	"88Mult_E8"	0	47	1393	1213
1	3	6	"glnP"	"89Mult_I8"	0	48	393	216
1	4	6	"ABC_N/P"	"90Mult_M8"	0	49	646	459
1	5	6	"spr1221"	"99Mult_A12"	0	50	1049	861
1	6	6	"spr1403"	"91Mult_E12"	0	51	783	587
1	7	6	"spr1496"	"92Mult_I12"	0	52	605	392
1	8	6	"ABC_NP"	"100Mult_M12"	0	53	1102	877
1	9	6	"SP_0462"	"77CellW_A16"	0	54	1705	1451
1	1	7	"spr1403"	"91Mult_E12"	0	55	942	751
1	2	7	"spr1496"	"92Mult_I12"	0	56	523	325
1	3	7	"ABC_NP"	"100Mult_M12"	0	57	954	770
1	4	7	"SP_0462"	"77CellW_A16"	0	58	1105	922
1	5	7	"SP_0464"	"81CellW_E16"	0	59	719	527
1	6	7	"fstH"	"84Mult_A4"	0	60	1798	1588
1	7	7	"comA"	"85Mult_E4"	0	61	1117	900
1	8	7	"zmpB"	"86Mult_I4"	0	62	876	640
1	9	7	"spr0601"	"98Mult_M4"	0	63	1732	1494
1	1	8	"fstH"	"84Mult_A4"	0	64	1881	1728
1	2	8	"comA"	"85Mult_E4"	0	65	989	824
1	3	8	"zmpB"	"86Mult_I4"	0	66	787	610
1	4	8	"spr0601"	"98Mult_M4"	0	67	1211	1037
1	5	8	"celB"	"87Mult_A8"	0	68	738	562
1	6	8	"iga"	"88Mult_E8"	0	69	1797	1602
1	7	8	"glnP"	"89Mult_I8"	0	70	494	302
1	8	8	"ABC_N/P"	"90Mult_M8"	0	71	1026	836
1	9	8	"spr1221"	"99Mult_A12"	0	72	1646	1455
2	1	1	"lytB"	"31CellW_N8"	0	73	3471	3223
2	2	1	"prtA"	"20CellW_B12"	0	74	8527	8237
2	3	1	"bgaA"	"43CellW_F12"	0	75	2682	2415
2	4	1	"nanA"	"46CellW_J12"	0	76	2348	2153
2	5	1	"spr1652/pfbA"	"25CellW_N12"	0	77	1427	1276
2	6	1	"nisP"	"39CellW_B16"	0	78	1084	959
2	7	1	"spr1906"	"73CellW_F16"	0	79	579	478
2	8	1	"Buffer"	"Normaliz_J16"	-50	80	88	-4
2	9	1	"Buffer"	"Normaliz_N16"	-50	81	84	-6
2	1	2	"nisP"	"39CellW_B16"	0	82	3165	2837
2	2	2	"spr1906"	"73CellW_F16"	0	83	1785	1466
2	3	2	"psrP"	"71CellW_B4"	0	84	1407	1139
2	4	2	"pblB_nt"	"48CellW_F4"	0	85	1092	847
2	5	2	"pblB_ct"	"49CellW_J4"	0	86	1778	1600
2	6	2	"spr0075/pfbB"	"24CellW_N4"	0	87	6318	6179
2	7	2	"pulA"	"19CellW_B8"	0	88	1542	1416
2	8	2	"hysA"	"51CellW_F8"	0	89	5719	5604
2	9	2	"spr0328"	"26CellW_J8"	0	90	1008	905
2	1	3	"spr0075/pfbB"	"24CellW_N4"	0	91	14760	14434
2	2	3	"pulA"	"19CellW_B8"	0	92	4995	4683
2	3	3	"hysA"	"51CellW_F8"	0	93	13415	13136
2	4	3	"spr0328"	"26CellW_J8"	0	94	2505	2247
2	5	3	"lytB"	"31CellW_N8"	0	95	1644	1437
2	6	3	"prtA"	"20CellW_B12"	0	96	4666	4496
2	7	3	"bgaA"	"43CellW_F12"	0	97	1317	1161
2	8	3	"nanA"	"46CellW_J12"	0	98	1045	897
2	9	3	"spr1652/pfbA"	"25CellW_N12"	0	99	836	716
2	1	4	"prtA"	"20CellW_B12"	0	100	9679	9352
2	2	4	"bgaA"	"43CellW_F12"	0	101	3220	2940
2	3	4	"nanA"	"46CellW_J12"	0	102	2501	2234
2	4	4	"spr1652/pfbA"	"25CellW_N12"	0	103	2009	1774
2	5	4	"nisP"	"39CellW_B16"	0	104	1661	1413
2	6	4	"spr1906"	"73CellW_F16"	0	105	925	706
2	7	4	"psrP"	"71CellW_B4"	0	106	711	521
2	8	4	"pblB_nt"	"48CellW_F4"	0	107	524	353
2	9	4	"pblB_ct"	"49CellW_J4"	0	108	1010	861
2	1	5	"spr1906"	"73CellW_F16"	0	109	1879	1539
2	2	5	"psrP"	"71CellW_B4"	0	110	7409	7121
2	3	5	"pblB_nt"	"48CellW_F4"	0	111	1088	818
2	4	5	"pblB_ct"	"49CellW_J4"	0	112	2157	1915
2	5	5	"spr0075/pfbB"	"24CellW_N4"	0	113	7966	7703
2	6	5	"pulA"	"19CellW_B8"	0	114	2420	2165
2	7	5	"hysA"	"51CellW_F8"	0	115	7656	7442
2	8	5	"spr0328"	"26CellW_J8"	0	116	1564	1367
2	9	5	"lytB"	"31CellW_N8"	0	117	1086	904
2	1	6	"pulA"	"19CellW_B8"	0	118	4700	4373
2	2	6	"hysA"	"51CellW_F8"	0	119	15782	15463
2	3	6	"spr0328"	"26CellW_J8"	0	120	3448	3136
2	4	6	"lytB"	"31CellW_N8"	0	121	2035	1747
2	5	6	"prtA"	"20CellW_B12"	0	122	5400	5136
2	6	6	"bgaA"	"43CellW_F12"	0	123	1940	1705
2	7	6	"nanA"	"46CellW_J12"	0	124	1917	1666
2	8	6	"spr1652/pfbA"	"25CellW_N12"	0	125	1206	987
2	9	6	"nisP"	"39CellW_B16"	0	126	1162	983
2	1	7	"bgaA"	"43CellW_F12"	0	127	3877	3564
2	2	7	"nanA"	"46CellW_J12"	0	128	3720	3384
2	3	7	"spr1652/pfbA"	"25CellW_N12"	0	129	2715	2392
2	4	7	"nisP"	"39CellW_B16"	0	130	2599	2328
2	5	7	"spr1906"	"73CellW_F16"	0	131	1390	1166
2	6	7	"psrP"	"71CellW_B4"	0	132	5609	5283
2	7	7	"pblB_nt"	"48CellW_F4"	0	133	1481	1161
2	8	7	"pblB_ct"	"49CellW_J4"	0	134	1565	1344
2	9	7	"spr0075/pfbB"	"24CellW_N4"	0	135	5938	5754
2	1	8	"psrP"	"71CellW_B4"	0	136	1868	1568
2	2	8	"pblB_nt"	"48CellW_F4"	0	137	1543	1239
2	3	8	"pblB_ct"	"49CellW_J4"	0	138	2958	2676
2	4	8	"spr0075/pfbB"	"24CellW_N4"	0	139	11752	11505
2	5	8	"pulA"	"19CellW_B8"	0	140	2847	2623
2	6	8	"hysA"	"51CellW_F8"	0	141	8501	8277
2	7	8	"spr0328"	"26CellW_J8"	0	142	2075	1831
2	8	8	"lytB"	"31CellW_N8"	0	143	1654	1438
2	9	8	"prtA"	"20CellW_B12"	0	144	4550	4333
3	1	1	"nanB"	"58Secret_O8"	0	145	4232	4015
3	2	1	"spr1875"	"7Secret_C12"	0	146	4731	4499
3	3	1	"galU"	"21Secret_G12"	0	147	3497	3234
3	4	1	"cbpA"	"5Secret_K12"	0	148	8749	8483
3	5	1	"gsp_781"	"2Secret_O12"	0	149	9802	9569
3	6	1	"Control_1"	"C16"	0	150	3878	3665
3	7	1	"Control_2"	"G16"	-50	151	214	16
3	8	1	"Buffer"	"Normaliz_K16"	-50	152	209	-1
3	9	1	"Buffer"	"Normaliz_O16"	-50	153	253	-1
3	1	2	"Control_1"	"C16"	0	154	4297	4049
3	2	2	"Control_2"	"G16"	-50	155	263	-4
3	3	2	"bloodAB"	"59Secret_C4"	0	156	2465	2173
3	4	2	"strH"	"32Secret_G4"	0	157	1658	1390
3	5	2	"lysM"	"50Secret_K4"	0	158	1956	1741
3	6	2	"lytB"	"63Secret_O4"	0	159	2071	1867
3	7	2	"phtE"	"45Secret_C8"	0	160	1868	1672
3	8	2	"spr0931"	"36Secret_G8"	0	161	2035	1842
3	9	2	"lytC"	"56Secret_K8"	0	162	2897	2676
3	1	3	"lytB"	"63Secret_O4"	0	163	2638	2360
3	2	3	"phtE"	"45Secret_C8"	0	164	2260	1995
3	3	3	"spr0931"	"36Secret_G8"	0	165	2163	1912
3	4	3	"lytC"	"56Secret_K8"	0	166	2643	2400
3	5	3	"nanB"	"58Secret_O8"	0	167	3862	3622
3	6	3	"spr1875"	"7Secret_C12"	0	168	4350	4125
3	7	3	"galU"	"21Secret_G12"	0	169	3085	2881
3	8	3	"cbpA"	"5Secret_K12"	0	170	8467	8272
3	9	3	"gsp_781"	"2Secret_O12"	0	171	9895	9658
3	1	4	"spr1875"	"7Secret_C12"	0	172	5729	5417
3	2	4	"galU"	"21Secret_G12"	0	173	3840	3540
3	3	4	"cbpA"	"5Secret_K12"	0	174	9669	9379
3	4	4	"gsp_781"	"2Secret_O12"	0	175	9689	9405
3	5	4	"Control_1"	"C16"	0	176	4355	4082
3	6	4	"Control_2"	"G16"	-50	177	263	15
3	7	4	"bloodAB"	"59Secret_C4"	0	178	2432	2218
3	8	4	"strH"	"32Secret_G4"	0	179	1705	1498
3	9	4	"lysM"	"50Secret_K4"	0	180	2612	2369
3	1	5	"Control_2"	"G16"	-50	181	305	17
3	2	5	"bloodAB"	"59Secret_C4"	0	182	2720	2427
3	3	5	"strH"	"32Secret_G4"	0	183	1731	1434
3	4	5	"lysM"	"50Secret_K4"	0	184	2090	1819
3	5	5	"lytB"	"63Secret_O4"	0	185	2122	1862
3	6	5	"phtE"	"45Secret_C8"	0	186	2130	1894
3	7	5	"spr0931"	"36Secret_G8"	0	187	2003	1795
3	8	5	"lytC"	"56Secret_K8"	0	188	2858	2658
3	9	5	"nanB"	"58Secret_O8"	0	189	4712	4467
3	1	6	"phtE"	"45Secret_C8"	0	190	2707	2418
3	2	6	"spr0931"	"36Secret_G8"	0	191	2420	2154
3	3	6	"lytC"	"56Secret_K8"	0	192	3113	2854
3	4	6	"nanB"	"58Secret_O8"	0	193	4318	4046
3	5	6	"spr1875"	"7Secret_C12"	0	194	4719	4428
3	6	6	"galU"	"21Secret_G12"	0	195	3344	3083
3	7	6	"cbpA"	"5Secret_K12"	0	196	8272	8057
3	8	6	"gsp_781"	"2Secret_O12"	0	197	10073	9878
3	9	6	"Control_1"	"C16"	0	198	5221	5002
3	1	7	"galU"	"21Secret_G12"	0	199	4349	4037
3	2	7	"cbpA"	"5Secret_K12"	0	200	10089	9778
3	3	7	"gsp_781"	"2Secret_O12"	0	201	11081	10791
3	4	7	"Control_1"	"C16"	0	202	5554	5259
3	5	7	"Control_2"	"G16"	-50	203	294	8
3	6	7	"bloodAB"	"59Secret_C4"	0	204	2838	2586
3	7	7	"strH"	"32Secret_G4"	0	205	1754	1534
3	8	7	"lysM"	"50Secret_K4"	0	206	3205	3003
3	9	7	"lytB"	"63Secret_O4"	0	207	2863	2633
3	1	8	"bloodAB"	"59Secret_C4"	0	208	3652	3311
3	2	8	"strH"	"32Secret_G4"	0	209	2454	2094
3	3	8	"lysM"	"50Secret_K4"	0	210	3055	2726
3	4	8	"lytB"	"63Secret_O4"	0	211	2839	2534
3	5	8	"phtE"	"45Secret_C8"	0	212	2748	2460
3	6	8	"spr0931"	"36Secret_G8"	0	213	2696	2436
3	7	8	"lytC"	"56Secret_K8"	0	214	3607	3366
3	8	8	"nanB"	"58Secret_O8"	0	215	4901	4666
3	9	8	"spr1875"	"7Secret_C12"	0	216	5481	5210
4	1	1	"Control_10"	"P8"	-50	217	221	15
4	2	1	"Control_11"	"D12"	-50	218	202	38
4	3	1	"Control_12"	"H12"	0	219	410	277
4	4	1	"Buffer"	"Normaliz_L12"	-50	220	113	4
4	5	1	"Buffer"	"Normaliz_P12"	-50	221	92	-6
4	6	1	"Control+"	"Rango0.2_D16"	0	222	1887	1790
4	7	1	"Control+"	"Rango0.1_H16"	0	223	183	107
4	8	1	"Buffer"	"Normaliz_L16"	-50	224	62	-1
4	9	1	"Buffer"	"Normaliz_P16"	-50	225	62	0
4	1	2	"Control+"	"Rango0.2_D16"	0	226	5649	5387
4	2	2	"Control+"	"Rango0.1_H16"	0	227	782	606
4	3	2	"Control_3"	"D4"	0	228	2059	1923
4	4	2	"Control_4"	"H4"	-50	229	129	7
4	5	2	"Control_5"	"L4"	0	230	207	107
4	6	2	"Control_6"	"P4"	-50	231	93	-7
4	7	2	"Control_7"	"D8"	-50	232	88	-2
4	8	2	"Control_8"	"H8"	-50	233	78	0
4	9	2	"Control_9"	"L8"	-50	234	80	7
4	1	3	"Control_6"	"P4"	-50	235	222	10
4	2	3	"Control_7"	"D8"	-50	236	197	15
4	3	3	"Control_8"	"H8"	-50	237	162	10
4	4	3	"Control_9"	"L8"	-50	238	155	19
4	5	3	"Control_10"	"P8"	-50	239	136	21
4	6	3	"Control_11"	"D12"	-50	240	124	19
4	7	3	"Control_12"	"H12"	0	241	321	219
4	8	3	"Buffer"	"Normaliz_L12"	-50	242	99	1
4	9	3	"Buffer"	"Normaliz_P12"	-50	243	91	0
4	1	4	"Control_11"	"D12"	-50	244	190	4
4	2	4	"Control_12"	"H12"	0	245	734	555
4	3	4	"Buffer"	"Normaliz_L12"	-50	246	170	2
4	4	4	"Buffer"	"Normaliz_P12"	-50	247	147	-4
4	5	4	"Control+"	"Rango0.2_D16"	0	248	3304	3159
4	6	4	"Control+"	"Rango0.1_H16"	0	249	4009	3862
4	7	4	"Control_3"	"D4"	0	250	1765	1638
4	8	4	"Control_4"	"H4"	-50	251	118	-5
4	9	4	"Control_5"	"L4"	0	252	174	68
4	1	5	"Control+"	"Rango0.1_H16"	0	253	7303	7107
4	2	5	"Control_3"	"D4"	0	254	3010	2829
4	3	5	"Control_4"	"H4"	-50	255	192	10
4	4	5	"Control_5"	"L4"	-50	256	180	12
4	5	5	"Control_6"	"P4"	-50	257	146	-8
4	6	5	"Control_7"	"D8"	-50	258	151	-5
4	7	5	"Control_8"	"H8"	-50	259	147	2
4	8	5	"Control_9"	"L8"	0	260	372	228
4	9	5	"Control_10"	"P8"	-50	261	141	25
4	1	6	"Control_7"	"D8"	-50	262	231	15
4	2	6	"Control_8"	"H8"	-50	263	219	8
4	3	6	"Control_9"	"L8"	-50	264	256	44
4	4	6	"Control_10"	"P8"	-50	265	205	7
4	5	6	"Control_11"	"D12"	-50	266	168	-8
4	6	6	"Control_12"	"H12"	0	267	420	259
4	7	6	"Buffer"	"Normaliz_L12"	-50	268	179	13
4	8	6	"Buffer"	"Normaliz_P12"	-50	269	165	10
4	9	6	"Control+"	"Rango0.2_D16"	0	270	3533	3413
4	1	7	"Control_12"	"H12"	0	271	766	513
4	2	7	"Buffer"	"Normaliz_L12"	-50	272	246	-7
4	3	7	"Buffer"	"Normaliz_P12"	-50	273	224	-30
4	4	7	"Control+"	"Rango0.2_D16"	0	274	5600	5342
4	5	7	"Control+"	"Rango0.1_H16"	0	275	1136	948
4	6	7	"Control_3"	"D4"	0	276	3306	3149
4	7	7	"Control_4"	"H4"	-50	277	162	-5
4	8	7	"Control_5"	"L4"	0	278	340	187
4	9	7	"Control_6"	"P4"	-50	279	128	6
4	1	8	"Control_3"	"D4"	0	280	5508	5246
4	2	8	"Control_4"	"H4"	-50	281	288	32
4	3	8	"Control_5"	"L4"	-50	282	258	24
4	4	8	"Control_6"	"P4"	-50	283	225	22
4	5	8	"Control_7"	"D8"	0	284	300	119
4	6	8	"Control_8"	"H8"	-50	285	172	6
4	7	8	"Control_9"	"L8"	-50	286	179	21
4	8	8	"Control_10"	"P8"	-50	287	169	28
4	9	8	"Control_11"	"D12"	-50	288	134	24
5	1	1	"GADPH"	"68Cyt_M7"	0	289	3820	3632
5	2	1	"abc_sbp_2"	"30Lip_A11"	0	290	3933	3748
5	3	1	"abc_sbp"	"29Lip_E11"	0	291	4227	4035
5	4	1	"spr0174"	"79Lip_I11"	0	292	2181	1995
5	5	1	"aliA"	"10Lip_M11"	0	293	2808	2626
5	6	1	"slrA"	"17Lip_A15"	0	294	3586	3406
5	7	1	"spr0747"	"37Lip_E15"	0	295	4378	4202
5	8	1	"Buffer"	"Normaliz_I15"	-50	296	187	1
5	9	1	"Buffer"	"Normaliz_M15"	-50	297	178	-27
5	1	2	"slrA"	"17Lip_A15"	0	298	2904	2724
5	2	2	"spr0747"	"37Lip_E15"	0	299	3571	3405
5	3	2	"spxB"	"13Cyt_A3"	0	300	3446	3267
5	4	2	"clpP"	"66Cyt_E3"	0	301	3528	3344
5	5	2	"pavA"	"69Cyt_I3"	0	302	3055	2886
5	6	2	"eno"	"14Cyt_M3"	0	303	5531	5366
5	7	2	"PppA"	"70Cyt_A7"	0	304	4457	4293
5	8	2	"ply"	"11Cyt_E7"	0	305	7915	7738
5	9	2	"lytA"	"12Cyt_I7"	0	306	12242	12035
5	1	3	"eno"	"14Cyt_M3"	0	307	4880	4703
5	2	3	"PppA"	"70Cyt_A7"	0	308	3685	3527
5	3	3	"ply"	"11Cyt_E7"	0	309	6370	6188
5	4	3	"lytA"	"12Cyt_I7"	0	310	9530	9345
5	5	3	"GADPH"	"68Cyt_M7"	0	311	3271	3112
5	6	3	"abc_sbp_2"	"30Lip_A11"	0	312	3462	3293
5	7	3	"abc_sbp"	"29Lip_E11"	0	313	3645	3470
5	8	3	"spr0174"	"79Lip_I11"	0	314	2056	1871
5	9	3	"aliA"	"10Lip_M11"	0	315	3481	3240
5	1	4	"abc_sbp_2"	"30Lip_A11"	0	316	3221	3049
5	2	4	"abc_sbp"	"29Lip_E11"	0	317	2933	2773
5	3	4	"spr0174"	"79Lip_I11"	0	318	1580	1412
5	4	4	"aliA"	"10Lip_M11"	0	319	2050	1881
5	5	4	"slrA"	"17Lip_A15"	0	320	2732	2563
5	6	4	"spr0747"	"37Lip_E15"	0	321	3644	3467
5	7	4	"spxB"	"13Cyt_A3"	0	322	3536	3336
5	8	4	"clpP"	"66Cyt_E3"	0	323	3830	3615
5	9	4	"pavA"	"69Cyt_I3"	0	324	4361	4087
5	1	5	"spr0747"	"37Lip_E15"	0	325	3194	3021
5	2	5	"spxB"	"13Cyt_A3"	0	326	2870	2695
5	3	5	"clpP"	"66Cyt_E3"	0	327	2945	2775
5	4	5	"pavA"	"69Cyt_I3"	0	328	2864	2702
5	5	5	"eno"	"14Cyt_M3"	0	329	5544	5366
5	6	5	"PppA"	"70Cyt_A7"	0	330	4018	3832
5	7	5	"ply"	"11Cyt_E7"	0	331	7708	7426
5	8	5	"lytA"	"12Cyt_I7"	0	332	15203	14952
5	9	5	"GADPH"	"68Cyt_M7"	0	333	4459	4194
5	1	6	"PppA"	"70Cyt_A7"	0	334	3205	3050
5	2	6	"ply"	"11Cyt_E7"	0	335	5778	5610
5	3	6	"lytA"	"12Cyt_I7"	0	336	8824	8662
5	4	6	"GADPH"	"68Cyt_M7"	0	337	2992	2840
5	5	6	"abc_sbp_2"	"30Lip_A11"	0	338	3401	3224
5	6	6	"abc_sbp"	"29Lip_E11"	0	339	3362	3170
5	7	6	"spr0174"	"79Lip_I11"	0	340	2421	2195
5	8	6	"aliA"	"10Lip_M11"	0	341	3396	3152
5	9	6	"slrA"	"17Lip_A15"	0	342	4296	4033
5	1	7	"abc_sbp"	"29Lip_E11"	0	343	1779	1665
5	2	7	"spr0174"	"79Lip_I11"	0	344	986	865
5	3	7	"aliA"	"10Lip_M11"	0	345	1356	1233
5	4	7	"slrA"	"17Lip_A15"	0	346	1765	1637
5	5	7	"spr0747"	"37Lip_E15"	0	347	2651	2508
5	6	7	"spxB"	"13Cyt_A3"	0	348	2414	2233
5	7	7	"clpP"	"66Cyt_E3"	0	349	3521	3317
5	8	7	"pavA"	"69Cyt_I3"	0	350	3277	3081
5	9	7	"eno"	"14Cyt_M3"	0	351	6156	5947
5	1	8	"spxB"	"13Cyt_A3"	0	352	680	617
5	2	8	"clpP"	"66Cyt_E3"	0	353	673	612
5	3	8	"pavA"	"69Cyt_I3"	0	354	624	559
5	4	8	"eno"	"14Cyt_M3"	0	355	1426	1360
5	5	8	"PppA"	"70Cyt_A7"	0	356	1203	1133
5	6	8	"ply"	"11Cyt_E7"	0	357	1987	1912
5	7	8	"lytA"	"12Cyt_I7"	0	358	4114	4036
5	8	8	"GADPH"	"68Cyt_M7"	0	359	1075	999
5	9	8	"abc_sbp_2"	"30Lip_A11"	0	360	1542	1456
6	1	1	"psaA"	"6Lip_N7"	0	361	8790	8171
6	2	1	"ABC_SBP"	"57Lip_B11"	0	362	5083	4439
6	3	1	"ABC_SBP"	"52Lip_F11"	0	363	3119	2873
6	4	1	"piuA"	"18Lip_J11"	0	364	6359	6161
6	5	1	"amiA"	"3Lip_N11"	0	365	2948	2755
6	6	1	"msmE"	"78Lip_B15"	0	366	4257	4045
6	7	1	"MalX"	"22Lip_F15"	0	367	3487	3250
6	8	1	"Buffer"	"Normaliz_J15"	-50	368	198	-27
6	9	1	"Buffer"	"Normaliz_N15"	-50	369	182	-23
6	1	2	"msmE"	"78Lip_B15"	0	370	3758	3041
6	2	2	"MalX"	"22Lip_F15"	0	371	3279	2585
6	3	2	"prsA_ppmA"	"16Lip_B3"	0	372	2027	1410
6	4	2	"lmb"	"33Lip_F3"	0	373	2855	2109
6	5	2	"piaA"	"15Lip_J3"	0	374	4293	3633
6	6	2	"phtA"	"55Lip_N3"	0	375	4046	3524
6	7	2	"glnH"	"28Lip_B7"	0	376	3193	2846
6	8	2	"pstS"	"80Lip_F7"	0	377	1470	1247
6	9	2	"aliB"	"1Lip_J7"	0	378	1337	1199
6	1	3	"phtA"	"55Lip_N3"	0	379	4819	3949
6	2	3	"glnH"	"28Lip_B7"	0	380	3569	3363
6	3	3	"pstS"	"80Lip_F7"	0	381	1753	1503
6	4	3	"aliB"	"1Lip_J7"	0	382	2559	1652
6	5	3	"psaA"	"6Lip_N7"	0	383	5964	5096
6	6	3	"ABC_SBP"	"57Lip_B11"	0	384	3524	2768
6	7	3	"ABC_SBP"	"52Lip_F11"	0	385	1537	1011
6	8	3	"piuA"	"18Lip_J11"	0	386	3457	3171
6	9	3	"amiA"	"3Lip_N11"	0	387	790	647
6	1	4	"ABC_SBP"	"57Lip_B11"	0	388	5698	4932
6	2	4	"ABC_SBP"	"52Lip_F11"	0	389	2870	2664
6	3	4	"piuA"	"18Lip_J11"	0	390	5737	5482
6	4	4	"amiA"	"3Lip_N11"	0	391	2427	1533
6	5	4	"msmE"	"78Lip_B15"	0	392	2458	1574
6	6	4	"MalX"	"22Lip_F15"	0	393	2295	1609
6	7	4	"prsA_ppmA"	"16Lip_B3"	0	394	1299	872
6	8	4	"lmb"	"33Lip_F3"	0	395	1358	1118
6	9	4	"piaA"	"15Lip_J3"	0	396	2226	2077
6	1	5	"MalX"	"22Lip_F15"	0	397	3958	3053
6	2	5	"prsA_ppmA"	"16Lip_B3"	0	398	3002	2774
6	3	5	"lmb"	"33Lip_F3"	0	399	2663	2297
6	4	5	"piaA"	"15Lip_J3"	0	400	3597	2721
6	5	5	"phtA"	"55Lip_N3"	0	401	2664	2035
6	6	5	"glnH"	"28Lip_B7"	0	402	2044	1615
6	7	5	"pstS"	"80Lip_F7"	0	403	1352	1122
6	8	5	"aliB"	"1Lip_J7"	0	404	1214	969
6	9	5	"psaA"	"6Lip_N7"	0	405	3686	3507
6	1	6	"glnH"	"28Lip_B7"	0	406	4508	3657
6	2	6	"pstS"	"80Lip_F7"	0	407	2072	1789
6	3	6	"aliB"	"1Lip_J7"	0	408	3123	2342
6	4	6	"psaA"	"6Lip_N7"	0	409	7258	6789
6	5	6	"ABC_SBP"	"57Lip_B11"	0	410	3146	2604
6	6	6	"ABC_SBP"	"52Lip_F11"	0	411	1462	861
6	7	6	"piuA"	"18Lip_J11"	0	412	3003	2746
6	8	6	"amiA"	"3Lip_N11"	0	413	726	539
6	9	6	"msmE"	"78Lip_B15"	0	414	1090	957
6	1	7	"ABC_SBP"	"52Lip_F11"	0	415	2946	2499
6	2	7	"piuA"	"18Lip_J11"	0	416	5647	4982
6	3	7	"amiA"	"3Lip_N11"	0	417	2009	1360
6	4	7	"msmE"	"78Lip_B15"	0	418	1428	1090
6	5	7	"MalX"	"22Lip_F15"	0	419	951	657
6	6	7	"prsA_ppmA"	"16Lip_B3"	0	420	431	12
6	7	7	"lmb"	"33Lip_F3"	0	421	573	410
6	8	7	"piaA"	"15Lip_J3"	0	422	775	661
6	9	7	"phtA"	"55Lip_N3"	0	423	489	402
6	1	8	"prsA_ppmA"	"16Lip_B3"	0	424	523	399
6	2	8	"lmb"	"33Lip_F3"	0	425	694	506
6	3	8	"piaA"	"15Lip_J3"	0	426	729	550
6	4	8	"phtA"	"55Lip_N3"	0	427	448	339
6	5	8	"glnH"	"28Lip_B7"	0	428	256	176
6	6	8	"pstS"	"80Lip_F7"	0	429	176	106
6	7	8	"aliB"	"1Lip_J7"	-50	430	118	53
6	8	8	"psaA"	"6Lip_N7"	0	431	352	285
6	9	8	"ABC_SBP"	"57Lip_B11"	0	432	228	162
7	1	1	"cbpF"	"74N_term_wCS_O7"	0	433	1638	1473
7	2	1	"spr0693"	"34N_term_C11"	0	434	1995	1825
7	3	1	"ezrA"	"75N_term_G11"	0	435	1684	1504
7	4	1	"pepXP"	"72N_term_K11"	-50	436	2136	1934
7	5	1	"phtD"	"44N_term_O11"	0	437	2869	2662
7	6	1	"phpA"	"27N_term_C15"	0	438	4735	4536
7	7	1	"srtA"	"64N_term_wCS_G15"	0	439	3778	3582
7	8	1	"Buffer"	"Normaliz_K15"	-50	440	188	-9
7	9	1	"Buffer"	"Normaliz_O15"	-50	441	197	-4
7	1	2	"phpA"	"27N_term_C15"	0	442	2956	2788
7	2	2	"srtA"	"64N_term_wCS_G15"	0	443	2483	2253
7	3	2	"adcA"	"23Lip_C3"	0	444	1357	1077
7	4	2	"sp_2093"	"76N_term_G3"	0	445	1176	730
7	5	2	"comB"	"54N_term_K3"	0	446	1267	980
7	6	2	"pspA"	"4N_term_O3"	0	447	2744	2535
7	7	2	"pbpX"	"41N_term_C7"	0	448	2676	2459
7	8	2	"pbpA"	"9N_term_G7"	0	449	1461	1261
7	9	2	"spr0334"	"42Cyt_TMH_K7"	0	450	4036	3845
7	1	3	"pspA"	"4N_term_O3"	0	451	1975	1815
7	2	3	"pbpX"	"41N_term_C7"	0	452	1647	1270
7	3	3	"pbpA"	"9N_term_G7"	0	453	1319	779
7	4	3	"spr0334"	"42Cyt_TMH_K7"	0	454	2174	1136
7	5	3	"cbpF"	"74N_term_wCS_O7"	0	455	1326	642
7	6	3	"spr0693"	"34N_term_C11"	0	456	2196	1807
7	7	3	"ezrA"	"75N_term_G11"	0	457	2167	1206
7	8	3	"pepXP"	"72N_term_K11"	0	458	2154	1775
7	9	3	"phtD"	"44N_term_O11"	0	459	3101	2895
7	1	4	"spr0693"	"34N_term_C11"	0	460	1722	1506
7	2	4	"ezrA"	"75N_term_G11"	0	461	1386	922
7	3	4	"pepXP"	"72N_term_K11"	0	462	1276	801
7	4	4	"phtD"	"44N_term_O11"	0	463	2136	1415
7	5	4	"phpA"	"27N_term_C15"	0	464	2978	2497
7	6	4	"srtA"	"64N_term_wCS_G15"	0	465	2705	2308
7	7	4	"adcA"	"23Lip_C3"	0	466	1913	1194
7	8	4	"sp_2093"	"76N_term_G3"	0	467	1470	1197
7	9	4	"comB"	"54N_term_K3"	0	468	2170	1932
7	1	5	"srtA"	"64N_term_wCS_G15"	0	469	2064	1859
7	2	5	"adcA"	"23Lip_C3"	0	470	1233	823
7	3	5	"sp_2093"	"76N_term_G3"	0	471	999	613
7	4	5	"comB"	"54N_term_K3"	0	472	1116	752
7	5	5	"pspA"	"4N_term_O3"	0	473	2121	1633
7	6	5	"pbpX"	"41N_term_C7"	0	474	2169	1677
7	7	5	"pbpA"	"9N_term_G7"	0	475	1649	708
7	8	5	"spr0334"	"42Cyt_TMH_K7"	0	476	3227	2951
7	9	5	"cbpF"	"74N_term_wCS_O7"	0	477	2296	2019
7	1	6	"pbpX"	"41N_term_C7"	0	478	1325	1126
7	2	6	"pbpA"	"9N_term_G7"	0	479	663	217
7	3	6	"spr0334"	"42Cyt_TMH_K7"	0	480	2179	1792
7	4	6	"cbpF"	"74N_term_wCS_O7"	0	481	1943	932
7	5	6	"spr0693"	"34N_term_C11"	0	482	2395	1662
7	6	6	"ezrA"	"75N_term_G11"	0	483	2541	1878
7	7	6	"pepXP"	"72N_term_K11"	0	484	2265	1079
7	8	6	"phtD"	"44N_term_O11"	0	485	2999	2669
7	9	6	"phpA"	"27N_term_C15"	0	486	5522	5253
7	1	7	"ezrA"	"75N_term_G11"	0	487	983	709
7	2	7	"pepXP"	"72N_term_K11"	0	488	909	520
7	3	7	"phtD"	"44N_term_O11"	0	489	1163	982
7	4	7	"phpA"	"27N_term_C15"	0	490	2918	2587
7	5	7	"srtA"	"64N_term_wCS_G15"	0	491	3588	2947
7	6	7	"adcA"	"23Lip_C3"	0	492	1490	1107
7	7	7	"sp_2093"	"76N_term_G3"	0	493	1464	1050
7	8	7	"comB"	"54N_term_K3"	0	494	2093	1831
7	9	7	"pspA"	"4N_term_O3"	0	495	3556	3287
7	1	8	"adcA"	"23Lip_C3"	0	496	236	133
7	2	8	"sp_2093"	"76N_term_G3"	0	497	205	103
7	3	8	"comB"	"54N_term_K3"	0	498	297	204
7	4	8	"pspA"	"4N_term_O3"	0	499	629	523
7	5	8	"pbpX"	"41N_term_C7"	0	500	845	669
7	6	8	"pbpA"	"9N_term_G7"	0	501	864	728
7	7	8	"spr0334"	"42Cyt_TMH_K7"	0	502	1414	1321
7	8	8	"cbpF"	"74N_term_wCS_O7"	0	503	967	824
7	9	8	"spr0693"	"34N_term_C11"	0	504	1653	1519
8	1	1	"pbp1b"	"47Cyt_TMH_P7"	0	505	2087	1937
8	2	1	"pcpA"	"62N_term_wCS_D11"	0	506	700	553
8	3	1	"sphtra"	"8N_term_H11"	0	507	605	438
8	4	1	"cps4C"	"97Mult_L11"	0	508	803	645
8	5	1	"rrgB"	"95Mult_P11"	0	509	1303	1103
8	6	1	"TMP"	"96Mult_D15"	0	510	1293	1143
8	7	1	"LambdaSa04"	"94Mult_H15"	0	511	314	205
8	8	1	"Buffer"	"Normaliz_L15"	-50	512	76	0
8	9	1	"Buffer"	"Normaliz_P15"	-50	513	56	2
8	1	2	"TMP"	"96Mult_D15"	0	514	1632	1419
8	2	2	"LambdaSa04"	"94Mult_H15"	-50	515	229	43
8	3	2	"potD"	"65N_term_D3"	0	516	1855	1639
8	4	2	"pgdA"	"40N_term_H3"	0	517	2169	1974
8	5	2	"spr1370"	"38Cyt_TMH_L3"	0	518	3970	3829
8	6	2	"spr1418"	"82N_term_P3"	0	519	1545	1426
8	7	2	"stkP"	"67Cyt_TMH_D7"	0	520	1153	1034
8	8	2	"spr1584"	"83N_term_H7"	0	521	961	869
8	9	2	"pbp2A"	"53N_term_L7"	0	522	478	401
8	1	3	"spr1418"	"82N_term_P3"	0	523	3061	2782
8	2	3	"stkP"	"67Cyt_TMH_D7"	0	524	1632	1445
8	3	3	"spr1584"	"83N_term_H7"	0	525	2034	1873
8	4	3	"pbp2A"	"53N_term_L7"	0	526	1463	1266
8	5	3	"pbp1b"	"47Cyt_TMH_P7"	0	527	1515	1346
8	6	3	"pcpA"	"62N_term_wCS_D11"	0	528	418	286
8	7	3	"sphtra"	"8N_term_H11"	0	529	309	174
8	8	3	"cps4C"	"97Mult_L11"	0	530	293	145
8	9	3	"rrgB"	"95Mult_P11"	0	531	316	222
8	1	4	"pcpA"	"62N_term_wCS_D11"	0	532	1464	1134
8	2	4	"sphtra"	"8N_term_H11"	-50	533	352	172
8	3	4	"cps4C"	"97Mult_L11"	0	534	1340	1144
8	4	4	"rrgB"	"95Mult_P11"	0	535	776	494
8	5	4	"TMP"	"96Mult_D15"	0	536	1175	922
8	6	4	"LambdaSa04"	"94Mult_H15"	0	537	262	116
8	7	4	"potD"	"65N_term_D3"	0	538	957	816
8	8	4	"pgdA"	"40N_term_H3"	0	539	1467	1250
8	9	4	"spr1370"	"38Cyt_TMH_L3"	0	540	1766	1692
8	1	5	"LambdaSa04"	"94Mult_H15"	0	541	900	373
8	2	5	"potD"	"65N_term_D3"	0	542	3177	2515
8	3	5	"pgdA"	"40N_term_H3"	0	543	3961	3324
8	4	5	"spr1370"	"38Cyt_TMH_L3"	0	544	4347	3856
8	5	5	"spr1418"	"82N_term_P3"	0	545	1878	1680
8	6	5	"stkP"	"67Cyt_TMH_D7"	0	546	1178	1025
8	7	5	"spr1584"	"83N_term_H7"	0	547	1208	972
8	8	5	"pbp2A"	"53N_term_L7"	0	548	858	557
8	9	5	"pbp1b"	"47Cyt_TMH_P7"	0	549	729	651
8	1	6	"stkP"	"67Cyt_TMH_D7"	0	550	2636	1725
8	2	6	"spr1584"	"83N_term_H7"	0	551	3049	2339
8	3	6	"pbp2A"	"53N_term_L7"	0	552	2345	2102
8	4	6	"pbp1b"	"47Cyt_TMH_P7"	0	553	1942	1605
8	5	6	"pcpA"	"62N_term_wCS_D11"	0	554	651	348
8	6	6	"sphtra"	"8N_term_H11"	0	555	811	524
8	7	6	"cps4C"	"97Mult_L11"	0	556	628	230
8	8	6	"rrgB"	"95Mult_P11"	0	557	429	99
8	9	6	"TMP"	"96Mult_D15"	0	558	481	347
8	1	7	"sphtra"	"8N_term_H11"	0	559	1084	695
8	2	7	"cps4C"	"97Mult_L11"	0	560	1432	881
8	3	7	"rrgB"	"95Mult_P11"	0	561	525	331
8	4	7	"TMP"	"96Mult_D15"	0	562	551	400
8	5	7	"LambdaSa04"	"94Mult_H15"	-50	563	299	66
8	6	7	"potD"	"65N_term_D3"	0	564	843	651
8	7	7	"pgdA"	"40N_term_H3"	0	565	1214	976
8	8	7	"spr1370"	"38Cyt_TMH_L3"	0	566	1744	1493
8	9	7	"spr1418"	"82N_term_P3"	0	567	629	560
8	1	8	"potD"	"65N_term_D3"	0	568	815	619
8	2	8	"pgdA"	"40N_term_H3"	0	569	1533	1271
8	3	8	"spr1370"	"38Cyt_TMH_L3"	0	570	1527	1443
8	4	8	"spr1418"	"82N_term_P3"	0	571	442	358
8	5	8	"stkP"	"67Cyt_TMH_D7"	0	572	195	87
8	6	8	"spr1584"	"83N_term_H7"	0	573	216	143
8	7	8	"pbp2A"	"53N_term_L7"	0	574	197	127
8	8	8	"pbp1b"	"47Cyt_TMH_P7"	0	575	227	143
8	9	8	"pcpA"	"62N_term_wCS_D11"	-50	576	85	31
