# Supplementary material for: Data in support of proteomic analysis of pneumococcal pediatric clinical isolates to construct a protein array
Source: Data Brief. 2016 Feb 5;6:917–22. doi: 10.1016/j.dib.2016.01.057 (PMC4758182; doi:10.1016/j.dib.2016.01.057)
Supplement: Supplementary file 4 — Supplementary material [file mmc4.zip › Protein array raw data/IgG/C1_S51_IgG-Cy-3.txt]

ATF	1.0
31	9    
"Type=GenePix Export 3"
"DateTime=2013/11/08 10:45:37"
"Settings=C:\Documents and Settings\Usuario\Escritorio\Datos Usuarios\Alfonso\Xtal10052443_7-11-13\Suero 51\S51_IgG-Cy-3.gps"
"GalFile=C:\Documents and Settings\Usuario\Escritorio\Datos Usuarios\Alfonso\Gals\Gal_Alfonso.2.gal"
"PixelSize=5"
"Wavelengths=n/a	532"
"ImageFiles=n/a	C:\Documents and Settings\Usuario\Escritorio\Datos Usuarios\Alfonso\Xtal10052443_7-11-13\Suero 51\S51_IgG-Cy-3.tif 1"
"NormalizationMethod=None"
"NormalizationFactors=n/a	1"
"JpegImage="
"StdDev=Type 1"
"RatioFormulations=W1/W2 (/532)"
"Barcode="
"BackgroundSubtraction=LocalFeature"
"ImageOrigin=0, 0"
"JpegOrigin=3370, 10880"
"Creator=GenePix Pro 4.1.1.4"
"Scanner=GenePix 4000B [92870]"
"FocusPosition=0"
"Temperature=27.76"
"LinesAveraged=1"
"Comment="
"PMTGain=n/a	400"
"ScanPower=n/a	100"
"LaserPower=n/a	3.37"
"LaserOnTime=n/a	41327"
"Filters=n/a	"
"ScanRegion=608,2134,3816,3512"
"Supplier=BioRobotics"
"ArrayerSoftwareName=TAS Application Suite (MicroGrid II)"
"ArrayerSoftwareVersion=2.2.2.5"
"Block"	"Column"	"Row"	"Name"	"ID"	"F532 Median"	"Flags"	"Index"	"F532 Median - B532"
1	1	1	"ABC_N/P"	"90Mult_M6"	1057	0	1	859
1	2	1	"spr1221"	"99Mult_A10"	1201	0	2	1003
1	3	1	"spr1403"	"91Mult_E10"	1921	0	3	1712
1	4	1	"spr1496"	"92Mult_I10"	838	0	4	632
1	5	1	"ABC_NP"	"100Mult_M10"	2278	0	5	2083
1	6	1	"SP_0462"	"77CellW_A14"	1772	0	6	1590
1	7	1	"SP_0464"	"81CellW_E14"	884	0	7	722
1	8	1	"Buffer"	"Normaliz_I14"	134	-50	8	-10
1	9	1	"Buffer"	"Normaliz_M14"	125	-50	9	-7
1	1	2	"SP_0462"	"77CellW_A14"	1936	0	10	1702
1	2	2	"SP_0464"	"81CellW_E14"	1154	0	11	897
1	3	2	"fstH"	"84Mult_A2"	2703	0	12	2457
1	4	2	"comA"	"85Mult_E2"	1373	0	13	1142
1	5	2	"zmpB"	"86Mult_I2"	1330	0	14	1119
1	6	2	"spr0601"	"98Mult_M2"	1477	0	15	1261
1	7	2	"celB"	"87Mult_A6"	636	0	16	443
1	8	2	"iga"	"88Mult_E6"	2627	0	17	2460
1	9	2	"glnP"	"89Mult_I6"	239	0	18	90
1	1	3	"spr0601"	"98Mult_M2"	1911	0	19	1678
1	2	3	"celB"	"87Mult_A6"	826	0	20	574
1	3	3	"iga"	"88Mult_E6"	3698	0	21	3469
1	4	3	"glnP"	"89Mult_I6"	286	0	22	62
1	5	3	"ABC_N/P"	"90Mult_M6"	822	0	23	623
1	6	3	"spr1221"	"99Mult_A10"	1187	0	24	987
1	7	3	"spr1403"	"91Mult_E10"	1469	0	25	1251
1	8	3	"spr1496"	"92Mult_I10"	706	0	26	522
1	9	3	"ABC_NP"	"100Mult_M10"	2408	0	27	2250
1	1	4	"spr1221"	"99Mult_A10"	1490	0	28	1270
1	2	4	"spr1403"	"91Mult_E10"	1915	0	29	1644
1	3	4	"spr1496"	"92Mult_I10"	925	0	30	663
1	4	4	"ABC_NP"	"100Mult_M10"	3087	0	31	2810
1	5	4	"SP_0462"	"77CellW_A14"	1569	0	32	1331
1	6	4	"SP_0464"	"81CellW_E14"	803	0	33	608
1	7	4	"fstH"	"84Mult_A2"	2096	0	34	1897
1	8	4	"comA"	"85Mult_E2"	1168	0	35	993
1	9	4	"zmpB"	"86Mult_I2"	793	0	36	632
1	1	5	"SP_0464"	"81CellW_E14"	1121	0	37	905
1	2	5	"fstH"	"84Mult_A2"	2721	0	38	2463
1	3	5	"comA"	"85Mult_E2"	1707	0	39	1438
1	4	5	"zmpB"	"86Mult_I2"	1330	0	40	1012
1	5	5	"spr0601"	"98Mult_M2"	1627	0	41	1375
1	6	5	"celB"	"87Mult_A6"	639	0	42	439
1	7	5	"iga"	"88Mult_E6"	2594	0	43	2413
1	8	5	"glnP"	"89Mult_I6"	218	0	44	57
1	9	5	"ABC_N/P"	"90Mult_M6"	738	0	45	585
1	1	6	"celB"	"87Mult_A6"	1347	0	46	1140
1	2	6	"iga"	"88Mult_E6"	2953	0	47	2738
1	3	6	"glnP"	"89Mult_I6"	314	0	48	92
1	4	6	"ABC_N/P"	"90Mult_M6"	1146	0	49	895
1	5	6	"spr1221"	"99Mult_A10"	1352	0	50	1119
1	6	6	"spr1403"	"91Mult_E10"	1792	0	51	1575
1	7	6	"spr1496"	"92Mult_I10"	621	0	52	429
1	8	6	"ABC_NP"	"100Mult_M10"	2382	0	53	2212
1	9	6	"SP_0462"	"77CellW_A14"	1514	0	54	1355
1	1	7	"spr1403"	"91Mult_E10"	1903	0	55	1702
1	2	7	"spr1496"	"92Mult_I10"	683	0	56	471
1	3	7	"ABC_NP"	"100Mult_M10"	3131	0	57	2904
1	4	7	"SP_0462"	"77CellW_A14"	1982	0	58	1738
1	5	7	"SP_0464"	"81CellW_E14"	1139	0	59	912
1	6	7	"fstH"	"84Mult_A2"	2871	0	60	2646
1	7	7	"comA"	"85Mult_E2"	1335	0	61	1137
1	8	7	"zmpB"	"86Mult_I2"	781	0	62	606
1	9	7	"spr0601"	"98Mult_M2"	1495	0	63	1341
1	1	8	"fstH"	"84Mult_A2"	2878	0	64	2690
1	2	8	"comA"	"85Mult_E2"	1541	0	65	1341
1	3	8	"zmpB"	"86Mult_I2"	1177	0	66	963
1	4	8	"spr0601"	"98Mult_M2"	2019	0	67	1797
1	5	8	"celB"	"87Mult_A6"	873	0	68	662
1	6	8	"iga"	"88Mult_E6"	3880	0	69	3684
1	7	8	"glnP"	"89Mult_I6"	254	0	70	91
1	8	8	"ABC_N/P"	"90Mult_M6"	755	0	71	611
1	9	8	"spr1221"	"99Mult_A10"	1165	0	72	1032
2	1	1	"lytB"	"31CellW_N6"	2838	0	73	2559
2	2	1	"prtA"	"20CellW_B10"	3357	0	74	2983
2	3	1	"bgaA"	"43CellW_F10"	6624	0	75	6257
2	4	1	"nanA"	"46CellW_J10"	2997	0	76	2629
2	5	1	"spr1652/pfbA"	"25CellW_N10"	2882	0	77	2574
2	6	1	"nisP"	"39CellW_B14"	1014	0	78	739
2	7	1	"spr1906"	"73CellW_F14"	1397	0	79	1141
2	8	1	"Buffer"	"Normaliz_J14"	273	-50	80	24
2	9	1	"Buffer"	"Normaliz_N14"	254	-50	81	21
2	1	2	"nisP"	"39CellW_B14"	992	0	82	710
2	2	2	"spr1906"	"73CellW_F14"	1478	0	83	1141
2	3	2	"psrP"	"71CellW_B2"	5922	0	84	5572
2	4	2	"pblB_nt"	"48CellW_F2"	6310	0	85	5913
2	5	2	"pblB_ct"	"49CellW_J2"	6752	0	86	6386
2	6	2	"spr0075/pfbB"	"24CellW_N2"	5221	0	87	4796
2	7	2	"pulA"	"19CellW_B6"	2769	0	88	2255
2	8	2	"hysA"	"51CellW_F6"	3233	0	89	2837
2	9	2	"spr0328"	"26CellW_J6"	2040	0	90	1718
2	1	3	"spr0075/pfbB"	"24CellW_N2"	6276	0	91	5955
2	2	3	"pulA"	"19CellW_B6"	3271	0	92	2865
2	3	3	"hysA"	"51CellW_F6"	4818	0	93	4407
2	4	3	"spr0328"	"26CellW_J6"	2381	0	94	1918
2	5	3	"lytB"	"31CellW_N6"	3172	0	95	2720
2	6	3	"prtA"	"20CellW_B10"	4297	0	96	3775
2	7	3	"bgaA"	"43CellW_F10"	7240	0	97	6636
2	8	3	"nanA"	"46CellW_J10"	2759	0	98	2311
2	9	3	"spr1652/pfbA"	"25CellW_N10"	3141	0	99	2807
2	1	4	"prtA"	"20CellW_B10"	3932	0	100	3576
2	2	4	"bgaA"	"43CellW_F10"	7349	0	101	6900
2	3	4	"nanA"	"46CellW_J10"	3083	0	102	2619
2	4	4	"spr1652/pfbA"	"25CellW_N10"	3153	0	103	2694
2	5	4	"nisP"	"39CellW_B14"	1868	0	104	1488
2	6	4	"spr1906"	"73CellW_F14"	3566	0	105	3173
2	7	4	"psrP"	"71CellW_B2"	5621	0	106	5167
2	8	4	"pblB_nt"	"48CellW_F2"	5912	0	107	5492
2	9	4	"pblB_ct"	"49CellW_J2"	6562	0	108	6239
2	1	5	"spr1906"	"73CellW_F14"	1757	0	109	1417
2	2	5	"psrP"	"71CellW_B2"	5292	0	110	4839
2	3	5	"pblB_nt"	"48CellW_F2"	7359	0	111	6855
2	4	5	"pblB_ct"	"49CellW_J2"	7678	0	112	7238
2	5	5	"spr0075/pfbB"	"24CellW_N2"	6754	0	113	6383
2	6	5	"pulA"	"19CellW_B6"	4103	0	114	3717
2	7	5	"hysA"	"51CellW_F6"	4007	0	115	3533
2	8	5	"spr0328"	"26CellW_J6"	2220	0	116	1775
2	9	5	"lytB"	"31CellW_N6"	2776	0	117	2428
2	1	6	"pulA"	"19CellW_B6"	2675	0	118	2319
2	2	6	"hysA"	"51CellW_F6"	5178	0	119	4722
2	3	6	"spr0328"	"26CellW_J6"	2458	0	120	2017
2	4	6	"lytB"	"31CellW_N6"	3987	0	121	3549
2	5	6	"prtA"	"20CellW_B10"	3869	0	122	3464
2	6	6	"bgaA"	"43CellW_F10"	7070	0	123	6657
2	7	6	"nanA"	"46CellW_J10"	3090	0	124	2585
2	8	6	"spr1652/pfbA"	"25CellW_N10"	2725	0	125	2318
2	9	6	"nisP"	"39CellW_B14"	1647	0	126	1311
2	1	7	"bgaA"	"43CellW_F10"	6533	0	127	6186
2	2	7	"nanA"	"46CellW_J10"	3651	0	128	3247
2	3	7	"spr1652/pfbA"	"25CellW_N10"	2893	0	129	2526
2	4	7	"nisP"	"39CellW_B14"	1355	0	130	990
2	5	7	"spr1906"	"73CellW_F14"	1496	0	131	1136
2	6	7	"psrP"	"71CellW_B2"	5627	0	132	5240
2	7	7	"pblB_nt"	"48CellW_F2"	6248	0	133	5705
2	8	7	"pblB_ct"	"49CellW_J2"	6646	0	134	6283
2	9	7	"spr0075/pfbB"	"24CellW_N2"	6887	0	135	6572
2	1	8	"psrP"	"71CellW_B2"	2055	0	136	1787
2	2	8	"pblB_nt"	"48CellW_F2"	1285	0	137	992
2	3	8	"pblB_ct"	"49CellW_J2"	8307	0	138	8002
2	4	8	"spr0075/pfbB"	"24CellW_N2"	5538	0	139	5240
2	5	8	"pulA"	"19CellW_B6"	3385	0	140	3099
2	6	8	"hysA"	"51CellW_F6"	4534	0	141	4222
2	7	8	"spr0328"	"26CellW_J6"	2296	0	142	1988
2	8	8	"lytB"	"31CellW_N6"	2900	0	143	2597
2	9	8	"prtA"	"20CellW_B10"	4800	0	144	4524
3	1	1	"nanB"	"58Secret_O6"	6892	0	145	6550
3	2	1	"spr1875"	"7Secret_C10"	946	0	146	450
3	3	1	"galU"	"21Secret_G10"	2509	0	147	2068
3	4	1	"cbpA"	"5Secret_K10"	5457	0	148	5081
3	5	1	"gsp_781"	"2Secret_O10"	16483	0	149	16167
3	6	1	"Control_1"	"C14"	270	-50	150	-42
3	7	1	"Control_2"	"G14"	838	0	151	579
3	8	1	"Buffer"	"Normaliz_K14"	279	-50	152	22
3	9	1	"Buffer"	"Normaliz_O14"	245	-50	153	-8
3	1	2	"Control_1"	"C14"	3900	0	154	3560
3	2	2	"Control_2"	"G14"	860	0	155	415
3	3	2	"bloodAB"	"59Secret_C2"	3531	0	156	2776
3	4	2	"strH"	"32Secret_G2"	10154	0	157	9207
3	5	2	"lysM"	"50Secret_K2"	15028	0	158	14543
3	6	2	"lytB"	"63Secret_O2"	3326	0	159	2835
3	7	2	"phtE"	"45Secret_C6"	1453	0	160	1078
3	8	2	"spr0931"	"36Secret_G6"	2804	0	161	2460
3	9	2	"lytC"	"56Secret_K6"	6946	0	162	6651
3	1	3	"lytB"	"63Secret_O2"	3737	0	163	3352
3	2	3	"phtE"	"45Secret_C6"	1970	0	164	1506
3	3	3	"spr0931"	"36Secret_G6"	7984	-50	165	7043
3	4	3	"lytC"	"56Secret_K6"	20358	0	166	18657
3	5	3	"nanB"	"58Secret_O6"	7345	0	167	6984
3	6	3	"spr1875"	"7Secret_C10"	1651	0	168	1257
3	7	3	"galU"	"21Secret_G10"	1530	0	169	571
3	8	3	"cbpA"	"5Secret_K10"	3042	0	170	2631
3	9	3	"gsp_781"	"2Secret_O10"	30431	0	171	30062
3	1	4	"spr1875"	"7Secret_C10"	1538	0	172	1174
3	2	4	"galU"	"21Secret_G10"	2629	0	173	2159
3	3	4	"cbpA"	"5Secret_K10"	3385	0	174	2541
3	4	4	"gsp_781"	"2Secret_O10"	19429	0	175	18476
3	5	4	"Control_1"	"C14"	4058	0	176	3735
3	6	4	"Control_2"	"G14"	1586	0	177	1252
3	7	4	"bloodAB"	"59Secret_C2"	2191	0	178	1709
3	8	4	"strH"	"32Secret_G2"	2301	0	179	1822
3	9	4	"lysM"	"50Secret_K2"	4861	0	180	4537
3	1	5	"Control_2"	"G14"	748	0	181	379
3	2	5	"bloodAB"	"59Secret_C2"	4325	0	182	3540
3	3	5	"strH"	"32Secret_G2"	6095	0	183	4344
3	4	5	"lysM"	"50Secret_K2"	5114	0	184	3425
3	5	5	"lytB"	"63Secret_O2"	3377	0	185	2899
3	6	5	"phtE"	"45Secret_C6"	5213	0	186	4731
3	7	5	"spr0931"	"36Secret_G6"	4717	0	187	2810
3	8	5	"lytC"	"56Secret_K6"	6306	0	188	5232
3	9	5	"nanB"	"58Secret_O6"	6076	0	189	5769
3	1	6	"phtE"	"45Secret_C6"	2291	0	190	1902
3	2	6	"spr0931"	"36Secret_G6"	2889	0	191	2352
3	3	6	"lytC"	"56Secret_K6"	5668	0	192	4847
3	4	6	"nanB"	"58Secret_O6"	5277	0	193	4517
3	5	6	"spr1875"	"7Secret_C10"	2486	0	194	1960
3	6	6	"galU"	"21Secret_G10"	7763	0	195	6858
3	7	6	"cbpA"	"5Secret_K10"	17508	0	196	15242
3	8	6	"gsp_781"	"2Secret_O10"	25709	0	197	25239
3	9	6	"Control_1"	"C14"	3926	0	198	3615
3	1	7	"galU"	"21Secret_G10"	3366	0	199	2900
3	2	7	"cbpA"	"5Secret_K10"	4636	0	200	3888
3	3	7	"gsp_781"	"2Secret_O10"	22056	0	201	21461
3	4	7	"Control_1"	"C14"	5000	0	202	4527
3	5	7	"Control_2"	"G14"	372	-50	203	-92
3	6	7	"bloodAB"	"59Secret_C2"	5683	0	204	5109
3	7	7	"strH"	"32Secret_G2"	3866	0	205	2010
3	8	7	"lysM"	"50Secret_K2"	4724	0	206	3974
3	9	7	"lytB"	"63Secret_O2"	3990	0	207	3669
3	1	8	"bloodAB"	"59Secret_C2"	4691	0	208	4215
3	2	8	"strH"	"32Secret_G2"	4221	0	209	3574
3	3	8	"lysM"	"50Secret_K2"	18370	0	210	17793
3	4	8	"lytB"	"63Secret_O2"	14608	0	211	14157
3	5	8	"phtE"	"45Secret_C6"	4746	0	212	4353
3	6	8	"spr0931"	"36Secret_G6"	5705	0	213	5312
3	7	8	"lytC"	"56Secret_K6"	6609	0	214	6224
3	8	8	"nanB"	"58Secret_O6"	4917	0	215	4615
3	9	8	"spr1875"	"7Secret_C10"	867	0	216	640
4	1	1	"Control_10"	"P6"	123	-50	217	-10
4	2	1	"Control_11"	"D10"	130	-50	218	-15
4	3	1	"Control_12"	"H10"	520	0	219	384
4	4	1	"Buffer"	"Normaliz_L10"	146	-50	220	4
4	5	1	"Buffer"	"Normaliz_P10"	166	-50	221	6
4	6	1	"Control+"	"Rango0.2_D14"	8990	0	222	8813
4	7	1	"Control+"	"Rango0.1_H14"	2662	0	223	2447
4	8	1	"Buffer"	"Normaliz_L14"	162	-50	224	-5
4	9	1	"Buffer"	"Normaliz_P14"	150	-50	225	2
4	1	2	"Control+"	"Rango0.2_D14"	9906	0	226	9776
4	2	2	"Control+"	"Rango0.1_H14"	1341	0	227	1167
4	3	2	"Control_3"	"D2"	149	-50	228	5
4	4	2	"Control_4"	"H2"	144	-50	229	1
4	5	2	"Control_5"	"L2"	148	-50	230	0
4	6	2	"Control_6"	"P2"	166	-50	231	3
4	7	2	"Control_7"	"D6"	149	-50	232	-20
4	8	2	"Control_8"	"H6"	166	-50	233	2
4	9	2	"Control_9"	"L6"	162	-50	234	-1
4	1	3	"Control_6"	"P2"	106	-50	235	-1
4	2	3	"Control_7"	"D6"	125	-50	236	-3
4	3	3	"Control_8"	"H6"	138	-50	237	4
4	4	3	"Control_9"	"L6"	218	0	238	77
4	5	3	"Control_10"	"P6"	135	-50	239	-18
4	6	3	"Control_11"	"D10"	148	-50	240	-22
4	7	3	"Control_12"	"H10"	525	0	241	364
4	8	3	"Buffer"	"Normaliz_L10"	167	-50	242	-2
4	9	3	"Buffer"	"Normaliz_P10"	186	-50	243	11
4	1	4	"Control_11"	"D10"	90	-50	244	-4
4	2	4	"Control_12"	"H10"	464	0	245	355
4	3	4	"Buffer"	"Normaliz_L10"	123	-50	246	3
4	4	4	"Buffer"	"Normaliz_P10"	124	-50	247	-4
4	5	4	"Control+"	"Rango0.2_D14"	7715	0	248	7543
4	6	4	"Control+"	"Rango0.1_H14"	2472	0	249	2203
4	7	4	"Control_3"	"D2"	161	-50	250	-23
4	8	4	"Control_4"	"H2"	157	-50	251	-23
4	9	4	"Control_5"	"L2"	197	-50	252	15
4	1	5	"Control+"	"Rango0.1_H14"	3683	0	253	3585
4	2	5	"Control_3"	"D2"	104	-50	254	-6
4	3	5	"Control_4"	"H2"	115	-50	255	-1
4	4	5	"Control_5"	"L2"	129	-50	256	0
4	5	5	"Control_6"	"P2"	133	-50	257	-12
4	6	5	"Control_7"	"D6"	150	-50	258	-14
4	7	5	"Control_8"	"H6"	165	-50	259	-11
4	8	5	"Control_9"	"L6"	175	-50	260	-9
4	9	5	"Control_10"	"P6"	200	-50	261	7
4	1	6	"Control_7"	"D6"	107	-50	262	-4
4	2	6	"Control_8"	"H6"	120	-50	263	-2
4	3	6	"Control_9"	"L6"	576	0	264	447
4	4	6	"Control_10"	"P6"	137	-50	265	-7
4	5	6	"Control_11"	"D10"	130	-50	266	-21
4	6	6	"Control_12"	"H10"	161	-50	267	-1
4	7	6	"Buffer"	"Normaliz_L10"	183	-50	268	5
4	8	6	"Buffer"	"Normaliz_P10"	191	-50	269	10
4	9	6	"Control+"	"Rango0.2_D14"	9729	0	270	9548
4	1	7	"Control_12"	"H10"	125	-50	271	4
4	2	7	"Buffer"	"Normaliz_L10"	121	-50	272	-9
4	3	7	"Buffer"	"Normaliz_P10"	155	-50	273	6
4	4	7	"Control+"	"Rango0.2_D14"	7433	0	274	7205
4	5	7	"Control+"	"Rango0.1_H14"	497	0	275	314
4	6	7	"Control_3"	"D2"	168	-50	276	-4
4	7	7	"Control_4"	"H2"	175	-50	277	1
4	8	7	"Control_5"	"L2"	182	-50	278	7
4	9	7	"Control_6"	"P2"	172	-50	279	-2
4	1	8	"Control_3"	"D2"	120	-50	280	-3
4	2	8	"Control_4"	"H2"	115	-50	281	-8
4	3	8	"Control_5"	"L2"	132	-50	282	1
4	4	8	"Control_6"	"P2"	136	-50	283	-7
4	5	8	"Control_7"	"D6"	143	-50	284	-3
4	6	8	"Control_8"	"H6"	142	-50	285	-2
4	7	8	"Control_9"	"L6"	285	0	286	129
4	8	8	"Control_10"	"P6"	171	-50	287	8
4	9	8	"Control_11"	"D10"	155	-50	288	-6
5	1	1	"GADPH"	"68Cyt_M5"	2655	0	289	2466
5	2	1	"abc_sbp_2"	"30Lip_A9"	748	0	290	531
5	3	1	"abc_sbp"	"29Lip_E9"	397	0	291	218
5	4	1	"spr0174"	"79Lip_I9"	1365	0	292	1104
5	5	1	"aliA"	"10Lip_M9"	733	0	293	482
5	6	1	"slrA"	"17Lip_A13"	767	0	294	563
5	7	1	"spr0747"	"37Lip_E13"	1531	0	295	1321
5	8	1	"Buffer"	"Normaliz_I13"	429	-50	296	121
5	9	1	"Buffer"	"Normaliz_M13"	278	-50	297	15
5	1	2	"slrA"	"17Lip_A13"	827	0	298	587
5	2	2	"spr0747"	"37Lip_E13"	2443	0	299	1883
5	3	2	"spxB"	"13Cyt_A1"	1985	0	300	1500
5	4	2	"clpP"	"66Cyt_E1"	3476	0	301	3059
5	5	2	"pavA"	"69Cyt_I1"	2112	0	302	1703
5	6	2	"eno"	"14Cyt_M1"	5108	0	303	4879
5	7	2	"PppA"	"70Cyt_A5"	3188	0	304	2972
5	8	2	"ply"	"11Cyt_E5"	2058	0	305	1737
5	9	2	"lytA"	"12Cyt_I5"	1809	0	306	1530
5	1	3	"eno"	"14Cyt_M1"	4069	0	307	3903
5	2	3	"PppA"	"70Cyt_A5"	3480	0	308	3236
5	3	3	"ply"	"11Cyt_E5"	2442	0	309	2026
5	4	3	"lytA"	"12Cyt_I5"	2624	0	310	2212
5	5	3	"GADPH"	"68Cyt_M5"	2368	0	311	2037
5	6	3	"abc_sbp_2"	"30Lip_A9"	539	0	312	291
5	7	3	"abc_sbp"	"29Lip_E9"	402	0	313	149
5	8	3	"spr0174"	"79Lip_I9"	1498	0	314	1156
5	9	3	"aliA"	"10Lip_M9"	855	0	315	563
5	1	4	"abc_sbp_2"	"30Lip_A9"	384	0	316	195
5	2	4	"abc_sbp"	"29Lip_E9"	314	0	317	47
5	3	4	"spr0174"	"79Lip_I9"	998	0	318	624
5	4	4	"aliA"	"10Lip_M9"	790	0	319	305
5	5	4	"slrA"	"17Lip_A13"	776	0	320	123
5	6	4	"spr0747"	"37Lip_E13"	1569	0	321	879
5	7	4	"spxB"	"13Cyt_A1"	2041	0	322	1444
5	8	4	"clpP"	"66Cyt_E1"	3912	0	323	3462
5	9	4	"pavA"	"69Cyt_I1"	2407	0	324	2101
5	1	5	"spr0747"	"37Lip_E13"	1247	0	325	467
5	2	5	"spxB"	"13Cyt_A1"	1693	0	326	1123
5	3	5	"clpP"	"66Cyt_E1"	3065	0	327	2672
5	4	5	"pavA"	"69Cyt_I1"	1792	0	328	1354
5	5	5	"eno"	"14Cyt_M1"	4860	0	329	4382
5	6	5	"PppA"	"70Cyt_A5"	3898	0	330	3471
5	7	5	"ply"	"11Cyt_E5"	2609	0	331	2060
5	8	5	"lytA"	"12Cyt_I5"	3028	0	332	2564
5	9	5	"GADPH"	"68Cyt_M5"	3037	0	333	2739
5	1	6	"PppA"	"70Cyt_A5"	3906	0	334	3656
5	2	6	"ply"	"11Cyt_E5"	2598	0	335	2151
5	3	6	"lytA"	"12Cyt_I5"	2782	0	336	2417
5	4	6	"GADPH"	"68Cyt_M5"	2432	0	337	2125
5	5	6	"abc_sbp_2"	"30Lip_A9"	516	0	338	264
5	6	6	"abc_sbp"	"29Lip_E9"	413	0	339	109
5	7	6	"spr0174"	"79Lip_I9"	1722	0	340	1221
5	8	6	"aliA"	"10Lip_M9"	1086	0	341	547
5	9	6	"slrA"	"17Lip_A13"	1137	0	342	752
5	1	7	"abc_sbp"	"29Lip_E9"	454	0	343	210
5	2	7	"spr0174"	"79Lip_I9"	1391	0	344	1005
5	3	7	"aliA"	"10Lip_M9"	876	0	345	474
5	4	7	"slrA"	"17Lip_A13"	853	0	346	460
5	5	7	"spr0747"	"37Lip_E13"	1794	0	347	1325
5	6	7	"spxB"	"13Cyt_A1"	2347	0	348	1786
5	7	7	"clpP"	"66Cyt_E1"	4661	0	349	4115
5	8	7	"pavA"	"69Cyt_I1"	2970	0	350	2466
5	9	7	"eno"	"14Cyt_M1"	7517	0	351	7240
5	1	8	"spxB"	"13Cyt_A1"	1722	0	352	1614
5	2	8	"clpP"	"66Cyt_E1"	3206	0	353	3084
5	3	8	"pavA"	"69Cyt_I1"	2043	0	354	1913
5	4	8	"eno"	"14Cyt_M1"	5996	0	355	5844
5	5	8	"PppA"	"70Cyt_A5"	4367	0	356	4189
5	6	8	"ply"	"11Cyt_E5"	3037	0	357	2846
5	7	8	"lytA"	"12Cyt_I5"	3525	0	358	3319
5	8	8	"GADPH"	"68Cyt_M5"	3921	0	359	3701
5	9	8	"abc_sbp_2"	"30Lip_A9"	1006	0	360	791
6	1	1	"psaA"	"6Lip_N5"	1929	0	361	1533
6	2	1	"ABC_SBP"	"57Lip_B9"	1247	0	362	884
6	3	1	"ABC_SBP"	"52Lip_F9"	532	0	363	192
6	4	1	"piuA"	"18Lip_J9"	831	0	364	489
6	5	1	"amiA"	"3Lip_N9"	1082	0	365	725
6	6	1	"msmE"	"78Lip_B13"	1502	0	366	1274
6	7	1	"MalX"	"22Lip_F13"	1421	0	367	1210
6	8	1	"Buffer"	"Normaliz_J13"	244	-50	368	12
6	9	1	"Buffer"	"Normaliz_N13"	393	-50	369	117
6	1	2	"msmE"	"78Lip_B13"	1994	0	370	1635
6	2	2	"MalX"	"22Lip_F13"	1323	0	371	1004
6	3	2	"prsA_ppmA"	"16Lip_B1"	1779	0	372	1373
6	4	2	"lmb"	"33Lip_F1"	1150	0	373	643
6	5	2	"piaA"	"15Lip_J1"	1067	0	374	472
6	6	2	"phtA"	"55Lip_N1"	2177	0	375	1682
6	7	2	"glnH"	"28Lip_B5"	503	0	376	199
6	8	2	"pstS"	"80Lip_F5"	2291	0	377	2025
6	9	2	"aliB"	"1Lip_J5"	917	0	378	647
6	1	3	"phtA"	"55Lip_N1"	2358	0	379	1962
6	2	3	"glnH"	"28Lip_B5"	653	0	380	231
6	3	3	"pstS"	"80Lip_F5"	2687	0	381	2219
6	4	3	"aliB"	"1Lip_J5"	1231	0	382	702
6	5	3	"psaA"	"6Lip_N5"	1365	0	383	956
6	6	3	"ABC_SBP"	"57Lip_B9"	829	0	384	555
6	7	3	"ABC_SBP"	"52Lip_F9"	348	0	385	121
6	8	3	"piuA"	"18Lip_J9"	387	0	386	156
6	9	3	"amiA"	"3Lip_N9"	479	0	387	281
6	1	4	"ABC_SBP"	"57Lip_B9"	1090	0	388	832
6	2	4	"ABC_SBP"	"52Lip_F9"	540	-50	389	232
6	3	4	"piuA"	"18Lip_J9"	1673	0	390	1255
6	4	4	"amiA"	"3Lip_N9"	789	0	391	365
6	5	4	"msmE"	"78Lip_B13"	1263	0	392	988
6	6	4	"MalX"	"22Lip_F13"	577	0	393	388
6	7	4	"prsA_ppmA"	"16Lip_B1"	618	0	394	433
6	8	4	"lmb"	"33Lip_F1"	637	0	395	439
6	9	4	"piaA"	"15Lip_J1"	296	0	396	147
6	1	5	"MalX"	"22Lip_F13"	1156	0	397	896
6	2	5	"prsA_ppmA"	"16Lip_B1"	2288	0	398	1935
6	3	5	"lmb"	"33Lip_F1"	2614	0	399	2162
6	4	5	"piaA"	"15Lip_J1"	668	0	400	228
6	5	5	"phtA"	"55Lip_N1"	927	0	401	603
6	6	5	"glnH"	"28Lip_B5"	166	-50	402	31
6	7	5	"pstS"	"80Lip_F5"	496	0	403	371
6	8	5	"aliB"	"1Lip_J5"	236	0	404	102
6	9	5	"psaA"	"6Lip_N5"	286	0	405	173
6	1	6	"glnH"	"28Lip_B5"	584	0	406	310
6	2	6	"pstS"	"80Lip_F5"	2492	0	407	2055
6	3	6	"aliB"	"1Lip_J5"	936	0	408	487
6	4	6	"psaA"	"6Lip_N5"	686	0	409	424
6	5	6	"ABC_SBP"	"57Lip_B9"	544	-50	410	405
6	6	6	"ABC_SBP"	"52Lip_F9"	98	-50	411	9
6	7	6	"piuA"	"18Lip_J9"	218	0	412	132
6	8	6	"amiA"	"3Lip_N9"	139	-50	413	37
6	9	6	"msmE"	"78Lip_B13"	247	0	414	157
6	1	7	"ABC_SBP"	"52Lip_F9"	421	0	415	186
6	2	7	"piuA"	"18Lip_J9"	687	0	416	425
6	3	7	"amiA"	"3Lip_N9"	557	0	417	323
6	4	7	"msmE"	"78Lip_B13"	448	0	418	296
6	5	7	"MalX"	"22Lip_F13"	290	0	419	202
6	6	7	"prsA_ppmA"	"16Lip_B1"	198	0	420	122
6	7	7	"lmb"	"33Lip_F1"	109	-50	421	32
6	8	7	"piaA"	"15Lip_J1"	103	-50	422	21
6	9	7	"phtA"	"55Lip_N1"	148	-50	423	76
6	1	8	"prsA_ppmA"	"16Lip_B1"	1070	0	424	927
6	2	8	"lmb"	"33Lip_F1"	685	0	425	579
6	3	8	"piaA"	"15Lip_J1"	300	0	426	222
6	4	8	"phtA"	"55Lip_N1"	416	0	427	353
6	5	8	"glnH"	"28Lip_B5"	87	-50	428	32
6	6	8	"pstS"	"80Lip_F5"	165	0	429	110
6	7	8	"aliB"	"1Lip_J5"	106	-50	430	51
6	8	8	"psaA"	"6Lip_N5"	110	-50	431	54
6	9	8	"ABC_SBP"	"57Lip_B9"	78	0	432	23
7	1	1	"cbpF"	"74N_term_wCS_O5"	2732	0	433	2450
7	2	1	"spr0693"	"34N_term_C9"	2677	0	434	2389
7	3	1	"ezrA"	"75N_term_G9"	2848	0	435	2527
7	4	1	"pepXP"	"72N_term_K9"	4650	0	436	4262
7	5	1	"phtD"	"44N_term_O9"	1997	0	437	1739
7	6	1	"phpA"	"27N_term_C13"	6117	0	438	5846
7	7	1	"srtA"	"64N_term_wCS_G13"	4552	0	439	4234
7	8	1	"Buffer"	"Normaliz_K13"	301	-50	440	-26
7	9	1	"Buffer"	"Normaliz_O13"	285	-50	441	34
7	1	2	"phpA"	"27N_term_C13"	6427	0	442	6114
7	2	2	"srtA"	"64N_term_wCS_G13"	4575	0	443	3889
7	3	2	"adcA"	"23Lip_C1"	2152	0	444	1726
7	4	2	"sp_2093"	"76N_term_G1"	2089	0	445	1751
7	5	2	"comB"	"54N_term_K1"	1684	0	446	1347
7	6	2	"pspA"	"4N_term_O1"	2088	0	447	1731
7	7	2	"pbpX"	"41N_term_C5"	4078	0	448	3604
7	8	2	"pbpA"	"9N_term_G5"	1015	0	449	674
7	9	2	"spr0334"	"42Cyt_TMH_K5"	1246	0	450	991
7	1	3	"pspA"	"4N_term_O1"	1902	0	451	1616
7	2	3	"pbpX"	"41N_term_C5"	4237	0	452	3824
7	3	3	"pbpA"	"9N_term_G5"	1302	0	453	936
7	4	3	"spr0334"	"42Cyt_TMH_K5"	1624	0	454	1263
7	5	3	"cbpF"	"74N_term_wCS_O5"	2438	0	455	2029
7	6	3	"spr0693"	"34N_term_C9"	2603	0	456	2221
7	7	3	"ezrA"	"75N_term_G9"	4484	0	457	4055
7	8	3	"pepXP"	"72N_term_K9"	3959	0	458	3609
7	9	3	"phtD"	"44N_term_O9"	2089	0	459	1836
7	1	4	"spr0693"	"34N_term_C9"	1725	0	460	1457
7	2	4	"ezrA"	"75N_term_G9"	2418	0	461	2092
7	3	4	"pepXP"	"72N_term_K9"	4088	0	462	3711
7	4	4	"phtD"	"44N_term_O9"	3571	0	463	3086
7	5	4	"phpA"	"27N_term_C13"	5486	0	464	4670
7	6	4	"srtA"	"64N_term_wCS_G13"	2726	0	465	2151
7	7	4	"adcA"	"23Lip_C1"	2490	0	466	1958
7	8	4	"sp_2093"	"76N_term_G1"	1905	0	467	1558
7	9	4	"comB"	"54N_term_K1"	2385	0	468	2149
7	1	5	"srtA"	"64N_term_wCS_G13"	2212	0	469	1823
7	2	5	"adcA"	"23Lip_C1"	3036	0	470	2544
7	3	5	"sp_2093"	"76N_term_G1"	1560	0	471	1220
7	4	5	"comB"	"54N_term_K1"	2077	0	472	1700
7	5	5	"pspA"	"4N_term_O1"	1992	0	473	1534
7	6	5	"pbpX"	"41N_term_C5"	4020	0	474	3495
7	7	5	"pbpA"	"9N_term_G5"	966	0	475	445
7	8	5	"spr0334"	"42Cyt_TMH_K5"	1016	0	476	747
7	9	5	"cbpF"	"74N_term_wCS_O5"	1879	0	477	1664
7	1	6	"pbpX"	"41N_term_C5"	4795	0	478	4344
7	2	6	"pbpA"	"9N_term_G5"	1109	0	479	526
7	3	6	"spr0334"	"42Cyt_TMH_K5"	1094	0	480	768
7	4	6	"cbpF"	"74N_term_wCS_O5"	2099	0	481	1730
7	5	6	"spr0693"	"34N_term_C9"	2077	0	482	1556
7	6	6	"ezrA"	"75N_term_G9"	1550	0	483	1044
7	7	6	"pepXP"	"72N_term_K9"	4853	0	484	4385
7	8	6	"phtD"	"44N_term_O9"	1625	0	485	1257
7	9	6	"phpA"	"27N_term_C13"	6056	0	486	5815
7	1	7	"ezrA"	"75N_term_G9"	3673	0	487	3299
7	2	7	"pepXP"	"72N_term_K9"	6133	0	488	5628
7	3	7	"phtD"	"44N_term_O9"	2107	0	489	1687
7	4	7	"phpA"	"27N_term_C13"	7035	0	490	5969
7	5	7	"srtA"	"64N_term_wCS_G13"	4415	0	491	2987
7	6	7	"adcA"	"23Lip_C1"	3723	0	492	2635
7	7	7	"sp_2093"	"76N_term_G1"	1797	0	493	1285
7	8	7	"comB"	"54N_term_K1"	2333	0	494	1937
7	9	7	"pspA"	"4N_term_O1"	2027	0	495	1756
7	1	8	"adcA"	"23Lip_C1"	2914	0	496	2701
7	2	8	"sp_2093"	"76N_term_G1"	1951	0	497	1702
7	3	8	"comB"	"54N_term_K1"	2738	0	498	2478
7	4	8	"pspA"	"4N_term_O1"	2607	0	499	2327
7	5	8	"pbpX"	"41N_term_C5"	5301	0	500	5007
7	6	8	"pbpA"	"9N_term_G5"	1645	0	501	1365
7	7	8	"spr0334"	"42Cyt_TMH_K5"	1524	0	502	1254
7	8	8	"cbpF"	"74N_term_wCS_O5"	1688	0	503	1434
7	9	8	"spr0693"	"34N_term_C9"	2551	0	504	2306
8	1	1	"pbp1b"	"47Cyt_TMH_P5"	4615	0	505	4270
8	2	1	"pcpA"	"62N_term_wCS_D9"	1644	0	506	1309
8	3	1	"sphtra"	"8N_term_H9"	924	0	507	585
8	4	1	"cps4C"	"97Mult_L9"	1811	0	508	1461
8	5	1	"rrgB"	"95Mult_P9"	2418	0	509	2126
8	6	1	"TMP"	"96Mult_D13"	1745	0	510	1441
8	7	1	"LambdaSa04"	"94Mult_H13"	597	0	511	290
8	8	1	"Buffer"	"Normaliz_L13"	341	-50	512	59
8	9	1	"Buffer"	"Normaliz_P13"	249	-50	513	32
8	1	2	"TMP"	"96Mult_D13"	2404	0	514	2050
8	2	2	"LambdaSa04"	"94Mult_H13"	845	0	515	193
8	3	2	"potD"	"65N_term_D1"	5391	0	516	4774
8	4	2	"pgdA"	"40N_term_H1"	2704	0	517	1974
8	5	2	"spr1370"	"38Cyt_TMH_L1"	5665	0	518	4997
8	6	2	"spr1418"	"82N_term_P1"	4248	0	519	3933
8	7	2	"stkP"	"67Cyt_TMH_D5"	2012	0	520	1713
8	8	2	"spr1584"	"83N_term_H5"	4578	0	521	4304
8	9	2	"pbp2A"	"53N_term_L5"	3123	0	522	2922
8	1	3	"spr1418"	"82N_term_P1"	5492	0	523	5190
8	2	3	"stkP"	"67Cyt_TMH_D5"	2571	0	524	2109
8	3	3	"spr1584"	"83N_term_H5"	5809	0	525	5384
8	4	3	"pbp2A"	"53N_term_L5"	4782	0	526	4285
8	5	3	"pbp1b"	"47Cyt_TMH_P5"	3254	0	527	2820
8	6	3	"pcpA"	"62N_term_wCS_D9"	1100	0	528	764
8	7	3	"sphtra"	"8N_term_H9"	494	0	529	141
8	8	3	"cps4C"	"97Mult_L9"	1692	0	530	1400
8	9	3	"rrgB"	"95Mult_P9"	896	0	531	690
8	1	4	"pcpA"	"62N_term_wCS_D9"	1352	0	532	1040
8	2	4	"sphtra"	"8N_term_H9"	889	0	533	433
8	3	4	"cps4C"	"97Mult_L9"	2459	0	534	1976
8	4	4	"rrgB"	"95Mult_P9"	1467	0	535	914
8	5	4	"TMP"	"96Mult_D13"	1649	0	536	1146
8	6	4	"LambdaSa04"	"94Mult_H13"	849	0	537	410
8	7	4	"potD"	"65N_term_D1"	3416	0	538	2957
8	8	4	"pgdA"	"40N_term_H1"	1489	0	539	1152
8	9	4	"spr1370"	"38Cyt_TMH_L1"	2955	0	540	2788
8	1	5	"LambdaSa04"	"94Mult_H13"	1017	0	541	655
8	2	5	"potD"	"65N_term_D1"	5056	0	542	4448
8	3	5	"pgdA"	"40N_term_H1"	2277	0	543	1672
8	4	5	"spr1370"	"38Cyt_TMH_L1"	5216	0	544	4547
8	5	5	"spr1418"	"82N_term_P1"	3893	0	545	3569
8	6	5	"stkP"	"67Cyt_TMH_D5"	1556	0	546	1289
8	7	5	"spr1584"	"83N_term_H5"	3228	0	547	2927
8	8	5	"pbp2A"	"53N_term_L5"	2146	0	548	1933
8	9	5	"pbp1b"	"47Cyt_TMH_P5"	829	0	549	729
8	1	6	"stkP"	"67Cyt_TMH_D5"	2678	0	550	2322
8	2	6	"spr1584"	"83N_term_H5"	5445	0	551	5031
8	3	6	"pbp2A"	"53N_term_L5"	4340	0	552	3948
8	4	6	"pbp1b"	"47Cyt_TMH_P5"	2879	0	553	2500
8	5	6	"pcpA"	"62N_term_wCS_D9"	858	0	554	586
8	6	6	"sphtra"	"8N_term_H9"	359	0	555	129
8	7	6	"cps4C"	"97Mult_L9"	850	0	556	639
8	8	6	"rrgB"	"95Mult_P9"	314	0	557	182
8	9	6	"TMP"	"96Mult_D13"	172	0	558	109
8	1	7	"sphtra"	"8N_term_H9"	871	0	559	533
8	2	7	"cps4C"	"97Mult_L9"	2457	0	560	2026
8	3	7	"rrgB"	"95Mult_P9"	1622	0	561	1234
8	4	7	"TMP"	"96Mult_D13"	1613	0	562	1212
8	5	7	"LambdaSa04"	"94Mult_H13"	434	0	563	156
8	6	7	"potD"	"65N_term_D1"	1961	0	564	1758
8	7	7	"pgdA"	"40N_term_H1"	375	0	565	229
8	8	7	"spr1370"	"38Cyt_TMH_L1"	343	0	566	262
8	9	7	"spr1418"	"82N_term_P1"	130	-50	567	77
8	1	8	"potD"	"65N_term_D1"	5342	0	568	5102
8	2	8	"pgdA"	"40N_term_H1"	1980	0	569	1764
8	3	8	"spr1370"	"38Cyt_TMH_L1"	4283	0	570	4115
8	4	8	"spr1418"	"82N_term_P1"	2578	0	571	2461
8	5	8	"stkP"	"67Cyt_TMH_D5"	695	0	572	612
8	6	8	"spr1584"	"83N_term_H5"	724	0	573	662
8	7	8	"pbp2A"	"53N_term_L5"	262	0	574	206
8	8	8	"pbp1b"	"47Cyt_TMH_P5"	103	-50	575	52
8	9	8	"pcpA"	"62N_term_wCS_D9"	54	-50	576	7
