# Supplementary material for: Data in support of proteomic analysis of pneumococcal pediatric clinical isolates to construct a protein array
Source: Data Brief. 2016 Feb 5;6:917–22. doi: 10.1016/j.dib.2016.01.057 (PMC4758182; doi:10.1016/j.dib.2016.01.057)
Supplement: Supplementary file 4 — Supplementary material [file mmc4.zip › Protein array raw data/IgG/C1_S51bis_IgG-Cy3.txt]

ATF	1.0
31	9    
"Type=GenePix Export 3"
"DateTime=2014/03/05 12:14:33"
"Settings=C:\Documents and Settings\Usuario\Escritorio\Datos Usuarios\Alfonso\Resultados ensayo\Marzo 2014\Escaneado_5-3-14\Suero 51bis(verde)\S51_IgG-Cy3.gps"
"GalFile=C:\Documents and Settings\Usuario\Escritorio\Datos Usuarios\Alfonso\Gals\Gal_Alfonso.2.gal"
"PixelSize=5"
"Wavelengths=n/a	532"
"ImageFiles=n/a	C:\Documents and Settings\Usuario\Escritorio\Datos Usuarios\Alfonso\Resultados ensayo\Marzo 2014\Escaneado_5-3-14\Suero 51bis(verde)\S51_IgG-Cy3.tif 1"
"NormalizationMethod=None"
"NormalizationFactors=n/a	1"
"JpegImage="
"StdDev=Type 1"
"RatioFormulations=W1/W2 (/532)"
"Barcode="
"BackgroundSubtraction=LocalFeature"
"ImageOrigin=0, 0"
"JpegOrigin=3405, 10830"
"Creator=GenePix Pro 4.1.1.4"
"Scanner=GenePix 4000B [92870]"
"FocusPosition=0"
"Temperature=27.7"
"LinesAveraged=1"
"Comment="
"PMTGain=n/a	400"
"ScanPower=n/a	100"
"LaserPower=n/a	3.71"
"LaserOnTime=n/a	42258"
"Filters=n/a	"
"ScanRegion=616,2045,3872,3466"
"Supplier=BioRobotics"
"ArrayerSoftwareName=TAS Application Suite (MicroGrid II)"
"ArrayerSoftwareVersion=2.2.2.5"
"Block"	"Column"	"Row"	"Name"	"ID"	"Flags"	"Index"	"F532 Median"	"F532 Median - B532"
1	1	1	"ABC_N/P"	"90Mult_M6"	0	1	442	339
1	2	1	"spr1221"	"99Mult_A10"	0	2	424	318
1	3	1	"spr1403"	"91Mult_E10"	0	3	322	224
1	4	1	"spr1496"	"92Mult_I10"	0	4	177	82
1	5	1	"ABC_NP"	"100Mult_M10"	0	5	626	532
1	6	1	"SP_0462"	"77CellW_A14"	0	6	475	383
1	7	1	"SP_0464"	"81CellW_E14"	0	7	217	125
1	8	1	"Buffer"	"Normaliz_I14"	0	8	85	1
1	9	1	"Buffer"	"Normaliz_M14"	0	9	81	2
1	1	2	"SP_0462"	"77CellW_A14"	0	10	748	638
1	2	2	"SP_0464"	"81CellW_E14"	0	11	379	266
1	3	2	"fstH"	"84Mult_A2"	0	12	842	733
1	4	2	"comA"	"85Mult_E2"	0	13	255	142
1	5	2	"zmpB"	"86Mult_I2"	0	14	248	132
1	6	2	"spr0601"	"98Mult_M2"	0	15	432	316
1	7	2	"celB"	"87Mult_A6"	0	16	235	119
1	8	2	"iga"	"88Mult_E6"	0	17	653	554
1	9	2	"glnP"	"89Mult_I6"	0	18	147	62
1	1	3	"spr0601"	"98Mult_M2"	0	19	416	308
1	2	3	"celB"	"87Mult_A6"	0	20	179	68
1	3	3	"iga"	"88Mult_E6"	0	21	577	469
1	4	3	"glnP"	"89Mult_I6"	0	22	254	144
1	5	3	"ABC_N/P"	"90Mult_M6"	0	23	238	131
1	6	3	"spr1221"	"99Mult_A10"	0	24	305	192
1	7	3	"spr1403"	"91Mult_E10"	0	25	247	130
1	8	3	"spr1496"	"92Mult_I10"	0	26	160	55
1	9	3	"ABC_NP"	"100Mult_M10"	0	27	583	492
1	1	4	"spr1221"	"99Mult_A10"	0	28	433	326
1	2	4	"spr1403"	"91Mult_E10"	0	29	320	209
1	3	4	"spr1496"	"92Mult_I10"	0	30	188	84
1	4	4	"ABC_NP"	"100Mult_M10"	0	31	479	372
1	5	4	"SP_0462"	"77CellW_A14"	0	32	410	305
1	6	4	"SP_0464"	"81CellW_E14"	0	33	208	89
1	7	4	"fstH"	"84Mult_A2"	0	34	770	631
1	8	4	"comA"	"85Mult_E2"	0	35	242	124
1	9	4	"zmpB"	"86Mult_I2"	0	36	317	222
1	1	5	"SP_0464"	"81CellW_E14"	0	37	397	292
1	2	5	"fstH"	"84Mult_A2"	0	38	877	765
1	3	5	"comA"	"85Mult_E2"	0	39	247	148
1	4	5	"zmpB"	"86Mult_I2"	0	40	164	62
1	5	5	"spr0601"	"98Mult_M2"	0	41	265	160
1	6	5	"celB"	"87Mult_A6"	0	42	185	67
1	7	5	"iga"	"88Mult_E6"	0	43	518	391
1	8	5	"glnP"	"89Mult_I6"	0	44	268	155
1	9	5	"ABC_N/P"	"90Mult_M6"	0	45	298	204
1	1	6	"celB"	"87Mult_A6"	0	46	201	104
1	2	6	"iga"	"88Mult_E6"	0	47	685	586
1	3	6	"glnP"	"89Mult_I6"	0	48	145	51
1	4	6	"ABC_N/P"	"90Mult_M6"	0	49	168	73
1	5	6	"spr1221"	"99Mult_A10"	0	50	308	211
1	6	6	"spr1403"	"91Mult_E10"	0	51	242	133
1	7	6	"spr1496"	"92Mult_I10"	0	52	183	73
1	8	6	"ABC_NP"	"100Mult_M10"	0	53	532	429
1	9	6	"SP_0462"	"77CellW_A14"	0	54	543	450
1	1	7	"spr1403"	"91Mult_E10"	0	55	367	268
1	2	7	"spr1496"	"92Mult_I10"	0	56	194	93
1	3	7	"ABC_NP"	"100Mult_M10"	0	57	588	490
1	4	7	"SP_0462"	"77CellW_A14"	0	58	668	567
1	5	7	"SP_0464"	"81CellW_E14"	0	59	218	118
1	6	7	"fstH"	"84Mult_A2"	0	60	846	735
1	7	7	"comA"	"85Mult_E2"	0	61	285	185
1	8	7	"zmpB"	"86Mult_I2"	0	62	171	77
1	9	7	"spr0601"	"98Mult_M2"	0	63	333	242
1	1	8	"fstH"	"84Mult_A2"	0	64	1100	1002
1	2	8	"comA"	"85Mult_E2"	0	65	279	181
1	3	8	"zmpB"	"86Mult_I2"	0	66	240	146
1	4	8	"spr0601"	"98Mult_M2"	0	67	301	206
1	5	8	"celB"	"87Mult_A6"	0	68	179	88
1	6	8	"iga"	"88Mult_E6"	0	69	468	377
1	7	8	"glnP"	"89Mult_I6"	0	70	142	54
1	8	8	"ABC_N/P"	"90Mult_M6"	0	71	180	92
1	9	8	"spr1221"	"99Mult_A10"	0	72	369	281
2	1	1	"lytB"	"31CellW_N6"	0	73	1096	966
2	2	1	"prtA"	"20CellW_B10"	0	74	3292	3070
2	3	1	"bgaA"	"43CellW_F10"	0	75	1989	1714
2	4	1	"nanA"	"46CellW_J10"	0	76	1808	1641
2	5	1	"spr1652/pfbA"	"25CellW_N10"	0	77	1155	963
2	6	1	"nisP"	"39CellW_B14"	0	78	1318	1085
2	7	1	"spr1906"	"73CellW_F14"	-50	79	1342	1093
2	8	1	"Buffer"	"Normaliz_J14"	0	80	134	-4
2	9	1	"Buffer"	"Normaliz_N14"	0	81	219	78
2	1	2	"nisP"	"39CellW_B14"	0	82	1338	1187
2	2	2	"spr1906"	"73CellW_F14"	0	83	730	426
2	3	2	"psrP"	"71CellW_B2"	0	84	485	160
2	4	2	"pblB_nt"	"48CellW_F2"	0	85	378	-60
2	5	2	"pblB_ct"	"49CellW_J2"	0	86	1485	1021
2	6	2	"spr0075/pfbB"	"24CellW_N2"	0	87	1784	1335
2	7	2	"pulA"	"19CellW_B6"	0	88	2130	1360
2	8	2	"hysA"	"51CellW_F6"	0	89	2743	2511
2	9	2	"spr0328"	"26CellW_J6"	0	90	2678	2517
2	1	3	"spr0075/pfbB"	"24CellW_N2"	0	91	2141	1928
2	2	3	"pulA"	"19CellW_B6"	0	92	1301	1078
2	3	3	"hysA"	"51CellW_F6"	0	93	2710	2527
2	4	3	"spr0328"	"26CellW_J6"	0	94	1958	1509
2	5	3	"lytB"	"31CellW_N6"	0	95	780	554
2	6	3	"prtA"	"20CellW_B10"	0	96	3339	3180
2	7	3	"bgaA"	"43CellW_F10"	0	97	1295	999
2	8	3	"nanA"	"46CellW_J10"	0	98	1422	1189
2	9	3	"spr1652/pfbA"	"25CellW_N10"	0	99	1194	1050
2	1	4	"prtA"	"20CellW_B10"	0	100	2767	2564
2	2	4	"bgaA"	"43CellW_F10"	0	101	1824	1645
2	3	4	"nanA"	"46CellW_J10"	0	102	2244	2075
2	4	4	"spr1652/pfbA"	"25CellW_N10"	0	103	1330	1129
2	5	4	"nisP"	"39CellW_B14"	0	104	1206	1056
2	6	4	"spr1906"	"73CellW_F14"	0	105	573	397
2	7	4	"psrP"	"71CellW_B2"	0	106	1869	1009
2	8	4	"pblB_nt"	"48CellW_F2"	0	107	859	321
2	9	4	"pblB_ct"	"49CellW_J2"	0	108	1133	983
2	1	5	"spr1906"	"73CellW_F14"	0	109	790	660
2	2	5	"psrP"	"71CellW_B2"	0	110	1646	1248
2	3	5	"pblB_nt"	"48CellW_F2"	0	111	892	541
2	4	5	"pblB_ct"	"49CellW_J2"	0	112	1764	1164
2	5	5	"spr0075/pfbB"	"24CellW_N2"	0	113	2042	1686
2	6	5	"pulA"	"19CellW_B6"	0	114	1149	916
2	7	5	"hysA"	"51CellW_F6"	0	115	1842	1515
2	8	5	"spr0328"	"26CellW_J6"	0	116	1680	1513
2	9	5	"lytB"	"31CellW_N6"	0	117	869	727
2	1	6	"pulA"	"19CellW_B6"	0	118	1237	1113
2	2	6	"hysA"	"51CellW_F6"	0	119	2003	1822
2	3	6	"spr0328"	"26CellW_J6"	0	120	1204	1013
2	4	6	"lytB"	"31CellW_N6"	0	121	812	606
2	5	6	"prtA"	"20CellW_B10"	0	122	2011	1821
2	6	6	"bgaA"	"43CellW_F10"	0	123	1613	1454
2	7	6	"nanA"	"46CellW_J10"	0	124	1601	1445
2	8	6	"spr1652/pfbA"	"25CellW_N10"	0	125	1610	1471
2	9	6	"nisP"	"39CellW_B14"	0	126	1037	912
2	1	7	"bgaA"	"43CellW_F10"	0	127	1718	1574
2	2	7	"nanA"	"46CellW_J10"	0	128	1569	1398
2	3	7	"spr1652/pfbA"	"25CellW_N10"	0	129	919	756
2	4	7	"nisP"	"39CellW_B14"	0	130	1231	1062
2	5	7	"spr1906"	"73CellW_F14"	0	131	479	304
2	6	7	"psrP"	"71CellW_B2"	0	132	1419	1205
2	7	7	"pblB_nt"	"48CellW_F2"	-50	133	1154	656
2	8	7	"pblB_ct"	"49CellW_J2"	0	134	912	707
2	9	7	"spr0075/pfbB"	"24CellW_N2"	0	135	2387	2247
2	1	8	"psrP"	"71CellW_B2"	0	136	465	317
2	2	8	"pblB_nt"	"48CellW_F2"	0	137	340	184
2	3	8	"pblB_ct"	"49CellW_J2"	0	138	1360	1224
2	4	8	"spr0075/pfbB"	"24CellW_N2"	0	139	1455	1299
2	5	8	"pulA"	"19CellW_B6"	0	140	1135	902
2	6	8	"hysA"	"51CellW_F6"	0	141	1680	1508
2	7	8	"spr0328"	"26CellW_J6"	0	142	1882	1695
2	8	8	"lytB"	"31CellW_N6"	0	143	945	788
2	9	8	"prtA"	"20CellW_B10"	0	144	2660	2522
3	1	1	"nanB"	"58Secret_O6"	0	145	2964	2804
3	2	1	"spr1875"	"7Secret_C10"	0	146	1158	1030
3	3	1	"galU"	"21Secret_G10"	0	147	2153	2008
3	4	1	"cbpA"	"5Secret_K10"	0	148	3530	3402
3	5	1	"gsp_781"	"2Secret_O10"	0	149	19886	19775
3	6	1	"Control_1"	"C14"	0	150	344	233
3	7	1	"Control_2"	"G14"	0	151	107	8
3	8	1	"Buffer"	"Normaliz_K14"	0	152	140	43
3	9	1	"Buffer"	"Normaliz_O14"	0	153	106	18
3	1	2	"Control_1"	"C14"	0	154	1097	985
3	2	2	"Control_2"	"G14"	0	155	114	0
3	3	2	"bloodAB"	"59Secret_C2"	0	156	1333	1209
3	4	2	"strH"	"32Secret_G2"	0	157	1469	1369
3	5	2	"lysM"	"50Secret_K2"	0	158	1363	1258
3	6	2	"lytB"	"63Secret_O2"	0	159	1338	1231
3	7	2	"phtE"	"45Secret_C6"	0	160	1116	1020
3	8	2	"spr0931"	"36Secret_G6"	0	161	2172	2045
3	9	2	"lytC"	"56Secret_K6"	0	162	3019	2918
3	1	3	"lytB"	"63Secret_O2"	0	163	1294	1195
3	2	3	"phtE"	"45Secret_C6"	0	164	1052	944
3	3	3	"spr0931"	"36Secret_G6"	0	165	2064	1953
3	4	3	"lytC"	"56Secret_K6"	0	166	2958	2857
3	5	3	"nanB"	"58Secret_O6"	0	167	2909	2808
3	6	3	"spr1875"	"7Secret_C10"	0	168	1123	1012
3	7	3	"galU"	"21Secret_G10"	0	169	2289	2181
3	8	3	"cbpA"	"5Secret_K10"	0	170	3549	3428
3	9	3	"gsp_781"	"2Secret_O10"	0	171	20527	20429
3	1	4	"spr1875"	"7Secret_C10"	0	172	1054	946
3	2	4	"galU"	"21Secret_G10"	0	173	1868	1756
3	3	4	"cbpA"	"5Secret_K10"	0	174	3667	3558
3	4	4	"gsp_781"	"2Secret_O10"	0	175	19420	19311
3	5	4	"Control_1"	"C14"	0	176	1110	1005
3	6	4	"Control_2"	"G14"	0	177	121	9
3	7	4	"bloodAB"	"59Secret_C2"	0	178	1393	1280
3	8	4	"strH"	"32Secret_G2"	0	179	1667	1544
3	9	4	"lysM"	"50Secret_K2"	0	180	1410	1278
3	1	5	"Control_2"	"G14"	0	181	158	37
3	2	5	"bloodAB"	"59Secret_C2"	0	182	1236	1110
3	3	5	"strH"	"32Secret_G2"	0	183	1481	1369
3	4	5	"lysM"	"50Secret_K2"	0	184	1409	1298
3	5	5	"lytB"	"63Secret_O2"	0	185	1400	1284
3	6	5	"phtE"	"45Secret_C6"	0	186	1162	1048
3	7	5	"spr0931"	"36Secret_G6"	0	187	2242	2129
3	8	5	"lytC"	"56Secret_K6"	0	188	3155	3030
3	9	5	"nanB"	"58Secret_O6"	0	189	3240	3098
3	1	6	"phtE"	"45Secret_C6"	0	190	1070	958
3	2	6	"spr0931"	"36Secret_G6"	0	191	1693	1585
3	3	6	"lytC"	"56Secret_K6"	0	192	3291	3188
3	4	6	"nanB"	"58Secret_O6"	0	193	3135	3029
3	5	6	"spr1875"	"7Secret_C10"	0	194	1241	1131
3	6	6	"galU"	"21Secret_G10"	0	195	2406	2287
3	7	6	"cbpA"	"5Secret_K10"	0	196	3837	3716
3	8	6	"gsp_781"	"2Secret_O10"	0	197	21089	20951
3	9	6	"Control_1"	"C14"	0	198	1554	1399
3	1	7	"galU"	"21Secret_G10"	0	199	2105	1989
3	2	7	"cbpA"	"5Secret_K10"	0	200	3824	3717
3	3	7	"gsp_781"	"2Secret_O10"	0	201	20503	20396
3	4	7	"Control_1"	"C14"	0	202	1464	1352
3	5	7	"Control_2"	"G14"	0	203	124	15
3	6	7	"bloodAB"	"59Secret_C2"	0	204	1527	1409
3	7	7	"strH"	"32Secret_G2"	0	205	1585	1457
3	8	7	"lysM"	"50Secret_K2"	0	206	1450	1320
3	9	7	"lytB"	"63Secret_O2"	0	207	1484	1344
3	1	8	"bloodAB"	"59Secret_C2"	0	208	1273	1140
3	2	8	"strH"	"32Secret_G2"	0	209	1451	1316
3	3	8	"lysM"	"50Secret_K2"	0	210	1333	1204
3	4	8	"lytB"	"63Secret_O2"	0	211	1565	1444
3	5	8	"phtE"	"45Secret_C6"	0	212	1354	1236
3	6	8	"spr0931"	"36Secret_G6"	0	213	2389	2269
3	7	8	"lytC"	"56Secret_K6"	0	214	3325	3210
3	8	8	"nanB"	"58Secret_O6"	0	215	3174	3067
3	9	8	"spr1875"	"7Secret_C10"	0	216	1596	1487
4	1	1	"Control_10"	"P6"	-50	217	67	-2
4	2	1	"Control_11"	"D10"	-50	218	64	-2
4	3	1	"Control_12"	"H10"	-50	219	63	-1
4	4	1	"Buffer"	"Normaliz_L10"	-50	220	63	0
4	5	1	"Buffer"	"Normaliz_P10"	-50	221	66	-3
4	6	1	"Control+"	"Rango0.2_D14"	0	222	3611	3527
4	7	1	"Control+"	"Rango0.1_H14"	0	223	316	242
4	8	1	"Buffer"	"Normaliz_L14"	-50	224	71	0
4	9	1	"Buffer"	"Normaliz_P14"	-50	225	74	-1
4	1	2	"Control+"	"Rango0.2_D14"	0	226	3397	3317
4	2	2	"Control+"	"Rango0.1_H14"	0	227	211	143
4	3	2	"Control_3"	"D2"	-50	228	63	-2
4	4	2	"Control_4"	"H2"	-50	229	65	1
4	5	2	"Control_5"	"L2"	-50	230	63	-5
4	6	2	"Control_6"	"P2"	-50	231	72	-4
4	7	2	"Control_7"	"D6"	0	232	143	69
4	8	2	"Control_8"	"H6"	-50	233	69	-2
4	9	2	"Control_9"	"L6"	-50	234	70	-3
4	1	3	"Control_6"	"P2"	-50	235	66	-4
4	2	3	"Control_7"	"D6"	0	236	147	75
4	3	3	"Control_8"	"H6"	-50	237	65	-2
4	4	3	"Control_9"	"L6"	-50	238	66	0
4	5	3	"Control_10"	"P6"	-50	239	65	-3
4	6	3	"Control_11"	"D10"	-50	240	65	-6
4	7	3	"Control_12"	"H10"	-50	241	68	-2
4	8	3	"Buffer"	"Normaliz_L10"	-50	242	69	0
4	9	3	"Buffer"	"Normaliz_P10"	-50	243	69	-2
4	1	4	"Control_11"	"D10"	-50	244	65	-3
4	2	4	"Control_12"	"H10"	-50	245	69	1
4	3	4	"Buffer"	"Normaliz_L10"	-50	246	65	-1
4	4	4	"Buffer"	"Normaliz_P10"	-50	247	66	0
4	5	4	"Control+"	"Rango0.2_D14"	0	248	3238	3163
4	6	4	"Control+"	"Rango0.1_H14"	0	249	3959	3874
4	7	4	"Control_3"	"D2"	-50	250	68	-2
4	8	4	"Control_4"	"H2"	-50	251	68	1
4	9	4	"Control_5"	"L2"	-50	252	70	-1
4	1	5	"Control+"	"Rango0.1_H14"	0	253	3658	3589
4	2	5	"Control_3"	"D2"	-50	254	63	-3
4	3	5	"Control_4"	"H2"	-50	255	66	1
4	4	5	"Control_5"	"L2"	0	256	66	1
4	5	5	"Control_6"	"P2"	-50	257	68	-1
4	6	5	"Control_7"	"D6"	-50	258	102	29
4	7	5	"Control_8"	"H6"	-50	259	66	-2
4	8	5	"Control_9"	"L6"	-50	260	65	-2
4	9	5	"Control_10"	"P6"	-50	261	69	0
4	1	6	"Control_7"	"D6"	0	262	160	91
4	2	6	"Control_8"	"H6"	-50	263	65	-1
4	3	6	"Control_9"	"L6"	-50	264	66	-1
4	4	6	"Control_10"	"P6"	-50	265	63	-9
4	5	6	"Control_11"	"D10"	-50	266	65	-8
4	6	6	"Control_12"	"H10"	-50	267	69	2
4	7	6	"Buffer"	"Normaliz_L10"	-50	268	65	0
4	8	6	"Buffer"	"Normaliz_P10"	-50	269	66	-1
4	9	6	"Control+"	"Rango0.2_D14"	0	270	3748	3678
4	1	7	"Control_12"	"H10"	-50	271	66	2
4	2	7	"Buffer"	"Normaliz_L10"	-50	272	65	1
4	3	7	"Buffer"	"Normaliz_P10"	-50	273	66	-4
4	4	7	"Control+"	"Rango0.2_D14"	0	274	3495	3345
4	5	7	"Control+"	"Rango0.1_H14"	0	275	376	297
4	6	7	"Control_3"	"D2"	-50	276	65	0
4	7	7	"Control_4"	"H2"	-50	277	65	1
4	8	7	"Control_5"	"L2"	-50	278	65	-2
4	9	7	"Control_6"	"P2"	-50	279	69	-2
4	1	8	"Control_3"	"D2"	-50	280	65	2
4	2	8	"Control_4"	"H2"	-50	281	65	0
4	3	8	"Control_5"	"L2"	-50	282	64	-3
4	4	8	"Control_6"	"P2"	-50	283	66	-5
4	5	8	"Control_7"	"D6"	0	284	162	91
4	6	8	"Control_8"	"H6"	-50	285	67	1
4	7	8	"Control_9"	"L6"	-50	286	64	0
4	8	8	"Control_10"	"P6"	-50	287	67	-1
4	9	8	"Control_11"	"D10"	-50	288	71	-2
5	1	1	"GADPH"	"68Cyt_M5"	0	289	2184	2106
5	2	1	"abc_sbp_2"	"30Lip_A9"	0	290	1497	1417
5	3	1	"abc_sbp"	"29Lip_E9"	0	291	671	594
5	4	1	"spr0174"	"79Lip_I9"	0	292	676	599
5	5	1	"aliA"	"10Lip_M9"	0	293	989	912
5	6	1	"slrA"	"17Lip_A13"	0	294	1005	927
5	7	1	"spr0747"	"37Lip_E13"	0	295	1270	1194
5	8	1	"Buffer"	"Normaliz_I13"	-50	296	73	0
5	9	1	"Buffer"	"Normaliz_M13"	-50	297	73	3
5	1	2	"slrA"	"17Lip_A13"	0	298	1158	1078
5	2	2	"spr0747"	"37Lip_E13"	0	299	1361	1272
5	3	2	"spxB"	"13Cyt_A1"	0	300	1807	1719
5	4	2	"clpP"	"66Cyt_E1"	0	301	2154	2071
5	5	2	"pavA"	"69Cyt_I1"	0	302	1669	1588
5	6	2	"eno"	"14Cyt_M1"	0	303	5307	5219
5	7	2	"PppA"	"70Cyt_A5"	0	304	4064	3973
5	8	2	"ply"	"11Cyt_E5"	0	305	2698	2614
5	9	2	"lytA"	"12Cyt_I5"	0	306	3896	3818
5	1	3	"eno"	"14Cyt_M1"	0	307	4283	4201
5	2	3	"PppA"	"70Cyt_A5"	0	308	4406	4315
5	3	3	"ply"	"11Cyt_E5"	0	309	2888	2795
5	4	3	"lytA"	"12Cyt_I5"	0	310	3583	3495
5	5	3	"GADPH"	"68Cyt_M5"	0	311	1853	1769
5	6	3	"abc_sbp_2"	"30Lip_A9"	0	312	1133	1042
5	7	3	"abc_sbp"	"29Lip_E9"	0	313	550	452
5	8	3	"spr0174"	"79Lip_I9"	0	314	639	550
5	9	3	"aliA"	"10Lip_M9"	0	315	940	860
5	1	4	"abc_sbp_2"	"30Lip_A9"	0	316	1481	1399
5	2	4	"abc_sbp"	"29Lip_E9"	0	317	685	599
5	3	4	"spr0174"	"79Lip_I9"	0	318	683	596
5	4	4	"aliA"	"10Lip_M9"	0	319	1000	913
5	5	4	"slrA"	"17Lip_A13"	0	320	971	883
5	6	4	"spr0747"	"37Lip_E13"	0	321	1253	1160
5	7	4	"spxB"	"13Cyt_A1"	0	322	1736	1641
5	8	4	"clpP"	"66Cyt_E1"	0	323	2249	2162
5	9	4	"pavA"	"69Cyt_I1"	0	324	1767	1686
5	1	5	"spr0747"	"37Lip_E13"	0	325	1363	1277
5	2	5	"spxB"	"13Cyt_A1"	0	326	1822	1732
5	3	5	"clpP"	"66Cyt_E1"	0	327	2289	2201
5	4	5	"pavA"	"69Cyt_I1"	0	328	1791	1704
5	5	5	"eno"	"14Cyt_M1"	0	329	4208	4119
5	6	5	"PppA"	"70Cyt_A5"	0	330	4211	4117
5	7	5	"ply"	"11Cyt_E5"	0	331	2798	2709
5	8	5	"lytA"	"12Cyt_I5"	0	332	3636	3551
5	9	5	"GADPH"	"68Cyt_M5"	0	333	1935	1857
5	1	6	"PppA"	"70Cyt_A5"	0	334	5102	5014
5	2	6	"ply"	"11Cyt_E5"	0	335	3219	3125
5	3	6	"lytA"	"12Cyt_I5"	0	336	4117	4023
5	4	6	"GADPH"	"68Cyt_M5"	0	337	2160	2069
5	5	6	"abc_sbp_2"	"30Lip_A9"	0	338	1281	1189
5	6	6	"abc_sbp"	"29Lip_E9"	0	339	573	481
5	7	6	"spr0174"	"79Lip_I9"	0	340	628	537
5	8	6	"aliA"	"10Lip_M9"	0	341	987	899
5	9	6	"slrA"	"17Lip_A13"	0	342	1001	919
5	1	7	"abc_sbp"	"29Lip_E9"	0	343	503	423
5	2	7	"spr0174"	"79Lip_I9"	0	344	636	548
5	3	7	"aliA"	"10Lip_M9"	0	345	1083	989
5	4	7	"slrA"	"17Lip_A13"	0	346	1133	1038
5	5	7	"spr0747"	"37Lip_E13"	0	347	1441	1346
5	6	7	"spxB"	"13Cyt_A1"	0	348	1841	1746
5	7	7	"clpP"	"66Cyt_E1"	0	349	2347	2255
5	8	7	"pavA"	"69Cyt_I1"	0	350	1751	1661
5	9	7	"eno"	"14Cyt_M1"	0	351	3940	3855
5	1	8	"spxB"	"13Cyt_A1"	0	352	572	490
5	2	8	"clpP"	"66Cyt_E1"	0	353	989	903
5	3	8	"pavA"	"69Cyt_I1"	0	354	864	776
5	4	8	"eno"	"14Cyt_M1"	0	355	2487	2397
5	5	8	"PppA"	"70Cyt_A5"	0	356	2680	2584
5	6	8	"ply"	"11Cyt_E5"	0	357	1829	1727
5	7	8	"lytA"	"12Cyt_I5"	0	358	2428	2324
5	8	8	"GADPH"	"68Cyt_M5"	0	359	1348	1246
5	9	8	"abc_sbp_2"	"30Lip_A9"	0	360	807	710
6	1	1	"psaA"	"6Lip_N5"	0	361	1982	1901
6	2	1	"ABC_SBP"	"57Lip_B9"	0	362	2563	2471
6	3	1	"ABC_SBP"	"52Lip_F9"	0	363	145	48
6	4	1	"piuA"	"18Lip_J9"	0	364	812	689
6	5	1	"amiA"	"3Lip_N9"	0	365	1009	881
6	6	1	"msmE"	"78Lip_B13"	0	366	1009	863
6	7	1	"MalX"	"22Lip_F13"	0	367	2091	1946
6	8	1	"Buffer"	"Normaliz_J13"	0	368	137	-5
6	9	1	"Buffer"	"Normaliz_N13"	0	369	142	4
6	1	2	"msmE"	"78Lip_B13"	0	370	838	748
6	2	2	"MalX"	"22Lip_F13"	0	371	1364	1239
6	3	2	"prsA_ppmA"	"16Lip_B1"	0	372	1215	1074
6	4	2	"lmb"	"33Lip_F1"	0	373	1368	1169
6	5	2	"piaA"	"15Lip_J1"	0	374	1411	1195
6	6	2	"phtA"	"55Lip_N1"	0	375	2578	2361
6	7	2	"glnH"	"28Lip_B5"	0	376	1102	922
6	8	2	"pstS"	"80Lip_F5"	0	377	1347	1196
6	9	2	"aliB"	"1Lip_J5"	0	378	1793	1642
6	1	3	"phtA"	"55Lip_N1"	0	379	2569	2483
6	2	3	"glnH"	"28Lip_B5"	0	380	743	629
6	3	3	"pstS"	"80Lip_F5"	0	381	1176	1014
6	4	3	"aliB"	"1Lip_J5"	0	382	1487	1275
6	5	3	"psaA"	"6Lip_N5"	0	383	1604	1392
6	6	3	"ABC_SBP"	"57Lip_B9"	0	384	2520	2267
6	7	3	"ABC_SBP"	"52Lip_F9"	0	385	248	48
6	8	3	"piuA"	"18Lip_J9"	0	386	1127	951
6	9	3	"amiA"	"3Lip_N9"	0	387	1298	1130
6	1	4	"ABC_SBP"	"57Lip_B9"	0	388	2653	2565
6	2	4	"ABC_SBP"	"52Lip_F9"	0	389	214	74
6	3	4	"piuA"	"18Lip_J9"	0	390	1075	787
6	4	4	"amiA"	"3Lip_N9"	0	391	858	534
6	5	4	"msmE"	"78Lip_B13"	0	392	777	354
6	6	4	"MalX"	"22Lip_F13"	0	393	1259	859
6	7	4	"prsA_ppmA"	"16Lip_B1"	0	394	1402	916
6	8	4	"lmb"	"33Lip_F1"	0	395	1509	1294
6	9	4	"piaA"	"15Lip_J1"	0	396	1697	1512
6	1	5	"MalX"	"22Lip_F13"	0	397	1643	1546
6	2	5	"prsA_ppmA"	"16Lip_B1"	0	398	1542	1310
6	3	5	"lmb"	"33Lip_F1"	0	399	1651	1215
6	4	5	"piaA"	"15Lip_J1"	0	400	1255	837
6	5	5	"phtA"	"55Lip_N1"	0	401	2660	2154
6	6	5	"glnH"	"28Lip_B5"	0	402	334	-2
6	7	5	"pstS"	"80Lip_F5"	0	403	1000	579
6	8	5	"aliB"	"1Lip_J5"	0	404	1632	1366
6	9	5	"psaA"	"6Lip_N5"	0	405	2736	2541
6	1	6	"glnH"	"28Lip_B5"	0	406	883	792
6	2	6	"pstS"	"80Lip_F5"	0	407	847	721
6	3	6	"aliB"	"1Lip_J5"	0	408	1526	1337
6	4	6	"psaA"	"6Lip_N5"	0	409	1868	1588
6	5	6	"ABC_SBP"	"57Lip_B9"	0	410	2916	2556
6	6	6	"ABC_SBP"	"52Lip_F9"	0	411	328	56
6	7	6	"piuA"	"18Lip_J9"	0	412	1346	1044
6	8	6	"amiA"	"3Lip_N9"	0	413	1230	952
6	9	6	"msmE"	"78Lip_B13"	0	414	1010	804
6	1	7	"ABC_SBP"	"52Lip_F9"	0	415	860	773
6	2	7	"piuA"	"18Lip_J9"	0	416	1211	1094
6	3	7	"amiA"	"3Lip_N9"	0	417	1153	966
6	4	7	"msmE"	"78Lip_B13"	0	418	1142	838
6	5	7	"MalX"	"22Lip_F13"	0	419	2004	1723
6	6	7	"prsA_ppmA"	"16Lip_B1"	0	420	1421	1163
6	7	7	"lmb"	"33Lip_F1"	0	421	1515	1255
6	8	7	"piaA"	"15Lip_J1"	0	422	1586	1345
6	9	7	"phtA"	"55Lip_N1"	0	423	2539	2352
6	1	8	"prsA_ppmA"	"16Lip_B1"	0	424	866	785
6	2	8	"lmb"	"33Lip_F1"	0	425	863	762
6	3	8	"piaA"	"15Lip_J1"	0	426	1026	911
6	4	8	"phtA"	"55Lip_N1"	0	427	2185	1967
6	5	8	"glnH"	"28Lip_B5"	0	428	681	451
6	6	8	"pstS"	"80Lip_F5"	0	429	875	652
6	7	8	"aliB"	"1Lip_J5"	0	430	918	697
6	8	8	"psaA"	"6Lip_N5"	0	431	1422	1211
6	9	8	"ABC_SBP"	"57Lip_B9"	0	432	858	675
7	1	1	"cbpF"	"74N_term_wCS_O5"	0	433	900	782
7	2	1	"spr0693"	"34N_term_C9"	0	434	1261	1131
7	3	1	"ezrA"	"75N_term_G9"	0	435	1030	898
7	4	1	"pepXP"	"72N_term_K9"	0	436	1503	1363
7	5	1	"phtD"	"44N_term_O9"	0	437	1601	1460
7	6	1	"phpA"	"27N_term_C13"	0	438	5973	5843
7	7	1	"srtA"	"64N_term_wCS_G13"	0	439	2218	2098
7	8	1	"Buffer"	"Normaliz_K13"	0	440	93	0
7	9	1	"Buffer"	"Normaliz_O13"	0	441	90	7
7	1	2	"phpA"	"27N_term_C13"	0	442	4951	4825
7	2	2	"srtA"	"64N_term_wCS_G13"	0	443	1651	1505
7	3	2	"adcA"	"23Lip_C1"	0	444	890	730
7	4	2	"sp_2093"	"76N_term_G1"	0	445	687	525
7	5	2	"comB"	"54N_term_K1"	0	446	662	509
7	6	2	"pspA"	"4N_term_O1"	0	447	1702	1560
7	7	2	"pbpX"	"41N_term_C5"	0	448	1745	1603
7	8	2	"pbpA"	"9N_term_G5"	0	449	537	429
7	9	2	"spr0334"	"42Cyt_TMH_K5"	0	450	1018	930
7	1	3	"pspA"	"4N_term_O1"	0	451	1466	1336
7	2	3	"pbpX"	"41N_term_C5"	0	452	1580	1433
7	3	3	"pbpA"	"9N_term_G5"	0	453	493	320
7	4	3	"spr0334"	"42Cyt_TMH_K5"	0	454	901	701
7	5	3	"cbpF"	"74N_term_wCS_O5"	0	455	965	799
7	6	3	"spr0693"	"34N_term_C9"	0	456	1373	1222
7	7	3	"ezrA"	"75N_term_G9"	0	457	1079	930
7	8	3	"pepXP"	"72N_term_K9"	0	458	1428	1305
7	9	3	"phtD"	"44N_term_O9"	0	459	1416	1321
7	1	4	"spr0693"	"34N_term_C9"	0	460	1385	1250
7	2	4	"ezrA"	"75N_term_G9"	0	461	1075	920
7	3	4	"pepXP"	"72N_term_K9"	0	462	1450	1289
7	4	4	"phtD"	"44N_term_O9"	0	463	1263	1103
7	5	4	"phpA"	"27N_term_C13"	0	464	5384	5238
7	6	4	"srtA"	"64N_term_wCS_G13"	0	465	1949	1810
7	7	4	"adcA"	"23Lip_C1"	0	466	1070	929
7	8	4	"sp_2093"	"76N_term_G1"	0	467	710	584
7	9	4	"comB"	"54N_term_K1"	0	468	621	518
7	1	5	"srtA"	"64N_term_wCS_G13"	0	469	1968	1847
7	2	5	"adcA"	"23Lip_C1"	0	470	1118	962
7	3	5	"sp_2093"	"76N_term_G1"	0	471	710	554
7	4	5	"comB"	"54N_term_K1"	0	472	634	485
7	5	5	"pspA"	"4N_term_O1"	0	473	1763	1625
7	6	5	"pbpX"	"41N_term_C5"	0	474	1765	1631
7	7	5	"pbpA"	"9N_term_G5"	0	475	550	423
7	8	5	"spr0334"	"42Cyt_TMH_K5"	0	476	947	837
7	9	5	"cbpF"	"74N_term_wCS_O5"	0	477	910	814
7	1	6	"pbpX"	"41N_term_C5"	0	478	1376	1270
7	2	6	"pbpA"	"9N_term_G5"	0	479	546	412
7	3	6	"spr0334"	"42Cyt_TMH_K5"	0	480	1053	906
7	4	6	"cbpF"	"74N_term_wCS_O5"	0	481	1168	1019
7	5	6	"spr0693"	"34N_term_C9"	0	482	1646	1500
7	6	6	"ezrA"	"75N_term_G9"	0	483	1242	1100
7	7	6	"pepXP"	"72N_term_K9"	0	484	1661	1535
7	8	6	"phtD"	"44N_term_O9"	0	485	1693	1582
7	9	6	"phpA"	"27N_term_C13"	0	486	5475	5375
7	1	7	"ezrA"	"75N_term_G9"	0	487	421	335
7	2	7	"pepXP"	"72N_term_K9"	0	488	821	714
7	3	7	"phtD"	"44N_term_O9"	0	489	954	840
7	4	7	"phpA"	"27N_term_C13"	0	490	4697	4568
7	5	7	"srtA"	"64N_term_wCS_G13"	0	491	1899	1758
7	6	7	"adcA"	"23Lip_C1"	0	492	1056	918
7	7	7	"sp_2093"	"76N_term_G1"	0	493	741	609
7	8	7	"comB"	"54N_term_K1"	0	494	656	537
7	9	7	"pspA"	"4N_term_O1"	0	495	1858	1753
7	1	8	"adcA"	"23Lip_C1"	0	496	143	71
7	2	8	"sp_2093"	"76N_term_G1"	0	497	155	76
7	3	8	"comB"	"54N_term_K1"	0	498	206	123
7	4	8	"pspA"	"4N_term_O1"	0	499	585	497
7	5	8	"pbpX"	"41N_term_C5"	0	500	796	695
7	6	8	"pbpA"	"9N_term_G5"	0	501	314	204
7	7	8	"spr0334"	"42Cyt_TMH_K5"	0	502	587	479
7	8	8	"cbpF"	"74N_term_wCS_O5"	0	503	598	493
7	9	8	"spr0693"	"34N_term_C9"	0	504	882	787
8	1	1	"pbp1b"	"47Cyt_TMH_P5"	0	505	2486	2414
8	2	1	"pcpA"	"62N_term_wCS_D9"	0	506	276	197
8	3	1	"sphtra"	"8N_term_H9"	0	507	152	78
8	4	1	"cps4C"	"97Mult_L9"	0	508	457	376
8	5	1	"rrgB"	"95Mult_P9"	0	509	2694	2599
8	6	1	"TMP"	"96Mult_D13"	0	510	657	574
8	7	1	"LambdaSa04"	"94Mult_H13"	0	511	95	8
8	8	1	"Buffer"	"Normaliz_L13"	-50	512	143	40
8	9	1	"Buffer"	"Normaliz_P13"	-50	513	115	12
8	1	2	"TMP"	"96Mult_D13"	0	514	562	492
8	2	2	"LambdaSa04"	"94Mult_H13"	0	515	116	32
8	3	2	"potD"	"65N_term_D1"	0	516	1764	1679
8	4	2	"pgdA"	"40N_term_H1"	0	517	1810	1729
8	5	2	"spr1370"	"38Cyt_TMH_L1"	0	518	3007	2921
8	6	2	"spr1418"	"82N_term_P1"	0	519	2978	2895
8	7	2	"stkP"	"67Cyt_TMH_D5"	0	520	1380	1287
8	8	2	"spr1584"	"83N_term_H5"	0	521	1558	1446
8	9	2	"pbp2A"	"53N_term_L5"	0	522	1732	1576
8	1	3	"spr1418"	"82N_term_P1"	0	523	2590	2520
8	2	3	"stkP"	"67Cyt_TMH_D5"	0	524	1419	1345
8	3	3	"spr1584"	"83N_term_H5"	0	525	1858	1784
8	4	3	"pbp2A"	"53N_term_L5"	0	526	2413	2334
8	5	3	"pbp1b"	"47Cyt_TMH_P5"	0	527	3621	3535
8	6	3	"pcpA"	"62N_term_wCS_D9"	0	528	282	195
8	7	3	"sphtra"	"8N_term_H9"	0	529	187	93
8	8	3	"cps4C"	"97Mult_L9"	0	530	536	448
8	9	3	"rrgB"	"95Mult_P9"	0	531	326	159
8	1	4	"pcpA"	"62N_term_wCS_D9"	0	532	428	356
8	2	4	"sphtra"	"8N_term_H9"	0	533	143	69
8	3	4	"cps4C"	"97Mult_L9"	0	534	379	304
8	4	4	"rrgB"	"95Mult_P9"	0	535	385	296
8	5	4	"TMP"	"96Mult_D13"	0	536	345	247
8	6	4	"LambdaSa04"	"94Mult_H13"	0	537	134	51
8	7	4	"potD"	"65N_term_D1"	0	538	1930	1829
8	8	4	"pgdA"	"40N_term_H1"	0	539	2104	1994
8	9	4	"spr1370"	"38Cyt_TMH_L1"	0	540	3001	2664
8	1	5	"LambdaSa04"	"94Mult_H13"	0	541	127	48
8	2	5	"potD"	"65N_term_D1"	0	542	1622	1540
8	3	5	"pgdA"	"40N_term_H1"	0	543	1684	1601
8	4	5	"spr1370"	"38Cyt_TMH_L1"	0	544	2506	2406
8	5	5	"spr1418"	"82N_term_P1"	0	545	2458	2361
8	6	5	"stkP"	"67Cyt_TMH_D5"	0	546	1820	1738
8	7	5	"spr1584"	"83N_term_H5"	0	547	2283	2198
8	8	5	"pbp2A"	"53N_term_L5"	0	548	2679	2576
8	9	5	"pbp1b"	"47Cyt_TMH_P5"	0	549	4011	3763
8	1	6	"stkP"	"67Cyt_TMH_D5"	0	550	1483	1409
8	2	6	"spr1584"	"83N_term_H5"	0	551	1238	1155
8	3	6	"pbp2A"	"53N_term_L5"	0	552	1843	1756
8	4	6	"pbp1b"	"47Cyt_TMH_P5"	0	553	3530	3414
8	5	6	"pcpA"	"62N_term_wCS_D9"	0	554	436	334
8	6	6	"sphtra"	"8N_term_H9"	0	555	192	94
8	7	6	"cps4C"	"97Mult_L9"	0	556	477	377
8	8	6	"rrgB"	"95Mult_P9"	0	557	732	632
8	9	6	"TMP"	"96Mult_D13"	0	558	553	323
8	1	7	"sphtra"	"8N_term_H9"	0	559	159	85
8	2	7	"cps4C"	"97Mult_L9"	0	560	423	343
8	3	7	"rrgB"	"95Mult_P9"	0	561	592	500
8	4	7	"TMP"	"96Mult_D13"	0	562	382	230
8	5	7	"LambdaSa04"	"94Mult_H13"	0	563	475	319
8	6	7	"potD"	"65N_term_D1"	0	564	1940	1838
8	7	7	"pgdA"	"40N_term_H1"	0	565	2079	1984
8	8	7	"spr1370"	"38Cyt_TMH_L1"	0	566	2704	2599
8	9	7	"spr1418"	"82N_term_P1"	0	567	1976	1826
8	1	8	"potD"	"65N_term_D1"	0	568	1166	1093
8	2	8	"pgdA"	"40N_term_H1"	0	569	1350	1272
8	3	8	"spr1370"	"38Cyt_TMH_L1"	0	570	2050	1967
8	4	8	"spr1418"	"82N_term_P1"	0	571	1932	1795
8	5	8	"stkP"	"67Cyt_TMH_D5"	0	572	1894	1690
8	6	8	"spr1584"	"83N_term_H5"	0	573	1477	1347
8	7	8	"pbp2A"	"53N_term_L5"	0	574	1593	1501
8	8	8	"pbp1b"	"47Cyt_TMH_P5"	0	575	1561	1471
8	9	8	"pcpA"	"62N_term_wCS_D9"	0	576	125	20
