# Supplementary material for: Data in support of proteomic analysis of pneumococcal pediatric clinical isolates to construct a protein array
Source: Data Brief. 2016 Feb 5;6:917–22. doi: 10.1016/j.dib.2016.01.057 (PMC4758182; doi:10.1016/j.dib.2016.01.057)
Supplement: Supplementary file 4 — Supplementary material [file mmc4.zip › Protein array raw data/IgG/C1_S57_IgG-Cy3.txt]

ATF	1.0
31	9    
"Type=GenePix Export 3"
"DateTime=2013/12/20 10:52:43"
"Settings=C:\Documents and Settings\Usuario\Escritorio\Datos Usuarios\Alfonso\Escaneado 20-12-13\Suero 57\S57_IgG-Cy3.gps"
"GalFile=C:\Documents and Settings\Usuario\Escritorio\Datos Usuarios\Alfonso\Gals\Gal_Alfonso.2.gal"
"PixelSize=5"
"Wavelengths=635	532"
"ImageFiles=C:\Documents and Settings\Usuario\Escritorio\Datos Usuarios\Alfonso\Escaneado 20-12-13\Suero 57\S57_IgG-Cy3.tif 2	C:\Documents and Settings\Usuario\Escritorio\Datos Usuarios\Alfonso\Escaneado 20-12-13\Suero 57\S57_IgG-Cy3.tif 3"
"NormalizationMethod=None"
"NormalizationFactors=1	1"
"JpegImage="
"StdDev=Type 1"
"RatioFormulations=W1/W2 (635/532)"
"Barcode="
"BackgroundSubtraction=LocalFeature"
"ImageOrigin=2800, 27640"
"JpegOrigin=3340, 28230"
"Creator=GenePix Pro 4.1.1.4"
"Scanner=GenePix 4000B [92870]"
"FocusPosition=0"
"Temperature=26.54"
"LinesAveraged=1"
"Comment="
"PMTGain=560	400"
"ScanPower=100	100"
"LaserPower=1.7	3.63"
"LaserOnTime=41407	41879"
"Filters=	"
"ScanRegion=560,5528,3936,7037"
"Supplier=BioRobotics"
"ArrayerSoftwareName=TAS Application Suite (MicroGrid II)"
"ArrayerSoftwareVersion=2.2.2.5"
"Block"	"Column"	"Row"	"Name"	"ID"	"Flags"	"Index"	"F532 Median"	"F532 Median - B532"
1	1	1	"ABC_N/P"	"90Mult_M6"	0	1	286	223
1	2	1	"spr1221"	"99Mult_A10"	0	2	398	328
1	3	1	"spr1403"	"91Mult_E10"	0	3	337	267
1	4	1	"spr1496"	"92Mult_I10"	0	4	264	187
1	5	1	"ABC_NP"	"100Mult_M10"	0	5	1305	1223
1	6	1	"SP_0462"	"77CellW_A14"	0	6	812	731
1	7	1	"SP_0464"	"81CellW_E14"	0	7	469	391
1	8	1	"Buffer"	"Normaliz_I14"	0	8	79	6
1	9	1	"Buffer"	"Normaliz_M14"	-50	9	73	2
1	1	2	"SP_0462"	"77CellW_A14"	0	10	521	454
1	2	2	"SP_0464"	"81CellW_E14"	0	11	250	176
1	3	2	"fstH"	"84Mult_A2"	0	12	1345	1269
1	4	2	"comA"	"85Mult_E2"	0	13	341	249
1	5	2	"zmpB"	"86Mult_I2"	0	14	263	169
1	6	2	"spr0601"	"98Mult_M2"	0	15	445	347
1	7	2	"celB"	"87Mult_A6"	0	16	191	84
1	8	2	"iga"	"88Mult_E6"	0	17	1848	1766
1	9	2	"glnP"	"89Mult_I6"	0	18	187	112
1	1	3	"spr0601"	"98Mult_M2"	0	19	357	291
1	2	3	"celB"	"87Mult_A6"	0	20	171	100
1	3	3	"iga"	"88Mult_E6"	0	21	1276	1199
1	4	3	"glnP"	"89Mult_I6"	0	22	185	96
1	5	3	"ABC_N/P"	"90Mult_M6"	0	23	246	159
1	6	3	"spr1221"	"99Mult_A10"	0	24	577	493
1	7	3	"spr1403"	"91Mult_E10"	0	25	352	248
1	8	3	"spr1496"	"92Mult_I10"	0	26	232	99
1	9	3	"ABC_NP"	"100Mult_M10"	0	27	1524	1441
1	1	4	"spr1221"	"99Mult_A10"	0	28	372	301
1	2	4	"spr1403"	"91Mult_E10"	0	29	282	205
1	3	4	"spr1496"	"92Mult_I10"	0	30	216	136
1	4	4	"ABC_NP"	"100Mult_M10"	0	31	1082	987
1	5	4	"SP_0462"	"77CellW_A14"	0	32	512	407
1	6	4	"SP_0464"	"81CellW_E14"	0	33	236	149
1	7	4	"fstH"	"84Mult_A2"	0	34	1298	1105
1	8	4	"comA"	"85Mult_E2"	0	35	364	184
1	9	4	"zmpB"	"86Mult_I2"	0	36	239	155
1	1	5	"SP_0464"	"81CellW_E14"	0	37	291	220
1	2	5	"fstH"	"84Mult_A2"	0	38	1497	1423
1	3	5	"comA"	"85Mult_E2"	0	39	339	264
1	4	5	"zmpB"	"86Mult_I2"	0	40	218	129
1	5	5	"spr0601"	"98Mult_M2"	0	41	424	290
1	6	5	"celB"	"87Mult_A6"	0	42	189	88
1	7	5	"iga"	"88Mult_E6"	0	43	1075	945
1	8	5	"glnP"	"89Mult_I6"	0	44	301	207
1	9	5	"ABC_N/P"	"90Mult_M6"	0	45	275	195
1	1	6	"celB"	"87Mult_A6"	0	46	223	148
1	2	6	"iga"	"88Mult_E6"	0	47	1488	1413
1	3	6	"glnP"	"89Mult_I6"	0	48	150	77
1	4	6	"ABC_N/P"	"90Mult_M6"	0	49	223	148
1	5	6	"spr1221"	"99Mult_A10"	0	50	514	419
1	6	6	"spr1403"	"91Mult_E10"	0	51	340	191
1	7	6	"spr1496"	"92Mult_I10"	0	52	224	108
1	8	6	"ABC_NP"	"100Mult_M10"	0	53	1281	1193
1	9	6	"SP_0462"	"77CellW_A14"	0	54	727	647
1	1	7	"spr1403"	"91Mult_E10"	0	55	427	296
1	2	7	"spr1496"	"92Mult_I10"	0	56	235	154
1	3	7	"ABC_NP"	"100Mult_M10"	0	57	1386	1312
1	4	7	"SP_0462"	"77CellW_A14"	0	58	582	505
1	5	7	"SP_0464"	"81CellW_E14"	0	59	321	229
1	6	7	"fstH"	"84Mult_A2"	0	60	1705	1546
1	7	7	"comA"	"85Mult_E2"	0	61	307	195
1	8	7	"zmpB"	"86Mult_I2"	0	62	202	118
1	9	7	"spr0601"	"98Mult_M2"	0	63	455	374
1	1	8	"fstH"	"84Mult_A2"	0	64	1852	1772
1	2	8	"comA"	"85Mult_E2"	0	65	413	337
1	3	8	"zmpB"	"86Mult_I2"	0	66	257	184
1	4	8	"spr0601"	"98Mult_M2"	0	67	459	387
1	5	8	"celB"	"87Mult_A6"	0	68	221	146
1	6	8	"iga"	"88Mult_E6"	0	69	1626	1548
1	7	8	"glnP"	"89Mult_I6"	0	70	166	92
1	8	8	"ABC_N/P"	"90Mult_M6"	0	71	263	190
1	9	8	"spr1221"	"99Mult_A10"	0	72	836	762
2	1	1	"lytB"	"31CellW_N6"	0	73	850	787
2	2	1	"prtA"	"20CellW_B10"	0	74	4730	4664
2	3	1	"bgaA"	"43CellW_F10"	0	75	411	343
2	4	1	"nanA"	"46CellW_J10"	0	76	193	109
2	5	1	"spr1652/pfbA"	"25CellW_N10"	0	77	166	78
2	6	1	"nisP"	"39CellW_B14"	0	78	199	112
2	7	1	"spr1906"	"73CellW_F14"	0	79	162	72
2	8	1	"Buffer"	"Normaliz_J14"	0	80	87	3
2	9	1	"Buffer"	"Normaliz_N14"	0	81	78	5
2	1	2	"nisP"	"39CellW_B14"	0	82	1078	1001
2	2	2	"spr1906"	"73CellW_F14"	0	83	290	210
2	3	2	"psrP"	"71CellW_B2"	0	84	227	132
2	4	2	"pblB_nt"	"48CellW_F2"	0	85	476	364
2	5	2	"pblB_ct"	"49CellW_J2"	0	86	749	636
2	6	2	"spr0075/pfbB"	"24CellW_N2"	0	87	879	774
2	7	2	"pulA"	"19CellW_B6"	-50	88	1648	1520
2	8	2	"hysA"	"51CellW_F6"	0	89	2147	2052
2	9	2	"spr0328"	"26CellW_J6"	0	90	1145	1066
2	1	3	"spr0075/pfbB"	"24CellW_N2"	0	91	5122	5038
2	2	3	"pulA"	"19CellW_B6"	0	92	3179	3082
2	3	3	"hysA"	"51CellW_F6"	0	93	1656	1529
2	4	3	"spr0328"	"26CellW_J6"	0	94	516	390
2	5	3	"lytB"	"31CellW_N6"	0	95	280	166
2	6	3	"prtA"	"20CellW_B10"	0	96	3440	3336
2	7	3	"bgaA"	"43CellW_F10"	0	97	702	560
2	8	3	"nanA"	"46CellW_J10"	0	98	731	621
2	9	3	"spr1652/pfbA"	"25CellW_N10"	0	99	574	492
2	1	4	"prtA"	"20CellW_B10"	0	100	13307	13208
2	2	4	"bgaA"	"43CellW_F10"	0	101	3174	3017
2	3	4	"nanA"	"46CellW_J10"	0	102	647	493
2	4	4	"spr1652/pfbA"	"25CellW_N10"	0	103	391	261
2	5	4	"nisP"	"39CellW_B14"	0	104	319	213
2	6	4	"spr1906"	"73CellW_F14"	0	105	860	757
2	7	4	"psrP"	"71CellW_B2"	-50	106	2051	1006
2	8	4	"pblB_nt"	"48CellW_F2"	-50	107	2068	1214
2	9	4	"pblB_ct"	"49CellW_J2"	0	108	6419	6335
2	1	5	"spr1906"	"73CellW_F14"	0	109	541	445
2	2	5	"psrP"	"71CellW_B2"	0	110	552	326
2	3	5	"pblB_nt"	"48CellW_F2"	0	111	2122	1967
2	4	5	"pblB_ct"	"49CellW_J2"	0	112	2730	2582
2	5	5	"spr0075/pfbB"	"24CellW_N2"	0	113	2326	2220
2	6	5	"pulA"	"19CellW_B6"	0	114	4383	4270
2	7	5	"hysA"	"51CellW_F6"	0	115	3627	3456
2	8	5	"spr0328"	"26CellW_J6"	0	116	3308	3153
2	9	5	"lytB"	"31CellW_N6"	0	117	1042	948
2	1	6	"pulA"	"19CellW_B6"	0	118	7572	7476
2	2	6	"hysA"	"51CellW_F6"	0	119	4124	3968
2	3	6	"spr0328"	"26CellW_J6"	0	120	1508	1350
2	4	6	"lytB"	"31CellW_N6"	0	121	757	613
2	5	6	"prtA"	"20CellW_B10"	0	122	10351	10234
2	6	6	"bgaA"	"43CellW_F10"	0	123	3024	2893
2	7	6	"nanA"	"46CellW_J10"	0	124	1501	1363
2	8	6	"spr1652/pfbA"	"25CellW_N10"	0	125	1326	1202
2	9	6	"nisP"	"39CellW_B14"	0	126	1432	1334
2	1	7	"bgaA"	"43CellW_F10"	0	127	1795	1686
2	2	7	"nanA"	"46CellW_J10"	0	128	1287	1008
2	3	7	"spr1652/pfbA"	"25CellW_N10"	0	129	946	772
2	4	7	"nisP"	"39CellW_B14"	0	130	1112	964
2	5	7	"spr1906"	"73CellW_F14"	0	131	2453	2309
2	6	7	"psrP"	"71CellW_B2"	-50	132	5564	5085
2	7	7	"pblB_nt"	"48CellW_F2"	-50	133	7199	6765
2	8	7	"pblB_ct"	"49CellW_J2"	0	134	9688	9545
2	9	7	"spr0075/pfbB"	"24CellW_N2"	0	135	7725	7623
2	1	8	"psrP"	"71CellW_B2"	0	136	1293	1214
2	2	8	"pblB_nt"	"48CellW_F2"	0	137	712	618
2	3	8	"pblB_ct"	"49CellW_J2"	0	138	8399	8294
2	4	8	"spr0075/pfbB"	"24CellW_N2"	0	139	7039	6923
2	5	8	"pulA"	"19CellW_B6"	0	140	9184	9055
2	6	8	"hysA"	"51CellW_F6"	0	141	7028	6883
2	7	8	"spr0328"	"26CellW_J6"	0	142	6331	6200
2	8	8	"lytB"	"31CellW_N6"	0	143	2225	2107
2	9	8	"prtA"	"20CellW_B10"	0	144	19678	19576
3	1	1	"nanB"	"58Secret_O6"	0	145	676	603
3	2	1	"spr1875"	"7Secret_C10"	0	146	2381	2280
3	3	1	"galU"	"21Secret_G10"	0	147	409	318
3	4	1	"cbpA"	"5Secret_K10"	0	148	4573	4475
3	5	1	"gsp_781"	"2Secret_O10"	0	149	3921	3822
3	6	1	"Control_1"	"C14"	-50	150	154	76
3	7	1	"Control_2"	"G14"	-50	151	89	12
3	8	1	"Buffer"	"Normaliz_K14"	-50	152	95	12
3	9	1	"Buffer"	"Normaliz_O14"	-50	153	87	2
3	1	2	"Control_1"	"C14"	-50	154	209	127
3	2	2	"Control_2"	"G14"	-50	155	103	-39
3	3	2	"bloodAB"	"59Secret_C2"	0	156	685	464
3	4	2	"strH"	"32Secret_G2"	0	157	663	453
3	5	2	"lysM"	"50Secret_K2"	0	158	2853	2597
3	6	2	"lytB"	"63Secret_O2"	0	159	981	768
3	7	2	"phtE"	"45Secret_C6"	0	160	3648	3401
3	8	2	"spr0931"	"36Secret_G6"	0	161	1495	1066
3	9	2	"lytC"	"56Secret_K6"	0	162	8728	8606
3	1	3	"lytB"	"63Secret_O2"	0	163	892	723
3	2	3	"phtE"	"45Secret_C6"	0	164	3157	2920
3	3	3	"spr0931"	"36Secret_G6"	0	165	1010	551
3	4	3	"lytC"	"56Secret_K6"	0	166	6424	5985
3	5	3	"nanB"	"58Secret_O6"	0	167	3540	3345
3	6	3	"spr1875"	"7Secret_C10"	0	168	14348	13982
3	7	3	"galU"	"21Secret_G10"	0	169	3675	3241
3	8	3	"cbpA"	"5Secret_K10"	0	170	33157	32666
3	9	3	"gsp_781"	"2Secret_O10"	0	171	25350	25212
3	1	4	"spr1875"	"7Secret_C10"	0	172	9070	8921
3	2	4	"galU"	"21Secret_G10"	0	173	2486	2299
3	3	4	"cbpA"	"5Secret_K10"	0	174	22959	22706
3	4	4	"gsp_781"	"2Secret_O10"	0	175	18015	17439
3	5	4	"Control_1"	"C14"	0	176	1019	851
3	6	4	"Control_2"	"G14"	-50	177	222	44
3	7	4	"bloodAB"	"59Secret_C2"	0	178	2971	2634
3	8	4	"strH"	"32Secret_G2"	0	179	2719	2316
3	9	4	"lysM"	"50Secret_K2"	0	180	9856	9734
3	1	5	"Control_2"	"G14"	-50	181	233	128
3	2	5	"bloodAB"	"59Secret_C2"	0	182	2311	2142
3	3	5	"strH"	"32Secret_G2"	0	183	2289	2079
3	4	5	"lysM"	"50Secret_K2"	0	184	8115	7689
3	5	5	"lytB"	"63Secret_O2"	0	185	2050	1662
3	6	5	"phtE"	"45Secret_C6"	0	186	6236	6064
3	7	5	"spr0931"	"36Secret_G6"	0	187	1898	1557
3	8	5	"lytC"	"56Secret_K6"	0	188	10443	10275
3	9	5	"nanB"	"58Secret_O6"	0	189	4602	4498
3	1	6	"phtE"	"45Secret_C6"	0	190	3856	3751
3	2	6	"spr0931"	"36Secret_G6"	0	191	1555	1357
3	3	6	"lytC"	"56Secret_K6"	0	192	8786	8640
3	4	6	"nanB"	"58Secret_O6"	0	193	3985	3861
3	5	6	"spr1875"	"7Secret_C10"	0	194	17376	17183
3	6	6	"galU"	"21Secret_G10"	0	195	3550	3309
3	7	6	"cbpA"	"5Secret_K10"	0	196	40155	39850
3	8	6	"gsp_781"	"2Secret_O10"	0	197	26671	26497
3	9	6	"Control_1"	"C14"	0	198	1117	1012
3	1	7	"galU"	"21Secret_G10"	0	199	2227	2113
3	2	7	"cbpA"	"5Secret_K10"	0	200	26480	26307
3	3	7	"gsp_781"	"2Secret_O10"	0	201	20815	20664
3	4	7	"Control_1"	"C14"	0	202	1096	975
3	5	7	"Control_2"	"G14"	-50	203	146	13
3	6	7	"bloodAB"	"59Secret_C2"	0	204	2870	2677
3	7	7	"strH"	"32Secret_G2"	0	205	3103	2767
3	8	7	"lysM"	"50Secret_K2"	0	206	10157	9838
3	9	7	"lytB"	"63Secret_O2"	0	207	2408	2292
3	1	8	"bloodAB"	"59Secret_C2"	0	208	2139	2047
3	2	8	"strH"	"32Secret_G2"	0	209	2529	2429
3	3	8	"lysM"	"50Secret_K2"	0	210	8659	8550
3	4	8	"lytB"	"63Secret_O2"	0	211	2186	2075
3	5	8	"phtE"	"45Secret_C6"	0	212	6876	6774
3	6	8	"spr0931"	"36Secret_G6"	0	213	2255	2151
3	7	8	"lytC"	"56Secret_K6"	0	214	11246	11143
3	8	8	"nanB"	"58Secret_O6"	0	215	4683	4570
3	9	8	"spr1875"	"7Secret_C10"	0	216	24058	23924
4	1	1	"Control_10"	"P6"	-50	217	101	20
4	2	1	"Control_11"	"D10"	-50	218	69	-2
4	3	1	"Control_12"	"H10"	0	219	131	64
4	4	1	"Buffer"	"Normaliz_L10"	-50	220	60	-3
4	5	1	"Buffer"	"Normaliz_P10"	-50	221	65	2
4	6	1	"Control+"	"Rango0.2_D14"	0	222	2614	2550
4	7	1	"Control+"	"Rango0.1_H14"	-50	223	92	37
4	8	1	"Buffer"	"Normaliz_L14"	-50	224	53	1
4	9	1	"Buffer"	"Normaliz_P14"	-50	225	48	0
4	1	2	"Control+"	"Rango0.2_D14"	-50	226	18783	18680
4	2	2	"Control+"	"Rango0.1_H14"	-50	227	418	323
4	3	2	"Control_3"	"D2"	-50	228	75	0
4	4	2	"Control_4"	"H2"	-50	229	68	-1
4	5	2	"Control_5"	"L2"	-50	230	63	-5
4	6	2	"Control_6"	"P2"	-50	231	68	-1
4	7	2	"Control_7"	"D6"	-50	232	64	0
4	8	2	"Control_8"	"H6"	-50	233	56	0
4	9	2	"Control_9"	"L6"	-50	234	52	0
4	1	3	"Control_6"	"P2"	-50	235	105	4
4	2	3	"Control_7"	"D6"	0	236	208	107
4	3	3	"Control_8"	"H6"	-50	237	91	0
4	4	3	"Control_9"	"L6"	-50	238	78	0
4	5	3	"Control_10"	"P6"	-50	239	78	6
4	6	3	"Control_11"	"D10"	-50	240	64	-1
4	7	3	"Control_12"	"H10"	0	241	105	40
4	8	3	"Buffer"	"Normaliz_L10"	-50	242	61	-1
4	9	3	"Buffer"	"Normaliz_P10"	0	243	59	3
4	1	4	"Control_11"	"D10"	-50	244	99	-7
4	2	4	"Control_12"	"H10"	0	245	369	271
4	3	4	"Buffer"	"Normaliz_L10"	-50	246	99	2
4	4	4	"Buffer"	"Normaliz_P10"	-50	247	88	2
4	5	4	"Control+"	"Rango0.2_D14"	0	248	7817	7731
4	6	4	"Control+"	"Rango0.1_H14"	-50	249	184	109
4	7	4	"Control_3"	"D2"	-50	250	63	-3
4	8	4	"Control_4"	"H2"	-50	251	64	-1
4	9	4	"Control_5"	"L2"	-50	252	59	1
4	1	5	"Control+"	"Rango0.1_H14"	0	253	28808	28213
4	2	5	"Control_3"	"D2"	-50	254	97	-11
4	3	5	"Control_4"	"H2"	-50	255	104	5
4	4	5	"Control_5"	"L2"	-50	256	93	0
4	5	5	"Control_6"	"P2"	-50	257	77	-8
4	6	5	"Control_7"	"D6"	-50	258	91	16
4	7	5	"Control_8"	"H6"	-50	259	69	1
4	8	5	"Control_9"	"L6"	-50	260	68	0
4	9	5	"Control_10"	"P6"	0	261	75	11
4	1	6	"Control_7"	"D6"	-50	262	240	131
4	2	6	"Control_8"	"H6"	-50	263	96	-8
4	3	6	"Control_9"	"L6"	-50	264	101	-7
4	4	6	"Control_10"	"P6"	-50	265	110	-1
4	5	6	"Control_11"	"D10"	-50	266	80	-2
4	6	6	"Control_12"	"H10"	0	267	149	75
4	7	6	"Buffer"	"Normaliz_L10"	-50	268	67	-2
4	8	6	"Buffer"	"Normaliz_P10"	-50	269	66	-1
4	9	6	"Control+"	"Rango0.2_D14"	0	270	5502	5437
4	1	7	"Control_12"	"H10"	-50	271	127	27
4	2	7	"Buffer"	"Normaliz_L10"	-50	272	99	0
4	3	7	"Buffer"	"Normaliz_P10"	-50	273	132	13
4	4	7	"Control+"	"Rango0.2_D14"	0	274	18384	18173
4	5	7	"Control+"	"Rango0.1_H14"	0	275	428	338
4	6	7	"Control_3"	"D2"	-50	276	73	-2
4	7	7	"Control_4"	"H2"	-50	277	68	0
4	8	7	"Control_5"	"L2"	-50	278	64	-1
4	9	7	"Control_6"	"P2"	-50	279	67	5
4	1	8	"Control_3"	"D2"	-50	280	93	-2
4	2	8	"Control_4"	"H2"	-50	281	98	3
4	3	8	"Control_5"	"L2"	-50	282	93	-2
4	4	8	"Control_6"	"P2"	0	283	108	14
4	5	8	"Control_7"	"D6"	0	284	114	26
4	6	8	"Control_8"	"H6"	-50	285	75	-2
4	7	8	"Control_9"	"L6"	-50	286	71	1
4	8	8	"Control_10"	"P6"	0	287	110	44
4	9	8	"Control_11"	"D10"	-50	288	63	0
5	1	1	"GADPH"	"68Cyt_M5"	0	289	4005	3935
5	2	1	"abc_sbp_2"	"30Lip_A9"	0	290	3046	2977
5	3	1	"abc_sbp"	"29Lip_E9"	0	291	2856	2786
5	4	1	"spr0174"	"79Lip_I9"	0	292	1360	1280
5	5	1	"aliA"	"10Lip_M9"	0	293	1807	1697
5	6	1	"slrA"	"17Lip_A13"	0	294	2132	2033
5	7	1	"spr0747"	"37Lip_E13"	0	295	5986	5855
5	8	1	"Buffer"	"Normaliz_I13"	-50	296	164	83
5	9	1	"Buffer"	"Normaliz_M13"	-50	297	72	3
5	1	2	"slrA"	"17Lip_A13"	0	298	2161	2090
5	2	2	"spr0747"	"37Lip_E13"	0	299	5834	5764
5	3	2	"spxB"	"13Cyt_A1"	0	300	3212	3141
5	4	2	"clpP"	"66Cyt_E1"	0	301	3221	3137
5	5	2	"pavA"	"69Cyt_I1"	0	302	2364	2243
5	6	2	"eno"	"14Cyt_M1"	0	303	6339	6236
5	7	2	"PppA"	"70Cyt_A5"	0	304	6078	5967
5	8	2	"ply"	"11Cyt_E5"	0	305	43004	42893
5	9	2	"lytA"	"12Cyt_I5"	0	306	33595	33500
5	1	3	"eno"	"14Cyt_M1"	0	307	6632	6559
5	2	3	"PppA"	"70Cyt_A5"	0	308	6620	6543
5	3	3	"ply"	"11Cyt_E5"	0	309	40106	40031
5	4	3	"lytA"	"12Cyt_I5"	0	310	32390	32298
5	5	3	"GADPH"	"68Cyt_M5"	0	311	3862	3741
5	6	3	"abc_sbp_2"	"30Lip_A9"	0	312	2577	2478
5	7	3	"abc_sbp"	"29Lip_E9"	0	313	2785	2674
5	8	3	"spr0174"	"79Lip_I9"	0	314	1409	1288
5	9	3	"aliA"	"10Lip_M9"	0	315	1728	1622
5	1	4	"abc_sbp_2"	"30Lip_A9"	0	316	3502	3428
5	2	4	"abc_sbp"	"29Lip_E9"	0	317	3398	3319
5	3	4	"spr0174"	"79Lip_I9"	0	318	1144	1069
5	4	4	"aliA"	"10Lip_M9"	0	319	1652	1569
5	5	4	"slrA"	"17Lip_A13"	0	320	1813	1711
5	6	4	"spr0747"	"37Lip_E13"	0	321	5945	5853
5	7	4	"spxB"	"13Cyt_A1"	0	322	3822	3724
5	8	4	"clpP"	"66Cyt_E1"	0	323	3497	3400
5	9	4	"pavA"	"69Cyt_I1"	0	324	2632	2535
5	1	5	"spr0747"	"37Lip_E13"	0	325	6082	6009
5	2	5	"spxB"	"13Cyt_A1"	0	326	3351	3279
5	3	5	"clpP"	"66Cyt_E1"	0	327	3029	2958
5	4	5	"pavA"	"69Cyt_I1"	0	328	2147	2069
5	5	5	"eno"	"14Cyt_M1"	0	329	5835	5745
5	6	5	"PppA"	"70Cyt_A5"	0	330	5828	5741
5	7	5	"ply"	"11Cyt_E5"	0	331	44304	44208
5	8	5	"lytA"	"12Cyt_I5"	0	332	33255	33169
5	9	5	"GADPH"	"68Cyt_M5"	0	333	4391	4305
5	1	6	"PppA"	"70Cyt_A5"	0	334	5652	5581
5	2	6	"ply"	"11Cyt_E5"	0	335	43168	43099
5	3	6	"lytA"	"12Cyt_I5"	0	336	30860	30789
5	4	6	"GADPH"	"68Cyt_M5"	0	337	3550	3472
5	5	6	"abc_sbp_2"	"30Lip_A9"	0	338	2361	2273
5	6	6	"abc_sbp"	"29Lip_E9"	0	339	2673	2586
5	7	6	"spr0174"	"79Lip_I9"	0	340	1367	1268
5	8	6	"aliA"	"10Lip_M9"	0	341	1844	1761
5	9	6	"slrA"	"17Lip_A13"	0	342	2264	2187
5	1	7	"abc_sbp"	"29Lip_E9"	0	343	2986	2916
5	2	7	"spr0174"	"79Lip_I9"	0	344	1084	1016
5	3	7	"aliA"	"10Lip_M9"	0	345	1550	1482
5	4	7	"slrA"	"17Lip_A13"	0	346	1820	1741
5	5	7	"spr0747"	"37Lip_E13"	0	347	5899	5801
5	6	7	"spxB"	"13Cyt_A1"	0	348	3383	3291
5	7	7	"clpP"	"66Cyt_E1"	0	349	3449	3351
5	8	7	"pavA"	"69Cyt_I1"	0	350	2506	2421
5	9	7	"eno"	"14Cyt_M1"	0	351	6752	6676
5	1	8	"spxB"	"13Cyt_A1"	0	352	3805	3734
5	2	8	"clpP"	"66Cyt_E1"	0	353	3327	3259
5	3	8	"pavA"	"69Cyt_I1"	0	354	2564	2496
5	4	8	"eno"	"14Cyt_M1"	0	355	6119	6047
5	5	8	"PppA"	"70Cyt_A5"	0	356	5441	5360
5	6	8	"ply"	"11Cyt_E5"	0	357	43943	43862
5	7	8	"lytA"	"12Cyt_I5"	0	358	35331	35249
5	8	8	"GADPH"	"68Cyt_M5"	0	359	4215	4129
5	9	8	"abc_sbp_2"	"30Lip_A9"	0	360	3788	3712
6	1	1	"psaA"	"6Lip_N5"	0	361	37321	37158
6	2	1	"ABC_SBP"	"57Lip_B9"	0	362	8542	8342
6	3	1	"ABC_SBP"	"52Lip_F9"	0	363	4034	3836
6	4	1	"piuA"	"18Lip_J9"	0	364	37436	36680
6	5	1	"amiA"	"3Lip_N9"	0	365	2419	2244
6	6	1	"msmE"	"78Lip_B13"	0	366	2556	2416
6	7	1	"MalX"	"22Lip_F13"	0	367	11807	11641
6	8	1	"Buffer"	"Normaliz_J13"	0	368	155	45
6	9	1	"Buffer"	"Normaliz_N13"	0	369	100	17
6	1	2	"msmE"	"78Lip_B13"	0	370	2631	2477
6	2	2	"MalX"	"22Lip_F13"	0	371	12393	11982
6	3	2	"prsA_ppmA"	"16Lip_B1"	0	372	10869	10570
6	4	2	"lmb"	"33Lip_F1"	0	373	2981	1475
6	5	2	"piaA"	"15Lip_J1"	0	374	29166	28374
6	6	2	"phtA"	"55Lip_N1"	0	375	20527	20049
6	7	2	"glnH"	"28Lip_B5"	0	376	3809	3013
6	8	2	"pstS"	"80Lip_F5"	0	377	2189	1600
6	9	2	"aliB"	"1Lip_J5"	0	378	3532	3439
6	1	3	"phtA"	"55Lip_N1"	0	379	25703	25568
6	2	3	"glnH"	"28Lip_B5"	0	380	3784	3392
6	3	3	"pstS"	"80Lip_F5"	0	381	2110	1012
6	4	3	"aliB"	"1Lip_J5"	0	382	5691	4044
6	5	3	"psaA"	"6Lip_N5"	0	383	27936	27194
6	6	3	"ABC_SBP"	"57Lip_B9"	0	384	6948	6692
6	7	3	"ABC_SBP"	"52Lip_F9"	0	385	3878	3116
6	8	3	"piuA"	"18Lip_J9"	0	386	24495	23425
6	9	3	"amiA"	"3Lip_N9"	0	387	1406	1239
6	1	4	"ABC_SBP"	"57Lip_B9"	0	388	8609	8488
6	2	4	"ABC_SBP"	"52Lip_F9"	0	389	4017	3661
6	3	4	"piuA"	"18Lip_J9"	0	390	34937	34289
6	4	4	"amiA"	"3Lip_N9"	0	391	2327	1379
6	5	4	"msmE"	"78Lip_B13"	0	392	2084	1657
6	6	4	"MalX"	"22Lip_F13"	0	393	11455	11060
6	7	4	"prsA_ppmA"	"16Lip_B1"	0	394	10123	9302
6	8	4	"lmb"	"33Lip_F1"	0	395	2445	1562
6	9	4	"piaA"	"15Lip_J1"	0	396	13558	13475
6	1	5	"MalX"	"22Lip_F13"	0	397	12529	12396
6	2	5	"prsA_ppmA"	"16Lip_B1"	0	398	11044	10649
6	3	5	"lmb"	"33Lip_F1"	0	399	3208	2975
6	4	5	"piaA"	"15Lip_J1"	0	400	26021	25549
6	5	5	"phtA"	"55Lip_N1"	0	401	18534	17988
6	6	5	"glnH"	"28Lip_B5"	0	402	3608	3274
6	7	5	"pstS"	"80Lip_F5"	0	403	1924	1156
6	8	5	"aliB"	"1Lip_J5"	0	404	3590	2827
6	9	5	"psaA"	"6Lip_N5"	0	405	12456	12373
6	1	6	"glnH"	"28Lip_B5"	0	406	3777	3626
6	2	6	"pstS"	"80Lip_F5"	0	407	2343	1329
6	3	6	"aliB"	"1Lip_J5"	0	408	6161	5670
6	4	6	"psaA"	"6Lip_N5"	0	409	26881	26697
6	5	6	"ABC_SBP"	"57Lip_B9"	0	410	6540	6102
6	6	6	"ABC_SBP"	"52Lip_F9"	0	411	3971	3634
6	7	6	"piuA"	"18Lip_J9"	0	412	22289	21597
6	8	6	"amiA"	"3Lip_N9"	0	413	1400	735
6	9	6	"msmE"	"78Lip_B13"	0	414	718	643
6	1	7	"ABC_SBP"	"52Lip_F9"	0	415	5108	4959
6	2	7	"piuA"	"18Lip_J9"	0	416	37138	36397
6	3	7	"amiA"	"3Lip_N9"	0	417	2524	2181
6	4	7	"msmE"	"78Lip_B13"	0	418	2247	2104
6	5	7	"MalX"	"22Lip_F13"	0	419	11232	11046
6	6	7	"prsA_ppmA"	"16Lip_B1"	0	420	9639	9380
6	7	7	"lmb"	"33Lip_F1"	0	421	2540	2183
6	8	7	"piaA"	"15Lip_J1"	0	422	13053	12636
6	9	7	"phtA"	"55Lip_N1"	0	423	6415	6336
6	1	8	"prsA_ppmA"	"16Lip_B1"	0	424	13582	13453
6	2	8	"lmb"	"33Lip_F1"	0	425	3846	3705
6	3	8	"piaA"	"15Lip_J1"	0	426	30235	30098
6	4	8	"phtA"	"55Lip_N1"	0	427	19607	19484
6	5	8	"glnH"	"28Lip_B5"	0	428	3326	3212
6	6	8	"pstS"	"80Lip_F5"	0	429	1652	1543
6	7	8	"aliB"	"1Lip_J5"	0	430	3114	3009
6	8	8	"psaA"	"6Lip_N5"	0	431	12330	12231
6	9	8	"ABC_SBP"	"57Lip_B9"	0	432	2459	2387
7	1	1	"cbpF"	"74N_term_wCS_O5"	0	433	1299	1187
7	2	1	"spr0693"	"34N_term_C9"	0	434	31214	31113
7	3	1	"ezrA"	"75N_term_G9"	0	435	2125	2023
7	4	1	"pepXP"	"72N_term_K9"	0	436	1891	1772
7	5	1	"phtD"	"44N_term_O9"	0	437	2157	2048
7	6	1	"phpA"	"27N_term_C13"	0	438	32202	32083
7	7	1	"srtA"	"64N_term_wCS_G13"	0	439	6113	5990
7	8	1	"Buffer"	"Normaliz_K13"	-50	440	115	6
7	9	1	"Buffer"	"Normaliz_O13"	-50	441	123	22
7	1	2	"phpA"	"27N_term_C13"	0	442	25788	25683
7	2	2	"srtA"	"64N_term_wCS_G13"	0	443	4259	4157
7	3	2	"adcA"	"23Lip_C1"	0	444	1583	1482
7	4	2	"sp_2093"	"76N_term_G1"	0	445	748	644
7	5	2	"comB"	"54N_term_K1"	0	446	769	659
7	6	2	"pspA"	"4N_term_O1"	0	447	1410	1291
7	7	2	"pbpX"	"41N_term_C5"	0	448	2389	2259
7	8	2	"pbpA"	"9N_term_G5"	0	449	731	616
7	9	2	"spr0334"	"42Cyt_TMH_K5"	0	450	6535	6436
7	1	3	"pspA"	"4N_term_O1"	0	451	1814	1705
7	2	3	"pbpX"	"41N_term_C5"	0	452	2880	2724
7	3	3	"pbpA"	"9N_term_G5"	0	453	561	445
7	4	3	"spr0334"	"42Cyt_TMH_K5"	0	454	4401	4295
7	5	3	"cbpF"	"74N_term_wCS_O5"	0	455	953	844
7	6	3	"spr0693"	"34N_term_C9"	0	456	30650	30538
7	7	3	"ezrA"	"75N_term_G9"	0	457	2097	1967
7	8	3	"pepXP"	"72N_term_K9"	0	458	2164	2041
7	9	3	"phtD"	"44N_term_O9"	0	459	2738	2644
7	1	4	"spr0693"	"34N_term_C9"	0	460	28247	28145
7	2	4	"ezrA"	"75N_term_G9"	0	461	2045	1919
7	3	4	"pepXP"	"72N_term_K9"	0	462	1919	1794
7	4	4	"phtD"	"44N_term_O9"	0	463	1819	1696
7	5	4	"phpA"	"27N_term_C13"	0	464	26961	26849
7	6	4	"srtA"	"64N_term_wCS_G13"	0	465	4314	4208
7	7	4	"adcA"	"23Lip_C1"	0	466	1748	1633
7	8	4	"sp_2093"	"76N_term_G1"	0	467	1002	884
7	9	4	"comB"	"54N_term_K1"	0	468	1091	1000
7	1	5	"srtA"	"64N_term_wCS_G13"	0	469	4930	4835
7	2	5	"adcA"	"23Lip_C1"	0	470	1814	1710
7	3	5	"sp_2093"	"76N_term_G1"	0	471	806	701
7	4	5	"comB"	"54N_term_K1"	0	472	764	652
7	5	5	"pspA"	"4N_term_O1"	0	473	1191	1074
7	6	5	"pbpX"	"41N_term_C5"	0	474	2222	2111
7	7	5	"pbpA"	"9N_term_G5"	0	475	622	511
7	8	5	"spr0334"	"42Cyt_TMH_K5"	0	476	5109	4988
7	9	5	"cbpF"	"74N_term_wCS_O5"	0	477	1208	1112
7	1	6	"pbpX"	"41N_term_C5"	0	478	2695	2585
7	2	6	"pbpA"	"9N_term_G5"	0	479	632	519
7	3	6	"spr0334"	"42Cyt_TMH_K5"	0	480	4759	4659
7	4	6	"cbpF"	"74N_term_wCS_O5"	0	481	953	847
7	5	6	"spr0693"	"34N_term_C9"	0	482	31313	31201
7	6	6	"ezrA"	"75N_term_G9"	0	483	1804	1694
7	7	6	"pepXP"	"72N_term_K9"	0	484	1758	1651
7	8	6	"phtD"	"44N_term_O9"	0	485	2119	2003
7	9	6	"phpA"	"27N_term_C13"	0	486	26860	26754
7	1	7	"ezrA"	"75N_term_G9"	0	487	2124	2019
7	2	7	"pepXP"	"72N_term_K9"	0	488	2241	2117
7	3	7	"phtD"	"44N_term_O9"	0	489	2772	2656
7	4	7	"phpA"	"27N_term_C13"	0	490	27866	27740
7	5	7	"srtA"	"64N_term_wCS_G13"	0	491	4796	4675
7	6	7	"adcA"	"23Lip_C1"	0	492	1486	1379
7	7	7	"sp_2093"	"76N_term_G1"	0	493	797	696
7	8	7	"comB"	"54N_term_K1"	0	494	790	685
7	9	7	"pspA"	"4N_term_O1"	0	495	1716	1607
7	1	8	"adcA"	"23Lip_C1"	0	496	1802	1708
7	2	8	"sp_2093"	"76N_term_G1"	0	497	1056	959
7	3	8	"comB"	"54N_term_K1"	0	498	1296	1197
7	4	8	"pspA"	"4N_term_O1"	0	499	2341	2232
7	5	8	"pbpX"	"41N_term_C5"	0	500	2705	2597
7	6	8	"pbpA"	"9N_term_G5"	0	501	611	515
7	7	8	"spr0334"	"42Cyt_TMH_K5"	0	502	5127	5034
7	8	8	"cbpF"	"74N_term_wCS_O5"	0	503	1034	942
7	9	8	"spr0693"	"34N_term_C9"	0	504	33004	32905
8	1	1	"pbp1b"	"47Cyt_TMH_P5"	0	505	1169	1096
8	2	1	"pcpA"	"62N_term_wCS_D9"	0	506	201	139
8	3	1	"sphtra"	"8N_term_H9"	0	507	113	58
8	4	1	"cps4C"	"97Mult_L9"	0	508	153	99
8	5	1	"rrgB"	"95Mult_P9"	0	509	91	39
8	6	1	"TMP"	"96Mult_D13"	0	510	110	60
8	7	1	"LambdaSa04"	"94Mult_H13"	0	511	65	16
8	8	1	"Buffer"	"Normaliz_L13"	0	512	48	0
8	9	1	"Buffer"	"Normaliz_P13"	0	513	46	0
8	1	2	"TMP"	"96Mult_D13"	0	514	302	239
8	2	2	"LambdaSa04"	"94Mult_H13"	0	515	87	25
8	3	2	"potD"	"65N_term_D1"	0	516	404	347
8	4	2	"pgdA"	"40N_term_H1"	0	517	2482	2419
8	5	2	"spr1370"	"38Cyt_TMH_L1"	0	518	1552	1475
8	6	2	"spr1418"	"82N_term_P1"	0	519	1042	985
8	7	2	"stkP"	"67Cyt_TMH_D5"	0	520	1120	1064
8	8	2	"spr1584"	"83N_term_H5"	0	521	204	153
8	9	2	"pbp2A"	"53N_term_L5"	0	522	198	151
8	1	3	"spr1418"	"82N_term_P1"	0	523	1155	1093
8	2	3	"stkP"	"67Cyt_TMH_D5"	0	524	3885	3819
8	3	3	"spr1584"	"83N_term_H5"	0	525	562	502
8	4	3	"pbp2A"	"53N_term_L5"	0	526	365	300
8	5	3	"pbp1b"	"47Cyt_TMH_P5"	0	527	280	133
8	6	3	"pcpA"	"62N_term_wCS_D9"	0	528	82	16
8	7	3	"sphtra"	"8N_term_H9"	0	529	69	14
8	8	3	"cps4C"	"97Mult_L9"	0	530	90	39
8	9	3	"rrgB"	"95Mult_P9"	0	531	72	25
8	1	4	"pcpA"	"62N_term_wCS_D9"	0	532	652	586
8	2	4	"sphtra"	"8N_term_H9"	0	533	169	103
8	3	4	"cps4C"	"97Mult_L9"	0	534	220	159
8	4	4	"rrgB"	"95Mult_P9"	0	535	109	49
8	5	4	"TMP"	"96Mult_D13"	0	536	126	67
8	6	4	"LambdaSa04"	"94Mult_H13"	0	537	64	8
8	7	4	"potD"	"65N_term_D1"	0	538	178	124
8	8	4	"pgdA"	"40N_term_H1"	0	539	174	121
8	9	4	"spr1370"	"38Cyt_TMH_L1"	0	540	1834	1783
8	1	5	"LambdaSa04"	"94Mult_H13"	0	541	141	75
8	2	5	"potD"	"65N_term_D1"	0	542	1163	1100
8	3	5	"pgdA"	"40N_term_H1"	0	543	877	814
8	4	5	"spr1370"	"38Cyt_TMH_L1"	0	544	4189	4123
8	5	5	"spr1418"	"82N_term_P1"	0	545	560	498
8	6	5	"stkP"	"67Cyt_TMH_D5"	0	546	1515	1448
8	7	5	"spr1584"	"83N_term_H5"	0	547	911	848
8	8	5	"pbp2A"	"53N_term_L5"	0	548	216	162
8	9	5	"pbp1b"	"47Cyt_TMH_P5"	0	549	289	239
8	1	6	"stkP"	"67Cyt_TMH_D5"	0	550	11037	10962
8	2	6	"spr1584"	"83N_term_H5"	0	551	7358	7285
8	3	6	"pbp2A"	"53N_term_L5"	0	552	1378	1313
8	4	6	"pbp1b"	"47Cyt_TMH_P5"	0	553	1106	1040
8	5	6	"pcpA"	"62N_term_wCS_D9"	0	554	150	84
8	6	6	"sphtra"	"8N_term_H9"	0	555	127	49
8	7	6	"cps4C"	"97Mult_L9"	0	556	155	81
8	8	6	"rrgB"	"95Mult_P9"	0	557	95	39
8	9	6	"TMP"	"96Mult_D13"	0	558	108	59
8	1	7	"sphtra"	"8N_term_H9"	0	559	536	459
8	2	7	"cps4C"	"97Mult_L9"	0	560	790	712
8	3	7	"rrgB"	"95Mult_P9"	0	561	317	246
8	4	7	"TMP"	"96Mult_D13"	0	562	460	392
8	5	7	"LambdaSa04"	"94Mult_H13"	0	563	108	43
8	6	7	"potD"	"65N_term_D1"	0	564	771	702
8	7	7	"pgdA"	"40N_term_H1"	0	565	682	612
8	8	7	"spr1370"	"38Cyt_TMH_L1"	0	566	4065	4003
8	9	7	"spr1418"	"82N_term_P1"	0	567	446	395
8	1	8	"potD"	"65N_term_D1"	0	568	3010	2935
8	2	8	"pgdA"	"40N_term_H1"	0	569	3105	3030
8	3	8	"spr1370"	"38Cyt_TMH_L1"	0	570	14486	14410
8	4	8	"spr1418"	"82N_term_P1"	0	571	3093	3020
8	5	8	"stkP"	"67Cyt_TMH_D5"	0	572	9547	9482
8	6	8	"spr1584"	"83N_term_H5"	0	573	1371	1312
8	7	8	"pbp2A"	"53N_term_L5"	0	574	813	758
8	8	8	"pbp1b"	"47Cyt_TMH_P5"	0	575	562	509
8	9	8	"pcpA"	"62N_term_wCS_D9"	0	576	100	52
