# Supplementary material for: Data in support of proteomic analysis of pneumococcal pediatric clinical isolates to construct a protein array
Source: Data Brief. 2016 Feb 5;6:917–22. doi: 10.1016/j.dib.2016.01.057 (PMC4758182; doi:10.1016/j.dib.2016.01.057)
Supplement: Supplementary file 4 — Supplementary material [file mmc4.zip › Protein array raw data/IgG/C1_S57bis_IgG-Cy3.txt]

ATF	1.0
31	9    
"Type=GenePix Export 3"
"DateTime=2014/04/09 09:55:36"
"Settings=C:\Documents and Settings\Usuario\Escritorio\Datos Usuarios\Alfonso\Resultados ensayo\Abril 2014\Escaneado_09-04-14\Suero 57 Bis\S57bis_IgG-Cy3.gps"
"GalFile=C:\Documents and Settings\Usuario\Escritorio\Datos Usuarios\Alfonso\Gals\Gal_Alfonso.2.gal"
"PixelSize=5"
"Wavelengths=n/a	532"
"ImageFiles=n/a	C:\Documents and Settings\Usuario\Escritorio\Datos Usuarios\Alfonso\Resultados ensayo\Abril 2014\Escaneado_09-04-14\Suero 57 Bis\S57bis_IgG-Cy3.tif 1"
"NormalizationMethod=None"
"NormalizationFactors=n/a	1"
"JpegImage="
"StdDev=Type 1"
"RatioFormulations=W1/W2 (/532)"
"Barcode="
"BackgroundSubtraction=LocalFeature"
"ImageOrigin=0, 0"
"JpegOrigin=3325, 2200"
"Creator=GenePix Pro 4.1.1.4"
"Scanner=GenePix 4000B [92870]"
"FocusPosition=0"
"Temperature=30.39"
"LinesAveraged=1"
"Comment="
"PMTGain=n/a	400"
"ScanPower=n/a	100"
"LaserPower=n/a	3.47"
"LaserOnTime=n/a	43010"
"Filters=n/a	"
"ScanRegion=624,440,3824,1728"
"Supplier=BioRobotics"
"ArrayerSoftwareName=TAS Application Suite (MicroGrid II)"
"ArrayerSoftwareVersion=2.2.2.5"
"Block"	"Column"	"Row"	"Name"	"ID"	"Flags"	"Index"	"F532 Median"	"F532 Median - B532"
1	1	1	"ABC_N/P"	"90Mult_M8"	0	1	130	54
1	2	1	"spr1221"	"99Mult_A12"	0	2	179	106
1	3	1	"spr1403"	"91Mult_E12"	0	3	216	144
1	4	1	"spr1496"	"92Mult_I12"	0	4	131	58
1	5	1	"ABC_NP"	"100Mult_M12"	0	5	452	378
1	6	1	"SP_0462"	"77CellW_A16"	0	6	335	265
1	7	1	"SP_0464"	"81CellW_E16"	0	7	210	143
1	8	1	"Buffer"	"Normaliz_I16"	-50	8	67	2
1	9	1	"Buffer"	"Normaliz_M16"	-50	9	64	0
1	1	2	"SP_0462"	"77CellW_A16"	0	10	216	132
1	2	2	"SP_0464"	"81CellW_E16"	0	11	167	74
1	3	2	"fstH"	"84Mult_A4"	0	12	403	289
1	4	2	"comA"	"85Mult_E4"	0	13	182	83
1	5	2	"zmpB"	"86Mult_I4"	-50	14	134	19
1	6	2	"spr0601"	"98Mult_M4"	0	15	184	83
1	7	2	"celB"	"87Mult_A8"	0	16	144	67
1	8	2	"iga"	"88Mult_E8"	0	17	591	519
1	9	2	"glnP"	"89Mult_I8"	0	18	120	50
1	1	3	"spr0601"	"98Mult_M4"	0	19	174	84
1	2	3	"celB"	"87Mult_A8"	0	20	181	29
1	3	3	"iga"	"88Mult_E8"	0	21	345	221
1	4	3	"glnP"	"89Mult_I8"	0	22	240	109
1	5	3	"ABC_N/P"	"90Mult_M8"	0	23	247	115
1	6	3	"spr1221"	"99Mult_A12"	0	24	212	120
1	7	3	"spr1403"	"91Mult_E12"	0	25	275	162
1	8	3	"spr1496"	"92Mult_I12"	0	26	197	98
1	9	3	"ABC_NP"	"100Mult_M12"	0	27	691	613
1	1	4	"spr1221"	"99Mult_A12"	0	28	184	90
1	2	4	"spr1403"	"91Mult_E12"	0	29	238	141
1	3	4	"spr1496"	"92Mult_I12"	0	30	146	58
1	4	4	"ABC_NP"	"100Mult_M12"	0	31	314	226
1	5	4	"SP_0462"	"77CellW_A16"	0	32	231	149
1	6	4	"SP_0464"	"81CellW_E16"	0	33	191	109
1	7	4	"fstH"	"84Mult_A4"	0	34	661	393
1	8	4	"comA"	"85Mult_E4"	0	35	364	205
1	9	4	"zmpB"	"86Mult_I4"	0	36	203	121
1	1	5	"SP_0464"	"81CellW_E16"	0	37	255	159
1	2	5	"fstH"	"84Mult_A4"	0	38	657	545
1	3	5	"comA"	"85Mult_E4"	0	39	250	149
1	4	5	"zmpB"	"86Mult_I4"	0	40	175	78
1	5	5	"spr0601"	"98Mult_M4"	0	41	251	162
1	6	5	"celB"	"87Mult_A8"	0	42	167	82
1	7	5	"iga"	"88Mult_E8"	0	43	539	436
1	8	5	"glnP"	"89Mult_I8"	0	44	405	297
1	9	5	"ABC_N/P"	"90Mult_M8"	0	45	178	95
1	1	6	"celB"	"87Mult_A8"	0	46	161	66
1	2	6	"iga"	"88Mult_E8"	0	47	567	434
1	3	6	"glnP"	"89Mult_I8"	0	48	156	50
1	4	6	"ABC_N/P"	"90Mult_M8"	0	49	181	66
1	5	6	"spr1221"	"99Mult_A12"	0	50	315	203
1	6	6	"spr1403"	"91Mult_E12"	0	51	423	327
1	7	6	"spr1496"	"92Mult_I12"	0	52	219	126
1	8	6	"ABC_NP"	"100Mult_M12"	0	53	689	595
1	9	6	"SP_0462"	"77CellW_A16"	0	54	980	892
1	1	7	"spr1403"	"91Mult_E12"	0	55	319	228
1	2	7	"spr1496"	"92Mult_I12"	0	56	206	108
1	3	7	"ABC_NP"	"100Mult_M12"	0	57	872	771
1	4	7	"SP_0462"	"77CellW_A16"	0	58	786	685
1	5	7	"SP_0464"	"81CellW_E16"	0	59	476	376
1	6	7	"fstH"	"84Mult_A4"	0	60	1221	1090
1	7	7	"comA"	"85Mult_E4"	0	61	433	309
1	8	7	"zmpB"	"86Mult_I4"	0	62	302	198
1	9	7	"spr0601"	"98Mult_M4"	0	63	575	473
1	1	8	"fstH"	"84Mult_A4"	0	64	935	840
1	2	8	"comA"	"85Mult_E4"	0	65	405	308
1	3	8	"zmpB"	"86Mult_I4"	0	66	273	174
1	4	8	"spr0601"	"98Mult_M4"	0	67	426	330
1	5	8	"celB"	"87Mult_A8"	0	68	282	186
1	6	8	"iga"	"88Mult_E8"	0	69	1018	917
1	7	8	"glnP"	"89Mult_I8"	0	70	234	133
1	8	8	"ABC_N/P"	"90Mult_M8"	0	71	267	165
1	9	8	"spr1221"	"99Mult_A12"	0	72	696	596
2	1	1	"lytB"	"31CellW_N8"	0	73	3039	2925
2	2	1	"prtA"	"20CellW_B12"	0	74	12354	12198
2	3	1	"bgaA"	"43CellW_F12"	0	75	4558	4438
2	4	1	"nanA"	"46CellW_J12"	0	76	4456	4350
2	5	1	"spr1652/pfbA"	"25CellW_N12"	0	77	2708	2602
2	6	1	"nisP"	"39CellW_B16"	0	78	2658	2550
2	7	1	"spr1906"	"73CellW_F16"	0	79	1566	1455
2	8	1	"Buffer"	"Normaliz_J16"	-50	80	104	1
2	9	1	"Buffer"	"Normaliz_N16"	-50	81	99	3
2	1	2	"nisP"	"39CellW_B16"	0	82	3384	3276
2	2	2	"spr1906"	"73CellW_F16"	0	83	1769	1654
2	3	2	"psrP"	"71CellW_B4"	0	84	1371	1257
2	4	2	"pblB_nt"	"48CellW_F4"	0	85	1174	1060
2	5	2	"pblB_ct"	"49CellW_J4"	0	86	6295	6186
2	6	2	"spr0075/pfbB"	"24CellW_N4"	0	87	4378	4255
2	7	2	"pulA"	"19CellW_B8"	0	88	4571	4339
2	8	2	"hysA"	"51CellW_F8"	0	89	3149	3007
2	9	2	"spr0328"	"26CellW_J8"	0	90	2848	2742
2	1	3	"spr0075/pfbB"	"24CellW_N4"	0	91	5769	5657
2	2	3	"pulA"	"19CellW_B8"	0	92	5171	5064
2	3	3	"hysA"	"51CellW_F8"	0	93	4880	4774
2	4	3	"spr0328"	"26CellW_J8"	0	94	2912	2804
2	5	3	"lytB"	"31CellW_N8"	0	95	1898	1790
2	6	3	"prtA"	"20CellW_B12"	0	96	10346	10215
2	7	3	"bgaA"	"43CellW_F12"	0	97	3430	3173
2	8	3	"nanA"	"46CellW_J12"	0	98	3970	3803
2	9	3	"spr1652/pfbA"	"25CellW_N12"	0	99	2608	2492
2	1	4	"prtA"	"20CellW_B12"	0	100	12583	12432
2	2	4	"bgaA"	"43CellW_F12"	0	101	3386	3274
2	3	4	"nanA"	"46CellW_J12"	0	102	3709	3599
2	4	4	"spr1652/pfbA"	"25CellW_N12"	0	103	2661	2550
2	5	4	"nisP"	"39CellW_B16"	0	104	2429	2309
2	6	4	"spr1906"	"73CellW_F16"	0	105	1345	1215
2	7	4	"psrP"	"71CellW_B4"	0	106	3122	2918
2	8	4	"pblB_nt"	"48CellW_F4"	0	107	2554	2370
2	9	4	"pblB_ct"	"49CellW_J4"	0	108	6337	6219
2	1	5	"spr1906"	"73CellW_F16"	0	109	1837	1710
2	2	5	"psrP"	"71CellW_B4"	0	110	1336	1215
2	3	5	"pblB_nt"	"48CellW_F4"	0	111	2547	2429
2	4	5	"pblB_ct"	"49CellW_J4"	0	112	6928	6807
2	5	5	"spr0075/pfbB"	"24CellW_N4"	0	113	4921	4781
2	6	5	"pulA"	"19CellW_B8"	0	114	4888	4739
2	7	5	"hysA"	"51CellW_F8"	0	115	2805	2629
2	8	5	"spr0328"	"26CellW_J8"	0	116	2782	2614
2	9	5	"lytB"	"31CellW_N8"	0	117	2100	1986
2	1	6	"pulA"	"19CellW_B8"	0	118	6706	6589
2	2	6	"hysA"	"51CellW_F8"	0	119	5340	5220
2	3	6	"spr0328"	"26CellW_J8"	0	120	2848	2731
2	4	6	"lytB"	"31CellW_N8"	0	121	2193	2071
2	5	6	"prtA"	"20CellW_B12"	0	122	10629	10507
2	6	6	"bgaA"	"43CellW_F12"	0	123	3358	3225
2	7	6	"nanA"	"46CellW_J12"	0	124	3680	3546
2	8	6	"spr1652/pfbA"	"25CellW_N12"	0	125	2726	2601
2	9	6	"nisP"	"39CellW_B16"	0	126	2835	2717
2	1	7	"bgaA"	"43CellW_F12"	0	127	4371	4240
2	2	7	"nanA"	"46CellW_J12"	0	128	4306	4187
2	3	7	"spr1652/pfbA"	"25CellW_N12"	0	129	3123	3009
2	4	7	"nisP"	"39CellW_B16"	0	130	2839	2724
2	5	7	"spr1906"	"73CellW_F16"	0	131	1569	1455
2	6	7	"psrP"	"71CellW_B4"	0	132	3653	3524
2	7	7	"pblB_nt"	"48CellW_F4"	0	133	3083	2938
2	8	7	"pblB_ct"	"49CellW_J4"	0	134	6964	6841
2	9	7	"spr0075/pfbB"	"24CellW_N4"	0	135	7051	6913
2	1	8	"psrP"	"71CellW_B4"	0	136	1810	1686
2	2	8	"pblB_nt"	"48CellW_F4"	0	137	1510	1381
2	3	8	"pblB_ct"	"49CellW_J4"	0	138	7228	7108
2	4	8	"spr0075/pfbB"	"24CellW_N4"	0	139	5851	5737
2	5	8	"pulA"	"19CellW_B8"	0	140	5517	5405
2	6	8	"hysA"	"51CellW_F8"	0	141	3859	3739
2	7	8	"spr0328"	"26CellW_J8"	0	142	3586	3448
2	8	8	"lytB"	"31CellW_N8"	0	143	2977	2854
2	9	8	"prtA"	"20CellW_B12"	0	144	11046	10917
3	1	1	"nanB"	"58Secret_O8"	0	145	380	310
3	2	1	"spr1875"	"7Secret_C12"	0	146	738	652
3	3	1	"galU"	"21Secret_G12"	0	147	543	473
3	4	1	"cbpA"	"5Secret_K12"	0	148	2682	2584
3	5	1	"gsp_781"	"2Secret_O12"	0	149	2193	2087
3	6	1	"Control_1"	"C16"	0	150	115	51
3	7	1	"Control_2"	"G16"	-50	151	63	3
3	8	1	"Buffer"	"Normaliz_K16"	-50	152	59	0
3	9	1	"Buffer"	"Normaliz_O16"	-50	153	68	2
3	1	2	"Control_1"	"C16"	-50	154	76	11
3	2	2	"Control_2"	"G16"	-50	155	61	-8
3	3	2	"bloodAB"	"59Secret_C4"	0	156	396	332
3	4	2	"strH"	"32Secret_G4"	0	157	283	218
3	5	2	"lysM"	"50Secret_K4"	0	158	828	755
3	6	2	"lytB"	"63Secret_O4"	0	159	395	329
3	7	2	"phtE"	"45Secret_C8"	0	160	628	563
3	8	2	"spr0931"	"36Secret_G8"	0	161	527	458
3	9	2	"lytC"	"56Secret_K8"	0	162	1212	1125
3	1	3	"lytB"	"63Secret_O4"	0	163	377	288
3	2	3	"phtE"	"45Secret_C8"	0	164	529	456
3	3	3	"spr0931"	"36Secret_G8"	0	165	394	326
3	4	3	"lytC"	"56Secret_K8"	0	166	821	757
3	5	3	"nanB"	"58Secret_O8"	0	167	813	750
3	6	3	"spr1875"	"7Secret_C12"	0	168	1112	1048
3	7	3	"galU"	"21Secret_G12"	0	169	717	651
3	8	3	"cbpA"	"5Secret_K12"	0	170	3832	3763
3	9	3	"gsp_781"	"2Secret_O12"	0	171	3514	3441
3	1	4	"spr1875"	"7Secret_C12"	0	172	963	818
3	2	4	"galU"	"21Secret_G12"	0	173	633	560
3	3	4	"cbpA"	"5Secret_K12"	0	174	3109	3040
3	4	4	"gsp_781"	"2Secret_O12"	0	175	2553	2482
3	5	4	"Control_1"	"C16"	-50	176	80	12
3	6	4	"Control_2"	"G16"	-50	177	65	0
3	7	4	"bloodAB"	"59Secret_C4"	0	178	576	509
3	8	4	"strH"	"32Secret_G4"	0	179	435	370
3	9	4	"lysM"	"50Secret_K4"	0	180	1571	1505
3	1	5	"Control_2"	"G16"	-50	181	76	2
3	2	5	"bloodAB"	"59Secret_C4"	0	182	609	540
3	3	5	"strH"	"32Secret_G4"	0	183	402	337
3	4	5	"lysM"	"50Secret_K4"	0	184	1216	1147
3	5	5	"lytB"	"63Secret_O4"	0	185	604	481
3	6	5	"phtE"	"45Secret_C8"	0	186	828	741
3	7	5	"spr0931"	"36Secret_G8"	0	187	654	586
3	8	5	"lytC"	"56Secret_K8"	0	188	1476	1410
3	9	5	"nanB"	"58Secret_O8"	0	189	1717	1648
3	1	6	"phtE"	"45Secret_C8"	0	190	849	767
3	2	6	"spr0931"	"36Secret_G8"	0	191	628	551
3	3	6	"lytC"	"56Secret_K8"	0	192	1350	1285
3	4	6	"nanB"	"58Secret_O8"	0	193	1312	1240
3	5	6	"spr1875"	"7Secret_C12"	0	194	1775	1630
3	6	6	"galU"	"21Secret_G12"	0	195	1166	1080
3	7	6	"cbpA"	"5Secret_K12"	0	196	5239	5169
3	8	6	"gsp_781"	"2Secret_O12"	0	197	4462	4392
3	9	6	"Control_1"	"C16"	0	198	288	217
3	1	7	"galU"	"21Secret_G12"	0	199	1357	1260
3	2	7	"cbpA"	"5Secret_K12"	0	200	4683	4613
3	3	7	"gsp_781"	"2Secret_O12"	0	201	3928	3860
3	4	7	"Control_1"	"C16"	0	202	258	186
3	5	7	"Control_2"	"G16"	-50	203	80	-9
3	6	7	"bloodAB"	"59Secret_C4"	0	204	1059	966
3	7	7	"strH"	"32Secret_G4"	0	205	706	632
3	8	7	"lysM"	"50Secret_K4"	0	206	2154	2080
3	9	7	"lytB"	"63Secret_O4"	0	207	1436	1359
3	1	8	"bloodAB"	"59Secret_C4"	0	208	1134	965
3	2	8	"strH"	"32Secret_G4"	0	209	601	527
3	3	8	"lysM"	"50Secret_K4"	0	210	1602	1531
3	4	8	"lytB"	"63Secret_O4"	0	211	854	778
3	5	8	"phtE"	"45Secret_C8"	0	212	1268	1185
3	6	8	"spr0931"	"36Secret_G8"	0	213	1108	1023
3	7	8	"lytC"	"56Secret_K8"	0	214	2103	2023
3	8	8	"nanB"	"58Secret_O8"	0	215	2221	2117
3	9	8	"spr1875"	"7Secret_C12"	0	216	3437	3305
4	1	1	"Control_10"	"P8"	0	217	267	138
4	2	1	"Control_11"	"D12"	0	218	231	109
4	3	1	"Control_12"	"H12"	0	219	567	453
4	4	1	"Buffer"	"Normaliz_L12"	-50	220	121	8
4	5	1	"Buffer"	"Normaliz_P12"	-50	221	119	0
4	6	1	"Control+"	"Rango0.2_D16"	0	222	12627	12240
4	7	1	"Control+"	"Rango0.1_H16"	0	223	1434	1142
4	8	1	"Buffer"	"Normaliz_L16"	-50	224	129	3
4	9	1	"Buffer"	"Normaliz_P16"	-50	225	123	-1
4	1	2	"Control+"	"Rango0.2_D16"	0	226	11475	11282
4	2	2	"Control+"	"Rango0.1_H16"	-50	227	9382	9251
4	3	2	"Control_3"	"D4"	0	228	487	377
4	4	2	"Control_4"	"H4"	0	229	156	42
4	5	2	"Control_5"	"L4"	0	230	222	107
4	6	2	"Control_6"	"P4"	0	231	736	610
4	7	2	"Control_7"	"D8"	0	232	278	150
4	8	2	"Control_8"	"H8"	-50	233	133	9
4	9	2	"Control_9"	"L8"	0	234	361	228
4	1	3	"Control_6"	"P4"	-50	235	111	-4
4	2	3	"Control_7"	"D8"	0	236	293	176
4	3	3	"Control_8"	"H8"	-50	237	124	13
4	4	3	"Control_9"	"L8"	0	238	197	83
4	5	3	"Control_10"	"P8"	0	239	251	130
4	6	3	"Control_11"	"D12"	0	240	183	68
4	7	3	"Control_12"	"H12"	0	241	327	214
4	8	3	"Buffer"	"Normaliz_L12"	-50	242	162	41
4	9	3	"Buffer"	"Normaliz_P12"	-50	243	133	1
4	1	4	"Control_11"	"D12"	-50	244	149	38
4	2	4	"Control_12"	"H12"	0	245	520	407
4	3	4	"Buffer"	"Normaliz_L12"	-50	246	111	5
4	4	4	"Buffer"	"Normaliz_P12"	-50	247	113	-2
4	5	4	"Control+"	"Rango0.2_D16"	0	248	11018	6436
4	6	4	"Control+"	"Rango0.1_H16"	0	249	2825	2255
4	7	4	"Control_3"	"D4"	0	250	416	305
4	8	4	"Control_4"	"H4"	-50	251	129	9
4	9	4	"Control_5"	"L4"	0	252	326	193
4	1	5	"Control+"	"Rango0.1_H16"	-50	253	7910	7755
4	2	5	"Control_3"	"D4"	-50	254	6458	6338
4	3	5	"Control_4"	"H4"	-50	255	112	10
4	4	5	"Control_5"	"L4"	0	256	185	79
4	5	5	"Control_6"	"P4"	-50	257	120	-2
4	6	5	"Control_7"	"D8"	0	258	238	124
4	7	5	"Control_8"	"H8"	-50	259	114	1
4	8	5	"Control_9"	"L8"	0	260	270	151
4	9	5	"Control_10"	"P8"	0	261	278	143
4	1	6	"Control_7"	"D8"	0	262	551	431
4	2	6	"Control_8"	"H8"	-50	263	115	5
4	3	6	"Control_9"	"L8"	0	264	216	114
4	4	6	"Control_10"	"P8"	0	265	224	104
4	5	6	"Control_11"	"D12"	0	266	188	78
4	6	6	"Control_12"	"H12"	0	267	620	517
4	7	6	"Buffer"	"Normaliz_L12"	-50	268	116	9
4	8	6	"Buffer"	"Normaliz_P12"	-50	269	124	9
4	9	6	"Control+"	"Rango0.2_D16"	0	270	13470	13342
4	1	7	"Control_12"	"H12"	0	271	498	402
4	2	7	"Buffer"	"Normaliz_L12"	-50	272	102	5
4	3	7	"Buffer"	"Normaliz_P12"	-50	273	99	-6
4	4	7	"Control+"	"Rango0.2_D16"	0	274	9785	4145
4	5	7	"Control+"	"Rango0.1_H16"	0	275	2398	2263
4	6	7	"Control_3"	"D4"	0	276	407	309
4	7	7	"Control_4"	"H4"	-50	277	110	6
4	8	7	"Control_5"	"L4"	0	278	361	246
4	9	7	"Control_6"	"P4"	0	279	175	55
4	1	8	"Control_3"	"D4"	0	280	501	413
4	2	8	"Control_4"	"H4"	-50	281	100	9
4	3	8	"Control_5"	"L4"	0	282	176	83
4	4	8	"Control_6"	"P4"	-50	283	122	15
4	5	8	"Control_7"	"D8"	0	284	244	137
4	6	8	"Control_8"	"H8"	-50	285	103	4
4	7	8	"Control_9"	"L8"	0	286	277	174
4	8	8	"Control_10"	"P8"	0	287	269	152
4	9	8	"Control_11"	"D12"	0	288	262	145
5	1	1	"GADPH"	"68Cyt_M7"	0	289	6415	6257
5	2	1	"abc_sbp_2"	"30Lip_A11"	0	290	6332	6179
5	3	1	"abc_sbp"	"29Lip_E11"	0	291	5116	4960
5	4	1	"spr0174"	"79Lip_I11"	0	292	3311	3154
5	5	1	"aliA"	"10Lip_M11"	0	293	4365	4189
5	6	1	"slrA"	"17Lip_A15"	0	294	5724	5550
5	7	1	"spr0747"	"37Lip_E15"	0	295	6657	6454
5	8	1	"Buffer"	"Normaliz_I15"	-50	296	642	278
5	9	1	"Buffer"	"Normaliz_M15"	-50	297	660	104
5	1	2	"slrA"	"17Lip_A15"	0	298	4226	4053
5	2	2	"spr0747"	"37Lip_E15"	0	299	5203	5043
5	3	2	"spxB"	"13Cyt_A3"	0	300	6603	6437
5	4	2	"clpP"	"66Cyt_E3"	0	301	11858	11686
5	5	2	"pavA"	"69Cyt_I3"	0	302	4939	4780
5	6	2	"eno"	"14Cyt_M3"	0	303	8015	7855
5	7	2	"PppA"	"70Cyt_A7"	0	304	7930	7730
5	8	2	"ply"	"11Cyt_E7"	0	305	19670	19295
5	9	2	"lytA"	"12Cyt_I7"	0	306	19389	18786
5	1	3	"eno"	"14Cyt_M3"	0	307	6540	6368
5	2	3	"PppA"	"70Cyt_A7"	0	308	6029	5869
5	3	3	"ply"	"11Cyt_E7"	0	309	15610	15449
5	4	3	"lytA"	"12Cyt_I7"	0	310	12512	12342
5	5	3	"GADPH"	"68Cyt_M7"	0	311	6193	6040
5	6	3	"abc_sbp_2"	"30Lip_A11"	0	312	6531	6376
5	7	3	"abc_sbp"	"29Lip_E11"	0	313	5066	4870
5	8	3	"spr0174"	"79Lip_I11"	0	314	3635	3399
5	9	3	"aliA"	"10Lip_M11"	0	315	4709	4469
5	1	4	"abc_sbp_2"	"30Lip_A11"	0	316	4101	3914
5	2	4	"abc_sbp"	"29Lip_E11"	0	317	3504	3319
5	3	4	"spr0174"	"79Lip_I11"	0	318	2353	2185
5	4	4	"aliA"	"10Lip_M11"	0	319	3348	3180
5	5	4	"slrA"	"17Lip_A15"	0	320	4019	3865
5	6	4	"spr0747"	"37Lip_E15"	0	321	5405	5252
5	7	4	"spxB"	"13Cyt_A3"	0	322	7539	7339
5	8	4	"clpP"	"66Cyt_E3"	0	323	7075	6874
5	9	4	"pavA"	"69Cyt_I3"	0	324	5838	5686
5	1	5	"spr0747"	"37Lip_E15"	0	325	3509	3295
5	2	5	"spxB"	"13Cyt_A3"	0	326	9441	9193
5	3	5	"clpP"	"66Cyt_E3"	0	327	8620	8437
5	4	5	"pavA"	"69Cyt_I3"	0	328	4716	4539
5	5	5	"eno"	"14Cyt_M3"	0	329	7401	7228
5	6	5	"PppA"	"70Cyt_A7"	0	330	6112	5938
5	7	5	"ply"	"11Cyt_E7"	0	331	16677	16507
5	8	5	"lytA"	"12Cyt_I7"	0	332	17181	17022
5	9	5	"GADPH"	"68Cyt_M7"	0	333	7706	7553
5	1	6	"PppA"	"70Cyt_A7"	0	334	3049	2839
5	2	6	"ply"	"11Cyt_E7"	0	335	7294	7119
5	3	6	"lytA"	"12Cyt_I7"	0	336	8788	8613
5	4	6	"GADPH"	"68Cyt_M7"	0	337	3911	3736
5	5	6	"abc_sbp_2"	"30Lip_A11"	0	338	3915	3648
5	6	6	"abc_sbp"	"29Lip_E11"	0	339	3441	3114
5	7	6	"spr0174"	"79Lip_I11"	0	340	2362	2210
5	8	6	"aliA"	"10Lip_M11"	0	341	3024	2868
5	9	6	"slrA"	"17Lip_A15"	0	342	4808	4551
5	1	7	"abc_sbp"	"29Lip_E11"	0	343	932	728
5	2	7	"spr0174"	"79Lip_I11"	0	344	707	539
5	3	7	"aliA"	"10Lip_M11"	0	345	1118	966
5	4	7	"slrA"	"17Lip_A15"	0	346	1484	1335
5	5	7	"spr0747"	"37Lip_E15"	0	347	2493	2310
5	6	7	"spxB"	"13Cyt_A3"	0	348	3342	3132
5	7	7	"clpP"	"66Cyt_E3"	0	349	3271	3120
5	8	7	"pavA"	"69Cyt_I3"	0	350	2642	2479
5	9	7	"eno"	"14Cyt_M3"	0	351	6277	5812
5	1	8	"spxB"	"13Cyt_A3"	0	352	378	177
5	2	8	"clpP"	"66Cyt_E3"	0	353	446	272
5	3	8	"pavA"	"69Cyt_I3"	0	354	402	253
5	4	8	"eno"	"14Cyt_M3"	0	355	856	722
5	5	8	"PppA"	"70Cyt_A7"	0	356	731	598
5	6	8	"ply"	"11Cyt_E7"	0	357	3190	3055
5	7	8	"lytA"	"12Cyt_I7"	0	358	3115	2982
5	8	8	"GADPH"	"68Cyt_M7"	0	359	1004	875
5	9	8	"abc_sbp_2"	"30Lip_A11"	0	360	1061	919
6	1	1	"psaA"	"6Lip_N7"	0	361	19478	19006
6	2	1	"ABC_SBP"	"57Lip_B11"	0	362	11999	11800
6	3	1	"ABC_SBP"	"52Lip_F11"	0	363	7278	7058
6	4	1	"piuA"	"18Lip_J11"	0	364	20876	20716
6	5	1	"amiA"	"3Lip_N11"	0	365	4797	4660
6	6	1	"msmE"	"78Lip_B15"	0	366	6825	6701
6	7	1	"MalX"	"22Lip_F15"	0	367	8648	8522
6	8	1	"Buffer"	"Normaliz_J15"	-50	368	109	-8
6	9	1	"Buffer"	"Normaliz_N15"	-50	369	178	62
6	1	2	"msmE"	"78Lip_B15"	0	370	8201	8042
6	2	2	"MalX"	"22Lip_F15"	0	371	9772	9639
6	3	2	"prsA_ppmA"	"16Lip_B3"	0	372	6663	6514
6	4	2	"lmb"	"33Lip_F3"	0	373	5255	5098
6	5	2	"piaA"	"15Lip_J3"	0	374	14887	14749
6	6	2	"phtA"	"55Lip_N3"	0	375	10393	10262
6	7	2	"glnH"	"28Lip_B7"	0	376	4812	4684
6	8	2	"pstS"	"80Lip_F7"	0	377	2805	2673
6	9	2	"aliB"	"1Lip_J7"	0	378	3355	3224
6	1	3	"phtA"	"55Lip_N3"	0	379	15116	14964
6	2	3	"glnH"	"28Lip_B7"	0	380	6943	6787
6	3	3	"pstS"	"80Lip_F7"	0	381	4966	4781
6	4	3	"aliB"	"1Lip_J7"	0	382	5416	5193
6	5	3	"psaA"	"6Lip_N7"	0	383	15034	14893
6	6	3	"ABC_SBP"	"57Lip_B11"	0	384	7720	7601
6	7	3	"ABC_SBP"	"52Lip_F11"	0	385	4127	4004
6	8	3	"piuA"	"18Lip_J11"	0	386	11430	11317
6	9	3	"amiA"	"3Lip_N11"	0	387	1861	1775
6	1	4	"ABC_SBP"	"57Lip_B11"	0	388	12710	12566
6	2	4	"ABC_SBP"	"52Lip_F11"	0	389	6471	6282
6	3	4	"piuA"	"18Lip_J11"	0	390	20335	19834
6	4	4	"amiA"	"3Lip_N11"	0	391	4380	3644
6	5	4	"msmE"	"78Lip_B15"	0	392	5984	5750
6	6	4	"MalX"	"22Lip_F15"	0	393	7127	7001
6	7	4	"prsA_ppmA"	"16Lip_B3"	0	394	4013	3897
6	8	4	"lmb"	"33Lip_F3"	0	395	2365	2269
6	9	4	"piaA"	"15Lip_J3"	0	396	4961	4886
6	1	5	"MalX"	"22Lip_F15"	0	397	11122	10981
6	2	5	"prsA_ppmA"	"16Lip_B3"	0	398	6401	6044
6	3	5	"lmb"	"33Lip_F3"	0	399	5498	4992
6	4	5	"piaA"	"15Lip_J3"	0	400	17193	16171
6	5	5	"phtA"	"55Lip_N3"	0	401	9996	8570
6	6	5	"glnH"	"28Lip_B7"	0	402	4682	4538
6	7	5	"pstS"	"80Lip_F7"	0	403	2556	2442
6	8	5	"aliB"	"1Lip_J7"	0	404	1795	1707
6	9	5	"psaA"	"6Lip_N7"	0	405	3525	3458
6	1	6	"glnH"	"28Lip_B7"	0	406	7310	7132
6	2	6	"pstS"	"80Lip_F7"	0	407	5137	4884
6	3	6	"aliB"	"1Lip_J7"	0	408	4744	4480
6	4	6	"psaA"	"6Lip_N7"	0	409	9341	9077
6	5	6	"ABC_SBP"	"57Lip_B11"	0	410	7843	7586
6	6	6	"ABC_SBP"	"52Lip_F11"	0	411	3446	3322
6	7	6	"piuA"	"18Lip_J11"	0	412	8222	8113
6	8	6	"amiA"	"3Lip_N11"	0	413	1054	968
6	9	6	"msmE"	"78Lip_B15"	0	414	688	624
6	1	7	"ABC_SBP"	"52Lip_F11"	0	415	4960	4829
6	2	7	"piuA"	"18Lip_J11"	0	416	10461	10328
6	3	7	"amiA"	"3Lip_N11"	0	417	2201	2081
6	4	7	"msmE"	"78Lip_B15"	0	418	3239	3128
6	5	7	"MalX"	"22Lip_F15"	0	419	3061	2940
6	6	7	"prsA_ppmA"	"16Lip_B3"	0	420	1747	1579
6	7	7	"lmb"	"33Lip_F3"	0	421	605	401
6	8	7	"piaA"	"15Lip_J3"	0	422	2036	1895
6	9	7	"phtA"	"55Lip_N3"	0	423	713	645
6	1	8	"prsA_ppmA"	"16Lip_B3"	0	424	992	916
6	2	8	"lmb"	"33Lip_F3"	0	425	653	583
6	3	8	"piaA"	"15Lip_J3"	0	426	2421	2357
6	4	8	"phtA"	"55Lip_N3"	0	427	1397	1333
6	5	8	"glnH"	"28Lip_B7"	0	428	433	369
6	6	8	"pstS"	"80Lip_F7"	0	429	202	130
6	7	8	"aliB"	"1Lip_J7"	0	430	228	152
6	8	8	"psaA"	"6Lip_N7"	0	431	629	552
6	9	8	"ABC_SBP"	"57Lip_B11"	0	432	270	210
7	1	1	"cbpF"	"74N_term_wCS_O7"	0	433	210	144
7	2	1	"spr0693"	"34N_term_C11"	0	434	2523	2442
7	3	1	"ezrA"	"75N_term_G11"	0	435	994	889
7	4	1	"pepXP"	"72N_term_K11"	0	436	2234	2092
7	5	1	"phtD"	"44N_term_O11"	0	437	3487	3386
7	6	1	"phpA"	"27N_term_C15"	0	438	8294	8179
7	7	1	"srtA"	"64N_term_wCS_G15"	0	439	7898	7784
7	8	1	"Buffer"	"Normaliz_K15"	-50	440	94	0
7	9	1	"Buffer"	"Normaliz_O15"	-50	441	96	8
7	1	2	"phpA"	"27N_term_C15"	0	442	710	645
7	2	2	"srtA"	"64N_term_wCS_G15"	0	443	832	744
7	3	2	"adcA"	"23Lip_C3"	0	444	285	209
7	4	2	"sp_2093"	"76N_term_G3"	0	445	491	406
7	5	2	"comB"	"54N_term_K3"	0	446	870	785
7	6	2	"pspA"	"4N_term_O3"	0	447	2294	2201
7	7	2	"pbpX"	"41N_term_C7"	0	448	2633	2524
7	8	2	"pbpA"	"9N_term_G7"	0	449	944	784
7	9	2	"spr0334"	"42Cyt_TMH_K7"	0	450	3619	3517
7	1	3	"pspA"	"4N_term_O3"	0	451	461	400
7	2	3	"pbpX"	"41N_term_C7"	-50	452	168	92
7	3	3	"pbpA"	"9N_term_G7"	-50	453	104	28
7	4	3	"spr0334"	"42Cyt_TMH_K7"	0	454	335	77
7	5	3	"cbpF"	"74N_term_wCS_O7"	0	455	438	297
7	6	3	"spr0693"	"34N_term_C11"	0	456	4000	3863
7	7	3	"ezrA"	"75N_term_G11"	0	457	4598	4130
7	8	3	"pepXP"	"72N_term_K11"	0	458	3151	2855
7	9	3	"phtD"	"44N_term_O11"	0	459	4875	4781
7	1	4	"spr0693"	"34N_term_C11"	0	460	416	355
7	2	4	"ezrA"	"75N_term_G11"	-50	461	121	39
7	3	4	"pepXP"	"72N_term_K11"	0	462	168	90
7	4	4	"phtD"	"44N_term_O11"	-50	463	163	80
7	5	4	"phpA"	"27N_term_C15"	0	464	676	442
7	6	4	"srtA"	"64N_term_wCS_G15"	0	465	1135	905
7	7	4	"adcA"	"23Lip_C3"	0	466	697	500
7	8	4	"sp_2093"	"76N_term_G3"	0	467	1229	1111
7	9	4	"comB"	"54N_term_K3"	0	468	2171	2083
7	1	5	"srtA"	"64N_term_wCS_G15"	0	469	141	86
7	2	5	"adcA"	"23Lip_C3"	-50	470	73	7
7	3	5	"sp_2093"	"76N_term_G3"	-50	471	78	11
7	4	5	"comB"	"54N_term_K3"	-50	472	80	16
7	5	5	"pspA"	"4N_term_O3"	0	473	348	285
7	6	5	"pbpX"	"41N_term_C7"	-50	474	181	84
7	7	5	"pbpA"	"9N_term_G7"	0	475	380	254
7	8	5	"spr0334"	"42Cyt_TMH_K7"	0	476	1451	1361
7	9	5	"cbpF"	"74N_term_wCS_O7"	0	477	1854	1756
7	1	6	"pbpX"	"41N_term_C7"	-50	478	83	27
7	2	6	"pbpA"	"9N_term_G7"	-50	479	63	2
7	3	6	"spr0334"	"42Cyt_TMH_K7"	-50	480	76	18
7	4	6	"cbpF"	"74N_term_wCS_O7"	-50	481	68	10
7	5	6	"spr0693"	"34N_term_C11"	0	482	280	220
7	6	6	"ezrA"	"75N_term_G11"	-50	483	142	60
7	7	6	"pepXP"	"72N_term_K11"	-50	484	563	402
7	8	6	"phtD"	"44N_term_O11"	0	485	1082	990
7	9	6	"phpA"	"27N_term_C15"	0	486	5067	4950
7	1	7	"ezrA"	"75N_term_G11"	-50	487	73	12
7	2	7	"pepXP"	"72N_term_K11"	-50	488	87	19
7	3	7	"phtD"	"44N_term_O11"	-50	489	89	30
7	4	7	"phpA"	"27N_term_C15"	-50	490	158	100
7	5	7	"srtA"	"64N_term_wCS_G15"	-50	491	138	78
7	6	7	"adcA"	"23Lip_C3"	-50	492	82	10
7	7	7	"sp_2093"	"76N_term_G3"	-50	493	122	26
7	8	7	"comB"	"54N_term_K3"	0	494	291	203
7	9	7	"pspA"	"4N_term_O3"	0	495	2148	2034
7	1	8	"adcA"	"23Lip_C3"	-50	496	61	4
7	2	8	"sp_2093"	"76N_term_G3"	-50	497	62	3
7	3	8	"comB"	"54N_term_K3"	-50	498	63	6
7	4	8	"pspA"	"4N_term_O3"	-50	499	80	18
7	5	8	"pbpX"	"41N_term_C7"	-50	500	79	15
7	6	8	"pbpA"	"9N_term_G7"	-50	501	65	2
7	7	8	"spr0334"	"42Cyt_TMH_K7"	-50	502	111	39
7	8	8	"cbpF"	"74N_term_wCS_O7"	-50	503	105	43
7	9	8	"spr0693"	"34N_term_C11"	0	504	942	870
8	1	1	"pbp1b"	"47Cyt_TMH_P7"	0	505	8616	8492
8	2	1	"pcpA"	"62N_term_wCS_D11"	0	506	1460	1343
8	3	1	"sphtra"	"8N_term_H11"	0	507	373	252
8	4	1	"cps4C"	"97Mult_L11"	0	508	3043	2919
8	5	1	"rrgB"	"95Mult_P11"	0	509	1441	1301
8	6	1	"TMP"	"96Mult_D15"	0	510	2827	2698
8	7	1	"LambdaSa04"	"94Mult_H15"	0	511	241	129
8	8	1	"Buffer"	"Normaliz_L15"	-50	512	110	8
8	9	1	"Buffer"	"Normaliz_P15"	-50	513	95	-2
8	1	2	"TMP"	"96Mult_D15"	0	514	2734	2608
8	2	2	"LambdaSa04"	"94Mult_H15"	0	515	248	120
8	3	2	"potD"	"65N_term_D3"	0	516	6930	6788
8	4	2	"pgdA"	"40N_term_H3"	0	517	7622	7389
8	5	2	"spr1370"	"38Cyt_TMH_L3"	0	518	12200	11152
8	6	2	"spr1418"	"82N_term_P3"	0	519	6357	5724
8	7	2	"stkP"	"67Cyt_TMH_D7"	0	520	8693	8556
8	8	2	"spr1584"	"83N_term_H7"	0	521	3708	3591
8	9	2	"pbp2A"	"53N_term_L7"	0	522	2092	1995
8	1	3	"spr1418"	"82N_term_P3"	0	523	6480	6122
8	2	3	"stkP"	"67Cyt_TMH_D7"	0	524	10383	10239
8	3	3	"spr1584"	"83N_term_H7"	0	525	5669	5520
8	4	3	"pbp2A"	"53N_term_L7"	0	526	5890	5594
8	5	3	"pbp1b"	"47Cyt_TMH_P7"	0	527	9100	7728
8	6	3	"pcpA"	"62N_term_wCS_D11"	0	528	1029	646
8	7	3	"sphtra"	"8N_term_H11"	0	529	572	394
8	8	3	"cps4C"	"97Mult_L11"	0	530	860	663
8	9	3	"rrgB"	"95Mult_P11"	0	531	224	86
8	1	4	"pcpA"	"62N_term_wCS_D11"	0	532	4115	3934
8	2	4	"sphtra"	"8N_term_H11"	0	533	294	130
8	3	4	"cps4C"	"97Mult_L11"	0	534	1728	1552
8	4	4	"rrgB"	"95Mult_P11"	0	535	1170	851
8	5	4	"TMP"	"96Mult_D15"	0	536	1211	290
8	6	4	"LambdaSa04"	"94Mult_H15"	-50	537	413	-33
8	7	4	"potD"	"65N_term_D3"	0	538	2465	2265
8	8	4	"pgdA"	"40N_term_H3"	0	539	1777	1412
8	9	4	"spr1370"	"38Cyt_TMH_L3"	0	540	1699	1497
8	1	5	"LambdaSa04"	"94Mult_H15"	0	541	278	127
8	2	5	"potD"	"65N_term_D3"	0	542	5440	5199
8	3	5	"pgdA"	"40N_term_H3"	0	543	5451	4997
8	4	5	"spr1370"	"38Cyt_TMH_L3"	0	544	7961	7275
8	5	5	"spr1418"	"82N_term_P3"	0	545	3145	2268
8	6	5	"stkP"	"67Cyt_TMH_D7"	0	546	5367	5100
8	7	5	"spr1584"	"83N_term_H7"	0	547	1950	1815
8	8	5	"pbp2A"	"53N_term_L7"	0	548	1282	1079
8	9	5	"pbp1b"	"47Cyt_TMH_P7"	0	549	1090	995
8	1	6	"stkP"	"67Cyt_TMH_D7"	0	550	9633	9507
8	2	6	"spr1584"	"83N_term_H7"	0	551	4844	4647
8	3	6	"pbp2A"	"53N_term_L7"	0	552	3626	3297
8	4	6	"pbp1b"	"47Cyt_TMH_P7"	0	553	6000	5590
8	5	6	"pcpA"	"62N_term_wCS_D11"	0	554	1785	1559
8	6	6	"sphtra"	"8N_term_H11"	-50	555	360	139
8	7	6	"cps4C"	"97Mult_L11"	0	556	394	268
8	8	6	"rrgB"	"95Mult_P11"	0	557	179	29
8	9	6	"TMP"	"96Mult_D15"	0	558	175	79
8	1	7	"sphtra"	"8N_term_H11"	0	559	218	119
8	2	7	"cps4C"	"97Mult_L11"	0	560	1043	934
8	3	7	"rrgB"	"95Mult_P11"	0	561	514	356
8	4	7	"TMP"	"96Mult_D15"	0	562	579	455
8	5	7	"LambdaSa04"	"94Mult_H15"	-50	563	105	-15
8	6	7	"potD"	"65N_term_D3"	0	564	722	540
8	7	7	"pgdA"	"40N_term_H3"	0	565	638	290
8	8	7	"spr1370"	"38Cyt_TMH_L3"	0	566	760	567
8	9	7	"spr1418"	"82N_term_P3"	0	567	207	96
8	1	8	"potD"	"65N_term_D3"	0	568	907	833
8	2	8	"pgdA"	"40N_term_H3"	0	569	966	858
8	3	8	"spr1370"	"38Cyt_TMH_L3"	0	570	1393	1305
8	4	8	"spr1418"	"82N_term_P3"	0	571	494	423
8	5	8	"stkP"	"67Cyt_TMH_D7"	0	572	499	424
8	6	8	"spr1584"	"83N_term_H7"	0	573	227	151
8	7	8	"pbp2A"	"53N_term_L7"	0	574	229	151
8	8	8	"pbp1b"	"47Cyt_TMH_P7"	0	575	304	227
8	9	8	"pcpA"	"62N_term_wCS_D11"	-50	576	93	11
