# Supplementary material for: Data in support of proteomic analysis of pneumococcal pediatric clinical isolates to construct a protein array
Source: Data Brief. 2016 Feb 5;6:917–22. doi: 10.1016/j.dib.2016.01.057 (PMC4758182; doi:10.1016/j.dib.2016.01.057)
Supplement: Supplementary file 4 — Supplementary material [file mmc4.zip › Protein array raw data/IgG/C1_S58_IgG-Cy3.txt]

ATF	1.0
31	9    
"Type=GenePix Export 3"
"DateTime=2014/03/05 12:00:44"
"Settings=C:\Documents and Settings\Usuario\Escritorio\Datos Usuarios\Alfonso\Resultados ensayo\Marzo 2014\Escaneado_5-3-14\Suero 58\S58_IgG-Cy3.gps"
"GalFile=C:\Documents and Settings\Usuario\Escritorio\Datos Usuarios\Alfonso\Gals\Gal_Alfonso.2.gal"
"PixelSize=5"
"Wavelengths=n/a	532"
"ImageFiles=n/a	C:\Documents and Settings\Usuario\Escritorio\Datos Usuarios\Alfonso\Resultados ensayo\Marzo 2014\Escaneado_5-3-14\Suero 58\S58_IgG-Cy3.tif 1"
"NormalizationMethod=None"
"NormalizationFactors=n/a	1"
"JpegImage="
"StdDev=Type 1"
"RatioFormulations=W1/W2 (/532)"
"Barcode="
"BackgroundSubtraction=LocalFeature"
"ImageOrigin=0, 0"
"JpegOrigin=3365, 19060"
"Creator=GenePix Pro 4.1.1.4"
"Scanner=GenePix 4000B [92870]"
"FocusPosition=0"
"Temperature=27"
"LinesAveraged=1"
"Comment="
"PMTGain=n/a	450"
"ScanPower=n/a	100"
"LaserPower=n/a	3.56"
"LaserOnTime=n/a	42251"
"Filters=n/a	"
"ScanRegion=616,3721,3872,5126"
"Supplier=BioRobotics"
"ArrayerSoftwareName=TAS Application Suite (MicroGrid II)"
"ArrayerSoftwareVersion=2.2.2.5"
"Block"	"Column"	"Row"	"Name"	"ID"	"Flags"	"Index"	"F532 Median"	"F532 Median - B532"
1	1	1	"ABC_N/P"	"90Mult_M8"	0	1	98	12
1	2	1	"spr1221"	"99Mult_A12"	0	2	107	19
1	3	1	"spr1403"	"91Mult_E12"	0	3	118	29
1	4	1	"spr1496"	"92Mult_I12"	0	4	111	16
1	5	1	"ABC_NP"	"100Mult_M12"	0	5	172	74
1	6	1	"SP_0462"	"77CellW_A16"	0	6	208	110
1	7	1	"SP_0464"	"81CellW_E16"	0	7	168	68
1	8	1	"Buffer"	"Normaliz_I16"	0	8	93	0
1	9	1	"Buffer"	"Normaliz_M16"	0	9	90	4
1	1	2	"SP_0462"	"77CellW_A16"	0	10	105	17
1	2	2	"SP_0464"	"81CellW_E16"	0	11	99	8
1	3	2	"fstH"	"84Mult_A4"	0	12	207	113
1	4	2	"comA"	"85Mult_E4"	0	13	132	31
1	5	2	"zmpB"	"86Mult_I4"	0	14	149	44
1	6	2	"spr0601"	"98Mult_M4"	0	15	157	47
1	7	2	"celB"	"87Mult_A8"	0	16	128	19
1	8	2	"iga"	"88Mult_E8"	0	17	258	162
1	9	2	"glnP"	"89Mult_I8"	0	18	111	19
1	1	3	"spr0601"	"98Mult_M4"	0	19	108	20
1	2	3	"celB"	"87Mult_A8"	0	20	106	14
1	3	3	"iga"	"88Mult_E8"	0	21	162	68
1	4	3	"glnP"	"89Mult_I8"	0	22	146	51
1	5	3	"ABC_N/P"	"90Mult_M8"	0	23	119	14
1	6	3	"spr1221"	"99Mult_A12"	0	24	180	70
1	7	3	"spr1403"	"91Mult_E12"	0	25	218	102
1	8	3	"spr1496"	"92Mult_I12"	0	26	177	69
1	9	3	"ABC_NP"	"100Mult_M12"	0	27	523	422
1	1	4	"spr1221"	"99Mult_A12"	0	28	128	34
1	2	4	"spr1403"	"91Mult_E12"	0	29	133	31
1	3	4	"spr1496"	"92Mult_I12"	0	30	120	21
1	4	4	"ABC_NP"	"100Mult_M12"	0	31	212	107
1	5	4	"SP_0462"	"77CellW_A16"	0	32	260	147
1	6	4	"SP_0464"	"81CellW_E16"	0	33	233	111
1	7	4	"fstH"	"84Mult_A4"	0	34	889	734
1	8	4	"comA"	"85Mult_E4"	0	35	351	218
1	9	4	"zmpB"	"86Mult_I4"	0	36	191	78
1	1	5	"SP_0464"	"81CellW_E16"	0	37	153	53
1	2	5	"fstH"	"84Mult_A4"	0	38	464	350
1	3	5	"comA"	"85Mult_E4"	0	39	184	71
1	4	5	"zmpB"	"86Mult_I4"	0	40	156	41
1	5	5	"spr0601"	"98Mult_M4"	0	41	274	144
1	6	5	"celB"	"87Mult_A8"	0	42	193	61
1	7	5	"iga"	"88Mult_E8"	0	43	584	446
1	8	5	"glnP"	"89Mult_I8"	0	44	168	30
1	9	5	"ABC_N/P"	"90Mult_M8"	0	45	233	111
1	1	6	"celB"	"87Mult_A8"	0	46	177	73
1	2	6	"iga"	"88Mult_E8"	0	47	506	386
1	3	6	"glnP"	"89Mult_I8"	0	48	159	37
1	4	6	"ABC_N/P"	"90Mult_M8"	0	49	226	102
1	5	6	"spr1221"	"99Mult_A12"	0	50	464	316
1	6	6	"spr1403"	"91Mult_E12"	0	51	481	319
1	7	6	"spr1496"	"92Mult_I12"	0	52	268	128
1	8	6	"ABC_NP"	"100Mult_M12"	0	53	1066	925
1	9	6	"SP_0462"	"77CellW_A16"	0	54	697	570
1	1	7	"spr1403"	"91Mult_E12"	0	55	323	211
1	2	7	"spr1496"	"92Mult_I12"	0	56	237	112
1	3	7	"ABC_NP"	"100Mult_M12"	0	57	987	853
1	4	7	"SP_0462"	"77CellW_A16"	0	58	621	479
1	5	7	"SP_0464"	"81CellW_E16"	0	59	354	208
1	6	7	"fstH"	"84Mult_A4"	0	60	1391	1224
1	7	7	"comA"	"85Mult_E4"	0	61	344	200
1	8	7	"zmpB"	"86Mult_I4"	0	62	266	123
1	9	7	"spr0601"	"98Mult_M4"	0	63	482	351
1	1	8	"fstH"	"84Mult_A4"	0	64	825	714
1	2	8	"comA"	"85Mult_E4"	0	65	319	199
1	3	8	"zmpB"	"86Mult_I4"	0	66	253	126
1	4	8	"spr0601"	"98Mult_M4"	0	67	483	348
1	5	8	"celB"	"87Mult_A8"	0	68	240	108
1	6	8	"iga"	"88Mult_E8"	0	69	770	643
1	7	8	"glnP"	"89Mult_I8"	0	70	190	69
1	8	8	"ABC_N/P"	"90Mult_M8"	0	71	252	129
1	9	8	"spr1221"	"99Mult_A12"	0	72	430	315
2	1	1	"lytB"	"31CellW_N8"	0	73	342	223
2	2	1	"prtA"	"20CellW_B12"	0	74	424	298
2	3	1	"bgaA"	"43CellW_F12"	0	75	351	223
2	4	1	"nanA"	"46CellW_J12"	0	76	234	111
2	5	1	"spr1652/pfbA"	"25CellW_N12"	0	77	199	80
2	6	1	"nisP"	"39CellW_B16"	0	78	213	93
2	7	1	"spr1906"	"73CellW_F16"	0	79	177	55
2	8	1	"Buffer"	"Normaliz_J16"	0	80	129	14
2	9	1	"Buffer"	"Normaliz_N16"	0	81	116	2
2	1	2	"nisP"	"39CellW_B16"	0	82	361	228
2	2	2	"spr1906"	"73CellW_F16"	-50	83	290	139
2	3	2	"psrP"	"71CellW_B4"	0	84	1966	1686
2	4	2	"pblB_nt"	"48CellW_F4"	0	85	1215	997
2	5	2	"pblB_ct"	"49CellW_J4"	0	86	277	142
2	6	2	"spr0075/pfbB"	"24CellW_N4"	0	87	614	472
2	7	2	"pulA"	"19CellW_B8"	0	88	244	96
2	8	2	"hysA"	"51CellW_F8"	0	89	3296	3169
2	9	2	"spr0328"	"26CellW_J8"	0	90	1103	979
2	1	3	"spr0075/pfbB"	"24CellW_N4"	0	91	4916	4756
2	2	3	"pulA"	"19CellW_B8"	0	92	550	393
2	3	3	"hysA"	"51CellW_F8"	0	93	2109	1953
2	4	3	"spr0328"	"26CellW_J8"	0	94	724	571
2	5	3	"lytB"	"31CellW_N8"	0	95	216	83
2	6	3	"prtA"	"20CellW_B12"	0	96	234	96
2	7	3	"bgaA"	"43CellW_F12"	0	97	271	118
2	8	3	"nanA"	"46CellW_J12"	0	98	284	140
2	9	3	"spr1652/pfbA"	"25CellW_N12"	0	99	623	486
2	1	4	"prtA"	"20CellW_B12"	0	100	1736	1566
2	2	4	"bgaA"	"43CellW_F12"	0	101	571	381
2	3	4	"nanA"	"46CellW_J12"	0	102	522	377
2	4	4	"spr1652/pfbA"	"25CellW_N12"	0	103	383	234
2	5	4	"nisP"	"39CellW_B16"	0	104	300	155
2	6	4	"spr1906"	"73CellW_F16"	-50	105	193	52
2	7	4	"psrP"	"71CellW_B4"	0	106	1843	1389
2	8	4	"pblB_nt"	"48CellW_F4"	0	107	2403	2177
2	9	4	"pblB_ct"	"49CellW_J4"	0	108	930	777
2	1	5	"spr1906"	"73CellW_F16"	0	109	396	230
2	2	5	"psrP"	"71CellW_B4"	0	110	7866	7298
2	3	5	"pblB_nt"	"48CellW_F4"	-50	111	2198	1990
2	4	5	"pblB_ct"	"49CellW_J4"	0	112	1355	910
2	5	5	"spr0075/pfbB"	"24CellW_N4"	0	113	4559	4255
2	6	5	"pulA"	"19CellW_B8"	0	114	416	274
2	7	5	"hysA"	"51CellW_F8"	0	115	5351	5184
2	8	5	"spr0328"	"26CellW_J8"	0	116	1722	1542
2	9	5	"lytB"	"31CellW_N8"	0	117	1186	1025
2	1	6	"pulA"	"19CellW_B8"	0	118	1637	1471
2	2	6	"hysA"	"51CellW_F8"	0	119	14646	14451
2	3	6	"spr0328"	"26CellW_J8"	0	120	1886	1714
2	4	6	"lytB"	"31CellW_N8"	0	121	947	758
2	5	6	"prtA"	"20CellW_B12"	0	122	1625	1445
2	6	6	"bgaA"	"43CellW_F12"	0	123	992	833
2	7	6	"nanA"	"46CellW_J12"	0	124	1238	1075
2	8	6	"spr1652/pfbA"	"25CellW_N12"	0	125	1347	1169
2	9	6	"nisP"	"39CellW_B16"	0	126	1640	1478
2	1	7	"bgaA"	"43CellW_F12"	0	127	1291	1116
2	2	7	"nanA"	"46CellW_J12"	0	128	1974	1789
2	3	7	"spr1652/pfbA"	"25CellW_N12"	0	129	1377	1196
2	4	7	"nisP"	"39CellW_B16"	0	130	1047	851
2	5	7	"spr1906"	"73CellW_F16"	0	131	803	613
2	6	7	"psrP"	"71CellW_B4"	0	132	11519	11129
2	7	7	"pblB_nt"	"48CellW_F4"	0	133	5165	4914
2	8	7	"pblB_ct"	"49CellW_J4"	0	134	2551	2297
2	9	7	"spr0075/pfbB"	"24CellW_N4"	0	135	16744	16560
2	1	8	"psrP"	"71CellW_B4"	0	136	1580	1392
2	2	8	"pblB_nt"	"48CellW_F4"	0	137	741	529
2	3	8	"pblB_ct"	"49CellW_J4"	0	138	3012	2796
2	4	8	"spr0075/pfbB"	"24CellW_N4"	0	139	14063	13826
2	5	8	"pulA"	"19CellW_B8"	0	140	1291	1087
2	6	8	"hysA"	"51CellW_F8"	0	141	16901	16705
2	7	8	"spr0328"	"26CellW_J8"	0	142	3032	2841
2	8	8	"lytB"	"31CellW_N8"	0	143	1917	1725
2	9	8	"prtA"	"20CellW_B12"	0	144	4093	3926
3	1	1	"nanB"	"58Secret_O8"	0	145	492	375
3	2	1	"spr1875"	"7Secret_C12"	0	146	239	122
3	3	1	"galU"	"21Secret_G12"	0	147	281	172
3	4	1	"cbpA"	"5Secret_K12"	0	148	633	532
3	5	1	"gsp_781"	"2Secret_O12"	0	149	668	576
3	6	1	"Control_1"	"C16"	0	150	114	29
3	7	1	"Control_2"	"G16"	0	151	83	0
3	8	1	"Buffer"	"Normaliz_K16"	0	152	81	-2
3	9	1	"Buffer"	"Normaliz_O16"	0	153	78	-3
3	1	2	"Control_1"	"C16"	0	154	190	56
3	2	2	"Control_2"	"G16"	0	155	122	-26
3	3	2	"bloodAB"	"59Secret_C4"	0	156	237	106
3	4	2	"strH"	"32Secret_G4"	0	157	125	19
3	5	2	"lysM"	"50Secret_K4"	0	158	159	49
3	6	2	"lytB"	"63Secret_O4"	0	159	221	117
3	7	2	"phtE"	"45Secret_C8"	0	160	256	155
3	8	2	"spr0931"	"36Secret_G8"	0	161	1158	1036
3	9	2	"lytC"	"56Secret_K8"	0	162	1088	982
3	1	3	"lytB"	"63Secret_O4"	0	163	757	581
3	2	3	"phtE"	"45Secret_C8"	0	164	658	384
3	3	3	"spr0931"	"36Secret_G8"	0	165	933	756
3	4	3	"lytC"	"56Secret_K8"	0	166	380	238
3	5	3	"nanB"	"58Secret_O8"	0	167	552	409
3	6	3	"spr1875"	"7Secret_C12"	0	168	361	225
3	7	3	"galU"	"21Secret_G12"	0	169	644	504
3	8	3	"cbpA"	"5Secret_K12"	0	170	2751	2602
3	9	3	"gsp_781"	"2Secret_O12"	0	171	3515	3394
3	1	4	"spr1875"	"7Secret_C12"	0	172	1205	1001
3	2	4	"galU"	"21Secret_G12"	0	173	1423	1035
3	3	4	"cbpA"	"5Secret_K12"	0	174	3336	3076
3	4	4	"gsp_781"	"2Secret_O12"	0	175	2134	1934
3	5	4	"Control_1"	"C16"	0	176	199	54
3	6	4	"Control_2"	"G16"	0	177	101	-47
3	7	4	"bloodAB"	"59Secret_C4"	0	178	711	456
3	8	4	"strH"	"32Secret_G4"	0	179	543	251
3	9	4	"lysM"	"50Secret_K4"	0	180	1151	1021
3	1	5	"Control_2"	"G16"	0	181	178	3
3	2	5	"bloodAB"	"59Secret_C4"	0	182	1323	1006
3	3	5	"strH"	"32Secret_G4"	0	183	746	454
3	4	5	"lysM"	"50Secret_K4"	0	184	1017	665
3	5	5	"lytB"	"63Secret_O4"	0	185	1022	779
3	6	5	"phtE"	"45Secret_C8"	0	186	845	617
3	7	5	"spr0931"	"36Secret_G8"	0	187	3404	3061
3	8	5	"lytC"	"56Secret_K8"	0	188	2873	2260
3	9	5	"nanB"	"58Secret_O8"	0	189	4125	3964
3	1	6	"phtE"	"45Secret_C8"	0	190	1227	1029
3	2	6	"spr0931"	"36Secret_G8"	0	191	4908	4482
3	3	6	"lytC"	"56Secret_K8"	0	192	3551	3081
3	4	6	"nanB"	"58Secret_O8"	0	193	4349	3862
3	5	6	"spr1875"	"7Secret_C12"	0	194	1740	1366
3	6	6	"galU"	"21Secret_G12"	0	195	2200	1998
3	7	6	"cbpA"	"5Secret_K12"	0	196	7325	7111
3	8	6	"gsp_781"	"2Secret_O12"	0	197	7833	7323
3	9	6	"Control_1"	"C16"	0	198	631	498
3	1	7	"galU"	"21Secret_G12"	0	199	2221	2001
3	2	7	"cbpA"	"5Secret_K12"	0	200	9102	8694
3	3	7	"gsp_781"	"2Secret_O12"	0	201	9519	9204
3	4	7	"Control_1"	"C16"	0	202	772	394
3	5	7	"Control_2"	"G16"	0	203	180	-203
3	6	7	"bloodAB"	"59Secret_C4"	0	204	1817	1546
3	7	7	"strH"	"32Secret_G4"	0	205	1052	650
3	8	7	"lysM"	"50Secret_K4"	0	206	1848	1246
3	9	7	"lytB"	"63Secret_O4"	0	207	1806	1665
3	1	8	"bloodAB"	"59Secret_C4"	0	208	1842	1680
3	2	8	"strH"	"32Secret_G4"	0	209	1349	1153
3	3	8	"lysM"	"50Secret_K4"	0	210	2248	2055
3	4	8	"lytB"	"63Secret_O4"	0	211	2042	1815
3	5	8	"phtE"	"45Secret_C8"	0	212	1641	1448
3	6	8	"spr0931"	"36Secret_G8"	0	213	5404	5258
3	7	8	"lytC"	"56Secret_K8"	0	214	4160	4025
3	8	8	"nanB"	"58Secret_O8"	0	215	5010	4879
3	9	8	"spr1875"	"7Secret_C12"	0	216	2282	2176
4	1	1	"Control_10"	"P8"	-50	217	88	6
4	2	1	"Control_11"	"D12"	-50	218	80	-1
4	3	1	"Control_12"	"H12"	-50	219	87	10
4	4	1	"Buffer"	"Normaliz_L12"	-50	220	77	-1
4	5	1	"Buffer"	"Normaliz_P12"	-50	221	82	-1
4	6	1	"Control+"	"Rango0.2_D16"	0	222	488	392
4	7	1	"Control+"	"Rango0.1_H16"	-50	223	106	22
4	8	1	"Buffer"	"Normaliz_L16"	-50	224	81	4
4	9	1	"Buffer"	"Normaliz_P16"	-50	225	81	5
4	1	2	"Control+"	"Rango0.2_D16"	0	226	386	294
4	2	2	"Control+"	"Rango0.1_H16"	0	227	113	31
4	3	2	"Control_3"	"D4"	0	228	145	67
4	4	2	"Control_4"	"H4"	-50	229	81	2
4	5	2	"Control_5"	"L4"	-50	230	91	9
4	6	2	"Control_6"	"P4"	-50	231	86	-2
4	7	2	"Control_7"	"D8"	0	232	155	66
4	8	2	"Control_8"	"H8"	-50	233	90	2
4	9	2	"Control_9"	"L8"	0	234	156	73
4	1	3	"Control_6"	"P4"	-50	235	82	-3
4	2	3	"Control_7"	"D8"	0	236	124	45
4	3	3	"Control_8"	"H8"	-50	237	87	4
4	4	3	"Control_9"	"L8"	0	238	109	25
4	5	3	"Control_10"	"P8"	-50	239	115	21
4	6	3	"Control_11"	"D12"	0	240	144	50
4	7	3	"Control_12"	"H12"	0	241	239	144
4	8	3	"Buffer"	"Normaliz_L12"	0	242	151	52
4	9	3	"Buffer"	"Normaliz_P12"	0	243	135	39
4	1	4	"Control_11"	"D12"	0	244	1001	892
4	2	4	"Control_12"	"H12"	-50	245	208	117
4	3	4	"Buffer"	"Normaliz_L12"	0	246	119	31
4	4	4	"Buffer"	"Normaliz_P12"	-50	247	108	15
4	5	4	"Control+"	"Rango0.2_D16"	0	248	3117	2689
4	6	4	"Control+"	"Rango0.1_H16"	0	249	510	393
4	7	4	"Control_3"	"D4"	0	250	994	898
4	8	4	"Control_4"	"H4"	-50	251	102	4
4	9	4	"Control_5"	"L4"	0	252	133	33
4	1	5	"Control+"	"Rango0.1_H16"	-50	253	316	215
4	2	5	"Control_3"	"D4"	0	254	493	397
4	3	5	"Control_4"	"H4"	-50	255	95	4
4	4	5	"Control_5"	"L4"	0	256	151	53
4	5	5	"Control_6"	"P4"	-50	257	110	-1
4	6	5	"Control_7"	"D8"	0	258	246	140
4	7	5	"Control_8"	"H8"	-50	259	104	1
4	8	5	"Control_9"	"L8"	0	260	208	103
4	9	5	"Control_10"	"P8"	0	261	218	109
4	1	6	"Control_7"	"D8"	0	262	192	102
4	2	6	"Control_8"	"H8"	-50	263	98	5
4	3	6	"Control_9"	"L8"	0	264	161	64
4	4	6	"Control_10"	"P8"	-50	265	151	40
4	5	6	"Control_11"	"D12"	0	266	199	90
4	6	6	"Control_12"	"H12"	0	267	375	274
4	7	6	"Buffer"	"Normaliz_L12"	0	268	190	79
4	8	6	"Buffer"	"Normaliz_P12"	0	269	212	94
4	9	6	"Control+"	"Rango0.2_D16"	0	270	4004	3897
4	1	7	"Control_12"	"H12"	0	271	302	211
4	2	7	"Buffer"	"Normaliz_L12"	0	272	158	60
4	3	7	"Buffer"	"Normaliz_P12"	-50	273	124	21
4	4	7	"Control+"	"Rango0.2_D16"	0	274	4782	4390
4	5	7	"Control+"	"Rango0.1_H16"	0	275	587	467
4	6	7	"Control_3"	"D4"	0	276	1141	1042
4	7	7	"Control_4"	"H4"	-50	277	103	2
4	8	7	"Control_5"	"L4"	0	278	214	106
4	9	7	"Control_6"	"P4"	-50	279	129	15
4	1	8	"Control_3"	"D4"	0	280	582	487
4	2	8	"Control_4"	"H4"	0	281	125	23
4	3	8	"Control_5"	"L4"	0	282	173	78
4	4	8	"Control_6"	"P4"	-50	283	122	20
4	5	8	"Control_7"	"D8"	0	284	258	159
4	6	8	"Control_8"	"H8"	0	285	154	61
4	7	8	"Control_9"	"L8"	0	286	265	170
4	8	8	"Control_10"	"P8"	0	287	276	168
4	9	8	"Control_11"	"D12"	0	288	258	119
5	1	1	"GADPH"	"68Cyt_M7"	0	289	1861	1737
5	2	1	"abc_sbp_2"	"30Lip_A11"	0	290	1537	1396
5	3	1	"abc_sbp"	"29Lip_E11"	0	291	722	578
5	4	1	"spr0174"	"79Lip_I11"	0	292	862	723
5	5	1	"aliA"	"10Lip_M11"	0	293	1069	940
5	6	1	"slrA"	"17Lip_A15"	0	294	1053	924
5	7	1	"spr0747"	"37Lip_E15"	0	295	990	868
5	8	1	"Buffer"	"Normaliz_I15"	0	296	134	19
5	9	1	"Buffer"	"Normaliz_M15"	0	297	142	31
5	1	2	"slrA"	"17Lip_A15"	0	298	1059	927
5	2	2	"spr0747"	"37Lip_E15"	0	299	1291	1128
5	3	2	"spxB"	"13Cyt_A3"	0	300	2096	1921
5	4	2	"clpP"	"66Cyt_E3"	0	301	2540	2371
5	5	2	"pavA"	"69Cyt_I3"	0	302	1909	1760
5	6	2	"eno"	"14Cyt_M3"	0	303	5191	5030
5	7	2	"PppA"	"70Cyt_A7"	0	304	2322	2135
5	8	2	"ply"	"11Cyt_E7"	0	305	4378	4219
5	9	2	"lytA"	"12Cyt_I7"	0	306	3105	2982
5	1	3	"eno"	"14Cyt_M3"	0	307	3193	3060
5	2	3	"PppA"	"70Cyt_A7"	0	308	2473	2300
5	3	3	"ply"	"11Cyt_E7"	0	309	5977	5800
5	4	3	"lytA"	"12Cyt_I7"	0	310	3606	3426
5	5	3	"GADPH"	"68Cyt_M7"	0	311	2456	2305
5	6	3	"abc_sbp_2"	"30Lip_A11"	0	312	1186	1009
5	7	3	"abc_sbp"	"29Lip_E11"	0	313	607	311
5	8	3	"spr0174"	"79Lip_I11"	0	314	959	714
5	9	3	"aliA"	"10Lip_M11"	0	315	1003	876
5	1	4	"abc_sbp_2"	"30Lip_A11"	0	316	878	749
5	2	4	"abc_sbp"	"29Lip_E11"	0	317	520	344
5	3	4	"spr0174"	"79Lip_I11"	0	318	896	734
5	4	4	"aliA"	"10Lip_M11"	0	319	1287	1112
5	5	4	"slrA"	"17Lip_A15"	0	320	1352	1155
5	6	4	"spr0747"	"37Lip_E15"	0	321	1582	1335
5	7	4	"spxB"	"13Cyt_A3"	0	322	3511	2861
5	8	4	"clpP"	"66Cyt_E3"	0	323	2659	2389
5	9	4	"pavA"	"69Cyt_I3"	0	324	1876	1756
5	1	5	"spr0747"	"37Lip_E15"	0	325	822	685
5	2	5	"spxB"	"13Cyt_A3"	0	326	2510	2158
5	3	5	"clpP"	"66Cyt_E3"	0	327	2636	2465
5	4	5	"pavA"	"69Cyt_I3"	0	328	2185	2030
5	5	5	"eno"	"14Cyt_M3"	0	329	5466	5288
5	6	5	"PppA"	"70Cyt_A7"	0	330	2691	2502
5	7	5	"ply"	"11Cyt_E7"	-50	331	2686	2472
5	8	5	"lytA"	"12Cyt_I7"	0	332	3635	3483
5	9	5	"GADPH"	"68Cyt_M7"	0	333	2362	2246
5	1	6	"PppA"	"70Cyt_A7"	0	334	2450	2320
5	2	6	"ply"	"11Cyt_E7"	0	335	4941	4699
5	3	6	"lytA"	"12Cyt_I7"	0	336	4117	3958
5	4	6	"GADPH"	"68Cyt_M7"	0	337	2855	2713
5	5	6	"abc_sbp_2"	"30Lip_A11"	0	338	1476	1328
5	6	6	"abc_sbp"	"29Lip_E11"	0	339	610	450
5	7	6	"spr0174"	"79Lip_I11"	0	340	948	783
5	8	6	"aliA"	"10Lip_M11"	0	341	1207	1058
5	9	6	"slrA"	"17Lip_A15"	0	342	1391	1271
5	1	7	"abc_sbp"	"29Lip_E11"	0	343	501	379
5	2	7	"spr0174"	"79Lip_I11"	0	344	801	657
5	3	7	"aliA"	"10Lip_M11"	0	345	1280	1132
5	4	7	"slrA"	"17Lip_A15"	0	346	1600	1433
5	5	7	"spr0747"	"37Lip_E15"	0	347	1971	1760
5	6	7	"spxB"	"13Cyt_A3"	0	348	3463	3092
5	7	7	"clpP"	"66Cyt_E3"	0	349	3123	2892
5	8	7	"pavA"	"69Cyt_I3"	0	350	2365	2218
5	9	7	"eno"	"14Cyt_M3"	0	351	5519	5395
5	1	8	"spxB"	"13Cyt_A3"	0	352	1491	1375
5	2	8	"clpP"	"66Cyt_E3"	0	353	2211	2083
5	3	8	"pavA"	"69Cyt_I3"	0	354	1857	1729
5	4	8	"eno"	"14Cyt_M3"	0	355	5407	5272
5	5	8	"PppA"	"70Cyt_A7"	0	356	2738	2592
5	6	8	"ply"	"11Cyt_E7"	0	357	5832	5677
5	7	8	"lytA"	"12Cyt_I7"	0	358	3412	3279
5	8	8	"GADPH"	"68Cyt_M7"	0	359	3121	2999
5	9	8	"abc_sbp_2"	"30Lip_A11"	0	360	1958	1839
6	1	1	"psaA"	"6Lip_N7"	0	361	3433	3279
6	2	1	"ABC_SBP"	"57Lip_B11"	0	362	2154	1989
6	3	1	"ABC_SBP"	"52Lip_F11"	0	363	277	113
6	4	1	"piuA"	"18Lip_J11"	0	364	992	828
6	5	1	"amiA"	"3Lip_N11"	0	365	1294	1132
6	6	1	"msmE"	"78Lip_B15"	0	366	872	714
6	7	1	"MalX"	"22Lip_F15"	0	367	1062	909
6	8	1	"Buffer"	"Normaliz_J15"	0	368	155	11
6	9	1	"Buffer"	"Normaliz_N15"	0	369	165	22
6	1	2	"msmE"	"78Lip_B15"	0	370	1592	1429
6	2	2	"MalX"	"22Lip_F15"	0	371	817	617
6	3	2	"prsA_ppmA"	"16Lip_B3"	0	372	1287	1070
6	4	2	"lmb"	"33Lip_F3"	0	373	1218	1025
6	5	2	"piaA"	"15Lip_J3"	0	374	1567	1391
6	6	2	"phtA"	"55Lip_N3"	0	375	1311	1146
6	7	2	"glnH"	"28Lip_B7"	0	376	818	652
6	8	2	"pstS"	"80Lip_F7"	0	377	1429	1268
6	9	2	"aliB"	"1Lip_J7"	0	378	2048	1897
6	1	3	"phtA"	"55Lip_N3"	0	379	1175	1012
6	2	3	"glnH"	"28Lip_B7"	0	380	647	457
6	3	3	"pstS"	"80Lip_F7"	0	381	976	785
6	4	3	"aliB"	"1Lip_J7"	0	382	1166	977
6	5	3	"psaA"	"6Lip_N7"	0	383	2058	1876
6	6	3	"ABC_SBP"	"57Lip_B11"	0	384	2027	1859
6	7	3	"ABC_SBP"	"52Lip_F11"	0	385	753	574
6	8	3	"piuA"	"18Lip_J11"	0	386	1247	1072
6	9	3	"amiA"	"3Lip_N11"	0	387	1527	1379
6	1	4	"ABC_SBP"	"57Lip_B11"	0	388	1940	1768
6	2	4	"ABC_SBP"	"52Lip_F11"	0	389	281	78
6	3	4	"piuA"	"18Lip_J11"	0	390	761	573
6	4	4	"amiA"	"3Lip_N11"	0	391	1224	1037
6	5	4	"msmE"	"78Lip_B15"	0	392	775	589
6	6	4	"MalX"	"22Lip_F15"	0	393	574	389
6	7	4	"prsA_ppmA"	"16Lip_B3"	0	394	1477	1237
6	8	4	"lmb"	"33Lip_F3"	0	395	743	549
6	9	4	"piaA"	"15Lip_J3"	0	396	1436	1293
6	1	5	"MalX"	"22Lip_F15"	0	397	447	276
6	2	5	"prsA_ppmA"	"16Lip_B3"	0	398	1305	1000
6	3	5	"lmb"	"33Lip_F3"	0	399	962	731
6	4	5	"piaA"	"15Lip_J3"	0	400	1418	1221
6	5	5	"phtA"	"55Lip_N3"	0	401	1192	1002
6	6	5	"glnH"	"28Lip_B7"	0	402	753	566
6	7	5	"pstS"	"80Lip_F7"	0	403	1438	1241
6	8	5	"aliB"	"1Lip_J7"	0	404	1539	1355
6	9	5	"psaA"	"6Lip_N7"	0	405	1611	1464
6	1	6	"glnH"	"28Lip_B7"	0	406	629	458
6	2	6	"pstS"	"80Lip_F7"	0	407	832	621
6	3	6	"aliB"	"1Lip_J7"	0	408	1005	789
6	4	6	"psaA"	"6Lip_N7"	0	409	1619	1408
6	5	6	"ABC_SBP"	"57Lip_B11"	0	410	1944	1731
6	6	6	"ABC_SBP"	"52Lip_F11"	0	411	772	558
6	7	6	"piuA"	"18Lip_J11"	0	412	1026	833
6	8	6	"amiA"	"3Lip_N11"	0	413	1190	1010
6	9	6	"msmE"	"78Lip_B15"	0	414	596	443
6	1	7	"ABC_SBP"	"52Lip_F11"	0	415	283	89
6	2	7	"piuA"	"18Lip_J11"	0	416	799	573
6	3	7	"amiA"	"3Lip_N11"	0	417	763	543
6	4	7	"msmE"	"78Lip_B15"	0	418	568	323
6	5	7	"MalX"	"22Lip_F15"	0	419	762	479
6	6	7	"prsA_ppmA"	"16Lip_B3"	0	420	1368	1049
6	7	7	"lmb"	"33Lip_F3"	0	421	575	354
6	8	7	"piaA"	"15Lip_J3"	0	422	1020	844
6	9	7	"phtA"	"55Lip_N3"	0	423	735	578
6	1	8	"prsA_ppmA"	"16Lip_B3"	0	424	1275	1052
6	2	8	"lmb"	"33Lip_F3"	0	425	718	453
6	3	8	"piaA"	"15Lip_J3"	0	426	839	589
6	4	8	"phtA"	"55Lip_N3"	0	427	398	131
6	5	8	"glnH"	"28Lip_B7"	0	428	345	73
6	6	8	"pstS"	"80Lip_F7"	0	429	929	667
6	7	8	"aliB"	"1Lip_J7"	0	430	1056	831
6	8	8	"psaA"	"6Lip_N7"	0	431	1239	1056
6	9	8	"ABC_SBP"	"57Lip_B11"	0	432	810	650
7	1	1	"cbpF"	"74N_term_wCS_O7"	0	433	1655	1475
7	2	1	"spr0693"	"34N_term_C11"	0	434	1132	925
7	3	1	"ezrA"	"75N_term_G11"	0	435	619	439
7	4	1	"pepXP"	"72N_term_K11"	0	436	2378	2167
7	5	1	"phtD"	"44N_term_O11"	0	437	1858	1666
7	6	1	"phpA"	"27N_term_C15"	0	438	4304	4124
7	7	1	"srtA"	"64N_term_wCS_G15"	0	439	1851	1695
7	8	1	"Buffer"	"Normaliz_K15"	0	440	107	3
7	9	1	"Buffer"	"Normaliz_O15"	0	441	102	9
7	1	2	"phpA"	"27N_term_C15"	0	442	1720	1486
7	2	2	"srtA"	"64N_term_wCS_G15"	0	443	799	387
7	3	2	"adcA"	"23Lip_C3"	0	444	1181	874
7	4	2	"sp_2093"	"76N_term_G3"	0	445	934	496
7	5	2	"comB"	"54N_term_K3"	0	446	844	545
7	6	2	"pspA"	"4N_term_O3"	0	447	3523	3264
7	7	2	"pbpX"	"41N_term_C7"	0	448	2538	2142
7	8	2	"pbpA"	"9N_term_G7"	0	449	429	305
7	9	2	"spr0334"	"42Cyt_TMH_K7"	0	450	1438	1336
7	1	3	"pspA"	"4N_term_O3"	0	451	1234	1007
7	2	3	"pbpX"	"41N_term_C7"	0	452	1366	1070
7	3	3	"pbpA"	"9N_term_G7"	0	453	362	109
7	4	3	"spr0334"	"42Cyt_TMH_K7"	0	454	1295	959
7	5	3	"cbpF"	"74N_term_wCS_O7"	0	455	2808	2230
7	6	3	"spr0693"	"34N_term_C11"	0	456	1532	1164
7	7	3	"ezrA"	"75N_term_G11"	0	457	286	-5
7	8	3	"pepXP"	"72N_term_K11"	0	458	1645	1388
7	9	3	"phtD"	"44N_term_O11"	0	459	1301	1192
7	1	4	"spr0693"	"34N_term_C11"	0	460	933	724
7	2	4	"ezrA"	"75N_term_G11"	0	461	407	134
7	3	4	"pepXP"	"72N_term_K11"	0	462	650	418
7	4	4	"phtD"	"44N_term_O11"	0	463	828	413
7	5	4	"phpA"	"27N_term_C15"	0	464	5079	4268
7	6	4	"srtA"	"64N_term_wCS_G15"	0	465	1349	919
7	7	4	"adcA"	"23Lip_C3"	0	466	1358	894
7	8	4	"sp_2093"	"76N_term_G3"	0	467	851	389
7	9	4	"comB"	"54N_term_K3"	0	468	594	481
7	1	5	"srtA"	"64N_term_wCS_G15"	0	469	713	499
7	2	5	"adcA"	"23Lip_C3"	0	470	1553	1143
7	3	5	"sp_2093"	"76N_term_G3"	0	471	1094	823
7	4	5	"comB"	"54N_term_K3"	0	472	1302	778
7	5	5	"pspA"	"4N_term_O3"	0	473	1702	1311
7	6	5	"pbpX"	"41N_term_C7"	0	474	2566	2374
7	7	5	"pbpA"	"9N_term_G7"	0	475	408	214
7	8	5	"spr0334"	"42Cyt_TMH_K7"	0	476	1268	1081
7	9	5	"cbpF"	"74N_term_wCS_O7"	0	477	1014	902
7	1	6	"pbpX"	"41N_term_C7"	0	478	1629	1406
7	2	6	"pbpA"	"9N_term_G7"	0	479	389	18
7	3	6	"spr0334"	"42Cyt_TMH_K7"	0	480	1142	917
7	4	6	"cbpF"	"74N_term_wCS_O7"	0	481	2405	2093
7	5	6	"spr0693"	"34N_term_C11"	0	482	1302	1024
7	6	6	"ezrA"	"75N_term_G11"	0	483	1529	1307
7	7	6	"pepXP"	"72N_term_K11"	0	484	1495	1313
7	8	6	"phtD"	"44N_term_O11"	0	485	1618	1474
7	9	6	"phpA"	"27N_term_C15"	0	486	3802	3685
7	1	7	"ezrA"	"75N_term_G11"	0	487	485	251
7	2	7	"pepXP"	"72N_term_K11"	0	488	1521	1101
7	3	7	"phtD"	"44N_term_O11"	0	489	1212	959
7	4	7	"phpA"	"27N_term_C15"	0	490	2828	2381
7	5	7	"srtA"	"64N_term_wCS_G15"	0	491	909	384
7	6	7	"adcA"	"23Lip_C3"	0	492	1643	1097
7	7	7	"sp_2093"	"76N_term_G3"	0	493	771	358
7	8	7	"comB"	"54N_term_K3"	0	494	837	600
7	9	7	"pspA"	"4N_term_O3"	0	495	3229	3069
7	1	8	"adcA"	"23Lip_C3"	0	496	1211	999
7	2	8	"sp_2093"	"76N_term_G3"	0	497	773	521
7	3	8	"comB"	"54N_term_K3"	0	498	1204	909
7	4	8	"pspA"	"4N_term_O3"	0	499	1121	586
7	5	8	"pbpX"	"41N_term_C7"	0	500	994	557
7	6	8	"pbpA"	"9N_term_G7"	0	501	691	314
7	7	8	"spr0334"	"42Cyt_TMH_K7"	0	502	1615	1271
7	8	8	"cbpF"	"74N_term_wCS_O7"	0	503	1117	932
7	9	8	"spr0693"	"34N_term_C11"	0	504	1699	1559
8	1	1	"pbp1b"	"47Cyt_TMH_P7"	0	505	3284	3188
8	2	1	"pcpA"	"62N_term_wCS_D11"	0	506	224	123
8	3	1	"sphtra"	"8N_term_H11"	0	507	163	59
8	4	1	"cps4C"	"97Mult_L11"	0	508	557	457
8	5	1	"rrgB"	"95Mult_P11"	0	509	367	272
8	6	1	"TMP"	"96Mult_D15"	0	510	302	213
8	7	1	"LambdaSa04"	"94Mult_H15"	0	511	97	12
8	8	1	"Buffer"	"Normaliz_L15"	0	512	86	5
8	9	1	"Buffer"	"Normaliz_P15"	0	513	86	5
8	1	2	"TMP"	"96Mult_D15"	0	514	566	467
8	2	2	"LambdaSa04"	"94Mult_H15"	0	515	132	26
8	3	2	"potD"	"65N_term_D3"	0	516	2406	2293
8	4	2	"pgdA"	"40N_term_H3"	0	517	1664	1555
8	5	2	"spr1370"	"38Cyt_TMH_L3"	0	518	706	609
8	6	2	"spr1418"	"82N_term_P3"	0	519	897	805
8	7	2	"stkP"	"67Cyt_TMH_D7"	0	520	356	268
8	8	2	"spr1584"	"83N_term_H7"	0	521	765	679
8	9	2	"pbp2A"	"53N_term_L7"	0	522	528	446
8	1	3	"spr1418"	"82N_term_P3"	0	523	3352	3256
8	2	3	"stkP"	"67Cyt_TMH_D7"	0	524	1310	1207
8	3	3	"spr1584"	"83N_term_H7"	0	525	2258	2152
8	4	3	"pbp2A"	"53N_term_L7"	0	526	1013	912
8	5	3	"pbp1b"	"47Cyt_TMH_P7"	0	527	854	764
8	6	3	"pcpA"	"62N_term_wCS_D11"	0	528	111	25
8	7	3	"sphtra"	"8N_term_H11"	0	529	96	6
8	8	3	"cps4C"	"97Mult_L11"	0	530	172	77
8	9	3	"rrgB"	"95Mult_P11"	0	531	185	97
8	1	4	"pcpA"	"62N_term_wCS_D11"	0	532	242	142
8	2	4	"sphtra"	"8N_term_H11"	0	533	146	44
8	3	4	"cps4C"	"97Mult_L11"	0	534	405	308
8	4	4	"rrgB"	"95Mult_P11"	0	535	240	140
8	5	4	"TMP"	"96Mult_D15"	0	536	176	83
8	6	4	"LambdaSa04"	"94Mult_H15"	0	537	90	4
8	7	4	"potD"	"65N_term_D3"	0	538	498	403
8	8	4	"pgdA"	"40N_term_H3"	0	539	346	244
8	9	4	"spr1370"	"38Cyt_TMH_L3"	0	540	223	133
8	1	5	"LambdaSa04"	"94Mult_H15"	0	541	135	31
8	2	5	"potD"	"65N_term_D3"	0	542	2315	2212
8	3	5	"pgdA"	"40N_term_H3"	0	543	1514	1419
8	4	5	"spr1370"	"38Cyt_TMH_L3"	0	544	522	427
8	5	5	"spr1418"	"82N_term_P3"	0	545	697	609
8	6	5	"stkP"	"67Cyt_TMH_D7"	0	546	243	157
8	7	5	"spr1584"	"83N_term_H7"	0	547	324	236
8	8	5	"pbp2A"	"53N_term_L7"	0	548	314	224
8	9	5	"pbp1b"	"47Cyt_TMH_P7"	0	549	351	266
8	1	6	"stkP"	"67Cyt_TMH_D7"	0	550	1693	1591
8	2	6	"spr1584"	"83N_term_H7"	0	551	2915	2811
8	3	6	"pbp2A"	"53N_term_L7"	0	552	1743	1643
8	4	6	"pbp1b"	"47Cyt_TMH_P7"	0	553	1338	1245
8	5	6	"pcpA"	"62N_term_wCS_D11"	0	554	124	36
8	6	6	"sphtra"	"8N_term_H11"	0	555	97	9
8	7	6	"cps4C"	"97Mult_L11"	0	556	135	43
8	8	6	"rrgB"	"95Mult_P11"	0	557	171	75
8	9	6	"TMP"	"96Mult_D15"	0	558	136	45
8	1	7	"sphtra"	"8N_term_H11"	0	559	163	53
8	2	7	"cps4C"	"97Mult_L11"	0	560	576	464
8	3	7	"rrgB"	"95Mult_P11"	0	561	478	370
8	4	7	"TMP"	"96Mult_D15"	0	562	441	336
8	5	7	"LambdaSa04"	"94Mult_H15"	0	563	118	17
8	6	7	"potD"	"65N_term_D3"	0	564	1447	1351
8	7	7	"pgdA"	"40N_term_H3"	0	565	1050	946
8	8	7	"spr1370"	"38Cyt_TMH_L3"	0	566	453	351
8	9	7	"spr1418"	"82N_term_P3"	0	567	576	490
8	1	8	"potD"	"65N_term_D3"	0	568	2520	2426
8	2	8	"pgdA"	"40N_term_H3"	0	569	3010	2912
8	3	8	"spr1370"	"38Cyt_TMH_L3"	0	570	1645	1543
8	4	8	"spr1418"	"82N_term_P3"	0	571	3358	3253
8	5	8	"stkP"	"67Cyt_TMH_D7"	0	572	1637	1530
8	6	8	"spr1584"	"83N_term_H7"	0	573	2645	2540
8	7	8	"pbp2A"	"53N_term_L7"	0	574	2134	2033
8	8	8	"pbp1b"	"47Cyt_TMH_P7"	0	575	2001	1905
8	9	8	"pcpA"	"62N_term_wCS_D11"	0	576	121	36
