# Supplementary material for: Data in support of proteomic analysis of pneumococcal pediatric clinical isolates to construct a protein array
Source: Data Brief. 2016 Feb 5;6:917–22. doi: 10.1016/j.dib.2016.01.057 (PMC4758182; doi:10.1016/j.dib.2016.01.057)
Supplement: Supplementary file 4 — Supplementary material [file mmc4.zip › Protein array raw data/IgG/C1_S58bis_IgG-Cy3.txt]

ATF	1.0
31	9    
"Type=GenePix Export 3"
"DateTime=2014/04/10 13:39:32"
"Settings=C:\Documents and Settings\Usuario\Escritorio\Datos Usuarios\Alfonso\Resultados ensayo\Abril 2014\Escaneado_10-04-14\Suero 58bis\S58bis_IgG-Cy3.gps"
"GalFile=C:\Documents and Settings\Usuario\Escritorio\Datos Usuarios\Alfonso\Gals\Gal_Alfonso.2.gal"
"PixelSize=5"
"Wavelengths=n/a	532"
"ImageFiles=n/a	C:\Documents and Settings\Usuario\Escritorio\Datos Usuarios\Alfonso\Resultados ensayo\Abril 2014\Escaneado_10-04-14\Suero 58bis\S58bis_IgG-Cy3.tif 1"
"NormalizationMethod=None"
"NormalizationFactors=n/a	1"
"JpegImage="
"StdDev=Type 1"
"RatioFormulations=W1/W2 (/532)"
"Barcode="
"BackgroundSubtraction=LocalFeature"
"ImageOrigin=0, 0"
"JpegOrigin=3365, 11305"
"Creator=GenePix Pro 4.1.1.4"
"Scanner=GenePix 4000B [92870]"
"FocusPosition=0"
"Temperature=30.87"
"LinesAveraged=1"
"Comment="
"PMTGain=n/a	450"
"ScanPower=n/a	100"
"LaserPower=n/a	2.97"
"LaserOnTime=n/a	43257"
"Filters=n/a	"
"ScanRegion=592,2154,3880,3615"
"Supplier=BioRobotics"
"ArrayerSoftwareName=TAS Application Suite (MicroGrid II)"
"ArrayerSoftwareVersion=2.2.2.5"
"Block"	"Column"	"Row"	"Name"	"ID"	"Flags"	"Index"	"F532 Median"	"F532 Median - B532"
1	1	1	"ABC_N/P"	"90Mult_M6"	0	1	102	29
1	2	1	"spr1221"	"99Mult_A10"	0	2	109	31
1	3	1	"spr1403"	"91Mult_E10"	0	3	122	43
1	4	1	"spr1496"	"92Mult_I10"	0	4	110	32
1	5	1	"ABC_NP"	"100Mult_M10"	0	5	156	73
1	6	1	"SP_0462"	"77CellW_A14"	0	6	170	82
1	7	1	"SP_0464"	"81CellW_E14"	0	7	161	73
1	8	1	"Buffer"	"Normaliz_I14"	-50	8	78	1
1	9	1	"Buffer"	"Normaliz_M14"	-50	9	75	0
1	1	2	"SP_0462"	"77CellW_A14"	0	10	132	55
1	2	2	"SP_0464"	"81CellW_E14"	0	11	123	34
1	3	2	"fstH"	"84Mult_A2"	0	12	156	65
1	4	2	"comA"	"85Mult_E2"	0	13	121	34
1	5	2	"zmpB"	"86Mult_I2"	0	14	114	18
1	6	2	"spr0601"	"98Mult_M2"	0	15	143	42
1	7	2	"celB"	"87Mult_A6"	0	16	134	38
1	8	2	"iga"	"88Mult_E6"	0	17	230	147
1	9	2	"glnP"	"89Mult_I6"	0	18	115	37
1	1	3	"spr0601"	"98Mult_M2"	0	19	122	42
1	2	3	"celB"	"87Mult_A6"	0	20	115	25
1	3	3	"iga"	"88Mult_E6"	0	21	174	82
1	4	3	"glnP"	"89Mult_I6"	0	22	143	40
1	5	3	"ABC_N/P"	"90Mult_M6"	0	23	142	32
1	6	3	"spr1221"	"99Mult_A10"	0	24	164	60
1	7	3	"spr1403"	"91Mult_E10"	0	25	187	84
1	8	3	"spr1496"	"92Mult_I10"	0	26	150	59
1	9	3	"ABC_NP"	"100Mult_M10"	0	27	280	197
1	1	4	"spr1221"	"99Mult_A10"	0	28	149	65
1	2	4	"spr1403"	"91Mult_E10"	0	29	169	79
1	3	4	"spr1496"	"92Mult_I10"	0	30	125	37
1	4	4	"ABC_NP"	"100Mult_M10"	0	31	181	88
1	5	4	"SP_0462"	"77CellW_A14"	0	32	196	99
1	6	4	"SP_0464"	"81CellW_E14"	0	33	176	78
1	7	4	"fstH"	"84Mult_A2"	0	34	272	167
1	8	4	"comA"	"85Mult_E2"	0	35	256	160
1	9	4	"zmpB"	"86Mult_I2"	0	36	146	64
1	1	5	"SP_0464"	"81CellW_E14"	0	37	172	87
1	2	5	"fstH"	"84Mult_A2"	0	38	259	166
1	3	5	"comA"	"85Mult_E2"	0	39	145	54
1	4	5	"zmpB"	"86Mult_I2"	0	40	143	47
1	5	5	"spr0601"	"98Mult_M2"	0	41	173	76
1	6	5	"celB"	"87Mult_A6"	0	42	141	50
1	7	5	"iga"	"88Mult_E6"	0	43	242	143
1	8	5	"glnP"	"89Mult_I6"	0	44	119	24
1	9	5	"ABC_N/P"	"90Mult_M6"	0	45	137	54
1	1	6	"celB"	"87Mult_A6"	0	46	131	44
1	2	6	"iga"	"88Mult_E6"	0	47	227	130
1	3	6	"glnP"	"89Mult_I6"	0	48	129	34
1	4	6	"ABC_N/P"	"90Mult_M6"	0	49	154	52
1	5	6	"spr1221"	"99Mult_A10"	0	50	162	59
1	6	6	"spr1403"	"91Mult_E10"	0	51	195	100
1	7	6	"spr1496"	"92Mult_I10"	0	52	147	52
1	8	6	"ABC_NP"	"100Mult_M10"	0	53	259	170
1	9	6	"SP_0462"	"77CellW_A14"	0	54	274	193
1	1	7	"spr1403"	"91Mult_E10"	0	55	210	126
1	2	7	"spr1496"	"92Mult_I10"	0	56	137	50
1	3	7	"ABC_NP"	"100Mult_M10"	0	57	266	178
1	4	7	"SP_0462"	"77CellW_A14"	0	58	252	160
1	5	7	"SP_0464"	"81CellW_E14"	0	59	174	78
1	6	7	"fstH"	"84Mult_A2"	0	60	298	198
1	7	7	"comA"	"85Mult_E2"	0	61	268	169
1	8	7	"zmpB"	"86Mult_I2"	0	62	138	50
1	9	7	"spr0601"	"98Mult_M2"	0	63	186	105
1	1	8	"fstH"	"84Mult_A2"	0	64	372	288
1	2	8	"comA"	"85Mult_E2"	0	65	178	93
1	3	8	"zmpB"	"86Mult_I2"	0	66	146	61
1	4	8	"spr0601"	"98Mult_M2"	0	67	191	102
1	5	8	"celB"	"87Mult_A6"	0	68	163	71
1	6	8	"iga"	"88Mult_E6"	0	69	329	237
1	7	8	"glnP"	"89Mult_I6"	0	70	133	43
1	8	8	"ABC_N/P"	"90Mult_M6"	0	71	169	83
1	9	8	"spr1221"	"99Mult_A10"	0	72	235	154
2	1	1	"lytB"	"31CellW_N6"	0	73	588	507
2	2	1	"prtA"	"20CellW_B10"	0	74	946	859
2	3	1	"bgaA"	"43CellW_F10"	0	75	698	614
2	4	1	"nanA"	"46CellW_J10"	0	76	783	691
2	5	1	"spr1652/pfbA"	"25CellW_N10"	0	77	518	433
2	6	1	"nisP"	"39CellW_B14"	0	78	460	386
2	7	1	"spr1906"	"73CellW_F14"	0	79	367	294
2	8	1	"Buffer"	"Normaliz_J14"	-50	80	68	-1
2	9	1	"Buffer"	"Normaliz_N14"	-50	81	69	-4
2	1	2	"nisP"	"39CellW_B14"	0	82	567	481
2	2	2	"spr1906"	"73CellW_F14"	0	83	361	268
2	3	2	"psrP"	"71CellW_B2"	0	84	291	197
2	4	2	"pblB_nt"	"48CellW_F2"	0	85	444	344
2	5	2	"pblB_ct"	"49CellW_J2"	0	86	358	277
2	6	2	"spr0075/pfbB"	"24CellW_N2"	0	87	2234	2161
2	7	2	"pulA"	"19CellW_B6"	0	88	2803	2714
2	8	2	"hysA"	"51CellW_F6"	0	89	3505	3413
2	9	2	"spr0328"	"26CellW_J6"	0	90	923	842
2	1	3	"spr0075/pfbB"	"24CellW_N2"	0	91	3651	3562
2	2	3	"pulA"	"19CellW_B6"	0	92	432	341
2	3	3	"hysA"	"51CellW_F6"	0	93	3414	3326
2	4	3	"spr0328"	"26CellW_J6"	0	94	456	369
2	5	3	"lytB"	"31CellW_N6"	0	95	290	210
2	6	3	"prtA"	"20CellW_B10"	0	96	644	562
2	7	3	"bgaA"	"43CellW_F10"	0	97	623	512
2	8	3	"nanA"	"46CellW_J10"	0	98	1126	1013
2	9	3	"spr1652/pfbA"	"25CellW_N10"	0	99	857	773
2	1	4	"prtA"	"20CellW_B10"	0	100	776	692
2	2	4	"bgaA"	"43CellW_F10"	0	101	477	395
2	3	4	"nanA"	"46CellW_J10"	0	102	590	514
2	4	4	"spr1652/pfbA"	"25CellW_N10"	0	103	400	324
2	5	4	"nisP"	"39CellW_B14"	0	104	356	277
2	6	4	"spr1906"	"73CellW_F14"	0	105	299	213
2	7	4	"psrP"	"71CellW_B2"	0	106	3063	2939
2	8	4	"pblB_nt"	"48CellW_F2"	0	107	2661	2526
2	9	4	"pblB_ct"	"49CellW_J2"	0	108	1192	1113
2	1	5	"spr1906"	"73CellW_F14"	0	109	291	216
2	2	5	"psrP"	"71CellW_B2"	0	110	2127	2042
2	3	5	"pblB_nt"	"48CellW_F2"	0	111	1508	1427
2	4	5	"pblB_ct"	"49CellW_J2"	0	112	1058	972
2	5	5	"spr0075/pfbB"	"24CellW_N2"	0	113	1821	1726
2	6	5	"pulA"	"19CellW_B6"	0	114	1252	1164
2	7	5	"hysA"	"51CellW_F6"	0	115	2527	2417
2	8	5	"spr0328"	"26CellW_J6"	0	116	1529	1422
2	9	5	"lytB"	"31CellW_N6"	0	117	789	711
2	1	6	"pulA"	"19CellW_B6"	0	118	2204	2134
2	2	6	"hysA"	"51CellW_F6"	0	119	1931	1848
2	3	6	"spr0328"	"26CellW_J6"	0	120	620	538
2	4	6	"lytB"	"31CellW_N6"	0	121	594	504
2	5	6	"prtA"	"20CellW_B10"	0	122	952	861
2	6	6	"bgaA"	"43CellW_F10"	0	123	686	596
2	7	6	"nanA"	"46CellW_J10"	0	124	954	848
2	8	6	"spr1652/pfbA"	"25CellW_N10"	0	125	1454	1352
2	9	6	"nisP"	"39CellW_B14"	0	126	807	722
2	1	7	"bgaA"	"43CellW_F10"	0	127	555	483
2	2	7	"nanA"	"46CellW_J10"	0	128	676	597
2	3	7	"spr1652/pfbA"	"25CellW_N10"	0	129	575	498
2	4	7	"nisP"	"39CellW_B14"	0	130	551	473
2	5	7	"spr1906"	"73CellW_F14"	0	131	363	282
2	6	7	"psrP"	"71CellW_B2"	0	132	3398	3305
2	7	7	"pblB_nt"	"48CellW_F2"	0	133	2961	2846
2	8	7	"pblB_ct"	"49CellW_J2"	0	134	1253	1155
2	9	7	"spr0075/pfbB"	"24CellW_N2"	0	135	4853	4770
2	1	8	"psrP"	"71CellW_B2"	0	136	255	185
2	2	8	"pblB_nt"	"48CellW_F2"	0	137	213	142
2	3	8	"pblB_ct"	"49CellW_J2"	0	138	569	499
2	4	8	"spr0075/pfbB"	"24CellW_N2"	0	139	2699	2629
2	5	8	"pulA"	"19CellW_B6"	0	140	1225	1154
2	6	8	"hysA"	"51CellW_F6"	0	141	2807	2738
2	7	8	"spr0328"	"26CellW_J6"	0	142	1581	1507
2	8	8	"lytB"	"31CellW_N6"	0	143	774	697
2	9	8	"prtA"	"20CellW_B10"	0	144	1549	1474
3	1	1	"nanB"	"58Secret_O6"	0	145	5355	5258
3	2	1	"spr1875"	"7Secret_C10"	0	146	2733	2615
3	3	1	"galU"	"21Secret_G10"	0	147	3590	3476
3	4	1	"cbpA"	"5Secret_K10"	0	148	5454	5344
3	5	1	"gsp_781"	"2Secret_O10"	0	149	5474	5365
3	6	1	"Control_1"	"C14"	0	150	918	817
3	7	1	"Control_2"	"G14"	-50	151	90	-2
3	8	1	"Buffer"	"Normaliz_K14"	-50	152	84	2
3	9	1	"Buffer"	"Normaliz_O14"	-50	153	81	2
3	1	2	"Control_1"	"C14"	0	154	833	728
3	2	2	"Control_2"	"G14"	-50	155	97	-23
3	3	2	"bloodAB"	"59Secret_C2"	0	156	2175	2022
3	4	2	"strH"	"32Secret_G2"	0	157	1154	1002
3	5	2	"lysM"	"50Secret_K2"	0	158	1991	1837
3	6	2	"lytB"	"63Secret_O2"	0	159	1372	1255
3	7	2	"phtE"	"45Secret_C6"	0	160	1310	1209
3	8	2	"spr0931"	"36Secret_G6"	0	161	2903	2810
3	9	2	"lytC"	"56Secret_K6"	0	162	2689	2607
3	1	3	"lytB"	"63Secret_O2"	0	163	2057	1946
3	2	3	"phtE"	"45Secret_C6"	-50	164	1451	1223
3	3	3	"spr0931"	"36Secret_G6"	0	165	3886	3589
3	4	3	"lytC"	"56Secret_K6"	0	166	2964	2752
3	5	3	"nanB"	"58Secret_O6"	0	167	3639	3524
3	6	3	"spr1875"	"7Secret_C10"	0	168	1806	1692
3	7	3	"galU"	"21Secret_G10"	0	169	2615	2508
3	8	3	"cbpA"	"5Secret_K10"	0	170	4562	4459
3	9	3	"gsp_781"	"2Secret_O10"	0	171	6090	6004
3	1	4	"spr1875"	"7Secret_C10"	0	172	1820	1719
3	2	4	"galU"	"21Secret_G10"	0	173	1996	1822
3	3	4	"cbpA"	"5Secret_K10"	0	174	3564	3435
3	4	4	"gsp_781"	"2Secret_O10"	0	175	4718	4613
3	5	4	"Control_1"	"C14"	0	176	864	781
3	6	4	"Control_2"	"G14"	-50	177	87	1
3	7	4	"bloodAB"	"59Secret_C2"	0	178	1932	1834
3	8	4	"strH"	"32Secret_G2"	0	179	1020	916
3	9	4	"lysM"	"50Secret_K2"	0	180	2866	2775
3	1	5	"Control_2"	"G14"	-50	181	85	-5
3	2	5	"bloodAB"	"59Secret_C2"	0	182	2037	1921
3	3	5	"strH"	"32Secret_G2"	0	183	1192	1054
3	4	5	"lysM"	"50Secret_K2"	0	184	2747	2627
3	5	5	"lytB"	"63Secret_O2"	0	185	1808	1717
3	6	5	"phtE"	"45Secret_C6"	0	186	1130	1038
3	7	5	"spr0931"	"36Secret_G6"	0	187	2615	2511
3	8	5	"lytC"	"56Secret_K6"	0	188	3045	2933
3	9	5	"nanB"	"58Secret_O6"	0	189	5186	5091
3	1	6	"phtE"	"45Secret_C6"	0	190	1491	1391
3	2	6	"spr0931"	"36Secret_G6"	0	191	2774	2645
3	3	6	"lytC"	"56Secret_K6"	0	192	1964	1823
3	4	6	"nanB"	"58Secret_O6"	0	193	3131	3036
3	5	6	"spr1875"	"7Secret_C10"	0	194	1549	1448
3	6	6	"galU"	"21Secret_G10"	0	195	3236	3120
3	7	6	"cbpA"	"5Secret_K10"	0	196	5810	5679
3	8	6	"gsp_781"	"2Secret_O10"	0	197	7833	7711
3	9	6	"Control_1"	"C14"	0	198	1203	1103
3	1	7	"galU"	"21Secret_G10"	0	199	2887	2781
3	2	7	"cbpA"	"5Secret_K10"	0	200	4823	4707
3	3	7	"gsp_781"	"2Secret_O10"	0	201	5307	5216
3	4	7	"Control_1"	"C14"	0	202	782	702
3	5	7	"Control_2"	"G14"	-50	203	103	10
3	6	7	"bloodAB"	"59Secret_C2"	0	204	2854	2730
3	7	7	"strH"	"32Secret_G2"	0	205	1393	1245
3	8	7	"lysM"	"50Secret_K2"	0	206	3635	3496
3	9	7	"lytB"	"63Secret_O2"	0	207	2297	2194
3	1	8	"bloodAB"	"59Secret_C2"	0	208	2889	2776
3	2	8	"strH"	"32Secret_G2"	0	209	1230	1112
3	3	8	"lysM"	"50Secret_K2"	0	210	3162	3066
3	4	8	"lytB"	"63Secret_O2"	0	211	1733	1649
3	5	8	"phtE"	"45Secret_C6"	0	212	1376	1282
3	6	8	"spr0931"	"36Secret_G6"	0	213	3176	3079
3	7	8	"lytC"	"56Secret_K6"	0	214	3084	2993
3	8	8	"nanB"	"58Secret_O6"	0	215	5284	5188
3	9	8	"spr1875"	"7Secret_C10"	0	216	3273	3160
4	1	1	"Control_10"	"P6"	0	217	109	42
4	2	1	"Control_11"	"D10"	-50	218	68	-1
4	3	1	"Control_12"	"H10"	0	219	198	128
4	4	1	"Buffer"	"Normaliz_L10"	0	220	84	8
4	5	1	"Buffer"	"Normaliz_P10"	-50	221	84	0
4	6	1	"Control+"	"Rango0.2_D14"	0	222	2110	2006
4	7	1	"Control+"	"Rango0.1_H14"	0	223	169	78
4	8	1	"Buffer"	"Normaliz_L14"	-50	224	87	-1
4	9	1	"Buffer"	"Normaliz_P14"	-50	225	100	3
4	1	2	"Control+"	"Rango0.2_D14"	0	226	1550	1463
4	2	2	"Control+"	"Rango0.1_H14"	0	227	149	76
4	3	2	"Control_3"	"D2"	0	228	328	253
4	4	2	"Control_4"	"H2"	-50	229	85	5
4	5	2	"Control_5"	"L2"	0	230	156	72
4	6	2	"Control_6"	"P2"	-50	231	87	-5
4	7	2	"Control_7"	"D6"	0	232	160	67
4	8	2	"Control_8"	"H6"	-50	233	93	2
4	9	2	"Control_9"	"L6"	-50	234	101	0
4	1	3	"Control_6"	"P2"	-50	235	71	-3
4	2	3	"Control_7"	"D6"	0	236	129	55
4	3	3	"Control_8"	"H6"	-50	237	78	0
4	4	3	"Control_9"	"L6"	0	238	147	64
4	5	3	"Control_10"	"P6"	-50	239	111	20
4	6	3	"Control_11"	"D10"	-50	240	90	-6
4	7	3	"Control_12"	"H10"	0	241	320	229
4	8	3	"Buffer"	"Normaliz_L10"	-50	242	103	8
4	9	3	"Buffer"	"Normaliz_P10"	-50	243	109	-3
4	1	4	"Control_11"	"D10"	-50	244	70	-2
4	2	4	"Control_12"	"H10"	0	245	245	172
4	3	4	"Buffer"	"Normaliz_L10"	-50	246	80	4
4	4	4	"Buffer"	"Normaliz_P10"	-50	247	87	4
4	5	4	"Control+"	"Rango0.2_D14"	0	248	2418	2315
4	6	4	"Control+"	"Rango0.1_H14"	-50	249	578	473
4	7	4	"Control_3"	"D2"	0	250	555	459
4	8	4	"Control_4"	"H2"	-50	251	104	-1
4	9	4	"Control_5"	"L2"	0	252	6894	6770
4	1	5	"Control+"	"Rango0.1_H14"	-50	253	589	502
4	2	5	"Control_3"	"D2"	0	254	1194	1103
4	3	5	"Control_4"	"H2"	-50	255	79	4
4	4	5	"Control_5"	"L2"	0	256	145	62
4	5	5	"Control_6"	"P2"	-50	257	87	-2
4	6	5	"Control_7"	"D6"	0	258	125	33
4	7	5	"Control_8"	"H6"	-50	259	94	-1
4	8	5	"Control_9"	"L6"	0	260	183	82
4	9	5	"Control_10"	"P6"	0	261	182	65
4	1	6	"Control_7"	"D6"	-50	262	92	18
4	2	6	"Control_8"	"H6"	-50	263	80	0
4	3	6	"Control_9"	"L6"	-50	264	86	6
4	4	6	"Control_10"	"P6"	-50	265	94	4
4	5	6	"Control_11"	"D10"	-50	266	83	-4
4	6	6	"Control_12"	"H10"	0	267	331	243
4	7	6	"Buffer"	"Normaliz_L10"	-50	268	95	3
4	8	6	"Buffer"	"Normaliz_P10"	-50	269	107	5
4	9	6	"Control+"	"Rango0.2_D14"	0	270	2679	2560
4	1	7	"Control_12"	"H10"	0	271	258	188
4	2	7	"Buffer"	"Normaliz_L10"	-50	272	74	1
4	3	7	"Buffer"	"Normaliz_P10"	-50	273	80	-7
4	4	7	"Control+"	"Rango0.2_D14"	0	274	1801	1667
4	5	7	"Control+"	"Rango0.1_H14"	0	275	313	219
4	6	7	"Control_3"	"D2"	0	276	481	393
4	7	7	"Control_4"	"H2"	-50	277	95	-1
4	8	7	"Control_5"	"L2"	-50	278	121	14
4	9	7	"Control_6"	"P2"	-50	279	108	-9
4	1	8	"Control_3"	"D2"	0	280	390	317
4	2	8	"Control_4"	"H2"	-50	281	79	4
4	3	8	"Control_5"	"L2"	0	282	123	47
4	4	8	"Control_6"	"P2"	-50	283	86	-2
4	5	8	"Control_7"	"D6"	0	284	148	60
4	6	8	"Control_8"	"H6"	-50	285	98	8
4	7	8	"Control_9"	"L6"	0	286	249	142
4	8	8	"Control_10"	"P6"	-50	287	129	20
4	9	8	"Control_11"	"D10"	-50	288	115	0
5	1	1	"GADPH"	"68Cyt_M5"	0	289	1187	1085
5	2	1	"abc_sbp_2"	"30Lip_A9"	0	290	1342	1241
5	3	1	"abc_sbp"	"29Lip_E9"	0	291	740	646
5	4	1	"spr0174"	"79Lip_I9"	0	292	529	441
5	5	1	"aliA"	"10Lip_M9"	0	293	494	403
5	6	1	"slrA"	"17Lip_A13"	0	294	654	552
5	7	1	"spr0747"	"37Lip_E13"	0	295	555	448
5	8	1	"Buffer"	"Normaliz_I13"	-50	296	94	-1
5	9	1	"Buffer"	"Normaliz_M13"	-50	297	80	-2
5	1	2	"slrA"	"17Lip_A13"	0	298	722	625
5	2	2	"spr0747"	"37Lip_E13"	0	299	578	476
5	3	2	"spxB"	"13Cyt_A1"	0	300	1132	1037
5	4	2	"clpP"	"66Cyt_E1"	0	301	906	816
5	5	2	"pavA"	"69Cyt_I1"	0	302	629	533
5	6	2	"eno"	"14Cyt_M1"	0	303	1588	1481
5	7	2	"PppA"	"70Cyt_A5"	0	304	941	828
5	8	2	"ply"	"11Cyt_E5"	0	305	1795	1693
5	9	2	"lytA"	"12Cyt_I5"	0	306	2711	2626
5	1	3	"eno"	"14Cyt_M1"	0	307	1365	1269
5	2	3	"PppA"	"70Cyt_A5"	0	308	788	689
5	3	3	"ply"	"11Cyt_E5"	0	309	1438	1346
5	4	3	"lytA"	"12Cyt_I5"	0	310	1841	1750
5	5	3	"GADPH"	"68Cyt_M5"	0	311	714	615
5	6	3	"abc_sbp_2"	"30Lip_A9"	0	312	716	604
5	7	3	"abc_sbp"	"29Lip_E9"	0	313	489	374
5	8	3	"spr0174"	"79Lip_I9"	0	314	490	385
5	9	3	"aliA"	"10Lip_M9"	0	315	480	393
5	1	4	"abc_sbp_2"	"30Lip_A9"	0	316	639	545
5	2	4	"abc_sbp"	"29Lip_E9"	0	317	348	254
5	3	4	"spr0174"	"79Lip_I9"	0	318	275	187
5	4	4	"aliA"	"10Lip_M9"	0	319	327	237
5	5	4	"slrA"	"17Lip_A13"	0	320	423	320
5	6	4	"spr0747"	"37Lip_E13"	0	321	421	307
5	7	4	"spxB"	"13Cyt_A1"	0	322	819	702
5	8	4	"clpP"	"66Cyt_E1"	0	323	849	742
5	9	4	"pavA"	"69Cyt_I1"	0	324	590	512
5	1	5	"spr0747"	"37Lip_E13"	0	325	277	182
5	2	5	"spxB"	"13Cyt_A1"	0	326	462	368
5	3	5	"clpP"	"66Cyt_E1"	0	327	567	478
5	4	5	"pavA"	"69Cyt_I1"	0	328	347	258
5	5	5	"eno"	"14Cyt_M1"	0	329	746	641
5	6	5	"PppA"	"70Cyt_A5"	0	330	532	420
5	7	5	"ply"	"11Cyt_E5"	0	331	1054	940
5	8	5	"lytA"	"12Cyt_I5"	0	332	1773	1669
5	9	5	"GADPH"	"68Cyt_M5"	0	333	607	535
5	1	6	"PppA"	"70Cyt_A5"	0	334	255	164
5	2	6	"ply"	"11Cyt_E5"	0	335	457	364
5	3	6	"lytA"	"12Cyt_I5"	0	336	447	359
5	4	6	"GADPH"	"68Cyt_M5"	0	337	285	191
5	5	6	"abc_sbp_2"	"30Lip_A9"	0	338	309	202
5	6	6	"abc_sbp"	"29Lip_E9"	0	339	236	122
5	7	6	"spr0174"	"79Lip_I9"	0	340	254	142
5	8	6	"aliA"	"10Lip_M9"	0	341	294	191
5	9	6	"slrA"	"17Lip_A13"	0	342	302	232
5	1	7	"abc_sbp"	"29Lip_E9"	0	343	143	51
5	2	7	"spr0174"	"79Lip_I9"	0	344	139	44
5	3	7	"aliA"	"10Lip_M9"	-50	345	127	31
5	4	7	"slrA"	"17Lip_A13"	0	346	175	61
5	5	7	"spr0747"	"37Lip_E13"	0	347	190	73
5	6	7	"spxB"	"13Cyt_A1"	0	348	222	109
5	7	7	"clpP"	"66Cyt_E1"	0	349	226	119
5	8	7	"pavA"	"69Cyt_I1"	0	350	206	107
5	9	7	"eno"	"14Cyt_M1"	0	351	336	272
5	1	8	"spxB"	"13Cyt_A1"	0	352	181	89
5	2	8	"clpP"	"66Cyt_E1"	0	353	158	64
5	3	8	"pavA"	"69Cyt_I1"	-50	354	135	41
5	4	8	"eno"	"14Cyt_M1"	0	355	214	107
5	5	8	"PppA"	"70Cyt_A5"	0	356	174	64
5	6	8	"ply"	"11Cyt_E5"	0	357	206	104
5	7	8	"lytA"	"12Cyt_I5"	0	358	262	168
5	8	8	"GADPH"	"68Cyt_M5"	-50	359	112	18
5	9	8	"abc_sbp_2"	"30Lip_A9"	0	360	129	66
6	1	1	"psaA"	"6Lip_N5"	0	361	713	652
6	2	1	"ABC_SBP"	"57Lip_B9"	0	362	1477	1414
6	3	1	"ABC_SBP"	"52Lip_F9"	0	363	441	378
6	4	1	"piuA"	"18Lip_J9"	0	364	302	241
6	5	1	"amiA"	"3Lip_N9"	0	365	335	274
6	6	1	"msmE"	"78Lip_B13"	0	366	407	346
6	7	1	"MalX"	"22Lip_F13"	0	367	410	349
6	8	1	"Buffer"	"Normaliz_J13"	-50	368	64	4
6	9	1	"Buffer"	"Normaliz_N13"	-50	369	60	0
6	1	2	"msmE"	"78Lip_B13"	0	370	565	502
6	2	2	"MalX"	"22Lip_F13"	0	371	414	348
6	3	2	"prsA_ppmA"	"16Lip_B1"	0	372	318	253
6	4	2	"lmb"	"33Lip_F1"	0	373	444	381
6	5	2	"piaA"	"15Lip_J1"	0	374	534	470
6	6	2	"phtA"	"55Lip_N1"	0	375	311	247
6	7	2	"glnH"	"28Lip_B5"	0	376	405	339
6	8	2	"pstS"	"80Lip_F5"	0	377	267	205
6	9	2	"aliB"	"1Lip_J5"	0	378	292	233
6	1	3	"phtA"	"55Lip_N1"	0	379	434	369
6	2	3	"glnH"	"28Lip_B5"	0	380	479	412
6	3	3	"pstS"	"80Lip_F5"	0	381	285	217
6	4	3	"aliB"	"1Lip_J5"	0	382	301	235
6	5	3	"psaA"	"6Lip_N5"	0	383	421	359
6	6	3	"ABC_SBP"	"57Lip_B9"	0	384	810	748
6	7	3	"ABC_SBP"	"52Lip_F9"	0	385	267	205
6	8	3	"piuA"	"18Lip_J9"	0	386	186	125
6	9	3	"amiA"	"3Lip_N9"	0	387	218	159
6	1	4	"ABC_SBP"	"57Lip_B9"	0	388	1326	1265
6	2	4	"ABC_SBP"	"52Lip_F9"	0	389	358	295
6	3	4	"piuA"	"18Lip_J9"	0	390	235	169
6	4	4	"amiA"	"3Lip_N9"	0	391	255	187
6	5	4	"msmE"	"78Lip_B13"	0	392	249	189
6	6	4	"MalX"	"22Lip_F13"	0	393	205	147
6	7	4	"prsA_ppmA"	"16Lip_B1"	0	394	166	107
6	8	4	"lmb"	"33Lip_F1"	0	395	220	162
6	9	4	"piaA"	"15Lip_J1"	0	396	252	196
6	1	5	"MalX"	"22Lip_F13"	0	397	350	290
6	2	5	"prsA_ppmA"	"16Lip_B1"	0	398	244	174
6	3	5	"lmb"	"33Lip_F1"	0	399	314	242
6	4	5	"piaA"	"15Lip_J1"	0	400	330	258
6	5	5	"phtA"	"55Lip_N1"	0	401	198	132
6	6	5	"glnH"	"28Lip_B5"	0	402	203	144
6	7	5	"pstS"	"80Lip_F5"	0	403	167	108
6	8	5	"aliB"	"1Lip_J5"	0	404	146	87
6	9	5	"psaA"	"6Lip_N5"	0	405	162	107
6	1	6	"glnH"	"28Lip_B5"	0	406	243	185
6	2	6	"pstS"	"80Lip_F5"	0	407	180	113
6	3	6	"aliB"	"1Lip_J5"	0	408	172	94
6	4	6	"psaA"	"6Lip_N5"	0	409	201	118
6	5	6	"ABC_SBP"	"57Lip_B9"	0	410	341	274
6	6	6	"ABC_SBP"	"52Lip_F9"	0	411	124	65
6	7	6	"piuA"	"18Lip_J9"	-50	412	102	41
6	8	6	"amiA"	"3Lip_N9"	-50	413	105	44
6	9	6	"msmE"	"78Lip_B13"	0	414	120	64
6	1	7	"ABC_SBP"	"52Lip_F9"	0	415	117	62
6	2	7	"piuA"	"18Lip_J9"	-50	416	88	30
6	3	7	"amiA"	"3Lip_N9"	-50	417	99	31
6	4	7	"msmE"	"78Lip_B13"	-50	418	90	17
6	5	7	"MalX"	"22Lip_F13"	-50	419	86	26
6	6	7	"prsA_ppmA"	"16Lip_B1"	-50	420	75	14
6	7	7	"lmb"	"33Lip_F1"	-50	421	95	28
6	8	7	"piaA"	"15Lip_J1"	-50	422	102	38
6	9	7	"phtA"	"55Lip_N1"	-50	423	76	20
6	1	8	"prsA_ppmA"	"16Lip_B1"	-50	424	86	31
6	2	8	"lmb"	"33Lip_F1"	-50	425	96	40
6	3	8	"piaA"	"15Lip_J1"	-50	426	95	38
6	4	8	"phtA"	"55Lip_N1"	-50	427	71	13
6	5	8	"glnH"	"28Lip_B5"	-50	428	76	14
6	6	8	"pstS"	"80Lip_F5"	-50	429	75	12
6	7	8	"aliB"	"1Lip_J5"	-50	430	71	11
6	8	8	"psaA"	"6Lip_N5"	-50	431	77	18
6	9	8	"ABC_SBP"	"57Lip_B9"	0	432	113	58
7	1	1	"cbpF"	"74N_term_wCS_O5"	0	433	418	339
7	2	1	"spr0693"	"34N_term_C9"	0	434	702	626
7	3	1	"ezrA"	"75N_term_G9"	0	435	1054	980
7	4	1	"pepXP"	"72N_term_K9"	0	436	1504	1426
7	5	1	"phtD"	"44N_term_O9"	0	437	1940	1858
7	6	1	"phpA"	"27N_term_C13"	0	438	3221	3133
7	7	1	"srtA"	"64N_term_wCS_G13"	0	439	2769	2683
7	8	1	"Buffer"	"Normaliz_K13"	-50	440	98	17
7	9	1	"Buffer"	"Normaliz_O13"	-50	441	83	3
7	1	2	"phpA"	"27N_term_C13"	0	442	836	761
7	2	2	"srtA"	"64N_term_wCS_G13"	0	443	803	726
7	3	2	"adcA"	"23Lip_C1"	0	444	612	532
7	4	2	"sp_2093"	"76N_term_G1"	0	445	645	561
7	5	2	"comB"	"54N_term_K1"	0	446	721	636
7	6	2	"pspA"	"4N_term_O1"	0	447	1829	1739
7	7	2	"pbpX"	"41N_term_C5"	0	448	1873	1782
7	8	2	"pbpA"	"9N_term_G5"	0	449	517	432
7	9	2	"spr0334"	"42Cyt_TMH_K5"	0	450	1598	1516
7	1	3	"pspA"	"4N_term_O1"	0	451	399	331
7	2	3	"pbpX"	"41N_term_C5"	0	452	571	499
7	3	3	"pbpA"	"9N_term_G5"	0	453	232	151
7	4	3	"spr0334"	"42Cyt_TMH_K5"	0	454	793	709
7	5	3	"cbpF"	"74N_term_wCS_O5"	0	455	919	835
7	6	3	"spr0693"	"34N_term_C9"	0	456	1234	1147
7	7	3	"ezrA"	"75N_term_G9"	0	457	1366	1274
7	8	3	"pepXP"	"72N_term_K9"	0	458	1734	1649
7	9	3	"phtD"	"44N_term_O9"	0	459	2087	2007
7	1	4	"spr0693"	"34N_term_C9"	0	460	245	180
7	2	4	"ezrA"	"75N_term_G9"	0	461	456	389
7	3	4	"pepXP"	"72N_term_K9"	0	462	855	782
7	4	4	"phtD"	"44N_term_O9"	0	463	1215	1135
7	5	4	"phpA"	"27N_term_C13"	0	464	2525	2442
7	6	4	"srtA"	"64N_term_wCS_G13"	0	465	1770	1686
7	7	4	"adcA"	"23Lip_C1"	0	466	955	861
7	8	4	"sp_2093"	"76N_term_G1"	0	467	793	705
7	9	4	"comB"	"54N_term_K1"	0	468	1026	948
7	1	5	"srtA"	"64N_term_wCS_G13"	0	469	277	212
7	2	5	"adcA"	"23Lip_C1"	0	470	252	186
7	3	5	"sp_2093"	"76N_term_G1"	0	471	337	266
7	4	5	"comB"	"54N_term_K1"	0	472	563	483
7	5	5	"pspA"	"4N_term_O1"	0	473	1397	1310
7	6	5	"pbpX"	"41N_term_C5"	0	474	1535	1448
7	7	5	"pbpA"	"9N_term_G5"	0	475	353	258
7	8	5	"spr0334"	"42Cyt_TMH_K5"	0	476	1092	1004
7	9	5	"cbpF"	"74N_term_wCS_O5"	0	477	1179	1097
7	1	6	"pbpX"	"41N_term_C5"	0	478	142	75
7	2	6	"pbpA"	"9N_term_G5"	-50	479	169	103
7	3	6	"spr0334"	"42Cyt_TMH_K5"	0	480	272	206
7	4	6	"cbpF"	"74N_term_wCS_O5"	0	481	481	409
7	5	6	"spr0693"	"34N_term_C9"	0	482	824	744
7	6	6	"ezrA"	"75N_term_G9"	0	483	1048	966
7	7	6	"pepXP"	"72N_term_K9"	0	484	1223	1137
7	8	6	"phtD"	"44N_term_O9"	0	485	1431	1351
7	9	6	"phpA"	"27N_term_C13"	0	486	2702	2622
7	1	7	"ezrA"	"75N_term_G9"	0	487	106	43
7	2	7	"pepXP"	"72N_term_K9"	0	488	105	45
7	3	7	"phtD"	"44N_term_O9"	0	489	143	84
7	4	7	"phpA"	"27N_term_C13"	0	490	382	321
7	5	7	"srtA"	"64N_term_wCS_G13"	0	491	401	336
7	6	7	"adcA"	"23Lip_C1"	0	492	241	169
7	7	7	"sp_2093"	"76N_term_G1"	0	493	247	170
7	8	7	"comB"	"54N_term_K1"	0	494	337	267
7	9	7	"pspA"	"4N_term_O1"	0	495	761	692
7	1	8	"adcA"	"23Lip_C1"	-50	496	83	21
7	2	8	"sp_2093"	"76N_term_G1"	-50	497	70	12
7	3	8	"comB"	"54N_term_K1"	-50	498	74	19
7	4	8	"pspA"	"4N_term_O1"	-50	499	104	48
7	5	8	"pbpX"	"41N_term_C5"	-50	500	119	62
7	6	8	"pbpA"	"9N_term_G5"	-50	501	97	40
7	7	8	"spr0334"	"42Cyt_TMH_K5"	0	502	131	74
7	8	8	"cbpF"	"74N_term_wCS_O5"	0	503	158	103
7	9	8	"spr0693"	"34N_term_C9"	0	504	195	139
8	1	1	"pbp1b"	"47Cyt_TMH_P5"	0	505	3163	3070
8	2	1	"pcpA"	"62N_term_wCS_D9"	0	506	354	262
8	3	1	"sphtra"	"8N_term_H9"	-50	507	155	67
8	4	1	"cps4C"	"97Mult_L9"	0	508	676	590
8	5	1	"rrgB"	"95Mult_P9"	0	509	323	240
8	6	1	"TMP"	"96Mult_D13"	0	510	274	189
8	7	1	"LambdaSa04"	"94Mult_H13"	-50	511	91	12
8	8	1	"Buffer"	"Normaliz_L13"	-50	512	72	0
8	9	1	"Buffer"	"Normaliz_P13"	-50	513	72	-1
8	1	2	"TMP"	"96Mult_D13"	0	514	1060	965
8	2	2	"LambdaSa04"	"94Mult_H13"	0	515	190	76
8	3	2	"potD"	"65N_term_D1"	0	516	1953	1853
8	4	2	"pgdA"	"40N_term_H1"	0	517	2238	2129
8	5	2	"spr1370"	"38Cyt_TMH_L1"	0	518	916	765
8	6	2	"spr1418"	"82N_term_P1"	0	519	696	583
8	7	2	"stkP"	"67Cyt_TMH_D5"	0	520	274	179
8	8	2	"spr1584"	"83N_term_H5"	0	521	365	285
8	9	2	"pbp2A"	"53N_term_L5"	0	522	333	259
8	1	3	"spr1418"	"82N_term_P1"	0	523	2171	2072
8	2	3	"stkP"	"67Cyt_TMH_D5"	0	524	1046	858
8	3	3	"spr1584"	"83N_term_H5"	0	525	1576	1478
8	4	3	"pbp2A"	"53N_term_L5"	0	526	1481	1374
8	5	3	"pbp1b"	"47Cyt_TMH_P5"	0	527	1048	894
8	6	3	"pcpA"	"62N_term_wCS_D9"	0	528	137	47
8	7	3	"sphtra"	"8N_term_H9"	-50	529	101	18
8	8	3	"cps4C"	"97Mult_L9"	0	530	193	112
8	9	3	"rrgB"	"95Mult_P9"	0	531	144	69
8	1	4	"pcpA"	"62N_term_wCS_D9"	0	532	593	500
8	2	4	"sphtra"	"8N_term_H9"	0	533	198	79
8	3	4	"cps4C"	"97Mult_L9"	0	534	622	531
8	4	4	"rrgB"	"95Mult_P9"	0	535	416	327
8	5	4	"TMP"	"96Mult_D13"	0	536	366	287
8	6	4	"LambdaSa04"	"94Mult_H13"	-50	537	99	20
8	7	4	"potD"	"65N_term_D1"	0	538	597	512
8	8	4	"pgdA"	"40N_term_H1"	0	539	597	507
8	9	4	"spr1370"	"38Cyt_TMH_L1"	0	540	248	166
8	1	5	"LambdaSa04"	"94Mult_H13"	0	541	171	81
8	2	5	"potD"	"65N_term_D1"	0	542	1798	1700
8	3	5	"pgdA"	"40N_term_H1"	0	543	1920	1821
8	4	5	"spr1370"	"38Cyt_TMH_L1"	0	544	877	754
8	5	5	"spr1418"	"82N_term_P1"	0	545	916	808
8	6	5	"stkP"	"67Cyt_TMH_D5"	0	546	340	234
8	7	5	"spr1584"	"83N_term_H5"	0	547	451	357
8	8	5	"pbp2A"	"53N_term_L5"	0	548	403	315
8	9	5	"pbp1b"	"47Cyt_TMH_P5"	0	549	242	159
8	1	6	"stkP"	"67Cyt_TMH_D5"	0	550	897	814
8	2	6	"spr1584"	"83N_term_H5"	0	551	1124	1035
8	3	6	"pbp2A"	"53N_term_L5"	0	552	1025	933
8	4	6	"pbp1b"	"47Cyt_TMH_P5"	0	553	782	655
8	5	6	"pcpA"	"62N_term_wCS_D9"	0	554	448	342
8	6	6	"sphtra"	"8N_term_H9"	-50	555	190	110
8	7	6	"cps4C"	"97Mult_L9"	0	556	170	93
8	8	6	"rrgB"	"95Mult_P9"	0	557	140	59
8	9	6	"TMP"	"96Mult_D13"	0	558	127	49
8	1	7	"sphtra"	"8N_term_H9"	-50	559	97	30
8	2	7	"cps4C"	"97Mult_L9"	0	560	234	163
8	3	7	"rrgB"	"95Mult_P9"	0	561	173	100
8	4	7	"TMP"	"96Mult_D13"	0	562	202	130
8	5	7	"LambdaSa04"	"94Mult_H13"	-50	563	89	20
8	6	7	"potD"	"65N_term_D1"	0	564	236	169
8	7	7	"pgdA"	"40N_term_H1"	0	565	217	149
8	8	7	"spr1370"	"38Cyt_TMH_L1"	0	566	114	34
8	9	7	"spr1418"	"82N_term_P1"	0	567	137	59
8	1	8	"potD"	"65N_term_D1"	0	568	240	182
8	2	8	"pgdA"	"40N_term_H1"	0	569	247	187
8	3	8	"spr1370"	"38Cyt_TMH_L1"	0	570	139	78
8	4	8	"spr1418"	"82N_term_P1"	0	571	157	93
8	5	8	"stkP"	"67Cyt_TMH_D5"	-50	572	100	36
8	6	8	"spr1584"	"83N_term_H5"	-50	573	105	40
8	7	8	"pbp2A"	"53N_term_L5"	-50	574	99	36
8	8	8	"pbp1b"	"47Cyt_TMH_P5"	-50	575	89	20
8	9	8	"pcpA"	"62N_term_wCS_D9"	-50	576	89	15
