# Supplementary material for: Data in support of proteomic analysis of pneumococcal pediatric clinical isolates to construct a protein array
Source: Data Brief. 2016 Feb 5;6:917–22. doi: 10.1016/j.dib.2016.01.057 (PMC4758182; doi:10.1016/j.dib.2016.01.057)
Supplement: Supplementary file 4 — Supplementary material [file mmc4.zip › Protein array raw data/IgG/C1_S59_IgG-Cy3.txt]

ATF	1.0
31	9    
"Type=GenePix Export 3"
"DateTime=2014/03/05 12:12:25"
"Settings=C:\Documents and Settings\Usuario\Escritorio\Datos Usuarios\Alfonso\Resultados ensayo\Marzo 2014\Escaneado_5-3-14\Suero 59\S59_IgG-Cy3.gps"
"GalFile=C:\Documents and Settings\Usuario\Escritorio\Datos Usuarios\Alfonso\Gals\Gal_Alfonso.2.gal"
"PixelSize=5"
"Wavelengths=n/a	532"
"ImageFiles=n/a	C:\Documents and Settings\Usuario\Escritorio\Datos Usuarios\Alfonso\Resultados ensayo\Marzo 2014\Escaneado_5-3-14\Suero 59\S59_IgG-Cy3.tif 1"
"NormalizationMethod=None"
"NormalizationFactors=n/a	1"
"JpegImage="
"StdDev=Type 1"
"RatioFormulations=W1/W2 (/532)"
"Barcode="
"BackgroundSubtraction=LocalFeature"
"ImageOrigin=0, 0"
"JpegOrigin=3400, 1835"
"Creator=GenePix Pro 4.1.1.4"
"Scanner=GenePix 4000B [92870]"
"FocusPosition=0"
"Temperature=27.61"
"LinesAveraged=1"
"Comment="
"PMTGain=n/a	390"
"ScanPower=n/a	100"
"LaserPower=n/a	3.66"
"LaserOnTime=n/a	42255"
"Filters=n/a	"
"ScanRegion=616,256,3872,1720"
"Supplier=BioRobotics"
"ArrayerSoftwareName=TAS Application Suite (MicroGrid II)"
"ArrayerSoftwareVersion=2.2.2.5"
"Block"	"Column"	"Row"	"Name"	"ID"	"Flags"	"Index"	"F532 Median"	"F532 Median - B532"
1	1	1	"ABC_N/P"	"90Mult_M8"	0	1	183	67
1	2	1	"spr1221"	"99Mult_A12"	0	2	273	145
1	3	1	"spr1403"	"91Mult_E12"	0	3	300	163
1	4	1	"spr1496"	"92Mult_I12"	0	4	254	92
1	5	1	"ABC_NP"	"100Mult_M12"	0	5	970	797
1	6	1	"SP_0462"	"77CellW_A16"	0	6	570	420
1	7	1	"SP_0464"	"81CellW_E16"	0	7	368	229
1	8	1	"Buffer"	"Normaliz_I16"	0	8	131	-3
1	9	1	"Buffer"	"Normaliz_M16"	0	9	130	1
1	1	2	"SP_0462"	"77CellW_A16"	0	10	521	402
1	2	2	"SP_0464"	"81CellW_E16"	0	11	324	183
1	3	2	"fstH"	"84Mult_A4"	0	12	788	630
1	4	2	"comA"	"85Mult_E4"	0	13	314	137
1	5	2	"zmpB"	"86Mult_I4"	0	14	220	52
1	6	2	"spr0601"	"98Mult_M4"	0	15	376	203
1	7	2	"celB"	"87Mult_A8"	0	16	238	57
1	8	2	"iga"	"88Mult_E8"	0	17	793	637
1	9	2	"glnP"	"89Mult_I8"	0	18	183	40
1	1	3	"spr0601"	"98Mult_M4"	0	19	275	160
1	2	3	"celB"	"87Mult_A8"	0	20	194	54
1	3	3	"iga"	"88Mult_E8"	0	21	719	545
1	4	3	"glnP"	"89Mult_I8"	0	22	228	42
1	5	3	"ABC_N/P"	"90Mult_M8"	0	23	240	73
1	6	3	"spr1221"	"99Mult_A12"	0	24	396	224
1	7	3	"spr1403"	"91Mult_E12"	0	25	372	190
1	8	3	"spr1496"	"92Mult_I12"	0	26	277	103
1	9	3	"ABC_NP"	"100Mult_M12"	0	27	924	760
1	1	4	"spr1221"	"99Mult_A12"	0	28	270	154
1	2	4	"spr1403"	"91Mult_E12"	0	29	292	153
1	3	4	"spr1496"	"92Mult_I12"	0	30	247	83
1	4	4	"ABC_NP"	"100Mult_M12"	0	31	897	724
1	5	4	"SP_0462"	"77CellW_A16"	0	32	613	440
1	6	4	"SP_0464"	"81CellW_E16"	0	33	385	198
1	7	4	"fstH"	"84Mult_A4"	0	34	903	721
1	8	4	"comA"	"85Mult_E4"	0	35	310	136
1	9	4	"zmpB"	"86Mult_I4"	0	36	239	65
1	1	5	"SP_0464"	"81CellW_E16"	0	37	307	189
1	2	5	"fstH"	"84Mult_A4"	0	38	810	668
1	3	5	"comA"	"85Mult_E4"	0	39	281	124
1	4	5	"zmpB"	"86Mult_I4"	0	40	228	57
1	5	5	"spr0601"	"98Mult_M4"	0	41	352	174
1	6	5	"celB"	"87Mult_A8"	0	42	240	52
1	7	5	"iga"	"88Mult_E8"	0	43	781	597
1	8	5	"glnP"	"89Mult_I8"	0	44	211	31
1	9	5	"ABC_N/P"	"90Mult_M8"	0	45	426	250
1	1	6	"celB"	"87Mult_A8"	0	46	188	66
1	2	6	"iga"	"88Mult_E8"	0	47	731	586
1	3	6	"glnP"	"89Mult_I8"	0	48	191	36
1	4	6	"ABC_N/P"	"90Mult_M8"	0	49	243	76
1	5	6	"spr1221"	"99Mult_A12"	0	50	405	231
1	6	6	"spr1403"	"91Mult_E12"	0	51	385	198
1	7	6	"spr1496"	"92Mult_I12"	0	52	284	102
1	8	6	"ABC_NP"	"100Mult_M12"	0	53	944	760
1	9	6	"SP_0462"	"77CellW_A16"	0	54	569	394
1	1	7	"spr1403"	"91Mult_E12"	0	55	316	190
1	2	7	"spr1496"	"92Mult_I12"	0	56	235	87
1	3	7	"ABC_NP"	"100Mult_M12"	0	57	885	730
1	4	7	"SP_0462"	"77CellW_A16"	0	58	650	484
1	5	7	"SP_0464"	"81CellW_E16"	0	59	344	165
1	6	7	"fstH"	"84Mult_A4"	0	60	914	729
1	7	7	"comA"	"85Mult_E4"	0	61	318	140
1	8	7	"zmpB"	"86Mult_I4"	0	62	240	65
1	9	7	"spr0601"	"98Mult_M4"	0	63	402	232
1	1	8	"fstH"	"84Mult_A4"	0	64	826	702
1	2	8	"comA"	"85Mult_E4"	0	65	279	137
1	3	8	"zmpB"	"86Mult_I4"	0	66	222	68
1	4	8	"spr0601"	"98Mult_M4"	0	67	391	230
1	5	8	"celB"	"87Mult_A8"	0	68	287	123
1	6	8	"iga"	"88Mult_E8"	0	69	820	652
1	7	8	"glnP"	"89Mult_I8"	0	70	200	34
1	8	8	"ABC_N/P"	"90Mult_M8"	0	71	258	98
1	9	8	"spr1221"	"99Mult_A12"	0	72	422	267
2	1	1	"lytB"	"31CellW_N8"	0	73	1747	1607
2	2	1	"prtA"	"20CellW_B12"	0	74	10342	10152
2	3	1	"bgaA"	"43CellW_F12"	0	75	4588	4377
2	4	1	"nanA"	"46CellW_J12"	0	76	3521	3355
2	5	1	"spr1652/pfbA"	"25CellW_N12"	0	77	1512	1379
2	6	1	"nisP"	"39CellW_B16"	0	78	1288	1153
2	7	1	"spr1906"	"73CellW_F16"	0	79	729	599
2	8	1	"Buffer"	"Normaliz_J16"	0	80	96	-8
2	9	1	"Buffer"	"Normaliz_N16"	0	81	100	9
2	1	2	"nisP"	"39CellW_B16"	0	82	1836	1576
2	2	2	"spr1906"	"73CellW_F16"	0	83	1112	762
2	3	2	"psrP"	"71CellW_B4"	0	84	513	144
2	4	2	"pblB_nt"	"48CellW_F4"	0	85	2013	1522
2	5	2	"pblB_ct"	"49CellW_J4"	0	86	4372	4150
2	6	2	"spr0075/pfbB"	"24CellW_N4"	0	87	5415	5185
2	7	2	"pulA"	"19CellW_B8"	0	88	6330	5845
2	8	2	"hysA"	"51CellW_F8"	0	89	5197	4957
2	9	2	"spr0328"	"26CellW_J8"	0	90	3028	2903
2	1	3	"spr0075/pfbB"	"24CellW_N4"	0	91	6282	5962
2	2	3	"pulA"	"19CellW_B8"	0	92	5753	5429
2	3	3	"hysA"	"51CellW_F8"	0	93	5135	4911
2	4	3	"spr0328"	"26CellW_J8"	0	94	2406	2129
2	5	3	"lytB"	"31CellW_N8"	0	95	1055	756
2	6	3	"prtA"	"20CellW_B12"	0	96	9731	9242
2	7	3	"bgaA"	"43CellW_F12"	0	97	3200	2530
2	8	3	"nanA"	"46CellW_J12"	0	98	1083	837
2	9	3	"spr1652/pfbA"	"25CellW_N12"	0	99	1034	918
2	1	4	"prtA"	"20CellW_B12"	0	100	13247	13055
2	2	4	"bgaA"	"43CellW_F12"	0	101	1869	1668
2	3	4	"nanA"	"46CellW_J12"	0	102	1392	1210
2	4	4	"spr1652/pfbA"	"25CellW_N12"	0	103	1238	977
2	5	4	"nisP"	"39CellW_B16"	0	104	2060	1728
2	6	4	"spr1906"	"73CellW_F16"	0	105	1475	885
2	7	4	"psrP"	"71CellW_B4"	0	106	2752	2039
2	8	4	"pblB_nt"	"48CellW_F4"	0	107	424	133
2	9	4	"pblB_ct"	"49CellW_J4"	0	108	4582	4481
2	1	5	"spr1906"	"73CellW_F16"	0	109	1401	1265
2	2	5	"psrP"	"71CellW_B4"	0	110	3453	3129
2	3	5	"pblB_nt"	"48CellW_F4"	0	111	1669	1432
2	4	5	"pblB_ct"	"49CellW_J4"	0	112	4250	3890
2	5	5	"spr0075/pfbB"	"24CellW_N4"	0	113	8658	8194
2	6	5	"pulA"	"19CellW_B8"	0	114	5129	4624
2	7	5	"hysA"	"51CellW_F8"	0	115	4245	3664
2	8	5	"spr0328"	"26CellW_J8"	0	116	3317	2994
2	9	5	"lytB"	"31CellW_N8"	0	117	817	697
2	1	6	"pulA"	"19CellW_B8"	0	118	6000	5852
2	2	6	"hysA"	"51CellW_F8"	0	119	4162	3986
2	3	6	"spr0328"	"26CellW_J8"	0	120	2325	2199
2	4	6	"lytB"	"31CellW_N8"	0	121	949	808
2	5	6	"prtA"	"20CellW_B12"	0	122	10832	10648
2	6	6	"bgaA"	"43CellW_F12"	0	123	1661	1396
2	7	6	"nanA"	"46CellW_J12"	0	124	3053	2559
2	8	6	"spr1652/pfbA"	"25CellW_N12"	0	125	972	830
2	9	6	"nisP"	"39CellW_B16"	0	126	908	801
2	1	7	"bgaA"	"43CellW_F12"	0	127	1050	916
2	2	7	"nanA"	"46CellW_J12"	0	128	1352	1224
2	3	7	"spr1652/pfbA"	"25CellW_N12"	0	129	1139	1019
2	4	7	"nisP"	"39CellW_B16"	0	130	1103	975
2	5	7	"spr1906"	"73CellW_F16"	0	131	661	514
2	6	7	"psrP"	"71CellW_B4"	0	132	3052	2755
2	7	7	"pblB_nt"	"48CellW_F4"	0	133	1017	461
2	8	7	"pblB_ct"	"49CellW_J4"	0	134	4238	4028
2	9	7	"spr0075/pfbB"	"24CellW_N4"	0	135	8608	8497
2	1	8	"psrP"	"71CellW_B4"	0	136	906	795
2	2	8	"pblB_nt"	"48CellW_F4"	0	137	416	302
2	3	8	"pblB_ct"	"49CellW_J4"	0	138	4535	4428
2	4	8	"spr0075/pfbB"	"24CellW_N4"	0	139	5180	5071
2	5	8	"pulA"	"19CellW_B8"	0	140	5129	5010
2	6	8	"hysA"	"51CellW_F8"	0	141	3901	3772
2	7	8	"spr0328"	"26CellW_J8"	0	142	2800	2670
2	8	8	"lytB"	"31CellW_N8"	0	143	916	802
2	9	8	"prtA"	"20CellW_B12"	0	144	13029	12916
3	1	1	"nanB"	"58Secret_O8"	0	145	2885	2668
3	2	1	"spr1875"	"7Secret_C12"	0	146	8589	8218
3	3	1	"galU"	"21Secret_G12"	0	147	2506	2143
3	4	1	"cbpA"	"5Secret_K12"	0	148	24661	24334
3	5	1	"gsp_781"	"2Secret_O12"	0	149	45067	44703
3	6	1	"Control_1"	"C16"	0	150	1294	992
3	7	1	"Control_2"	"G16"	-50	151	368	80
3	8	1	"Buffer"	"Normaliz_K16"	0	152	233	-8
3	9	1	"Buffer"	"Normaliz_O16"	0	153	239	30
3	1	2	"Control_1"	"C16"	0	154	1973	1806
3	2	2	"Control_2"	"G16"	0	155	195	8
3	3	2	"bloodAB"	"59Secret_C4"	0	156	1353	1120
3	4	2	"strH"	"32Secret_G4"	0	157	1610	1355
3	5	2	"lysM"	"50Secret_K4"	0	158	2696	2425
3	6	2	"lytB"	"63Secret_O4"	0	159	1246	984
3	7	2	"phtE"	"45Secret_C8"	0	160	11972	11693
3	8	2	"spr0931"	"36Secret_G8"	0	161	1674	1417
3	9	2	"lytC"	"56Secret_K8"	0	162	7534	7312
3	1	3	"lytB"	"63Secret_O4"	0	163	1549	1350
3	2	3	"phtE"	"45Secret_C8"	0	164	12014	11810
3	3	3	"spr0931"	"36Secret_G8"	0	165	1666	1447
3	4	3	"lytC"	"56Secret_K8"	0	166	7174	6930
3	5	3	"nanB"	"58Secret_O8"	0	167	3127	2882
3	6	3	"spr1875"	"7Secret_C12"	0	168	8666	8402
3	7	3	"galU"	"21Secret_G12"	0	169	2577	2315
3	8	3	"cbpA"	"5Secret_K12"	0	170	28735	28490
3	9	3	"gsp_781"	"2Secret_O12"	0	171	51792	51566
3	1	4	"spr1875"	"7Secret_C12"	0	172	8378	8103
3	2	4	"galU"	"21Secret_G12"	0	173	2518	2289
3	3	4	"cbpA"	"5Secret_K12"	0	174	25312	25085
3	4	4	"gsp_781"	"2Secret_O12"	0	175	48396	48163
3	5	4	"Control_1"	"C16"	0	176	2184	1960
3	6	4	"Control_2"	"G16"	0	177	299	65
3	7	4	"bloodAB"	"59Secret_C4"	0	178	1501	1271
3	8	4	"strH"	"32Secret_G4"	0	179	1660	1444
3	9	4	"lysM"	"50Secret_K4"	0	180	2829	2619
3	1	5	"Control_2"	"G16"	0	181	236	34
3	2	5	"bloodAB"	"59Secret_C4"	0	182	1453	1252
3	3	5	"strH"	"32Secret_G4"	0	183	1654	1450
3	4	5	"lysM"	"50Secret_K4"	0	184	2504	2300
3	5	5	"lytB"	"63Secret_O4"	0	185	1403	1190
3	6	5	"phtE"	"45Secret_C8"	0	186	12219	12010
3	7	5	"spr0931"	"36Secret_G8"	0	187	1697	1491
3	8	5	"lytC"	"56Secret_K8"	0	188	7438	7240
3	9	5	"nanB"	"58Secret_O8"	0	189	3304	3117
3	1	6	"phtE"	"45Secret_C8"	0	190	12287	12109
3	2	6	"spr0931"	"36Secret_G8"	0	191	1676	1492
3	3	6	"lytC"	"56Secret_K8"	0	192	6912	6733
3	4	6	"nanB"	"58Secret_O8"	0	193	3042	2848
3	5	6	"spr1875"	"7Secret_C12"	0	194	9031	8831
3	6	6	"galU"	"21Secret_G12"	0	195	2545	2348
3	7	6	"cbpA"	"5Secret_K12"	0	196	26660	26465
3	8	6	"gsp_781"	"2Secret_O12"	0	197	52212	52017
3	9	6	"Control_1"	"C16"	0	198	1964	1789
3	1	7	"galU"	"21Secret_G12"	0	199	2752	2586
3	2	7	"cbpA"	"5Secret_K12"	0	200	28058	27871
3	3	7	"gsp_781"	"2Secret_O12"	0	201	51143	50961
3	4	7	"Control_1"	"C16"	0	202	1838	1639
3	5	7	"Control_2"	"G16"	0	203	269	80
3	6	7	"bloodAB"	"59Secret_C4"	0	204	1551	1366
3	7	7	"strH"	"32Secret_G4"	0	205	1648	1466
3	8	7	"lysM"	"50Secret_K4"	0	206	2793	2609
3	9	7	"lytB"	"63Secret_O4"	0	207	1358	1184
3	1	8	"bloodAB"	"59Secret_C4"	0	208	1573	1416
3	2	8	"strH"	"32Secret_G4"	0	209	1673	1505
3	3	8	"lysM"	"50Secret_K4"	0	210	2722	2561
3	4	8	"lytB"	"63Secret_O4"	0	211	1327	1158
3	5	8	"phtE"	"45Secret_C8"	0	212	13314	13140
3	6	8	"spr0931"	"36Secret_G8"	0	213	1824	1644
3	7	8	"lytC"	"56Secret_K8"	0	214	7623	7438
3	8	8	"nanB"	"58Secret_O8"	0	215	3184	3007
3	9	8	"spr1875"	"7Secret_C12"	0	216	10934	10748
4	1	1	"Control_10"	"P8"	-50	217	164	63
4	2	1	"Control_11"	"D12"	-50	218	137	34
4	3	1	"Control_12"	"H12"	0	219	637	536
4	4	1	"Buffer"	"Normaliz_L12"	-50	220	107	4
4	5	1	"Buffer"	"Normaliz_P12"	-50	221	99	-5
4	6	1	"Control+"	"Rango0.2_D16"	0	222	35276	34244
4	7	1	"Control+"	"Rango0.1_H16"	-50	223	963	851
4	8	1	"Buffer"	"Normaliz_L16"	-50	224	91	-1
4	9	1	"Buffer"	"Normaliz_P16"	-50	225	89	4
4	1	2	"Control+"	"Rango0.2_D16"	0	226	33624	33463
4	2	2	"Control+"	"Rango0.1_H16"	-50	227	983	873
4	3	2	"Control_3"	"D4"	0	228	3790	3688
4	4	2	"Control_4"	"H4"	0	229	144	37
4	5	2	"Control_5"	"L4"	0	230	284	181
4	6	2	"Control_6"	"P4"	-50	231	168	60
4	7	2	"Control_7"	"D8"	-50	232	224	109
4	8	2	"Control_8"	"H8"	-50	233	98	1
4	9	2	"Control_9"	"L8"	0	234	230	142
4	1	3	"Control_6"	"P4"	0	235	137	33
4	2	3	"Control_7"	"D8"	0	236	270	167
4	3	3	"Control_8"	"H8"	-50	237	108	5
4	4	3	"Control_9"	"L8"	0	238	214	109
4	5	3	"Control_10"	"P8"	-50	239	152	46
4	6	3	"Control_11"	"D12"	0	240	161	57
4	7	3	"Control_12"	"H12"	0	241	396	287
4	8	3	"Buffer"	"Normaliz_L12"	-50	242	108	4
4	9	3	"Buffer"	"Normaliz_P12"	-50	243	96	3
4	1	4	"Control_11"	"D12"	-50	244	141	44
4	2	4	"Control_12"	"H12"	0	245	318	219
4	3	4	"Buffer"	"Normaliz_L12"	-50	246	106	3
4	4	4	"Buffer"	"Normaliz_P12"	-50	247	97	-7
4	5	4	"Control+"	"Rango0.2_D16"	0	248	33977	33858
4	6	4	"Control+"	"Rango0.1_H16"	-50	249	1429	1315
4	7	4	"Control_3"	"D4"	0	250	4014	3904
4	8	4	"Control_4"	"H4"	0	251	167	65
4	9	4	"Control_5"	"L4"	0	252	292	194
4	1	5	"Control+"	"Rango0.1_H16"	0	253	23375	23278
4	2	5	"Control_3"	"D4"	0	254	3704	3607
4	3	5	"Control_4"	"H4"	0	255	197	98
4	4	5	"Control_5"	"L4"	0	256	284	185
4	5	5	"Control_6"	"P4"	-50	257	130	24
4	6	5	"Control_7"	"D8"	-50	258	201	83
4	7	5	"Control_8"	"H8"	-50	259	121	10
4	8	5	"Control_9"	"L8"	0	260	254	149
4	9	5	"Control_10"	"P8"	0	261	203	103
4	1	6	"Control_7"	"D8"	0	262	173	78
4	2	6	"Control_8"	"H8"	-50	263	101	4
4	3	6	"Control_9"	"L8"	0	264	251	154
4	4	6	"Control_10"	"P8"	0	265	193	94
4	5	6	"Control_11"	"D12"	0	266	176	72
4	6	6	"Control_12"	"H12"	0	267	321	212
4	7	6	"Buffer"	"Normaliz_L12"	-50	268	119	5
4	8	6	"Buffer"	"Normaliz_P12"	-50	269	103	-5
4	9	6	"Control+"	"Rango0.2_D16"	0	270	42173	42074
4	1	7	"Control_12"	"H12"	0	271	566	468
4	2	7	"Buffer"	"Normaliz_L12"	-50	272	104	8
4	3	7	"Buffer"	"Normaliz_P12"	-50	273	92	-3
4	4	7	"Control+"	"Rango0.2_D16"	0	274	37341	37227
4	5	7	"Control+"	"Rango0.1_H16"	-50	275	3253	3138
4	6	7	"Control_3"	"D4"	0	276	3837	3731
4	7	7	"Control_4"	"H4"	0	277	191	78
4	8	7	"Control_5"	"L4"	0	278	316	207
4	9	7	"Control_6"	"P4"	0	279	139	42
4	1	8	"Control_3"	"D4"	0	280	4635	4531
4	2	8	"Control_4"	"H4"	0	281	168	67
4	3	8	"Control_5"	"L4"	0	282	266	176
4	4	8	"Control_6"	"P4"	-50	283	718	619
4	5	8	"Control_7"	"D8"	-50	284	131	23
4	6	8	"Control_8"	"H8"	-50	285	107	1
4	7	8	"Control_9"	"L8"	0	286	289	173
4	8	8	"Control_10"	"P8"	0	287	193	84
4	9	8	"Control_11"	"D12"	0	288	202	107
5	1	1	"GADPH"	"68Cyt_M7"	0	289	3456	3370
5	2	1	"abc_sbp_2"	"30Lip_A11"	0	290	1937	1834
5	3	1	"abc_sbp"	"29Lip_E11"	0	291	1893	1771
5	4	1	"spr0174"	"79Lip_I11"	0	292	767	635
5	5	1	"aliA"	"10Lip_M11"	0	293	1205	1071
5	6	1	"slrA"	"17Lip_A15"	0	294	1308	1157
5	7	1	"spr0747"	"37Lip_E15"	0	295	4648	4493
5	8	1	"Buffer"	"Normaliz_I15"	0	296	145	3
5	9	1	"Buffer"	"Normaliz_M15"	0	297	161	3
5	1	2	"slrA"	"17Lip_A15"	0	298	1319	1233
5	2	2	"spr0747"	"37Lip_E15"	0	299	4208	4094
5	3	2	"spxB"	"13Cyt_A3"	0	300	1983	1833
5	4	2	"clpP"	"66Cyt_E3"	0	301	2412	2245
5	5	2	"pavA"	"69Cyt_I3"	0	302	1895	1736
5	6	2	"eno"	"14Cyt_M3"	0	303	4589	4411
5	7	2	"PppA"	"70Cyt_A7"	0	304	1817	1605
5	8	2	"ply"	"11Cyt_E7"	0	305	30583	30388
5	9	2	"lytA"	"12Cyt_I7"	0	306	23073	22887
5	1	3	"eno"	"14Cyt_M3"	0	307	3904	3811
5	2	3	"PppA"	"70Cyt_A7"	0	308	9316	9191
5	3	3	"ply"	"11Cyt_E7"	0	309	24224	24009
5	4	3	"lytA"	"12Cyt_I7"	0	310	19682	19515
5	5	3	"GADPH"	"68Cyt_M7"	0	311	3762	3605
5	6	3	"abc_sbp_2"	"30Lip_A11"	0	312	2091	1910
5	7	3	"abc_sbp"	"29Lip_E11"	0	313	1785	1507
5	8	3	"spr0174"	"79Lip_I11"	0	314	749	520
5	9	3	"aliA"	"10Lip_M11"	0	315	1146	992
5	1	4	"abc_sbp_2"	"30Lip_A11"	0	316	1200	1118
5	2	4	"abc_sbp"	"29Lip_E11"	0	317	1163	1058
5	3	4	"spr0174"	"79Lip_I11"	0	318	627	514
5	4	4	"aliA"	"10Lip_M11"	0	319	1016	884
5	5	4	"slrA"	"17Lip_A15"	0	320	1408	1261
5	6	4	"spr0747"	"37Lip_E15"	0	321	5381	5198
5	7	4	"spxB"	"13Cyt_A3"	0	322	2744	2419
5	8	4	"clpP"	"66Cyt_E3"	0	323	2467	2241
5	9	4	"pavA"	"69Cyt_I3"	0	324	1954	1800
5	1	5	"spr0747"	"37Lip_E15"	0	325	2119	2046
5	2	5	"spxB"	"13Cyt_A3"	0	326	4550	4451
5	3	5	"clpP"	"66Cyt_E3"	0	327	2039	1934
5	4	5	"pavA"	"69Cyt_I3"	0	328	1475	1360
5	5	5	"eno"	"14Cyt_M3"	0	329	3834	3700
5	6	5	"PppA"	"70Cyt_A7"	0	330	1631	1457
5	7	5	"ply"	"11Cyt_E7"	0	331	25151	24187
5	8	5	"lytA"	"12Cyt_I7"	0	332	19672	19319
5	9	5	"GADPH"	"68Cyt_M7"	0	333	4167	4023
5	1	6	"PppA"	"70Cyt_A7"	0	334	416	351
5	2	6	"ply"	"11Cyt_E7"	0	335	8630	8553
5	3	6	"lytA"	"12Cyt_I7"	0	336	8419	8330
5	4	6	"GADPH"	"68Cyt_M7"	0	337	1974	1872
5	5	6	"abc_sbp_2"	"30Lip_A11"	0	338	1237	1127
5	6	6	"abc_sbp"	"29Lip_E11"	0	339	1167	1041
5	7	6	"spr0174"	"79Lip_I11"	0	340	601	447
5	8	6	"aliA"	"10Lip_M11"	0	341	8077	7908
5	9	6	"slrA"	"17Lip_A15"	0	342	1474	1346
5	1	7	"abc_sbp"	"29Lip_E11"	0	343	133	72
5	2	7	"spr0174"	"79Lip_I11"	0	344	115	49
5	3	7	"aliA"	"10Lip_M11"	0	345	189	118
5	4	7	"slrA"	"17Lip_A15"	0	346	293	210
5	5	7	"spr0747"	"37Lip_E15"	0	347	1216	1124
5	6	7	"spxB"	"13Cyt_A3"	0	348	2974	2843
5	7	7	"clpP"	"66Cyt_E3"	0	349	862	720
5	8	7	"pavA"	"69Cyt_I3"	0	350	770	650
5	9	7	"eno"	"14Cyt_M3"	0	351	2471	2368
5	1	8	"spxB"	"13Cyt_A3"	0	352	83	19
5	2	8	"clpP"	"66Cyt_E3"	0	353	103	34
5	3	8	"pavA"	"69Cyt_I3"	0	354	110	41
5	4	8	"eno"	"14Cyt_M3"	0	355	275	202
5	5	8	"PppA"	"70Cyt_A7"	0	356	153	72
5	6	8	"ply"	"11Cyt_E7"	0	357	2102	2009
5	7	8	"lytA"	"12Cyt_I7"	0	358	1530	1431
5	8	8	"GADPH"	"68Cyt_M7"	0	359	304	213
5	9	8	"abc_sbp_2"	"30Lip_A11"	0	360	228	140
6	1	1	"psaA"	"6Lip_N7"	0	361	11435	11280
6	2	1	"ABC_SBP"	"57Lip_B11"	0	362	3597	3437
6	3	1	"ABC_SBP"	"52Lip_F11"	0	363	1409	1257
6	4	1	"piuA"	"18Lip_J11"	0	364	9268	9104
6	5	1	"amiA"	"3Lip_N11"	0	365	1461	1308
6	6	1	"msmE"	"78Lip_B15"	0	366	1854	1693
6	7	1	"MalX"	"22Lip_F15"	0	367	2879	2713
6	8	1	"Buffer"	"Normaliz_J15"	0	368	179	55
6	9	1	"Buffer"	"Normaliz_N15"	0	369	156	48
6	1	2	"msmE"	"78Lip_B15"	0	370	1276	1149
6	2	2	"MalX"	"22Lip_F15"	0	371	3199	3052
6	3	2	"prsA_ppmA"	"16Lip_B3"	0	372	7759	7604
6	4	2	"lmb"	"33Lip_F3"	0	373	1592	1434
6	5	2	"piaA"	"15Lip_J3"	0	374	14433	14264
6	6	2	"phtA"	"55Lip_N3"	0	375	18732	18569
6	7	2	"glnH"	"28Lip_B7"	0	376	2335	2195
6	8	2	"pstS"	"80Lip_F7"	0	377	662	541
6	9	2	"aliB"	"1Lip_J7"	0	378	1056	938
6	1	3	"phtA"	"55Lip_N3"	0	379	23565	23428
6	2	3	"glnH"	"28Lip_B7"	0	380	2873	2712
6	3	3	"pstS"	"80Lip_F7"	0	381	2149	1986
6	4	3	"aliB"	"1Lip_J7"	0	382	4072	3913
6	5	3	"psaA"	"6Lip_N7"	0	383	11446	11268
6	6	3	"ABC_SBP"	"57Lip_B11"	0	384	3897	3720
6	7	3	"ABC_SBP"	"52Lip_F11"	0	385	1019	881
6	8	3	"piuA"	"18Lip_J11"	0	386	3070	2948
6	9	3	"amiA"	"3Lip_N11"	0	387	285	168
6	1	4	"ABC_SBP"	"57Lip_B11"	0	388	3539	3409
6	2	4	"ABC_SBP"	"52Lip_F11"	0	389	1551	1403
6	3	4	"piuA"	"18Lip_J11"	0	390	9966	9783
6	4	4	"amiA"	"3Lip_N11"	0	391	1276	1083
6	5	4	"msmE"	"78Lip_B15"	0	392	1892	1672
6	6	4	"MalX"	"22Lip_F15"	0	393	4031	3835
6	7	4	"prsA_ppmA"	"16Lip_B3"	0	394	3945	3802
6	8	4	"lmb"	"33Lip_F3"	0	395	368	248
6	9	4	"piaA"	"15Lip_J3"	0	396	2624	2506
6	1	5	"MalX"	"22Lip_F15"	0	397	3917	3796
6	2	5	"prsA_ppmA"	"16Lip_B3"	0	398	7671	7550
6	3	5	"lmb"	"33Lip_F3"	0	399	1482	1331
6	4	5	"piaA"	"15Lip_J3"	0	400	14024	13810
6	5	5	"phtA"	"55Lip_N3"	0	401	21581	21312
6	6	5	"glnH"	"28Lip_B7"	0	402	3231	3033
6	7	5	"pstS"	"80Lip_F7"	0	403	1218	1069
6	8	5	"aliB"	"1Lip_J7"	0	404	1479	1359
6	9	5	"psaA"	"6Lip_N7"	0	405	3229	3107
6	1	6	"glnH"	"28Lip_B7"	0	406	3376	3269
6	2	6	"pstS"	"80Lip_F7"	0	407	2084	1980
6	3	6	"aliB"	"1Lip_J7"	0	408	3678	3558
6	4	6	"psaA"	"6Lip_N7"	0	409	7921	7769
6	5	6	"ABC_SBP"	"57Lip_B11"	0	410	3263	3075
6	6	6	"ABC_SBP"	"52Lip_F11"	0	411	1446	1266
6	7	6	"piuA"	"18Lip_J11"	0	412	5740	5594
6	8	6	"amiA"	"3Lip_N11"	0	413	518	395
6	9	6	"msmE"	"78Lip_B15"	0	414	432	305
6	1	7	"ABC_SBP"	"52Lip_F11"	0	415	1501	1405
6	2	7	"piuA"	"18Lip_J11"	0	416	7569	7475
6	3	7	"amiA"	"3Lip_N11"	0	417	838	735
6	4	7	"msmE"	"78Lip_B15"	0	418	993	874
6	5	7	"MalX"	"22Lip_F15"	0	419	2619	2482
6	6	7	"prsA_ppmA"	"16Lip_B3"	0	420	3921	3769
6	7	7	"lmb"	"33Lip_F3"	0	421	624	484
6	8	7	"piaA"	"15Lip_J3"	0	422	4460	4345
6	9	7	"phtA"	"55Lip_N3"	0	423	4787	4673
6	1	8	"prsA_ppmA"	"16Lip_B3"	0	424	2460	2374
6	2	8	"lmb"	"33Lip_F3"	0	425	438	354
6	3	8	"piaA"	"15Lip_J3"	0	426	4580	4495
6	4	8	"phtA"	"55Lip_N3"	0	427	6028	5948
6	5	8	"glnH"	"28Lip_B7"	0	428	663	580
6	6	8	"pstS"	"80Lip_F7"	0	429	327	243
6	7	8	"aliB"	"1Lip_J7"	0	430	626	532
6	8	8	"psaA"	"6Lip_N7"	0	431	1580	1485
6	9	8	"ABC_SBP"	"57Lip_B11"	0	432	295	203
7	1	1	"cbpF"	"74N_term_wCS_O7"	0	433	10626	10417
7	2	1	"spr0693"	"34N_term_C11"	0	434	7529	7296
7	3	1	"ezrA"	"75N_term_G11"	0	435	1457	1264
7	4	1	"pepXP"	"72N_term_K11"	0	436	1485	1314
7	5	1	"phtD"	"44N_term_O11"	0	437	1997	1825
7	6	1	"phpA"	"27N_term_C15"	0	438	34385	34170
7	7	1	"srtA"	"64N_term_wCS_G15"	0	439	7785	7497
7	8	1	"Buffer"	"Normaliz_K15"	0	440	160	-12
7	9	1	"Buffer"	"Normaliz_O15"	0	441	143	10
7	1	2	"phpA"	"27N_term_C15"	0	442	30968	30649
7	2	2	"srtA"	"64N_term_wCS_G15"	0	443	4054	3841
7	3	2	"adcA"	"23Lip_C3"	0	444	1830	1630
7	4	2	"sp_2093"	"76N_term_G3"	0	445	1063	862
7	5	2	"comB"	"54N_term_K3"	0	446	776	566
7	6	2	"pspA"	"4N_term_O3"	0	447	2251	1994
7	7	2	"pbpX"	"41N_term_C7"	0	448	2239	1997
7	8	2	"pbpA"	"9N_term_G7"	0	449	626	431
7	9	2	"spr0334"	"42Cyt_TMH_K7"	0	450	2604	2420
7	1	3	"pspA"	"4N_term_O3"	0	451	1736	1540
7	2	3	"pbpX"	"41N_term_C7"	0	452	2492	2272
7	3	3	"pbpA"	"9N_term_G7"	0	453	579	389
7	4	3	"spr0334"	"42Cyt_TMH_K7"	0	454	2398	2205
7	5	3	"cbpF"	"74N_term_wCS_O7"	0	455	2131	1911
7	6	3	"spr0693"	"34N_term_C11"	0	456	6121	5806
7	7	3	"ezrA"	"75N_term_G11"	0	457	1378	1052
7	8	3	"pepXP"	"72N_term_K11"	0	458	1398	1191
7	9	3	"phtD"	"44N_term_O11"	0	459	2167	1986
7	1	4	"spr0693"	"34N_term_C11"	0	460	6449	6274
7	2	4	"ezrA"	"75N_term_G11"	0	461	1410	1196
7	3	4	"pepXP"	"72N_term_K11"	0	462	1582	1382
7	4	4	"phtD"	"44N_term_O11"	0	463	1467	1238
7	5	4	"phpA"	"27N_term_C15"	0	464	34701	34472
7	6	4	"srtA"	"64N_term_wCS_G15"	0	465	2642	2395
7	7	4	"adcA"	"23Lip_C3"	0	466	2340	1998
7	8	4	"sp_2093"	"76N_term_G3"	0	467	943	610
7	9	4	"comB"	"54N_term_K3"	0	468	764	554
7	1	5	"srtA"	"64N_term_wCS_G15"	0	469	3278	3106
7	2	5	"adcA"	"23Lip_C3"	0	470	2000	1793
7	3	5	"sp_2093"	"76N_term_G3"	0	471	1252	1037
7	4	5	"comB"	"54N_term_K3"	0	472	1154	904
7	5	5	"pspA"	"4N_term_O3"	0	473	3037	2785
7	6	5	"pbpX"	"41N_term_C7"	0	474	2266	2048
7	7	5	"pbpA"	"9N_term_G7"	0	475	584	344
7	8	5	"spr0334"	"42Cyt_TMH_K7"	0	476	2221	1968
7	9	5	"cbpF"	"74N_term_wCS_O7"	0	477	14127	13884
7	1	6	"pbpX"	"41N_term_C7"	0	478	1392	1232
7	2	6	"pbpA"	"9N_term_G7"	0	479	520	317
7	3	6	"spr0334"	"42Cyt_TMH_K7"	0	480	2859	2653
7	4	6	"cbpF"	"74N_term_wCS_O7"	0	481	9575	9336
7	5	6	"spr0693"	"34N_term_C11"	0	482	7571	7271
7	6	6	"ezrA"	"75N_term_G11"	0	483	1446	1186
7	7	6	"pepXP"	"72N_term_K11"	0	484	1432	1171
7	8	6	"phtD"	"44N_term_O11"	0	485	2083	1863
7	9	6	"phpA"	"27N_term_C15"	0	486	30503	30264
7	1	7	"ezrA"	"75N_term_G11"	0	487	332	203
7	2	7	"pepXP"	"72N_term_K11"	0	488	670	485
7	3	7	"phtD"	"44N_term_O11"	0	489	853	658
7	4	7	"phpA"	"27N_term_C15"	0	490	20527	20321
7	5	7	"srtA"	"64N_term_wCS_G15"	0	491	3839	3624
7	6	7	"adcA"	"23Lip_C3"	0	492	1801	1579
7	7	7	"sp_2093"	"76N_term_G3"	0	493	1103	882
7	8	7	"comB"	"54N_term_K3"	0	494	880	673
7	9	7	"pspA"	"4N_term_O3"	0	495	2066	1825
7	1	8	"adcA"	"23Lip_C3"	0	496	187	85
7	2	8	"sp_2093"	"76N_term_G3"	0	497	212	80
7	3	8	"comB"	"54N_term_K3"	0	498	281	135
7	4	8	"pspA"	"4N_term_O3"	0	499	458	283
7	5	8	"pbpX"	"41N_term_C7"	0	500	781	621
7	6	8	"pbpA"	"9N_term_G7"	0	501	268	114
7	7	8	"spr0334"	"42Cyt_TMH_K7"	0	502	1132	986
7	8	8	"cbpF"	"74N_term_wCS_O7"	0	503	679	556
7	9	8	"spr0693"	"34N_term_C11"	0	504	3324	3209
8	1	1	"pbp1b"	"47Cyt_TMH_P7"	0	505	3046	2921
8	2	1	"pcpA"	"62N_term_wCS_D11"	0	506	620	490
8	3	1	"sphtra"	"8N_term_H11"	0	507	426	295
8	4	1	"cps4C"	"97Mult_L11"	0	508	513	401
8	5	1	"rrgB"	"95Mult_P11"	0	509	390	292
8	6	1	"TMP"	"96Mult_D15"	0	510	376	279
8	7	1	"LambdaSa04"	"94Mult_H15"	0	511	181	80
8	8	1	"Buffer"	"Normaliz_L15"	-50	512	1552	1441
8	9	1	"Buffer"	"Normaliz_P15"	-50	513	259	143
8	1	2	"TMP"	"96Mult_D15"	0	514	691	549
8	2	2	"LambdaSa04"	"94Mult_H15"	0	515	341	170
8	3	2	"potD"	"65N_term_D3"	0	516	2094	1947
8	4	2	"pgdA"	"40N_term_H3"	0	517	1904	1781
8	5	2	"spr1370"	"38Cyt_TMH_L3"	0	518	10274	10140
8	6	2	"spr1418"	"82N_term_P3"	0	519	3264	3149
8	7	2	"stkP"	"67Cyt_TMH_D7"	0	520	7307	7192
8	8	2	"spr1584"	"83N_term_H7"	0	521	1938	1813
8	9	2	"pbp2A"	"53N_term_L7"	0	522	1618	1433
8	1	3	"spr1418"	"82N_term_P3"	0	523	5594	5430
8	2	3	"stkP"	"67Cyt_TMH_D7"	0	524	9951	9760
8	3	3	"spr1584"	"83N_term_H7"	0	525	3148	2984
8	4	3	"pbp2A"	"53N_term_L7"	0	526	2544	2418
8	5	3	"pbp1b"	"47Cyt_TMH_P7"	0	527	2420	2294
8	6	3	"pcpA"	"62N_term_wCS_D11"	0	528	380	279
8	7	3	"sphtra"	"8N_term_H11"	0	529	321	224
8	8	3	"cps4C"	"97Mult_L11"	0	530	510	398
8	9	3	"rrgB"	"95Mult_P11"	0	531	515	275
8	1	4	"pcpA"	"62N_term_wCS_D11"	0	532	704	581
8	2	4	"sphtra"	"8N_term_H11"	0	533	585	445
8	3	4	"cps4C"	"97Mult_L11"	-50	534	936	789
8	4	4	"rrgB"	"95Mult_P11"	0	535	787	585
8	5	4	"TMP"	"96Mult_D15"	0	536	612	438
8	6	4	"LambdaSa04"	"94Mult_H15"	0	537	240	134
8	7	4	"potD"	"65N_term_D3"	0	538	1544	1440
8	8	4	"pgdA"	"40N_term_H3"	0	539	1546	1369
8	9	4	"spr1370"	"38Cyt_TMH_L3"	0	540	11303	10895
8	1	5	"LambdaSa04"	"94Mult_H15"	0	541	308	192
8	2	5	"potD"	"65N_term_D3"	0	542	2120	1997
8	3	5	"pgdA"	"40N_term_H3"	0	543	2181	2027
8	4	5	"spr1370"	"38Cyt_TMH_L3"	0	544	12676	12454
8	5	5	"spr1418"	"82N_term_P3"	0	545	4695	4540
8	6	5	"stkP"	"67Cyt_TMH_D7"	0	546	9392	9286
8	7	5	"spr1584"	"83N_term_H7"	0	547	2229	2123
8	8	5	"pbp2A"	"53N_term_L7"	0	548	1797	1674
8	9	5	"pbp1b"	"47Cyt_TMH_P7"	0	549	1923	1555
8	1	6	"stkP"	"67Cyt_TMH_D7"	0	550	9183	9060
8	2	6	"spr1584"	"83N_term_H7"	0	551	2634	2500
8	3	6	"pbp2A"	"53N_term_L7"	0	552	2286	2154
8	4	6	"pbp1b"	"47Cyt_TMH_P7"	0	553	2657	2522
8	5	6	"pcpA"	"62N_term_wCS_D11"	0	554	498	392
8	6	6	"sphtra"	"8N_term_H11"	0	555	431	332
8	7	6	"cps4C"	"97Mult_L11"	0	556	458	355
8	8	6	"rrgB"	"95Mult_P11"	0	557	462	346
8	9	6	"TMP"	"96Mult_D15"	0	558	360	-86
8	1	7	"sphtra"	"8N_term_H11"	0	559	452	338
8	2	7	"cps4C"	"97Mult_L11"	0	560	550	417
8	3	7	"rrgB"	"95Mult_P11"	0	561	547	418
8	4	7	"TMP"	"96Mult_D15"	0	562	455	341
8	5	7	"LambdaSa04"	"94Mult_H15"	0	563	184	87
8	6	7	"potD"	"65N_term_D3"	0	564	1075	974
8	7	7	"pgdA"	"40N_term_H3"	0	565	1062	958
8	8	7	"spr1370"	"38Cyt_TMH_L3"	0	566	6591	6399
8	9	7	"spr1418"	"82N_term_P3"	0	567	2257	1750
8	1	8	"potD"	"65N_term_D3"	0	568	867	762
8	2	8	"pgdA"	"40N_term_H3"	0	569	820	701
8	3	8	"spr1370"	"38Cyt_TMH_L3"	0	570	5503	5365
8	4	8	"spr1418"	"82N_term_P3"	0	571	1801	1540
8	5	8	"stkP"	"67Cyt_TMH_D7"	0	572	3461	3321
8	6	8	"spr1584"	"83N_term_H7"	0	573	620	487
8	7	8	"pbp2A"	"53N_term_L7"	0	574	586	461
8	8	8	"pbp1b"	"47Cyt_TMH_P7"	0	575	3858	3617
8	9	8	"pcpA"	"62N_term_wCS_D11"	0	576	255	79
