# Supplementary material for: Data in support of proteomic analysis of pneumococcal pediatric clinical isolates to construct a protein array
Source: Data Brief. 2016 Feb 5;6:917–22. doi: 10.1016/j.dib.2016.01.057 (PMC4758182; doi:10.1016/j.dib.2016.01.057)
Supplement: Supplementary file 4 — Supplementary material [file mmc4.zip › Protein array raw data/IgG/C1_Sv11_IgG-Cy3.txt]

ATF	1.0
31	9    
"Type=GenePix Export 3"
"DateTime=2014/04/30 14:42:45"
"Settings=C:\Documents and Settings\Usuario\Escritorio\Datos Usuarios\Alfonso\Resultados ensayo\Abril 2014\Escaneado_30-04-14\Suero v11\Sv11_IgG-Cy3.gps"
"GalFile=C:\Documents and Settings\Usuario\Escritorio\Datos Usuarios\Alfonso\Gals\Gal_Alfonso.2.gal"
"PixelSize=5"
"Wavelengths=n/a	532"
"ImageFiles=n/a	C:\Documents and Settings\Usuario\Escritorio\Datos Usuarios\Alfonso\Resultados ensayo\Abril 2014\Escaneado_30-04-14\Suero v11\Sv11_IgG-Cy3.tif 1"
"NormalizationMethod=None"
"NormalizationFactors=n/a	1"
"JpegImage="
"StdDev=Type 1"
"RatioFormulations=W1/W2 (/532)"
"Barcode="
"BackgroundSubtraction=LocalFeature"
"ImageOrigin=0, 0"
"JpegOrigin=3350, 2065"
"Creator=GenePix Pro 4.1.1.4"
"Scanner=GenePix 4000B [92870]"
"FocusPosition=0"
"Temperature=33.32"
"LinesAveraged=1"
"Comment="
"PMTGain=n/a	400"
"ScanPower=n/a	100"
"LaserPower=n/a	3.71"
"LaserOnTime=n/a	43364"
"Filters=n/a	"
"ScanRegion=584,320,3848,1784"
"Supplier=BioRobotics"
"ArrayerSoftwareName=TAS Application Suite (MicroGrid II)"
"ArrayerSoftwareVersion=2.2.2.5"
"Block"	"Column"	"Row"	"Name"	"ID"	"Flags"	"Index"	"F532 Median"	"F532 Median - B532"
1	1	1	"ABC_N/P"	"90Mult_M8"	0	1	257	184
1	2	1	"spr1221"	"99Mult_A12"	0	2	334	264
1	3	1	"spr1403"	"91Mult_E12"	0	3	621	551
1	4	1	"spr1496"	"92Mult_I12"	0	4	225	155
1	5	1	"ABC_NP"	"100Mult_M12"	0	5	1251	1179
1	6	1	"SP_0462"	"77CellW_A16"	0	6	7844	7765
1	7	1	"SP_0464"	"81CellW_E16"	0	7	2697	2621
1	8	1	"Buffer"	"Normaliz_I16"	-50	8	83	3
1	9	1	"Buffer"	"Normaliz_M16"	-50	9	81	-3
1	1	2	"SP_0462"	"77CellW_A16"	0	10	9699	9622
1	2	2	"SP_0464"	"81CellW_E16"	0	11	4304	4235
1	3	2	"fstH"	"84Mult_A4"	0	12	1240	1170
1	4	2	"comA"	"85Mult_E4"	0	13	346	270
1	5	2	"zmpB"	"86Mult_I4"	-50	14	172	81
1	6	2	"spr0601"	"98Mult_M4"	0	15	503	412
1	7	2	"celB"	"87Mult_A8"	0	16	518	421
1	8	2	"iga"	"88Mult_E8"	0	17	1393	1303
1	9	2	"glnP"	"89Mult_I8"	0	18	499	412
1	1	3	"spr0601"	"98Mult_M4"	0	19	279	207
1	2	3	"celB"	"87Mult_A8"	0	20	212	143
1	3	3	"iga"	"88Mult_E8"	0	21	563	494
1	4	3	"glnP"	"89Mult_I8"	0	22	162	78
1	5	3	"ABC_N/P"	"90Mult_M8"	0	23	200	103
1	6	3	"spr1221"	"99Mult_A12"	0	24	603	509
1	7	3	"spr1403"	"91Mult_E12"	0	25	1248	1063
1	8	3	"spr1496"	"92Mult_I12"	0	26	608	483
1	9	3	"ABC_NP"	"100Mult_M12"	0	27	4024	3932
1	1	4	"spr1221"	"99Mult_A12"	0	28	352	280
1	2	4	"spr1403"	"91Mult_E12"	0	29	566	497
1	3	4	"spr1496"	"92Mult_I12"	0	30	235	165
1	4	4	"ABC_NP"	"100Mult_M12"	0	31	1228	1142
1	5	4	"SP_0462"	"77CellW_A16"	0	32	7540	7435
1	6	4	"SP_0464"	"81CellW_E16"	0	33	3363	3171
1	7	4	"fstH"	"84Mult_A4"	0	34	2038	1818
1	8	4	"comA"	"85Mult_E4"	0	35	1578	1354
1	9	4	"zmpB"	"86Mult_I4"	-50	36	1675	1567
1	1	5	"SP_0464"	"81CellW_E16"	0	37	5070	4998
1	2	5	"fstH"	"84Mult_A4"	0	38	1170	1101
1	3	5	"comA"	"85Mult_E4"	0	39	361	291
1	4	5	"zmpB"	"86Mult_I4"	0	40	176	98
1	5	5	"spr0601"	"98Mult_M4"	0	41	390	277
1	6	5	"celB"	"87Mult_A8"	-50	42	375	251
1	7	5	"iga"	"88Mult_E8"	0	43	522	439
1	8	5	"glnP"	"89Mult_I8"	0	44	446	344
1	9	5	"ABC_N/P"	"90Mult_M8"	0	45	630	535
1	1	6	"celB"	"87Mult_A8"	0	46	226	154
1	2	6	"iga"	"88Mult_E8"	0	47	428	361
1	3	6	"glnP"	"89Mult_I8"	0	48	177	107
1	4	6	"ABC_N/P"	"90Mult_M8"	0	49	283	212
1	5	6	"spr1221"	"99Mult_A12"	0	50	266	192
1	6	6	"spr1403"	"91Mult_E12"	0	51	587	514
1	7	6	"spr1496"	"92Mult_I12"	0	52	252	170
1	8	6	"ABC_NP"	"100Mult_M12"	0	53	2160	1927
1	9	6	"SP_0462"	"77CellW_A16"	0	54	9768	9684
1	1	7	"spr1403"	"91Mult_E12"	0	55	737	667
1	2	7	"spr1496"	"92Mult_I12"	0	56	255	186
1	3	7	"ABC_NP"	"100Mult_M12"	0	57	1536	1464
1	4	7	"SP_0462"	"77CellW_A16"	0	58	8084	8010
1	5	7	"SP_0464"	"81CellW_E16"	0	59	4301	4229
1	6	7	"fstH"	"84Mult_A4"	0	60	1384	1314
1	7	7	"comA"	"85Mult_E4"	0	61	369	290
1	8	7	"zmpB"	"86Mult_I4"	0	62	352	238
1	9	7	"spr0601"	"98Mult_M4"	0	63	352	281
1	1	8	"fstH"	"84Mult_A4"	0	64	1114	1042
1	2	8	"comA"	"85Mult_E4"	0	65	409	338
1	3	8	"zmpB"	"86Mult_I4"	0	66	180	105
1	4	8	"spr0601"	"98Mult_M4"	0	67	393	317
1	5	8	"celB"	"87Mult_A8"	0	68	300	227
1	6	8	"iga"	"88Mult_E8"	0	69	592	518
1	7	8	"glnP"	"89Mult_I8"	0	70	271	201
1	8	8	"ABC_N/P"	"90Mult_M8"	0	71	341	275
1	9	8	"spr1221"	"99Mult_A12"	0	72	417	352
2	1	1	"lytB"	"31CellW_N8"	-50	73	2503	2426
2	2	1	"prtA"	"20CellW_B12"	-50	74	2871	2141
2	3	1	"bgaA"	"43CellW_F12"	-50	75	2187	1525
2	4	1	"nanA"	"46CellW_J12"	-50	76	1471	843
2	5	1	"spr1652/pfbA"	"25CellW_N12"	-50	77	753	564
2	6	1	"nisP"	"39CellW_B16"	-50	78	648	576
2	7	1	"spr1906"	"73CellW_F16"	0	79	351	259
2	8	1	"Buffer"	"Normaliz_J16"	-50	80	88	14
2	9	1	"Buffer"	"Normaliz_N16"	-50	81	70	5
2	1	2	"nisP"	"39CellW_B16"	-50	82	4460	2397
2	2	2	"spr1906"	"73CellW_F16"	-50	83	3475	566
2	3	2	"psrP"	"71CellW_B4"	0	84	2751	1193
2	4	2	"pblB_nt"	"48CellW_F4"	0	85	1443	280
2	5	2	"pblB_ct"	"49CellW_J4"	0	86	2945	1659
2	6	2	"spr0075/pfbB"	"24CellW_N4"	0	87	1025	208
2	7	2	"pulA"	"19CellW_B8"	-50	88	2069	1780
2	8	2	"hysA"	"51CellW_F8"	-50	89	124	-31
2	9	2	"spr0328"	"26CellW_J8"	-50	90	2666	2566
2	1	3	"spr0075/pfbB"	"24CellW_N4"	-50	91	1120	410
2	2	3	"pulA"	"19CellW_B8"	-50	92	997	-215
2	3	3	"hysA"	"51CellW_F8"	-50	93	97	-17
2	4	3	"spr0328"	"26CellW_J8"	0	94	826	685
2	5	3	"lytB"	"31CellW_N8"	-50	95	958	71
2	6	3	"prtA"	"20CellW_B12"	-50	96	1564	393
2	7	3	"bgaA"	"43CellW_F12"	-50	97	1796	797
2	8	3	"nanA"	"46CellW_J12"	-50	98	4324	2112
2	9	3	"spr1652/pfbA"	"25CellW_N12"	-50	99	1539	756
2	1	4	"prtA"	"20CellW_B12"	-50	100	925	593
2	2	4	"bgaA"	"43CellW_F12"	-50	101	1144	37
2	3	4	"nanA"	"46CellW_J12"	-50	102	2076	491
2	4	4	"spr1652/pfbA"	"25CellW_N12"	-50	103	1960	-5
2	5	4	"nisP"	"39CellW_B16"	-50	104	573	443
2	6	4	"spr1906"	"73CellW_F16"	-50	105	532	325
2	7	4	"psrP"	"71CellW_B4"	-50	106	4382	1415
2	8	4	"pblB_nt"	"48CellW_F4"	-50	107	4059	531
2	9	4	"pblB_ct"	"49CellW_J4"	0	108	1935	1374
2	1	5	"spr1906"	"73CellW_F16"	-50	109	250	133
2	2	5	"psrP"	"71CellW_B4"	0	110	1478	603
2	3	5	"pblB_nt"	"48CellW_F4"	-50	111	3960	242
2	4	5	"pblB_ct"	"49CellW_J4"	-50	112	4389	798
2	5	5	"spr0075/pfbB"	"24CellW_N4"	-50	113	2579	692
2	6	5	"pulA"	"19CellW_B8"	-50	114	247	-75
2	7	5	"hysA"	"51CellW_F8"	-50	115	244	-67
2	8	5	"spr0328"	"26CellW_J8"	-50	116	1076	515
2	9	5	"lytB"	"31CellW_N8"	0	117	929	749
2	1	6	"pulA"	"19CellW_B8"	0	118	281	192
2	2	6	"hysA"	"51CellW_F8"	-50	119	109	-20
2	3	6	"spr0328"	"26CellW_J8"	-50	120	612	495
2	4	6	"lytB"	"31CellW_N8"	-50	121	1427	268
2	5	6	"prtA"	"20CellW_B12"	-50	122	671	-155
2	6	6	"bgaA"	"43CellW_F12"	-50	123	1630	601
2	7	6	"nanA"	"46CellW_J12"	-50	124	3250	1301
2	8	6	"spr1652/pfbA"	"25CellW_N12"	-50	125	2661	310
2	9	6	"nisP"	"39CellW_B16"	-50	126	1498	1280
2	1	7	"bgaA"	"43CellW_F12"	-50	127	1963	1866
2	2	7	"nanA"	"46CellW_J12"	-50	128	1949	14
2	3	7	"spr1652/pfbA"	"25CellW_N12"	-50	129	1701	672
2	4	7	"nisP"	"39CellW_B16"	-50	130	756	390
2	5	7	"spr1906"	"73CellW_F16"	-50	131	462	315
2	6	7	"psrP"	"71CellW_B4"	-50	132	1656	815
2	7	7	"pblB_nt"	"48CellW_F4"	-50	133	5891	2072
2	8	7	"pblB_ct"	"49CellW_J4"	-50	134	4606	1155
2	9	7	"spr0075/pfbB"	"24CellW_N4"	-50	135	4123	2800
2	1	8	"psrP"	"71CellW_B4"	-50	136	1722	1634
2	2	8	"pblB_nt"	"48CellW_F4"	-50	137	3108	1847
2	3	8	"pblB_ct"	"49CellW_J4"	-50	138	3446	2544
2	4	8	"spr0075/pfbB"	"24CellW_N4"	0	139	845	619
2	5	8	"pulA"	"19CellW_B8"	-50	140	185	74
2	6	8	"hysA"	"51CellW_F8"	-50	141	130	18
2	7	8	"spr0328"	"26CellW_J8"	0	142	580	479
2	8	8	"lytB"	"31CellW_N8"	-50	143	516	418
2	9	8	"prtA"	"20CellW_B12"	-50	144	488	405
3	1	1	"nanB"	"58Secret_O8"	0	145	3435	3370
3	2	1	"spr1875"	"7Secret_C12"	0	146	1861	1779
3	3	1	"galU"	"21Secret_G12"	0	147	1736	1657
3	4	1	"cbpA"	"5Secret_K12"	0	148	10832	10758
3	5	1	"gsp_781"	"2Secret_O12"	0	149	21162	21088
3	6	1	"Control_1"	"C16"	0	150	367	304
3	7	1	"Control_2"	"G16"	0	151	125	62
3	8	1	"Buffer"	"Normaliz_K16"	-50	152	64	-2
3	9	1	"Buffer"	"Normaliz_O16"	-50	153	65	-1
3	1	2	"Control_1"	"C16"	0	154	258	187
3	2	2	"Control_2"	"G16"	-50	155	112	30
3	3	2	"bloodAB"	"59Secret_C4"	0	156	2404	2288
3	4	2	"strH"	"32Secret_G4"	-50	157	6497	3436
3	5	2	"lysM"	"50Secret_K4"	-50	158	2804	2295
3	6	2	"lytB"	"63Secret_O4"	-50	159	2970	2883
3	7	2	"phtE"	"45Secret_C8"	0	160	3912	3835
3	8	2	"spr0931"	"36Secret_G8"	0	161	1642	1502
3	9	2	"lytC"	"56Secret_K8"	0	162	2594	2425
3	1	3	"lytB"	"63Secret_O4"	0	163	2365	2210
3	2	3	"phtE"	"45Secret_C8"	0	164	7641	7544
3	3	3	"spr0931"	"36Secret_G8"	0	165	1806	1736
3	4	3	"lytC"	"56Secret_K8"	0	166	2567	2464
3	5	3	"nanB"	"58Secret_O8"	0	167	3625	3511
3	6	3	"spr1875"	"7Secret_C12"	0	168	2696	2352
3	7	3	"galU"	"21Secret_G12"	0	169	1087	889
3	8	3	"cbpA"	"5Secret_K12"	0	170	2087	624
3	9	3	"gsp_781"	"2Secret_O12"	0	171	18432	17852
3	1	4	"spr1875"	"7Secret_C12"	0	172	2190	2087
3	2	4	"galU"	"21Secret_G12"	0	173	1731	1389
3	3	4	"cbpA"	"5Secret_K12"	0	174	11091	10929
3	4	4	"gsp_781"	"2Secret_O12"	0	175	20002	19886
3	5	4	"Control_1"	"C16"	0	176	567	497
3	6	4	"Control_2"	"G16"	-50	177	81	5
3	7	4	"bloodAB"	"59Secret_C4"	0	178	4399	1954
3	8	4	"strH"	"32Secret_G4"	-50	179	7506	3840
3	9	4	"lysM"	"50Secret_K4"	0	180	2199	2119
3	1	5	"Control_2"	"G16"	-50	181	119	45
3	2	5	"bloodAB"	"59Secret_C4"	0	182	2541	1989
3	3	5	"strH"	"32Secret_G4"	-50	183	5864	4436
3	4	5	"lysM"	"50Secret_K4"	-50	184	5255	4358
3	5	5	"lytB"	"63Secret_O4"	0	185	2108	1977
3	6	5	"phtE"	"45Secret_C8"	0	186	6960	6747
3	7	5	"spr0931"	"36Secret_G8"	-50	187	6019	2214
3	8	5	"lytC"	"56Secret_K8"	-50	188	4561	4182
3	9	5	"nanB"	"58Secret_O8"	0	189	3853	3788
3	1	6	"phtE"	"45Secret_C8"	0	190	8670	8606
3	2	6	"spr0931"	"36Secret_G8"	0	191	1865	1787
3	3	6	"lytC"	"56Secret_K8"	-50	192	2783	2707
3	4	6	"nanB"	"58Secret_O8"	0	193	3897	3821
3	5	6	"spr1875"	"7Secret_C12"	0	194	2567	2470
3	6	6	"galU"	"21Secret_G12"	0	195	4478	4353
3	7	6	"cbpA"	"5Secret_K12"	0	196	7918	7270
3	8	6	"gsp_781"	"2Secret_O12"	0	197	18307	18228
3	9	6	"Control_1"	"C16"	0	198	522	458
3	1	7	"galU"	"21Secret_G12"	0	199	1560	1493
3	2	7	"cbpA"	"5Secret_K12"	-50	200	5425	5329
3	3	7	"gsp_781"	"2Secret_O12"	0	201	22821	22742
3	4	7	"Control_1"	"C16"	0	202	789	718
3	5	7	"Control_2"	"G16"	-50	203	93	20
3	6	7	"bloodAB"	"59Secret_C4"	0	204	3252	3160
3	7	7	"strH"	"32Secret_G4"	-50	205	5117	2938
3	8	7	"lysM"	"50Secret_K4"	-50	206	2041	1881
3	9	7	"lytB"	"63Secret_O4"	0	207	3837	3762
3	1	8	"bloodAB"	"59Secret_C4"	0	208	3090	3020
3	2	8	"strH"	"32Secret_G4"	-50	209	9002	8814
3	3	8	"lysM"	"50Secret_K4"	0	210	1430	1352
3	4	8	"lytB"	"63Secret_O4"	0	211	2407	2332
3	5	8	"phtE"	"45Secret_C8"	0	212	10094	10023
3	6	8	"spr0931"	"36Secret_G8"	0	213	3537	3463
3	7	8	"lytC"	"56Secret_K8"	0	214	2019	1936
3	8	8	"nanB"	"58Secret_O8"	0	215	4719	4645
3	9	8	"spr1875"	"7Secret_C12"	0	216	3496	3422
4	1	1	"Control_10"	"P8"	0	217	99	36
4	2	1	"Control_11"	"D12"	0	218	220	157
4	3	1	"Control_12"	"H12"	0	219	395	334
4	4	1	"Buffer"	"Normaliz_L12"	-50	220	62	2
4	5	1	"Buffer"	"Normaliz_P12"	-50	221	63	-1
4	6	1	"Control+"	"Rango0.2_D16"	0	222	7353	7223
4	7	1	"Control+"	"Rango0.1_H16"	0	223	644	555
4	8	1	"Buffer"	"Normaliz_L16"	-50	224	60	0
4	9	1	"Buffer"	"Normaliz_P16"	0	225	61	4
4	1	2	"Control+"	"Rango0.2_D16"	0	226	13303	13225
4	2	2	"Control+"	"Rango0.1_H16"	0	227	1767	1699
4	3	2	"Control_3"	"D4"	0	228	130	69
4	4	2	"Control_4"	"H4"	-50	229	64	4
4	5	2	"Control_5"	"L4"	0	230	101	40
4	6	2	"Control_6"	"P4"	-50	231	69	-2
4	7	2	"Control_7"	"D8"	0	232	208	128
4	8	2	"Control_8"	"H8"	-50	233	63	2
4	9	2	"Control_9"	"L8"	-50	234	61	6
4	1	3	"Control_6"	"P4"	-50	235	62	0
4	2	3	"Control_7"	"D8"	0	236	114	50
4	3	3	"Control_8"	"H8"	-50	237	66	4
4	4	3	"Control_9"	"L8"	-50	238	66	5
4	5	3	"Control_10"	"P8"	-50	239	76	14
4	6	3	"Control_11"	"D12"	0	240	145	74
4	7	3	"Control_12"	"H12"	0	241	424	350
4	8	3	"Buffer"	"Normaliz_L12"	-50	242	63	3
4	9	3	"Buffer"	"Normaliz_P12"	-50	243	56	1
4	1	4	"Control_11"	"D12"	0	244	134	70
4	2	4	"Control_12"	"H12"	0	245	282	218
4	3	4	"Buffer"	"Normaliz_L12"	-50	246	62	-1
4	4	4	"Buffer"	"Normaliz_P12"	-50	247	61	3
4	5	4	"Control+"	"Rango0.2_D16"	0	248	10670	10605
4	6	4	"Control+"	"Rango0.1_H16"	0	249	1322	1234
4	7	4	"Control_3"	"D4"	0	250	198	127
4	8	4	"Control_4"	"H4"	-50	251	76	15
4	9	4	"Control_5"	"L4"	-50	252	89	33
4	1	5	"Control+"	"Rango0.1_H16"	0	253	14672	14606
4	2	5	"Control_3"	"D4"	0	254	780	716
4	3	5	"Control_4"	"H4"	-50	255	64	3
4	4	5	"Control_5"	"L4"	0	256	118	61
4	5	5	"Control_6"	"P4"	-50	257	60	2
4	6	5	"Control_7"	"D8"	-50	258	104	34
4	7	5	"Control_8"	"H8"	-50	259	156	79
4	8	5	"Control_9"	"L8"	-50	260	72	10
4	9	5	"Control_10"	"P8"	0	261	81	22
4	1	6	"Control_7"	"D8"	0	262	124	57
4	2	6	"Control_8"	"H8"	-50	263	72	8
4	3	6	"Control_9"	"L8"	-50	264	69	8
4	4	6	"Control_10"	"P8"	0	265	93	33
4	5	6	"Control_11"	"D12"	0	266	113	53
4	6	6	"Control_12"	"H12"	0	267	270	206
4	7	6	"Buffer"	"Normaliz_L12"	-50	268	125	49
4	8	6	"Buffer"	"Normaliz_P12"	-50	269	58	-2
4	9	6	"Control+"	"Rango0.2_D16"	0	270	6952	6896
4	1	7	"Control_12"	"H12"	0	271	392	326
4	2	7	"Buffer"	"Normaliz_L12"	-50	272	70	5
4	3	7	"Buffer"	"Normaliz_P12"	-50	273	66	3
4	4	7	"Control+"	"Rango0.2_D16"	0	274	11425	11360
4	5	7	"Control+"	"Rango0.1_H16"	0	275	1473	1408
4	6	7	"Control_3"	"D4"	-50	276	66	1
4	7	7	"Control_4"	"H4"	-50	277	137	68
4	8	7	"Control_5"	"L4"	0	278	120	60
4	9	7	"Control_6"	"P4"	-50	279	65	10
4	1	8	"Control_3"	"D4"	0	280	449	383
4	2	8	"Control_4"	"H4"	-50	281	69	5
4	3	8	"Control_5"	"L4"	0	282	105	42
4	4	8	"Control_6"	"P4"	-50	283	63	1
4	5	8	"Control_7"	"D8"	0	284	95	34
4	6	8	"Control_8"	"H8"	-50	285	63	-3
4	7	8	"Control_9"	"L8"	-50	286	225	149
4	8	8	"Control_10"	"P8"	0	287	102	41
4	9	8	"Control_11"	"D12"	0	288	125	68
5	1	1	"GADPH"	"68Cyt_M7"	0	289	2545	2483
5	2	1	"abc_sbp_2"	"30Lip_A11"	0	290	2016	1953
5	3	1	"abc_sbp"	"29Lip_E11"	0	291	1501	1431
5	4	1	"spr0174"	"79Lip_I11"	-50	292	1086	1011
5	5	1	"aliA"	"10Lip_M11"	-50	293	1356	1192
5	6	1	"slrA"	"17Lip_A15"	0	294	1637	1553
5	7	1	"spr0747"	"37Lip_E15"	0	295	3395	3316
5	8	1	"Buffer"	"Normaliz_I15"	-50	296	76	-2
5	9	1	"Buffer"	"Normaliz_M15"	-50	297	89	9
5	1	2	"slrA"	"17Lip_A15"	0	298	1413	1346
5	2	2	"spr0747"	"37Lip_E15"	0	299	5471	5307
5	3	2	"spxB"	"13Cyt_A3"	0	300	3849	3319
5	4	2	"clpP"	"66Cyt_E3"	0	301	1767	1129
5	5	2	"pavA"	"69Cyt_I3"	-50	302	2440	1096
5	6	2	"eno"	"14Cyt_M3"	0	303	4326	2911
5	7	2	"PppA"	"70Cyt_A7"	0	304	2393	1726
5	8	2	"ply"	"11Cyt_E7"	0	305	2636	2184
5	9	2	"lytA"	"12Cyt_I7"	0	306	4067	3955
5	1	3	"eno"	"14Cyt_M3"	0	307	3726	3637
5	2	3	"PppA"	"70Cyt_A7"	0	308	3464	3218
5	3	3	"ply"	"11Cyt_E7"	0	309	16046	15845
5	4	3	"lytA"	"12Cyt_I7"	0	310	11646	11431
5	5	3	"GADPH"	"68Cyt_M7"	0	311	3011	1338
5	6	3	"abc_sbp_2"	"30Lip_A11"	0	312	1139	-106
5	7	3	"abc_sbp"	"29Lip_E11"	0	313	1078	242
5	8	3	"spr0174"	"79Lip_I11"	0	314	1904	763
5	9	3	"aliA"	"10Lip_M11"	-50	315	1469	332
5	1	4	"abc_sbp_2"	"30Lip_A11"	0	316	1815	1748
5	2	4	"abc_sbp"	"29Lip_E11"	0	317	1320	1244
5	3	4	"spr0174"	"79Lip_I11"	0	318	540	468
5	4	4	"aliA"	"10Lip_M11"	0	319	491	398
5	5	4	"slrA"	"17Lip_A15"	0	320	1766	1661
5	6	4	"spr0747"	"37Lip_E15"	0	321	1772	1026
5	7	4	"spxB"	"13Cyt_A3"	0	322	1951	947
5	8	4	"clpP"	"66Cyt_E3"	0	323	2697	1543
5	9	4	"pavA"	"69Cyt_I3"	0	324	5626	4557
5	1	5	"spr0747"	"37Lip_E15"	0	325	4085	4006
5	2	5	"spxB"	"13Cyt_A3"	0	326	3453	3105
5	3	5	"clpP"	"66Cyt_E3"	0	327	2512	2401
5	4	5	"pavA"	"69Cyt_I3"	0	328	1278	1104
5	5	5	"eno"	"14Cyt_M3"	0	329	3079	2795
5	6	5	"PppA"	"70Cyt_A7"	-50	330	3230	1113
5	7	5	"ply"	"11Cyt_E7"	-50	331	9865	7124
5	8	5	"lytA"	"12Cyt_I7"	0	332	10873	8460
5	9	5	"GADPH"	"68Cyt_M7"	-50	333	3715	1805
5	1	6	"PppA"	"70Cyt_A7"	0	334	2588	2521
5	2	6	"ply"	"11Cyt_E7"	0	335	8921	8844
5	3	6	"lytA"	"12Cyt_I7"	0	336	6025	5952
5	4	6	"GADPH"	"68Cyt_M7"	0	337	1483	1405
5	5	6	"abc_sbp_2"	"30Lip_A11"	0	338	1074	751
5	6	6	"abc_sbp"	"29Lip_E11"	-50	339	3318	1337
5	7	6	"spr0174"	"79Lip_I11"	0	340	1263	-1146
5	8	6	"aliA"	"10Lip_M11"	0	341	705	473
5	9	6	"slrA"	"17Lip_A15"	0	342	1627	1540
5	1	7	"abc_sbp"	"29Lip_E11"	0	343	608	554
5	2	7	"spr0174"	"79Lip_I11"	0	344	225	165
5	3	7	"aliA"	"10Lip_M11"	0	345	263	202
5	4	7	"slrA"	"17Lip_A15"	0	346	579	520
5	5	7	"spr0747"	"37Lip_E15"	0	347	1652	1466
5	6	7	"spxB"	"13Cyt_A3"	-50	348	2071	434
5	7	7	"clpP"	"66Cyt_E3"	0	349	1621	859
5	8	7	"pavA"	"69Cyt_I3"	0	350	976	897
5	9	7	"eno"	"14Cyt_M3"	0	351	2319	2250
5	1	8	"spxB"	"13Cyt_A3"	0	352	328	280
5	2	8	"clpP"	"66Cyt_E3"	0	353	298	247
5	3	8	"pavA"	"69Cyt_I3"	0	354	246	194
5	4	8	"eno"	"14Cyt_M3"	0	355	584	530
5	5	8	"PppA"	"70Cyt_A7"	0	356	568	511
5	6	8	"ply"	"11Cyt_E7"	0	357	2741	2673
5	7	8	"lytA"	"12Cyt_I7"	0	358	2358	2292
5	8	8	"GADPH"	"68Cyt_M7"	0	359	676	616
5	9	8	"abc_sbp_2"	"30Lip_A11"	0	360	560	503
6	1	1	"psaA"	"6Lip_N7"	0	361	2145	2079
6	2	1	"ABC_SBP"	"57Lip_B11"	0	362	1917	1853
6	3	1	"ABC_SBP"	"52Lip_F11"	0	363	500	429
6	4	1	"piuA"	"18Lip_J11"	-50	364	3372	3076
6	5	1	"amiA"	"3Lip_N11"	-50	365	1530	1212
6	6	1	"msmE"	"78Lip_B15"	0	366	514	429
6	7	1	"MalX"	"22Lip_F15"	-50	367	214	153
6	8	1	"Buffer"	"Normaliz_J15"	-50	368	51	-1
6	9	1	"Buffer"	"Normaliz_N15"	-50	369	65	15
6	1	2	"msmE"	"78Lip_B15"	0	370	2684	2610
6	2	2	"MalX"	"22Lip_F15"	0	371	1698	1619
6	3	2	"prsA_ppmA"	"16Lip_B3"	0	372	2989	2827
6	4	2	"lmb"	"33Lip_F3"	-50	373	3771	1458
6	5	2	"piaA"	"15Lip_J3"	0	374	592	-219
6	6	2	"phtA"	"55Lip_N3"	0	375	1811	1362
6	7	2	"glnH"	"28Lip_B7"	-50	376	159	50
6	8	2	"pstS"	"80Lip_F7"	0	377	247	182
6	9	2	"aliB"	"1Lip_J7"	-50	378	106	54
6	1	3	"phtA"	"55Lip_N3"	0	379	14051	13971
6	2	3	"glnH"	"28Lip_B7"	0	380	1202	1000
6	3	3	"pstS"	"80Lip_F7"	0	381	1383	1098
6	4	3	"aliB"	"1Lip_J7"	-50	382	5013	2279
6	5	3	"psaA"	"6Lip_N7"	-50	383	663	-5
6	6	3	"ABC_SBP"	"57Lip_B11"	-50	384	414	10
6	7	3	"ABC_SBP"	"52Lip_F11"	-50	385	122	-28
6	8	3	"piuA"	"18Lip_J11"	0	386	343	238
6	9	3	"amiA"	"3Lip_N11"	-50	387	89	14
6	1	4	"ABC_SBP"	"57Lip_B11"	0	388	4520	4440
6	2	4	"ABC_SBP"	"52Lip_F11"	0	389	1240	1040
6	3	4	"piuA"	"18Lip_J11"	0	390	9036	8573
6	4	4	"amiA"	"3Lip_N11"	-50	391	5575	1073
6	5	4	"msmE"	"78Lip_B15"	-50	392	3725	-154
6	6	4	"MalX"	"22Lip_F15"	-50	393	544	-52
6	7	4	"prsA_ppmA"	"16Lip_B3"	0	394	1280	941
6	8	4	"lmb"	"33Lip_F3"	0	395	247	102
6	9	4	"piaA"	"15Lip_J3"	0	396	451	322
6	1	5	"MalX"	"22Lip_F15"	0	397	3207	3126
6	2	5	"prsA_ppmA"	"16Lip_B3"	0	398	4483	4396
6	3	5	"lmb"	"33Lip_F3"	-50	399	5534	4397
6	4	5	"piaA"	"15Lip_J3"	-50	400	8353	2777
6	5	5	"phtA"	"55Lip_N3"	-50	401	7260	1454
6	6	5	"glnH"	"28Lip_B7"	-50	402	2876	-684
6	7	5	"pstS"	"80Lip_F7"	-50	403	1550	622
6	8	5	"aliB"	"1Lip_J7"	0	404	1795	1327
6	9	5	"psaA"	"6Lip_N7"	0	405	682	621
6	1	6	"glnH"	"28Lip_B7"	0	406	2101	2016
6	2	6	"pstS"	"80Lip_F7"	0	407	1834	1745
6	3	6	"aliB"	"1Lip_J7"	0	408	3886	3791
6	4	6	"psaA"	"6Lip_N7"	0	409	4144	2036
6	5	6	"ABC_SBP"	"57Lip_B11"	-50	410	5714	410
6	6	6	"ABC_SBP"	"52Lip_F11"	-50	411	5430	263
6	7	6	"piuA"	"18Lip_J11"	-50	412	5367	2043
6	8	6	"amiA"	"3Lip_N11"	0	413	721	258
6	9	6	"msmE"	"78Lip_B15"	0	414	491	431
6	1	7	"ABC_SBP"	"52Lip_F11"	0	415	2163	2067
6	2	7	"piuA"	"18Lip_J11"	0	416	10464	10356
6	3	7	"amiA"	"3Lip_N11"	0	417	3204	2983
6	4	7	"msmE"	"78Lip_B15"	0	418	3613	3311
6	5	7	"MalX"	"22Lip_F15"	0	419	2175	1899
6	6	7	"prsA_ppmA"	"16Lip_B3"	0	420	5270	4482
6	7	7	"lmb"	"33Lip_F3"	0	421	2666	1734
6	8	7	"piaA"	"15Lip_J3"	0	422	4524	3936
6	9	7	"phtA"	"55Lip_N3"	0	423	5798	5733
6	1	8	"prsA_ppmA"	"16Lip_B3"	0	424	4700	4616
6	2	8	"lmb"	"33Lip_F3"	0	425	4971	4884
6	3	8	"piaA"	"15Lip_J3"	0	426	8325	8237
6	4	8	"phtA"	"55Lip_N3"	0	427	12871	12790
6	5	8	"glnH"	"28Lip_B7"	0	428	962	882
6	6	8	"pstS"	"80Lip_F7"	0	429	1232	1161
6	7	8	"aliB"	"1Lip_J7"	0	430	2000	1931
6	8	8	"psaA"	"6Lip_N7"	0	431	1891	1703
6	9	8	"ABC_SBP"	"57Lip_B11"	0	432	1590	1530
7	1	1	"cbpF"	"74N_term_wCS_O7"	0	433	774	687
7	2	1	"spr0693"	"34N_term_C11"	0	434	7884	7784
7	3	1	"ezrA"	"75N_term_G11"	0	435	1335	1221
7	4	1	"pepXP"	"72N_term_K11"	0	436	2628	835
7	5	1	"phtD"	"44N_term_O11"	-50	437	11648	7820
7	6	1	"phpA"	"27N_term_C15"	-50	438	19519	19404
7	7	1	"srtA"	"64N_term_wCS_G15"	0	439	5580	5502
7	8	1	"Buffer"	"Normaliz_K15"	-50	440	89	11
7	9	1	"Buffer"	"Normaliz_O15"	-50	441	79	1
7	1	2	"phpA"	"27N_term_C15"	0	442	26016	25811
7	2	2	"srtA"	"64N_term_wCS_G15"	0	443	3451	3354
7	3	2	"adcA"	"23Lip_C3"	0	444	872	780
7	4	2	"sp_2093"	"76N_term_G3"	0	445	1475	483
7	5	2	"comB"	"54N_term_K3"	0	446	2099	-747
7	6	2	"pspA"	"4N_term_O3"	-50	447	4859	3514
7	7	2	"pbpX"	"41N_term_C7"	0	448	3685	3020
7	8	2	"pbpA"	"9N_term_G7"	0	449	800	631
7	9	2	"spr0334"	"42Cyt_TMH_K7"	0	450	2843	2747
7	1	3	"pspA"	"4N_term_O3"	0	451	1405	1303
7	2	3	"pbpX"	"41N_term_C7"	0	452	1401	1307
7	3	3	"pbpA"	"9N_term_G7"	0	453	492	404
7	4	3	"spr0334"	"42Cyt_TMH_K7"	-50	454	5057	3936
7	5	3	"cbpF"	"74N_term_wCS_O7"	0	455	1852	263
7	6	3	"spr0693"	"34N_term_C11"	0	456	5588	4931
7	7	3	"ezrA"	"75N_term_G11"	0	457	2524	1593
7	8	3	"pepXP"	"72N_term_K11"	0	458	3086	1889
7	9	3	"phtD"	"44N_term_O11"	0	459	3073	2913
7	1	4	"spr0693"	"34N_term_C11"	0	460	8131	8045
7	2	4	"ezrA"	"75N_term_G11"	0	461	1535	1447
7	3	4	"pepXP"	"72N_term_K11"	0	462	1132	1021
7	4	4	"phtD"	"44N_term_O11"	-50	463	8618	2408
7	5	4	"phpA"	"27N_term_C15"	0	464	16966	12820
7	6	4	"srtA"	"64N_term_wCS_G15"	0	465	3986	2419
7	7	4	"adcA"	"23Lip_C3"	0	466	2264	1131
7	8	4	"sp_2093"	"76N_term_G3"	0	467	1728	497
7	9	4	"comB"	"54N_term_K3"	0	468	839	679
7	1	5	"srtA"	"64N_term_wCS_G15"	0	469	3474	3390
7	2	5	"adcA"	"23Lip_C3"	0	470	733	649
7	3	5	"sp_2093"	"76N_term_G3"	0	471	790	705
7	4	5	"comB"	"54N_term_K3"	0	472	477	354
7	5	5	"pspA"	"4N_term_O3"	0	473	1178	711
7	6	5	"pbpX"	"41N_term_C7"	0	474	1313	1197
7	7	5	"pbpA"	"9N_term_G7"	0	475	497	408
7	8	5	"spr0334"	"42Cyt_TMH_K7"	0	476	3110	3028
7	9	5	"cbpF"	"74N_term_wCS_O7"	0	477	727	652
7	1	6	"pbpX"	"41N_term_C7"	0	478	1270	1191
7	2	6	"pbpA"	"9N_term_G7"	0	479	442	355
7	3	6	"spr0334"	"42Cyt_TMH_K7"	0	480	2558	2473
7	4	6	"cbpF"	"74N_term_wCS_O7"	0	481	480	392
7	5	6	"spr0693"	"34N_term_C11"	0	482	7050	6963
7	6	6	"ezrA"	"75N_term_G11"	0	483	1547	1463
7	7	6	"pepXP"	"72N_term_K11"	0	484	1048	960
7	8	6	"phtD"	"44N_term_O11"	0	485	2161	2080
7	9	6	"phpA"	"27N_term_C15"	0	486	21968	21876
7	1	7	"ezrA"	"75N_term_G11"	0	487	1637	1565
7	2	7	"pepXP"	"72N_term_K11"	0	488	952	855
7	3	7	"phtD"	"44N_term_O11"	0	489	3606	3494
7	4	7	"phpA"	"27N_term_C15"	0	490	15902	15781
7	5	7	"srtA"	"64N_term_wCS_G15"	0	491	5275	5183
7	6	7	"adcA"	"23Lip_C3"	0	492	881	798
7	7	7	"sp_2093"	"76N_term_G3"	0	493	886	801
7	8	7	"comB"	"54N_term_K3"	0	494	588	502
7	9	7	"pspA"	"4N_term_O3"	0	495	1372	1273
7	1	8	"adcA"	"23Lip_C3"	0	496	668	597
7	2	8	"sp_2093"	"76N_term_G3"	0	497	719	638
7	3	8	"comB"	"54N_term_K3"	0	498	453	371
7	4	8	"pspA"	"4N_term_O3"	0	499	914	823
7	5	8	"pbpX"	"41N_term_C7"	0	500	1109	1029
7	6	8	"pbpA"	"9N_term_G7"	0	501	478	399
7	7	8	"spr0334"	"42Cyt_TMH_K7"	0	502	2483	2402
7	8	8	"cbpF"	"74N_term_wCS_O7"	0	503	576	497
7	9	8	"spr0693"	"34N_term_C11"	0	504	6943	6861
8	1	1	"pbp1b"	"47Cyt_TMH_P7"	0	505	585	525
8	2	1	"pcpA"	"62N_term_wCS_D11"	0	506	287	96
8	3	1	"sphtra"	"8N_term_H11"	0	507	95	40
8	4	1	"cps4C"	"97Mult_L11"	-50	508	48	-8
8	5	1	"rrgB"	"95Mult_P11"	-50	509	174	62
8	6	1	"TMP"	"96Mult_D15"	0	510	178	102
8	7	1	"LambdaSa04"	"94Mult_H15"	-50	511	48	1
8	8	1	"Buffer"	"Normaliz_L15"	-50	512	44	0
8	9	1	"Buffer"	"Normaliz_P15"	-50	513	43	0
8	1	2	"TMP"	"96Mult_D15"	0	514	159	95
8	2	2	"LambdaSa04"	"94Mult_H15"	-50	515	1671	698
8	3	2	"potD"	"65N_term_D3"	0	516	774	365
8	4	2	"pgdA"	"40N_term_H3"	0	517	267	27
8	5	2	"spr1370"	"38Cyt_TMH_L3"	0	518	424	94
8	6	2	"spr1418"	"82N_term_P3"	0	519	755	513
8	7	2	"stkP"	"67Cyt_TMH_D7"	0	520	562	320
8	8	2	"spr1584"	"83N_term_H7"	0	521	309	226
8	9	2	"pbp2A"	"53N_term_L7"	0	522	231	179
8	1	3	"spr1418"	"82N_term_P3"	0	523	2192	2032
8	2	3	"stkP"	"67Cyt_TMH_D7"	-50	524	1691	570
8	3	3	"spr1584"	"83N_term_H7"	-50	525	738	124
8	4	3	"pbp2A"	"53N_term_L7"	-50	526	390	113
8	5	3	"pbp1b"	"47Cyt_TMH_P7"	0	527	732	449
8	6	3	"pcpA"	"62N_term_wCS_D11"	-50	528	74	-87
8	7	3	"sphtra"	"8N_term_H11"	-50	529	243	-26
8	8	3	"cps4C"	"97Mult_L11"	-50	530	48	-194
8	9	3	"rrgB"	"95Mult_P11"	-50	531	134	33
8	1	4	"pcpA"	"62N_term_wCS_D11"	0	532	296	203
8	2	4	"sphtra"	"8N_term_H11"	-50	533	103	-138
8	3	4	"cps4C"	"97Mult_L11"	-50	534	47	-570
8	4	4	"rrgB"	"95Mult_P11"	0	535	337	102
8	5	4	"TMP"	"96Mult_D15"	0	536	158	-32
8	6	4	"LambdaSa04"	"94Mult_H15"	0	537	367	188
8	7	4	"potD"	"65N_term_D3"	0	538	327	131
8	8	4	"pgdA"	"40N_term_H3"	0	539	306	77
8	9	4	"spr1370"	"38Cyt_TMH_L3"	0	540	647	436
8	1	5	"LambdaSa04"	"94Mult_H15"	0	541	1861	1590
8	2	5	"potD"	"65N_term_D3"	0	542	1324	213
8	3	5	"pgdA"	"40N_term_H3"	-50	543	2175	287
8	4	5	"spr1370"	"38Cyt_TMH_L3"	-50	544	1645	57
8	5	5	"spr1418"	"82N_term_P3"	-50	545	143	-815
8	6	5	"stkP"	"67Cyt_TMH_D7"	0	546	852	393
8	7	5	"spr1584"	"83N_term_H7"	-50	547	253	89
8	8	5	"pbp2A"	"53N_term_L7"	-50	548	226	72
8	9	5	"pbp1b"	"47Cyt_TMH_P7"	0	549	262	213
8	1	6	"stkP"	"67Cyt_TMH_D7"	0	550	4595	4530
8	2	6	"spr1584"	"83N_term_H7"	0	551	1014	925
8	3	6	"pbp2A"	"53N_term_L7"	-50	552	2515	1133
8	4	6	"pbp1b"	"47Cyt_TMH_P7"	-50	553	2478	630
8	5	6	"pcpA"	"62N_term_wCS_D11"	-50	554	113	-828
8	6	6	"sphtra"	"8N_term_H11"	-50	555	834	-79
8	7	6	"cps4C"	"97Mult_L11"	-50	556	45	-303
8	8	6	"rrgB"	"95Mult_P11"	-50	557	70	14
8	9	6	"TMP"	"96Mult_D15"	-50	558	69	21
8	1	7	"sphtra"	"8N_term_H11"	0	559	179	125
8	2	7	"cps4C"	"97Mult_L11"	-50	560	50	-10
8	3	7	"rrgB"	"95Mult_P11"	-50	561	217	91
8	4	7	"TMP"	"96Mult_D15"	-50	562	235	-699
8	5	7	"LambdaSa04"	"94Mult_H15"	-50	563	1761	1615
8	6	7	"potD"	"65N_term_D3"	-50	564	651	546
8	7	7	"pgdA"	"40N_term_H3"	0	565	1309	385
8	8	7	"spr1370"	"38Cyt_TMH_L3"	0	566	1099	1019
8	9	7	"spr1418"	"82N_term_P3"	0	567	305	255
8	1	8	"potD"	"65N_term_D3"	0	568	917	863
8	2	8	"pgdA"	"40N_term_H3"	0	569	3151	3079
8	3	8	"spr1370"	"38Cyt_TMH_L3"	0	570	2481	2378
8	4	8	"spr1418"	"82N_term_P3"	0	571	2475	2390
8	5	8	"stkP"	"67Cyt_TMH_D7"	0	572	3008	2952
8	6	8	"spr1584"	"83N_term_H7"	0	573	603	552
8	7	8	"pbp2A"	"53N_term_L7"	0	574	1667	1613
8	8	8	"pbp1b"	"47Cyt_TMH_P7"	0	575	1473	1419
8	9	8	"pcpA"	"62N_term_wCS_D11"	-50	576	109	63
