# Supplementary material for: Data in support of proteomic analysis of pneumococcal pediatric clinical isolates to construct a protein array
Source: Data Brief. 2016 Feb 5;6:917–22. doi: 10.1016/j.dib.2016.01.057 (PMC4758182; doi:10.1016/j.dib.2016.01.057)
Supplement: Supplementary file 4 — Supplementary material [file mmc4.zip › Protein array raw data/IgG/C1_Sv11bis_IgG-Cy3.txt]

ATF	1.0
31	9    
"Type=GenePix Export 3"
"DateTime=2014/05/08 13:47:28"
"Settings=C:\Documents and Settings\Usuario\Escritorio\Datos Usuarios\Alfonso\Resultados ensayo\Mayo 2014\Escaneado_08-05-14\Suero v11bis\Sv11bis_IgG-Cy3.gps"
"GalFile=C:\Documents and Settings\Usuario\Escritorio\Datos Usuarios\Alfonso\Gals\Gal_Alfonso.2.gal"
"PixelSize=5"
"Wavelengths=n/a	532"
"ImageFiles=n/a	C:\Documents and Settings\Usuario\Escritorio\Datos Usuarios\Alfonso\Resultados ensayo\Mayo 2014\Escaneado_08-05-14\Suero v11bis\Sv11bis_IgG-Cy3.tif 1"
"NormalizationMethod=None"
"NormalizationFactors=n/a	1"
"JpegImage="
"StdDev=Type 1"
"RatioFormulations=W1/W2 (/532)"
"Barcode="
"BackgroundSubtraction=LocalFeature"
"ImageOrigin=0, 0"
"JpegOrigin=3320, 19390"
"Creator=GenePix Pro 4.1.1.4"
"Scanner=GenePix 4000B [92870]"
"FocusPosition=0"
"Temperature=31.3"
"LinesAveraged=1"
"Comment="
"PMTGain=n/a	400"
"ScanPower=n/a	100"
"LaserPower=n/a	3.75"
"LaserOnTime=n/a	43490"
"Filters=n/a	"
"ScanRegion=616,3787,3816,5200"
"Supplier=BioRobotics"
"ArrayerSoftwareName=TAS Application Suite (MicroGrid II)"
"ArrayerSoftwareVersion=2.2.2.5"
"Block"	"Column"	"Row"	"Name"	"ID"	"Flags"	"Index"	"F532 Median"	"F532 Median - B532"
1	1	1	"ABC_N/P"	"90Mult_M8"	0	1	125	66
1	2	1	"spr1221"	"99Mult_A12"	0	2	193	136
1	3	1	"spr1403"	"91Mult_E12"	0	3	251	196
1	4	1	"spr1496"	"92Mult_I12"	0	4	127	68
1	5	1	"ABC_NP"	"100Mult_M12"	0	5	221	152
1	6	1	"SP_0462"	"77CellW_A16"	0	6	1671	1365
1	7	1	"SP_0464"	"81CellW_E16"	0	7	910	829
1	8	1	"Buffer"	"Normaliz_I16"	-50	8	65	-1
1	9	1	"Buffer"	"Normaliz_M16"	-50	9	70	-1
1	1	2	"SP_0462"	"77CellW_A16"	0	10	3551	3460
1	2	2	"SP_0464"	"81CellW_E16"	0	11	789	636
1	3	2	"fstH"	"84Mult_A4"	0	12	1023	934
1	4	2	"comA"	"85Mult_E4"	0	13	241	115
1	5	2	"zmpB"	"86Mult_I4"	0	14	177	-74
1	6	2	"spr0601"	"98Mult_M4"	0	15	743	174
1	7	2	"celB"	"87Mult_A8"	-50	16	1829	1163
1	8	2	"iga"	"88Mult_E8"	0	17	3843	3724
1	9	2	"glnP"	"89Mult_I8"	0	18	809	652
1	1	3	"spr0601"	"98Mult_M4"	0	19	359	253
1	2	3	"celB"	"87Mult_A8"	-50	20	500	304
1	3	3	"iga"	"88Mult_E8"	0	21	844	744
1	4	3	"glnP"	"89Mult_I8"	0	22	185	81
1	5	3	"ABC_N/P"	"90Mult_M8"	0	23	167	71
1	6	3	"spr1221"	"99Mult_A12"	0	24	927	786
1	7	3	"spr1403"	"91Mult_E12"	0	25	1538	1362
1	8	3	"spr1496"	"92Mult_I12"	0	26	852	583
1	9	3	"ABC_NP"	"100Mult_M12"	0	27	7175	6700
1	1	4	"spr1221"	"99Mult_A12"	0	28	460	361
1	2	4	"spr1403"	"91Mult_E12"	0	29	498	389
1	3	4	"spr1496"	"92Mult_I12"	0	30	241	139
1	4	4	"ABC_NP"	"100Mult_M12"	0	31	1186	1067
1	5	4	"SP_0462"	"77CellW_A16"	0	32	4745	4610
1	6	4	"SP_0464"	"81CellW_E16"	-50	33	1585	1436
1	7	4	"fstH"	"84Mult_A4"	0	34	3351	3206
1	8	4	"comA"	"85Mult_E4"	0	35	490	335
1	9	4	"zmpB"	"86Mult_I4"	0	36	570	340
1	1	5	"SP_0464"	"81CellW_E16"	0	37	1724	1626
1	2	5	"fstH"	"84Mult_A4"	0	38	1509	1410
1	3	5	"comA"	"85Mult_E4"	0	39	404	313
1	4	5	"zmpB"	"86Mult_I4"	0	40	170	67
1	5	5	"spr0601"	"98Mult_M4"	0	41	329	214
1	6	5	"celB"	"87Mult_A8"	0	42	226	96
1	7	5	"iga"	"88Mult_E8"	0	43	717	617
1	8	5	"glnP"	"89Mult_I8"	-50	44	611	516
1	9	5	"ABC_N/P"	"90Mult_M8"	0	45	281	182
1	1	6	"celB"	"87Mult_A8"	0	46	501	407
1	2	6	"iga"	"88Mult_E8"	0	47	832	745
1	3	6	"glnP"	"89Mult_I8"	0	48	232	148
1	4	6	"ABC_N/P"	"90Mult_M8"	0	49	228	142
1	5	6	"spr1221"	"99Mult_A12"	0	50	416	323
1	6	6	"spr1403"	"91Mult_E12"	0	51	420	311
1	7	6	"spr1496"	"92Mult_I12"	0	52	255	159
1	8	6	"ABC_NP"	"100Mult_M12"	0	53	897	805
1	9	6	"SP_0462"	"77CellW_A16"	0	54	7514	7418
1	1	7	"spr1403"	"91Mult_E12"	0	55	654	567
1	2	7	"spr1496"	"92Mult_I12"	0	56	250	164
1	3	7	"ABC_NP"	"100Mult_M12"	0	57	1221	1131
1	4	7	"SP_0462"	"77CellW_A16"	0	58	4278	4178
1	5	7	"SP_0464"	"81CellW_E16"	0	59	2135	2040
1	6	7	"fstH"	"84Mult_A4"	0	60	1702	1609
1	7	7	"comA"	"85Mult_E4"	0	61	429	328
1	8	7	"zmpB"	"86Mult_I4"	0	62	226	131
1	9	7	"spr0601"	"98Mult_M4"	0	63	517	417
1	1	8	"fstH"	"84Mult_A4"	0	64	1785	1692
1	2	8	"comA"	"85Mult_E4"	0	65	721	624
1	3	8	"zmpB"	"86Mult_I4"	0	66	217	123
1	4	8	"spr0601"	"98Mult_M4"	0	67	597	495
1	5	8	"celB"	"87Mult_A8"	0	68	526	424
1	6	8	"iga"	"88Mult_E8"	0	69	1594	1499
1	7	8	"glnP"	"89Mult_I8"	0	70	306	208
1	8	8	"ABC_N/P"	"90Mult_M8"	0	71	308	214
1	9	8	"spr1221"	"99Mult_A12"	0	72	745	652
2	1	1	"lytB"	"31CellW_N8"	0	73	724	658
2	2	1	"prtA"	"20CellW_B12"	0	74	1088	985
2	3	1	"bgaA"	"43CellW_F12"	0	75	653	581
2	4	1	"nanA"	"46CellW_J12"	-50	76	254	160
2	5	1	"spr1652/pfbA"	"25CellW_N12"	-50	77	264	197
2	6	1	"nisP"	"39CellW_B16"	-50	78	139	70
2	7	1	"spr1906"	"73CellW_F16"	-50	79	97	43
2	8	1	"Buffer"	"Normaliz_J16"	-50	80	45	-2
2	9	1	"Buffer"	"Normaliz_N16"	-50	81	45	-3
2	1	2	"nisP"	"39CellW_B16"	0	82	722	536
2	2	2	"spr1906"	"73CellW_F16"	0	83	1032	695
2	3	2	"psrP"	"71CellW_B4"	-50	84	1181	539
2	4	2	"pblB_nt"	"48CellW_F4"	-50	85	620	-131
2	5	2	"pblB_ct"	"49CellW_J4"	0	86	863	513
2	6	2	"spr0075/pfbB"	"24CellW_N4"	-50	87	802	507
2	7	2	"pulA"	"19CellW_B8"	-50	88	624	364
2	8	2	"hysA"	"51CellW_F8"	-50	89	299	180
2	9	2	"spr0328"	"26CellW_J8"	-50	90	230	177
2	1	3	"spr0075/pfbB"	"24CellW_N4"	0	91	1427	1337
2	2	3	"pulA"	"19CellW_B8"	-50	92	689	148
2	3	3	"hysA"	"51CellW_F8"	-50	93	464	306
2	4	3	"spr0328"	"26CellW_J8"	-50	94	971	495
2	5	3	"lytB"	"31CellW_N8"	-50	95	318	86
2	6	3	"prtA"	"20CellW_B12"	-50	96	1356	413
2	7	3	"bgaA"	"43CellW_F12"	-50	97	793	-379
2	8	3	"nanA"	"46CellW_J12"	-50	98	317	-562
2	9	3	"spr1652/pfbA"	"25CellW_N12"	-50	99	796	713
2	1	4	"prtA"	"20CellW_B12"	-50	100	1981	1876
2	2	4	"bgaA"	"43CellW_F12"	-50	101	3349	555
2	3	4	"nanA"	"46CellW_J12"	-50	102	902	-369
2	4	4	"spr1652/pfbA"	"25CellW_N12"	-50	103	1182	207
2	5	4	"nisP"	"39CellW_B16"	-50	104	199	106
2	6	4	"spr1906"	"73CellW_F16"	-50	105	581	385
2	7	4	"psrP"	"71CellW_B4"	-50	106	1874	221
2	8	4	"pblB_nt"	"48CellW_F4"	-50	107	1796	183
2	9	4	"pblB_ct"	"49CellW_J4"	0	108	766	693
2	1	5	"spr1906"	"73CellW_F16"	-50	109	1307	1189
2	2	5	"psrP"	"71CellW_B4"	-50	110	4420	757
2	3	5	"pblB_nt"	"48CellW_F4"	-50	111	4414	872
2	4	5	"pblB_ct"	"49CellW_J4"	-50	112	4129	916
2	5	5	"spr0075/pfbB"	"24CellW_N4"	-50	113	2902	2474
2	6	5	"pulA"	"19CellW_B8"	0	114	521	326
2	7	5	"hysA"	"51CellW_F8"	0	115	516	286
2	8	5	"spr0328"	"26CellW_J8"	0	116	898	603
2	9	5	"lytB"	"31CellW_N8"	-50	117	1034	954
2	1	6	"pulA"	"19CellW_B8"	0	118	533	421
2	2	6	"hysA"	"51CellW_F8"	-50	119	1256	613
2	3	6	"spr0328"	"26CellW_J8"	-50	120	1938	228
2	4	6	"lytB"	"31CellW_N8"	-50	121	2354	753
2	5	6	"prtA"	"20CellW_B12"	-50	122	1303	1171
2	6	6	"bgaA"	"43CellW_F12"	-50	123	2001	1782
2	7	6	"nanA"	"46CellW_J12"	-50	124	1206	-225
2	8	6	"spr1652/pfbA"	"25CellW_N12"	-50	125	1833	1520
2	9	6	"nisP"	"39CellW_B16"	-50	126	878	723
2	1	7	"bgaA"	"43CellW_F12"	-50	127	1450	1317
2	2	7	"nanA"	"46CellW_J12"	-50	128	346	-1379
2	3	7	"spr1652/pfbA"	"25CellW_N12"	-50	129	3120	2969
2	4	7	"nisP"	"39CellW_B16"	-50	130	528	381
2	5	7	"spr1906"	"73CellW_F16"	-50	131	1281	1105
2	6	7	"psrP"	"71CellW_B4"	-50	132	4038	1623
2	7	7	"pblB_nt"	"48CellW_F4"	-50	133	2872	290
2	8	7	"pblB_ct"	"49CellW_J4"	-50	134	1600	-357
2	9	7	"spr0075/pfbB"	"24CellW_N4"	-50	135	3760	2376
2	1	8	"psrP"	"71CellW_B4"	0	136	813	425
2	2	8	"pblB_nt"	"48CellW_F4"	-50	137	1455	198
2	3	8	"pblB_ct"	"49CellW_J4"	0	138	2442	2276
2	4	8	"spr0075/pfbB"	"24CellW_N4"	-50	139	3505	3225
2	5	8	"pulA"	"19CellW_B8"	-50	140	3615	3480
2	6	8	"hysA"	"51CellW_F8"	0	141	713	599
2	7	8	"spr0328"	"26CellW_J8"	0	142	1608	1404
2	8	8	"lytB"	"31CellW_N8"	0	143	1001	773
2	9	8	"prtA"	"20CellW_B12"	-50	144	2076	1822
3	1	1	"nanB"	"58Secret_O8"	0	145	3519	3444
3	2	1	"spr1875"	"7Secret_C12"	0	146	3050	2967
3	3	1	"galU"	"21Secret_G12"	0	147	2487	2412
3	4	1	"cbpA"	"5Secret_K12"	0	148	3571	3487
3	5	1	"gsp_781"	"2Secret_O12"	0	149	13454	13379
3	6	1	"Control_1"	"C16"	0	150	578	510
3	7	1	"Control_2"	"G16"	-50	151	79	9
3	8	1	"Buffer"	"Normaliz_K16"	-50	152	88	11
3	9	1	"Buffer"	"Normaliz_O16"	-50	153	79	3
3	1	2	"Control_1"	"C16"	0	154	901	762
3	2	2	"Control_2"	"G16"	-50	155	266	133
3	3	2	"bloodAB"	"59Secret_C4"	0	156	2395	2273
3	4	2	"strH"	"32Secret_G4"	0	157	6993	6541
3	5	2	"lysM"	"50Secret_K4"	0	158	1324	1229
3	6	2	"lytB"	"63Secret_O4"	0	159	2155	2055
3	7	2	"phtE"	"45Secret_C8"	0	160	5318	4886
3	8	2	"spr0931"	"36Secret_G8"	0	161	4521	4400
3	9	2	"lytC"	"56Secret_K8"	0	162	4482	4390
3	1	3	"lytB"	"63Secret_O4"	0	163	1732	1602
3	2	3	"phtE"	"45Secret_C8"	0	164	5718	5581
3	3	3	"spr0931"	"36Secret_G8"	0	165	1833	1716
3	4	3	"lytC"	"56Secret_K8"	0	166	2934	2832
3	5	3	"nanB"	"58Secret_O8"	0	167	3406	3318
3	6	3	"spr1875"	"7Secret_C12"	0	168	2841	1166
3	7	3	"galU"	"21Secret_G12"	0	169	3575	1559
3	8	3	"cbpA"	"5Secret_K12"	0	170	4363	3383
3	9	3	"gsp_781"	"2Secret_O12"	0	171	10309	9633
3	1	4	"spr1875"	"7Secret_C12"	0	172	3097	2940
3	2	4	"galU"	"21Secret_G12"	0	173	2698	2507
3	3	4	"cbpA"	"5Secret_K12"	0	174	4820	4669
3	4	4	"gsp_781"	"2Secret_O12"	0	175	11081	10993
3	5	4	"Control_1"	"C16"	0	176	696	623
3	6	4	"Control_2"	"G16"	-50	177	77	-14
3	7	4	"bloodAB"	"59Secret_C4"	0	178	2543	1233
3	8	4	"strH"	"32Secret_G4"	-50	179	2991	1626
3	9	4	"lysM"	"50Secret_K4"	0	180	1209	1076
3	1	5	"Control_2"	"G16"	-50	181	97	-13
3	2	5	"bloodAB"	"59Secret_C4"	0	182	2193	2081
3	3	5	"strH"	"32Secret_G4"	-50	183	5951	5241
3	4	5	"lysM"	"50Secret_K4"	0	184	1653	1557
3	5	5	"lytB"	"63Secret_O4"	0	185	1663	1589
3	6	5	"phtE"	"45Secret_C8"	0	186	3863	3777
3	7	5	"spr0931"	"36Secret_G8"	-50	187	1518	837
3	8	5	"lytC"	"56Secret_K8"	0	188	1962	1814
3	9	5	"nanB"	"58Secret_O8"	0	189	2692	2628
3	1	6	"phtE"	"45Secret_C8"	0	190	5770	5649
3	2	6	"spr0931"	"36Secret_G8"	0	191	1884	1778
3	3	6	"lytC"	"56Secret_K8"	0	192	3210	3078
3	4	6	"nanB"	"58Secret_O8"	0	193	3522	3421
3	5	6	"spr1875"	"7Secret_C12"	0	194	2594	2517
3	6	6	"galU"	"21Secret_G12"	0	195	2363	2251
3	7	6	"cbpA"	"5Secret_K12"	0	196	6537	6330
3	8	6	"gsp_781"	"2Secret_O12"	0	197	8530	8463
3	9	6	"Control_1"	"C16"	0	198	483	420
3	1	7	"galU"	"21Secret_G12"	0	199	2600	2421
3	2	7	"cbpA"	"5Secret_K12"	0	200	4058	3711
3	3	7	"gsp_781"	"2Secret_O12"	0	201	11759	11655
3	4	7	"Control_1"	"C16"	0	202	747	672
3	5	7	"Control_2"	"G16"	-50	203	76	6
3	6	7	"bloodAB"	"59Secret_C4"	-50	204	2028	1891
3	7	7	"strH"	"32Secret_G4"	-50	205	2744	1344
3	8	7	"lysM"	"50Secret_K4"	0	206	1744	1668
3	9	7	"lytB"	"63Secret_O4"	0	207	1808	1743
3	1	8	"bloodAB"	"59Secret_C4"	0	208	2551	2409
3	2	8	"strH"	"32Secret_G4"	0	209	2109	1997
3	3	8	"lysM"	"50Secret_K4"	0	210	4063	3975
3	4	8	"lytB"	"63Secret_O4"	0	211	2073	1988
3	5	8	"phtE"	"45Secret_C8"	0	212	6025	5942
3	6	8	"spr0931"	"36Secret_G8"	0	213	2486	2396
3	7	8	"lytC"	"56Secret_K8"	0	214	2934	2849
3	8	8	"nanB"	"58Secret_O8"	0	215	4285	4188
3	9	8	"spr1875"	"7Secret_C12"	0	216	3793	3667
4	1	1	"Control_10"	"P8"	-50	217	56	9
4	2	1	"Control_11"	"D12"	-50	218	45	2
4	3	1	"Control_12"	"H12"	0	219	65	23
4	4	1	"Buffer"	"Normaliz_L12"	-50	220	42	0
4	5	1	"Buffer"	"Normaliz_P12"	-50	221	46	2
4	6	1	"Control+"	"Rango0.2_D16"	0	222	405	292
4	7	1	"Control+"	"Rango0.1_H16"	-50	223	91	19
4	8	1	"Buffer"	"Normaliz_L16"	-50	224	47	4
4	9	1	"Buffer"	"Normaliz_P16"	-50	225	40	0
4	1	2	"Control+"	"Rango0.2_D16"	0	226	1090	1017
4	2	2	"Control+"	"Rango0.1_H16"	0	227	112	66
4	3	2	"Control_3"	"D4"	0	228	75	33
4	4	2	"Control_4"	"H4"	-50	229	45	2
4	5	2	"Control_5"	"L4"	-50	230	44	1
4	6	2	"Control_6"	"P4"	-50	231	43	-2
4	7	2	"Control_7"	"D8"	-50	232	67	16
4	8	2	"Control_8"	"H8"	-50	233	74	23
4	9	2	"Control_9"	"L8"	-50	234	41	0
4	1	3	"Control_6"	"P4"	-50	235	45	-4
4	2	3	"Control_7"	"D8"	0	236	69	21
4	3	3	"Control_8"	"H8"	-50	237	49	2
4	4	3	"Control_9"	"L8"	-50	238	47	0
4	5	3	"Control_10"	"P8"	-50	239	48	3
4	6	3	"Control_11"	"D12"	0	240	56	12
4	7	3	"Control_12"	"H12"	0	241	68	19
4	8	3	"Buffer"	"Normaliz_L12"	-50	242	83	29
4	9	3	"Buffer"	"Normaliz_P12"	-50	243	41	-1
4	1	4	"Control_11"	"D12"	0	244	71	22
4	2	4	"Control_12"	"H12"	0	245	195	146
4	3	4	"Buffer"	"Normaliz_L12"	-50	246	53	2
4	4	4	"Buffer"	"Normaliz_P12"	-50	247	49	-2
4	5	4	"Control+"	"Rango0.2_D16"	0	248	1654	1602
4	6	4	"Control+"	"Rango0.1_H16"	0	249	164	118
4	7	4	"Control_3"	"D4"	-50	250	49	2
4	8	4	"Control_4"	"H4"	0	251	125	70
4	9	4	"Control_5"	"L4"	-50	252	50	4
4	1	5	"Control+"	"Rango0.1_H16"	0	253	5449	5394
4	2	5	"Control_3"	"D4"	0	254	160	108
4	3	5	"Control_4"	"H4"	-50	255	63	6
4	4	5	"Control_5"	"L4"	0	256	122	69
4	5	5	"Control_6"	"P4"	-50	257	46	-3
4	6	5	"Control_7"	"D8"	0	258	63	18
4	7	5	"Control_8"	"H8"	-50	259	44	-2
4	8	5	"Control_9"	"L8"	0	260	150	98
4	9	5	"Control_10"	"P8"	0	261	92	44
4	1	6	"Control_7"	"D8"	0	262	152	90
4	2	6	"Control_8"	"H8"	-50	263	64	4
4	3	6	"Control_9"	"L8"	0	264	157	96
4	4	6	"Control_10"	"P8"	0	265	108	52
4	5	6	"Control_11"	"D12"	-50	266	55	5
4	6	6	"Control_12"	"H12"	0	267	174	127
4	7	6	"Buffer"	"Normaliz_L12"	-50	268	48	0
4	8	6	"Buffer"	"Normaliz_P12"	-50	269	61	7
4	9	6	"Control+"	"Rango0.2_D16"	0	270	3620	3569
4	1	7	"Control_12"	"H12"	0	271	734	666
4	2	7	"Buffer"	"Normaliz_L12"	-50	272	67	1
4	3	7	"Buffer"	"Normaliz_P12"	-50	273	68	4
4	4	7	"Control+"	"Rango0.2_D16"	0	274	5323	5257
4	5	7	"Control+"	"Rango0.1_H16"	0	275	526	468
4	6	7	"Control_3"	"D4"	0	276	369	315
4	7	7	"Control_4"	"H4"	-50	277	56	-3
4	8	7	"Control_5"	"L4"	0	278	124	60
4	9	7	"Control_6"	"P4"	-50	279	64	5
4	1	8	"Control_3"	"D4"	0	280	1975	1904
4	2	8	"Control_4"	"H4"	-50	281	75	4
4	3	8	"Control_5"	"L4"	0	282	285	215
4	4	8	"Control_6"	"P4"	-50	283	76	2
4	5	8	"Control_7"	"D8"	0	284	192	125
4	6	8	"Control_8"	"H8"	0	285	101	37
4	7	8	"Control_9"	"L8"	0	286	192	121
4	8	8	"Control_10"	"P8"	0	287	249	172
4	9	8	"Control_11"	"D12"	0	288	164	92
5	1	1	"GADPH"	"68Cyt_M7"	0	289	3856	3759
5	2	1	"abc_sbp_2"	"30Lip_A11"	0	290	4260	4163
5	3	1	"abc_sbp"	"29Lip_E11"	0	291	2734	2643
5	4	1	"spr0174"	"79Lip_I11"	0	292	1420	1327
5	5	1	"aliA"	"10Lip_M11"	0	293	2601	2481
5	6	1	"slrA"	"17Lip_A15"	0	294	3300	3019
5	7	1	"spr0747"	"37Lip_E15"	0	295	3002	2900
5	8	1	"Buffer"	"Normaliz_I15"	-50	296	114	26
5	9	1	"Buffer"	"Normaliz_M15"	-50	297	87	10
5	1	2	"slrA"	"17Lip_A15"	0	298	2973	2870
5	2	2	"spr0747"	"37Lip_E15"	0	299	3305	3212
5	3	2	"spxB"	"13Cyt_A3"	0	300	3243	3162
5	4	2	"clpP"	"66Cyt_E3"	0	301	2956	2865
5	5	2	"pavA"	"69Cyt_I3"	0	302	2665	2356
5	6	2	"eno"	"14Cyt_M3"	0	303	4698	2147
5	7	2	"PppA"	"70Cyt_A7"	0	304	6667	4159
5	8	2	"ply"	"11Cyt_E7"	0	305	5198	4314
5	9	2	"lytA"	"12Cyt_I7"	0	306	9726	9639
5	1	3	"eno"	"14Cyt_M3"	0	307	5019	4925
5	2	3	"PppA"	"70Cyt_A7"	0	308	2487	2401
5	3	3	"ply"	"11Cyt_E7"	0	309	7841	7764
5	4	3	"lytA"	"12Cyt_I7"	0	310	7583	7506
5	5	3	"GADPH"	"68Cyt_M7"	0	311	2482	2382
5	6	3	"abc_sbp_2"	"30Lip_A11"	0	312	3134	1189
5	7	3	"abc_sbp"	"29Lip_E11"	-50	313	2846	641
5	8	3	"spr0174"	"79Lip_I11"	0	314	3194	760
5	9	3	"aliA"	"10Lip_M11"	-50	315	6617	4493
5	1	4	"abc_sbp_2"	"30Lip_A11"	0	316	2864	2779
5	2	4	"abc_sbp"	"29Lip_E11"	0	317	1621	1544
5	3	4	"spr0174"	"79Lip_I11"	0	318	808	740
5	4	4	"aliA"	"10Lip_M11"	0	319	902	830
5	5	4	"slrA"	"17Lip_A15"	0	320	1592	517
5	6	4	"spr0747"	"37Lip_E15"	-50	321	3131	854
5	7	4	"spxB"	"13Cyt_A3"	-50	322	4183	1874
5	8	4	"clpP"	"66Cyt_E3"	0	323	2585	456
5	9	4	"pavA"	"69Cyt_I3"	0	324	5987	3999
5	1	5	"spr0747"	"37Lip_E15"	0	325	1991	1919
5	2	5	"spxB"	"13Cyt_A3"	0	326	1653	1591
5	3	5	"clpP"	"66Cyt_E3"	0	327	1505	1447
5	4	5	"pavA"	"69Cyt_I3"	0	328	1296	1235
5	5	5	"eno"	"14Cyt_M3"	0	329	2494	2347
5	6	5	"PppA"	"70Cyt_A7"	-50	330	3781	1307
5	7	5	"ply"	"11Cyt_E7"	0	331	4010	1192
5	8	5	"lytA"	"12Cyt_I7"	0	332	6635	4551
5	9	5	"GADPH"	"68Cyt_M7"	0	333	3052	2941
5	1	6	"PppA"	"70Cyt_A7"	0	334	1057	995
5	2	6	"ply"	"11Cyt_E7"	0	335	3711	3657
5	3	6	"lytA"	"12Cyt_I7"	0	336	4025	3972
5	4	6	"GADPH"	"68Cyt_M7"	0	337	1261	1206
5	5	6	"abc_sbp_2"	"30Lip_A11"	0	338	1510	1451
5	6	6	"abc_sbp"	"29Lip_E11"	0	339	1166	1094
5	7	6	"spr0174"	"79Lip_I11"	0	340	1013	845
5	8	6	"aliA"	"10Lip_M11"	0	341	1206	1090
5	9	6	"slrA"	"17Lip_A15"	0	342	2534	2440
5	1	7	"abc_sbp"	"29Lip_E11"	0	343	644	586
5	2	7	"spr0174"	"79Lip_I11"	0	344	317	263
5	3	7	"aliA"	"10Lip_M11"	0	345	475	422
5	4	7	"slrA"	"17Lip_A15"	0	346	1092	1035
5	5	7	"spr0747"	"37Lip_E15"	0	347	1524	1464
5	6	7	"spxB"	"13Cyt_A3"	0	348	1814	1750
5	7	7	"clpP"	"66Cyt_E3"	0	349	2084	2000
5	8	7	"pavA"	"69Cyt_I3"	0	350	1925	1850
5	9	7	"eno"	"14Cyt_M3"	0	351	4349	4266
5	1	8	"spxB"	"13Cyt_A3"	0	352	990	927
5	2	8	"clpP"	"66Cyt_E3"	0	353	870	803
5	3	8	"pavA"	"69Cyt_I3"	0	354	795	737
5	4	8	"eno"	"14Cyt_M3"	0	355	1800	1744
5	5	8	"PppA"	"70Cyt_A7"	0	356	1118	1058
5	6	8	"ply"	"11Cyt_E7"	0	357	5321	5261
5	7	8	"lytA"	"12Cyt_I7"	0	358	5971	5905
5	8	8	"GADPH"	"68Cyt_M7"	0	359	2094	2029
5	9	8	"abc_sbp_2"	"30Lip_A11"	0	360	2788	2713
6	1	1	"psaA"	"6Lip_N7"	0	361	4503	4384
6	2	1	"ABC_SBP"	"57Lip_B11"	0	362	6660	6574
6	3	1	"ABC_SBP"	"52Lip_F11"	0	363	3801	3634
6	4	1	"piuA"	"18Lip_J11"	0	364	11630	11331
6	5	1	"amiA"	"3Lip_N11"	0	365	7189	7022
6	6	1	"msmE"	"78Lip_B15"	0	366	3478	2885
6	7	1	"MalX"	"22Lip_F15"	0	367	1577	1320
6	8	1	"Buffer"	"Normaliz_J15"	-50	368	171	59
6	9	1	"Buffer"	"Normaliz_N15"	-50	369	113	25
6	1	2	"msmE"	"78Lip_B15"	0	370	3748	3653
6	2	2	"MalX"	"22Lip_F15"	0	371	3019	2926
6	3	2	"prsA_ppmA"	"16Lip_B3"	0	372	3748	3647
6	4	2	"lmb"	"33Lip_F3"	0	373	8164	7347
6	5	2	"piaA"	"15Lip_J3"	0	374	9203	3825
6	6	2	"phtA"	"55Lip_N3"	0	375	6743	3735
6	7	2	"glnH"	"28Lip_B7"	0	376	3536	2773
6	8	2	"pstS"	"80Lip_F7"	0	377	2789	2578
6	9	2	"aliB"	"1Lip_J7"	0	378	839	753
6	1	3	"phtA"	"55Lip_N3"	0	379	14042	13955
6	2	3	"glnH"	"28Lip_B7"	0	380	3305	3192
6	3	3	"pstS"	"80Lip_F7"	0	381	2222	2089
6	4	3	"aliB"	"1Lip_J7"	0	382	1947	1782
6	5	3	"psaA"	"6Lip_N7"	0	383	3167	2738
6	6	3	"ABC_SBP"	"57Lip_B11"	0	384	4651	1316
6	7	3	"ABC_SBP"	"52Lip_F11"	0	385	2960	1587
6	8	3	"piuA"	"18Lip_J11"	0	386	1213	642
6	9	3	"amiA"	"3Lip_N11"	0	387	862	778
6	1	4	"ABC_SBP"	"57Lip_B11"	0	388	5712	5616
6	2	4	"ABC_SBP"	"52Lip_F11"	0	389	2908	2706
6	3	4	"piuA"	"18Lip_J11"	0	390	11474	11278
6	4	4	"amiA"	"3Lip_N11"	0	391	1822	1528
6	5	4	"msmE"	"78Lip_B15"	0	392	3354	47
6	6	4	"MalX"	"22Lip_F15"	0	393	4825	101
6	7	4	"prsA_ppmA"	"16Lip_B3"	0	394	6591	1483
6	8	4	"lmb"	"33Lip_F3"	0	395	2221	-1222
6	9	4	"piaA"	"15Lip_J3"	0	396	5182	5107
6	1	5	"MalX"	"22Lip_F15"	0	397	3415	3306
6	2	5	"prsA_ppmA"	"16Lip_B3"	0	398	3546	3375
6	3	5	"lmb"	"33Lip_F3"	0	399	2453	2353
6	4	5	"piaA"	"15Lip_J3"	0	400	10780	10677
6	5	5	"phtA"	"55Lip_N3"	0	401	10526	8827
6	6	5	"glnH"	"28Lip_B7"	0	402	3308	1137
6	7	5	"pstS"	"80Lip_F7"	-50	403	4536	286
6	8	5	"aliB"	"1Lip_J7"	0	404	2793	-366
6	9	5	"psaA"	"6Lip_N7"	0	405	1562	1497
6	1	6	"glnH"	"28Lip_B7"	0	406	4299	4099
6	2	6	"pstS"	"80Lip_F7"	0	407	2527	2385
6	3	6	"aliB"	"1Lip_J7"	0	408	1933	1841
6	4	6	"psaA"	"6Lip_N7"	0	409	3451	3344
6	5	6	"ABC_SBP"	"57Lip_B11"	0	410	5550	5405
6	6	6	"ABC_SBP"	"52Lip_F11"	0	411	2356	2230
6	7	6	"piuA"	"18Lip_J11"	0	412	9803	9634
6	8	6	"amiA"	"3Lip_N11"	0	413	1333	1245
6	9	6	"msmE"	"78Lip_B15"	0	414	1357	1302
6	1	7	"ABC_SBP"	"52Lip_F11"	0	415	4330	4091
6	2	7	"piuA"	"18Lip_J11"	0	416	12263	12033
6	3	7	"amiA"	"3Lip_N11"	0	417	1850	1740
6	4	7	"msmE"	"78Lip_B15"	0	418	4633	4527
6	5	7	"MalX"	"22Lip_F15"	0	419	2853	2758
6	6	7	"prsA_ppmA"	"16Lip_B3"	0	420	3212	3129
6	7	7	"lmb"	"33Lip_F3"	0	421	2335	2243
6	8	7	"piaA"	"15Lip_J3"	0	422	6856	6773
6	9	7	"phtA"	"55Lip_N3"	0	423	5123	5067
6	1	8	"prsA_ppmA"	"16Lip_B3"	0	424	4880	4760
6	2	8	"lmb"	"33Lip_F3"	0	425	3392	3277
6	3	8	"piaA"	"15Lip_J3"	0	426	11158	11070
6	4	8	"phtA"	"55Lip_N3"	0	427	10184	10087
6	5	8	"glnH"	"28Lip_B7"	0	428	3237	3141
6	6	8	"pstS"	"80Lip_F7"	0	429	2166	2091
6	7	8	"aliB"	"1Lip_J7"	0	430	1417	1347
6	8	8	"psaA"	"6Lip_N7"	0	431	1523	1462
6	9	8	"ABC_SBP"	"57Lip_B11"	0	432	1330	1281
7	1	1	"cbpF"	"74N_term_wCS_O7"	0	433	1215	1126
7	2	1	"spr0693"	"34N_term_C11"	0	434	6534	6444
7	3	1	"ezrA"	"75N_term_G11"	0	435	1689	1608
7	4	1	"pepXP"	"72N_term_K11"	0	436	1756	1674
7	5	1	"phtD"	"44N_term_O11"	0	437	3697	3612
7	6	1	"phpA"	"27N_term_C15"	0	438	17383	17292
7	7	1	"srtA"	"64N_term_wCS_G15"	0	439	7065	6985
7	8	1	"Buffer"	"Normaliz_K15"	-50	440	110	35
7	9	1	"Buffer"	"Normaliz_O15"	-50	441	83	11
7	1	2	"phpA"	"27N_term_C15"	0	442	18985	18822
7	2	2	"srtA"	"64N_term_wCS_G15"	0	443	4229	4084
7	3	2	"adcA"	"23Lip_C3"	0	444	1633	1541
7	4	2	"sp_2093"	"76N_term_G3"	0	445	1449	1338
7	5	2	"comB"	"54N_term_K3"	0	446	860	748
7	6	2	"pspA"	"4N_term_O3"	0	447	2314	2186
7	7	2	"pbpX"	"41N_term_C7"	0	448	2490	2326
7	8	2	"pbpA"	"9N_term_G7"	0	449	1064	901
7	9	2	"spr0334"	"42Cyt_TMH_K7"	0	450	8323	8223
7	1	3	"pspA"	"4N_term_O3"	0	451	2481	2333
7	2	3	"pbpX"	"41N_term_C7"	0	452	1608	1451
7	3	3	"pbpA"	"9N_term_G7"	0	453	438	348
7	4	3	"spr0334"	"42Cyt_TMH_K7"	0	454	2395	2291
7	5	3	"cbpF"	"74N_term_wCS_O7"	0	455	822	703
7	6	3	"spr0693"	"34N_term_C11"	0	456	5347	5163
7	7	3	"ezrA"	"75N_term_G11"	0	457	4676	4169
7	8	3	"pepXP"	"72N_term_K11"	0	458	5794	5119
7	9	3	"phtD"	"44N_term_O11"	0	459	4676	4429
7	1	4	"spr0693"	"34N_term_C11"	0	460	5021	4751
7	2	4	"ezrA"	"75N_term_G11"	0	461	1615	1271
7	3	4	"pepXP"	"72N_term_K11"	0	462	1379	1257
7	4	4	"phtD"	"44N_term_O11"	0	463	2433	2284
7	5	4	"phpA"	"27N_term_C15"	0	464	13926	12825
7	6	4	"srtA"	"64N_term_wCS_G15"	0	465	3256	2388
7	7	4	"adcA"	"23Lip_C3"	0	466	3339	2276
7	8	4	"sp_2093"	"76N_term_G3"	0	467	5009	3744
7	9	4	"comB"	"54N_term_K3"	0	468	1154	1056
7	1	5	"srtA"	"64N_term_wCS_G15"	0	469	5321	5094
7	2	5	"adcA"	"23Lip_C3"	0	470	1613	1392
7	3	5	"sp_2093"	"76N_term_G3"	0	471	1564	1394
7	4	5	"comB"	"54N_term_K3"	0	472	657	457
7	5	5	"pspA"	"4N_term_O3"	0	473	2636	1083
7	6	5	"pbpX"	"41N_term_C7"	0	474	1708	1125
7	7	5	"pbpA"	"9N_term_G7"	0	475	938	263
7	8	5	"spr0334"	"42Cyt_TMH_K7"	0	476	2376	1720
7	9	5	"cbpF"	"74N_term_wCS_O7"	0	477	1331	1238
7	1	6	"pbpX"	"41N_term_C7"	0	478	3247	3051
7	2	6	"pbpA"	"9N_term_G7"	0	479	621	426
7	3	6	"spr0334"	"42Cyt_TMH_K7"	0	480	3053	2864
7	4	6	"cbpF"	"74N_term_wCS_O7"	0	481	1207	1011
7	5	6	"spr0693"	"34N_term_C11"	0	482	6331	5988
7	6	6	"ezrA"	"75N_term_G11"	0	483	2346	2037
7	7	6	"pepXP"	"72N_term_K11"	0	484	2318	2202
7	8	6	"phtD"	"44N_term_O11"	0	485	2394	2304
7	9	6	"phpA"	"27N_term_C15"	0	486	17140	17040
7	1	7	"ezrA"	"75N_term_G11"	0	487	2818	2625
7	2	7	"pepXP"	"72N_term_K11"	0	488	1326	1063
7	3	7	"phtD"	"44N_term_O11"	0	489	4051	3826
7	4	7	"phpA"	"27N_term_C15"	0	490	17228	16945
7	5	7	"srtA"	"64N_term_wCS_G15"	0	491	6131	5865
7	6	7	"adcA"	"23Lip_C3"	0	492	1554	1349
7	7	7	"sp_2093"	"76N_term_G3"	0	493	1309	1194
7	8	7	"comB"	"54N_term_K3"	0	494	1049	954
7	9	7	"pspA"	"4N_term_O3"	0	495	2687	2594
7	1	8	"adcA"	"23Lip_C3"	0	496	1701	1565
7	2	8	"sp_2093"	"76N_term_G3"	0	497	1750	1608
7	3	8	"comB"	"54N_term_K3"	0	498	957	812
7	4	8	"pspA"	"4N_term_O3"	0	499	2823	2587
7	5	8	"pbpX"	"41N_term_C7"	0	500	2862	2624
7	6	8	"pbpA"	"9N_term_G7"	0	501	672	486
7	7	8	"spr0334"	"42Cyt_TMH_K7"	0	502	2740	2642
7	8	8	"cbpF"	"74N_term_wCS_O7"	0	503	1312	1215
7	9	8	"spr0693"	"34N_term_C11"	0	504	5981	5888
8	1	1	"pbp1b"	"47Cyt_TMH_P7"	0	505	4071	3971
8	2	1	"pcpA"	"62N_term_wCS_D11"	0	506	558	442
8	3	1	"sphtra"	"8N_term_H11"	0	507	837	707
8	4	1	"cps4C"	"97Mult_L11"	0	508	1916	1692
8	5	1	"rrgB"	"95Mult_P11"	0	509	1662	1135
8	6	1	"TMP"	"96Mult_D15"	0	510	3223	2948
8	7	1	"LambdaSa04"	"94Mult_H15"	-50	511	278	163
8	8	1	"Buffer"	"Normaliz_L15"	-50	512	103	13
8	9	1	"Buffer"	"Normaliz_P15"	-50	513	58	2
8	1	2	"TMP"	"96Mult_D15"	0	514	1679	1569
8	2	2	"LambdaSa04"	"94Mult_H15"	0	515	483	335
8	3	2	"potD"	"65N_term_D3"	0	516	3671	2959
8	4	2	"pgdA"	"40N_term_H3"	-50	517	7362	1262
8	5	2	"spr1370"	"38Cyt_TMH_L3"	-50	518	6309	1243
8	6	2	"spr1418"	"82N_term_P3"	-50	519	6266	2164
8	7	2	"stkP"	"67Cyt_TMH_D7"	0	520	6732	3650
8	8	2	"spr1584"	"83N_term_H7"	0	521	4182	2925
8	9	2	"pbp2A"	"53N_term_L7"	0	522	2282	1831
8	1	3	"spr1418"	"82N_term_P3"	0	523	6756	6650
8	2	3	"stkP"	"67Cyt_TMH_D7"	0	524	11467	11374
8	3	3	"spr1584"	"83N_term_H7"	0	525	3893	3796
8	4	3	"pbp2A"	"53N_term_L7"	0	526	6304	3418
8	5	3	"pbp1b"	"47Cyt_TMH_P7"	0	527	5459	1491
8	6	3	"pcpA"	"62N_term_wCS_D11"	0	528	695	-1227
8	7	3	"sphtra"	"8N_term_H11"	0	529	300	-768
8	8	3	"cps4C"	"97Mult_L11"	0	530	1097	-530
8	9	3	"rrgB"	"95Mult_P11"	-50	531	1941	1221
8	1	4	"pcpA"	"62N_term_wCS_D11"	0	532	519	416
8	2	4	"sphtra"	"8N_term_H11"	0	533	276	180
8	3	4	"cps4C"	"97Mult_L11"	0	534	768	672
8	4	4	"rrgB"	"95Mult_P11"	0	535	1304	-738
8	5	4	"TMP"	"96Mult_D15"	0	536	1041	-652
8	6	4	"LambdaSa04"	"94Mult_H15"	-50	537	4885	4623
8	7	4	"potD"	"65N_term_D3"	0	538	2949	2039
8	8	4	"pgdA"	"40N_term_H3"	-50	539	3842	1208
8	9	4	"spr1370"	"38Cyt_TMH_L3"	-50	540	2854	2265
8	1	5	"LambdaSa04"	"94Mult_H15"	0	541	435	332
8	2	5	"potD"	"65N_term_D3"	0	542	3717	3624
8	3	5	"pgdA"	"40N_term_H3"	0	543	3799	3708
8	4	5	"spr1370"	"38Cyt_TMH_L3"	0	544	6029	5867
8	5	5	"spr1418"	"82N_term_P3"	0	545	3443	3227
8	6	5	"stkP"	"67Cyt_TMH_D7"	0	546	6624	6491
8	7	5	"spr1584"	"83N_term_H7"	0	547	2458	2087
8	8	5	"pbp2A"	"53N_term_L7"	-50	548	3512	1207
8	9	5	"pbp1b"	"47Cyt_TMH_P7"	0	549	1256	1194
8	1	6	"stkP"	"67Cyt_TMH_D7"	0	550	12531	12429
8	2	6	"spr1584"	"83N_term_H7"	0	551	3833	3747
8	3	6	"pbp2A"	"53N_term_L7"	0	552	2957	2854
8	4	6	"pbp1b"	"47Cyt_TMH_P7"	0	553	5598	5457
8	5	6	"pcpA"	"62N_term_wCS_D11"	0	554	306	197
8	6	6	"sphtra"	"8N_term_H11"	-50	555	180	101
8	7	6	"cps4C"	"97Mult_L11"	0	556	400	306
8	8	6	"rrgB"	"95Mult_P11"	0	557	249	173
8	9	6	"TMP"	"96Mult_D15"	0	558	347	290
8	1	7	"sphtra"	"8N_term_H11"	0	559	585	465
8	2	7	"cps4C"	"97Mult_L11"	0	560	654	525
8	3	7	"rrgB"	"95Mult_P11"	0	561	1169	70
8	4	7	"TMP"	"96Mult_D15"	0	562	1986	1387
8	5	7	"LambdaSa04"	"94Mult_H15"	0	563	531	202
8	6	7	"potD"	"65N_term_D3"	0	564	1951	1849
8	7	7	"pgdA"	"40N_term_H3"	0	565	4251	4083
8	8	7	"spr1370"	"38Cyt_TMH_L3"	0	566	4051	3875
8	9	7	"spr1418"	"82N_term_P3"	0	567	1875	1815
8	1	8	"potD"	"65N_term_D3"	0	568	4567	4433
8	2	8	"pgdA"	"40N_term_H3"	0	569	4657	4483
8	3	8	"spr1370"	"38Cyt_TMH_L3"	0	570	7679	7479
8	4	8	"spr1418"	"82N_term_P3"	0	571	4379	4251
8	5	8	"stkP"	"67Cyt_TMH_D7"	0	572	7410	7313
8	6	8	"spr1584"	"83N_term_H7"	0	573	2450	2353
8	7	8	"pbp2A"	"53N_term_L7"	0	574	1720	1540
8	8	8	"pbp1b"	"47Cyt_TMH_P7"	0	575	3159	3026
8	9	8	"pcpA"	"62N_term_wCS_D11"	0	576	155	95
