# Supplementary material for: Data in support of proteomic analysis of pneumococcal pediatric clinical isolates to construct a protein array
Source: Data Brief. 2016 Feb 5;6:917–22. doi: 10.1016/j.dib.2016.01.057 (PMC4758182; doi:10.1016/j.dib.2016.01.057)
Supplement: Supplementary file 4 — Supplementary material [file mmc4.zip › Protein array raw data/IgG/C1_Sv12_IgG-Cy3.txt]

ATF	1.0
31	9    
"Type=GenePix Export 3"
"DateTime=2014/04/30 14:45:21"
"Settings=C:\Documents and Settings\Usuario\Escritorio\Datos Usuarios\Alfonso\Resultados ensayo\Abril 2014\Escaneado_30-04-14\Suero v12\Sv12_IgG-Cy3.gps"
"GalFile=C:\Documents and Settings\Usuario\Escritorio\Datos Usuarios\Alfonso\Gals\Gal_Alfonso.2.gal"
"PixelSize=5"
"Wavelengths=n/a	532"
"ImageFiles=n/a	C:\Documents and Settings\Usuario\Escritorio\Datos Usuarios\Alfonso\Resultados ensayo\Abril 2014\Escaneado_30-04-14\Suero v12\Sv12_IgG-Cy3.tif 1"
"NormalizationMethod=None"
"NormalizationFactors=n/a	1"
"JpegImage="
"StdDev=Type 1"
"RatioFormulations=W1/W2 (/532)"
"Barcode="
"BackgroundSubtraction=LocalFeature"
"ImageOrigin=0, 0"
"JpegOrigin=3340, 11075"
"Creator=GenePix Pro 4.1.1.4"
"Scanner=GenePix 4000B [92870]"
"FocusPosition=0"
"Temperature=33.38"
"LinesAveraged=1"
"Comment="
"PMTGain=n/a	400"
"ScanPower=n/a	100"
"LaserPower=n/a	3.72"
"LaserOnTime=n/a	43367"
"Filters=n/a	"
"ScanRegion=584,2136,3848,3559"
"Supplier=BioRobotics"
"ArrayerSoftwareName=TAS Application Suite (MicroGrid II)"
"ArrayerSoftwareVersion=2.2.2.5"
"Block"	"Column"	"Row"	"Name"	"ID"	"Flags"	"Index"	"F532 Median"	"F532 Median - B532"
1	1	1	"ABC_N/P"	"90Mult_M6"	0	1	255	202
1	2	1	"spr1221"	"99Mult_A10"	0	2	254	200
1	3	1	"spr1403"	"91Mult_E10"	0	3	334	280
1	4	1	"spr1496"	"92Mult_I10"	0	4	134	78
1	5	1	"ABC_NP"	"100Mult_M10"	0	5	495	440
1	6	1	"SP_0462"	"77CellW_A14"	0	6	781	715
1	7	1	"SP_0464"	"81CellW_E14"	0	7	482	425
1	8	1	"Buffer"	"Normaliz_I14"	-50	8	53	1
1	9	1	"Buffer"	"Normaliz_M14"	-50	9	53	0
1	1	2	"SP_0462"	"77CellW_A14"	0	10	472	419
1	2	2	"SP_0464"	"81CellW_E14"	0	11	289	234
1	3	2	"fstH"	"84Mult_A2"	0	12	653	597
1	4	2	"comA"	"85Mult_E2"	0	13	124	68
1	5	2	"zmpB"	"86Mult_I2"	0	14	92	34
1	6	2	"spr0601"	"98Mult_M2"	0	15	456	355
1	7	2	"celB"	"87Mult_A6"	0	16	472	368
1	8	2	"iga"	"88Mult_E6"	0	17	1302	1248
1	9	2	"glnP"	"89Mult_I6"	0	18	291	239
1	1	3	"spr0601"	"98Mult_M2"	0	19	165	112
1	2	3	"celB"	"87Mult_A6"	0	20	147	93
1	3	3	"iga"	"88Mult_E6"	0	21	506	453
1	4	3	"glnP"	"89Mult_I6"	0	22	97	44
1	5	3	"ABC_N/P"	"90Mult_M6"	0	23	165	113
1	6	3	"spr1221"	"99Mult_A10"	0	24	279	214
1	7	3	"spr1403"	"91Mult_E10"	0	25	839	718
1	8	3	"spr1496"	"92Mult_I10"	0	26	345	281
1	9	3	"ABC_NP"	"100Mult_M10"	0	27	1577	1500
1	1	4	"spr1221"	"99Mult_A10"	0	28	250	197
1	2	4	"spr1403"	"91Mult_E10"	0	29	276	223
1	3	4	"spr1496"	"92Mult_I10"	0	30	122	70
1	4	4	"ABC_NP"	"100Mult_M10"	0	31	521	468
1	5	4	"SP_0462"	"77CellW_A14"	0	32	407	351
1	6	4	"SP_0464"	"81CellW_E14"	0	33	514	385
1	7	4	"fstH"	"84Mult_A2"	0	34	452	231
1	8	4	"comA"	"85Mult_E2"	0	35	474	354
1	9	4	"zmpB"	"86Mult_I2"	0	36	216	127
1	1	5	"SP_0464"	"81CellW_E14"	0	37	314	262
1	2	5	"fstH"	"84Mult_A2"	0	38	592	539
1	3	5	"comA"	"85Mult_E2"	0	39	132	79
1	4	5	"zmpB"	"86Mult_I2"	0	40	99	45
1	5	5	"spr0601"	"98Mult_M2"	0	41	132	75
1	6	5	"celB"	"87Mult_A6"	0	42	125	64
1	7	5	"iga"	"88Mult_E6"	0	43	544	488
1	8	5	"glnP"	"89Mult_I6"	0	44	130	73
1	9	5	"ABC_N/P"	"90Mult_M6"	0	45	211	160
1	1	6	"celB"	"87Mult_A6"	0	46	176	123
1	2	6	"iga"	"88Mult_E6"	0	47	531	477
1	3	6	"glnP"	"89Mult_I6"	0	48	114	60
1	4	6	"ABC_N/P"	"90Mult_M6"	0	49	181	129
1	5	6	"spr1221"	"99Mult_A10"	0	50	168	117
1	6	6	"spr1403"	"91Mult_E10"	0	51	209	157
1	7	6	"spr1496"	"92Mult_I10"	0	52	123	69
1	8	6	"ABC_NP"	"100Mult_M10"	0	53	617	560
1	9	6	"SP_0462"	"77CellW_A14"	0	54	520	468
1	1	7	"spr1403"	"91Mult_E10"	0	55	360	307
1	2	7	"spr1496"	"92Mult_I10"	0	56	137	81
1	3	7	"ABC_NP"	"100Mult_M10"	0	57	595	541
1	4	7	"SP_0462"	"77CellW_A14"	0	58	439	388
1	5	7	"SP_0464"	"81CellW_E14"	0	59	254	203
1	6	7	"fstH"	"84Mult_A2"	0	60	577	525
1	7	7	"comA"	"85Mult_E2"	0	61	132	78
1	8	7	"zmpB"	"86Mult_I2"	0	62	106	51
1	9	7	"spr0601"	"98Mult_M2"	0	63	199	146
1	1	8	"fstH"	"84Mult_A2"	0	64	799	743
1	2	8	"comA"	"85Mult_E2"	0	65	189	134
1	3	8	"zmpB"	"86Mult_I2"	0	66	115	62
1	4	8	"spr0601"	"98Mult_M2"	0	67	197	146
1	5	8	"celB"	"87Mult_A6"	0	68	175	124
1	6	8	"iga"	"88Mult_E6"	0	69	577	525
1	7	8	"glnP"	"89Mult_I6"	0	70	136	85
1	8	8	"ABC_N/P"	"90Mult_M6"	0	71	244	193
1	9	8	"spr1221"	"99Mult_A10"	0	72	300	248
2	1	1	"lytB"	"31CellW_N6"	-50	73	813	743
2	2	1	"prtA"	"20CellW_B10"	0	74	480	390
2	3	1	"bgaA"	"43CellW_F10"	0	75	1551	1470
2	4	1	"nanA"	"46CellW_J10"	0	76	1329	1230
2	5	1	"spr1652/pfbA"	"25CellW_N10"	0	77	515	441
2	6	1	"nisP"	"39CellW_B14"	-50	78	115	33
2	7	1	"spr1906"	"73CellW_F14"	0	79	361	288
2	8	1	"Buffer"	"Normaliz_J14"	-50	80	70	2
2	9	1	"Buffer"	"Normaliz_N14"	-50	81	55	0
2	1	2	"nisP"	"39CellW_B14"	-50	82	1861	1000
2	2	2	"spr1906"	"73CellW_F14"	-50	83	1931	408
2	3	2	"psrP"	"71CellW_B2"	0	84	1558	189
2	4	2	"pblB_nt"	"48CellW_F2"	0	85	1796	283
2	5	2	"pblB_ct"	"49CellW_J2"	0	86	1983	816
2	6	2	"spr0075/pfbB"	"24CellW_N2"	0	87	1295	652
2	7	2	"pulA"	"19CellW_B6"	0	88	984	693
2	8	2	"hysA"	"51CellW_F6"	0	89	1785	1719
2	9	2	"spr0328"	"26CellW_J6"	0	90	444	385
2	1	3	"spr0075/pfbB"	"24CellW_N2"	0	91	3234	2059
2	2	3	"pulA"	"19CellW_B6"	0	92	214	83
2	3	3	"hysA"	"51CellW_F6"	0	93	1256	1140
2	4	3	"spr0328"	"26CellW_J6"	0	94	1172	248
2	5	3	"lytB"	"31CellW_N6"	0	95	356	223
2	6	3	"prtA"	"20CellW_B10"	0	96	251	72
2	7	3	"bgaA"	"43CellW_F10"	0	97	1018	615
2	8	3	"nanA"	"46CellW_J10"	-50	98	548	305
2	9	3	"spr1652/pfbA"	"25CellW_N10"	0	99	213	150
2	1	4	"prtA"	"20CellW_B10"	0	100	274	149
2	2	4	"bgaA"	"43CellW_F10"	0	101	979	397
2	3	4	"nanA"	"46CellW_J10"	0	102	958	398
2	4	4	"spr1652/pfbA"	"25CellW_N10"	0	103	708	562
2	5	4	"nisP"	"39CellW_B14"	0	104	287	172
2	6	4	"spr1906"	"73CellW_F14"	0	105	341	228
2	7	4	"psrP"	"71CellW_B2"	-50	106	1078	530
2	8	4	"pblB_nt"	"48CellW_F2"	-50	107	492	150
2	9	4	"pblB_ct"	"49CellW_J2"	-50	108	268	198
2	1	5	"spr1906"	"73CellW_F14"	0	109	797	715
2	2	5	"psrP"	"71CellW_B2"	0	110	1337	-279
2	3	5	"pblB_nt"	"48CellW_F2"	0	111	1701	-14
2	4	5	"pblB_ct"	"49CellW_J2"	0	112	2426	636
2	5	5	"spr0075/pfbB"	"24CellW_N2"	0	113	2276	1286
2	6	5	"pulA"	"19CellW_B6"	0	114	1972	1286
2	7	5	"hysA"	"51CellW_F6"	0	115	1145	881
2	8	5	"spr0328"	"26CellW_J6"	-50	116	674	320
2	9	5	"lytB"	"31CellW_N6"	0	117	205	133
2	1	6	"pulA"	"19CellW_B6"	-50	118	193	119
2	2	6	"hysA"	"51CellW_F6"	-50	119	389	-121
2	3	6	"spr0328"	"26CellW_J6"	0	120	1442	564
2	4	6	"lytB"	"31CellW_N6"	0	121	677	394
2	5	6	"prtA"	"20CellW_B10"	0	122	594	346
2	6	6	"bgaA"	"43CellW_F10"	0	123	533	-3
2	7	6	"nanA"	"46CellW_J10"	0	124	626	343
2	8	6	"spr1652/pfbA"	"25CellW_N10"	0	125	336	157
2	9	6	"nisP"	"39CellW_B14"	-50	126	80	16
2	1	7	"bgaA"	"43CellW_F10"	0	127	598	488
2	2	7	"nanA"	"46CellW_J10"	0	128	466	364
2	3	7	"spr1652/pfbA"	"25CellW_N10"	0	129	824	729
2	4	7	"nisP"	"39CellW_B14"	0	130	241	118
2	5	7	"spr1906"	"73CellW_F14"	0	131	362	221
2	6	7	"psrP"	"71CellW_B2"	0	132	1067	344
2	7	7	"pblB_nt"	"48CellW_F2"	0	133	481	-31
2	8	7	"pblB_ct"	"49CellW_J2"	0	134	406	319
2	9	7	"spr0075/pfbB"	"24CellW_N2"	0	135	533	476
2	1	8	"psrP"	"71CellW_B2"	0	136	1138	1050
2	2	8	"pblB_nt"	"48CellW_F2"	0	137	862	434
2	3	8	"pblB_ct"	"49CellW_J2"	0	138	1550	946
2	4	8	"spr0075/pfbB"	"24CellW_N2"	0	139	770	45
2	5	8	"pulA"	"19CellW_B6"	-50	140	116	42
2	6	8	"hysA"	"51CellW_F6"	-50	141	832	766
2	7	8	"spr0328"	"26CellW_J6"	-50	142	341	231
2	8	8	"lytB"	"31CellW_N6"	-50	143	121	59
2	9	8	"prtA"	"20CellW_B10"	-50	144	420	367
3	1	1	"nanB"	"58Secret_O6"	0	145	2227	2165
3	2	1	"spr1875"	"7Secret_C10"	0	146	956	889
3	3	1	"galU"	"21Secret_G10"	0	147	842	767
3	4	1	"cbpA"	"5Secret_K10"	0	148	279	184
3	5	1	"gsp_781"	"2Secret_O10"	0	149	3737	3671
3	6	1	"Control_1"	"C14"	0	150	1779	1717
3	7	1	"Control_2"	"G14"	0	151	249	186
3	8	1	"Buffer"	"Normaliz_K14"	-50	152	74	10
3	9	1	"Buffer"	"Normaliz_O14"	-50	153	61	2
3	1	2	"Control_1"	"C14"	0	154	2407	2345
3	2	2	"Control_2"	"G14"	0	155	367	287
3	3	2	"bloodAB"	"59Secret_C2"	0	156	1478	298
3	4	2	"strH"	"32Secret_G2"	-50	157	2778	1225
3	5	2	"lysM"	"50Secret_K2"	0	158	1030	562
3	6	2	"lytB"	"63Secret_O2"	0	159	1692	1441
3	7	2	"phtE"	"45Secret_C6"	0	160	2738	2530
3	8	2	"spr0931"	"36Secret_G6"	0	161	1072	896
3	9	2	"lytC"	"56Secret_K6"	0	162	1083	1011
3	1	3	"lytB"	"63Secret_O2"	0	163	1308	1243
3	2	3	"phtE"	"45Secret_C6"	0	164	3478	3393
3	3	3	"spr0931"	"36Secret_G6"	0	165	990	892
3	4	3	"lytC"	"56Secret_K6"	-50	166	420	263
3	5	3	"nanB"	"58Secret_O6"	0	167	2198	1557
3	6	3	"spr1875"	"7Secret_C10"	-50	168	1088	218
3	7	3	"galU"	"21Secret_G10"	-50	169	569	-208
3	8	3	"cbpA"	"5Secret_K10"	-50	170	887	100
3	9	3	"gsp_781"	"2Secret_O10"	0	171	3342	3113
3	1	4	"spr1875"	"7Secret_C10"	0	172	974	913
3	2	4	"galU"	"21Secret_G10"	0	173	945	680
3	3	4	"cbpA"	"5Secret_K10"	0	174	673	516
3	4	4	"gsp_781"	"2Secret_O10"	0	175	3729	3643
3	5	4	"Control_1"	"C14"	0	176	3273	2892
3	6	4	"Control_2"	"G14"	-50	177	1416	265
3	7	4	"bloodAB"	"59Secret_C2"	0	178	1656	373
3	8	4	"strH"	"32Secret_G2"	-50	179	1806	448
3	9	4	"lysM"	"50Secret_K2"	0	180	1635	1560
3	1	5	"Control_2"	"G14"	0	181	960	902
3	2	5	"bloodAB"	"59Secret_C2"	0	182	1537	106
3	3	5	"strH"	"32Secret_G2"	-50	183	3082	1048
3	4	5	"lysM"	"50Secret_K2"	0	184	1741	644
3	5	5	"lytB"	"63Secret_O2"	0	185	990	577
3	6	5	"phtE"	"45Secret_C6"	0	186	2702	2479
3	7	5	"spr0931"	"36Secret_G6"	-50	187	1666	72
3	8	5	"lytC"	"56Secret_K6"	-50	188	2399	477
3	9	5	"nanB"	"58Secret_O6"	0	189	2362	2266
3	1	6	"phtE"	"45Secret_C6"	0	190	3071	3011
3	2	6	"spr0931"	"36Secret_G6"	0	191	974	900
3	3	6	"lytC"	"56Secret_K6"	-50	192	466	377
3	4	6	"nanB"	"58Secret_O6"	0	193	1966	1885
3	5	6	"spr1875"	"7Secret_C10"	0	194	1116	917
3	6	6	"galU"	"21Secret_G10"	0	195	803	505
3	7	6	"cbpA"	"5Secret_K10"	-50	196	1333	-252
3	8	6	"gsp_781"	"2Secret_O10"	0	197	3344	1761
3	9	6	"Control_1"	"C14"	0	198	3690	3619
3	1	7	"galU"	"21Secret_G10"	0	199	912	841
3	2	7	"cbpA"	"5Secret_K10"	-50	200	1434	941
3	3	7	"gsp_781"	"2Secret_O10"	0	201	2192	2116
3	4	7	"Control_1"	"C14"	0	202	3945	3877
3	5	7	"Control_2"	"G14"	0	203	1072	1005
3	6	7	"bloodAB"	"59Secret_C2"	0	204	2073	617
3	7	7	"strH"	"32Secret_G2"	-50	205	2596	711
3	8	7	"lysM"	"50Secret_K2"	0	206	1177	670
3	9	7	"lytB"	"63Secret_O2"	0	207	824	762
3	1	8	"bloodAB"	"59Secret_C2"	0	208	1721	1649
3	2	8	"strH"	"32Secret_G2"	-50	209	2537	869
3	3	8	"lysM"	"50Secret_K2"	0	210	1999	1881
3	4	8	"lytB"	"63Secret_O2"	0	211	1064	996
3	5	8	"phtE"	"45Secret_C6"	0	212	3584	3518
3	6	8	"spr0931"	"36Secret_G6"	0	213	1500	1436
3	7	8	"lytC"	"56Secret_K6"	-50	214	1519	1448
3	8	8	"nanB"	"58Secret_O6"	0	215	2184	2110
3	9	8	"spr1875"	"7Secret_C10"	0	216	1092	1034
4	1	1	"Control_10"	"P6"	0	217	83	31
4	2	1	"Control_11"	"D10"	-50	218	49	-3
4	3	1	"Control_12"	"H10"	-50	219	48	-2
4	4	1	"Buffer"	"Normaliz_L10"	-50	220	50	-1
4	5	1	"Buffer"	"Normaliz_P10"	-50	221	50	-3
4	6	1	"Control+"	"Rango0.2_D14"	0	222	2437	2383
4	7	1	"Control+"	"Rango0.1_H14"	0	223	69	17
4	8	1	"Buffer"	"Normaliz_L14"	-50	224	47	-1
4	9	1	"Buffer"	"Normaliz_P14"	0	225	101	54
4	1	2	"Control+"	"Rango0.2_D14"	0	226	3166	3113
4	2	2	"Control+"	"Rango0.1_H14"	0	227	71	17
4	3	2	"Control_3"	"D2"	-50	228	49	-1
4	4	2	"Control_4"	"H2"	-50	229	52	1
4	5	2	"Control_5"	"L2"	-50	230	52	-1
4	6	2	"Control_6"	"P2"	-50	231	52	-3
4	7	2	"Control_7"	"D6"	0	232	87	35
4	8	2	"Control_8"	"H6"	-50	233	48	0
4	9	2	"Control_9"	"L6"	-50	234	46	0
4	1	3	"Control_6"	"P2"	-50	235	50	-3
4	2	3	"Control_7"	"D6"	0	236	88	33
4	3	3	"Control_8"	"H6"	-50	237	52	0
4	4	3	"Control_9"	"L6"	-50	238	52	0
4	5	3	"Control_10"	"P6"	-50	239	63	10
4	6	3	"Control_11"	"D10"	-50	240	50	-4
4	7	3	"Control_12"	"H10"	-50	241	52	0
4	8	3	"Buffer"	"Normaliz_L10"	-50	242	48	0
4	9	3	"Buffer"	"Normaliz_P10"	-50	243	46	1
4	1	4	"Control_11"	"D10"	-50	244	48	-3
4	2	4	"Control_12"	"H10"	-50	245	52	-1
4	3	4	"Buffer"	"Normaliz_L10"	-50	246	53	0
4	4	4	"Buffer"	"Normaliz_P10"	-50	247	50	-1
4	5	4	"Control+"	"Rango0.2_D14"	0	248	2595	2544
4	6	4	"Control+"	"Rango0.1_H14"	-50	249	55	2
4	7	4	"Control_3"	"D2"	-50	250	47	-2
4	8	4	"Control_4"	"H2"	-50	251	47	0
4	9	4	"Control_5"	"L2"	-50	252	46	1
4	1	5	"Control+"	"Rango0.1_H14"	0	253	3833	3781
4	2	5	"Control_3"	"D2"	-50	254	49	-3
4	3	5	"Control_4"	"H2"	-50	255	53	1
4	4	5	"Control_5"	"L2"	-50	256	53	0
4	5	5	"Control_6"	"P2"	-50	257	48	-4
4	6	5	"Control_7"	"D6"	0	258	83	31
4	7	5	"Control_8"	"H6"	-50	259	48	-1
4	8	5	"Control_9"	"L6"	-50	260	46	0
4	9	5	"Control_10"	"P6"	-50	261	50	6
4	1	6	"Control_7"	"D6"	0	262	78	27
4	2	6	"Control_8"	"H6"	-50	263	49	0
4	3	6	"Control_9"	"L6"	-50	264	51	-1
4	4	6	"Control_10"	"P6"	0	265	86	33
4	5	6	"Control_11"	"D10"	-50	266	48	-3
4	6	6	"Control_12"	"H10"	0	267	54	4
4	7	6	"Buffer"	"Normaliz_L10"	-50	268	48	1
4	8	6	"Buffer"	"Normaliz_P10"	-50	269	45	0
4	9	6	"Control+"	"Rango0.2_D14"	0	270	800	757
4	1	7	"Control_12"	"H10"	-50	271	47	-1
4	2	7	"Buffer"	"Normaliz_L10"	-50	272	49	1
4	3	7	"Buffer"	"Normaliz_P10"	-50	273	49	-1
4	4	7	"Control+"	"Rango0.2_D14"	0	274	1760	1707
4	5	7	"Control+"	"Rango0.1_H14"	0	275	63	15
4	6	7	"Control_3"	"D2"	-50	276	50	3
4	7	7	"Control_4"	"H2"	-50	277	44	-1
4	8	7	"Control_5"	"L2"	-50	278	43	-1
4	9	7	"Control_6"	"P2"	-50	279	44	1
4	1	8	"Control_3"	"D2"	-50	280	46	-1
4	2	8	"Control_4"	"H2"	-50	281	46	-1
4	3	8	"Control_5"	"L2"	-50	282	46	-1
4	4	8	"Control_6"	"P2"	-50	283	44	-3
4	5	8	"Control_7"	"D6"	-50	284	48	2
4	6	8	"Control_8"	"H6"	0	285	56	9
4	7	8	"Control_9"	"L6"	-50	286	44	-1
4	8	8	"Control_10"	"P6"	-50	287	46	3
4	9	8	"Control_11"	"D10"	-50	288	41	-2
5	1	1	"GADPH"	"68Cyt_M5"	0	289	1616	1563
5	2	1	"abc_sbp_2"	"30Lip_A9"	0	290	1262	1201
5	3	1	"abc_sbp"	"29Lip_E9"	0	291	903	541
5	4	1	"spr0174"	"79Lip_I9"	0	292	786	715
5	5	1	"aliA"	"10Lip_M9"	0	293	1434	1368
5	6	1	"slrA"	"17Lip_A13"	0	294	1760	1638
5	7	1	"spr0747"	"37Lip_E13"	0	295	498	438
5	8	1	"Buffer"	"Normaliz_I13"	-50	296	51	-3
5	9	1	"Buffer"	"Normaliz_M13"	-50	297	53	0
5	1	2	"slrA"	"17Lip_A13"	0	298	885	831
5	2	2	"spr0747"	"37Lip_E13"	0	299	1209	1143
5	3	2	"spxB"	"13Cyt_A1"	0	300	1277	1009
5	4	2	"clpP"	"66Cyt_E1"	0	301	1479	1135
5	5	2	"pavA"	"69Cyt_I1"	0	302	1661	550
5	6	2	"eno"	"14Cyt_M1"	0	303	2431	1211
5	7	2	"PppA"	"70Cyt_A5"	0	304	1533	1036
5	8	2	"ply"	"11Cyt_E5"	0	305	1279	1078
5	9	2	"lytA"	"12Cyt_I5"	0	306	1417	1311
5	1	3	"eno"	"14Cyt_M1"	0	307	2127	2072
5	2	3	"PppA"	"70Cyt_A5"	0	308	2806	2742
5	3	3	"ply"	"11Cyt_E5"	0	309	4077	4012
5	4	3	"lytA"	"12Cyt_I5"	0	310	3098	2989
5	5	3	"GADPH"	"68Cyt_M5"	0	311	1490	656
5	6	3	"abc_sbp_2"	"30Lip_A9"	-50	312	543	75
5	7	3	"abc_sbp"	"29Lip_E9"	-50	313	412	-70
5	8	3	"spr0174"	"79Lip_I9"	0	314	991	455
5	9	3	"aliA"	"10Lip_M9"	0	315	2929	2595
5	1	4	"abc_sbp_2"	"30Lip_A9"	0	316	957	904
5	2	4	"abc_sbp"	"29Lip_E9"	0	317	485	431
5	3	4	"spr0174"	"79Lip_I9"	0	318	402	349
5	4	4	"aliA"	"10Lip_M9"	0	319	720	663
5	5	4	"slrA"	"17Lip_A13"	0	320	848	623
5	6	4	"spr0747"	"37Lip_E13"	-50	321	841	380
5	7	4	"spxB"	"13Cyt_A1"	0	322	1397	629
5	8	4	"clpP"	"66Cyt_E1"	-50	323	1339	858
5	9	4	"pavA"	"69Cyt_I1"	0	324	1166	840
5	1	5	"spr0747"	"37Lip_E13"	0	325	923	869
5	2	5	"spxB"	"13Cyt_A1"	0	326	1402	1342
5	3	5	"clpP"	"66Cyt_E1"	0	327	1472	1416
5	4	5	"pavA"	"69Cyt_I1"	0	328	967	905
5	5	5	"eno"	"14Cyt_M1"	0	329	2225	1969
5	6	5	"PppA"	"70Cyt_A5"	0	330	2013	1024
5	7	5	"ply"	"11Cyt_E5"	0	331	3455	2284
5	8	5	"lytA"	"12Cyt_I5"	0	332	3504	3146
5	9	5	"GADPH"	"68Cyt_M5"	0	333	1781	1429
5	1	6	"PppA"	"70Cyt_A5"	0	334	2033	1980
5	2	6	"ply"	"11Cyt_E5"	0	335	3167	3111
5	3	6	"lytA"	"12Cyt_I5"	0	336	2912	2855
5	4	6	"GADPH"	"68Cyt_M5"	0	337	1136	1078
5	5	6	"abc_sbp_2"	"30Lip_A9"	0	338	1029	942
5	6	6	"abc_sbp"	"29Lip_E9"	0	339	508	382
5	7	6	"spr0174"	"79Lip_I9"	0	340	343	281
5	8	6	"aliA"	"10Lip_M9"	0	341	636	456
5	9	6	"slrA"	"17Lip_A13"	-50	342	1003	667
5	1	7	"abc_sbp"	"29Lip_E9"	0	343	500	451
5	2	7	"spr0174"	"79Lip_I9"	0	344	392	340
5	3	7	"aliA"	"10Lip_M9"	0	345	589	531
5	4	7	"slrA"	"17Lip_A13"	0	346	566	503
5	5	7	"spr0747"	"37Lip_E13"	0	347	1536	1466
5	6	7	"spxB"	"13Cyt_A1"	0	348	1133	1021
5	7	7	"clpP"	"66Cyt_E1"	0	349	957	892
5	8	7	"pavA"	"69Cyt_I1"	0	350	830	704
5	9	7	"eno"	"14Cyt_M1"	0	351	2198	2004
5	1	8	"spxB"	"13Cyt_A1"	0	352	722	675
5	2	8	"clpP"	"66Cyt_E1"	0	353	738	690
5	3	8	"pavA"	"69Cyt_I1"	0	354	555	503
5	4	8	"eno"	"14Cyt_M1"	0	355	1200	1147
5	5	8	"PppA"	"70Cyt_A5"	0	356	1763	1710
5	6	8	"ply"	"11Cyt_E5"	0	357	3323	3266
5	7	8	"lytA"	"12Cyt_I5"	0	358	3063	3004
5	8	8	"GADPH"	"68Cyt_M5"	0	359	815	758
5	9	8	"abc_sbp_2"	"30Lip_A9"	0	360	702	646
6	1	1	"psaA"	"6Lip_N5"	0	361	5645	5575
6	2	1	"ABC_SBP"	"57Lip_B9"	0	362	3144	3069
6	3	1	"ABC_SBP"	"52Lip_F9"	0	363	2069	1990
6	4	1	"piuA"	"18Lip_J9"	0	364	2948	2873
6	5	1	"amiA"	"3Lip_N9"	0	365	1133	983
6	6	1	"msmE"	"78Lip_B13"	0	366	747	614
6	7	1	"MalX"	"22Lip_F13"	-50	367	209	152
6	8	1	"Buffer"	"Normaliz_J13"	-50	368	49	-3
6	9	1	"Buffer"	"Normaliz_N13"	-50	369	49	-1
6	1	2	"msmE"	"78Lip_B13"	0	370	1369	1297
6	2	2	"MalX"	"22Lip_F13"	0	371	2410	1924
6	3	2	"prsA_ppmA"	"16Lip_B1"	0	372	1600	1167
6	4	2	"lmb"	"33Lip_F1"	-50	373	2803	620
6	5	2	"piaA"	"15Lip_J1"	-50	374	2736	1253
6	6	2	"phtA"	"55Lip_N1"	0	375	1200	672
6	7	2	"glnH"	"28Lip_B5"	0	376	322	155
6	8	2	"pstS"	"80Lip_F5"	0	377	400	331
6	9	2	"aliB"	"1Lip_J5"	0	378	197	139
6	1	3	"phtA"	"55Lip_N1"	0	379	4465	4378
6	2	3	"glnH"	"28Lip_B5"	0	380	1311	809
6	3	3	"pstS"	"80Lip_F5"	0	381	910	818
6	4	3	"aliB"	"1Lip_J5"	0	382	2603	555
6	5	3	"psaA"	"6Lip_N5"	0	383	3832	1556
6	6	3	"ABC_SBP"	"57Lip_B9"	0	384	1254	622
6	7	3	"ABC_SBP"	"52Lip_F9"	0	385	689	389
6	8	3	"piuA"	"18Lip_J9"	-50	386	309	106
6	9	3	"amiA"	"3Lip_N9"	-50	387	221	97
6	1	4	"ABC_SBP"	"57Lip_B9"	0	388	3128	3041
6	2	4	"ABC_SBP"	"52Lip_F9"	0	389	1521	1071
6	3	4	"piuA"	"18Lip_J9"	0	390	3557	3047
6	4	4	"amiA"	"3Lip_N9"	-50	391	2806	515
6	5	4	"msmE"	"78Lip_B13"	-50	392	2820	442
6	6	4	"MalX"	"22Lip_F13"	0	393	1033	80
6	7	4	"prsA_ppmA"	"16Lip_B1"	0	394	1149	615
6	8	4	"lmb"	"33Lip_F1"	0	395	670	396
6	9	4	"piaA"	"15Lip_J1"	0	396	468	333
6	1	5	"MalX"	"22Lip_F13"	0	397	2895	2814
6	2	5	"prsA_ppmA"	"16Lip_B1"	0	398	1675	1282
6	3	5	"lmb"	"33Lip_F1"	0	399	1941	959
6	4	5	"piaA"	"15Lip_J1"	-50	400	3945	1320
6	5	5	"phtA"	"55Lip_N1"	-50	401	3626	954
6	6	5	"glnH"	"28Lip_B5"	-50	402	1728	-288
6	7	5	"pstS"	"80Lip_F5"	0	403	1139	180
6	8	5	"aliB"	"1Lip_J5"	0	404	990	584
6	9	5	"psaA"	"6Lip_N5"	0	405	1659	1596
6	1	6	"glnH"	"28Lip_B5"	0	406	1606	1519
6	2	6	"pstS"	"80Lip_F5"	0	407	1015	869
6	3	6	"aliB"	"1Lip_J5"	0	408	2766	2505
6	4	6	"psaA"	"6Lip_N5"	0	409	4252	3118
6	5	6	"ABC_SBP"	"57Lip_B9"	0	410	2586	545
6	6	6	"ABC_SBP"	"52Lip_F9"	0	411	1923	8
6	7	6	"piuA"	"18Lip_J9"	0	412	1781	629
6	8	6	"amiA"	"3Lip_N9"	0	413	967	795
6	9	6	"msmE"	"78Lip_B13"	0	414	534	470
6	1	7	"ABC_SBP"	"52Lip_F9"	0	415	2484	2394
6	2	7	"piuA"	"18Lip_J9"	0	416	4278	3668
6	3	7	"amiA"	"3Lip_N9"	0	417	1156	779
6	4	7	"msmE"	"78Lip_B13"	0	418	993	667
6	5	7	"MalX"	"22Lip_F13"	0	419	2091	2006
6	6	7	"prsA_ppmA"	"16Lip_B1"	0	420	904	828
6	7	7	"lmb"	"33Lip_F1"	0	421	907	658
6	8	7	"piaA"	"15Lip_J1"	0	422	1410	1183
6	9	7	"phtA"	"55Lip_N1"	0	423	1894	1829
6	1	8	"prsA_ppmA"	"16Lip_B1"	0	424	1389	1316
6	2	8	"lmb"	"33Lip_F1"	0	425	1741	1662
6	3	8	"piaA"	"15Lip_J1"	0	426	2285	2207
6	4	8	"phtA"	"55Lip_N1"	0	427	3393	3322
6	5	8	"glnH"	"28Lip_B5"	0	428	576	512
6	6	8	"pstS"	"80Lip_F5"	0	429	359	297
6	7	8	"aliB"	"1Lip_J5"	0	430	979	910
6	8	8	"psaA"	"6Lip_N5"	0	431	1493	1428
6	9	8	"ABC_SBP"	"57Lip_B9"	0	432	627	570
7	1	1	"cbpF"	"74N_term_wCS_O5"	0	433	393	333
7	2	1	"spr0693"	"34N_term_C9"	0	434	3845	3790
7	3	1	"ezrA"	"75N_term_G9"	0	435	916	825
7	4	1	"pepXP"	"72N_term_K9"	0	436	2503	1710
7	5	1	"phtD"	"44N_term_O9"	0	437	1787	1608
7	6	1	"phpA"	"27N_term_C13"	0	438	2427	2330
7	7	1	"srtA"	"64N_term_wCS_G13"	0	439	1569	1516
7	8	1	"Buffer"	"Normaliz_K13"	-50	440	49	0
7	9	1	"Buffer"	"Normaliz_O13"	-50	441	50	-1
7	1	2	"phpA"	"27N_term_C13"	0	442	5623	5560
7	2	2	"srtA"	"64N_term_wCS_G13"	0	443	1183	1130
7	3	2	"adcA"	"23Lip_C1"	0	444	462	405
7	4	2	"sp_2093"	"76N_term_G1"	0	445	661	-66
7	5	2	"comB"	"54N_term_K1"	0	446	461	229
7	6	2	"pspA"	"4N_term_O1"	0	447	811	528
7	7	2	"pbpX"	"41N_term_C5"	0	448	1318	1061
7	8	2	"pbpA"	"9N_term_G5"	0	449	295	176
7	9	2	"spr0334"	"42Cyt_TMH_K5"	0	450	741	686
7	1	3	"pspA"	"4N_term_O1"	0	451	542	482
7	2	3	"pbpX"	"41N_term_C5"	0	452	611	557
7	3	3	"pbpA"	"9N_term_G5"	0	453	204	152
7	4	3	"spr0334"	"42Cyt_TMH_K5"	0	454	1747	1690
7	5	3	"cbpF"	"74N_term_wCS_O5"	0	455	702	635
7	6	3	"spr0693"	"34N_term_C9"	0	456	2119	1734
7	7	3	"ezrA"	"75N_term_G9"	0	457	1155	780
7	8	3	"pepXP"	"72N_term_K9"	0	458	1441	1129
7	9	3	"phtD"	"44N_term_O9"	0	459	1249	1175
7	1	4	"spr0693"	"34N_term_C9"	0	460	3617	3560
7	2	4	"ezrA"	"75N_term_G9"	0	461	714	660
7	3	4	"pepXP"	"72N_term_K9"	0	462	518	465
7	4	4	"phtD"	"44N_term_O9"	0	463	2238	2168
7	5	4	"phpA"	"27N_term_C13"	0	464	4400	2296
7	6	4	"srtA"	"64N_term_wCS_G13"	0	465	2176	697
7	7	4	"adcA"	"23Lip_C1"	0	466	471	58
7	8	4	"sp_2093"	"76N_term_G1"	0	467	1462	1042
7	9	4	"comB"	"54N_term_K1"	0	468	442	386
7	1	5	"srtA"	"64N_term_wCS_G13"	0	469	1073	1018
7	2	5	"adcA"	"23Lip_C1"	0	470	474	421
7	3	5	"sp_2093"	"76N_term_G1"	0	471	403	351
7	4	5	"comB"	"54N_term_K1"	0	472	244	187
7	5	5	"pspA"	"4N_term_O1"	0	473	836	-520
7	6	5	"pbpX"	"41N_term_C5"	0	474	1118	914
7	7	5	"pbpA"	"9N_term_G5"	0	475	304	209
7	8	5	"spr0334"	"42Cyt_TMH_K5"	0	476	1798	1736
7	9	5	"cbpF"	"74N_term_wCS_O5"	0	477	381	330
7	1	6	"pbpX"	"41N_term_C5"	0	478	485	431
7	2	6	"pbpA"	"9N_term_G5"	0	479	172	119
7	3	6	"spr0334"	"42Cyt_TMH_K5"	0	480	1694	1642
7	4	6	"cbpF"	"74N_term_wCS_O5"	0	481	270	218
7	5	6	"spr0693"	"34N_term_C9"	0	482	3424	3372
7	6	6	"ezrA"	"75N_term_G9"	0	483	709	659
7	7	6	"pepXP"	"72N_term_K9"	0	484	506	455
7	8	6	"phtD"	"44N_term_O9"	0	485	873	821
7	9	6	"phpA"	"27N_term_C13"	0	486	5109	5056
7	1	7	"ezrA"	"75N_term_G9"	0	487	348	298
7	2	7	"pepXP"	"72N_term_K9"	0	488	325	273
7	3	7	"phtD"	"44N_term_O9"	0	489	611	560
7	4	7	"phpA"	"27N_term_C13"	0	490	3866	3814
7	5	7	"srtA"	"64N_term_wCS_G13"	0	491	878	828
7	6	7	"adcA"	"23Lip_C1"	0	492	394	345
7	7	7	"sp_2093"	"76N_term_G1"	0	493	365	315
7	8	7	"comB"	"54N_term_K1"	0	494	244	194
7	9	7	"pspA"	"4N_term_O1"	0	495	420	368
7	1	8	"adcA"	"23Lip_C1"	0	496	139	95
7	2	8	"sp_2093"	"76N_term_G1"	0	497	151	106
7	3	8	"comB"	"54N_term_K1"	0	498	126	81
7	4	8	"pspA"	"4N_term_O1"	0	499	226	180
7	5	8	"pbpX"	"41N_term_C5"	0	500	286	240
7	6	8	"pbpA"	"9N_term_G5"	0	501	113	67
7	7	8	"spr0334"	"42Cyt_TMH_K5"	0	502	929	883
7	8	8	"cbpF"	"74N_term_wCS_O5"	0	503	179	133
7	9	8	"spr0693"	"34N_term_C9"	0	504	1792	1745
8	1	1	"pbp1b"	"47Cyt_TMH_P5"	0	505	964	908
8	2	1	"pcpA"	"62N_term_wCS_D9"	0	506	157	103
8	3	1	"sphtra"	"8N_term_H9"	-50	507	78	25
8	4	1	"cps4C"	"97Mult_L9"	-50	508	443	327
8	5	1	"rrgB"	"95Mult_P9"	-50	509	215	104
8	6	1	"TMP"	"96Mult_D13"	0	510	249	189
8	7	1	"LambdaSa04"	"94Mult_H13"	-50	511	47	0
8	8	1	"Buffer"	"Normaliz_L13"	-50	512	43	-1
8	9	1	"Buffer"	"Normaliz_P13"	-50	513	41	-3
8	1	2	"TMP"	"96Mult_D13"	0	514	294	240
8	2	2	"LambdaSa04"	"94Mult_H13"	-50	515	70	-32
8	3	2	"potD"	"65N_term_D1"	0	516	1581	666
8	4	2	"pgdA"	"40N_term_H1"	0	517	1025	497
8	5	2	"spr1370"	"38Cyt_TMH_L1"	0	518	644	436
8	6	2	"spr1418"	"82N_term_P1"	0	519	539	405
8	7	2	"stkP"	"67Cyt_TMH_D5"	-50	520	99	20
8	8	2	"spr1584"	"83N_term_H5"	0	521	187	131
8	9	2	"pbp2A"	"53N_term_L5"	-50	522	124	75
8	1	3	"spr1418"	"82N_term_P1"	0	523	1108	1051
8	2	3	"stkP"	"67Cyt_TMH_D5"	-50	524	1331	184
8	3	3	"spr1584"	"83N_term_H5"	-50	525	1871	287
8	4	3	"pbp2A"	"53N_term_L5"	0	526	1690	1080
8	5	3	"pbp1b"	"47Cyt_TMH_P5"	0	527	346	162
8	6	3	"pcpA"	"62N_term_wCS_D9"	0	528	80	-27
8	7	3	"sphtra"	"8N_term_H9"	-50	529	169	69
8	8	3	"cps4C"	"97Mult_L9"	-50	530	154	62
8	9	3	"rrgB"	"95Mult_P9"	-50	531	72	17
8	1	4	"pcpA"	"62N_term_wCS_D9"	0	532	183	126
8	2	4	"sphtra"	"8N_term_H9"	-50	533	593	422
8	3	4	"cps4C"	"97Mult_L9"	0	534	1135	-448
8	4	4	"rrgB"	"95Mult_P9"	-50	535	349	-510
8	5	4	"TMP"	"96Mult_D13"	0	536	151	-4
8	6	4	"LambdaSa04"	"94Mult_H13"	-50	537	83	-18
8	7	4	"potD"	"65N_term_D1"	0	538	263	158
8	8	4	"pgdA"	"40N_term_H1"	0	539	222	109
8	9	4	"spr1370"	"38Cyt_TMH_L1"	0	540	393	333
8	1	5	"LambdaSa04"	"94Mult_H13"	0	541	81	27
8	2	5	"potD"	"65N_term_D1"	0	542	766	704
8	3	5	"pgdA"	"40N_term_H1"	-50	543	2047	298
8	4	5	"spr1370"	"38Cyt_TMH_L1"	-50	544	1643	52
8	5	5	"spr1418"	"82N_term_P1"	0	545	1071	454
8	6	5	"stkP"	"67Cyt_TMH_D5"	-50	546	772	576
8	7	5	"spr1584"	"83N_term_H5"	0	547	869	737
8	8	5	"pbp2A"	"53N_term_L5"	0	548	582	483
8	9	5	"pbp1b"	"47Cyt_TMH_P5"	0	549	83	32
8	1	6	"stkP"	"67Cyt_TMH_D5"	0	550	1415	1361
8	2	6	"spr1584"	"83N_term_H5"	0	551	741	681
8	3	6	"pbp2A"	"53N_term_L5"	-50	552	2191	1286
8	4	6	"pbp1b"	"47Cyt_TMH_P5"	-50	553	1553	250
8	5	6	"pcpA"	"62N_term_wCS_D9"	0	554	462	-103
8	6	6	"sphtra"	"8N_term_H9"	-50	555	62	7
8	7	6	"cps4C"	"97Mult_L9"	0	556	129	75
8	8	6	"rrgB"	"95Mult_P9"	-50	557	62	13
8	9	6	"TMP"	"96Mult_D13"	-50	558	51	7
8	1	7	"sphtra"	"8N_term_H9"	0	559	113	59
8	2	7	"cps4C"	"97Mult_L9"	0	560	259	202
8	3	7	"rrgB"	"95Mult_P9"	-50	561	114	56
8	4	7	"TMP"	"96Mult_D13"	0	562	133	69
8	5	7	"LambdaSa04"	"94Mult_H13"	-50	563	70	12
8	6	7	"potD"	"65N_term_D1"	0	564	256	204
8	7	7	"pgdA"	"40N_term_H1"	0	565	814	757
8	8	7	"spr1370"	"38Cyt_TMH_L1"	0	566	558	498
8	9	7	"spr1418"	"82N_term_P1"	0	567	103	59
8	1	8	"potD"	"65N_term_D1"	0	568	488	440
8	2	8	"pgdA"	"40N_term_H1"	0	569	461	412
8	3	8	"spr1370"	"38Cyt_TMH_L1"	0	570	2042	1993
8	4	8	"spr1418"	"82N_term_P1"	0	571	407	359
8	5	8	"stkP"	"67Cyt_TMH_D5"	0	572	260	211
8	6	8	"spr1584"	"83N_term_H5"	0	573	155	107
8	7	8	"pbp2A"	"53N_term_L5"	0	574	104	54
8	8	8	"pbp1b"	"47Cyt_TMH_P5"	0	575	388	339
8	9	8	"pcpA"	"62N_term_wCS_D9"	0	576	53	6
