# Supplementary material for: Data in support of proteomic analysis of pneumococcal pediatric clinical isolates to construct a protein array
Source: Data Brief. 2016 Feb 5;6:917–22. doi: 10.1016/j.dib.2016.01.057 (PMC4758182; doi:10.1016/j.dib.2016.01.057)
Supplement: Supplementary file 4 — Supplementary material [file mmc4.zip › Protein array raw data/IgG/C1_Sv12bis_IgG-Cy3.txt]

ATF	1.0
31	9    
"Type=GenePix Export 3"
"DateTime=2014/06/03 14:08:22"
"Settings=C:\Documents and Settings\Usuario\Escritorio\Datos Usuarios\Alfonso\Resultados ensayo\Junio 2014\Escaneado_3-6-14\Suero Sv12bis\Sv12bis_IgG-Cy3.gps"
"GalFile=C:\Documents and Settings\Usuario\Escritorio\Datos Usuarios\Alfonso\Gals\Gal_Alfonso.2.gal"
"PixelSize=5"
"Wavelengths=n/a	532"
"ImageFiles=n/a	C:\Documents and Settings\Usuario\Escritorio\Datos Usuarios\Alfonso\Resultados ensayo\Junio 2014\Escaneado_3-6-14\Suero Sv12bis\Sv12bis_IgG-Cy3.tif 1"
"NormalizationMethod=None"
"NormalizationFactors=n/a	1"
"JpegImage="
"StdDev=Type 1"
"RatioFormulations=W1/W2 (/532)"
"Barcode="
"BackgroundSubtraction=LocalFeature"
"ImageOrigin=0, 0"
"JpegOrigin=3310, 2150"
"Creator=GenePix Pro 4.1.1.4"
"Scanner=GenePix 4000B [92870]"
"FocusPosition=0"
"Temperature=31.61"
"LinesAveraged=1"
"Comment="
"PMTGain=n/a	400"
"ScanPower=n/a	100"
"LaserPower=n/a	3.35"
"LaserOnTime=n/a	43564"
"Filters=n/a	"
"ScanRegion=616,400,3840,1768"
"Supplier=BioRobotics"
"ArrayerSoftwareName=TAS Application Suite (MicroGrid II)"
"ArrayerSoftwareVersion=2.2.2.5"
"Block"	"Column"	"Row"	"Name"	"ID"	"Flags"	"Index"	"F532 Median"	"F532 Median - B532"
1	1	1	"ABC_N/P"	"90Mult_M8"	0	1	400	293
1	2	1	"spr1221"	"99Mult_A12"	0	2	796	686
1	3	1	"spr1403"	"91Mult_E12"	0	3	799	698
1	4	1	"spr1496"	"92Mult_I12"	0	4	654	547
1	5	1	"ABC_NP"	"100Mult_M12"	0	5	1266	1166
1	6	1	"SP_0462"	"77CellW_A16"	0	6	1809	1702
1	7	1	"SP_0464"	"81CellW_E16"	-50	7	255	165
1	8	1	"Buffer"	"Normaliz_I16"	-50	8	76	-4
1	9	1	"Buffer"	"Normaliz_M16"	-50	9	77	1
1	1	2	"SP_0462"	"77CellW_A16"	0	10	1267	1137
1	2	2	"SP_0464"	"81CellW_E16"	0	11	811	600
1	3	2	"fstH"	"84Mult_A4"	0	12	1968	1709
1	4	2	"comA"	"85Mult_E4"	0	13	955	523
1	5	2	"zmpB"	"86Mult_I4"	-50	14	1686	652
1	6	2	"spr0601"	"98Mult_M4"	0	15	1062	-75
1	7	2	"celB"	"87Mult_A8"	-50	16	840	428
1	8	2	"iga"	"88Mult_E8"	0	17	2976	2855
1	9	2	"glnP"	"89Mult_I8"	0	18	489	401
1	1	3	"spr0601"	"98Mult_M4"	0	19	853	652
1	2	3	"celB"	"87Mult_A8"	0	20	657	-55
1	3	3	"iga"	"88Mult_E8"	0	21	1623	1501
1	4	3	"glnP"	"89Mult_I8"	-50	22	715	284
1	5	3	"ABC_N/P"	"90Mult_M8"	0	23	571	191
1	6	3	"spr1221"	"99Mult_A12"	-50	24	720	344
1	7	3	"spr1403"	"91Mult_E12"	0	25	1094	756
1	8	3	"spr1496"	"92Mult_I12"	0	26	558	241
1	9	3	"ABC_NP"	"100Mult_M12"	0	27	2510	2381
1	1	4	"spr1221"	"99Mult_A12"	0	28	601	488
1	2	4	"spr1403"	"91Mult_E12"	0	29	739	611
1	3	4	"spr1496"	"92Mult_I12"	0	30	294	188
1	4	4	"ABC_NP"	"100Mult_M12"	0	31	1360	1202
1	5	4	"SP_0462"	"77CellW_A16"	0	32	929	633
1	6	4	"SP_0464"	"81CellW_E16"	0	33	661	309
1	7	4	"fstH"	"84Mult_A4"	0	34	1815	1253
1	8	4	"comA"	"85Mult_E4"	0	35	1124	735
1	9	4	"zmpB"	"86Mult_I4"	-50	36	3636	3135
1	1	5	"SP_0464"	"81CellW_E16"	0	37	551	435
1	2	5	"fstH"	"84Mult_A4"	0	38	2504	2317
1	3	5	"comA"	"85Mult_E4"	0	39	645	504
1	4	5	"zmpB"	"86Mult_I4"	0	40	314	144
1	5	5	"spr0601"	"98Mult_M4"	-50	41	1164	615
1	6	5	"celB"	"87Mult_A8"	-50	42	689	73
1	7	5	"iga"	"88Mult_E8"	0	43	1848	1206
1	8	5	"glnP"	"89Mult_I8"	-50	44	1083	379
1	9	5	"ABC_N/P"	"90Mult_M8"	0	45	941	412
1	1	6	"celB"	"87Mult_A8"	0	46	423	272
1	2	6	"iga"	"88Mult_E8"	0	47	1801	1651
1	3	6	"glnP"	"89Mult_I8"	0	48	279	152
1	4	6	"ABC_N/P"	"90Mult_M8"	0	49	279	161
1	5	6	"spr1221"	"99Mult_A12"	0	50	471	354
1	6	6	"spr1403"	"91Mult_E12"	0	51	706	529
1	7	6	"spr1496"	"92Mult_I12"	0	52	317	67
1	8	6	"ABC_NP"	"100Mult_M12"	0	53	1605	1192
1	9	6	"SP_0462"	"77CellW_A16"	0	54	1385	1254
1	1	7	"spr1403"	"91Mult_E12"	0	55	832	712
1	2	7	"spr1496"	"92Mult_I12"	0	56	447	308
1	3	7	"ABC_NP"	"100Mult_M12"	0	57	1640	1505
1	4	7	"SP_0462"	"77CellW_A16"	0	58	1414	1284
1	5	7	"SP_0464"	"81CellW_E16"	0	59	474	359
1	6	7	"fstH"	"84Mult_A4"	0	60	1949	1846
1	7	7	"comA"	"85Mult_E4"	0	61	742	588
1	8	7	"zmpB"	"86Mult_I4"	0	62	395	133
1	9	7	"spr0601"	"98Mult_M4"	-50	63	1352	989
1	1	8	"fstH"	"84Mult_A4"	0	64	2938	2786
1	2	8	"comA"	"85Mult_E4"	0	65	843	705
1	3	8	"zmpB"	"86Mult_I4"	0	66	583	433
1	4	8	"spr0601"	"98Mult_M4"	0	67	772	593
1	5	8	"celB"	"87Mult_A8"	0	68	454	334
1	6	8	"iga"	"88Mult_E8"	0	69	1574	1471
1	7	8	"glnP"	"89Mult_I8"	0	70	468	365
1	8	8	"ABC_N/P"	"90Mult_M8"	0	71	419	307
1	9	8	"spr1221"	"99Mult_A12"	0	72	808	696
2	1	1	"lytB"	"31CellW_N8"	0	73	2791	2626
2	2	1	"prtA"	"20CellW_B12"	0	74	2139	2014
2	3	1	"bgaA"	"43CellW_F12"	0	75	1415	1319
2	4	1	"nanA"	"46CellW_J12"	0	76	1408	1302
2	5	1	"spr1652/pfbA"	"25CellW_N12"	0	77	1227	1127
2	6	1	"nisP"	"39CellW_B16"	0	78	480	379
2	7	1	"spr1906"	"73CellW_F16"	-50	79	319	227
2	8	1	"Buffer"	"Normaliz_J16"	-50	80	69	-7
2	9	1	"Buffer"	"Normaliz_N16"	-50	81	72	-8
2	1	2	"nisP"	"39CellW_B16"	-50	82	2078	1933
2	2	2	"spr1906"	"73CellW_F16"	0	83	458	-26
2	3	2	"psrP"	"71CellW_B4"	-50	84	2257	519
2	4	2	"pblB_nt"	"48CellW_F4"	-50	85	2108	78
2	5	2	"pblB_ct"	"49CellW_J4"	0	86	2704	959
2	6	2	"spr0075/pfbB"	"24CellW_N4"	-50	87	471	-80
2	7	2	"pulA"	"19CellW_B8"	-50	88	169	-128
2	8	2	"hysA"	"51CellW_F8"	-50	89	173	-53
2	9	2	"spr0328"	"26CellW_J8"	0	90	1896	1772
2	1	3	"spr0075/pfbB"	"24CellW_N4"	-50	91	3328	1812
2	2	3	"pulA"	"19CellW_B8"	-50	92	317	-30
2	3	3	"hysA"	"51CellW_F8"	0	93	469	256
2	4	3	"spr0328"	"26CellW_J8"	-50	94	1412	-292
2	5	3	"lytB"	"31CellW_N8"	0	95	466	-288
2	6	3	"prtA"	"20CellW_B12"	-50	96	455	-796
2	7	3	"bgaA"	"43CellW_F12"	-50	97	751	145
2	8	3	"nanA"	"46CellW_J12"	-50	98	396	-30
2	9	3	"spr1652/pfbA"	"25CellW_N12"	0	99	749	513
2	1	4	"prtA"	"20CellW_B12"	0	100	2221	2087
2	2	4	"bgaA"	"43CellW_F12"	-50	101	1559	49
2	3	4	"nanA"	"46CellW_J12"	-50	102	1490	-434
2	4	4	"spr1652/pfbA"	"25CellW_N12"	-50	103	1155	-10
2	5	4	"nisP"	"39CellW_B16"	-50	104	219	76
2	6	4	"spr1906"	"73CellW_F16"	-50	105	1188	986
2	7	4	"psrP"	"71CellW_B4"	0	106	1270	126
2	8	4	"pblB_nt"	"48CellW_F4"	-50	107	547	-275
2	9	4	"pblB_ct"	"49CellW_J4"	0	108	1116	657
2	1	5	"spr1906"	"73CellW_F16"	0	109	395	252
2	2	5	"psrP"	"71CellW_B4"	0	110	2275	408
2	3	5	"pblB_nt"	"48CellW_F4"	-50	111	2323	102
2	4	5	"pblB_ct"	"49CellW_J4"	0	112	2799	1001
2	5	5	"spr0075/pfbB"	"24CellW_N4"	0	113	552	-8
2	6	5	"pulA"	"19CellW_B8"	-50	114	195	30
2	7	5	"hysA"	"51CellW_F8"	-50	115	807	48
2	8	5	"spr0328"	"26CellW_J8"	-50	116	680	-209
2	9	5	"lytB"	"31CellW_N8"	0	117	1559	626
2	1	6	"pulA"	"19CellW_B8"	0	118	320	112
2	2	6	"hysA"	"51CellW_F8"	-50	119	482	104
2	3	6	"spr0328"	"26CellW_J8"	-50	120	1692	-195
2	4	6	"lytB"	"31CellW_N8"	-50	121	1750	594
2	5	6	"prtA"	"20CellW_B12"	0	122	398	38
2	6	6	"bgaA"	"43CellW_F12"	-50	123	871	402
2	7	6	"nanA"	"46CellW_J12"	-50	124	1010	234
2	8	6	"spr1652/pfbA"	"25CellW_N12"	-50	125	1215	456
2	9	6	"nisP"	"39CellW_B16"	-50	126	1057	660
2	1	7	"bgaA"	"43CellW_F12"	-50	127	1647	1369
2	2	7	"nanA"	"46CellW_J12"	-50	128	351	-975
2	3	7	"spr1652/pfbA"	"25CellW_N12"	-50	129	606	-501
2	4	7	"nisP"	"39CellW_B16"	-50	130	206	86
2	5	7	"spr1906"	"73CellW_F16"	-50	131	507	338
2	6	7	"psrP"	"71CellW_B4"	0	132	1701	330
2	7	7	"pblB_nt"	"48CellW_F4"	0	133	1357	-32
2	8	7	"pblB_ct"	"49CellW_J4"	0	134	2491	894
2	9	7	"spr0075/pfbB"	"24CellW_N4"	0	135	1813	1382
2	1	8	"psrP"	"71CellW_B4"	0	136	1756	1503
2	2	8	"pblB_nt"	"48CellW_F4"	0	137	2247	624
2	3	8	"pblB_ct"	"49CellW_J4"	0	138	3031	1506
2	4	8	"spr0075/pfbB"	"24CellW_N4"	-50	139	1792	1439
2	5	8	"pulA"	"19CellW_B8"	0	140	281	159
2	6	8	"hysA"	"51CellW_F8"	-50	141	1171	952
2	7	8	"spr0328"	"26CellW_J8"	-50	142	842	344
2	8	8	"lytB"	"31CellW_N8"	-50	143	1908	1385
2	9	8	"prtA"	"20CellW_B12"	0	144	1689	1254
3	1	1	"nanB"	"58Secret_O8"	0	145	4590	4495
3	2	1	"spr1875"	"7Secret_C12"	0	146	2931	2784
3	3	1	"galU"	"21Secret_G12"	0	147	504	-622
3	4	1	"cbpA"	"5Secret_K12"	-50	148	1081	767
3	5	1	"gsp_781"	"2Secret_O12"	-50	149	1611	1505
3	6	1	"Control_1"	"C16"	0	150	2537	2430
3	7	1	"Control_2"	"G16"	0	151	375	290
3	8	1	"Buffer"	"Normaliz_K16"	-50	152	90	2
3	9	1	"Buffer"	"Normaliz_O16"	-50	153	89	-14
3	1	2	"Control_1"	"C16"	0	154	1445	1355
3	2	2	"Control_2"	"G16"	-50	155	160	69
3	3	2	"bloodAB"	"59Secret_C4"	0	156	2028	1448
3	4	2	"strH"	"32Secret_G4"	-50	157	2122	1184
3	5	2	"lysM"	"50Secret_K4"	0	158	967	742
3	6	2	"lytB"	"63Secret_O4"	0	159	2310	909
3	7	2	"phtE"	"45Secret_C8"	0	160	1589	618
3	8	2	"spr0931"	"36Secret_G8"	0	161	1141	9
3	9	2	"lytC"	"56Secret_K8"	-50	162	3017	2891
3	1	3	"lytB"	"63Secret_O4"	0	163	1893	1810
3	2	3	"phtE"	"45Secret_C8"	-50	164	81	-11
3	3	3	"spr0931"	"36Secret_G8"	0	165	1734	1610
3	4	3	"lytC"	"56Secret_K8"	0	166	2338	1956
3	5	3	"nanB"	"58Secret_O8"	0	167	3120	2939
3	6	3	"spr1875"	"7Secret_C12"	0	168	1379	1253
3	7	3	"galU"	"21Secret_G12"	-50	169	471	-1822
3	8	3	"cbpA"	"5Secret_K12"	0	170	694	-1255
3	9	3	"gsp_781"	"2Secret_O12"	0	171	4346	4214
3	1	4	"spr1875"	"7Secret_C12"	0	172	2648	2537
3	2	4	"galU"	"21Secret_G12"	0	173	1966	1777
3	3	4	"cbpA"	"5Secret_K12"	-50	174	2413	1499
3	4	4	"gsp_781"	"2Secret_O12"	0	175	3194	3011
3	5	4	"Control_1"	"C16"	0	176	2569	2440
3	6	4	"Control_2"	"G16"	0	177	979	858
3	7	4	"bloodAB"	"59Secret_C4"	-50	178	2762	272
3	8	4	"strH"	"32Secret_G4"	-50	179	3694	1588
3	9	4	"lysM"	"50Secret_K4"	0	180	1800	1692
3	1	5	"Control_2"	"G16"	0	181	1158	1041
3	2	5	"bloodAB"	"59Secret_C4"	0	182	2528	-385
3	3	5	"strH"	"32Secret_G4"	-50	183	3570	570
3	4	5	"lysM"	"50Secret_K4"	0	184	1369	232
3	5	5	"lytB"	"63Secret_O4"	0	185	2881	1688
3	6	5	"phtE"	"45Secret_C8"	0	186	2721	2149
3	7	5	"spr0931"	"36Secret_G8"	0	187	1784	509
3	8	5	"lytC"	"56Secret_K8"	-50	188	3209	1823
3	9	5	"nanB"	"58Secret_O8"	0	189	5663	5558
3	1	6	"phtE"	"45Secret_C8"	0	190	3145	3053
3	2	6	"spr0931"	"36Secret_G8"	0	191	1942	1172
3	3	6	"lytC"	"56Secret_K8"	-50	192	2392	694
3	4	6	"nanB"	"58Secret_O8"	0	193	4394	4170
3	5	6	"spr1875"	"7Secret_C12"	0	194	2172	1885
3	6	6	"galU"	"21Secret_G12"	-50	195	1966	-310
3	7	6	"cbpA"	"5Secret_K12"	-50	196	872	-475
3	8	6	"gsp_781"	"2Secret_O12"	0	197	3366	3207
3	9	6	"Control_1"	"C16"	0	198	3101	2995
3	1	7	"galU"	"21Secret_G12"	0	199	1874	1767
3	2	7	"cbpA"	"5Secret_K12"	-50	200	1719	493
3	3	7	"gsp_781"	"2Secret_O12"	0	201	3635	3477
3	4	7	"Control_1"	"C16"	0	202	2846	2707
3	5	7	"Control_2"	"G16"	0	203	366	250
3	6	7	"bloodAB"	"59Secret_C4"	0	204	2926	28
3	7	7	"strH"	"32Secret_G4"	-50	205	4229	936
3	8	7	"lysM"	"50Secret_K4"	0	206	1674	746
3	9	7	"lytB"	"63Secret_O4"	0	207	3313	3189
3	1	8	"bloodAB"	"59Secret_C4"	0	208	2744	2612
3	2	8	"strH"	"32Secret_G4"	-50	209	3347	2827
3	3	8	"lysM"	"50Secret_K4"	0	210	1819	1705
3	4	8	"lytB"	"63Secret_O4"	0	211	2908	2791
3	5	8	"phtE"	"45Secret_C8"	0	212	3251	3118
3	6	8	"spr0931"	"36Secret_G8"	0	213	2325	2174
3	7	8	"lytC"	"56Secret_K8"	0	214	2192	1958
3	8	8	"nanB"	"58Secret_O8"	0	215	5406	5223
3	9	8	"spr1875"	"7Secret_C12"	0	216	3099	3007
4	1	1	"Control_10"	"P8"	0	217	343	195
4	2	1	"Control_11"	"D12"	0	218	1842	1649
4	3	1	"Control_12"	"H12"	0	219	290	206
4	4	1	"Buffer"	"Normaliz_L12"	-50	220	91	0
4	5	1	"Buffer"	"Normaliz_P12"	-50	221	95	-5
4	6	1	"Control+"	"Rango0.2_D16"	0	222	5319	4781
4	7	1	"Control+"	"Rango0.1_H16"	0	223	785	676
4	8	1	"Buffer"	"Normaliz_L16"	0	224	127	52
4	9	1	"Buffer"	"Normaliz_P16"	-50	225	67	1
4	1	2	"Control+"	"Rango0.2_D16"	0	226	5866	5443
4	2	2	"Control+"	"Rango0.1_H16"	-50	227	4126	4013
4	3	2	"Control_3"	"D4"	0	228	680	598
4	4	2	"Control_4"	"H4"	-50	229	99	9
4	5	2	"Control_5"	"L4"	-50	230	106	3
4	6	2	"Control_6"	"P4"	-50	231	94	-22
4	7	2	"Control_7"	"D8"	-50	232	112	15
4	8	2	"Control_8"	"H8"	-50	233	73	0
4	9	2	"Control_9"	"L8"	0	234	77	13
4	1	3	"Control_6"	"P4"	-50	235	81	-8
4	2	3	"Control_7"	"D8"	0	236	175	85
4	3	3	"Control_8"	"H8"	-50	237	89	3
4	4	3	"Control_9"	"L8"	0	238	139	45
4	5	3	"Control_10"	"P8"	-50	239	162	44
4	6	3	"Control_11"	"D12"	-50	240	104	-7
4	7	3	"Control_12"	"H12"	0	241	235	156
4	8	3	"Buffer"	"Normaliz_L12"	-50	242	72	0
4	9	3	"Buffer"	"Normaliz_P12"	-50	243	63	0
4	1	4	"Control_11"	"D12"	-50	244	102	19
4	2	4	"Control_12"	"H12"	0	245	280	190
4	3	4	"Buffer"	"Normaliz_L12"	-50	246	89	0
4	4	4	"Buffer"	"Normaliz_P12"	-50	247	92	-12
4	5	4	"Control+"	"Rango0.2_D16"	0	248	5403	1779
4	6	4	"Control+"	"Rango0.1_H16"	0	249	938	570
4	7	4	"Control_3"	"D4"	0	250	336	264
4	8	4	"Control_4"	"H4"	-50	251	74	6
4	9	4	"Control_5"	"L4"	-50	252	63	-1
4	1	5	"Control+"	"Rango0.1_H16"	-50	253	4090	3982
4	2	5	"Control_3"	"D4"	-50	254	4356	4260
4	3	5	"Control_4"	"H4"	0	255	134	40
4	4	5	"Control_5"	"L4"	-50	256	99	-9
4	5	5	"Control_6"	"P4"	-50	257	1178	934
4	6	5	"Control_7"	"D8"	-50	258	114	-12
4	7	5	"Control_8"	"H8"	-50	259	74	1
4	8	5	"Control_9"	"L8"	0	260	92	24
4	9	5	"Control_10"	"P8"	0	261	99	35
4	1	6	"Control_7"	"D8"	-50	262	135	57
4	2	6	"Control_8"	"H8"	-50	263	89	2
4	3	6	"Control_9"	"L8"	0	264	131	42
4	4	6	"Control_10"	"P8"	-50	265	164	51
4	5	6	"Control_11"	"D12"	0	266	393	270
4	6	6	"Control_12"	"H12"	0	267	235	149
4	7	6	"Buffer"	"Normaliz_L12"	-50	268	73	0
4	8	6	"Buffer"	"Normaliz_P12"	-50	269	72	1
4	9	6	"Control+"	"Rango0.2_D16"	0	270	3474	3410
4	1	7	"Control_12"	"H12"	0	271	378	307
4	2	7	"Buffer"	"Normaliz_L12"	-50	272	85	8
4	3	7	"Buffer"	"Normaliz_P12"	-50	273	83	-12
4	4	7	"Control+"	"Rango0.2_D16"	0	274	5938	2225
4	5	7	"Control+"	"Rango0.1_H16"	0	275	942	594
4	6	7	"Control_3"	"D4"	0	276	742	662
4	7	7	"Control_4"	"H4"	0	277	99	25
4	8	7	"Control_5"	"L4"	-50	278	72	0
4	9	7	"Control_6"	"P4"	-50	279	74	4
4	1	8	"Control_3"	"D4"	0	280	637	565
4	2	8	"Control_4"	"H4"	-50	281	92	16
4	3	8	"Control_5"	"L4"	-50	282	79	-10
4	4	8	"Control_6"	"P4"	-50	283	227	123
4	5	8	"Control_7"	"D8"	-50	284	1521	1417
4	6	8	"Control_8"	"H8"	-50	285	90	8
4	7	8	"Control_9"	"L8"	-50	286	82	6
4	8	8	"Control_10"	"P8"	0	287	154	77
4	9	8	"Control_11"	"D12"	0	288	106	30
5	1	1	"GADPH"	"68Cyt_M7"	0	289	3680	3535
5	2	1	"abc_sbp_2"	"30Lip_A11"	0	290	4017	3842
5	3	1	"abc_sbp"	"29Lip_E11"	0	291	2683	2528
5	4	1	"spr0174"	"79Lip_I11"	0	292	1928	1695
5	5	1	"aliA"	"10Lip_M11"	-50	293	1451	569
5	6	1	"slrA"	"17Lip_A15"	-50	294	1761	1052
5	7	1	"spr0747"	"37Lip_E15"	-50	295	866	658
5	8	1	"Buffer"	"Normaliz_I15"	-50	296	151	21
5	9	1	"Buffer"	"Normaliz_M15"	-50	297	105	5
5	1	2	"slrA"	"17Lip_A15"	0	298	2616	2472
5	2	2	"spr0747"	"37Lip_E15"	0	299	2767	2560
5	3	2	"spxB"	"13Cyt_A3"	0	300	3024	2876
5	4	2	"clpP"	"66Cyt_E3"	0	301	3551	2502
5	5	2	"pavA"	"69Cyt_I3"	-50	302	4063	1735
5	6	2	"eno"	"14Cyt_M3"	-50	303	3279	1255
5	7	2	"PppA"	"70Cyt_A7"	-50	304	3761	1712
5	8	2	"ply"	"11Cyt_E7"	-50	305	4236	1902
5	9	2	"lytA"	"12Cyt_I7"	0	306	6408	6299
5	1	3	"eno"	"14Cyt_M3"	0	307	4025	3881
5	2	3	"PppA"	"70Cyt_A7"	0	308	3343	3125
5	3	3	"ply"	"11Cyt_E7"	0	309	4558	4322
5	4	3	"lytA"	"12Cyt_I7"	-50	310	4354	856
5	5	3	"GADPH"	"68Cyt_M7"	-50	311	5053	372
5	6	3	"abc_sbp_2"	"30Lip_A11"	-50	312	4936	791
5	7	3	"abc_sbp"	"29Lip_E11"	-50	313	2982	-194
5	8	3	"spr0174"	"79Lip_I11"	-50	314	4140	1159
5	9	3	"aliA"	"10Lip_M11"	-50	315	3726	2554
5	1	4	"abc_sbp_2"	"30Lip_A11"	0	316	3043	2896
5	2	4	"abc_sbp"	"29Lip_E11"	0	317	2540	2271
5	3	4	"spr0174"	"79Lip_I11"	0	318	2196	1813
5	4	4	"aliA"	"10Lip_M11"	-50	319	4074	-87
5	5	4	"slrA"	"17Lip_A15"	-50	320	4547	-244
5	6	4	"spr0747"	"37Lip_E15"	-50	321	4629	20
5	7	4	"spxB"	"13Cyt_A3"	-50	322	3883	676
5	8	4	"clpP"	"66Cyt_E3"	0	323	4900	2978
5	9	4	"pavA"	"69Cyt_I3"	0	324	3388	2782
5	1	5	"spr0747"	"37Lip_E15"	0	325	1871	1735
5	2	5	"spxB"	"13Cyt_A3"	0	326	2291	2135
5	3	5	"clpP"	"66Cyt_E3"	0	327	2532	2391
5	4	5	"pavA"	"69Cyt_I3"	0	328	3002	2092
5	5	5	"eno"	"14Cyt_M3"	-50	329	4364	420
5	6	5	"PppA"	"70Cyt_A7"	-50	330	4538	827
5	7	5	"ply"	"11Cyt_E7"	-50	331	5165	1478
5	8	5	"lytA"	"12Cyt_I7"	0	332	5413	2506
5	9	5	"GADPH"	"68Cyt_M7"	0	333	4196	3767
5	1	6	"PppA"	"70Cyt_A7"	0	334	3093	2946
5	2	6	"ply"	"11Cyt_E7"	0	335	5232	5082
5	3	6	"lytA"	"12Cyt_I7"	0	336	5319	5178
5	4	6	"GADPH"	"68Cyt_M7"	0	337	2867	2646
5	5	6	"abc_sbp_2"	"30Lip_A11"	0	338	3081	949
5	6	6	"abc_sbp"	"29Lip_E11"	0	339	2556	-152
5	7	6	"spr0174"	"79Lip_I11"	0	340	3009	-364
5	8	6	"aliA"	"10Lip_M11"	0	341	2506	-748
5	9	6	"slrA"	"17Lip_A15"	0	342	3202	2942
5	1	7	"abc_sbp"	"29Lip_E11"	0	343	1554	1385
5	2	7	"spr0174"	"79Lip_I11"	0	344	733	586
5	3	7	"aliA"	"10Lip_M11"	0	345	1248	1107
5	4	7	"slrA"	"17Lip_A15"	0	346	1876	1646
5	5	7	"spr0747"	"37Lip_E15"	0	347	2163	427
5	6	7	"spxB"	"13Cyt_A3"	0	348	2616	2142
5	7	7	"clpP"	"66Cyt_E3"	0	349	2835	2199
5	8	7	"pavA"	"69Cyt_I3"	0	350	2383	1929
5	9	7	"eno"	"14Cyt_M3"	0	351	4724	4508
5	1	8	"spxB"	"13Cyt_A3"	0	352	977	793
5	2	8	"clpP"	"66Cyt_E3"	0	353	1092	964
5	3	8	"pavA"	"69Cyt_I3"	0	354	1033	926
5	4	8	"eno"	"14Cyt_M3"	0	355	2368	2237
5	5	8	"PppA"	"70Cyt_A7"	0	356	2527	1863
5	6	8	"ply"	"11Cyt_E7"	0	357	4653	4507
5	7	8	"lytA"	"12Cyt_I7"	0	358	4291	4178
5	8	8	"GADPH"	"68Cyt_M7"	0	359	2154	2033
5	9	8	"abc_sbp_2"	"30Lip_A11"	0	360	2992	2875
6	1	1	"psaA"	"6Lip_N7"	0	361	6124	5840
6	2	1	"ABC_SBP"	"57Lip_B11"	0	362	6109	5968
6	3	1	"ABC_SBP"	"52Lip_F11"	0	363	3714	3476
6	4	1	"piuA"	"18Lip_J11"	-50	364	5115	1572
6	5	1	"amiA"	"3Lip_N11"	-50	365	4522	2212
6	6	1	"msmE"	"78Lip_B15"	0	366	4053	2683
6	7	1	"MalX"	"22Lip_F15"	0	367	1093	760
6	8	1	"Buffer"	"Normaliz_J15"	-50	368	103	17
6	9	1	"Buffer"	"Normaliz_N15"	-50	369	85	-2
6	1	2	"msmE"	"78Lip_B15"	0	370	4938	4700
6	2	2	"MalX"	"22Lip_F15"	0	371	4379	4151
6	3	2	"prsA_ppmA"	"16Lip_B3"	0	372	2703	2189
6	4	2	"lmb"	"33Lip_F3"	-50	373	4432	1592
6	5	2	"piaA"	"15Lip_J3"	-50	374	6858	1327
6	6	2	"phtA"	"55Lip_N3"	-50	375	1939	-468
6	7	2	"glnH"	"28Lip_B7"	0	376	3916	2873
6	8	2	"pstS"	"80Lip_F7"	0	377	4299	3931
6	9	2	"aliB"	"1Lip_J7"	0	378	1027	683
6	1	3	"phtA"	"55Lip_N3"	0	379	5486	5262
6	2	3	"glnH"	"28Lip_B7"	0	380	3632	2434
6	3	3	"pstS"	"80Lip_F7"	0	381	4224	2108
6	4	3	"aliB"	"1Lip_J7"	-50	382	5036	1520
6	5	3	"psaA"	"6Lip_N7"	-50	383	6118	777
6	6	3	"ABC_SBP"	"57Lip_B11"	-50	384	5070	1170
6	7	3	"ABC_SBP"	"52Lip_F11"	-50	385	651	-316
6	8	3	"piuA"	"18Lip_J11"	-50	386	951	184
6	9	3	"amiA"	"3Lip_N11"	-50	387	1234	157
6	1	4	"ABC_SBP"	"57Lip_B11"	0	388	6912	6519
6	2	4	"ABC_SBP"	"52Lip_F11"	0	389	2951	1102
6	3	4	"piuA"	"18Lip_J11"	0	390	3558	1324
6	4	4	"amiA"	"3Lip_N11"	0	391	3311	192
6	5	4	"msmE"	"78Lip_B15"	-50	392	4226	-74
6	6	4	"MalX"	"22Lip_F15"	-50	393	4275	427
6	7	4	"prsA_ppmA"	"16Lip_B3"	0	394	3323	2098
6	8	4	"lmb"	"33Lip_F3"	0	395	3859	2857
6	9	4	"piaA"	"15Lip_J3"	0	396	4483	3717
6	1	5	"MalX"	"22Lip_F15"	0	397	3295	3144
6	2	5	"prsA_ppmA"	"16Lip_B3"	0	398	2663	2455
6	3	5	"lmb"	"33Lip_F3"	0	399	2560	2414
6	4	5	"piaA"	"15Lip_J3"	0	400	5063	2019
6	5	5	"phtA"	"55Lip_N3"	0	401	5375	1500
6	6	5	"glnH"	"28Lip_B7"	-50	402	3922	178
6	7	5	"pstS"	"80Lip_F7"	0	403	3799	255
6	8	5	"aliB"	"1Lip_J7"	0	404	2485	-16
6	9	5	"psaA"	"6Lip_N7"	0	405	4031	3380
6	1	6	"glnH"	"28Lip_B7"	0	406	4085	3952
6	2	6	"pstS"	"80Lip_F7"	0	407	2332	2189
6	3	6	"aliB"	"1Lip_J7"	0	408	1304	1181
6	4	6	"psaA"	"6Lip_N7"	0	409	5488	4501
6	5	6	"ABC_SBP"	"57Lip_B11"	0	410	5552	3155
6	6	6	"ABC_SBP"	"52Lip_F11"	0	411	3491	1075
6	7	6	"piuA"	"18Lip_J11"	0	412	2985	2251
6	8	6	"amiA"	"3Lip_N11"	0	413	2461	504
6	9	6	"msmE"	"78Lip_B15"	0	414	3459	3134
6	1	7	"ABC_SBP"	"52Lip_F11"	0	415	4455	4333
6	2	7	"piuA"	"18Lip_J11"	0	416	4511	4396
6	3	7	"amiA"	"3Lip_N11"	0	417	3126	3014
6	4	7	"msmE"	"78Lip_B15"	0	418	2910	2750
6	5	7	"MalX"	"22Lip_F15"	0	419	3074	2968
6	6	7	"prsA_ppmA"	"16Lip_B3"	0	420	2421	2330
6	7	7	"lmb"	"33Lip_F3"	0	421	2581	2486
6	8	7	"piaA"	"15Lip_J3"	0	422	3719	3620
6	9	7	"phtA"	"55Lip_N3"	0	423	3538	3421
6	1	8	"prsA_ppmA"	"16Lip_B3"	0	424	2207	2110
6	2	8	"lmb"	"33Lip_F3"	0	425	2416	2319
6	3	8	"piaA"	"15Lip_J3"	0	426	3504	3404
6	4	8	"phtA"	"55Lip_N3"	0	427	4505	4420
6	5	8	"glnH"	"28Lip_B7"	0	428	2564	2492
6	6	8	"pstS"	"80Lip_F7"	0	429	1120	1052
6	7	8	"aliB"	"1Lip_J7"	0	430	934	869
6	8	8	"psaA"	"6Lip_N7"	0	431	1801	1744
6	9	8	"ABC_SBP"	"57Lip_B11"	0	432	957	904
7	1	1	"cbpF"	"74N_term_wCS_O7"	0	433	2553	2456
7	2	1	"spr0693"	"34N_term_C11"	0	434	4761	4616
7	3	1	"ezrA"	"75N_term_G11"	0	435	1588	1471
7	4	1	"pepXP"	"72N_term_K11"	0	436	1999	1916
7	5	1	"phtD"	"44N_term_O11"	0	437	2417	2342
7	6	1	"phpA"	"27N_term_C15"	0	438	5045	4965
7	7	1	"srtA"	"64N_term_wCS_G15"	0	439	5273	5198
7	8	1	"Buffer"	"Normaliz_K15"	-50	440	79	10
7	9	1	"Buffer"	"Normaliz_O15"	-50	441	64	-3
7	1	2	"phpA"	"27N_term_C15"	0	442	4427	4303
7	2	2	"srtA"	"64N_term_wCS_G15"	0	443	2984	2703
7	3	2	"adcA"	"23Lip_C3"	0	444	994	800
7	4	2	"sp_2093"	"76N_term_G3"	0	445	1107	978
7	5	2	"comB"	"54N_term_K3"	0	446	1145	1043
7	6	2	"pspA"	"4N_term_O3"	0	447	1771	1606
7	7	2	"pbpX"	"41N_term_C7"	0	448	2505	2354
7	8	2	"pbpA"	"9N_term_G7"	0	449	390	273
7	9	2	"spr0334"	"42Cyt_TMH_K7"	0	450	1644	1329
7	1	3	"pspA"	"4N_term_O3"	0	451	1081	983
7	2	3	"pbpX"	"41N_term_C7"	0	452	1288	1144
7	3	3	"pbpA"	"9N_term_G7"	0	453	484	306
7	4	3	"spr0334"	"42Cyt_TMH_K7"	0	454	1978	1502
7	5	3	"cbpF"	"74N_term_wCS_O7"	0	455	2865	564
7	6	3	"spr0693"	"34N_term_C11"	0	456	2439	208
7	7	3	"ezrA"	"75N_term_G11"	0	457	2203	1538
7	8	3	"pepXP"	"72N_term_K11"	0	458	3099	2196
7	9	3	"phtD"	"44N_term_O11"	-50	459	2849	1402
7	1	4	"spr0693"	"34N_term_C11"	0	460	3373	3256
7	2	4	"ezrA"	"75N_term_G11"	0	461	994	822
7	3	4	"pepXP"	"72N_term_K11"	0	462	1450	1325
7	4	4	"phtD"	"44N_term_O11"	0	463	1720	1573
7	5	4	"phpA"	"27N_term_C15"	0	464	4406	1276
7	6	4	"srtA"	"64N_term_wCS_G15"	0	465	2937	183
7	7	4	"adcA"	"23Lip_C3"	0	466	1350	-99
7	8	4	"sp_2093"	"76N_term_G3"	0	467	2133	834
7	9	4	"comB"	"54N_term_K3"	0	468	3069	1699
7	1	5	"srtA"	"64N_term_wCS_G15"	0	469	2518	2370
7	2	5	"adcA"	"23Lip_C3"	0	470	1406	1216
7	3	5	"sp_2093"	"76N_term_G3"	0	471	1380	1267
7	4	5	"comB"	"54N_term_K3"	0	472	968	862
7	5	5	"pspA"	"4N_term_O3"	0	473	1704	1496
7	6	5	"pbpX"	"41N_term_C7"	0	474	2174	1747
7	7	5	"pbpA"	"9N_term_G7"	-50	475	1840	-97
7	8	5	"spr0334"	"42Cyt_TMH_K7"	-50	476	2155	166
7	9	5	"cbpF"	"74N_term_wCS_O7"	0	477	3693	2036
7	1	6	"pbpX"	"41N_term_C7"	0	478	1554	1429
7	2	6	"pbpA"	"9N_term_G7"	0	479	478	256
7	3	6	"spr0334"	"42Cyt_TMH_K7"	0	480	1477	1295
7	4	6	"cbpF"	"74N_term_wCS_O7"	0	481	2341	1959
7	5	6	"spr0693"	"34N_term_C11"	0	482	3919	3311
7	6	6	"ezrA"	"75N_term_G11"	0	483	1258	938
7	7	6	"pepXP"	"72N_term_K11"	0	484	2476	2156
7	8	6	"phtD"	"44N_term_O11"	-50	485	3668	1446
7	9	6	"phpA"	"27N_term_C15"	0	486	4141	3963
7	1	7	"ezrA"	"75N_term_G11"	0	487	1167	1033
7	2	7	"pepXP"	"72N_term_K11"	0	488	1161	963
7	3	7	"phtD"	"44N_term_O11"	0	489	1674	1525
7	4	7	"phpA"	"27N_term_C15"	0	490	4556	4321
7	5	7	"srtA"	"64N_term_wCS_G15"	0	491	3017	2563
7	6	7	"adcA"	"23Lip_C3"	0	492	1177	896
7	7	7	"sp_2093"	"76N_term_G3"	0	493	1125	948
7	8	7	"comB"	"54N_term_K3"	0	494	1232	1036
7	9	7	"pspA"	"4N_term_O3"	0	495	2388	2259
7	1	8	"adcA"	"23Lip_C3"	0	496	1003	896
7	2	8	"sp_2093"	"76N_term_G3"	0	497	889	772
7	3	8	"comB"	"54N_term_K3"	0	498	645	553
7	4	8	"pspA"	"4N_term_O3"	0	499	1374	1267
7	5	8	"pbpX"	"41N_term_C7"	0	500	1580	1437
7	6	8	"pbpA"	"9N_term_G7"	0	501	578	450
7	7	8	"spr0334"	"42Cyt_TMH_K7"	0	502	1616	1498
7	8	8	"cbpF"	"74N_term_wCS_O7"	0	503	1458	1338
7	9	8	"spr0693"	"34N_term_C11"	0	504	5013	4911
8	1	1	"pbp1b"	"47Cyt_TMH_P7"	0	505	1260	1186
8	2	1	"pcpA"	"62N_term_wCS_D11"	0	506	293	194
8	3	1	"sphtra"	"8N_term_H11"	-50	507	190	128
8	4	1	"cps4C"	"97Mult_L11"	0	508	368	309
8	5	1	"rrgB"	"95Mult_P11"	-50	509	525	393
8	6	1	"TMP"	"96Mult_D15"	0	510	188	122
8	7	1	"LambdaSa04"	"94Mult_H15"	-50	511	56	2
8	8	1	"Buffer"	"Normaliz_L15"	-50	512	48	-1
8	9	1	"Buffer"	"Normaliz_P15"	-50	513	47	-1
8	1	2	"TMP"	"96Mult_D15"	0	514	700	617
8	2	2	"LambdaSa04"	"94Mult_H15"	0	515	220	8
8	3	2	"potD"	"65N_term_D3"	0	516	614	489
8	4	2	"pgdA"	"40N_term_H3"	0	517	889	768
8	5	2	"spr1370"	"38Cyt_TMH_L3"	-50	518	555	32
8	6	2	"spr1418"	"82N_term_P3"	0	519	623	238
8	7	2	"stkP"	"67Cyt_TMH_D7"	0	520	212	71
8	8	2	"spr1584"	"83N_term_H7"	0	521	342	261
8	9	2	"pbp2A"	"53N_term_L7"	-50	522	250	192
8	1	3	"spr1418"	"82N_term_P3"	0	523	3028	2945
8	2	3	"stkP"	"67Cyt_TMH_D7"	0	524	940	797
8	3	3	"spr1584"	"83N_term_H7"	0	525	1014	904
8	4	3	"pbp2A"	"53N_term_L7"	0	526	526	273
8	5	3	"pbp1b"	"47Cyt_TMH_P7"	-50	527	294	-94
8	6	3	"pcpA"	"62N_term_wCS_D11"	-50	528	153	-70
8	7	3	"sphtra"	"8N_term_H11"	-50	529	142	-9
8	8	3	"cps4C"	"97Mult_L11"	-50	530	197	45
8	9	3	"rrgB"	"95Mult_P11"	-50	531	225	128
8	1	4	"pcpA"	"62N_term_wCS_D11"	0	532	1179	1080
8	2	4	"sphtra"	"8N_term_H11"	0	533	509	121
8	3	4	"cps4C"	"97Mult_L11"	0	534	446	315
8	4	4	"rrgB"	"95Mult_P11"	-50	535	669	185
8	5	4	"TMP"	"96Mult_D15"	-50	536	563	71
8	6	4	"LambdaSa04"	"94Mult_H15"	-50	537	323	78
8	7	4	"potD"	"65N_term_D3"	0	538	385	225
8	8	4	"pgdA"	"40N_term_H3"	-50	539	259	114
8	9	4	"spr1370"	"38Cyt_TMH_L3"	-50	540	147	73
8	1	5	"LambdaSa04"	"94Mult_H15"	0	541	883	788
8	2	5	"potD"	"65N_term_D3"	0	542	2096	1236
8	3	5	"pgdA"	"40N_term_H3"	0	543	1610	721
8	4	5	"spr1370"	"38Cyt_TMH_L3"	0	544	1868	823
8	5	5	"spr1418"	"82N_term_P3"	-50	545	1545	543
8	6	5	"stkP"	"67Cyt_TMH_D7"	0	546	534	162
8	7	5	"spr1584"	"83N_term_H7"	0	547	579	328
8	8	5	"pbp2A"	"53N_term_L7"	-50	548	419	158
8	9	5	"pbp1b"	"47Cyt_TMH_P7"	-50	549	128	27
8	1	6	"stkP"	"67Cyt_TMH_D7"	0	550	2277	2178
8	2	6	"spr1584"	"83N_term_H7"	0	551	2174	1232
8	3	6	"pbp2A"	"53N_term_L7"	0	552	2098	1227
8	4	6	"pbp1b"	"47Cyt_TMH_P7"	-50	553	2460	908
8	5	6	"pcpA"	"62N_term_wCS_D11"	-50	554	1551	173
8	6	6	"sphtra"	"8N_term_H11"	-50	555	519	-181
8	7	6	"cps4C"	"97Mult_L11"	-50	556	634	109
8	8	6	"rrgB"	"95Mult_P11"	-50	557	458	37
8	9	6	"TMP"	"96Mult_D15"	-50	558	297	115
8	1	7	"sphtra"	"8N_term_H11"	0	559	1091	991
8	2	7	"cps4C"	"97Mult_L11"	0	560	1636	1184
8	3	7	"rrgB"	"95Mult_P11"	0	561	3115	2788
8	4	7	"TMP"	"96Mult_D15"	0	562	1421	424
8	5	7	"LambdaSa04"	"94Mult_H15"	0	563	899	247
8	6	7	"potD"	"65N_term_D3"	0	564	890	441
8	7	7	"pgdA"	"40N_term_H3"	-50	565	809	221
8	8	7	"spr1370"	"38Cyt_TMH_L3"	-50	566	397	34
8	9	7	"spr1418"	"82N_term_P3"	0	567	325	132
8	1	8	"potD"	"65N_term_D3"	0	568	1818	1728
8	2	8	"pgdA"	"40N_term_H3"	0	569	1613	1514
8	3	8	"spr1370"	"38Cyt_TMH_L3"	0	570	2442	2373
8	4	8	"spr1418"	"82N_term_P3"	0	571	1668	1574
8	5	8	"stkP"	"67Cyt_TMH_D7"	0	572	669	599
8	6	8	"spr1584"	"83N_term_H7"	0	573	464	403
8	7	8	"pbp2A"	"53N_term_L7"	0	574	448	392
8	8	8	"pbp1b"	"47Cyt_TMH_P7"	-50	575	271	212
8	9	8	"pcpA"	"62N_term_wCS_D11"	0	576	179	129
