# Supplementary material for: Data in support of proteomic analysis of pneumococcal pediatric clinical isolates to construct a protein array
Source: Data Brief. 2016 Feb 5;6:917–22. doi: 10.1016/j.dib.2016.01.057 (PMC4758182; doi:10.1016/j.dib.2016.01.057)
Supplement: Supplementary file 4 — Supplementary material [file mmc4.zip › Protein array raw data/IgG/C1_Sv14_IgG-Cy3.txt]

ATF	1.0
31	9    
"Type=GenePix Export 3"
"DateTime=2014/04/30 14:47:07"
"Settings=C:\Documents and Settings\Usuario\Escritorio\Datos Usuarios\Alfonso\Resultados ensayo\Abril 2014\Escaneado_30-04-14\Suero v14\Sv14_IgG-Cy3.gps"
"GalFile=C:\Documents and Settings\Usuario\Escritorio\Datos Usuarios\Alfonso\Gals\Gal_Alfonso.2.gal"
"PixelSize=5"
"Wavelengths=n/a	532"
"ImageFiles=n/a	C:\Documents and Settings\Usuario\Escritorio\Datos Usuarios\Alfonso\Resultados ensayo\Abril 2014\Escaneado_30-04-14\Suero v14\Sv14_IgG-Cy3.tif 1"
"NormalizationMethod=None"
"NormalizationFactors=n/a	1"
"JpegImage="
"StdDev=Type 1"
"RatioFormulations=W1/W2 (/532)"
"Barcode="
"BackgroundSubtraction=LocalFeature"
"ImageOrigin=0, 0"
"JpegOrigin=3330, 19475"
"Creator=GenePix Pro 4.1.1.4"
"Scanner=GenePix 4000B [92870]"
"FocusPosition=0"
"Temperature=33.44"
"LinesAveraged=1"
"Comment="
"PMTGain=n/a	400"
"ScanPower=n/a	100"
"LaserPower=n/a	3.72"
"LaserOnTime=n/a	43369"
"Filters=n/a	"
"ScanRegion=584,3874,3848,5239"
"Supplier=BioRobotics"
"ArrayerSoftwareName=TAS Application Suite (MicroGrid II)"
"ArrayerSoftwareVersion=2.2.2.5"
"Block"	"Column"	"Row"	"Name"	"ID"	"Flags"	"Index"	"F532 Median"	"F532 Median - B532"
1	1	1	"ABC_N/P"	"90Mult_M8"	0	1	528	457
1	2	1	"spr1221"	"99Mult_A12"	0	2	531	460
1	3	1	"spr1403"	"91Mult_E12"	0	3	752	676
1	4	1	"spr1496"	"92Mult_I12"	0	4	1246	1051
1	5	1	"ABC_NP"	"100Mult_M12"	0	5	2525	2257
1	6	1	"SP_0462"	"77CellW_A16"	0	6	2965	2853
1	7	1	"SP_0464"	"81CellW_E16"	0	7	1814	1708
1	8	1	"Buffer"	"Normaliz_I16"	-50	8	68	-4
1	9	1	"Buffer"	"Normaliz_M16"	-50	9	69	3
1	1	2	"SP_0462"	"77CellW_A16"	0	10	1545	1477
1	2	2	"SP_0464"	"81CellW_E16"	0	11	808	740
1	3	2	"fstH"	"84Mult_A4"	0	12	877	792
1	4	2	"comA"	"85Mult_E4"	0	13	846	673
1	5	2	"zmpB"	"86Mult_I4"	0	14	518	361
1	6	2	"spr0601"	"98Mult_M4"	0	15	881	764
1	7	2	"celB"	"87Mult_A8"	0	16	777	690
1	8	2	"iga"	"88Mult_E8"	0	17	1864	1789
1	9	2	"glnP"	"89Mult_I8"	0	18	582	505
1	1	3	"spr0601"	"98Mult_M4"	0	19	351	285
1	2	3	"celB"	"87Mult_A8"	0	20	274	210
1	3	3	"iga"	"88Mult_E8"	0	21	570	503
1	4	3	"glnP"	"89Mult_I8"	0	22	448	340
1	5	3	"ABC_N/P"	"90Mult_M8"	0	23	785	689
1	6	3	"spr1221"	"99Mult_A12"	0	24	969	860
1	7	3	"spr1403"	"91Mult_E12"	0	25	2064	1929
1	8	3	"spr1496"	"92Mult_I12"	0	26	732	593
1	9	3	"ABC_NP"	"100Mult_M12"	0	27	5313	5204
1	1	4	"spr1221"	"99Mult_A12"	0	28	409	343
1	2	4	"spr1403"	"91Mult_E12"	0	29	650	584
1	3	4	"spr1496"	"92Mult_I12"	0	30	266	198
1	4	4	"ABC_NP"	"100Mult_M12"	0	31	984	785
1	5	4	"SP_0462"	"77CellW_A16"	0	32	1939	1792
1	6	4	"SP_0464"	"81CellW_E16"	0	33	1312	1078
1	7	4	"fstH"	"84Mult_A4"	0	34	2451	1938
1	8	4	"comA"	"85Mult_E4"	0	35	1251	830
1	9	4	"zmpB"	"86Mult_I4"	0	36	770	-273
1	1	5	"SP_0464"	"81CellW_E16"	0	37	889	823
1	2	5	"fstH"	"84Mult_A4"	0	38	1308	1242
1	3	5	"comA"	"85Mult_E4"	0	39	328	261
1	4	5	"zmpB"	"86Mult_I4"	0	40	173	81
1	5	5	"spr0601"	"98Mult_M4"	0	41	360	172
1	6	5	"celB"	"87Mult_A8"	0	42	610	474
1	7	5	"iga"	"88Mult_E8"	0	43	426	271
1	8	5	"glnP"	"89Mult_I8"	0	44	570	397
1	9	5	"ABC_N/P"	"90Mult_M8"	0	45	960	869
1	1	6	"celB"	"87Mult_A8"	0	46	331	266
1	2	6	"iga"	"88Mult_E8"	0	47	526	463
1	3	6	"glnP"	"89Mult_I8"	0	48	192	129
1	4	6	"ABC_N/P"	"90Mult_M8"	0	49	356	291
1	5	6	"spr1221"	"99Mult_A12"	0	50	388	322
1	6	6	"spr1403"	"91Mult_E12"	0	51	817	750
1	7	6	"spr1496"	"92Mult_I12"	0	52	535	454
1	8	6	"ABC_NP"	"100Mult_M12"	0	53	1348	1217
1	9	6	"SP_0462"	"77CellW_A16"	0	54	1774	1703
1	1	7	"spr1403"	"91Mult_E12"	0	55	912	847
1	2	7	"spr1496"	"92Mult_I12"	0	56	308	243
1	3	7	"ABC_NP"	"100Mult_M12"	0	57	1577	1508
1	4	7	"SP_0462"	"77CellW_A16"	0	58	1412	1345
1	5	7	"SP_0464"	"81CellW_E16"	0	59	807	742
1	6	7	"fstH"	"84Mult_A4"	0	60	1689	1622
1	7	7	"comA"	"85Mult_E4"	0	61	352	271
1	8	7	"zmpB"	"86Mult_I4"	0	62	275	188
1	9	7	"spr0601"	"98Mult_M4"	0	63	452	383
1	1	8	"fstH"	"84Mult_A4"	0	64	1703	1629
1	2	8	"comA"	"85Mult_E4"	0	65	518	452
1	3	8	"zmpB"	"86Mult_I4"	0	66	288	219
1	4	8	"spr0601"	"98Mult_M4"	0	67	450	382
1	5	8	"celB"	"87Mult_A8"	0	68	397	330
1	6	8	"iga"	"88Mult_E8"	0	69	813	746
1	7	8	"glnP"	"89Mult_I8"	0	70	305	237
1	8	8	"ABC_N/P"	"90Mult_M8"	0	71	523	455
1	9	8	"spr1221"	"99Mult_A12"	0	72	575	507
2	1	1	"lytB"	"31CellW_N8"	-50	73	4027	3888
2	2	1	"prtA"	"20CellW_B12"	0	74	1952	446
2	3	1	"bgaA"	"43CellW_F12"	-50	75	4220	3980
2	4	1	"nanA"	"46CellW_J12"	-50	76	2881	2736
2	5	1	"spr1652/pfbA"	"25CellW_N12"	-50	77	1770	1661
2	6	1	"nisP"	"39CellW_B16"	-50	78	742	645
2	7	1	"spr1906"	"73CellW_F16"	-50	79	313	185
2	8	1	"Buffer"	"Normaliz_J16"	-50	80	109	32
2	9	1	"Buffer"	"Normaliz_N16"	-50	81	64	-1
2	1	2	"nisP"	"39CellW_B16"	-50	82	3339	1581
2	2	2	"spr1906"	"73CellW_F16"	-50	83	948	-1606
2	3	2	"psrP"	"71CellW_B4"	-50	84	4877	902
2	4	2	"pblB_nt"	"48CellW_F4"	-50	85	4224	798
2	5	2	"pblB_ct"	"49CellW_J4"	0	86	5978	3534
2	6	2	"spr0075/pfbB"	"24CellW_N4"	0	87	1812	997
2	7	2	"pulA"	"19CellW_B8"	0	88	1085	780
2	8	2	"hysA"	"51CellW_F8"	-50	89	145	23
2	9	2	"spr0328"	"26CellW_J8"	0	90	2383	2302
2	1	3	"spr0075/pfbB"	"24CellW_N4"	0	91	2580	1170
2	2	3	"pulA"	"19CellW_B8"	0	92	525	319
2	3	3	"hysA"	"51CellW_F8"	0	93	400	206
2	4	3	"spr0328"	"26CellW_J8"	0	94	1210	547
2	5	3	"lytB"	"31CellW_N8"	0	95	1472	-700
2	6	3	"prtA"	"20CellW_B12"	-50	96	1801	768
2	7	3	"bgaA"	"43CellW_F12"	-50	97	1180	57
2	8	3	"nanA"	"46CellW_J12"	-50	98	1865	1429
2	9	3	"spr1652/pfbA"	"25CellW_N12"	-50	99	836	649
2	1	4	"prtA"	"20CellW_B12"	-50	100	2461	1022
2	2	4	"bgaA"	"43CellW_F12"	-50	101	3218	375
2	3	4	"nanA"	"46CellW_J12"	-50	102	3481	2467
2	4	4	"spr1652/pfbA"	"25CellW_N12"	-50	103	2695	623
2	5	4	"nisP"	"39CellW_B16"	-50	104	1702	995
2	6	4	"spr1906"	"73CellW_F16"	-50	105	1225	494
2	7	4	"psrP"	"71CellW_B4"	0	106	3567	776
2	8	4	"pblB_nt"	"48CellW_F4"	0	107	2956	-35
2	9	4	"pblB_ct"	"49CellW_J4"	0	108	3057	2496
2	1	5	"spr1906"	"73CellW_F16"	-50	109	879	458
2	2	5	"psrP"	"71CellW_B4"	0	110	3752	-120
2	3	5	"pblB_nt"	"48CellW_F4"	-50	111	4332	122
2	4	5	"pblB_ct"	"49CellW_J4"	-50	112	5665	2080
2	5	5	"spr0075/pfbB"	"24CellW_N4"	0	113	2136	1094
2	6	5	"pulA"	"19CellW_B8"	0	114	611	353
2	7	5	"hysA"	"51CellW_F8"	-50	115	359	8
2	8	5	"spr0328"	"26CellW_J8"	0	116	1938	1215
2	9	5	"lytB"	"31CellW_N8"	-50	117	276	183
2	1	6	"pulA"	"19CellW_B8"	0	118	447	263
2	2	6	"hysA"	"51CellW_F8"	-50	119	365	15
2	3	6	"spr0328"	"26CellW_J8"	-50	120	3791	1653
2	4	6	"lytB"	"31CellW_N8"	-50	121	2338	1147
2	5	6	"prtA"	"20CellW_B12"	-50	122	1189	884
2	6	6	"bgaA"	"43CellW_F12"	-50	123	1828	1569
2	7	6	"nanA"	"46CellW_J12"	-50	124	1803	-322
2	8	6	"spr1652/pfbA"	"25CellW_N12"	-50	125	2541	238
2	9	6	"nisP"	"39CellW_B16"	-50	126	1403	1287
2	1	7	"bgaA"	"43CellW_F12"	-50	127	3089	2838
2	2	7	"nanA"	"46CellW_J12"	-50	128	2626	-115
2	3	7	"spr1652/pfbA"	"25CellW_N12"	-50	129	2845	680
2	4	7	"nisP"	"39CellW_B16"	-50	130	1598	841
2	5	7	"spr1906"	"73CellW_F16"	-50	131	718	165
2	6	7	"psrP"	"71CellW_B4"	0	132	3388	682
2	7	7	"pblB_nt"	"48CellW_F4"	-50	133	3913	170
2	8	7	"pblB_ct"	"49CellW_J4"	-50	134	5026	1730
2	9	7	"spr0075/pfbB"	"24CellW_N4"	-50	135	3942	2947
2	1	8	"psrP"	"71CellW_B4"	0	136	3696	3539
2	2	8	"pblB_nt"	"48CellW_F4"	0	137	3554	1340
2	3	8	"pblB_ct"	"49CellW_J4"	0	138	5360	2828
2	4	8	"spr0075/pfbB"	"24CellW_N4"	0	139	2438	1838
2	5	8	"pulA"	"19CellW_B8"	0	140	555	351
2	6	8	"hysA"	"51CellW_F8"	-50	141	263	141
2	7	8	"spr0328"	"26CellW_J8"	0	142	2682	2558
2	8	8	"lytB"	"31CellW_N8"	0	143	597	479
2	9	8	"prtA"	"20CellW_B12"	0	144	644	542
3	1	1	"nanB"	"58Secret_O8"	0	145	2974	2916
3	2	1	"spr1875"	"7Secret_C12"	0	146	1590	1529
3	3	1	"galU"	"21Secret_G12"	0	147	2820	2752
3	4	1	"cbpA"	"5Secret_K12"	0	148	4249	4136
3	5	1	"gsp_781"	"2Secret_O12"	0	149	10835	10773
3	6	1	"Control_1"	"C16"	0	150	2979	2916
3	7	1	"Control_2"	"G16"	0	151	138	76
3	8	1	"Buffer"	"Normaliz_K16"	-50	152	70	10
3	9	1	"Buffer"	"Normaliz_O16"	-50	153	66	4
3	1	2	"Control_1"	"C16"	0	154	3631	3571
3	2	2	"Control_2"	"G16"	-50	155	83	19
3	3	2	"bloodAB"	"59Secret_C4"	0	156	2466	1394
3	4	2	"strH"	"32Secret_G4"	-50	157	3815	1287
3	5	2	"lysM"	"50Secret_K4"	0	158	2329	1245
3	6	2	"lytB"	"63Secret_O4"	0	159	1786	1006
3	7	2	"phtE"	"45Secret_C8"	0	160	1729	1595
3	8	2	"spr0931"	"36Secret_G8"	0	161	1692	1603
3	9	2	"lytC"	"56Secret_K8"	0	162	2025	1947
3	1	3	"lytB"	"63Secret_O4"	0	163	1864	1800
3	2	3	"phtE"	"45Secret_C8"	0	164	1881	1815
3	3	3	"spr0931"	"36Secret_G8"	0	165	1969	1888
3	4	3	"lytC"	"56Secret_K8"	0	166	1236	504
3	5	3	"nanB"	"58Secret_O8"	0	167	2717	1075
3	6	3	"spr1875"	"7Secret_C12"	-50	168	1671	543
3	7	3	"galU"	"21Secret_G12"	0	169	1527	710
3	8	3	"cbpA"	"5Secret_K12"	0	170	1335	326
3	9	3	"gsp_781"	"2Secret_O12"	0	171	9655	9365
3	1	4	"spr1875"	"7Secret_C12"	0	172	1899	1829
3	2	4	"galU"	"21Secret_G12"	0	173	2067	1984
3	3	4	"cbpA"	"5Secret_K12"	0	174	3944	3865
3	4	4	"gsp_781"	"2Secret_O12"	0	175	8795	8716
3	5	4	"Control_1"	"C16"	0	176	5135	5059
3	6	4	"Control_2"	"G16"	-50	177	80	-143
3	7	4	"bloodAB"	"59Secret_C4"	0	178	2642	1069
3	8	4	"strH"	"32Secret_G4"	-50	179	3658	1644
3	9	4	"lysM"	"50Secret_K4"	0	180	3830	3762
3	1	5	"Control_2"	"G16"	-50	181	81	18
3	2	5	"bloodAB"	"59Secret_C4"	0	182	1571	1465
3	3	5	"strH"	"32Secret_G4"	-50	183	2486	2252
3	4	5	"lysM"	"50Secret_K4"	-50	184	2466	2376
3	5	5	"lytB"	"63Secret_O4"	0	185	2686	2620
3	6	5	"phtE"	"45Secret_C8"	0	186	1757	1694
3	7	5	"spr0931"	"36Secret_G8"	0	187	2770	2525
3	8	5	"lytC"	"56Secret_K8"	0	188	727	579
3	9	5	"nanB"	"58Secret_O8"	0	189	3510	3453
3	1	6	"phtE"	"45Secret_C8"	0	190	2036	1970
3	2	6	"spr0931"	"36Secret_G8"	0	191	2065	1994
3	3	6	"lytC"	"56Secret_K8"	0	192	1611	1535
3	4	6	"nanB"	"58Secret_O8"	0	193	3203	3119
3	5	6	"spr1875"	"7Secret_C12"	0	194	1621	1554
3	6	6	"galU"	"21Secret_G12"	0	195	1638	1571
3	7	6	"cbpA"	"5Secret_K12"	0	196	3864	3787
3	8	6	"gsp_781"	"2Secret_O12"	0	197	9465	9398
3	9	6	"Control_1"	"C16"	0	198	3726	3669
3	1	7	"galU"	"21Secret_G12"	0	199	1996	1921
3	2	7	"cbpA"	"5Secret_K12"	0	200	1897	1820
3	3	7	"gsp_781"	"2Secret_O12"	0	201	9537	9469
3	4	7	"Control_1"	"C16"	0	202	4912	4849
3	5	7	"Control_2"	"G16"	-50	203	93	34
3	6	7	"bloodAB"	"59Secret_C4"	0	204	2346	2255
3	7	7	"strH"	"32Secret_G4"	-50	205	3199	1759
3	8	7	"lysM"	"50Secret_K4"	0	206	3249	3174
3	9	7	"lytB"	"63Secret_O4"	0	207	1952	1894
3	1	8	"bloodAB"	"59Secret_C4"	0	208	2566	2495
3	2	8	"strH"	"32Secret_G4"	-50	209	3942	3840
3	3	8	"lysM"	"50Secret_K4"	0	210	3447	3379
3	4	8	"lytB"	"63Secret_O4"	0	211	1526	1463
3	5	8	"phtE"	"45Secret_C8"	0	212	2197	2133
3	6	8	"spr0931"	"36Secret_G8"	0	213	3235	3149
3	7	8	"lytC"	"56Secret_K8"	0	214	1086	1002
3	8	8	"nanB"	"58Secret_O8"	0	215	4233	4169
3	9	8	"spr1875"	"7Secret_C12"	0	216	3070	3011
4	1	1	"Control_10"	"P8"	-50	217	162	83
4	2	1	"Control_11"	"D12"	0	218	215	139
4	3	1	"Control_12"	"H12"	0	219	917	852
4	4	1	"Buffer"	"Normaliz_L12"	-50	220	72	6
4	5	1	"Buffer"	"Normaliz_P12"	-50	221	65	0
4	6	1	"Control+"	"Rango0.2_D16"	0	222	5531	5455
4	7	1	"Control+"	"Rango0.1_H16"	-50	223	357	299
4	8	1	"Buffer"	"Normaliz_L16"	-50	224	52	1
4	9	1	"Buffer"	"Normaliz_P16"	-50	225	48	2
4	1	2	"Control+"	"Rango0.2_D16"	0	226	6473	6367
4	2	2	"Control+"	"Rango0.1_H16"	0	227	1455	1378
4	3	2	"Control_3"	"D4"	0	228	865	795
4	4	2	"Control_4"	"H4"	0	229	115	36
4	5	2	"Control_5"	"L4"	-50	230	77	3
4	6	2	"Control_6"	"P4"	-50	231	67	-3
4	7	2	"Control_7"	"D8"	0	232	121	60
4	8	2	"Control_8"	"H8"	-50	233	52	1
4	9	2	"Control_9"	"L8"	-50	234	48	1
4	1	3	"Control_6"	"P4"	-50	235	72	4
4	2	3	"Control_7"	"D8"	0	236	186	120
4	3	3	"Control_8"	"H8"	-50	237	76	8
4	4	3	"Control_9"	"L8"	0	238	157	80
4	5	3	"Control_10"	"P8"	-50	239	125	47
4	6	3	"Control_11"	"D12"	0	240	161	96
4	7	3	"Control_12"	"H12"	0	241	718	658
4	8	3	"Buffer"	"Normaliz_L12"	-50	242	50	-3
4	9	3	"Buffer"	"Normaliz_P12"	-50	243	47	1
4	1	4	"Control_11"	"D12"	0	244	3382	3316
4	2	4	"Control_12"	"H12"	0	245	4625	4554
4	3	4	"Buffer"	"Normaliz_L12"	-50	246	77	12
4	4	4	"Buffer"	"Normaliz_P12"	-50	247	66	-1
4	5	4	"Control+"	"Rango0.2_D16"	0	248	5915	5793
4	6	4	"Control+"	"Rango0.1_H16"	0	249	1360	1294
4	7	4	"Control_3"	"D4"	0	250	1208	1152
4	8	4	"Control_4"	"H4"	-50	251	54	3
4	9	4	"Control_5"	"L4"	-50	252	50	4
4	1	5	"Control+"	"Rango0.1_H16"	0	253	517	452
4	2	5	"Control_3"	"D4"	-50	254	83	15
4	3	5	"Control_4"	"H4"	0	255	152	78
4	4	5	"Control_5"	"L4"	-50	256	78	8
4	5	5	"Control_6"	"P4"	-50	257	81	9
4	6	5	"Control_7"	"D8"	0	258	144	77
4	7	5	"Control_8"	"H8"	-50	259	58	2
4	8	5	"Control_9"	"L8"	0	260	80	29
4	9	5	"Control_10"	"P8"	0	261	63	15
4	1	6	"Control_7"	"D8"	0	262	175	113
4	2	6	"Control_8"	"H8"	-50	263	68	5
4	3	6	"Control_9"	"L8"	0	264	150	81
4	4	6	"Control_10"	"P8"	-50	265	89	18
4	5	6	"Control_11"	"D12"	0	266	147	83
4	6	6	"Control_12"	"H12"	0	267	653	589
4	7	6	"Buffer"	"Normaliz_L12"	-50	268	58	2
4	8	6	"Buffer"	"Normaliz_P12"	-50	269	50	0
4	9	6	"Control+"	"Rango0.2_D16"	0	270	1932	1885
4	1	7	"Control_12"	"H12"	0	271	964	905
4	2	7	"Buffer"	"Normaliz_L12"	-50	272	64	5
4	3	7	"Buffer"	"Normaliz_P12"	-50	273	66	4
4	4	7	"Control+"	"Rango0.2_D16"	0	274	6046	5973
4	5	7	"Control+"	"Rango0.1_H16"	0	275	1196	1134
4	6	7	"Control_3"	"D4"	0	276	1717	1654
4	7	7	"Control_4"	"H4"	-50	277	56	1
4	8	7	"Control_5"	"L4"	0	278	73	25
4	9	7	"Control_6"	"P4"	-50	279	48	1
4	1	8	"Control_3"	"D4"	0	280	2830	2772
4	2	8	"Control_4"	"H4"	0	281	112	53
4	3	8	"Control_5"	"L4"	0	282	150	93
4	4	8	"Control_6"	"P4"	0	283	92	36
4	5	8	"Control_7"	"D8"	0	284	137	80
4	6	8	"Control_8"	"H8"	-50	285	74	11
4	7	8	"Control_9"	"L8"	-50	286	56	2
4	8	8	"Control_10"	"P8"	0	287	76	28
4	9	8	"Control_11"	"D12"	0	288	79	31
5	1	1	"GADPH"	"68Cyt_M7"	0	289	3197	3121
5	2	1	"abc_sbp_2"	"30Lip_A11"	0	290	3141	3063
5	3	1	"abc_sbp"	"29Lip_E11"	0	291	1747	1663
5	4	1	"spr0174"	"79Lip_I11"	0	292	1359	1278
5	5	1	"aliA"	"10Lip_M11"	0	293	1183	1097
5	6	1	"slrA"	"17Lip_A15"	0	294	2835	2746
5	7	1	"spr0747"	"37Lip_E15"	0	295	2830	2744
5	8	1	"Buffer"	"Normaliz_I15"	-50	296	82	4
5	9	1	"Buffer"	"Normaliz_M15"	-50	297	76	1
5	1	2	"slrA"	"17Lip_A15"	0	298	2404	2331
5	2	2	"spr0747"	"37Lip_E15"	0	299	2616	2520
5	3	2	"spxB"	"13Cyt_A3"	0	300	2051	1869
5	4	2	"clpP"	"66Cyt_E3"	0	301	2616	2315
5	5	2	"pavA"	"69Cyt_I3"	-50	302	2641	1085
5	6	2	"eno"	"14Cyt_M3"	0	303	4375	3231
5	7	2	"PppA"	"70Cyt_A7"	0	304	2866	2025
5	8	2	"ply"	"11Cyt_E7"	0	305	2868	2458
5	9	2	"lytA"	"12Cyt_I7"	0	306	3507	3313
5	1	3	"eno"	"14Cyt_M3"	0	307	3674	3590
5	2	3	"PppA"	"70Cyt_A7"	0	308	2568	2248
5	3	3	"ply"	"11Cyt_E7"	0	309	4471	4232
5	4	3	"lytA"	"12Cyt_I7"	0	310	7108	5973
5	5	3	"GADPH"	"68Cyt_M7"	-50	311	2895	1017
5	6	3	"abc_sbp_2"	"30Lip_A11"	-50	312	1670	242
5	7	3	"abc_sbp"	"29Lip_E11"	-50	313	1146	202
5	8	3	"spr0174"	"79Lip_I11"	-50	314	2714	1469
5	9	3	"aliA"	"10Lip_M11"	0	315	9161	8137
5	1	4	"abc_sbp_2"	"30Lip_A11"	0	316	2384	2175
5	2	4	"abc_sbp"	"29Lip_E11"	0	317	1131	836
5	3	4	"spr0174"	"79Lip_I11"	0	318	1374	940
5	4	4	"aliA"	"10Lip_M11"	-50	319	1384	444
5	5	4	"slrA"	"17Lip_A15"	-50	320	1772	517
5	6	4	"spr0747"	"37Lip_E15"	-50	321	2659	1340
5	7	4	"spxB"	"13Cyt_A3"	0	322	2387	1365
5	8	4	"clpP"	"66Cyt_E3"	0	323	4289	3377
5	9	4	"pavA"	"69Cyt_I3"	0	324	2518	1404
5	1	5	"spr0747"	"37Lip_E15"	0	325	2254	2152
5	2	5	"spxB"	"13Cyt_A3"	0	326	1891	1564
5	3	5	"clpP"	"66Cyt_E3"	0	327	2616	1853
5	4	5	"pavA"	"69Cyt_I3"	0	328	1634	860
5	5	5	"eno"	"14Cyt_M3"	0	329	3648	3009
5	6	5	"PppA"	"70Cyt_A7"	0	330	2274	1377
5	7	5	"ply"	"11Cyt_E7"	0	331	3631	2284
5	8	5	"lytA"	"12Cyt_I7"	0	332	7644	6206
5	9	5	"GADPH"	"68Cyt_M7"	0	333	3073	1791
5	1	6	"PppA"	"70Cyt_A7"	0	334	2716	2626
5	2	6	"ply"	"11Cyt_E7"	0	335	4004	3894
5	3	6	"lytA"	"12Cyt_I7"	0	336	6146	5514
5	4	6	"GADPH"	"68Cyt_M7"	0	337	2497	2243
5	5	6	"abc_sbp_2"	"30Lip_A11"	0	338	2080	2001
5	6	6	"abc_sbp"	"29Lip_E11"	0	339	885	774
5	7	6	"spr0174"	"79Lip_I11"	0	340	1384	617
5	8	6	"aliA"	"10Lip_M11"	0	341	1818	687
5	9	6	"slrA"	"17Lip_A15"	0	342	2291	2163
5	1	7	"abc_sbp"	"29Lip_E11"	0	343	1558	1484
5	2	7	"spr0174"	"79Lip_I11"	0	344	925	849
5	3	7	"aliA"	"10Lip_M11"	0	345	1099	954
5	4	7	"slrA"	"17Lip_A15"	0	346	1371	1190
5	5	7	"spr0747"	"37Lip_E15"	0	347	2390	2296
5	6	7	"spxB"	"13Cyt_A3"	0	348	2132	1501
5	7	7	"clpP"	"66Cyt_E3"	0	349	2148	1370
5	8	7	"pavA"	"69Cyt_I3"	0	350	1902	1719
5	9	7	"eno"	"14Cyt_M3"	0	351	4272	4198
5	1	8	"spxB"	"13Cyt_A3"	0	352	1992	1918
5	2	8	"clpP"	"66Cyt_E3"	0	353	2317	2239
5	3	8	"pavA"	"69Cyt_I3"	0	354	1921	1769
5	4	8	"eno"	"14Cyt_M3"	0	355	3717	3568
5	5	8	"PppA"	"70Cyt_A7"	0	356	2460	2380
5	6	8	"ply"	"11Cyt_E7"	0	357	4283	3730
5	7	8	"lytA"	"12Cyt_I7"	0	358	6068	5977
5	8	8	"GADPH"	"68Cyt_M7"	0	359	2469	2399
5	9	8	"abc_sbp_2"	"30Lip_A11"	0	360	2515	2445
6	1	1	"psaA"	"6Lip_N7"	0	361	8255	8148
6	2	1	"ABC_SBP"	"57Lip_B11"	0	362	8687	8576
6	3	1	"ABC_SBP"	"52Lip_F11"	0	363	4027	3908
6	4	1	"piuA"	"18Lip_J11"	-50	364	5020	4428
6	5	1	"amiA"	"3Lip_N11"	-50	365	4648	3738
6	6	1	"msmE"	"78Lip_B15"	0	366	3989	3555
6	7	1	"MalX"	"22Lip_F15"	0	367	1773	1663
6	8	1	"Buffer"	"Normaliz_J15"	0	368	110	17
6	9	1	"Buffer"	"Normaliz_N15"	-50	369	85	1
6	1	2	"msmE"	"78Lip_B15"	0	370	5403	5275
6	2	2	"MalX"	"22Lip_F15"	0	371	5552	5348
6	3	2	"prsA_ppmA"	"16Lip_B3"	0	372	3894	3634
6	4	2	"lmb"	"33Lip_F3"	-50	373	5099	1284
6	5	2	"piaA"	"15Lip_J3"	-50	374	5447	3353
6	6	2	"phtA"	"55Lip_N3"	0	375	3553	2675
6	7	2	"glnH"	"28Lip_B7"	0	376	1527	1050
6	8	2	"pstS"	"80Lip_F7"	0	377	2552	2412
6	9	2	"aliB"	"1Lip_J7"	0	378	1542	1424
6	1	3	"phtA"	"55Lip_N3"	0	379	12649	12529
6	2	3	"glnH"	"28Lip_B7"	0	380	3555	3400
6	3	3	"pstS"	"80Lip_F7"	0	381	2821	2683
6	4	3	"aliB"	"1Lip_J7"	0	382	2922	2674
6	5	3	"psaA"	"6Lip_N7"	0	383	4763	4268
6	6	3	"ABC_SBP"	"57Lip_B11"	-50	384	1879	1009
6	7	3	"ABC_SBP"	"52Lip_F11"	-50	385	1524	747
6	8	3	"piuA"	"18Lip_J11"	0	386	1926	1279
6	9	3	"amiA"	"3Lip_N11"	0	387	1655	1516
6	1	4	"ABC_SBP"	"57Lip_B11"	0	388	8622	8496
6	2	4	"ABC_SBP"	"52Lip_F11"	0	389	3522	3085
6	3	4	"piuA"	"18Lip_J11"	0	390	3826	3188
6	4	4	"amiA"	"3Lip_N11"	0	391	2477	1593
6	5	4	"msmE"	"78Lip_B15"	0	392	3780	3015
6	6	4	"MalX"	"22Lip_F15"	-50	393	1615	475
6	7	4	"prsA_ppmA"	"16Lip_B3"	-50	394	1588	335
6	8	4	"lmb"	"33Lip_F3"	-50	395	1460	372
6	9	4	"piaA"	"15Lip_J3"	0	396	645	266
6	1	5	"MalX"	"22Lip_F15"	0	397	5961	5842
6	2	5	"prsA_ppmA"	"16Lip_B3"	0	398	4105	3949
6	3	5	"lmb"	"33Lip_F3"	0	399	4614	4077
6	4	5	"piaA"	"15Lip_J3"	0	400	4076	3373
6	5	5	"phtA"	"55Lip_N3"	0	401	6454	5657
6	6	5	"glnH"	"28Lip_B7"	-50	402	2605	1336
6	7	5	"pstS"	"80Lip_F7"	0	403	3596	1707
6	8	5	"aliB"	"1Lip_J7"	-50	404	2365	737
6	9	5	"psaA"	"6Lip_N7"	-50	405	1634	427
6	1	6	"glnH"	"28Lip_B7"	0	406	3599	3495
6	2	6	"pstS"	"80Lip_F7"	0	407	3029	2921
6	3	6	"aliB"	"1Lip_J7"	0	408	3527	3408
6	4	6	"psaA"	"6Lip_N7"	0	409	5081	4813
6	5	6	"ABC_SBP"	"57Lip_B11"	0	410	6138	5922
6	6	6	"ABC_SBP"	"52Lip_F11"	0	411	1775	1088
6	7	6	"piuA"	"18Lip_J11"	0	412	1742	684
6	8	6	"amiA"	"3Lip_N11"	-50	413	1362	-2
6	9	6	"msmE"	"78Lip_B15"	-50	414	1415	135
6	1	7	"ABC_SBP"	"52Lip_F11"	0	415	3927	3817
6	2	7	"piuA"	"18Lip_J11"	0	416	3576	3265
6	3	7	"amiA"	"3Lip_N11"	0	417	2977	2351
6	4	7	"msmE"	"78Lip_B15"	0	418	2797	2125
6	5	7	"MalX"	"22Lip_F15"	0	419	4370	3954
6	6	7	"prsA_ppmA"	"16Lip_B3"	0	420	2200	2070
6	7	7	"lmb"	"33Lip_F3"	0	421	1780	1040
6	8	7	"piaA"	"15Lip_J3"	-50	422	1521	178
6	9	7	"phtA"	"55Lip_N3"	-50	423	1837	761
6	1	8	"prsA_ppmA"	"16Lip_B3"	0	424	3771	3657
6	2	8	"lmb"	"33Lip_F3"	0	425	4347	4209
6	3	8	"piaA"	"15Lip_J3"	0	426	4315	4135
6	4	8	"phtA"	"55Lip_N3"	0	427	9508	9368
6	5	8	"glnH"	"28Lip_B7"	0	428	3040	2929
6	6	8	"pstS"	"80Lip_F7"	0	429	2286	2189
6	7	8	"aliB"	"1Lip_J7"	0	430	2488	2376
6	8	8	"psaA"	"6Lip_N7"	0	431	2051	1491
6	9	8	"ABC_SBP"	"57Lip_B11"	0	432	1512	1447
7	1	1	"cbpF"	"74N_term_wCS_O7"	0	433	1247	1181
7	2	1	"spr0693"	"34N_term_C11"	0	434	4571	4505
7	3	1	"ezrA"	"75N_term_G11"	0	435	2159	2091
7	4	1	"pepXP"	"72N_term_K11"	0	436	3005	1280
7	5	1	"phtD"	"44N_term_O11"	0	437	3142	1651
7	6	1	"phpA"	"27N_term_C15"	0	438	5022	4256
7	7	1	"srtA"	"64N_term_wCS_G15"	0	439	4329	4215
7	8	1	"Buffer"	"Normaliz_K15"	-50	440	67	2
7	9	1	"Buffer"	"Normaliz_O15"	-50	441	63	-1
7	1	2	"phpA"	"27N_term_C15"	0	442	5515	5438
7	2	2	"srtA"	"64N_term_wCS_G15"	0	443	2988	2906
7	3	2	"adcA"	"23Lip_C3"	0	444	1080	1002
7	4	2	"sp_2093"	"76N_term_G3"	0	445	2531	1578
7	5	2	"comB"	"54N_term_K3"	0	446	1158	528
7	6	2	"pspA"	"4N_term_O3"	0	447	2532	-26
7	7	2	"pbpX"	"41N_term_C7"	0	448	3777	1753
7	8	2	"pbpA"	"9N_term_G7"	0	449	1237	1059
7	9	2	"spr0334"	"42Cyt_TMH_K7"	0	450	2717	2355
7	1	3	"pspA"	"4N_term_O3"	0	451	1959	1883
7	2	3	"pbpX"	"41N_term_C7"	0	452	1698	1613
7	3	3	"pbpA"	"9N_term_G7"	0	453	506	428
7	4	3	"spr0334"	"42Cyt_TMH_K7"	0	454	2182	2113
7	5	3	"cbpF"	"74N_term_wCS_O7"	0	455	965	888
7	6	3	"spr0693"	"34N_term_C11"	0	456	3808	1570
7	7	3	"ezrA"	"75N_term_G11"	0	457	2752	573
7	8	3	"pepXP"	"72N_term_K11"	0	458	3302	2906
7	9	3	"phtD"	"44N_term_O11"	0	459	2621	1534
7	1	4	"spr0693"	"34N_term_C11"	0	460	5609	5528
7	2	4	"ezrA"	"75N_term_G11"	0	461	1381	1278
7	3	4	"pepXP"	"72N_term_K11"	0	462	1308	1213
7	4	4	"phtD"	"44N_term_O11"	0	463	2162	2024
7	5	4	"phpA"	"27N_term_C15"	0	464	4435	4299
7	6	4	"srtA"	"64N_term_wCS_G15"	0	465	2998	2919
7	7	4	"adcA"	"23Lip_C3"	0	466	1134	1052
7	8	4	"sp_2093"	"76N_term_G3"	0	467	2217	2033
7	9	4	"comB"	"54N_term_K3"	0	468	1630	1370
7	1	5	"srtA"	"64N_term_wCS_G15"	0	469	2987	2906
7	2	5	"adcA"	"23Lip_C3"	0	470	1265	1186
7	3	5	"sp_2093"	"76N_term_G3"	0	471	1230	1158
7	4	5	"comB"	"54N_term_K3"	0	472	724	638
7	5	5	"pspA"	"4N_term_O3"	0	473	1299	1217
7	6	5	"pbpX"	"41N_term_C7"	0	474	1528	1460
7	7	5	"pbpA"	"9N_term_G7"	0	475	532	467
7	8	5	"spr0334"	"42Cyt_TMH_K7"	0	476	2687	2627
7	9	5	"cbpF"	"74N_term_wCS_O7"	0	477	1280	1221
7	1	6	"pbpX"	"41N_term_C7"	0	478	2056	1980
7	2	6	"pbpA"	"9N_term_G7"	0	479	682	608
7	3	6	"spr0334"	"42Cyt_TMH_K7"	0	480	2445	2370
7	4	6	"cbpF"	"74N_term_wCS_O7"	0	481	766	691
7	5	6	"spr0693"	"34N_term_C11"	0	482	3977	3898
7	6	6	"ezrA"	"75N_term_G11"	0	483	1198	1123
7	7	6	"pepXP"	"72N_term_K11"	0	484	1194	1128
7	8	6	"phtD"	"44N_term_O11"	0	485	2635	2571
7	9	6	"phpA"	"27N_term_C15"	0	486	5170	5106
7	1	7	"ezrA"	"75N_term_G11"	0	487	1721	1647
7	2	7	"pepXP"	"72N_term_K11"	0	488	1436	1359
7	3	7	"phtD"	"44N_term_O11"	0	489	2669	2578
7	4	7	"phpA"	"27N_term_C15"	0	490	4883	4796
7	5	7	"srtA"	"64N_term_wCS_G15"	0	491	2585	2506
7	6	7	"adcA"	"23Lip_C3"	0	492	997	923
7	7	7	"sp_2093"	"76N_term_G3"	0	493	1438	1373
7	8	7	"comB"	"54N_term_K3"	0	494	952	882
7	9	7	"pspA"	"4N_term_O3"	0	495	1756	1679
7	1	8	"adcA"	"23Lip_C3"	0	496	1310	1241
7	2	8	"sp_2093"	"76N_term_G3"	0	497	1531	1462
7	3	8	"comB"	"54N_term_K3"	0	498	1130	1058
7	4	8	"pspA"	"4N_term_O3"	0	499	1797	1716
7	5	8	"pbpX"	"41N_term_C7"	0	500	2021	1949
7	6	8	"pbpA"	"9N_term_G7"	0	501	773	708
7	7	8	"spr0334"	"42Cyt_TMH_K7"	0	502	2740	2676
7	8	8	"cbpF"	"74N_term_wCS_O7"	0	503	1120	1054
7	9	8	"spr0693"	"34N_term_C11"	0	504	5285	5212
8	1	1	"pbp1b"	"47Cyt_TMH_P7"	0	505	2896	2820
8	2	1	"pcpA"	"62N_term_wCS_D11"	0	506	504	425
8	3	1	"sphtra"	"8N_term_H11"	0	507	190	125
8	4	1	"cps4C"	"97Mult_L11"	-50	508	55	-12
8	5	1	"rrgB"	"95Mult_P11"	-50	509	1046	770
8	6	1	"TMP"	"96Mult_D15"	0	510	389	275
8	7	1	"LambdaSa04"	"94Mult_H15"	-50	511	58	7
8	8	1	"Buffer"	"Normaliz_L15"	-50	512	48	1
8	9	1	"Buffer"	"Normaliz_P15"	-50	513	46	0
8	1	2	"TMP"	"96Mult_D15"	0	514	1160	1049
8	2	2	"LambdaSa04"	"94Mult_H15"	-50	515	1197	327
8	3	2	"potD"	"65N_term_D3"	0	516	1498	990
8	4	2	"pgdA"	"40N_term_H3"	-50	517	1440	822
8	5	2	"spr1370"	"38Cyt_TMH_L3"	-50	518	605	236
8	6	2	"spr1418"	"82N_term_P3"	0	519	890	635
8	7	2	"stkP"	"67Cyt_TMH_D7"	0	520	471	363
8	8	2	"spr1584"	"83N_term_H7"	0	521	667	595
8	9	2	"pbp2A"	"53N_term_L7"	0	522	529	462
8	1	3	"spr1418"	"82N_term_P3"	0	523	2698	1551
8	2	3	"stkP"	"67Cyt_TMH_D7"	0	524	2820	1353
8	3	3	"spr1584"	"83N_term_H7"	0	525	1519	924
8	4	3	"pbp2A"	"53N_term_L7"	0	526	912	379
8	5	3	"pbp1b"	"47Cyt_TMH_P7"	0	527	621	290
8	6	3	"pcpA"	"62N_term_wCS_D11"	-50	528	167	-61
8	7	3	"sphtra"	"8N_term_H11"	-50	529	74	-126
8	8	3	"cps4C"	"97Mult_L11"	-50	530	52	-208
8	9	3	"rrgB"	"95Mult_P11"	0	531	289	98
8	1	4	"pcpA"	"62N_term_wCS_D11"	0	532	574	469
8	2	4	"sphtra"	"8N_term_H11"	0	533	830	257
8	3	4	"cps4C"	"97Mult_L11"	-50	534	57	-1205
8	4	4	"rrgB"	"95Mult_P11"	-50	535	1764	558
8	5	4	"TMP"	"96Mult_D15"	0	536	709	-76
8	6	4	"LambdaSa04"	"94Mult_H15"	-50	537	207	-95
8	7	4	"potD"	"65N_term_D3"	0	538	640	399
8	8	4	"pgdA"	"40N_term_H3"	0	539	778	386
8	9	4	"spr1370"	"38Cyt_TMH_L3"	0	540	522	465
8	1	5	"LambdaSa04"	"94Mult_H15"	-50	541	201	118
8	2	5	"potD"	"65N_term_D3"	0	542	2035	1229
8	3	5	"pgdA"	"40N_term_H3"	-50	543	2007	216
8	4	5	"spr1370"	"38Cyt_TMH_L3"	-50	544	1669	-68
8	5	5	"spr1418"	"82N_term_P3"	-50	545	1798	405
8	6	5	"stkP"	"67Cyt_TMH_D7"	-50	546	1710	912
8	7	5	"spr1584"	"83N_term_H7"	0	547	895	425
8	8	5	"pbp2A"	"53N_term_L7"	0	548	643	35
8	9	5	"pbp1b"	"47Cyt_TMH_P7"	-50	549	1231	716
8	1	6	"stkP"	"67Cyt_TMH_D7"	0	550	1757	1536
8	2	6	"spr1584"	"83N_term_H7"	0	551	1463	472
8	3	6	"pbp2A"	"53N_term_L7"	-50	552	2269	667
8	4	6	"pbp1b"	"47Cyt_TMH_P7"	-50	553	2090	375
8	5	6	"pcpA"	"62N_term_wCS_D11"	0	554	107	-799
8	6	6	"sphtra"	"8N_term_H11"	0	555	92	24
8	7	6	"cps4C"	"97Mult_L11"	-50	556	49	-73
8	8	6	"rrgB"	"95Mult_P11"	0	557	167	-183
8	9	6	"TMP"	"96Mult_D15"	0	558	217	159
8	1	7	"sphtra"	"8N_term_H11"	0	559	223	138
8	2	7	"cps4C"	"97Mult_L11"	-50	560	63	-23
8	3	7	"rrgB"	"95Mult_P11"	0	561	298	221
8	4	7	"TMP"	"96Mult_D15"	0	562	645	176
8	5	7	"LambdaSa04"	"94Mult_H15"	-50	563	177	-178
8	6	7	"potD"	"65N_term_D3"	0	564	2169	2082
8	7	7	"pgdA"	"40N_term_H3"	0	565	2780	2420
8	8	7	"spr1370"	"38Cyt_TMH_L3"	0	566	2916	2199
8	9	7	"spr1418"	"82N_term_P3"	0	567	1130	1073
8	1	8	"potD"	"65N_term_D3"	0	568	2161	2085
8	2	8	"pgdA"	"40N_term_H3"	0	569	2061	1985
8	3	8	"spr1370"	"38Cyt_TMH_L3"	0	570	4454	4370
8	4	8	"spr1418"	"82N_term_P3"	0	571	2389	2297
8	5	8	"stkP"	"67Cyt_TMH_D7"	0	572	2155	1853
8	6	8	"spr1584"	"83N_term_H7"	0	573	2582	2478
8	7	8	"pbp2A"	"53N_term_L7"	0	574	3655	3571
8	8	8	"pbp1b"	"47Cyt_TMH_P7"	0	575	3680	3595
8	9	8	"pcpA"	"62N_term_wCS_D11"	0	576	298	241
