# Supplementary material for: Data in support of proteomic analysis of pneumococcal pediatric clinical isolates to construct a protein array
Source: Data Brief. 2016 Feb 5;6:917–22. doi: 10.1016/j.dib.2016.01.057 (PMC4758182; doi:10.1016/j.dib.2016.01.057)
Supplement: Supplementary file 4 — Supplementary material [file mmc4.zip › Protein array raw data/IgG/C1_Sv14bis_IgG-Cy3.txt]

ATF	1.0
29	9    
"Type=GenePix Export 3"
"DateTime=2014/06/03 14:10:14"
"Settings=C:\Documents and Settings\Usuario\Escritorio\Datos Usuarios\Alfonso\Resultados ensayo\Junio 2014\Escaneado_3-6-14\Suero Sv14bis\Sv14bis_IgG-Cy3.gps"
"GalFile=C:\Documents and Settings\Usuario\Escritorio\Datos Usuarios\Alfonso\Gals\Gal_Alfonso.2.gal"
"PixelSize=5"
"Wavelengths=n/a	532"
"ImageFiles=n/a	C:\Documents and Settings\Usuario\Escritorio\Datos Usuarios\Alfonso\Resultados ensayo\Junio 2014\Escaneado_3-6-14\Suero Sv14bis\Sv14bis_IgG-Cy3.tif 1"
"NormalizationMethod=None"
"NormalizationFactors=n/a	1"
"JpegImage="
"StdDev=Type 1"
"RatioFormulations=W1/W2 (/532)"
"Barcode="
"BackgroundSubtraction=LocalFeature"
"ImageOrigin=0, 0"
"JpegOrigin=3310, 11145"
"Creator=GenePix Pro 4.1.1.4"
"Scanner=GenePix 4000B [92870]"
"FocusPosition=0"
"Temperature=31.61"
"LinesAveraged=1"
"Comment="
"PMTGain=n/a	400"
"ScanPower=n/a	100"
"LaserPower=n/a	3.39"
"LaserOnTime=n/a	43565"
"Filters=n/a	"
"ScanRegion=616,2133,3840,3570"
"Supplier="
"Block"	"Column"	"Row"	"Name"	"ID"	"Flags"	"Index"	"F532 Median"	"F532 Median - B532"
1	1	1	"ABC_N/P"	"90Mult_M6"	0	1	379	278
1	2	1	"spr1221"	"99Mult_A10"	0	2	818	718
1	3	1	"spr1403"	"91Mult_E10"	0	3	1658	1552
1	4	1	"spr1496"	"92Mult_I10"	0	4	471	341
1	5	1	"ABC_NP"	"100Mult_M10"	0	5	1622	1484
1	6	1	"SP_0462"	"77CellW_A14"	0	6	1148	999
1	7	1	"SP_0464"	"81CellW_E14"	-50	7	196	58
1	8	1	"Buffer"	"Normaliz_I14"	-50	8	74	-15
1	9	1	"Buffer"	"Normaliz_M14"	-50	9	74	-3
1	1	2	"SP_0462"	"77CellW_A14"	0	10	1127	1010
1	2	2	"SP_0464"	"81CellW_E14"	0	11	483	337
1	3	2	"fstH"	"84Mult_A2"	0	12	2293	2158
1	4	2	"comA"	"85Mult_E2"	0	13	477	46
1	5	2	"zmpB"	"86Mult_I2"	0	14	1149	594
1	6	2	"spr0601"	"98Mult_M2"	0	15	1378	731
1	7	2	"celB"	"87Mult_A6"	-50	16	785	70
1	8	2	"iga"	"88Mult_E6"	0	17	3801	3666
1	9	2	"glnP"	"89Mult_I6"	0	18	411	330
1	1	3	"spr0601"	"98Mult_M2"	0	19	692	579
1	2	3	"celB"	"87Mult_A6"	0	20	385	164
1	3	3	"iga"	"88Mult_E6"	0	21	1572	1478
1	4	3	"glnP"	"89Mult_I6"	0	22	193	79
1	5	3	"ABC_N/P"	"90Mult_M6"	0	23	369	207
1	6	3	"spr1221"	"99Mult_A10"	0	24	1349	819
1	7	3	"spr1403"	"91Mult_E10"	-50	25	909	98
1	8	3	"spr1496"	"92Mult_I10"	-50	26	558	-107
1	9	3	"ABC_NP"	"100Mult_M10"	0	27	3591	3468
1	1	4	"spr1221"	"99Mult_A10"	0	28	580	492
1	2	4	"spr1403"	"91Mult_E10"	0	29	655	518
1	3	4	"spr1496"	"92Mult_I10"	-50	30	264	161
1	4	4	"ABC_NP"	"100Mult_M10"	0	31	1282	1156
1	5	4	"SP_0462"	"77CellW_A14"	0	32	1070	931
1	6	4	"SP_0464"	"81CellW_E14"	0	33	758	337
1	7	4	"fstH"	"84Mult_A2"	0	34	1577	1011
1	8	4	"comA"	"85Mult_E2"	0	35	635	-303
1	9	4	"zmpB"	"86Mult_I2"	0	36	1103	388
1	1	5	"SP_0464"	"81CellW_E14"	0	37	345	259
1	2	5	"fstH"	"84Mult_A2"	0	38	1888	1771
1	3	5	"comA"	"85Mult_E2"	0	39	381	283
1	4	5	"zmpB"	"86Mult_I2"	0	40	660	479
1	5	5	"spr0601"	"98Mult_M2"	0	41	637	328
1	6	5	"celB"	"87Mult_A6"	0	42	481	7
1	7	5	"iga"	"88Mult_E6"	0	43	1111	541
1	8	5	"glnP"	"89Mult_I6"	0	44	533	-566
1	9	5	"ABC_N/P"	"90Mult_M6"	0	45	798	647
1	1	6	"celB"	"87Mult_A6"	0	46	239	146
1	2	6	"iga"	"88Mult_E6"	0	47	1360	1260
1	3	6	"glnP"	"89Mult_I6"	0	48	140	60
1	4	6	"ABC_N/P"	"90Mult_M6"	0	49	169	87
1	5	6	"spr1221"	"99Mult_A10"	0	50	571	477
1	6	6	"spr1403"	"91Mult_E10"	0	51	609	348
1	7	6	"spr1496"	"92Mult_I10"	0	52	355	92
1	8	6	"ABC_NP"	"100Mult_M10"	0	53	1178	679
1	9	6	"SP_0462"	"77CellW_A14"	0	54	759	650
1	1	7	"spr1403"	"91Mult_E10"	0	55	979	879
1	2	7	"spr1496"	"92Mult_I10"	-50	56	278	174
1	3	7	"ABC_NP"	"100Mult_M10"	0	57	1360	1270
1	4	7	"SP_0462"	"77CellW_A14"	0	58	967	831
1	5	7	"SP_0464"	"81CellW_E14"	0	59	335	212
1	6	7	"fstH"	"84Mult_A2"	0	60	1538	1269
1	7	7	"comA"	"85Mult_E2"	0	61	569	387
1	8	7	"zmpB"	"86Mult_I2"	0	62	293	-49
1	9	7	"spr0601"	"98Mult_M2"	0	63	918	557
1	1	8	"fstH"	"84Mult_A2"	0	64	2318	2224
1	2	8	"comA"	"85Mult_E2"	0	65	422	328
1	3	8	"zmpB"	"86Mult_I2"	-50	66	738	623
1	4	8	"spr0601"	"98Mult_M2"	0	67	526	391
1	5	8	"celB"	"87Mult_A6"	0	68	213	113
1	6	8	"iga"	"88Mult_E6"	0	69	1470	1375
1	7	8	"glnP"	"89Mult_I6"	0	70	303	221
1	8	8	"ABC_N/P"	"90Mult_M6"	0	71	189	111
1	9	8	"spr1221"	"99Mult_A10"	0	72	600	528
2	1	1	"lytB"	"31CellW_N6"	0	73	3525	3360
2	2	1	"prtA"	"20CellW_B10"	0	74	2254	2062
2	3	1	"bgaA"	"43CellW_F10"	0	75	2469	2062
2	4	1	"nanA"	"46CellW_J10"	0	76	2366	482
2	5	1	"spr1652/pfbA"	"25CellW_N10"	0	77	2309	1951
2	6	1	"nisP"	"39CellW_B14"	-50	78	577	461
2	7	1	"spr1906"	"73CellW_F14"	-50	79	470	357
2	8	1	"Buffer"	"Normaliz_J14"	-50	80	102	-5
2	9	1	"Buffer"	"Normaliz_N14"	-50	81	108	15
2	1	2	"nisP"	"39CellW_B14"	0	82	2929	2281
2	2	2	"spr1906"	"73CellW_F14"	0	83	1024	-116
2	3	2	"psrP"	"71CellW_B2"	0	84	2549	-278
2	4	2	"pblB_nt"	"48CellW_F2"	-50	85	3652	256
2	5	2	"pblB_ct"	"49CellW_J2"	0	86	4003	1195
2	6	2	"spr0075/pfbB"	"24CellW_N2"	0	87	1670	405
2	7	2	"pulA"	"19CellW_B6"	0	88	1663	565
2	8	2	"hysA"	"51CellW_F6"	-50	89	491	93
2	9	2	"spr0328"	"26CellW_J6"	0	90	351	231
2	1	3	"spr0075/pfbB"	"24CellW_N2"	0	91	4410	3718
2	2	3	"pulA"	"19CellW_B6"	0	92	365	127
2	3	3	"hysA"	"51CellW_F6"	-50	93	2152	1785
2	4	3	"spr0328"	"26CellW_J6"	-50	94	2590	308
2	5	3	"lytB"	"31CellW_N6"	0	95	676	50
2	6	3	"prtA"	"20CellW_B10"	0	96	535	-201
2	7	3	"bgaA"	"43CellW_F10"	-50	97	1537	437
2	8	3	"nanA"	"46CellW_J10"	-50	98	1313	546
2	9	3	"spr1652/pfbA"	"25CellW_N10"	-50	99	1028	658
2	1	4	"prtA"	"20CellW_B10"	0	100	2105	1987
2	2	4	"bgaA"	"43CellW_F10"	0	101	2338	1680
2	3	4	"nanA"	"46CellW_J10"	-50	102	1079	798
2	4	4	"spr1652/pfbA"	"25CellW_N10"	-50	103	2243	1527
2	5	4	"nisP"	"39CellW_B14"	0	104	699	358
2	6	4	"spr1906"	"73CellW_F14"	-50	105	833	544
2	7	4	"psrP"	"71CellW_B2"	0	106	1533	226
2	8	4	"pblB_nt"	"48CellW_F2"	-50	107	802	-408
2	9	4	"pblB_ct"	"49CellW_J2"	0	108	2350	1845
2	1	5	"spr1906"	"73CellW_F14"	0	109	683	571
2	2	5	"psrP"	"71CellW_B2"	0	110	2556	603
2	3	5	"pblB_nt"	"48CellW_F2"	-50	111	2091	-155
2	4	5	"pblB_ct"	"49CellW_J2"	0	112	3794	1249
2	5	5	"spr0075/pfbB"	"24CellW_N2"	-50	113	3022	950
2	6	5	"pulA"	"19CellW_B6"	-50	114	1947	879
2	7	5	"hysA"	"51CellW_F6"	-50	115	1765	-198
2	8	5	"spr0328"	"26CellW_J6"	-50	116	1832	-28
2	9	5	"lytB"	"31CellW_N6"	-50	117	1397	1100
2	1	6	"pulA"	"19CellW_B6"	-50	118	271	181
2	2	6	"hysA"	"51CellW_F6"	-50	119	2153	1920
2	3	6	"spr0328"	"26CellW_J6"	-50	120	2325	1969
2	4	6	"lytB"	"31CellW_N6"	-50	121	1982	1732
2	5	6	"prtA"	"20CellW_B10"	0	122	915	681
2	6	6	"bgaA"	"43CellW_F10"	-50	123	2412	471
2	7	6	"nanA"	"46CellW_J10"	-50	124	2466	120
2	8	6	"spr1652/pfbA"	"25CellW_N10"	-50	125	2055	141
2	9	6	"nisP"	"39CellW_B14"	-50	126	233	-85
2	1	7	"bgaA"	"43CellW_F10"	0	127	2200	2089
2	2	7	"nanA"	"46CellW_J10"	-50	128	1496	1221
2	3	7	"spr1652/pfbA"	"25CellW_N10"	0	129	2494	1105
2	4	7	"nisP"	"39CellW_B14"	0	130	430	238
2	5	7	"spr1906"	"73CellW_F14"	0	131	965	834
2	6	7	"psrP"	"71CellW_B2"	-50	132	2117	-268
2	7	7	"pblB_nt"	"48CellW_F2"	-50	133	2871	251
2	8	7	"pblB_ct"	"49CellW_J2"	-50	134	2354	291
2	9	7	"spr0075/pfbB"	"24CellW_N2"	0	135	1179	403
2	1	8	"psrP"	"71CellW_B2"	0	136	1250	1131
2	2	8	"pblB_nt"	"48CellW_F2"	0	137	1259	1093
2	3	8	"pblB_ct"	"49CellW_J2"	0	138	3709	2684
2	4	8	"spr0075/pfbB"	"24CellW_N2"	-50	139	2980	2606
2	5	8	"pulA"	"19CellW_B6"	0	140	298	185
2	6	8	"hysA"	"51CellW_F6"	-50	141	2167	2042
2	7	8	"spr0328"	"26CellW_J6"	-50	142	2700	2530
2	8	8	"lytB"	"31CellW_N6"	-50	143	1537	1427
2	9	8	"prtA"	"20CellW_B10"	0	144	811	687
3	1	1	"nanB"	"58Secret_O6"	0	145	5246	5141
3	2	1	"spr1875"	"7Secret_C10"	0	146	3675	3586
3	3	1	"galU"	"21Secret_G10"	0	147	2098	2012
3	4	1	"cbpA"	"5Secret_K10"	0	148	2667	2570
3	5	1	"gsp_781"	"2Secret_O10"	0	149	17364	17243
3	6	1	"Control_1"	"C14"	0	150	7730	7607
3	7	1	"Control_2"	"G14"	-50	151	198	81
3	8	1	"Buffer"	"Normaliz_K14"	-50	152	178	58
3	9	1	"Buffer"	"Normaliz_O14"	-50	153	110	7
3	1	2	"Control_1"	"C14"	0	154	5924	5816
3	2	2	"Control_2"	"G14"	-50	155	108	6
3	3	2	"bloodAB"	"59Secret_C2"	0	156	3736	1909
3	4	2	"strH"	"32Secret_G2"	0	157	5869	2433
3	5	2	"lysM"	"50Secret_K2"	-50	158	3319	3136
3	6	2	"lytB"	"63Secret_O2"	0	159	2392	2175
3	7	2	"phtE"	"45Secret_C6"	-50	160	2317	766
3	8	2	"spr0931"	"36Secret_G6"	0	161	2253	1373
3	9	2	"lytC"	"56Secret_K6"	0	162	4114	3444
3	1	3	"lytB"	"63Secret_O2"	0	163	3263	3140
3	2	3	"phtE"	"45Secret_C6"	0	164	1929	1798
3	3	3	"spr0931"	"36Secret_G6"	0	165	2074	1940
3	4	3	"lytC"	"56Secret_K6"	0	166	2677	2427
3	5	3	"nanB"	"58Secret_O6"	0	167	6297	6074
3	6	3	"spr1875"	"7Secret_C10"	0	168	5550	4971
3	7	3	"galU"	"21Secret_G10"	0	169	2856	489
3	8	3	"cbpA"	"5Secret_K10"	-50	170	2226	-405
3	9	3	"gsp_781"	"2Secret_O10"	0	171	8959	8205
3	1	4	"spr1875"	"7Secret_C10"	0	172	4404	4260
3	2	4	"galU"	"21Secret_G10"	0	173	2046	1831
3	3	4	"cbpA"	"5Secret_K10"	0	174	2474	2311
3	4	4	"gsp_781"	"2Secret_O10"	0	175	14166	14006
3	5	4	"Control_1"	"C14"	0	176	7595	7453
3	6	4	"Control_2"	"G14"	-50	177	133	-1771
3	7	4	"bloodAB"	"59Secret_C2"	-50	178	7118	2701
3	8	4	"strH"	"32Secret_G2"	-50	179	5497	1025
3	9	4	"lysM"	"50Secret_K2"	0	180	6000	5874
3	1	5	"Control_2"	"G14"	0	181	177	27
3	2	5	"bloodAB"	"59Secret_C2"	0	182	4760	1410
3	3	5	"strH"	"32Secret_G2"	-50	183	6343	2124
3	4	5	"lysM"	"50Secret_K2"	-50	184	3393	2752
3	5	5	"lytB"	"63Secret_O2"	0	185	2630	2237
3	6	5	"phtE"	"45Secret_C6"	0	186	3387	368
3	7	5	"spr0931"	"36Secret_G6"	-50	187	6759	1107
3	8	5	"lytC"	"56Secret_K6"	-50	188	8184	655
3	9	5	"nanB"	"58Secret_O6"	0	189	6468	6355
3	1	6	"phtE"	"45Secret_C6"	0	190	3607	3421
3	2	6	"spr0931"	"36Secret_G6"	0	191	2727	2354
3	3	6	"lytC"	"56Secret_K6"	0	192	2770	1892
3	4	6	"nanB"	"58Secret_O6"	0	193	5959	5687
3	5	6	"spr1875"	"7Secret_C10"	0	194	5179	4777
3	6	6	"galU"	"21Secret_G10"	0	195	1549	-1642
3	7	6	"cbpA"	"5Secret_K10"	-50	196	5519	593
3	8	6	"gsp_781"	"2Secret_O10"	-50	197	12583	12330
3	9	6	"Control_1"	"C14"	0	198	8637	8528
3	1	7	"galU"	"21Secret_G10"	0	199	2780	474
3	2	7	"cbpA"	"5Secret_K10"	-50	200	3541	2567
3	3	7	"gsp_781"	"2Secret_O10"	0	201	14508	14324
3	4	7	"Control_1"	"C14"	0	202	7889	7731
3	5	7	"Control_2"	"G14"	-50	203	155	18
3	6	7	"bloodAB"	"59Secret_C2"	0	204	5853	2025
3	7	7	"strH"	"32Secret_G2"	-50	205	7261	1540
3	8	7	"lysM"	"50Secret_K2"	0	206	4533	4361
3	9	7	"lytB"	"63Secret_O2"	0	207	3290	3185
3	1	8	"bloodAB"	"59Secret_C2"	0	208	5783	5517
3	2	8	"strH"	"32Secret_G2"	-50	209	6597	2494
3	3	8	"lysM"	"50Secret_K2"	-50	210	4085	3848
3	4	8	"lytB"	"63Secret_O2"	0	211	3216	2966
3	5	8	"phtE"	"45Secret_C6"	0	212	4359	4138
3	6	8	"spr0931"	"36Secret_G6"	0	213	4602	4437
3	7	8	"lytC"	"56Secret_K6"	0	214	5379	5235
3	8	8	"nanB"	"58Secret_O6"	0	215	6622	6499
3	9	8	"spr1875"	"7Secret_C10"	0	216	6488	6375
4	1	1	"Control_10"	"P6"	-50	217	94	-10
4	2	1	"Control_11"	"D10"	-50	218	77	-8
4	3	1	"Control_12"	"H10"	-50	219	77	1
4	4	1	"Buffer"	"Normaliz_L10"	-50	220	76	0
4	5	1	"Buffer"	"Normaliz_P10"	-50	221	76	-3
4	6	1	"Control+"	"Rango0.2_D14"	0	222	7022	6941
4	7	1	"Control+"	"Rango0.1_H14"	-50	223	138	59
4	8	1	"Buffer"	"Normaliz_L14"	-50	224	73	-3
4	9	1	"Buffer"	"Normaliz_P14"	0	225	160	86
4	1	2	"Control+"	"Rango0.2_D14"	0	226	7143	7039
4	2	2	"Control+"	"Rango0.1_H14"	-50	227	133	53
4	3	2	"Control_3"	"D2"	-50	228	71	0
4	4	2	"Control_4"	"H2"	-50	229	71	0
4	5	2	"Control_5"	"L2"	-50	230	69	-2
4	6	2	"Control_6"	"P2"	-50	231	73	-3
4	7	2	"Control_7"	"D6"	-50	232	83	-2
4	8	2	"Control_8"	"H6"	-50	233	81	3
4	9	2	"Control_9"	"L6"	-50	234	69	-1
4	1	3	"Control_6"	"P2"	-50	235	70	-6
4	2	3	"Control_7"	"D6"	-50	236	66	-3
4	3	3	"Control_8"	"H6"	-50	237	65	0
4	4	3	"Control_9"	"L6"	-50	238	65	-3
4	5	3	"Control_10"	"P6"	-50	239	65	-9
4	6	3	"Control_11"	"D10"	-50	240	69	-10
4	7	3	"Control_12"	"H10"	-50	241	77	-8
4	8	3	"Buffer"	"Normaliz_L10"	-50	242	83	1
4	9	3	"Buffer"	"Normaliz_P10"	-50	243	70	2
4	1	4	"Control_11"	"D10"	-50	244	66	-7
4	2	4	"Control_12"	"H10"	-50	245	62	-2
4	3	4	"Buffer"	"Normaliz_L10"	-50	246	62	0
4	4	4	"Buffer"	"Normaliz_P10"	-50	247	63	-3
4	5	4	"Control+"	"Rango0.2_D14"	0	248	5893	5815
4	6	4	"Control+"	"Rango0.1_H14"	-50	249	107	25
4	7	4	"Control_3"	"D2"	-50	250	82	-4
4	8	4	"Control_4"	"H2"	-50	251	86	-1
4	9	4	"Control_5"	"L2"	-50	252	80	6
4	1	5	"Control+"	"Rango0.1_H14"	0	253	5168	5095
4	2	5	"Control_3"	"D2"	-50	254	62	-2
4	3	5	"Control_4"	"H2"	-50	255	63	1
4	4	5	"Control_5"	"L2"	-50	256	64	-1
4	5	5	"Control_6"	"P2"	-50	257	69	-3
4	6	5	"Control_7"	"D6"	-50	258	73	-3
4	7	5	"Control_8"	"H6"	-50	259	79	-3
4	8	5	"Control_9"	"L6"	-50	260	87	-3
4	9	5	"Control_10"	"P6"	-50	261	89	4
4	1	6	"Control_7"	"D6"	-50	262	62	-2
4	2	6	"Control_8"	"H6"	-50	263	61	-2
4	3	6	"Control_9"	"L6"	-50	264	64	0
4	4	6	"Control_10"	"P6"	-50	265	69	-2
4	5	6	"Control_11"	"D10"	-50	266	73	-4
4	6	6	"Control_12"	"H10"	-50	267	77	-2
4	7	6	"Buffer"	"Normaliz_L10"	-50	268	84	-2
4	8	6	"Buffer"	"Normaliz_P10"	-50	269	102	4
4	9	6	"Control+"	"Rango0.2_D14"	0	270	5015	4914
4	1	7	"Control_12"	"H10"	-50	271	69	3
4	2	7	"Buffer"	"Normaliz_L10"	-50	272	64	-2
4	3	7	"Buffer"	"Normaliz_P10"	-50	273	70	0
4	4	7	"Control+"	"Rango0.2_D14"	0	274	6928	6847
4	5	7	"Control+"	"Rango0.1_H14"	-50	275	144	58
4	6	7	"Control_3"	"D2"	-50	276	81	-1
4	7	7	"Control_4"	"H2"	-50	277	82	-5
4	8	7	"Control_5"	"L2"	-50	278	99	3
4	9	7	"Control_6"	"P2"	-50	279	98	3
4	1	8	"Control_3"	"D2"	-50	280	69	3
4	2	8	"Control_4"	"H2"	-50	281	69	-1
4	3	8	"Control_5"	"L2"	-50	282	76	2
4	4	8	"Control_6"	"P2"	-50	283	80	1
4	5	8	"Control_7"	"D6"	-50	284	79	-1
4	6	8	"Control_8"	"H6"	-50	285	81	0
4	7	8	"Control_9"	"L6"	-50	286	83	0
4	8	8	"Control_10"	"P6"	-50	287	99	10
4	9	8	"Control_11"	"D10"	-50	288	87	0
5	1	1	"GADPH"	"68Cyt_M5"	0	289	3124	3044
5	2	1	"abc_sbp_2"	"30Lip_A9"	0	290	3550	3473
5	3	1	"abc_sbp"	"29Lip_E9"	0	291	1540	1459
5	4	1	"spr0174"	"79Lip_I9"	0	292	1091	986
5	5	1	"aliA"	"10Lip_M9"	-50	293	4773	4026
5	6	1	"slrA"	"17Lip_A13"	-50	294	4401	3789
5	7	1	"spr0747"	"37Lip_E13"	0	295	1411	1313
5	8	1	"Buffer"	"Normaliz_I13"	-50	296	91	5
5	9	1	"Buffer"	"Normaliz_M13"	0	297	152	70
5	1	2	"slrA"	"17Lip_A13"	0	298	2194	2112
5	2	2	"spr0747"	"37Lip_E13"	0	299	2235	2152
5	3	2	"spxB"	"13Cyt_A1"	0	300	2331	2249
5	4	2	"clpP"	"66Cyt_E1"	0	301	2431	2319
5	5	2	"pavA"	"69Cyt_I1"	-50	302	2175	366
5	6	2	"eno"	"14Cyt_M1"	0	303	3968	1975
5	7	2	"PppA"	"70Cyt_A5"	-50	304	1743	550
5	8	2	"ply"	"11Cyt_E5"	0	305	2390	2102
5	9	2	"lytA"	"12Cyt_I5"	0	306	2224	2145
5	1	3	"eno"	"14Cyt_M1"	0	307	4528	4445
5	2	3	"PppA"	"70Cyt_A5"	0	308	1903	1820
5	3	3	"ply"	"11Cyt_E5"	0	309	3845	3765
5	4	3	"lytA"	"12Cyt_I5"	0	310	5067	4976
5	5	3	"GADPH"	"68Cyt_M5"	-50	311	1984	536
5	6	3	"abc_sbp_2"	"30Lip_A9"	-50	312	2132	145
5	7	3	"abc_sbp"	"29Lip_E9"	-50	313	2044	280
5	8	3	"spr0174"	"79Lip_I9"	-50	314	1596	219
5	9	3	"aliA"	"10Lip_M9"	-50	315	1644	668
5	1	4	"abc_sbp_2"	"30Lip_A9"	0	316	2524	2447
5	2	4	"abc_sbp"	"29Lip_E9"	0	317	857	781
5	3	4	"spr0174"	"79Lip_I9"	0	318	600	527
5	4	4	"aliA"	"10Lip_M9"	0	319	775	696
5	5	4	"slrA"	"17Lip_A13"	0	320	1204	1117
5	6	4	"spr0747"	"37Lip_E13"	-50	321	1838	620
5	7	4	"spxB"	"13Cyt_A1"	-50	322	1543	116
5	8	4	"clpP"	"66Cyt_E1"	-50	323	1740	500
5	9	4	"pavA"	"69Cyt_I1"	-50	324	1887	893
5	1	5	"spr0747"	"37Lip_E13"	0	325	1708	1635
5	2	5	"spxB"	"13Cyt_A1"	0	326	1748	1674
5	3	5	"clpP"	"66Cyt_E1"	0	327	1735	1661
5	4	5	"pavA"	"69Cyt_I1"	0	328	1246	1170
5	5	5	"eno"	"14Cyt_M1"	0	329	3034	2961
5	6	5	"PppA"	"70Cyt_A5"	0	330	1276	1203
5	7	5	"ply"	"11Cyt_E5"	0	331	3559	3473
5	8	5	"lytA"	"12Cyt_I5"	0	332	4443	4346
5	9	5	"GADPH"	"68Cyt_M5"	0	333	2163	2087
5	1	6	"PppA"	"70Cyt_A5"	0	334	1241	1169
5	2	6	"ply"	"11Cyt_E5"	0	335	2978	2909
5	3	6	"lytA"	"12Cyt_I5"	0	336	4282	4216
5	4	6	"GADPH"	"68Cyt_M5"	0	337	1171	1103
5	5	6	"abc_sbp_2"	"30Lip_A9"	0	338	1179	1115
5	6	6	"abc_sbp"	"29Lip_E9"	0	339	458	394
5	7	6	"spr0174"	"79Lip_I9"	0	340	380	309
5	8	6	"aliA"	"10Lip_M9"	0	341	655	583
5	9	6	"slrA"	"17Lip_A13"	0	342	1519	1449
5	1	7	"abc_sbp"	"29Lip_E9"	0	343	454	392
5	2	7	"spr0174"	"79Lip_I9"	0	344	359	297
5	3	7	"aliA"	"10Lip_M9"	0	345	391	332
5	4	7	"slrA"	"17Lip_A13"	0	346	627	566
5	5	7	"spr0747"	"37Lip_E13"	0	347	871	810
5	6	7	"spxB"	"13Cyt_A1"	0	348	799	740
5	7	7	"clpP"	"66Cyt_E1"	0	349	1063	1001
5	8	7	"pavA"	"69Cyt_I1"	0	350	897	834
5	9	7	"eno"	"14Cyt_M1"	0	351	2816	2753
5	1	8	"spxB"	"13Cyt_A1"	0	352	528	481
5	2	8	"clpP"	"66Cyt_E1"	0	353	535	488
5	3	8	"pavA"	"69Cyt_I1"	0	354	349	302
5	4	8	"eno"	"14Cyt_M1"	0	355	808	760
5	5	8	"PppA"	"70Cyt_A5"	0	356	319	269
5	6	8	"ply"	"11Cyt_E5"	0	357	918	870
5	7	8	"lytA"	"12Cyt_I5"	0	358	1840	1790
5	8	8	"GADPH"	"68Cyt_M5"	0	359	505	457
5	9	8	"abc_sbp_2"	"30Lip_A9"	0	360	702	650
6	1	1	"psaA"	"6Lip_N5"	0	361	2955	2833
6	2	1	"ABC_SBP"	"57Lip_B9"	0	362	2891	2759
6	3	1	"ABC_SBP"	"52Lip_F9"	0	363	2231	2131
6	4	1	"piuA"	"18Lip_J9"	-50	364	2141	1749
6	5	1	"amiA"	"3Lip_N9"	0	365	857	698
6	6	1	"msmE"	"78Lip_B13"	0	366	841	8
6	7	1	"MalX"	"22Lip_F13"	0	367	1025	874
6	8	1	"Buffer"	"Normaliz_J13"	-50	368	122	-14
6	9	1	"Buffer"	"Normaliz_N13"	-50	369	116	12
6	1	2	"msmE"	"78Lip_B13"	0	370	2810	2722
6	2	2	"MalX"	"22Lip_F13"	0	371	2758	702
6	3	2	"prsA_ppmA"	"16Lip_B1"	-50	372	2570	181
6	4	2	"lmb"	"33Lip_F1"	-50	373	2377	33
6	5	2	"piaA"	"15Lip_J1"	0	374	800	606
6	6	2	"phtA"	"55Lip_N1"	0	375	3062	2124
6	7	2	"glnH"	"28Lip_B5"	0	376	2797	1054
6	8	2	"pstS"	"80Lip_F5"	0	377	1911	1340
6	9	2	"aliB"	"1Lip_J5"	0	378	1162	704
6	1	3	"phtA"	"55Lip_N1"	0	379	6058	5977
6	2	3	"glnH"	"28Lip_B5"	0	380	1128	1032
6	3	3	"pstS"	"80Lip_F5"	0	381	1675	671
6	4	3	"aliB"	"1Lip_J5"	-50	382	2532	288
6	5	3	"psaA"	"6Lip_N5"	0	383	629	-654
6	6	3	"ABC_SBP"	"57Lip_B9"	0	384	4243	978
6	7	3	"ABC_SBP"	"52Lip_F9"	-50	385	3003	-464
6	8	3	"piuA"	"18Lip_J9"	-50	386	730	-80
6	9	3	"amiA"	"3Lip_N9"	0	387	1151	667
6	1	4	"ABC_SBP"	"57Lip_B9"	0	388	6285	6205
6	2	4	"ABC_SBP"	"52Lip_F9"	0	389	1009	893
6	3	4	"piuA"	"18Lip_J9"	0	390	1545	1403
6	4	4	"amiA"	"3Lip_N9"	0	391	1744	942
6	5	4	"msmE"	"78Lip_B13"	0	392	1329	1132
6	6	4	"MalX"	"22Lip_F13"	0	393	4026	3836
6	7	4	"prsA_ppmA"	"16Lip_B1"	-50	394	3434	618
6	8	4	"lmb"	"33Lip_F1"	-50	395	2147	809
6	9	4	"piaA"	"15Lip_J1"	0	396	1496	1126
6	1	5	"MalX"	"22Lip_F13"	0	397	3181	3093
6	2	5	"prsA_ppmA"	"16Lip_B1"	0	398	2572	2479
6	3	5	"lmb"	"33Lip_F1"	0	399	2943	2827
6	4	5	"piaA"	"15Lip_J1"	0	400	3170	2990
6	5	5	"phtA"	"55Lip_N1"	0	401	4294	4067
6	6	5	"glnH"	"28Lip_B5"	0	402	3509	1208
6	7	5	"pstS"	"80Lip_F5"	-50	403	2995	507
6	8	5	"aliB"	"1Lip_J5"	0	404	2206	-52
6	9	5	"psaA"	"6Lip_N5"	0	405	2908	2551
6	1	6	"glnH"	"28Lip_B5"	0	406	1012	925
6	2	6	"pstS"	"80Lip_F5"	0	407	1654	1564
6	3	6	"aliB"	"1Lip_J5"	0	408	1516	1418
6	4	6	"psaA"	"6Lip_N5"	0	409	3214	3102
6	5	6	"ABC_SBP"	"57Lip_B9"	0	410	3760	3333
6	6	6	"ABC_SBP"	"52Lip_F9"	0	411	2534	965
6	7	6	"piuA"	"18Lip_J9"	0	412	1794	221
6	8	6	"amiA"	"3Lip_N9"	0	413	1482	-95
6	9	6	"msmE"	"78Lip_B13"	0	414	1830	1714
6	1	7	"ABC_SBP"	"52Lip_F9"	0	415	1482	1401
6	2	7	"piuA"	"18Lip_J9"	0	416	1886	1802
6	3	7	"amiA"	"3Lip_N9"	0	417	1073	992
6	4	7	"msmE"	"78Lip_B13"	0	418	1225	1149
6	5	7	"MalX"	"22Lip_F13"	0	419	2120	2049
6	6	7	"prsA_ppmA"	"16Lip_B1"	0	420	1500	1430
6	7	7	"lmb"	"33Lip_F1"	0	421	1516	1444
6	8	7	"piaA"	"15Lip_J1"	0	422	1194	1130
6	9	7	"phtA"	"55Lip_N1"	0	423	2273	2212
6	1	8	"prsA_ppmA"	"16Lip_B1"	0	424	1074	1012
6	2	8	"lmb"	"33Lip_F1"	0	425	1719	1662
6	3	8	"piaA"	"15Lip_J1"	0	426	1495	1439
6	4	8	"phtA"	"55Lip_N1"	0	427	3091	3040
6	5	8	"glnH"	"28Lip_B5"	0	428	304	254
6	6	8	"pstS"	"80Lip_F5"	0	429	399	348
6	7	8	"aliB"	"1Lip_J5"	0	430	312	260
6	8	8	"psaA"	"6Lip_N5"	0	431	549	501
6	9	8	"ABC_SBP"	"57Lip_B9"	0	432	543	495
7	1	1	"cbpF"	"74N_term_wCS_O5"	0	433	2026	1911
7	2	1	"spr0693"	"34N_term_C9"	0	434	7283	7131
7	3	1	"ezrA"	"75N_term_G9"	0	435	2638	2489
7	4	1	"pepXP"	"72N_term_K9"	0	436	4438	2027
7	5	1	"phtD"	"44N_term_O9"	0	437	4192	1056
7	6	1	"phpA"	"27N_term_C13"	0	438	4999	3252
7	7	1	"srtA"	"64N_term_wCS_G13"	0	439	2516	2398
7	8	1	"Buffer"	"Normaliz_K13"	-50	440	104	8
7	9	1	"Buffer"	"Normaliz_O13"	-50	441	92	3
7	1	2	"phpA"	"27N_term_C13"	0	442	6495	6361
7	2	2	"srtA"	"64N_term_wCS_G13"	0	443	2513	2257
7	3	2	"adcA"	"23Lip_C1"	0	444	2292	804
7	4	2	"sp_2093"	"76N_term_G1"	0	445	2290	-92
7	5	2	"comB"	"54N_term_K1"	0	446	2975	-578
7	6	2	"pspA"	"4N_term_O1"	-50	447	3829	277
7	7	2	"pbpX"	"41N_term_C5"	0	448	5313	2403
7	8	2	"pbpA"	"9N_term_G5"	0	449	709	522
7	9	2	"spr0334"	"42Cyt_TMH_K5"	0	450	3467	3363
7	1	3	"pspA"	"4N_term_O1"	0	451	5158	4998
7	2	3	"pbpX"	"41N_term_C5"	0	452	2219	1474
7	3	3	"pbpA"	"9N_term_G5"	0	453	799	414
7	4	3	"spr0334"	"42Cyt_TMH_K5"	0	454	2103	1314
7	5	3	"cbpF"	"74N_term_wCS_O5"	0	455	2502	-758
7	6	3	"spr0693"	"34N_term_C9"	-50	456	5725	1767
7	7	3	"ezrA"	"75N_term_G9"	0	457	5370	2587
7	8	3	"pepXP"	"72N_term_K9"	0	458	5109	3047
7	9	3	"phtD"	"44N_term_O9"	-50	459	2914	2716
7	1	4	"spr0693"	"34N_term_C9"	0	460	5061	4886
7	2	4	"ezrA"	"75N_term_G9"	0	461	2452	1850
7	3	4	"pepXP"	"72N_term_K9"	0	462	1861	1632
7	4	4	"phtD"	"44N_term_O9"	0	463	2038	1732
7	5	4	"phpA"	"27N_term_C13"	-50	464	4528	1917
7	6	4	"srtA"	"64N_term_wCS_G13"	-50	465	3254	499
7	7	4	"adcA"	"23Lip_C1"	-50	466	2177	-354
7	8	4	"sp_2093"	"76N_term_G1"	0	467	4230	2094
7	9	4	"comB"	"54N_term_K1"	0	468	2052	1926
7	1	5	"srtA"	"64N_term_wCS_G13"	0	469	2811	2634
7	2	5	"adcA"	"23Lip_C1"	0	470	1847	1579
7	3	5	"sp_2093"	"76N_term_G1"	0	471	1506	1323
7	4	5	"comB"	"54N_term_K1"	0	472	1687	1417
7	5	5	"pspA"	"4N_term_O1"	0	473	1702	1498
7	6	5	"pbpX"	"41N_term_C5"	0	474	2539	2372
7	7	5	"pbpA"	"9N_term_G5"	0	475	258	58
7	8	5	"spr0334"	"42Cyt_TMH_K5"	0	476	2596	2343
7	9	5	"cbpF"	"74N_term_wCS_O5"	0	477	1367	1255
7	1	6	"pbpX"	"41N_term_C5"	0	478	2522	2360
7	2	6	"pbpA"	"9N_term_G5"	0	479	477	226
7	3	6	"spr0334"	"42Cyt_TMH_K5"	0	480	1416	1227
7	4	6	"cbpF"	"74N_term_wCS_O5"	0	481	1306	717
7	5	6	"spr0693"	"34N_term_C9"	0	482	4809	4445
7	6	6	"ezrA"	"75N_term_G9"	0	483	1569	1410
7	7	6	"pepXP"	"72N_term_K9"	0	484	1978	1836
7	8	6	"phtD"	"44N_term_O9"	0	485	2346	2190
7	9	6	"phpA"	"27N_term_C13"	0	486	6925	6807
7	1	7	"ezrA"	"75N_term_G9"	0	487	1680	1554
7	2	7	"pepXP"	"72N_term_K9"	0	488	1903	1694
7	3	7	"phtD"	"44N_term_O9"	0	489	2545	2367
7	4	7	"phpA"	"27N_term_C13"	0	490	5342	5114
7	5	7	"srtA"	"64N_term_wCS_G13"	0	491	4317	4086
7	6	7	"adcA"	"23Lip_C1"	0	492	979	754
7	7	7	"sp_2093"	"76N_term_G1"	0	493	939	775
7	8	7	"comB"	"54N_term_K1"	0	494	978	827
7	9	7	"pspA"	"4N_term_O1"	0	495	4691	4551
7	1	8	"adcA"	"23Lip_C1"	0	496	821	721
7	2	8	"sp_2093"	"76N_term_G1"	0	497	900	780
7	3	8	"comB"	"54N_term_K1"	0	498	842	728
7	4	8	"pspA"	"4N_term_O1"	0	499	1717	1579
7	5	8	"pbpX"	"41N_term_C5"	0	500	1803	1663
7	6	8	"pbpA"	"9N_term_G5"	0	501	414	293
7	7	8	"spr0334"	"42Cyt_TMH_K5"	0	502	1723	1620
7	8	8	"cbpF"	"74N_term_wCS_O5"	0	503	944	832
7	9	8	"spr0693"	"34N_term_C9"	0	504	5050	4943
8	1	1	"pbp1b"	"47Cyt_TMH_P5"	0	505	4407	4310
8	2	1	"pcpA"	"62N_term_wCS_D9"	0	506	871	782
8	3	1	"sphtra"	"8N_term_H9"	0	507	274	187
8	4	1	"cps4C"	"97Mult_L9"	0	508	1054	958
8	5	1	"rrgB"	"95Mult_P9"	0	509	991	892
8	6	1	"TMP"	"96Mult_D13"	0	510	1647	1527
8	7	1	"LambdaSa04"	"94Mult_H13"	-50	511	182	83
8	8	1	"Buffer"	"Normaliz_L13"	-50	512	91	6
8	9	1	"Buffer"	"Normaliz_P13"	-50	513	76	-4
8	1	2	"TMP"	"96Mult_D13"	0	514	2023	1927
8	2	2	"LambdaSa04"	"94Mult_H13"	0	515	189	64
8	3	2	"potD"	"65N_term_D1"	0	516	3567	3397
8	4	2	"pgdA"	"40N_term_H1"	0	517	6520	5086
8	5	2	"spr1370"	"38Cyt_TMH_L1"	0	518	1625	83
8	6	2	"spr1418"	"82N_term_P1"	0	519	4075	2879
8	7	2	"stkP"	"67Cyt_TMH_D5"	0	520	2556	1512
8	8	2	"spr1584"	"83N_term_H5"	0	521	3547	2513
8	9	2	"pbp2A"	"53N_term_L5"	0	522	3544	3439
8	1	3	"spr1418"	"82N_term_P1"	0	523	7079	6987
8	2	3	"stkP"	"67Cyt_TMH_D5"	0	524	2265	2035
8	3	3	"spr1584"	"83N_term_H5"	0	525	2820	1631
8	4	3	"pbp2A"	"53N_term_L5"	-50	526	5168	807
8	5	3	"pbp1b"	"47Cyt_TMH_P5"	-50	527	5143	756
8	6	3	"pcpA"	"62N_term_wCS_D9"	0	528	1331	70
8	7	3	"sphtra"	"8N_term_H9"	-50	529	602	-570
8	8	3	"cps4C"	"97Mult_L9"	0	530	2512	1095
8	9	3	"rrgB"	"95Mult_P9"	-50	531	2324	1663
8	1	4	"pcpA"	"62N_term_wCS_D9"	0	532	3861	3762
8	2	4	"sphtra"	"8N_term_H9"	0	533	898	769
8	3	4	"cps4C"	"97Mult_L9"	0	534	1369	1146
8	4	4	"rrgB"	"95Mult_P9"	-50	535	4040	1563
8	5	4	"TMP"	"96Mult_D13"	-50	536	4307	202
8	6	4	"LambdaSa04"	"94Mult_H13"	-50	537	1218	-61
8	7	4	"potD"	"65N_term_D1"	0	538	3559	1603
8	8	4	"pgdA"	"40N_term_H1"	-50	539	2711	22
8	9	4	"spr1370"	"38Cyt_TMH_L1"	-50	540	4796	3294
8	1	5	"LambdaSa04"	"94Mult_H13"	-50	541	138	48
8	2	5	"potD"	"65N_term_D1"	0	542	3264	3132
8	3	5	"pgdA"	"40N_term_H1"	0	543	2108	1858
8	4	5	"spr1370"	"38Cyt_TMH_L1"	0	544	5519	4011
8	5	5	"spr1418"	"82N_term_P1"	0	545	4956	3847
8	6	5	"stkP"	"67Cyt_TMH_D5"	-50	546	2426	393
8	7	5	"spr1584"	"83N_term_H5"	-50	547	4484	1027
8	8	5	"pbp2A"	"53N_term_L5"	-50	548	4454	360
8	9	5	"pbp1b"	"47Cyt_TMH_P5"	-50	549	4203	3676
8	1	6	"stkP"	"67Cyt_TMH_D5"	0	550	3065	2965
8	2	6	"spr1584"	"83N_term_H5"	0	551	2757	2305
8	3	6	"pbp2A"	"53N_term_L5"	0	552	2650	1825
8	4	6	"pbp1b"	"47Cyt_TMH_P5"	0	553	5913	4776
8	5	6	"pcpA"	"62N_term_wCS_D9"	0	554	4842	4671
8	6	6	"sphtra"	"8N_term_H9"	0	555	199	65
8	7	6	"cps4C"	"97Mult_L9"	0	556	713	385
8	8	6	"rrgB"	"95Mult_P9"	0	557	421	168
8	9	6	"TMP"	"96Mult_D13"	0	558	682	603
8	1	7	"sphtra"	"8N_term_H9"	0	559	251	155
8	2	7	"cps4C"	"97Mult_L9"	0	560	986	865
8	3	7	"rrgB"	"95Mult_P9"	0	561	319	158
8	4	7	"TMP"	"96Mult_D13"	0	562	648	430
8	5	7	"LambdaSa04"	"94Mult_H13"	-50	563	217	57
8	6	7	"potD"	"65N_term_D1"	0	564	2615	2443
8	7	7	"pgdA"	"40N_term_H1"	0	565	1815	1146
8	8	7	"spr1370"	"38Cyt_TMH_L1"	-50	566	3796	2689
8	9	7	"spr1418"	"82N_term_P1"	0	567	3484	3405
8	1	8	"potD"	"65N_term_D1"	0	568	3245	3142
8	2	8	"pgdA"	"40N_term_H1"	0	569	2208	2110
8	3	8	"spr1370"	"38Cyt_TMH_L1"	0	570	5793	5671
8	4	8	"spr1418"	"82N_term_P1"	0	571	5450	5342
8	5	8	"stkP"	"67Cyt_TMH_D5"	0	572	2135	2050
8	6	8	"spr1584"	"83N_term_H5"	0	573	2084	1993
8	7	8	"pbp2A"	"53N_term_L5"	0	574	1645	1567
8	8	8	"pbp1b"	"47Cyt_TMH_P5"	0	575	2727	2650
8	9	8	"pcpA"	"62N_term_wCS_D9"	0	576	147	94
