# Supplementary material for: Data in support of proteomic analysis of pneumococcal pediatric clinical isolates to construct a protein array
Source: Data Brief. 2016 Feb 5;6:917–22. doi: 10.1016/j.dib.2016.01.057 (PMC4758182; doi:10.1016/j.dib.2016.01.057)
Supplement: Supplementary file 4 — Supplementary material [file mmc4.zip › Protein array raw data/IgG/C1_Sv17_IgG-Cy3.txt]

ATF	1.0
31	9    
"Type=GenePix Export 3"
"DateTime=2014/05/07 13:47:26"
"Settings=C:\Documents and Settings\Usuario\Escritorio\Datos Usuarios\Alfonso\Resultados ensayo\Mayo 2014\Escaneado _07-05-14\Suero v17\Sv17_IgG-Cy3.gps"
"GalFile=C:\Documents and Settings\Usuario\Escritorio\Datos Usuarios\Alfonso\Gals\Gal_Alfonso.2.gal"
"PixelSize=5"
"Wavelengths=n/a	532"
"ImageFiles=n/a	C:\Documents and Settings\Usuario\Escritorio\Datos Usuarios\Alfonso\Resultados ensayo\Mayo 2014\Escaneado _07-05-14\Suero v17\Sv17_IgG-Cy3.tif 1"
"NormalizationMethod=None"
"NormalizationFactors=n/a	1"
"JpegImage="
"StdDev=Type 1"
"RatioFormulations=W1/W2 (/532)"
"Barcode="
"BackgroundSubtraction=LocalFeature"
"ImageOrigin=0, 0"
"JpegOrigin=3340, 2115"
"Creator=GenePix Pro 4.1.1.4"
"Scanner=GenePix 4000B [92870]"
"FocusPosition=0"
"Temperature=31.3"
"LinesAveraged=1"
"Comment="
"PMTGain=n/a	400"
"ScanPower=n/a	100"
"LaserPower=n/a	3.62"
"LaserOnTime=n/a	43449"
"Filters=n/a	"
"ScanRegion=616,344,3840,1800"
"Supplier=BioRobotics"
"ArrayerSoftwareName=TAS Application Suite (MicroGrid II)"
"ArrayerSoftwareVersion=2.2.2.5"
"Block"	"Column"	"Row"	"Name"	"ID"	"Flags"	"Index"	"F532 Median"	"F532 Median - B532"
1	1	1	"ABC_N/P"	"90Mult_M8"	0	1	98	31
1	2	1	"spr1221"	"99Mult_A12"	0	2	149	73
1	3	1	"spr1403"	"91Mult_E12"	0	3	160	75
1	4	1	"spr1496"	"92Mult_I12"	0	4	121	26
1	5	1	"ABC_NP"	"100Mult_M12"	0	5	289	184
1	6	1	"SP_0462"	"77CellW_A16"	0	6	235	122
1	7	1	"SP_0464"	"81CellW_E16"	0	7	160	56
1	8	1	"Buffer"	"Normaliz_I16"	-50	8	88	-1
1	9	1	"Buffer"	"Normaliz_M16"	-50	9	85	-3
1	1	2	"SP_0462"	"77CellW_A16"	0	10	278	207
1	2	2	"SP_0464"	"81CellW_E16"	-50	11	149	64
1	3	2	"fstH"	"84Mult_A4"	0	12	333	246
1	4	2	"comA"	"85Mult_E4"	0	13	141	49
1	5	2	"zmpB"	"86Mult_I4"	-50	14	160	59
1	6	2	"spr0601"	"98Mult_M4"	-50	15	184	75
1	7	2	"celB"	"87Mult_A8"	-50	16	213	112
1	8	2	"iga"	"88Mult_E8"	0	17	622	527
1	9	2	"glnP"	"89Mult_I8"	0	18	790	679
1	1	3	"spr0601"	"98Mult_M4"	0	19	137	66
1	2	3	"celB"	"87Mult_A8"	-50	20	118	30
1	3	3	"iga"	"88Mult_E8"	0	21	237	151
1	4	3	"glnP"	"89Mult_I8"	-50	22	120	32
1	5	3	"ABC_N/P"	"90Mult_M8"	-50	23	118	28
1	6	3	"spr1221"	"99Mult_A12"	0	24	169	76
1	7	3	"spr1403"	"91Mult_E12"	0	25	184	87
1	8	3	"spr1496"	"92Mult_I12"	-50	26	141	38
1	9	3	"ABC_NP"	"100Mult_M12"	0	27	398	268
1	1	4	"spr1221"	"99Mult_A12"	0	28	140	72
1	2	4	"spr1403"	"91Mult_E12"	-50	29	140	52
1	3	4	"spr1496"	"92Mult_I12"	-50	30	121	27
1	4	4	"ABC_NP"	"100Mult_M12"	0	31	251	148
1	5	4	"SP_0462"	"77CellW_A16"	0	32	208	105
1	6	4	"SP_0464"	"81CellW_E16"	-50	33	123	27
1	7	4	"fstH"	"84Mult_A4"	0	34	410	316
1	8	4	"comA"	"85Mult_E4"	0	35	176	66
1	9	4	"zmpB"	"86Mult_I4"	0	36	194	63
1	1	5	"SP_0464"	"81CellW_E16"	0	37	131	62
1	2	5	"fstH"	"84Mult_A4"	0	38	382	296
1	3	5	"comA"	"85Mult_E4"	0	39	156	53
1	4	5	"zmpB"	"86Mult_I4"	-50	40	197	77
1	5	5	"spr0601"	"98Mult_M4"	0	41	202	80
1	6	5	"celB"	"87Mult_A8"	-50	42	145	40
1	7	5	"iga"	"88Mult_E8"	0	43	240	144
1	8	5	"glnP"	"89Mult_I8"	0	44	284	173
1	9	5	"ABC_N/P"	"90Mult_M8"	0	45	232	110
1	1	6	"celB"	"87Mult_A8"	-50	46	103	37
1	2	6	"iga"	"88Mult_E8"	0	47	236	156
1	3	6	"glnP"	"89Mult_I8"	0	48	136	39
1	4	6	"ABC_N/P"	"90Mult_M8"	0	49	146	36
1	5	6	"spr1221"	"99Mult_A12"	0	50	186	77
1	6	6	"spr1403"	"91Mult_E12"	0	51	176	72
1	7	6	"spr1496"	"92Mult_I12"	-50	52	130	26
1	8	6	"ABC_NP"	"100Mult_M12"	0	53	283	173
1	9	6	"SP_0462"	"77CellW_A16"	0	54	333	221
1	1	7	"spr1403"	"91Mult_E12"	0	55	161	97
1	2	7	"spr1496"	"92Mult_I12"	-50	56	107	30
1	3	7	"ABC_NP"	"100Mult_M12"	0	57	302	198
1	4	7	"SP_0462"	"77CellW_A16"	0	58	278	161
1	5	7	"SP_0464"	"81CellW_E16"	0	59	183	58
1	6	7	"fstH"	"84Mult_A4"	0	60	463	345
1	7	7	"comA"	"85Mult_E4"	0	61	189	66
1	8	7	"zmpB"	"86Mult_I4"	0	62	161	34
1	9	7	"spr0601"	"98Mult_M4"	0	63	188	52
1	1	8	"fstH"	"84Mult_A4"	0	64	425	359
1	2	8	"comA"	"85Mult_E4"	0	65	142	72
1	3	8	"zmpB"	"86Mult_I4"	0	66	132	45
1	4	8	"spr0601"	"98Mult_M4"	0	67	205	92
1	5	8	"celB"	"87Mult_A8"	0	68	174	36
1	6	8	"iga"	"88Mult_E8"	0	69	366	218
1	7	8	"glnP"	"89Mult_I8"	0	70	194	28
1	8	8	"ABC_N/P"	"90Mult_M8"	0	71	210	26
1	9	8	"spr1221"	"99Mult_A12"	0	72	275	91
2	1	1	"lytB"	"31CellW_N8"	0	73	1954	1795
2	2	1	"prtA"	"20CellW_B12"	0	74	382	212
2	3	1	"bgaA"	"43CellW_F12"	-50	75	1604	1429
2	4	1	"nanA"	"46CellW_J12"	-50	76	300	113
2	5	1	"spr1652/pfbA"	"25CellW_N12"	-50	77	451	260
2	6	1	"nisP"	"39CellW_B16"	-50	78	209	23
2	7	1	"spr1906"	"73CellW_F16"	-50	79	218	40
2	8	1	"Buffer"	"Normaliz_J16"	-50	80	163	-5
2	9	1	"Buffer"	"Normaliz_N16"	-50	81	162	-3
2	1	2	"nisP"	"39CellW_B16"	-50	82	629	446
2	2	2	"spr1906"	"73CellW_F16"	-50	83	233	2
2	3	2	"psrP"	"71CellW_B4"	-50	84	10672	10158
2	4	2	"pblB_nt"	"48CellW_F4"	-50	85	4095	3351
2	5	2	"pblB_ct"	"49CellW_J4"	0	86	519	95
2	6	2	"spr0075/pfbB"	"24CellW_N4"	-50	87	6452	5882
2	7	2	"pulA"	"19CellW_B8"	-50	88	12311	11789
2	8	2	"hysA"	"51CellW_F8"	-50	89	343	165
2	9	2	"spr0328"	"26CellW_J8"	0	90	444	267
2	1	3	"spr0075/pfbB"	"24CellW_N4"	0	91	6671	6222
2	2	3	"pulA"	"19CellW_B8"	-50	92	209	21
2	3	3	"hysA"	"51CellW_F8"	-50	93	254	66
2	4	3	"spr0328"	"26CellW_J8"	-50	94	361	50
2	5	3	"lytB"	"31CellW_N8"	-50	95	281	63
2	6	3	"prtA"	"20CellW_B12"	0	96	278	47
2	7	3	"bgaA"	"43CellW_F12"	-50	97	336	-654
2	8	3	"nanA"	"46CellW_J12"	-50	98	220	-64
2	9	3	"spr1652/pfbA"	"25CellW_N12"	-50	99	863	626
2	1	4	"prtA"	"20CellW_B12"	0	100	223	54
2	2	4	"bgaA"	"43CellW_F12"	-50	101	511	293
2	3	4	"nanA"	"46CellW_J12"	-50	102	454	140
2	4	4	"spr1652/pfbA"	"25CellW_N12"	0	103	403	176
2	5	4	"nisP"	"39CellW_B16"	0	104	411	221
2	6	4	"spr1906"	"73CellW_F16"	-50	105	250	62
2	7	4	"psrP"	"71CellW_B4"	-50	106	9705	7811
2	8	4	"pblB_nt"	"48CellW_F4"	-50	107	1782	476
2	9	4	"pblB_ct"	"49CellW_J4"	-50	108	1465	1177
2	1	5	"spr1906"	"73CellW_F16"	0	109	658	492
2	2	5	"psrP"	"71CellW_B4"	-50	110	6437	5760
2	3	5	"pblB_nt"	"48CellW_F4"	-50	111	6556	4531
2	4	5	"pblB_ct"	"49CellW_J4"	-50	112	1544	932
2	5	5	"spr0075/pfbB"	"24CellW_N4"	-50	113	739	531
2	6	5	"pulA"	"19CellW_B8"	-50	114	204	33
2	7	5	"hysA"	"51CellW_F8"	-50	115	244	57
2	8	5	"spr0328"	"26CellW_J8"	-50	116	277	85
2	9	5	"lytB"	"31CellW_N8"	-50	117	361	192
2	1	6	"pulA"	"19CellW_B8"	-50	118	181	50
2	2	6	"hysA"	"51CellW_F8"	-50	119	222	36
2	3	6	"spr0328"	"26CellW_J8"	-50	120	236	69
2	4	6	"lytB"	"31CellW_N8"	-50	121	187	37
2	5	6	"prtA"	"20CellW_B12"	0	122	807	605
2	6	6	"bgaA"	"43CellW_F12"	-50	123	720	97
2	7	6	"nanA"	"46CellW_J12"	-50	124	321	-178
2	8	6	"spr1652/pfbA"	"25CellW_N12"	-50	125	427	244
2	9	6	"nisP"	"39CellW_B16"	-50	126	244	78
2	1	7	"bgaA"	"43CellW_F12"	-50	127	427	300
2	2	7	"nanA"	"46CellW_J12"	-50	128	171	35
2	3	7	"spr1652/pfbA"	"25CellW_N12"	-50	129	639	508
2	4	7	"nisP"	"39CellW_B16"	-50	130	156	34
2	5	7	"spr1906"	"73CellW_F16"	-50	131	188	61
2	6	7	"psrP"	"71CellW_B4"	-50	132	11217	8329
2	7	7	"pblB_nt"	"48CellW_F4"	-50	133	8053	5086
2	8	7	"pblB_ct"	"49CellW_J4"	-50	134	621	69
2	9	7	"spr0075/pfbB"	"24CellW_N4"	0	135	6442	6229
2	1	8	"psrP"	"71CellW_B4"	0	136	381	259
2	2	8	"pblB_nt"	"48CellW_F4"	0	137	221	81
2	3	8	"pblB_ct"	"49CellW_J4"	-50	138	2612	2497
2	4	8	"spr0075/pfbB"	"24CellW_N4"	-50	139	2798	2692
2	5	8	"pulA"	"19CellW_B8"	-50	140	125	21
2	6	8	"hysA"	"51CellW_F8"	-50	141	166	51
2	7	8	"spr0328"	"26CellW_J8"	-50	142	230	90
2	8	8	"lytB"	"31CellW_N8"	-50	143	211	60
2	9	8	"prtA"	"20CellW_B12"	-50	144	1677	1518
3	1	1	"nanB"	"58Secret_O8"	0	145	7691	7573
3	2	1	"spr1875"	"7Secret_C12"	0	146	4276	4158
3	3	1	"galU"	"21Secret_G12"	0	147	614	499
3	4	1	"cbpA"	"5Secret_K12"	-50	148	237	118
3	5	1	"gsp_781"	"2Secret_O12"	0	149	8312	8198
3	6	1	"Control_1"	"C16"	0	150	22511	22396
3	7	1	"Control_2"	"G16"	0	151	175	57
3	8	1	"Buffer"	"Normaliz_K16"	-50	152	129	9
3	9	1	"Buffer"	"Normaliz_O16"	-50	153	123	-8
3	1	2	"Control_1"	"C16"	0	154	19555	19431
3	2	2	"Control_2"	"G16"	0	155	203	81
3	3	2	"bloodAB"	"59Secret_C4"	0	156	533	400
3	4	2	"strH"	"32Secret_G4"	0	157	2238	1595
3	5	2	"lysM"	"50Secret_K4"	-50	158	209	87
3	6	2	"lytB"	"63Secret_O4"	0	159	366	239
3	7	2	"phtE"	"45Secret_C8"	0	160	449	307
3	8	2	"spr0931"	"36Secret_G8"	0	161	770	603
3	9	2	"lytC"	"56Secret_K8"	0	162	1012	867
3	1	3	"lytB"	"63Secret_O4"	0	163	387	263
3	2	3	"phtE"	"45Secret_C8"	0	164	483	346
3	3	3	"spr0931"	"36Secret_G8"	0	165	760	117
3	4	3	"lytC"	"56Secret_K8"	0	166	923	765
3	5	3	"nanB"	"58Secret_O8"	0	167	6954	6834
3	6	3	"spr1875"	"7Secret_C12"	0	168	3626	3349
3	7	3	"galU"	"21Secret_G12"	0	169	637	255
3	8	3	"cbpA"	"5Secret_K12"	0	170	344	0
3	9	3	"gsp_781"	"2Secret_O12"	0	171	8171	7899
3	1	4	"spr1875"	"7Secret_C12"	0	172	4245	4122
3	2	4	"galU"	"21Secret_G12"	0	173	690	550
3	3	4	"cbpA"	"5Secret_K12"	0	174	2440	2281
3	4	4	"gsp_781"	"2Secret_O12"	0	175	7463	7340
3	5	4	"Control_1"	"C16"	0	176	20504	20386
3	6	4	"Control_2"	"G16"	-50	177	132	10
3	7	4	"bloodAB"	"59Secret_C4"	0	178	479	28
3	8	4	"strH"	"32Secret_G4"	0	179	1694	1220
3	9	4	"lysM"	"50Secret_K4"	-50	180	234	104
3	1	5	"Control_2"	"G16"	0	181	198	73
3	2	5	"bloodAB"	"59Secret_C4"	0	182	621	467
3	3	5	"strH"	"32Secret_G4"	0	183	869	466
3	4	5	"lysM"	"50Secret_K4"	0	184	222	98
3	5	5	"lytB"	"63Secret_O4"	0	185	2684	2568
3	6	5	"phtE"	"45Secret_C8"	0	186	419	300
3	7	5	"spr0931"	"36Secret_G8"	0	187	834	676
3	8	5	"lytC"	"56Secret_K8"	0	188	1216	1086
3	9	5	"nanB"	"58Secret_O8"	0	189	7420	7305
3	1	6	"phtE"	"45Secret_C8"	0	190	487	367
3	2	6	"spr0931"	"36Secret_G8"	0	191	494	351
3	3	6	"lytC"	"56Secret_K8"	0	192	444	301
3	4	6	"nanB"	"58Secret_O8"	0	193	7045	6918
3	5	6	"spr1875"	"7Secret_C12"	0	194	3495	3380
3	6	6	"galU"	"21Secret_G12"	0	195	540	411
3	7	6	"cbpA"	"5Secret_K12"	0	196	305	158
3	8	6	"gsp_781"	"2Secret_O12"	0	197	7607	7489
3	9	6	"Control_1"	"C16"	0	198	23321	23202
3	1	7	"galU"	"21Secret_G12"	0	199	486	359
3	2	7	"cbpA"	"5Secret_K12"	-50	200	292	124
3	3	7	"gsp_781"	"2Secret_O12"	0	201	7552	7419
3	4	7	"Control_1"	"C16"	0	202	24553	24425
3	5	7	"Control_2"	"G16"	0	203	174	57
3	6	7	"bloodAB"	"59Secret_C4"	0	204	668	525
3	7	7	"strH"	"32Secret_G4"	0	205	2197	1340
3	8	7	"lysM"	"50Secret_K4"	-50	206	207	82
3	9	7	"lytB"	"63Secret_O4"	0	207	3342	3227
3	1	8	"bloodAB"	"59Secret_C4"	0	208	632	494
3	2	8	"strH"	"32Secret_G4"	0	209	694	514
3	3	8	"lysM"	"50Secret_K4"	0	210	292	160
3	4	8	"lytB"	"63Secret_O4"	0	211	395	272
3	5	8	"phtE"	"45Secret_C8"	0	212	373	259
3	6	8	"spr0931"	"36Secret_G8"	0	213	550	435
3	7	8	"lytC"	"56Secret_K8"	-50	214	717	602
3	8	8	"nanB"	"58Secret_O8"	0	215	7023	6913
3	9	8	"spr1875"	"7Secret_C12"	0	216	4089	3978
4	1	1	"Control_10"	"P8"	-50	217	125	8
4	2	1	"Control_11"	"D12"	-50	218	149	17
4	3	1	"Control_12"	"H12"	0	219	2525	2389
4	4	1	"Buffer"	"Normaliz_L12"	-50	220	124	6
4	5	1	"Buffer"	"Normaliz_P12"	-50	221	98	-6
4	6	1	"Control+"	"Rango0.2_D16"	0	222	6114	6019
4	7	1	"Control+"	"Rango0.1_H16"	0	223	393	311
4	8	1	"Buffer"	"Normaliz_L16"	-50	224	78	2
4	9	1	"Buffer"	"Normaliz_P16"	-50	225	70	0
4	1	2	"Control+"	"Rango0.2_D16"	0	226	7830	7664
4	2	2	"Control+"	"Rango0.1_H16"	0	227	825	633
4	3	2	"Control_3"	"D4"	0	228	13034	12844
4	4	2	"Control_4"	"H4"	-50	229	169	10
4	5	2	"Control_5"	"L4"	0	230	580	467
4	6	2	"Control_6"	"P4"	-50	231	88	-4
4	7	2	"Control_7"	"D8"	-50	232	89	11
4	8	2	"Control_8"	"H8"	-50	233	75	3
4	9	2	"Control_9"	"L8"	0	234	139	68
4	1	3	"Control_6"	"P4"	-50	235	211	-5
4	2	3	"Control_7"	"D8"	-50	236	217	-10
4	3	3	"Control_8"	"H8"	-50	237	232	17
4	4	3	"Control_9"	"L8"	0	238	546	373
4	5	3	"Control_10"	"P8"	-50	239	115	1
4	6	3	"Control_11"	"D12"	0	240	122	36
4	7	3	"Control_12"	"H12"	0	241	3648	3569
4	8	3	"Buffer"	"Normaliz_L12"	0	242	83	8
4	9	3	"Buffer"	"Normaliz_P12"	-50	243	77	2
4	1	4	"Control_11"	"D12"	-50	244	269	2
4	2	4	"Control_12"	"H12"	0	245	3846	3589
4	3	4	"Buffer"	"Normaliz_L12"	-50	246	249	17
4	4	4	"Buffer"	"Normaliz_P12"	-50	247	150	-16
4	5	4	"Control+"	"Rango0.2_D16"	0	248	8720	8607
4	6	4	"Control+"	"Rango0.1_H16"	0	249	888	797
4	7	4	"Control_3"	"D4"	0	250	12877	12796
4	8	4	"Control_4"	"H4"	0	251	128	51
4	9	4	"Control_5"	"L4"	0	252	444	366
4	1	5	"Control+"	"Rango0.1_H16"	0	253	8319	8034
4	2	5	"Control_3"	"D4"	0	254	10466	10206
4	3	5	"Control_4"	"H4"	-50	255	266	32
4	4	5	"Control_5"	"L4"	0	256	638	466
4	5	5	"Control_6"	"P4"	-50	257	112	-11
4	6	5	"Control_7"	"D8"	-50	258	112	14
4	7	5	"Control_8"	"H8"	-50	259	86	3
4	8	5	"Control_9"	"L8"	0	260	447	368
4	9	5	"Control_10"	"P8"	0	261	117	38
4	1	6	"Control_7"	"D8"	-50	262	238	17
4	2	6	"Control_8"	"H8"	-50	263	228	-7
4	3	6	"Control_9"	"L8"	0	264	668	420
4	4	6	"Control_10"	"P8"	-50	265	193	-9
4	5	6	"Control_11"	"D12"	-50	266	145	7
4	6	6	"Control_12"	"H12"	0	267	4573	4462
4	7	6	"Buffer"	"Normaliz_L12"	-50	268	98	2
4	8	6	"Buffer"	"Normaliz_P12"	-50	269	84	-2
4	9	6	"Control+"	"Rango0.2_D16"	0	270	9248	9172
4	1	7	"Control_12"	"H12"	0	271	5052	4880
4	2	7	"Buffer"	"Normaliz_L12"	-50	272	213	-1
4	3	7	"Buffer"	"Normaliz_P12"	-50	273	246	7
4	4	7	"Control+"	"Rango0.2_D16"	0	274	8344	8129
4	5	7	"Control+"	"Rango0.1_H16"	0	275	770	618
4	6	7	"Control_3"	"D4"	0	276	13172	13048
4	7	7	"Control_4"	"H4"	-50	277	129	21
4	8	7	"Control_5"	"L4"	0	278	606	517
4	9	7	"Control_6"	"P4"	-50	279	85	7
4	1	8	"Control_3"	"D4"	0	280	26984	26828
4	2	8	"Control_4"	"H4"	-50	281	225	21
4	3	8	"Control_5"	"L4"	0	282	540	301
4	4	8	"Control_6"	"P4"	-50	283	222	-10
4	5	8	"Control_7"	"D8"	-50	284	188	6
4	6	8	"Control_8"	"H8"	-50	285	138	-1
4	7	8	"Control_9"	"L8"	0	286	382	266
4	8	8	"Control_10"	"P8"	0	287	127	36
4	9	8	"Control_11"	"D12"	0	288	122	42
5	1	1	"GADPH"	"68Cyt_M7"	0	289	551	494
5	2	1	"abc_sbp_2"	"30Lip_A11"	0	290	498	437
5	3	1	"abc_sbp"	"29Lip_E11"	0	291	444	384
5	4	1	"spr0174"	"79Lip_I11"	0	292	286	222
5	5	1	"aliA"	"10Lip_M11"	0	293	406	333
5	6	1	"slrA"	"17Lip_A15"	0	294	480	320
5	7	1	"spr0747"	"37Lip_E15"	0	295	436	364
5	8	1	"Buffer"	"Normaliz_I15"	-50	296	62	-1
5	9	1	"Buffer"	"Normaliz_M15"	-50	297	59	-1
5	1	2	"slrA"	"17Lip_A15"	0	298	399	340
5	2	2	"spr0747"	"37Lip_E15"	0	299	350	283
5	3	2	"spxB"	"13Cyt_A3"	0	300	562	495
5	4	2	"clpP"	"66Cyt_E3"	0	301	535	459
5	5	2	"pavA"	"69Cyt_I3"	0	302	532	224
5	6	2	"eno"	"14Cyt_M3"	0	303	722	322
5	7	2	"PppA"	"70Cyt_A7"	0	304	867	494
5	8	2	"ply"	"11Cyt_E7"	0	305	829	633
5	9	2	"lytA"	"12Cyt_I7"	0	306	1377	1306
5	1	3	"eno"	"14Cyt_M3"	0	307	553	492
5	2	3	"PppA"	"70Cyt_A7"	0	308	378	317
5	3	3	"ply"	"11Cyt_E7"	0	309	824	761
5	4	3	"lytA"	"12Cyt_I7"	0	310	4685	4617
5	5	3	"GADPH"	"68Cyt_M7"	0	311	554	469
5	6	3	"abc_sbp_2"	"30Lip_A11"	-50	312	456	144
5	7	3	"abc_sbp"	"29Lip_E11"	-50	313	604	172
5	8	3	"spr0174"	"79Lip_I11"	-50	314	676	246
5	9	3	"aliA"	"10Lip_M11"	0	315	857	447
5	1	4	"abc_sbp_2"	"30Lip_A11"	0	316	386	311
5	2	4	"abc_sbp"	"29Lip_E11"	0	317	349	279
5	3	4	"spr0174"	"79Lip_I11"	0	318	365	299
5	4	4	"aliA"	"10Lip_M11"	0	319	259	187
5	5	4	"slrA"	"17Lip_A15"	0	320	381	266
5	6	4	"spr0747"	"37Lip_E15"	0	321	450	141
5	7	4	"spxB"	"13Cyt_A3"	0	322	487	195
5	8	4	"clpP"	"66Cyt_E3"	0	323	599	307
5	9	4	"pavA"	"69Cyt_I3"	0	324	725	480
5	1	5	"spr0747"	"37Lip_E15"	0	325	308	241
5	2	5	"spxB"	"13Cyt_A3"	0	326	657	562
5	3	5	"clpP"	"66Cyt_E3"	0	327	525	441
5	4	5	"pavA"	"69Cyt_I3"	0	328	413	307
5	5	5	"eno"	"14Cyt_M3"	0	329	555	353
5	6	5	"PppA"	"70Cyt_A7"	0	330	349	97
5	7	5	"ply"	"11Cyt_E7"	0	331	1276	1130
5	8	5	"lytA"	"12Cyt_I7"	0	332	4759	4657
5	9	5	"GADPH"	"68Cyt_M7"	0	333	595	518
5	1	6	"PppA"	"70Cyt_A7"	0	334	356	298
5	2	6	"ply"	"11Cyt_E7"	0	335	674	609
5	3	6	"lytA"	"12Cyt_I7"	0	336	3786	3716
5	4	6	"GADPH"	"68Cyt_M7"	0	337	514	429
5	5	6	"abc_sbp_2"	"30Lip_A11"	0	338	384	273
5	6	6	"abc_sbp"	"29Lip_E11"	0	339	334	191
5	7	6	"spr0174"	"79Lip_I11"	0	340	265	136
5	8	6	"aliA"	"10Lip_M11"	0	341	289	196
5	9	6	"slrA"	"17Lip_A15"	0	342	466	377
5	1	7	"abc_sbp"	"29Lip_E11"	0	343	301	245
5	2	7	"spr0174"	"79Lip_I11"	0	344	294	233
5	3	7	"aliA"	"10Lip_M11"	0	345	236	172
5	4	7	"slrA"	"17Lip_A15"	0	346	409	334
5	5	7	"spr0747"	"37Lip_E15"	0	347	362	279
5	6	7	"spxB"	"13Cyt_A3"	0	348	491	402
5	7	7	"clpP"	"66Cyt_E3"	0	349	549	448
5	8	7	"pavA"	"69Cyt_I3"	0	350	492	383
5	9	7	"eno"	"14Cyt_M3"	0	351	767	639
5	1	8	"spxB"	"13Cyt_A3"	0	352	230	178
5	2	8	"clpP"	"66Cyt_E3"	0	353	308	250
5	3	8	"pavA"	"69Cyt_I3"	0	354	265	207
5	4	8	"eno"	"14Cyt_M3"	0	355	405	344
5	5	8	"PppA"	"70Cyt_A7"	0	356	271	204
5	6	8	"ply"	"11Cyt_E7"	0	357	1182	1106
5	7	8	"lytA"	"12Cyt_I7"	0	358	2842	2749
5	8	8	"GADPH"	"68Cyt_M7"	0	359	494	380
5	9	8	"abc_sbp_2"	"30Lip_A11"	0	360	439	290
6	1	1	"psaA"	"6Lip_N7"	0	361	10095	9760
6	2	1	"ABC_SBP"	"57Lip_B11"	0	362	3149	2824
6	3	1	"ABC_SBP"	"52Lip_F11"	0	363	1289	1012
6	4	1	"piuA"	"18Lip_J11"	0	364	4991	4765
6	5	1	"amiA"	"3Lip_N11"	0	365	994	812
6	6	1	"msmE"	"78Lip_B15"	0	366	2232	-302
6	7	1	"MalX"	"22Lip_F15"	0	367	429	207
6	8	1	"Buffer"	"Normaliz_J15"	-50	368	143	3
6	9	1	"Buffer"	"Normaliz_N15"	-50	369	137	-5
6	1	2	"msmE"	"78Lip_B15"	0	370	1552	1121
6	2	2	"MalX"	"22Lip_F15"	0	371	5384	5044
6	3	2	"prsA_ppmA"	"16Lip_B3"	0	372	2941	2687
6	4	2	"lmb"	"33Lip_F3"	0	373	5257	4989
6	5	2	"piaA"	"15Lip_J3"	0	374	6426	6155
6	6	2	"phtA"	"55Lip_N3"	0	375	5944	5014
6	7	2	"glnH"	"28Lip_B7"	0	376	1771	1358
6	8	2	"pstS"	"80Lip_F7"	0	377	751	597
6	9	2	"aliB"	"1Lip_J7"	0	378	393	224
6	1	3	"phtA"	"55Lip_N3"	0	379	6875	6503
6	2	3	"glnH"	"28Lip_B7"	0	380	1737	1451
6	3	3	"pstS"	"80Lip_F7"	0	381	598	315
6	4	3	"aliB"	"1Lip_J7"	0	382	536	241
6	5	3	"psaA"	"6Lip_N7"	0	383	8238	7734
6	6	3	"ABC_SBP"	"57Lip_B11"	0	384	2129	87
6	7	3	"ABC_SBP"	"52Lip_F11"	0	385	348	-324
6	8	3	"piuA"	"18Lip_J11"	0	386	924	570
6	9	3	"amiA"	"3Lip_N11"	0	387	447	125
6	1	4	"ABC_SBP"	"57Lip_B11"	0	388	1385	1042
6	2	4	"ABC_SBP"	"52Lip_F11"	0	389	866	577
6	3	4	"piuA"	"18Lip_J11"	0	390	4634	4332
6	4	4	"amiA"	"3Lip_N11"	0	391	579	248
6	5	4	"msmE"	"78Lip_B15"	0	392	581	-90
6	6	4	"MalX"	"22Lip_F15"	0	393	4390	1389
6	7	4	"prsA_ppmA"	"16Lip_B3"	0	394	4533	2525
6	8	4	"lmb"	"33Lip_F3"	0	395	634	199
6	9	4	"piaA"	"15Lip_J3"	0	396	504	175
6	1	5	"MalX"	"22Lip_F15"	0	397	4515	4183
6	2	5	"prsA_ppmA"	"16Lip_B3"	0	398	3014	2613
6	3	5	"lmb"	"33Lip_F3"	0	399	821	509
6	4	5	"piaA"	"15Lip_J3"	0	400	8978	8673
6	5	5	"phtA"	"55Lip_N3"	0	401	3906	3454
6	6	5	"glnH"	"28Lip_B7"	0	402	1704	547
6	7	5	"pstS"	"80Lip_F7"	0	403	1350	-959
6	8	5	"aliB"	"1Lip_J7"	-50	404	4019	2397
6	9	5	"psaA"	"6Lip_N7"	0	405	569	-209
6	1	6	"glnH"	"28Lip_B7"	0	406	1318	1034
6	2	6	"pstS"	"80Lip_F7"	0	407	908	597
6	3	6	"aliB"	"1Lip_J7"	0	408	486	193
6	4	6	"psaA"	"6Lip_N7"	0	409	4997	4745
6	5	6	"ABC_SBP"	"57Lip_B11"	0	410	861	651
6	6	6	"ABC_SBP"	"52Lip_F11"	0	411	505	269
6	7	6	"piuA"	"18Lip_J11"	0	412	2431	558
6	8	6	"amiA"	"3Lip_N11"	-50	413	4545	1701
6	9	6	"msmE"	"78Lip_B15"	0	414	1125	-781
6	1	7	"ABC_SBP"	"52Lip_F11"	0	415	802	576
6	2	7	"piuA"	"18Lip_J11"	0	416	3146	2879
6	3	7	"amiA"	"3Lip_N11"	0	417	558	260
6	4	7	"msmE"	"78Lip_B15"	0	418	558	224
6	5	7	"MalX"	"22Lip_F15"	0	419	3165	2911
6	6	7	"prsA_ppmA"	"16Lip_B3"	0	420	1618	1361
6	7	7	"lmb"	"33Lip_F3"	0	421	1041	749
6	8	7	"piaA"	"15Lip_J3"	0	422	4630	4343
6	9	7	"phtA"	"55Lip_N3"	0	423	2427	2168
6	1	8	"prsA_ppmA"	"16Lip_B3"	0	424	1334	1149
6	2	8	"lmb"	"33Lip_F3"	0	425	704	478
6	3	8	"piaA"	"15Lip_J3"	0	426	5391	5138
6	4	8	"phtA"	"55Lip_N3"	0	427	2527	2235
6	5	8	"glnH"	"28Lip_B7"	0	428	1269	977
6	6	8	"pstS"	"80Lip_F7"	0	429	410	128
6	7	8	"aliB"	"1Lip_J7"	0	430	369	88
6	8	8	"psaA"	"6Lip_N7"	0	431	3756	3452
6	9	8	"ABC_SBP"	"57Lip_B11"	0	432	651	372
7	1	1	"cbpF"	"74N_term_wCS_O7"	0	433	626	-140
7	2	1	"spr0693"	"34N_term_C11"	0	434	3649	3399
7	3	1	"ezrA"	"75N_term_G11"	0	435	385	175
7	4	1	"pepXP"	"72N_term_K11"	0	436	370	194
7	5	1	"phtD"	"44N_term_O11"	0	437	520	333
7	6	1	"phpA"	"27N_term_C15"	0	438	9970	9760
7	7	1	"srtA"	"64N_term_wCS_G15"	0	439	822	645
7	8	1	"Buffer"	"Normaliz_K15"	-50	440	133	2
7	9	1	"Buffer"	"Normaliz_O15"	-50	441	126	-4
7	1	2	"phpA"	"27N_term_C15"	0	442	7464	7291
7	2	2	"srtA"	"64N_term_wCS_G15"	0	443	625	441
7	3	2	"adcA"	"23Lip_C3"	0	444	363	153
7	4	2	"sp_2093"	"76N_term_G3"	0	445	642	414
7	5	2	"comB"	"54N_term_K3"	0	446	271	98
7	6	2	"pspA"	"4N_term_O3"	0	447	410	219
7	7	2	"pbpX"	"41N_term_C7"	0	448	555	293
7	8	2	"pbpA"	"9N_term_G7"	0	449	271	44
7	9	2	"spr0334"	"42Cyt_TMH_K7"	0	450	1508	1356
7	1	3	"pspA"	"4N_term_O3"	0	451	328	167
7	2	3	"pbpX"	"41N_term_C7"	0	452	413	239
7	3	3	"pbpA"	"9N_term_G7"	0	453	278	82
7	4	3	"spr0334"	"42Cyt_TMH_K7"	0	454	1000	747
7	5	3	"cbpF"	"74N_term_wCS_O7"	0	455	338	118
7	6	3	"spr0693"	"34N_term_C11"	0	456	4153	3887
7	7	3	"ezrA"	"75N_term_G11"	0	457	568	299
7	8	3	"pepXP"	"72N_term_K11"	0	458	701	350
7	9	3	"phtD"	"44N_term_O11"	0	459	810	558
7	1	4	"spr0693"	"34N_term_C11"	0	460	3612	3440
7	2	4	"ezrA"	"75N_term_G11"	0	461	385	198
7	3	4	"pepXP"	"72N_term_K11"	0	462	317	122
7	4	4	"phtD"	"44N_term_O11"	0	463	777	94
7	5	4	"phpA"	"27N_term_C15"	0	464	8891	8434
7	6	4	"srtA"	"64N_term_wCS_G15"	0	465	826	602
7	7	4	"adcA"	"23Lip_C3"	0	466	340	116
7	8	4	"sp_2093"	"76N_term_G3"	0	467	389	135
7	9	4	"comB"	"54N_term_K3"	0	468	345	120
7	1	5	"srtA"	"64N_term_wCS_G15"	0	469	638	457
7	2	5	"adcA"	"23Lip_C3"	0	470	284	91
7	3	5	"sp_2093"	"76N_term_G3"	0	471	430	208
7	4	5	"comB"	"54N_term_K3"	0	472	348	47
7	5	5	"pspA"	"4N_term_O3"	0	473	528	320
7	6	5	"pbpX"	"41N_term_C7"	0	474	458	283
7	7	5	"pbpA"	"9N_term_G7"	0	475	241	28
7	8	5	"spr0334"	"42Cyt_TMH_K7"	0	476	1442	1209
7	9	5	"cbpF"	"74N_term_wCS_O7"	0	477	350	122
7	1	6	"pbpX"	"41N_term_C7"	0	478	543	356
7	2	6	"pbpA"	"9N_term_G7"	0	479	204	20
7	3	6	"spr0334"	"42Cyt_TMH_K7"	0	480	913	703
7	4	6	"cbpF"	"74N_term_wCS_O7"	0	481	396	162
7	5	6	"spr0693"	"34N_term_C11"	0	482	3589	3381
7	6	6	"ezrA"	"75N_term_G11"	0	483	357	196
7	7	6	"pepXP"	"72N_term_K11"	0	484	366	147
7	8	6	"phtD"	"44N_term_O11"	0	485	477	221
7	9	6	"phpA"	"27N_term_C15"	0	486	11546	11305
7	1	7	"ezrA"	"75N_term_G11"	0	487	309	121
7	2	7	"pepXP"	"72N_term_K11"	0	488	302	107
7	3	7	"phtD"	"44N_term_O11"	0	489	448	228
7	4	7	"phpA"	"27N_term_C15"	0	490	9566	9287
7	5	7	"srtA"	"64N_term_wCS_G15"	0	491	759	533
7	6	7	"adcA"	"23Lip_C3"	0	492	275	119
7	7	7	"sp_2093"	"76N_term_G3"	0	493	262	140
7	8	7	"comB"	"54N_term_K3"	0	494	209	57
7	9	7	"pspA"	"4N_term_O3"	0	495	395	216
7	1	8	"adcA"	"23Lip_C3"	0	496	361	161
7	2	8	"sp_2093"	"76N_term_G3"	0	497	361	132
7	3	8	"comB"	"54N_term_K3"	0	498	306	75
7	4	8	"pspA"	"4N_term_O3"	0	499	715	501
7	5	8	"pbpX"	"41N_term_C7"	0	500	512	321
7	6	8	"pbpA"	"9N_term_G7"	0	501	202	54
7	7	8	"spr0334"	"42Cyt_TMH_K7"	0	502	1328	1218
7	8	8	"cbpF"	"74N_term_wCS_O7"	0	503	230	141
7	9	8	"spr0693"	"34N_term_C11"	0	504	4281	4184
8	1	1	"pbp1b"	"47Cyt_TMH_P7"	0	505	889	789
8	2	1	"pcpA"	"62N_term_wCS_D11"	0	506	198	98
8	3	1	"sphtra"	"8N_term_H11"	0	507	223	122
8	4	1	"cps4C"	"97Mult_L11"	0	508	1098	825
8	5	1	"rrgB"	"95Mult_P11"	0	509	426	-933
8	6	1	"TMP"	"96Mult_D15"	0	510	553	-34
8	7	1	"LambdaSa04"	"94Mult_H15"	-50	511	1918	1754
8	8	1	"Buffer"	"Normaliz_L15"	-50	512	84	-3
8	9	1	"Buffer"	"Normaliz_P15"	-50	513	80	-3
8	1	2	"TMP"	"96Mult_D15"	0	514	324	232
8	2	2	"LambdaSa04"	"94Mult_H15"	0	515	141	47
8	3	2	"potD"	"65N_term_D3"	0	516	645	539
8	4	2	"pgdA"	"40N_term_H3"	-50	517	8600	5964
8	5	2	"spr1370"	"38Cyt_TMH_L3"	0	518	14525	6862
8	6	2	"spr1418"	"82N_term_P3"	-50	519	3290	2509
8	7	2	"stkP"	"67Cyt_TMH_D7"	0	520	2993	2847
8	8	2	"spr1584"	"83N_term_H7"	0	521	936	801
8	9	2	"pbp2A"	"53N_term_L7"	0	522	920	755
8	1	3	"spr1418"	"82N_term_P3"	0	523	2148	2050
8	2	3	"stkP"	"67Cyt_TMH_D7"	0	524	5935	5839
8	3	3	"spr1584"	"83N_term_H7"	0	525	1215	1127
8	4	3	"pbp2A"	"53N_term_L7"	0	526	610	358
8	5	3	"pbp1b"	"47Cyt_TMH_P7"	0	527	662	519
8	6	3	"pcpA"	"62N_term_wCS_D11"	-50	528	202	57
8	7	3	"sphtra"	"8N_term_H11"	0	529	315	196
8	8	3	"cps4C"	"97Mult_L11"	0	530	379	225
8	9	3	"rrgB"	"95Mult_P11"	0	531	890	683
8	1	4	"pcpA"	"62N_term_wCS_D11"	0	532	329	157
8	2	4	"sphtra"	"8N_term_H11"	0	533	348	223
8	3	4	"cps4C"	"97Mult_L11"	0	534	185	88
8	4	4	"rrgB"	"95Mult_P11"	0	535	236	17
8	5	4	"TMP"	"96Mult_D15"	0	536	375	194
8	6	4	"LambdaSa04"	"94Mult_H15"	0	537	189	20
8	7	4	"potD"	"65N_term_D3"	0	538	513	301
8	8	4	"pgdA"	"40N_term_H3"	0	539	406	267
8	9	4	"spr1370"	"38Cyt_TMH_L3"	0	540	16649	16560
8	1	5	"LambdaSa04"	"94Mult_H15"	0	541	275	40
8	2	5	"potD"	"65N_term_D3"	0	542	537	373
8	3	5	"pgdA"	"40N_term_H3"	0	543	490	386
8	4	5	"spr1370"	"38Cyt_TMH_L3"	0	544	17234	17084
8	5	5	"spr1418"	"82N_term_P3"	0	545	1936	1731
8	6	5	"stkP"	"67Cyt_TMH_D7"	0	546	4711	4602
8	7	5	"spr1584"	"83N_term_H7"	0	547	2363	2216
8	8	5	"pbp2A"	"53N_term_L7"	0	548	668	581
8	9	5	"pbp1b"	"47Cyt_TMH_P7"	0	549	507	435
8	1	6	"stkP"	"67Cyt_TMH_D7"	0	550	4739	4646
8	2	6	"spr1584"	"83N_term_H7"	0	551	1177	1089
8	3	6	"pbp2A"	"53N_term_L7"	0	552	704	614
8	4	6	"pbp1b"	"47Cyt_TMH_P7"	0	553	11801	11660
8	5	6	"pcpA"	"62N_term_wCS_D11"	0	554	393	220
8	6	6	"sphtra"	"8N_term_H11"	-50	555	118	17
8	7	6	"cps4C"	"97Mult_L11"	0	556	174	58
8	8	6	"rrgB"	"95Mult_P11"	0	557	211	115
8	9	6	"TMP"	"96Mult_D15"	0	558	282	208
8	1	7	"sphtra"	"8N_term_H11"	0	559	130	57
8	2	7	"cps4C"	"97Mult_L11"	0	560	331	248
8	3	7	"rrgB"	"95Mult_P11"	0	561	5623	5504
8	4	7	"TMP"	"96Mult_D15"	0	562	239	93
8	5	7	"LambdaSa04"	"94Mult_H15"	0	563	172	71
8	6	7	"potD"	"65N_term_D3"	0	564	439	351
8	7	7	"pgdA"	"40N_term_H3"	0	565	437	308
8	8	7	"spr1370"	"38Cyt_TMH_L3"	0	566	15492	15362
8	9	7	"spr1418"	"82N_term_P3"	0	567	2168	2092
8	1	8	"potD"	"65N_term_D3"	0	568	524	461
8	2	8	"pgdA"	"40N_term_H3"	0	569	439	369
8	3	8	"spr1370"	"38Cyt_TMH_L3"	0	570	13457	13381
8	4	8	"spr1418"	"82N_term_P3"	0	571	2381	2306
8	5	8	"stkP"	"67Cyt_TMH_D7"	0	572	4895	4832
8	6	8	"spr1584"	"83N_term_H7"	0	573	869	806
8	7	8	"pbp2A"	"53N_term_L7"	0	574	517	450
8	8	8	"pbp1b"	"47Cyt_TMH_P7"	0	575	5876	5800
8	9	8	"pcpA"	"62N_term_wCS_D11"	-50	576	131	65
