# Supplementary material for: Data in support of proteomic analysis of pneumococcal pediatric clinical isolates to construct a protein array
Source: Data Brief. 2016 Feb 5;6:917–22. doi: 10.1016/j.dib.2016.01.057 (PMC4758182; doi:10.1016/j.dib.2016.01.057)
Supplement: Supplementary file 4 — Supplementary material [file mmc4.zip › Protein array raw data/IgG/C1_Sv17bis_IgG-Cy3.txt]

ATF	1.0
31	9    
"Type=GenePix Export 3"
"DateTime=2014/06/03 14:12:03"
"Settings=C:\Documents and Settings\Usuario\Escritorio\Datos Usuarios\Alfonso\Resultados ensayo\Junio 2014\Escaneado_3-6-14\Suero Sv17bis\Sv17bis_IgG-Cy3.gps"
"GalFile=C:\Documents and Settings\Usuario\Escritorio\Datos Usuarios\Alfonso\Gals\Gal_Alfonso.2.gal"
"PixelSize=5"
"Wavelengths=n/a	532"
"ImageFiles=n/a	C:\Documents and Settings\Usuario\Escritorio\Datos Usuarios\Alfonso\Resultados ensayo\Junio 2014\Escaneado_3-6-14\Suero Sv17bis\Sv17bis_IgG-Cy3.tif 1"
"NormalizationMethod=None"
"NormalizationFactors=n/a	1"
"JpegImage="
"StdDev=Type 1"
"RatioFormulations=W1/W2 (/532)"
"Barcode="
"BackgroundSubtraction=LocalFeature"
"ImageOrigin=0, 0"
"JpegOrigin=3295, 19535"
"Creator=GenePix Pro 4.1.1.4"
"Scanner=GenePix 4000B [92870]"
"FocusPosition=0"
"Temperature=31.67"
"LinesAveraged=1"
"Comment="
"PMTGain=n/a	400"
"ScanPower=n/a	100"
"LaserPower=n/a	3.43"
"LaserOnTime=n/a	43567"
"Filters=n/a	"
"ScanRegion=616,3852,3840,5252"
"Supplier=BioRobotics"
"ArrayerSoftwareName=TAS Application Suite (MicroGrid II)"
"ArrayerSoftwareVersion=2.2.2.5"
"Block"	"Column"	"Row"	"Name"	"ID"	"Flags"	"Index"	"F532 Median"	"F532 Median - B532"
1	1	1	"ABC_N/P"	"90Mult_M8"	0	1	140	84
1	2	1	"spr1221"	"99Mult_A12"	0	2	123	62
1	3	1	"spr1403"	"91Mult_E12"	0	3	123	67
1	4	1	"spr1496"	"92Mult_I12"	0	4	113	45
1	5	1	"ABC_NP"	"100Mult_M12"	0	5	648	391
1	6	1	"SP_0462"	"77CellW_A16"	0	6	433	356
1	7	1	"SP_0464"	"81CellW_E16"	-50	7	87	31
1	8	1	"Buffer"	"Normaliz_I16"	-50	8	50	-2
1	9	1	"Buffer"	"Normaliz_M16"	-50	9	53	0
1	1	2	"SP_0462"	"77CellW_A16"	0	10	276	216
1	2	2	"SP_0464"	"81CellW_E16"	0	11	125	5
1	3	2	"fstH"	"84Mult_A4"	0	12	338	266
1	4	2	"comA"	"85Mult_E4"	0	13	129	32
1	5	2	"zmpB"	"86Mult_I4"	0	14	255	66
1	6	2	"spr0601"	"98Mult_M4"	0	15	461	263
1	7	2	"celB"	"87Mult_A8"	0	16	186	78
1	8	2	"iga"	"88Mult_E8"	0	17	915	852
1	9	2	"glnP"	"89Mult_I8"	0	18	169	112
1	1	3	"spr0601"	"98Mult_M4"	0	19	102	41
1	2	3	"celB"	"87Mult_A8"	0	20	82	-9
1	3	3	"iga"	"88Mult_E8"	0	21	244	183
1	4	3	"glnP"	"89Mult_I8"	0	22	134	58
1	5	3	"ABC_N/P"	"90Mult_M8"	0	23	165	50
1	6	3	"spr1221"	"99Mult_A12"	0	24	393	228
1	7	3	"spr1403"	"91Mult_E12"	0	25	326	137
1	8	3	"spr1496"	"92Mult_I12"	0	26	282	128
1	9	3	"ABC_NP"	"100Mult_M12"	0	27	1317	1232
1	1	4	"spr1221"	"99Mult_A12"	0	28	115	48
1	2	4	"spr1403"	"91Mult_E12"	0	29	135	65
1	3	4	"spr1496"	"92Mult_I12"	-50	30	72	13
1	4	4	"ABC_NP"	"100Mult_M12"	0	31	442	270
1	5	4	"SP_0462"	"77CellW_A16"	0	32	242	68
1	6	4	"SP_0464"	"81CellW_E16"	-50	33	178	38
1	7	4	"fstH"	"84Mult_A4"	0	34	351	176
1	8	4	"comA"	"85Mult_E4"	0	35	424	154
1	9	4	"zmpB"	"86Mult_I4"	0	36	984	503
1	1	5	"SP_0464"	"81CellW_E16"	0	37	150	91
1	2	5	"fstH"	"84Mult_A4"	0	38	351	286
1	3	5	"comA"	"85Mult_E4"	0	39	120	63
1	4	5	"zmpB"	"86Mult_I4"	0	40	101	13
1	5	5	"spr0601"	"98Mult_M4"	0	41	179	82
1	6	5	"celB"	"87Mult_A8"	-50	42	176	60
1	7	5	"iga"	"88Mult_E8"	0	43	221	68
1	8	5	"glnP"	"89Mult_I8"	-50	44	181	-60
1	9	5	"ABC_N/P"	"90Mult_M8"	0	45	888	521
1	1	6	"celB"	"87Mult_A8"	0	46	73	17
1	2	6	"iga"	"88Mult_E8"	0	47	209	147
1	3	6	"glnP"	"89Mult_I8"	-50	48	95	30
1	4	6	"ABC_N/P"	"90Mult_M8"	0	49	90	20
1	5	6	"spr1221"	"99Mult_A12"	0	50	123	59
1	6	6	"spr1403"	"91Mult_E12"	0	51	116	29
1	7	6	"spr1496"	"92Mult_I12"	-50	52	108	-29
1	8	6	"ABC_NP"	"100Mult_M12"	0	53	428	182
1	9	6	"SP_0462"	"77CellW_A16"	0	54	388	320
1	1	7	"spr1403"	"91Mult_E12"	0	55	138	82
1	2	7	"spr1496"	"92Mult_I12"	0	56	67	6
1	3	7	"ABC_NP"	"100Mult_M12"	0	57	413	325
1	4	7	"SP_0462"	"77CellW_A16"	0	58	236	144
1	5	7	"SP_0464"	"81CellW_E16"	-50	59	118	45
1	6	7	"fstH"	"84Mult_A4"	0	60	448	375
1	7	7	"comA"	"85Mult_E4"	0	61	108	29
1	8	7	"zmpB"	"86Mult_I4"	0	62	79	6
1	9	7	"spr0601"	"98Mult_M4"	0	63	118	60
1	1	8	"fstH"	"84Mult_A4"	0	64	555	494
1	2	8	"comA"	"85Mult_E4"	0	65	124	68
1	3	8	"zmpB"	"86Mult_I4"	0	66	89	32
1	4	8	"spr0601"	"98Mult_M4"	0	67	127	65
1	5	8	"celB"	"87Mult_A8"	0	68	102	43
1	6	8	"iga"	"88Mult_E8"	0	69	278	221
1	7	8	"glnP"	"89Mult_I8"	0	70	68	8
1	8	8	"ABC_N/P"	"90Mult_M8"	0	71	90	33
1	9	8	"spr1221"	"99Mult_A12"	0	72	147	94
2	1	1	"lytB"	"31CellW_N8"	0	73	642	570
2	2	1	"prtA"	"20CellW_B12"	-50	74	371	303
2	3	1	"bgaA"	"43CellW_F12"	-50	75	1256	1194
2	4	1	"nanA"	"46CellW_J12"	-50	76	1499	1436
2	5	1	"spr1652/pfbA"	"25CellW_N12"	-50	77	198	143
2	6	1	"nisP"	"39CellW_B16"	0	78	266	215
2	7	1	"spr1906"	"73CellW_F16"	-50	79	64	17
2	8	1	"Buffer"	"Normaliz_J16"	-50	80	45	-1
2	9	1	"Buffer"	"Normaliz_N16"	-50	81	44	-3
2	1	2	"nisP"	"39CellW_B16"	-50	82	442	363
2	2	2	"spr1906"	"73CellW_F16"	-50	83	186	-111
2	3	2	"psrP"	"71CellW_B4"	0	84	4956	2258
2	4	2	"pblB_nt"	"48CellW_F4"	-50	85	2792	-60
2	5	2	"pblB_ct"	"49CellW_J4"	-50	86	1818	740
2	6	2	"spr0075/pfbB"	"24CellW_N4"	-50	87	202	99
2	7	2	"pulA"	"19CellW_B8"	-50	88	97	33
2	8	2	"hysA"	"51CellW_F8"	-50	89	76	10
2	9	2	"spr0328"	"26CellW_J8"	0	90	2317	2262
2	1	3	"spr0075/pfbB"	"24CellW_N4"	-50	91	1541	1387
2	2	3	"pulA"	"19CellW_B8"	-50	92	101	-44
2	3	3	"hysA"	"51CellW_F8"	-50	93	307	244
2	4	3	"spr0328"	"26CellW_J8"	-50	94	2552	309
2	5	3	"lytB"	"31CellW_N8"	-50	95	220	56
2	6	3	"prtA"	"20CellW_B12"	-50	96	106	-109
2	7	3	"bgaA"	"43CellW_F12"	-50	97	156	-44
2	8	3	"nanA"	"46CellW_J12"	-50	98	164	14
2	9	3	"spr1652/pfbA"	"25CellW_N12"	-50	99	273	213
2	1	4	"prtA"	"20CellW_B12"	-50	100	1743	1035
2	2	4	"bgaA"	"43CellW_F12"	-50	101	1613	-125
2	3	4	"nanA"	"46CellW_J12"	-50	102	847	51
2	4	4	"spr1652/pfbA"	"25CellW_N12"	-50	103	303	160
2	5	4	"nisP"	"39CellW_B16"	-50	104	75	20
2	6	4	"spr1906"	"73CellW_F16"	-50	105	1074	967
2	7	4	"psrP"	"71CellW_B4"	-50	106	2602	602
2	8	4	"pblB_nt"	"48CellW_F4"	-50	107	219	-121
2	9	4	"pblB_ct"	"49CellW_J4"	0	108	555	407
2	1	5	"spr1906"	"73CellW_F16"	-50	109	753	681
2	2	5	"psrP"	"71CellW_B4"	-50	110	4393	1724
2	3	5	"pblB_nt"	"48CellW_F4"	-50	111	3122	1001
2	4	5	"pblB_ct"	"49CellW_J4"	-50	112	1330	311
2	5	5	"spr0075/pfbB"	"24CellW_N4"	-50	113	219	111
2	6	5	"pulA"	"19CellW_B8"	-50	114	71	15
2	7	5	"hysA"	"51CellW_F8"	-50	115	265	150
2	8	5	"spr0328"	"26CellW_J8"	-50	116	150	17
2	9	5	"lytB"	"31CellW_N8"	0	117	359	297
2	1	6	"pulA"	"19CellW_B8"	-50	118	123	62
2	2	6	"hysA"	"51CellW_F8"	-50	119	367	226
2	3	6	"spr0328"	"26CellW_J8"	-50	120	2056	906
2	4	6	"lytB"	"31CellW_N8"	-50	121	638	308
2	5	6	"prtA"	"20CellW_B12"	-50	122	106	42
2	6	6	"bgaA"	"43CellW_F12"	-50	123	643	465
2	7	6	"nanA"	"46CellW_J12"	0	124	816	619
2	8	6	"spr1652/pfbA"	"25CellW_N12"	-50	125	430	362
2	9	6	"nisP"	"39CellW_B16"	-50	126	160	102
2	1	7	"bgaA"	"43CellW_F12"	0	127	388	323
2	2	7	"nanA"	"46CellW_J12"	-50	128	191	102
2	3	7	"spr1652/pfbA"	"25CellW_N12"	-50	129	756	693
2	4	7	"nisP"	"39CellW_B16"	-50	130	116	50
2	5	7	"spr1906"	"73CellW_F16"	-50	131	117	55
2	6	7	"psrP"	"71CellW_B4"	-50	132	3986	2046
2	7	7	"pblB_nt"	"48CellW_F4"	-50	133	2674	1181
2	8	7	"pblB_ct"	"49CellW_J4"	-50	134	1424	354
2	9	7	"spr0075/pfbB"	"24CellW_N4"	0	135	3045	2964
2	1	8	"psrP"	"71CellW_B4"	0	136	308	247
2	2	8	"pblB_nt"	"48CellW_F4"	0	137	278	172
2	3	8	"pblB_ct"	"49CellW_J4"	0	138	1866	1646
2	4	8	"spr0075/pfbB"	"24CellW_N4"	0	139	1991	1140
2	5	8	"pulA"	"19CellW_B8"	-50	140	83	30
2	6	8	"hysA"	"51CellW_F8"	-50	141	335	279
2	7	8	"spr0328"	"26CellW_J8"	-50	142	230	170
2	8	8	"lytB"	"31CellW_N8"	0	143	780	714
2	9	8	"prtA"	"20CellW_B12"	0	144	1146	1083
3	1	1	"nanB"	"58Secret_O8"	0	145	5678	5603
3	2	1	"spr1875"	"7Secret_C12"	0	146	3610	3528
3	3	1	"galU"	"21Secret_G12"	0	147	488	402
3	4	1	"cbpA"	"5Secret_K12"	0	148	661	584
3	5	1	"gsp_781"	"2Secret_O12"	0	149	5932	5859
3	6	1	"Control_1"	"C16"	0	150	12680	12609
3	7	1	"Control_2"	"G16"	0	151	165	84
3	8	1	"Buffer"	"Normaliz_K16"	-50	152	114	31
3	9	1	"Buffer"	"Normaliz_O16"	-50	153	77	4
3	1	2	"Control_1"	"C16"	0	154	16838	16748
3	2	2	"Control_2"	"G16"	-50	155	121	-17
3	3	2	"bloodAB"	"59Secret_C4"	0	156	939	-192
3	4	2	"strH"	"32Secret_G4"	0	157	2052	939
3	5	2	"lysM"	"50Secret_K4"	0	158	754	645
3	6	2	"lytB"	"63Secret_O4"	0	159	2381	2282
3	7	2	"phtE"	"45Secret_C8"	0	160	2445	2324
3	8	2	"spr0931"	"36Secret_G8"	0	161	764	666
3	9	2	"lytC"	"56Secret_K8"	0	162	922	808
3	1	3	"lytB"	"63Secret_O4"	0	163	579	493
3	2	3	"phtE"	"45Secret_C8"	0	164	448	336
3	3	3	"spr0931"	"36Secret_G8"	0	165	621	504
3	4	3	"lytC"	"56Secret_K8"	0	166	1148	1015
3	5	3	"nanB"	"58Secret_O8"	0	167	4978	4880
3	6	3	"spr1875"	"7Secret_C12"	0	168	2411	2302
3	7	3	"galU"	"21Secret_G12"	0	169	402	109
3	8	3	"cbpA"	"5Secret_K12"	0	170	441	-65
3	9	3	"gsp_781"	"2Secret_O12"	0	171	3471	2864
3	1	4	"spr1875"	"7Secret_C12"	0	172	4884	4795
3	2	4	"galU"	"21Secret_G12"	0	173	642	75
3	3	4	"cbpA"	"5Secret_K12"	0	174	872	682
3	4	4	"gsp_781"	"2Secret_O12"	0	175	7382	7287
3	5	4	"Control_1"	"C16"	0	176	16163	16086
3	6	4	"Control_2"	"G16"	-50	177	141	52
3	7	4	"bloodAB"	"59Secret_C4"	0	178	770	-221
3	8	4	"strH"	"32Secret_G4"	-50	179	1252	87
3	9	4	"lysM"	"50Secret_K4"	-50	180	1345	410
3	1	5	"Control_2"	"G16"	0	181	235	154
3	2	5	"bloodAB"	"59Secret_C4"	0	182	1174	-165
3	3	5	"strH"	"32Secret_G4"	0	183	2640	1109
3	4	5	"lysM"	"50Secret_K4"	0	184	800	623
3	5	5	"lytB"	"63Secret_O4"	0	185	809	700
3	6	5	"phtE"	"45Secret_C8"	0	186	1266	136
3	7	5	"spr0931"	"36Secret_G8"	-50	187	1878	-47
3	8	5	"lytC"	"56Secret_K8"	-50	188	1334	-223
3	9	5	"nanB"	"58Secret_O8"	0	189	4026	3636
3	1	6	"phtE"	"45Secret_C8"	0	190	749	669
3	2	6	"spr0931"	"36Secret_G8"	0	191	851	734
3	3	6	"lytC"	"56Secret_K8"	0	192	1397	1298
3	4	6	"nanB"	"58Secret_O8"	0	193	4867	4753
3	5	6	"spr1875"	"7Secret_C12"	0	194	4165	3987
3	6	6	"galU"	"21Secret_G12"	-50	195	3945	1073
3	7	6	"cbpA"	"5Secret_K12"	-50	196	4294	23
3	8	6	"gsp_781"	"2Secret_O12"	0	197	5934	4724
3	9	6	"Control_1"	"C16"	0	198	19487	19419
3	1	7	"galU"	"21Secret_G12"	0	199	986	890
3	2	7	"cbpA"	"5Secret_K12"	0	200	1187	1060
3	3	7	"gsp_781"	"2Secret_O12"	0	201	8835	8739
3	4	7	"Control_1"	"C16"	0	202	20579	20492
3	5	7	"Control_2"	"G16"	0	203	226	146
3	6	7	"bloodAB"	"59Secret_C4"	0	204	2826	-10
3	7	7	"strH"	"32Secret_G4"	0	205	5817	1479
3	8	7	"lysM"	"50Secret_K4"	0	206	2409	-232
3	9	7	"lytB"	"63Secret_O4"	0	207	4128	4052
3	1	8	"bloodAB"	"59Secret_C4"	0	208	1004	907
3	2	8	"strH"	"32Secret_G4"	-50	209	1504	787
3	3	8	"lysM"	"50Secret_K4"	0	210	770	667
3	4	8	"lytB"	"63Secret_O4"	0	211	680	597
3	5	8	"phtE"	"45Secret_C8"	0	212	496	422
3	6	8	"spr0931"	"36Secret_G8"	0	213	1448	1365
3	7	8	"lytC"	"56Secret_K8"	0	214	2560	2417
3	8	8	"nanB"	"58Secret_O8"	0	215	7224	7136
3	9	8	"spr1875"	"7Secret_C12"	0	216	4824	4752
4	1	1	"Control_10"	"P8"	-50	217	183	136
4	2	1	"Control_11"	"D12"	-50	218	878	827
4	3	1	"Control_12"	"H12"	0	219	111	64
4	4	1	"Buffer"	"Normaliz_L12"	-50	220	48	2
4	5	1	"Buffer"	"Normaliz_P12"	-50	221	47	-1
4	6	1	"Control+"	"Rango0.2_D16"	0	222	2679	2623
4	7	1	"Control+"	"Rango0.1_H16"	0	223	69	18
4	8	1	"Buffer"	"Normaliz_L16"	-50	224	46	1
4	9	1	"Buffer"	"Normaliz_P16"	-50	225	44	0
4	1	2	"Control+"	"Rango0.2_D16"	0	226	3517	3463
4	2	2	"Control+"	"Rango0.1_H16"	-50	227	2105	931
4	3	2	"Control_3"	"D4"	0	228	1921	1869
4	4	2	"Control_4"	"H4"	0	229	75	29
4	5	2	"Control_5"	"L4"	-50	230	47	1
4	6	2	"Control_6"	"P4"	0	231	64	16
4	7	2	"Control_7"	"D8"	0	232	68	21
4	8	2	"Control_8"	"H8"	-50	233	47	2
4	9	2	"Control_9"	"L8"	-50	234	46	2
4	1	3	"Control_6"	"P4"	0	235	285	232
4	2	3	"Control_7"	"D8"	-50	236	59	6
4	3	3	"Control_8"	"H8"	-50	237	48	-1
4	4	3	"Control_9"	"L8"	-50	238	49	2
4	5	3	"Control_10"	"P8"	-50	239	161	109
4	6	3	"Control_11"	"D12"	-50	240	943	890
4	7	3	"Control_12"	"H12"	0	241	91	45
4	8	3	"Buffer"	"Normaliz_L12"	-50	242	44	0
4	9	3	"Buffer"	"Normaliz_P12"	-50	243	43	0
4	1	4	"Control_11"	"D12"	0	244	2425	2368
4	2	4	"Control_12"	"H12"	0	245	623	571
4	3	4	"Buffer"	"Normaliz_L12"	-50	246	46	0
4	4	4	"Buffer"	"Normaliz_P12"	-50	247	46	-1
4	5	4	"Control+"	"Rango0.2_D16"	0	248	2975	1704
4	6	4	"Control+"	"Rango0.1_H16"	-50	249	1772	620
4	7	4	"Control_3"	"D4"	0	250	1588	1536
4	8	4	"Control_4"	"H4"	0	251	76	30
4	9	4	"Control_5"	"L4"	-50	252	43	0
4	1	5	"Control+"	"Rango0.1_H16"	-50	253	2932	2356
4	2	5	"Control_3"	"D4"	0	254	2288	2232
4	3	5	"Control_4"	"H4"	0	255	99	52
4	4	5	"Control_5"	"L4"	0	256	76	26
4	5	5	"Control_6"	"P4"	-50	257	59	4
4	6	5	"Control_7"	"D8"	-50	258	77	16
4	7	5	"Control_8"	"H8"	-50	259	49	0
4	8	5	"Control_9"	"L8"	0	260	57	11
4	9	5	"Control_10"	"P8"	-50	261	48	3
4	1	6	"Control_7"	"D8"	-50	262	82	32
4	2	6	"Control_8"	"H8"	-50	263	52	1
4	3	6	"Control_9"	"L8"	0	264	64	14
4	4	6	"Control_10"	"P8"	-50	265	96	39
4	5	6	"Control_11"	"D12"	0	266	865	796
4	6	6	"Control_12"	"H12"	0	267	112	60
4	7	6	"Buffer"	"Normaliz_L12"	-50	268	45	-1
4	8	6	"Buffer"	"Normaliz_P12"	-50	269	45	-1
4	9	6	"Control+"	"Rango0.2_D16"	0	270	2311	2263
4	1	7	"Control_12"	"H12"	0	271	124	77
4	2	7	"Buffer"	"Normaliz_L12"	-50	272	47	1
4	3	7	"Buffer"	"Normaliz_P12"	-50	273	46	-1
4	4	7	"Control+"	"Rango0.2_D16"	0	274	3700	2170
4	5	7	"Control+"	"Rango0.1_H16"	-50	275	2038	604
4	6	7	"Control_3"	"D4"	0	276	1984	1931
4	7	7	"Control_4"	"H4"	0	277	79	33
4	8	7	"Control_5"	"L4"	-50	278	44	-2
4	9	7	"Control_6"	"P4"	-50	279	49	2
4	1	8	"Control_3"	"D4"	0	280	2197	2149
4	2	8	"Control_4"	"H4"	0	281	111	65
4	3	8	"Control_5"	"L4"	-50	282	45	-1
4	4	8	"Control_6"	"P4"	-50	283	154	103
4	5	8	"Control_7"	"D8"	-50	284	109	57
4	6	8	"Control_8"	"H8"	-50	285	46	-1
4	7	8	"Control_9"	"L8"	-50	286	48	2
4	8	8	"Control_10"	"P8"	0	287	58	12
4	9	8	"Control_11"	"D12"	-50	288	48	3
5	1	1	"GADPH"	"68Cyt_M7"	0	289	1363	1301
5	2	1	"abc_sbp_2"	"30Lip_A11"	0	290	1060	999
5	3	1	"abc_sbp"	"29Lip_E11"	0	291	509	450
5	4	1	"spr0174"	"79Lip_I11"	0	292	535	470
5	5	1	"aliA"	"10Lip_M11"	0	293	557	338
5	6	1	"slrA"	"17Lip_A15"	0	294	411	188
5	7	1	"spr0747"	"37Lip_E15"	-50	295	231	142
5	8	1	"Buffer"	"Normaliz_I15"	-50	296	77	17
5	9	1	"Buffer"	"Normaliz_M15"	-50	297	59	3
5	1	2	"slrA"	"17Lip_A15"	0	298	893	834
5	2	2	"spr0747"	"37Lip_E15"	0	299	763	693
5	3	2	"spxB"	"13Cyt_A3"	0	300	763	697
5	4	2	"clpP"	"66Cyt_E3"	0	301	1006	483
5	5	2	"pavA"	"69Cyt_I3"	0	302	816	290
5	6	2	"eno"	"14Cyt_M3"	0	303	751	271
5	7	2	"PppA"	"70Cyt_A7"	0	304	738	288
5	8	2	"ply"	"11Cyt_E7"	0	305	971	691
5	9	2	"lytA"	"12Cyt_I7"	0	306	867	808
5	1	3	"eno"	"14Cyt_M3"	0	307	1324	1265
5	2	3	"PppA"	"70Cyt_A7"	0	308	719	650
5	3	3	"ply"	"11Cyt_E7"	0	309	1907	1841
5	4	3	"lytA"	"12Cyt_I7"	0	310	3216	2772
5	5	3	"GADPH"	"68Cyt_M7"	0	311	1873	1481
5	6	3	"abc_sbp_2"	"30Lip_A11"	-50	312	544	64
5	7	3	"abc_sbp"	"29Lip_E11"	-50	313	664	91
5	8	3	"spr0174"	"79Lip_I11"	-50	314	938	303
5	9	3	"aliA"	"10Lip_M11"	-50	315	1016	527
5	1	4	"abc_sbp_2"	"30Lip_A11"	0	316	848	787
5	2	4	"abc_sbp"	"29Lip_E11"	0	317	667	577
5	3	4	"spr0174"	"79Lip_I11"	0	318	480	411
5	4	4	"aliA"	"10Lip_M11"	0	319	545	48
5	5	4	"slrA"	"17Lip_A15"	0	320	571	87
5	6	4	"spr0747"	"37Lip_E15"	-50	321	869	146
5	7	4	"spxB"	"13Cyt_A3"	0	322	2011	659
5	8	4	"clpP"	"66Cyt_E3"	0	323	1683	550
5	9	4	"pavA"	"69Cyt_I3"	0	324	1281	290
5	1	5	"spr0747"	"37Lip_E15"	0	325	522	462
5	2	5	"spxB"	"13Cyt_A3"	0	326	728	622
5	3	5	"clpP"	"66Cyt_E3"	0	327	990	914
5	4	5	"pavA"	"69Cyt_I3"	0	328	738	417
5	5	5	"eno"	"14Cyt_M3"	0	329	1126	676
5	6	5	"PppA"	"70Cyt_A7"	-50	330	1086	201
5	7	5	"ply"	"11Cyt_E7"	-50	331	1785	85
5	8	5	"lytA"	"12Cyt_I7"	-50	332	2572	669
5	9	5	"GADPH"	"68Cyt_M7"	-50	333	1732	977
5	1	6	"PppA"	"70Cyt_A7"	0	334	728	670
5	2	6	"ply"	"11Cyt_E7"	0	335	2474	2358
5	3	6	"lytA"	"12Cyt_I7"	0	336	3709	3638
5	4	6	"GADPH"	"68Cyt_M7"	0	337	954	871
5	5	6	"abc_sbp_2"	"30Lip_A11"	0	338	585	259
5	6	6	"abc_sbp"	"29Lip_E11"	-50	339	800	220
5	7	6	"spr0174"	"79Lip_I11"	-50	340	1309	353
5	8	6	"aliA"	"10Lip_M11"	-50	341	1993	282
5	9	6	"slrA"	"17Lip_A15"	0	342	917	-57
5	1	7	"abc_sbp"	"29Lip_E11"	0	343	461	407
5	2	7	"spr0174"	"79Lip_I11"	0	344	269	197
5	3	7	"aliA"	"10Lip_M11"	0	345	370	293
5	4	7	"slrA"	"17Lip_A15"	0	346	520	224
5	5	7	"spr0747"	"37Lip_E15"	0	347	554	149
5	6	7	"spxB"	"13Cyt_A3"	0	348	679	187
5	7	7	"clpP"	"66Cyt_E3"	0	349	842	204
5	8	7	"pavA"	"69Cyt_I3"	0	350	520	-9
5	9	7	"eno"	"14Cyt_M3"	0	351	1217	816
5	1	8	"spxB"	"13Cyt_A3"	0	352	720	664
5	2	8	"clpP"	"66Cyt_E3"	0	353	902	835
5	3	8	"pavA"	"69Cyt_I3"	0	354	715	636
5	4	8	"eno"	"14Cyt_M3"	0	355	938	515
5	5	8	"PppA"	"70Cyt_A7"	0	356	664	560
5	6	8	"ply"	"11Cyt_E7"	0	357	2510	2312
5	7	8	"lytA"	"12Cyt_I7"	0	358	3600	3360
5	8	8	"GADPH"	"68Cyt_M7"	0	359	1028	954
5	9	8	"abc_sbp_2"	"30Lip_A11"	0	360	1006	916
6	1	1	"psaA"	"6Lip_N7"	0	361	6747	6668
6	2	1	"ABC_SBP"	"57Lip_B11"	0	362	2556	2430
6	3	1	"ABC_SBP"	"52Lip_F11"	0	363	705	546
6	4	1	"piuA"	"18Lip_J11"	0	364	2556	2341
6	5	1	"amiA"	"3Lip_N11"	0	365	2691	2357
6	6	1	"msmE"	"78Lip_B15"	0	366	4736	4301
6	7	1	"MalX"	"22Lip_F15"	-50	367	334	169
6	8	1	"Buffer"	"Normaliz_J15"	0	368	117	48
6	9	1	"Buffer"	"Normaliz_N15"	-50	369	91	18
6	1	2	"msmE"	"78Lip_B15"	0	370	5809	5686
6	2	2	"MalX"	"22Lip_F15"	0	371	5685	5507
6	3	2	"prsA_ppmA"	"16Lip_B3"	0	372	2857	2778
6	4	2	"lmb"	"33Lip_F3"	0	373	5090	4148
6	5	2	"piaA"	"15Lip_J3"	-50	374	6700	3357
6	6	2	"phtA"	"55Lip_N3"	0	375	990	-9
6	7	2	"glnH"	"28Lip_B7"	-50	376	548	153
6	8	2	"pstS"	"80Lip_F7"	0	377	1154	1078
6	9	2	"aliB"	"1Lip_J7"	0	378	218	153
6	1	3	"phtA"	"55Lip_N3"	0	379	4668	4586
6	2	3	"glnH"	"28Lip_B7"	0	380	711	574
6	3	3	"pstS"	"80Lip_F7"	0	381	690	550
6	4	3	"aliB"	"1Lip_J7"	0	382	4651	1080
6	5	3	"psaA"	"6Lip_N7"	0	383	5583	1576
6	6	3	"ABC_SBP"	"57Lip_B11"	-50	384	791	-75
6	7	3	"ABC_SBP"	"52Lip_F11"	-50	385	584	73
6	8	3	"piuA"	"18Lip_J11"	-50	386	291	-41
6	9	3	"amiA"	"3Lip_N11"	-50	387	366	121
6	1	4	"ABC_SBP"	"57Lip_B11"	0	388	2394	2312
6	2	4	"ABC_SBP"	"52Lip_F11"	0	389	628	335
6	3	4	"piuA"	"18Lip_J11"	0	390	2387	2194
6	4	4	"amiA"	"3Lip_N11"	0	391	2423	114
6	5	4	"msmE"	"78Lip_B15"	0	392	3204	494
6	6	4	"MalX"	"22Lip_F15"	-50	393	2827	874
6	7	4	"prsA_ppmA"	"16Lip_B3"	-50	394	2782	1210
6	8	4	"lmb"	"33Lip_F3"	-50	395	804	-147
6	9	4	"piaA"	"15Lip_J3"	-50	396	622	77
6	1	5	"MalX"	"22Lip_F15"	0	397	5760	5644
6	2	5	"prsA_ppmA"	"16Lip_B3"	0	398	5404	5049
6	3	5	"lmb"	"33Lip_F3"	0	399	2192	2060
6	4	5	"piaA"	"15Lip_J3"	0	400	11387	10969
6	5	5	"phtA"	"55Lip_N3"	0	401	3164	1365
6	6	5	"glnH"	"28Lip_B7"	0	402	1933	-79
6	7	5	"pstS"	"80Lip_F7"	-50	403	4119	300
6	8	5	"aliB"	"1Lip_J7"	-50	404	5379	508
6	9	5	"psaA"	"6Lip_N7"	-50	405	8431	3308
6	1	6	"glnH"	"28Lip_B7"	0	406	848	772
6	2	6	"pstS"	"80Lip_F7"	0	407	535	432
6	3	6	"aliB"	"1Lip_J7"	0	408	461	376
6	4	6	"psaA"	"6Lip_N7"	0	409	4728	4430
6	5	6	"ABC_SBP"	"57Lip_B11"	0	410	4025	3451
6	6	6	"ABC_SBP"	"52Lip_F11"	-50	411	683	-559
6	7	6	"piuA"	"18Lip_J11"	0	412	1961	39
6	8	6	"amiA"	"3Lip_N11"	-50	413	5581	-807
6	9	6	"msmE"	"78Lip_B15"	-50	414	6807	-25
6	1	7	"ABC_SBP"	"52Lip_F11"	0	415	618	547
6	2	7	"piuA"	"18Lip_J11"	0	416	2952	2841
6	3	7	"amiA"	"3Lip_N11"	0	417	5692	5526
6	4	7	"msmE"	"78Lip_B15"	0	418	4738	4240
6	5	7	"MalX"	"22Lip_F15"	0	419	5296	4845
6	6	7	"prsA_ppmA"	"16Lip_B3"	0	420	2460	2180
6	7	7	"lmb"	"33Lip_F3"	0	421	1875	387
6	8	7	"piaA"	"15Lip_J3"	0	422	7663	4887
6	9	7	"phtA"	"55Lip_N3"	-50	423	6200	6069
6	1	8	"prsA_ppmA"	"16Lip_B3"	0	424	2768	2709
6	2	8	"lmb"	"33Lip_F3"	0	425	584	524
6	3	8	"piaA"	"15Lip_J3"	0	426	10440	10377
6	4	8	"phtA"	"55Lip_N3"	0	427	5445	5383
6	5	8	"glnH"	"28Lip_B7"	0	428	830	750
6	6	8	"pstS"	"80Lip_F7"	0	429	626	441
6	7	8	"aliB"	"1Lip_J7"	0	430	3395	3321
6	8	8	"psaA"	"6Lip_N7"	0	431	3942	3876
6	9	8	"ABC_SBP"	"57Lip_B11"	0	432	2348	2291
7	1	1	"cbpF"	"74N_term_wCS_O7"	0	433	2327	1851
7	2	1	"spr0693"	"34N_term_C11"	0	434	4132	3974
7	3	1	"ezrA"	"75N_term_G11"	0	435	524	433
7	4	1	"pepXP"	"72N_term_K11"	0	436	759	681
7	5	1	"phtD"	"44N_term_O11"	0	437	677	602
7	6	1	"phpA"	"27N_term_C15"	0	438	8269	8173
7	7	1	"srtA"	"64N_term_wCS_G15"	0	439	6710	6631
7	8	1	"Buffer"	"Normaliz_K15"	-50	440	77	5
7	9	1	"Buffer"	"Normaliz_O15"	-50	441	85	19
7	1	2	"phpA"	"27N_term_C15"	0	442	10583	10444
7	2	2	"srtA"	"64N_term_wCS_G15"	0	443	2026	1775
7	3	2	"adcA"	"23Lip_C3"	0	444	418	274
7	4	2	"sp_2093"	"76N_term_G3"	0	445	446	295
7	5	2	"comB"	"54N_term_K3"	0	446	540	61
7	6	2	"pspA"	"4N_term_O3"	0	447	2544	588
7	7	2	"pbpX"	"41N_term_C7"	0	448	816	664
7	8	2	"pbpA"	"9N_term_G7"	0	449	206	111
7	9	2	"spr0334"	"42Cyt_TMH_K7"	0	450	830	735
7	1	3	"pspA"	"4N_term_O3"	0	451	678	569
7	2	3	"pbpX"	"41N_term_C7"	0	452	740	583
7	3	3	"pbpA"	"9N_term_G7"	0	453	115	7
7	4	3	"spr0334"	"42Cyt_TMH_K7"	0	454	2551	2165
7	5	3	"cbpF"	"74N_term_wCS_O7"	0	455	2444	167
7	6	3	"spr0693"	"34N_term_C11"	0	456	1695	927
7	7	3	"ezrA"	"75N_term_G11"	0	457	935	626
7	8	3	"pepXP"	"72N_term_K11"	0	458	1029	790
7	9	3	"phtD"	"44N_term_O11"	0	459	1465	734
7	1	4	"spr0693"	"34N_term_C11"	0	460	3646	3500
7	2	4	"ezrA"	"75N_term_G11"	0	461	383	92
7	3	4	"pepXP"	"72N_term_K11"	0	462	575	451
7	4	4	"phtD"	"44N_term_O11"	0	463	3271	3115
7	5	4	"phpA"	"27N_term_C15"	0	464	6847	5534
7	6	4	"srtA"	"64N_term_wCS_G15"	-50	465	2050	896
7	7	4	"adcA"	"23Lip_C3"	0	466	892	105
7	8	4	"sp_2093"	"76N_term_G3"	0	467	1135	398
7	9	4	"comB"	"54N_term_K3"	0	468	1444	800
7	1	5	"srtA"	"64N_term_wCS_G15"	0	469	1904	1780
7	2	5	"adcA"	"23Lip_C3"	0	470	770	625
7	3	5	"sp_2093"	"76N_term_G3"	0	471	404	283
7	4	5	"comB"	"54N_term_K3"	0	472	282	162
7	5	5	"pspA"	"4N_term_O3"	0	473	660	517
7	6	5	"pbpX"	"41N_term_C7"	0	474	2294	475
7	7	5	"pbpA"	"9N_term_G7"	0	475	1093	-431
7	8	5	"spr0334"	"42Cyt_TMH_K7"	-50	476	1129	156
7	9	5	"cbpF"	"74N_term_wCS_O7"	0	477	1670	601
7	1	6	"pbpX"	"41N_term_C7"	0	478	799	692
7	2	6	"pbpA"	"9N_term_G7"	0	479	120	-10
7	3	6	"spr0334"	"42Cyt_TMH_K7"	0	480	1744	1613
7	4	6	"cbpF"	"74N_term_wCS_O7"	0	481	1745	652
7	5	6	"spr0693"	"34N_term_C11"	-50	482	4258	753
7	6	6	"ezrA"	"75N_term_G11"	-50	483	2754	606
7	7	6	"pepXP"	"72N_term_K11"	0	484	2726	1380
7	8	6	"phtD"	"44N_term_O11"	-50	485	2462	1249
7	9	6	"phpA"	"27N_term_C15"	0	486	4717	3772
7	1	7	"ezrA"	"75N_term_G11"	0	487	512	416
7	2	7	"pepXP"	"72N_term_K11"	0	488	678	538
7	3	7	"phtD"	"44N_term_O11"	0	489	988	841
7	4	7	"phpA"	"27N_term_C15"	0	490	7251	5835
7	5	7	"srtA"	"64N_term_wCS_G15"	-50	491	3484	166
7	6	7	"adcA"	"23Lip_C3"	0	492	1264	689
7	7	7	"sp_2093"	"76N_term_G3"	0	493	416	70
7	8	7	"comB"	"54N_term_K3"	0	494	488	-343
7	9	7	"pspA"	"4N_term_O3"	0	495	2364	2267
7	1	8	"adcA"	"23Lip_C3"	0	496	380	286
7	2	8	"sp_2093"	"76N_term_G3"	0	497	405	293
7	3	8	"comB"	"54N_term_K3"	0	498	396	301
7	4	8	"pspA"	"4N_term_O3"	0	499	772	677
7	5	8	"pbpX"	"41N_term_C7"	0	500	796	652
7	6	8	"pbpA"	"9N_term_G7"	0	501	128	23
7	7	8	"spr0334"	"42Cyt_TMH_K7"	0	502	1576	1475
7	8	8	"cbpF"	"74N_term_wCS_O7"	0	503	864	767
7	9	8	"spr0693"	"34N_term_C11"	0	504	4643	4571
8	1	1	"pbp1b"	"47Cyt_TMH_P7"	0	505	1064	1002
8	2	1	"pcpA"	"62N_term_wCS_D11"	0	506	279	222
8	3	1	"sphtra"	"8N_term_H11"	0	507	152	96
8	4	1	"cps4C"	"97Mult_L11"	0	508	2331	2156
8	5	1	"rrgB"	"95Mult_P11"	0	509	215	64
8	6	1	"TMP"	"96Mult_D15"	0	510	229	174
8	7	1	"LambdaSa04"	"94Mult_H15"	-50	511	57	10
8	8	1	"Buffer"	"Normaliz_L15"	-50	512	44	-1
8	9	1	"Buffer"	"Normaliz_P15"	-50	513	44	-1
8	1	2	"TMP"	"96Mult_D15"	0	514	650	572
8	2	2	"LambdaSa04"	"94Mult_H15"	-50	515	87	-103
8	3	2	"potD"	"65N_term_D3"	0	516	1658	1423
8	4	2	"pgdA"	"40N_term_H3"	-50	517	4966	783
8	5	2	"spr1370"	"38Cyt_TMH_L3"	-50	518	4498	346
8	6	2	"spr1418"	"82N_term_P3"	0	519	800	377
8	7	2	"stkP"	"67Cyt_TMH_D7"	0	520	1011	741
8	8	2	"spr1584"	"83N_term_H7"	0	521	472	381
8	9	2	"pbp2A"	"53N_term_L7"	0	522	271	218
8	1	3	"spr1418"	"82N_term_P3"	0	523	3651	3562
8	2	3	"stkP"	"67Cyt_TMH_D7"	0	524	2285	659
8	3	3	"spr1584"	"83N_term_H7"	-50	525	3389	-131
8	4	3	"pbp2A"	"53N_term_L7"	-50	526	4239	35
8	5	3	"pbp1b"	"47Cyt_TMH_P7"	-50	527	4239	402
8	6	3	"pcpA"	"62N_term_wCS_D11"	-50	528	415	-125
8	7	3	"sphtra"	"8N_term_H11"	-50	529	566	80
8	8	3	"cps4C"	"97Mult_L11"	0	530	171	-109
8	9	3	"rrgB"	"95Mult_P11"	0	531	240	84
8	1	4	"pcpA"	"62N_term_wCS_D11"	0	532	893	262
8	2	4	"sphtra"	"8N_term_H11"	0	533	947	-978
8	3	4	"cps4C"	"97Mult_L11"	-50	534	5121	2088
8	4	4	"rrgB"	"95Mult_P11"	-50	535	4309	-198
8	5	4	"TMP"	"96Mult_D15"	-50	536	2940	-42
8	6	4	"LambdaSa04"	"94Mult_H15"	-50	537	464	-87
8	7	4	"potD"	"65N_term_D3"	0	538	538	98
8	8	4	"pgdA"	"40N_term_H3"	-50	539	3756	1365
8	9	4	"spr1370"	"38Cyt_TMH_L3"	-50	540	3494	3297
8	1	5	"LambdaSa04"	"94Mult_H15"	0	541	819	691
8	2	5	"potD"	"65N_term_D3"	0	542	2142	-392
8	3	5	"pgdA"	"40N_term_H3"	-50	543	4328	1137
8	4	5	"spr1370"	"38Cyt_TMH_L3"	-50	544	4564	1078
8	5	5	"spr1418"	"82N_term_P3"	0	545	1936	761
8	6	5	"stkP"	"67Cyt_TMH_D7"	0	546	1226	832
8	7	5	"spr1584"	"83N_term_H7"	0	547	561	289
8	8	5	"pbp2A"	"53N_term_L7"	-50	548	3206	736
8	9	5	"pbp1b"	"47Cyt_TMH_P7"	-50	549	3240	875
8	1	6	"stkP"	"67Cyt_TMH_D7"	0	550	2896	2827
8	2	6	"spr1584"	"83N_term_H7"	0	551	2091	205
8	3	6	"pbp2A"	"53N_term_L7"	0	552	1882	1421
8	4	6	"pbp1b"	"47Cyt_TMH_P7"	0	553	593	64
8	5	6	"pcpA"	"62N_term_wCS_D11"	-50	554	174	19
8	6	6	"sphtra"	"8N_term_H11"	0	555	257	176
8	7	6	"cps4C"	"97Mult_L11"	0	556	135	44
8	8	6	"rrgB"	"95Mult_P11"	0	557	145	-50
8	9	6	"TMP"	"96Mult_D15"	0	558	729	612
8	1	7	"sphtra"	"8N_term_H11"	-50	559	109	46
8	2	7	"cps4C"	"97Mult_L11"	0	560	251	-90
8	3	7	"rrgB"	"95Mult_P11"	0	561	7300	6908
8	4	7	"TMP"	"96Mult_D15"	0	562	556	-105
8	5	7	"LambdaSa04"	"94Mult_H15"	0	563	263	-221
8	6	7	"potD"	"65N_term_D3"	0	564	747	589
8	7	7	"pgdA"	"40N_term_H3"	0	565	5717	5404
8	8	7	"spr1370"	"38Cyt_TMH_L3"	0	566	4290	3632
8	9	7	"spr1418"	"82N_term_P3"	0	567	1816	1726
8	1	8	"potD"	"65N_term_D3"	0	568	1008	943
8	2	8	"pgdA"	"40N_term_H3"	0	569	873	752
8	3	8	"spr1370"	"38Cyt_TMH_L3"	0	570	8124	7995
8	4	8	"spr1418"	"82N_term_P3"	0	571	3486	3357
8	5	8	"stkP"	"67Cyt_TMH_D7"	0	572	3247	3132
8	6	8	"spr1584"	"83N_term_H7"	0	573	882	657
8	7	8	"pbp2A"	"53N_term_L7"	0	574	5249	4842
8	8	8	"pbp1b"	"47Cyt_TMH_P7"	0	575	4362	4142
8	9	8	"pcpA"	"62N_term_wCS_D11"	0	576	652	593
