# Supplementary material for: Data in support of proteomic analysis of pneumococcal pediatric clinical isolates to construct a protein array
Source: Data Brief. 2016 Feb 5;6:917–22. doi: 10.1016/j.dib.2016.01.057 (PMC4758182; doi:10.1016/j.dib.2016.01.057)
Supplement: Supplementary file 4 — Supplementary material [file mmc4.zip › Protein array raw data/IgG/C1_Sv18_IgG-Cy3.txt]

ATF	1.0
31	9    
"Type=GenePix Export 3"
"DateTime=2014/05/07 13:52:51"
"Settings=C:\Documents and Settings\Usuario\Escritorio\Datos Usuarios\Alfonso\Resultados ensayo\Mayo 2014\Escaneado _07-05-14\Suero v18\Sv18_IgG-Cy3.gps"
"GalFile=C:\Documents and Settings\Usuario\Escritorio\Datos Usuarios\Alfonso\Gals\Gal_Alfonso.2.gal"
"PixelSize=5"
"Wavelengths=n/a	532"
"ImageFiles=n/a	C:\Documents and Settings\Usuario\Escritorio\Datos Usuarios\Alfonso\Resultados ensayo\Mayo 2014\Escaneado _07-05-14\Suero v18\Sv18_IgG-Cy3.tif 1"
"NormalizationMethod=None"
"NormalizationFactors=n/a	1"
"JpegImage="
"StdDev=Type 1"
"RatioFormulations=W1/W2 (/532)"
"Barcode="
"BackgroundSubtraction=LocalFeature"
"ImageOrigin=0, 0"
"JpegOrigin=3340, 11125"
"Creator=GenePix Pro 4.1.1.4"
"Scanner=GenePix 4000B [92870]"
"FocusPosition=0"
"Temperature=31.42"
"LinesAveraged=1"
"Comment="
"PMTGain=n/a	400"
"ScanPower=n/a	100"
"LaserPower=n/a	3.56"
"LaserOnTime=n/a	43451"
"Filters=n/a	"
"ScanRegion=616,2089,3840,3531"
"Supplier=BioRobotics"
"ArrayerSoftwareName=TAS Application Suite (MicroGrid II)"
"ArrayerSoftwareVersion=2.2.2.5"
"Block"	"Column"	"Row"	"Name"	"ID"	"Flags"	"Index"	"F532 Median"	"F532 Median - B532"
1	1	1	"ABC_N/P"	"90Mult_M6"	0	1	283	178
1	2	1	"spr1221"	"99Mult_A10"	0	2	603	473
1	3	1	"spr1403"	"91Mult_E10"	0	3	739	615
1	4	1	"spr1496"	"92Mult_I10"	0	4	223	80
1	5	1	"ABC_NP"	"100Mult_M10"	0	5	865	647
1	6	1	"SP_0462"	"77CellW_A14"	0	6	1908	1552
1	7	1	"SP_0464"	"81CellW_E14"	0	7	813	514
1	8	1	"Buffer"	"Normaliz_I14"	-50	8	224	1
1	9	1	"Buffer"	"Normaliz_M14"	-50	9	191	14
1	1	2	"SP_0462"	"77CellW_A14"	0	10	721	599
1	2	2	"SP_0464"	"81CellW_E14"	0	11	426	218
1	3	2	"fstH"	"84Mult_A2"	0	12	1505	1328
1	4	2	"comA"	"85Mult_E2"	0	13	513	220
1	5	2	"zmpB"	"86Mult_I2"	0	14	727	352
1	6	2	"spr0601"	"98Mult_M2"	0	15	2955	2483
1	7	2	"celB"	"87Mult_A6"	0	16	1543	1044
1	8	2	"iga"	"88Mult_E6"	0	17	3686	3418
1	9	2	"glnP"	"89Mult_I6"	0	18	896	690
1	1	3	"spr0601"	"98Mult_M2"	0	19	567	429
1	2	3	"celB"	"87Mult_A6"	0	20	480	309
1	3	3	"iga"	"88Mult_E6"	0	21	769	626
1	4	3	"glnP"	"89Mult_I6"	0	22	333	155
1	5	3	"ABC_N/P"	"90Mult_M6"	0	23	563	316
1	6	3	"spr1221"	"99Mult_A10"	0	24	699	358
1	7	3	"spr1403"	"91Mult_E10"	0	25	1114	649
1	8	3	"spr1496"	"92Mult_I10"	0	26	412	43
1	9	3	"ABC_NP"	"100Mult_M10"	0	27	3479	3248
1	1	4	"spr1221"	"99Mult_A10"	0	28	593	474
1	2	4	"spr1403"	"91Mult_E10"	0	29	581	437
1	3	4	"spr1496"	"92Mult_I10"	0	30	215	59
1	4	4	"ABC_NP"	"100Mult_M10"	0	31	696	495
1	5	4	"SP_0462"	"77CellW_A14"	0	32	833	582
1	6	4	"SP_0464"	"81CellW_E14"	0	33	540	23
1	7	4	"fstH"	"84Mult_A2"	0	34	3926	2954
1	8	4	"comA"	"85Mult_E2"	0	35	1839	1361
1	9	4	"zmpB"	"86Mult_I2"	0	36	561	330
1	1	5	"SP_0464"	"81CellW_E14"	0	37	330	220
1	2	5	"fstH"	"84Mult_A2"	0	38	1222	1041
1	3	5	"comA"	"85Mult_E2"	0	39	471	257
1	4	5	"zmpB"	"86Mult_I2"	0	40	556	238
1	5	5	"spr0601"	"98Mult_M2"	0	41	800	464
1	6	5	"celB"	"87Mult_A6"	-50	42	681	184
1	7	5	"iga"	"88Mult_E6"	0	43	965	424
1	8	5	"glnP"	"89Mult_I6"	0	44	451	173
1	9	5	"ABC_N/P"	"90Mult_M6"	0	45	665	438
1	1	6	"celB"	"87Mult_A6"	0	46	358	248
1	2	6	"iga"	"88Mult_E6"	0	47	985	852
1	3	6	"glnP"	"89Mult_I6"	0	48	317	167
1	4	6	"ABC_N/P"	"90Mult_M6"	0	49	319	123
1	5	6	"spr1221"	"99Mult_A10"	0	50	630	387
1	6	6	"spr1403"	"91Mult_E10"	0	51	674	346
1	7	6	"spr1496"	"92Mult_I10"	0	52	425	114
1	8	6	"ABC_NP"	"100Mult_M10"	0	53	1121	840
1	9	6	"SP_0462"	"77CellW_A14"	0	54	997	755
1	1	7	"spr1403"	"91Mult_E10"	0	55	573	459
1	2	7	"spr1496"	"92Mult_I10"	0	56	307	175
1	3	7	"ABC_NP"	"100Mult_M10"	0	57	867	719
1	4	7	"SP_0462"	"77CellW_A14"	0	58	806	597
1	5	7	"SP_0464"	"81CellW_E14"	0	59	621	351
1	6	7	"fstH"	"84Mult_A2"	0	60	1518	1075
1	7	7	"comA"	"85Mult_E2"	0	61	665	376
1	8	7	"zmpB"	"86Mult_I2"	0	62	610	319
1	9	7	"spr0601"	"98Mult_M2"	0	63	1026	773
1	1	8	"fstH"	"84Mult_A2"	0	64	1469	1331
1	2	8	"comA"	"85Mult_E2"	0	65	579	429
1	3	8	"zmpB"	"86Mult_I2"	0	66	646	498
1	4	8	"spr0601"	"98Mult_M2"	0	67	819	617
1	5	8	"celB"	"87Mult_A6"	0	68	556	308
1	6	8	"iga"	"88Mult_E6"	0	69	909	657
1	7	8	"glnP"	"89Mult_I6"	0	70	413	168
1	8	8	"ABC_N/P"	"90Mult_M6"	0	71	389	154
1	9	8	"spr1221"	"99Mult_A10"	0	72	676	468
2	1	1	"lytB"	"31CellW_N6"	0	73	2542	2402
2	2	1	"prtA"	"20CellW_B10"	-50	74	1780	1578
2	3	1	"bgaA"	"43CellW_F10"	-50	75	1860	1596
2	4	1	"nanA"	"46CellW_J10"	0	76	1109	796
2	5	1	"spr1652/pfbA"	"25CellW_N10"	0	77	1173	857
2	6	1	"nisP"	"39CellW_B14"	-50	78	1182	859
2	7	1	"spr1906"	"73CellW_F14"	-50	79	687	385
2	8	1	"Buffer"	"Normaliz_J14"	-50	80	284	-6
2	9	1	"Buffer"	"Normaliz_N14"	-50	81	282	-8
2	1	2	"nisP"	"39CellW_B14"	-50	82	521	347
2	2	2	"spr1906"	"73CellW_F14"	0	83	660	349
2	3	2	"psrP"	"71CellW_B2"	-50	84	3492	1349
2	4	2	"pblB_nt"	"48CellW_F2"	-50	85	1970	237
2	5	2	"pblB_ct"	"49CellW_J2"	0	86	1730	760
2	6	2	"spr0075/pfbB"	"24CellW_N2"	-50	87	1321	-60
2	7	2	"pulA"	"19CellW_B6"	-50	88	2344	1692
2	8	2	"hysA"	"51CellW_F6"	-50	89	1005	680
2	9	2	"spr0328"	"26CellW_J6"	0	90	1228	809
2	1	3	"spr0075/pfbB"	"24CellW_N2"	0	91	3908	3173
2	2	3	"pulA"	"19CellW_B6"	0	92	568	297
2	3	3	"hysA"	"51CellW_F6"	-50	93	1883	1589
2	4	3	"spr0328"	"26CellW_J6"	-50	94	1489	540
2	5	3	"lytB"	"31CellW_N6"	-50	95	692	-4
2	6	3	"prtA"	"20CellW_B10"	0	96	3003	2551
2	7	3	"bgaA"	"43CellW_F10"	-50	97	928	226
2	8	3	"nanA"	"46CellW_J10"	-50	98	599	-9
2	9	3	"spr1652/pfbA"	"25CellW_N10"	-50	99	2164	1416
2	1	4	"prtA"	"20CellW_B10"	0	100	816	634
2	2	4	"bgaA"	"43CellW_F10"	-50	101	2186	859
2	3	4	"nanA"	"46CellW_J10"	0	102	802	442
2	4	4	"spr1652/pfbA"	"25CellW_N10"	0	103	1299	779
2	5	4	"nisP"	"39CellW_B14"	0	104	1016	676
2	6	4	"spr1906"	"73CellW_F14"	0	105	716	393
2	7	4	"psrP"	"71CellW_B2"	-50	106	2655	1171
2	8	4	"pblB_nt"	"48CellW_F2"	-50	107	2078	699
2	9	4	"pblB_ct"	"49CellW_J2"	0	108	1122	424
2	1	5	"spr1906"	"73CellW_F14"	0	109	957	788
2	2	5	"psrP"	"71CellW_B2"	-50	110	3588	1875
2	3	5	"pblB_nt"	"48CellW_F2"	-50	111	2164	795
2	4	5	"pblB_ct"	"49CellW_J2"	-50	112	2081	907
2	5	5	"spr0075/pfbB"	"24CellW_N2"	0	113	851	189
2	6	5	"pulA"	"19CellW_B6"	-50	114	389	102
2	7	5	"hysA"	"51CellW_F6"	-50	115	2778	2481
2	8	5	"spr0328"	"26CellW_J6"	0	116	879	611
2	9	5	"lytB"	"31CellW_N6"	0	117	598	343
2	1	6	"pulA"	"19CellW_B6"	0	118	668	495
2	2	6	"hysA"	"51CellW_F6"	0	119	671	415
2	3	6	"spr0328"	"26CellW_J6"	0	120	848	249
2	4	6	"lytB"	"31CellW_N6"	0	121	663	-149
2	5	6	"prtA"	"20CellW_B10"	0	122	1460	471
2	6	6	"bgaA"	"43CellW_F10"	0	123	1003	469
2	7	6	"nanA"	"46CellW_J10"	-50	124	1436	422
2	8	6	"spr1652/pfbA"	"25CellW_N10"	0	125	912	625
2	9	6	"nisP"	"39CellW_B14"	0	126	503	253
2	1	7	"bgaA"	"43CellW_F10"	0	127	1136	917
2	2	7	"nanA"	"46CellW_J10"	0	128	574	231
2	3	7	"spr1652/pfbA"	"25CellW_N10"	0	129	1226	913
2	4	7	"nisP"	"39CellW_B14"	0	130	750	1
2	5	7	"spr1906"	"73CellW_F14"	-50	131	1224	778
2	6	7	"psrP"	"71CellW_B2"	-50	132	2655	894
2	7	7	"pblB_nt"	"48CellW_F2"	-50	133	2113	434
2	8	7	"pblB_ct"	"49CellW_J2"	0	134	769	-158
2	9	7	"spr0075/pfbB"	"24CellW_N2"	0	135	2554	2271
2	1	8	"psrP"	"71CellW_B2"	-50	136	1501	1341
2	2	8	"pblB_nt"	"48CellW_F2"	-50	137	1236	747
2	3	8	"pblB_ct"	"49CellW_J2"	0	138	1796	1525
2	4	8	"spr0075/pfbB"	"24CellW_N2"	0	139	1504	1055
2	5	8	"pulA"	"19CellW_B6"	-50	140	1389	1163
2	6	8	"hysA"	"51CellW_F6"	0	141	1219	1026
2	7	8	"spr0328"	"26CellW_J6"	0	142	1147	941
2	8	8	"lytB"	"31CellW_N6"	0	143	639	421
2	9	8	"prtA"	"20CellW_B10"	0	144	2158	1939
3	1	1	"nanB"	"58Secret_O6"	0	145	2638	2538
3	2	1	"spr1875"	"7Secret_C10"	0	146	1792	1693
3	3	1	"galU"	"21Secret_G10"	0	147	1373	1280
3	4	1	"cbpA"	"5Secret_K10"	0	148	1085	991
3	5	1	"gsp_781"	"2Secret_O10"	0	149	10928	10835
3	6	1	"Control_1"	"C14"	0	150	3648	3570
3	7	1	"Control_2"	"G14"	0	151	497	418
3	8	1	"Buffer"	"Normaliz_K14"	-50	152	124	35
3	9	1	"Buffer"	"Normaliz_O14"	-50	153	84	-1
3	1	2	"Control_1"	"C14"	0	154	758	650
3	2	2	"Control_2"	"G14"	0	155	1413	1304
3	3	2	"bloodAB"	"59Secret_C2"	0	156	2292	486
3	4	2	"strH"	"32Secret_G2"	-50	157	3000	437
3	5	2	"lysM"	"50Secret_K2"	0	158	870	664
3	6	2	"lytB"	"63Secret_O2"	0	159	2189	2086
3	7	2	"phtE"	"45Secret_C6"	0	160	3569	3412
3	8	2	"spr0931"	"36Secret_G6"	0	161	3061	2600
3	9	2	"lytC"	"56Secret_K6"	0	162	3318	2560
3	1	3	"lytB"	"63Secret_O2"	0	163	1654	1541
3	2	3	"phtE"	"45Secret_C6"	0	164	3147	3024
3	3	3	"spr0931"	"36Secret_G6"	0	165	2992	2733
3	4	3	"lytC"	"56Secret_K6"	0	166	1860	1028
3	5	3	"nanB"	"58Secret_O6"	0	167	2287	2073
3	6	3	"spr1875"	"7Secret_C10"	0	168	1494	1401
3	7	3	"galU"	"21Secret_G10"	0	169	1332	853
3	8	3	"cbpA"	"5Secret_K10"	0	170	1340	-614
3	9	3	"gsp_781"	"2Secret_O10"	0	171	10489	7557
3	1	4	"spr1875"	"7Secret_C10"	0	172	1389	1288
3	2	4	"galU"	"21Secret_G10"	0	173	1967	1765
3	3	4	"cbpA"	"5Secret_K10"	0	174	1666	1521
3	4	4	"gsp_781"	"2Secret_O10"	0	175	10325	10161
3	5	4	"Control_1"	"C14"	0	176	375	258
3	6	4	"Control_2"	"G14"	0	177	646	564
3	7	4	"bloodAB"	"59Secret_C2"	0	178	2018	-43
3	8	4	"strH"	"32Secret_G2"	-50	179	3126	-13
3	9	4	"lysM"	"50Secret_K2"	0	180	1428	-486
3	1	5	"Control_2"	"G14"	0	181	1464	1362
3	2	5	"bloodAB"	"59Secret_C2"	0	182	2187	770
3	3	5	"strH"	"32Secret_G2"	-50	183	3722	1988
3	4	5	"lysM"	"50Secret_K2"	-50	184	1069	550
3	5	5	"lytB"	"63Secret_O2"	0	185	980	472
3	6	5	"phtE"	"45Secret_C6"	0	186	3486	3310
3	7	5	"spr0931"	"36Secret_G6"	-50	187	5231	2619
3	8	5	"lytC"	"56Secret_K6"	0	188	1968	918
3	9	5	"nanB"	"58Secret_O6"	0	189	2665	2584
3	1	6	"phtE"	"45Secret_C6"	0	190	3494	3384
3	2	6	"spr0931"	"36Secret_G6"	0	191	2331	1950
3	3	6	"lytC"	"56Secret_K6"	0	192	1456	1249
3	4	6	"nanB"	"58Secret_O6"	0	193	2469	2349
3	5	6	"spr1875"	"7Secret_C10"	0	194	1645	1539
3	6	6	"galU"	"21Secret_G10"	0	195	2469	1922
3	7	6	"cbpA"	"5Secret_K10"	0	196	1011	195
3	8	6	"gsp_781"	"2Secret_O10"	0	197	10973	10878
3	9	6	"Control_1"	"C14"	0	198	8167	8092
3	1	7	"galU"	"21Secret_G10"	0	199	1924	1616
3	2	7	"cbpA"	"5Secret_K10"	0	200	1045	777
3	3	7	"gsp_781"	"2Secret_O10"	0	201	6103	6009
3	4	7	"Control_1"	"C14"	0	202	481	393
3	5	7	"Control_2"	"G14"	0	203	1327	1242
3	6	7	"bloodAB"	"59Secret_C2"	0	204	1957	922
3	7	7	"strH"	"32Secret_G2"	-50	205	1757	459
3	8	7	"lysM"	"50Secret_K2"	0	206	1310	1196
3	9	7	"lytB"	"63Secret_O2"	0	207	1369	1291
3	1	8	"bloodAB"	"59Secret_C2"	0	208	1967	1688
3	2	8	"strH"	"32Secret_G2"	-50	209	5686	3544
3	3	8	"lysM"	"50Secret_K2"	-50	210	6564	6413
3	4	8	"lytB"	"63Secret_O2"	0	211	1484	1382
3	5	8	"phtE"	"45Secret_C6"	0	212	3816	3729
3	6	8	"spr0931"	"36Secret_G6"	0	213	1910	1817
3	7	8	"lytC"	"56Secret_K6"	0	214	1751	1655
3	8	8	"nanB"	"58Secret_O6"	0	215	2660	2571
3	9	8	"spr1875"	"7Secret_C10"	0	216	1922	1848
4	1	1	"Control_10"	"P6"	-50	217	77	-8
4	2	1	"Control_11"	"D10"	-50	218	78	-4
4	3	1	"Control_12"	"H10"	0	219	807	721
4	4	1	"Buffer"	"Normaliz_L10"	-50	220	95	6
4	5	1	"Buffer"	"Normaliz_P10"	-50	221	86	0
4	6	1	"Control+"	"Rango0.2_D14"	0	222	4506	4416
4	7	1	"Control+"	"Rango0.1_H14"	0	223	242	149
4	8	1	"Buffer"	"Normaliz_L14"	-50	224	96	-7
4	9	1	"Buffer"	"Normaliz_P14"	-50	225	99	1
4	1	2	"Control+"	"Rango0.2_D14"	0	226	5363	5221
4	2	2	"Control+"	"Rango0.1_H14"	0	227	297	210
4	3	2	"Control_3"	"D2"	-50	228	90	2
4	4	2	"Control_4"	"H2"	-50	229	110	13
4	5	2	"Control_5"	"L2"	0	230	258	164
4	6	2	"Control_6"	"P2"	-50	231	86	-10
4	7	2	"Control_7"	"D6"	-50	232	85	-12
4	8	2	"Control_8"	"H6"	-50	233	84	-14
4	9	2	"Control_9"	"L6"	-50	234	91	-1
4	1	3	"Control_6"	"P2"	-50	235	85	-8
4	2	3	"Control_7"	"D6"	-50	236	86	-9
4	3	3	"Control_8"	"H6"	-50	237	102	4
4	4	3	"Control_9"	"L6"	-50	238	100	2
4	5	3	"Control_10"	"P6"	-50	239	84	-13
4	6	3	"Control_11"	"D10"	-50	240	86	-7
4	7	3	"Control_12"	"H10"	0	241	465	376
4	8	3	"Buffer"	"Normaliz_L10"	-50	242	101	8
4	9	3	"Buffer"	"Normaliz_P10"	-50	243	94	4
4	1	4	"Control_11"	"D10"	-50	244	83	-5
4	2	4	"Control_12"	"H10"	0	245	659	567
4	3	4	"Buffer"	"Normaliz_L10"	-50	246	106	6
4	4	4	"Buffer"	"Normaliz_P10"	-50	247	85	-7
4	5	4	"Control+"	"Rango0.2_D14"	0	248	5751	5667
4	6	4	"Control+"	"Rango0.1_H14"	0	249	258	174
4	7	4	"Control_3"	"D2"	-50	250	82	-2
4	8	4	"Control_4"	"H2"	-50	251	98	4
4	9	4	"Control_5"	"L2"	0	252	174	81
4	1	5	"Control+"	"Rango0.1_H14"	0	253	8026	7936
4	2	5	"Control_3"	"D2"	-50	254	82	-10
4	3	5	"Control_4"	"H2"	-50	255	111	11
4	4	5	"Control_5"	"L2"	0	256	313	216
4	5	5	"Control_6"	"P2"	-50	257	88	-4
4	6	5	"Control_7"	"D6"	-50	258	84	-8
4	7	5	"Control_8"	"H6"	-50	259	87	-1
4	8	5	"Control_9"	"L6"	-50	260	95	-2
4	9	5	"Control_10"	"P6"	0	261	149	51
4	1	6	"Control_7"	"D6"	-50	262	80	1
4	2	6	"Control_8"	"H6"	-50	263	89	-2
4	3	6	"Control_9"	"L6"	-50	264	102	6
4	4	6	"Control_10"	"P6"	-50	265	87	-11
4	5	6	"Control_11"	"D10"	-50	266	86	-7
4	6	6	"Control_12"	"H10"	0	267	732	645
4	7	6	"Buffer"	"Normaliz_L10"	-50	268	97	9
4	8	6	"Buffer"	"Normaliz_P10"	-50	269	97	3
4	9	6	"Control+"	"Rango0.2_D14"	0	270	5208	5122
4	1	7	"Control_12"	"H10"	0	271	652	574
4	2	7	"Buffer"	"Normaliz_L10"	0	272	94	7
4	3	7	"Buffer"	"Normaliz_P10"	-50	273	83	-4
4	4	7	"Control+"	"Rango0.2_D14"	0	274	5713	5623
4	5	7	"Control+"	"Rango0.1_H14"	0	275	212	126
4	6	7	"Control_3"	"D2"	-50	276	82	-1
4	7	7	"Control_4"	"H2"	-50	277	93	7
4	8	7	"Control_5"	"L2"	0	278	275	180
4	9	7	"Control_6"	"P2"	-50	279	98	9
4	1	8	"Control_3"	"D2"	-50	280	82	6
4	2	8	"Control_4"	"H2"	-50	281	85	3
4	3	8	"Control_5"	"L2"	0	282	254	174
4	4	8	"Control_6"	"P2"	-50	283	82	-4
4	5	8	"Control_7"	"D6"	-50	284	86	-1
4	6	8	"Control_8"	"H6"	-50	285	87	0
4	7	8	"Control_9"	"L6"	-50	286	88	0
4	8	8	"Control_10"	"P6"	-50	287	96	3
4	9	8	"Control_11"	"D10"	-50	288	98	10
5	1	1	"GADPH"	"68Cyt_M5"	0	289	1892	1808
5	2	1	"abc_sbp_2"	"30Lip_A9"	0	290	2253	2163
5	3	1	"abc_sbp"	"29Lip_E9"	0	291	1825	1727
5	4	1	"spr0174"	"79Lip_I9"	0	292	1375	1255
5	5	1	"aliA"	"10Lip_M9"	0	293	1181	1017
5	6	1	"slrA"	"17Lip_A13"	0	294	1641	1397
5	7	1	"spr0747"	"37Lip_E13"	0	295	2580	2265
5	8	1	"Buffer"	"Normaliz_I13"	-50	296	198	31
5	9	1	"Buffer"	"Normaliz_M13"	-50	297	148	-2
5	1	2	"slrA"	"17Lip_A13"	0	298	1754	1670
5	2	2	"spr0747"	"37Lip_E13"	0	299	1486	1398
5	3	2	"spxB"	"13Cyt_A1"	0	300	2433	2340
5	4	2	"clpP"	"66Cyt_E1"	0	301	1646	1526
5	5	2	"pavA"	"69Cyt_I1"	0	302	1630	1463
5	6	2	"eno"	"14Cyt_M1"	0	303	3683	2512
5	7	2	"PppA"	"70Cyt_A5"	0	304	3547	1917
5	8	2	"ply"	"11Cyt_E5"	0	305	3704	3181
5	9	2	"lytA"	"12Cyt_I5"	0	306	5869	5707
5	1	3	"eno"	"14Cyt_M1"	0	307	2579	2495
5	2	3	"PppA"	"70Cyt_A5"	0	308	1532	1444
5	3	3	"ply"	"11Cyt_E5"	0	309	6799	6706
5	4	3	"lytA"	"12Cyt_I5"	0	310	9405	9287
5	5	3	"GADPH"	"68Cyt_M5"	0	311	1699	1551
5	6	3	"abc_sbp_2"	"30Lip_A9"	0	312	1974	1782
5	7	3	"abc_sbp"	"29Lip_E9"	0	313	2314	1275
5	8	3	"spr0174"	"79Lip_I9"	0	314	3888	1756
5	9	3	"aliA"	"10Lip_M9"	0	315	3495	2845
5	1	4	"abc_sbp_2"	"30Lip_A9"	0	316	1886	1800
5	2	4	"abc_sbp"	"29Lip_E9"	0	317	1390	1297
5	3	4	"spr0174"	"79Lip_I9"	0	318	836	734
5	4	4	"aliA"	"10Lip_M9"	0	319	1048	925
5	5	4	"slrA"	"17Lip_A13"	0	320	1248	1093
5	6	4	"spr0747"	"37Lip_E13"	0	321	1838	1602
5	7	4	"spxB"	"13Cyt_A1"	0	322	2086	1183
5	8	4	"clpP"	"66Cyt_E1"	0	323	1895	749
5	9	4	"pavA"	"69Cyt_I1"	0	324	2404	1741
5	1	5	"spr0747"	"37Lip_E13"	0	325	1391	1300
5	2	5	"spxB"	"13Cyt_A1"	0	326	1975	1880
5	3	5	"clpP"	"66Cyt_E1"	0	327	1569	1459
5	4	5	"pavA"	"69Cyt_I1"	0	328	1578	1447
5	5	5	"eno"	"14Cyt_M1"	0	329	2565	2410
5	6	5	"PppA"	"70Cyt_A5"	0	330	1716	1547
5	7	5	"ply"	"11Cyt_E5"	0	331	6321	6149
5	8	5	"lytA"	"12Cyt_I5"	0	332	9420	9264
5	9	5	"GADPH"	"68Cyt_M5"	0	333	2146	2010
5	1	6	"PppA"	"70Cyt_A5"	0	334	1531	1435
5	2	6	"ply"	"11Cyt_E5"	0	335	6074	5977
5	3	6	"lytA"	"12Cyt_I5"	0	336	8451	8333
5	4	6	"GADPH"	"68Cyt_M5"	0	337	1579	1437
5	5	6	"abc_sbp_2"	"30Lip_A9"	0	338	1718	1563
5	6	6	"abc_sbp"	"29Lip_E9"	0	339	1268	1117
5	7	6	"spr0174"	"79Lip_I9"	0	340	1012	869
5	8	6	"aliA"	"10Lip_M9"	0	341	1239	1102
5	9	6	"slrA"	"17Lip_A13"	0	342	1510	1378
5	1	7	"abc_sbp"	"29Lip_E9"	0	343	1076	981
5	2	7	"spr0174"	"79Lip_I9"	0	344	765	654
5	3	7	"aliA"	"10Lip_M9"	0	345	938	809
5	4	7	"slrA"	"17Lip_A13"	0	346	1419	1272
5	5	7	"spr0747"	"37Lip_E13"	0	347	1339	1187
5	6	7	"spxB"	"13Cyt_A1"	0	348	2019	1874
5	7	7	"clpP"	"66Cyt_E1"	0	349	1718	1586
5	8	7	"pavA"	"69Cyt_I1"	0	350	1636	1509
5	9	7	"eno"	"14Cyt_M1"	0	351	2814	2688
5	1	8	"spxB"	"13Cyt_A1"	0	352	929	844
5	2	8	"clpP"	"66Cyt_E1"	0	353	944	840
5	3	8	"pavA"	"69Cyt_I1"	0	354	888	774
5	4	8	"eno"	"14Cyt_M1"	0	355	1604	1480
5	5	8	"PppA"	"70Cyt_A5"	0	356	1000	871
5	6	8	"ply"	"11Cyt_E5"	0	357	4635	4512
5	7	8	"lytA"	"12Cyt_I5"	0	358	5800	5682
5	8	8	"GADPH"	"68Cyt_M5"	0	359	1240	1131
5	9	8	"abc_sbp_2"	"30Lip_A9"	0	360	1446	1341
6	1	1	"psaA"	"6Lip_N5"	0	361	5135	5030
6	2	1	"ABC_SBP"	"57Lip_B9"	0	362	3844	3739
6	3	1	"ABC_SBP"	"52Lip_F9"	0	363	3841	3724
6	4	1	"piuA"	"18Lip_J9"	0	364	3078	2966
6	5	1	"amiA"	"3Lip_N9"	0	365	1848	1735
6	6	1	"msmE"	"78Lip_B13"	0	366	2683	2564
6	7	1	"MalX"	"22Lip_F13"	0	367	2509	2380
6	8	1	"Buffer"	"Normaliz_J13"	-50	368	163	24
6	9	1	"Buffer"	"Normaliz_N13"	-50	369	146	1
6	1	2	"msmE"	"78Lip_B13"	0	370	2068	1960
6	2	2	"MalX"	"22Lip_F13"	0	371	2339	2234
6	3	2	"prsA_ppmA"	"16Lip_B1"	0	372	2038	1910
6	4	2	"lmb"	"33Lip_F1"	0	373	1902	1783
6	5	2	"piaA"	"15Lip_J1"	0	374	2763	2605
6	6	2	"phtA"	"55Lip_N1"	0	375	5436	5261
6	7	2	"glnH"	"28Lip_B5"	0	376	2122	1958
6	8	2	"pstS"	"80Lip_F5"	0	377	3176	2910
6	9	2	"aliB"	"1Lip_J5"	0	378	1339	370
6	1	3	"phtA"	"55Lip_N1"	0	379	6669	6560
6	2	3	"glnH"	"28Lip_B5"	0	380	2428	2322
6	3	3	"pstS"	"80Lip_F5"	0	381	1536	1423
6	4	3	"aliB"	"1Lip_J5"	0	382	1426	1297
6	5	3	"psaA"	"6Lip_N5"	0	383	3918	3778
6	6	3	"ABC_SBP"	"57Lip_B9"	0	384	2918	2774
6	7	3	"ABC_SBP"	"52Lip_F9"	0	385	818	534
6	8	3	"piuA"	"18Lip_J9"	0	386	1368	481
6	9	3	"amiA"	"3Lip_N9"	0	387	1449	623
6	1	4	"ABC_SBP"	"57Lip_B9"	0	388	3622	3506
6	2	4	"ABC_SBP"	"52Lip_F9"	0	389	1721	1613
6	3	4	"piuA"	"18Lip_J9"	0	390	2620	2504
6	4	4	"amiA"	"3Lip_N9"	0	391	1340	1196
6	5	4	"msmE"	"78Lip_B13"	0	392	1588	1461
6	6	4	"MalX"	"22Lip_F13"	0	393	2180	1393
6	7	4	"prsA_ppmA"	"16Lip_B1"	-50	394	2097	333
6	8	4	"lmb"	"33Lip_F1"	0	395	2344	923
6	9	4	"piaA"	"15Lip_J1"	0	396	2360	1379
6	1	5	"MalX"	"22Lip_F13"	0	397	3920	3792
6	2	5	"prsA_ppmA"	"16Lip_B1"	0	398	2149	1143
6	3	5	"lmb"	"33Lip_F1"	0	399	1761	1655
6	4	5	"piaA"	"15Lip_J1"	0	400	2706	2569
6	5	5	"phtA"	"55Lip_N1"	0	401	5574	5420
6	6	5	"glnH"	"28Lip_B5"	0	402	1752	1601
6	7	5	"pstS"	"80Lip_F5"	0	403	1520	202
6	8	5	"aliB"	"1Lip_J5"	0	404	982	-212
6	9	5	"psaA"	"6Lip_N5"	-50	405	1832	1135
6	1	6	"glnH"	"28Lip_B5"	0	406	3124	2997
6	2	6	"pstS"	"80Lip_F5"	0	407	2020	1868
6	3	6	"aliB"	"1Lip_J5"	0	408	1302	1196
6	4	6	"psaA"	"6Lip_N5"	0	409	3717	3595
6	5	6	"ABC_SBP"	"57Lip_B9"	0	410	2465	2318
6	6	6	"ABC_SBP"	"52Lip_F9"	0	411	767	638
6	7	6	"piuA"	"18Lip_J9"	0	412	1432	1308
6	8	6	"amiA"	"3Lip_N9"	0	413	670	550
6	9	6	"msmE"	"78Lip_B13"	-50	414	1736	1598
6	1	7	"ABC_SBP"	"52Lip_F9"	0	415	451	342
6	2	7	"piuA"	"18Lip_J9"	0	416	1689	1583
6	3	7	"amiA"	"3Lip_N9"	0	417	898	785
6	4	7	"msmE"	"78Lip_B13"	0	418	1005	891
6	5	7	"MalX"	"22Lip_F13"	0	419	665	552
6	6	7	"prsA_ppmA"	"16Lip_B1"	0	420	439	306
6	7	7	"lmb"	"33Lip_F1"	0	421	367	256
6	8	7	"piaA"	"15Lip_J1"	0	422	472	372
6	9	7	"phtA"	"55Lip_N1"	0	423	999	897
6	1	8	"prsA_ppmA"	"16Lip_B1"	0	424	435	351
6	2	8	"lmb"	"33Lip_F1"	0	425	371	288
6	3	8	"piaA"	"15Lip_J1"	0	426	362	279
6	4	8	"phtA"	"55Lip_N1"	0	427	802	724
6	5	8	"glnH"	"28Lip_B5"	0	428	212	137
6	6	8	"pstS"	"80Lip_F5"	0	429	139	63
6	7	8	"aliB"	"1Lip_J5"	0	430	127	51
6	8	8	"psaA"	"6Lip_N5"	0	431	324	247
6	9	8	"ABC_SBP"	"57Lip_B9"	0	432	201	119
7	1	1	"cbpF"	"74N_term_wCS_O5"	0	433	747	639
7	2	1	"spr0693"	"34N_term_C9"	0	434	2619	2519
7	3	1	"ezrA"	"75N_term_G9"	0	435	1099	1011
7	4	1	"pepXP"	"72N_term_K9"	0	436	1160	1073
7	5	1	"phtD"	"44N_term_O9"	0	437	1473	1385
7	6	1	"phpA"	"27N_term_C13"	0	438	5310	5199
7	7	1	"srtA"	"64N_term_wCS_G13"	0	439	4474	4280
7	8	1	"Buffer"	"Normaliz_K13"	-50	440	114	21
7	9	1	"Buffer"	"Normaliz_O13"	-50	441	90	5
7	1	2	"phpA"	"27N_term_C13"	0	442	6109	5980
7	2	2	"srtA"	"64N_term_wCS_G13"	0	443	2034	1910
7	3	2	"adcA"	"23Lip_C1"	0	444	1066	965
7	4	2	"sp_2093"	"76N_term_G1"	0	445	763	653
7	5	2	"comB"	"54N_term_K1"	0	446	571	467
7	6	2	"pspA"	"4N_term_O1"	0	447	2718	2473
7	7	2	"pbpX"	"41N_term_C5"	0	448	3579	2563
7	8	2	"pbpA"	"9N_term_G5"	0	449	524	358
7	9	2	"spr0334"	"42Cyt_TMH_K5"	0	450	4238	4019
7	1	3	"pspA"	"4N_term_O1"	0	451	1393	1275
7	2	3	"pbpX"	"41N_term_C5"	0	452	1196	1049
7	3	3	"pbpA"	"9N_term_G5"	0	453	209	98
7	4	3	"spr0334"	"42Cyt_TMH_K5"	0	454	1173	1051
7	5	3	"cbpF"	"74N_term_wCS_O5"	0	455	729	613
7	6	3	"spr0693"	"34N_term_C9"	0	456	2548	2360
7	7	3	"ezrA"	"75N_term_G9"	0	457	2800	2010
7	8	3	"pepXP"	"72N_term_K9"	0	458	3266	2784
7	9	3	"phtD"	"44N_term_O9"	0	459	4731	3815
7	1	4	"spr0693"	"34N_term_C9"	0	460	2614	2507
7	2	4	"ezrA"	"75N_term_G9"	0	461	1020	868
7	3	4	"pepXP"	"72N_term_K9"	0	462	1046	919
7	4	4	"phtD"	"44N_term_O9"	0	463	1020	874
7	5	4	"phpA"	"27N_term_C13"	0	464	5712	5522
7	6	4	"srtA"	"64N_term_wCS_G13"	0	465	1935	1798
7	7	4	"adcA"	"23Lip_C1"	0	466	948	775
7	8	4	"sp_2093"	"76N_term_G1"	0	467	985	463
7	9	4	"comB"	"54N_term_K1"	0	468	1048	935
7	1	5	"srtA"	"64N_term_wCS_G13"	0	469	2163	2053
7	2	5	"adcA"	"23Lip_C1"	0	470	1005	882
7	3	5	"sp_2093"	"76N_term_G1"	0	471	701	580
7	4	5	"comB"	"54N_term_K1"	0	472	476	201
7	5	5	"pspA"	"4N_term_O1"	0	473	2674	1933
7	6	5	"pbpX"	"41N_term_C5"	0	474	1136	1004
7	7	5	"pbpA"	"9N_term_G5"	0	475	217	107
7	8	5	"spr0334"	"42Cyt_TMH_K5"	0	476	1171	1066
7	9	5	"cbpF"	"74N_term_wCS_O5"	0	477	705	608
7	1	6	"pbpX"	"41N_term_C5"	0	478	1406	1303
7	2	6	"pbpA"	"9N_term_G5"	0	479	216	110
7	3	6	"spr0334"	"42Cyt_TMH_K5"	0	480	1097	983
7	4	6	"cbpF"	"74N_term_wCS_O5"	0	481	642	504
7	5	6	"spr0693"	"34N_term_C9"	0	482	2561	2438
7	6	6	"ezrA"	"75N_term_G9"	0	483	815	707
7	7	6	"pepXP"	"72N_term_K9"	0	484	978	868
7	8	6	"phtD"	"44N_term_O9"	0	485	1011	908
7	9	6	"phpA"	"27N_term_C13"	0	486	6575	6480
7	1	7	"ezrA"	"75N_term_G9"	0	487	1035	931
7	2	7	"pepXP"	"72N_term_K9"	0	488	1061	939
7	3	7	"phtD"	"44N_term_O9"	0	489	1152	1021
7	4	7	"phpA"	"27N_term_C13"	0	490	5595	5162
7	5	7	"srtA"	"64N_term_wCS_G13"	0	491	1525	1402
7	6	7	"adcA"	"23Lip_C1"	0	492	791	681
7	7	7	"sp_2093"	"76N_term_G1"	0	493	874	763
7	8	7	"comB"	"54N_term_K1"	0	494	519	412
7	9	7	"pspA"	"4N_term_O1"	0	495	2111	2019
7	1	8	"adcA"	"23Lip_C1"	0	496	837	744
7	2	8	"sp_2093"	"76N_term_G1"	0	497	636	530
7	3	8	"comB"	"54N_term_K1"	0	498	448	335
7	4	8	"pspA"	"4N_term_O1"	0	499	1701	1579
7	5	8	"pbpX"	"41N_term_C5"	0	500	1547	1431
7	6	8	"pbpA"	"9N_term_G5"	0	501	290	190
7	7	8	"spr0334"	"42Cyt_TMH_K5"	0	502	886	785
7	8	8	"cbpF"	"74N_term_wCS_O5"	0	503	580	481
7	9	8	"spr0693"	"34N_term_C9"	0	504	2494	2401
8	1	1	"pbp1b"	"47Cyt_TMH_P5"	0	505	3089	2987
8	2	1	"pcpA"	"62N_term_wCS_D9"	0	506	393	285
8	3	1	"sphtra"	"8N_term_H9"	0	507	867	762
8	4	1	"cps4C"	"97Mult_L9"	0	508	1038	929
8	5	1	"rrgB"	"95Mult_P9"	0	509	1778	1560
8	6	1	"TMP"	"96Mult_D13"	0	510	2187	1472
8	7	1	"LambdaSa04"	"94Mult_H13"	-50	511	111	0
8	8	1	"Buffer"	"Normaliz_L13"	-50	512	403	271
8	9	1	"Buffer"	"Normaliz_P13"	-50	513	98	2
8	1	2	"TMP"	"96Mult_D13"	0	514	771	674
8	2	2	"LambdaSa04"	"94Mult_H13"	0	515	167	64
8	3	2	"potD"	"65N_term_D1"	0	516	2774	2674
8	4	2	"pgdA"	"40N_term_H1"	0	517	2213	2078
8	5	2	"spr1370"	"38Cyt_TMH_L1"	0	518	2596	1755
8	6	2	"spr1418"	"82N_term_P1"	0	519	2144	1270
8	7	2	"stkP"	"67Cyt_TMH_D5"	0	520	3113	2043
8	8	2	"spr1584"	"83N_term_H5"	0	521	4112	3097
8	9	2	"pbp2A"	"53N_term_L5"	0	522	4083	3872
8	1	3	"spr1418"	"82N_term_P1"	0	523	2940	2842
8	2	3	"stkP"	"67Cyt_TMH_D5"	0	524	2026	1932
8	3	3	"spr1584"	"83N_term_H5"	0	525	2196	2103
8	4	3	"pbp2A"	"53N_term_L5"	0	526	1600	1492
8	5	3	"pbp1b"	"47Cyt_TMH_P5"	0	527	2042	1913
8	6	3	"pcpA"	"62N_term_wCS_D9"	0	528	291	84
8	7	3	"sphtra"	"8N_term_H9"	0	529	259	-29
8	8	3	"cps4C"	"97Mult_L9"	0	530	2169	898
8	9	3	"rrgB"	"95Mult_P9"	-50	531	2994	1869
8	1	4	"pcpA"	"62N_term_wCS_D9"	0	532	375	269
8	2	4	"sphtra"	"8N_term_H9"	0	533	624	519
8	3	4	"cps4C"	"97Mult_L9"	0	534	667	562
8	4	4	"rrgB"	"95Mult_P9"	0	535	558	399
8	5	4	"TMP"	"96Mult_D13"	0	536	565	444
8	6	4	"LambdaSa04"	"94Mult_H13"	0	537	252	128
8	7	4	"potD"	"65N_term_D1"	0	538	1749	1429
8	8	4	"pgdA"	"40N_term_H1"	0	539	1863	233
8	9	4	"spr1370"	"38Cyt_TMH_L1"	0	540	2686	955
8	1	5	"LambdaSa04"	"94Mult_H13"	-50	541	205	99
8	2	5	"potD"	"65N_term_D1"	0	542	2412	2290
8	3	5	"pgdA"	"40N_term_H1"	0	543	2021	1915
8	4	5	"spr1370"	"38Cyt_TMH_L1"	0	544	2831	2717
8	5	5	"spr1418"	"82N_term_P1"	0	545	2086	1985
8	6	5	"stkP"	"67Cyt_TMH_D5"	0	546	1525	1424
8	7	5	"spr1584"	"83N_term_H5"	0	547	1621	1466
8	8	5	"pbp2A"	"53N_term_L5"	0	548	1354	443
8	9	5	"pbp1b"	"47Cyt_TMH_P5"	0	549	2829	1883
8	1	6	"stkP"	"67Cyt_TMH_D5"	0	550	1603	1506
8	2	6	"spr1584"	"83N_term_H5"	0	551	2000	1904
8	3	6	"pbp2A"	"53N_term_L5"	0	552	1543	1449
8	4	6	"pbp1b"	"47Cyt_TMH_P5"	0	553	1961	1847
8	5	6	"pcpA"	"62N_term_wCS_D9"	0	554	534	412
8	6	6	"sphtra"	"8N_term_H9"	0	555	249	145
8	7	6	"cps4C"	"97Mult_L9"	0	556	536	418
8	8	6	"rrgB"	"95Mult_P9"	0	557	624	418
8	9	6	"TMP"	"96Mult_D13"	0	558	610	507
8	1	7	"sphtra"	"8N_term_H9"	0	559	342	237
8	2	7	"cps4C"	"97Mult_L9"	0	560	906	662
8	3	7	"rrgB"	"95Mult_P9"	0	561	1674	1453
8	4	7	"TMP"	"96Mult_D13"	0	562	617	503
8	5	7	"LambdaSa04"	"94Mult_H13"	0	563	150	40
8	6	7	"potD"	"65N_term_D1"	0	564	1999	1899
8	7	7	"pgdA"	"40N_term_H1"	0	565	1925	1812
8	8	7	"spr1370"	"38Cyt_TMH_L1"	0	566	2870	2758
8	9	7	"spr1418"	"82N_term_P1"	0	567	1988	1900
8	1	8	"potD"	"65N_term_D1"	0	568	2320	2223
8	2	8	"pgdA"	"40N_term_H1"	0	569	1675	1572
8	3	8	"spr1370"	"38Cyt_TMH_L1"	0	570	2401	2304
8	4	8	"spr1418"	"82N_term_P1"	0	571	1794	1710
8	5	8	"stkP"	"67Cyt_TMH_D5"	0	572	1499	1418
8	6	8	"spr1584"	"83N_term_H5"	0	573	1455	1376
8	7	8	"pbp2A"	"53N_term_L5"	0	574	1310	1232
8	8	8	"pbp1b"	"47Cyt_TMH_P5"	0	575	2534	2458
8	9	8	"pcpA"	"62N_term_wCS_D9"	0	576	173	107
