# Supplementary material for: Data in support of proteomic analysis of pneumococcal pediatric clinical isolates to construct a protein array
Source: Data Brief. 2016 Feb 5;6:917–22. doi: 10.1016/j.dib.2016.01.057 (PMC4758182; doi:10.1016/j.dib.2016.01.057)
Supplement: Supplementary file 4 — Supplementary material [file mmc4.zip › Protein array raw data/IgG/C1_Sv18bis_IgG-Cy3.txt]

ATF	1.0
31	9    
"Type=GenePix Export 3"
"DateTime=2014/06/05 13:48:18"
"Settings=C:\Documents and Settings\Usuario\Escritorio\Datos Usuarios\Alfonso\Resultados ensayo\Junio 2014\Escaneado_5-6-14\Suero v18bis\Sv18bis_IgG-Cy3.gps"
"GalFile=C:\Documents and Settings\Usuario\Escritorio\Datos Usuarios\Alfonso\Gals\Gal_Alfonso.2.gal"
"PixelSize=5"
"Wavelengths=n/a	532"
"ImageFiles=n/a	C:\Documents and Settings\Usuario\Escritorio\Datos Usuarios\Alfonso\Resultados ensayo\Junio 2014\Escaneado_5-6-14\Suero v18bis\Sv18bis_IgG-Cy3.tif 1"
"NormalizationMethod=None"
"NormalizationFactors=n/a	1"
"JpegImage="
"StdDev=Type 1"
"RatioFormulations=W1/W2 (/532)"
"Barcode="
"BackgroundSubtraction=LocalFeature"
"ImageOrigin=0, 0"
"JpegOrigin=3290, 1615"
"Creator=GenePix Pro 4.1.1.4"
"Scanner=GenePix 4000B [92870]"
"FocusPosition=0"
"Temperature=31.21"
"LinesAveraged=1"
"Comment="
"PMTGain=n/a	400"
"ScanPower=n/a	100"
"LaserPower=n/a	3.47"
"LaserOnTime=n/a	43628"
"Filters=n/a	"
"ScanRegion=600,256,3840,1688"
"Supplier=BioRobotics"
"ArrayerSoftwareName=TAS Application Suite (MicroGrid II)"
"ArrayerSoftwareVersion=2.2.2.5"
"Block"	"Column"	"Row"	"Name"	"ID"	"Flags"	"Index"	"F532 Median"	"F532 Median - B532"
1	1	1	"ABC_N/P"	"90Mult_M8"	0	1	535	413
1	2	1	"spr1221"	"99Mult_A12"	0	2	554	376
1	3	1	"spr1403"	"91Mult_E12"	0	3	551	449
1	4	1	"spr1496"	"92Mult_I12"	0	4	346	241
1	5	1	"ABC_NP"	"100Mult_M12"	0	5	1037	934
1	6	1	"SP_0462"	"77CellW_A16"	0	6	1055	958
1	7	1	"SP_0464"	"81CellW_E16"	-50	7	382	257
1	8	1	"Buffer"	"Normaliz_I16"	-50	8	161	11
1	9	1	"Buffer"	"Normaliz_M16"	-50	9	142	-11
1	1	2	"SP_0462"	"77CellW_A16"	0	10	729	589
1	2	2	"SP_0464"	"81CellW_E16"	0	11	444	64
1	3	2	"fstH"	"84Mult_A4"	0	12	1367	987
1	4	2	"comA"	"85Mult_E4"	0	13	536	169
1	5	2	"zmpB"	"86Mult_I4"	-50	14	1278	811
1	6	2	"spr0601"	"98Mult_M4"	-50	15	981	465
1	7	2	"celB"	"87Mult_A8"	0	16	514	142
1	8	2	"iga"	"88Mult_E8"	0	17	2677	2446
1	9	2	"glnP"	"89Mult_I8"	0	18	462	-80
1	1	3	"spr0601"	"98Mult_M4"	0	19	350	233
1	2	3	"celB"	"87Mult_A8"	0	20	315	73
1	3	3	"iga"	"88Mult_E8"	0	21	1221	1119
1	4	3	"glnP"	"89Mult_I8"	0	22	228	6
1	5	3	"ABC_N/P"	"90Mult_M8"	0	23	310	18
1	6	3	"spr1221"	"99Mult_A12"	0	24	847	496
1	7	3	"spr1403"	"91Mult_E12"	0	25	903	527
1	8	3	"spr1496"	"92Mult_I12"	0	26	484	91
1	9	3	"ABC_NP"	"100Mult_M12"	0	27	2814	2040
1	1	4	"spr1221"	"99Mult_A12"	0	28	457	296
1	2	4	"spr1403"	"91Mult_E12"	0	29	288	127
1	3	4	"spr1496"	"92Mult_I12"	0	30	213	116
1	4	4	"ABC_NP"	"100Mult_M12"	0	31	614	451
1	5	4	"SP_0462"	"77CellW_A16"	0	32	1019	803
1	6	4	"SP_0464"	"81CellW_E16"	0	33	700	439
1	7	4	"fstH"	"84Mult_A4"	0	34	1921	1594
1	8	4	"comA"	"85Mult_E4"	0	35	967	299
1	9	4	"zmpB"	"86Mult_I4"	0	36	696	-50
1	1	5	"SP_0464"	"81CellW_E16"	0	37	642	526
1	2	5	"fstH"	"84Mult_A4"	0	38	1438	1271
1	3	5	"comA"	"85Mult_E4"	0	39	411	241
1	4	5	"zmpB"	"86Mult_I4"	-50	40	852	523
1	5	5	"spr0601"	"98Mult_M4"	0	41	445	202
1	6	5	"celB"	"87Mult_A8"	0	42	237	-39
1	7	5	"iga"	"88Mult_E8"	0	43	1330	986
1	8	5	"glnP"	"89Mult_I8"	-50	44	1242	607
1	9	5	"ABC_N/P"	"90Mult_M8"	-50	45	967	321
1	1	6	"celB"	"87Mult_A8"	0	46	217	110
1	2	6	"iga"	"88Mult_E8"	0	47	1167	1061
1	3	6	"glnP"	"89Mult_I8"	0	48	207	102
1	4	6	"ABC_N/P"	"90Mult_M8"	0	49	266	150
1	5	6	"spr1221"	"99Mult_A12"	0	50	577	444
1	6	6	"spr1403"	"91Mult_E12"	0	51	467	249
1	7	6	"spr1496"	"92Mult_I12"	0	52	395	145
1	8	6	"ABC_NP"	"100Mult_M12"	0	53	1627	1044
1	9	6	"SP_0462"	"77CellW_A16"	0	54	2007	1489
1	1	7	"spr1403"	"91Mult_E12"	0	55	512	393
1	2	7	"spr1496"	"92Mult_I12"	0	56	249	140
1	3	7	"ABC_NP"	"100Mult_M12"	0	57	1112	971
1	4	7	"SP_0462"	"77CellW_A16"	0	58	941	831
1	5	7	"SP_0464"	"81CellW_E16"	0	59	492	364
1	6	7	"fstH"	"84Mult_A4"	0	60	1816	1669
1	7	7	"comA"	"85Mult_E4"	0	61	887	682
1	8	7	"zmpB"	"86Mult_I4"	0	62	728	299
1	9	7	"spr0601"	"98Mult_M4"	0	63	683	319
1	1	8	"fstH"	"84Mult_A4"	0	64	2117	1971
1	2	8	"comA"	"85Mult_E4"	0	65	449	318
1	3	8	"zmpB"	"86Mult_I4"	0	66	322	175
1	4	8	"spr0601"	"98Mult_M4"	0	67	575	440
1	5	8	"celB"	"87Mult_A8"	0	68	440	335
1	6	8	"iga"	"88Mult_E8"	0	69	1459	1352
1	7	8	"glnP"	"89Mult_I8"	0	70	432	303
1	8	8	"ABC_N/P"	"90Mult_M8"	0	71	496	266
1	9	8	"spr1221"	"99Mult_A12"	0	72	820	686
2	1	1	"lytB"	"31CellW_N8"	0	73	2223	1963
2	2	1	"prtA"	"20CellW_B12"	0	74	1818	935
2	3	1	"bgaA"	"43CellW_F12"	-50	75	2987	2528
2	4	1	"nanA"	"46CellW_J12"	-50	76	2911	1317
2	5	1	"spr1652/pfbA"	"25CellW_N12"	-50	77	2840	2441
2	6	1	"nisP"	"39CellW_B16"	-50	78	998	860
2	7	1	"spr1906"	"73CellW_F16"	-50	79	272	182
2	8	1	"Buffer"	"Normaliz_J16"	-50	80	81	-4
2	9	1	"Buffer"	"Normaliz_N16"	-50	81	75	-5
2	1	2	"nisP"	"39CellW_B16"	-50	82	2971	446
2	2	2	"spr1906"	"73CellW_F16"	-50	83	1481	-1362
2	3	2	"psrP"	"71CellW_B4"	-50	84	4838	945
2	4	2	"pblB_nt"	"48CellW_F4"	-50	85	4961	687
2	5	2	"pblB_ct"	"49CellW_J4"	-50	86	4277	717
2	6	2	"spr0075/pfbB"	"24CellW_N4"	0	87	1858	199
2	7	2	"pulA"	"19CellW_B8"	-50	88	390	-659
2	8	2	"hysA"	"51CellW_F8"	-50	89	348	-32
2	9	2	"spr0328"	"26CellW_J8"	0	90	5377	5273
2	1	3	"spr0075/pfbB"	"24CellW_N4"	0	91	4761	1509
2	2	3	"pulA"	"19CellW_B8"	-50	92	493	-2326
2	3	3	"hysA"	"51CellW_F8"	0	93	508	52
2	4	3	"spr0328"	"26CellW_J8"	-50	94	3010	-468
2	5	3	"lytB"	"31CellW_N8"	-50	95	1626	721
2	6	3	"prtA"	"20CellW_B12"	-50	96	1242	-38
2	7	3	"bgaA"	"43CellW_F12"	-50	97	1456	296
2	8	3	"nanA"	"46CellW_J12"	-50	98	628	-483
2	9	3	"spr1652/pfbA"	"25CellW_N12"	-50	99	1109	818
2	1	4	"prtA"	"20CellW_B12"	-50	100	3341	3080
2	2	4	"bgaA"	"43CellW_F12"	-50	101	2056	-186
2	3	4	"nanA"	"46CellW_J12"	-50	102	1901	356
2	4	4	"spr1652/pfbA"	"25CellW_N12"	-50	103	2736	691
2	5	4	"nisP"	"39CellW_B16"	-50	104	875	764
2	6	4	"spr1906"	"73CellW_F16"	0	105	1864	1727
2	7	4	"psrP"	"71CellW_B4"	0	106	914	-181
2	8	4	"pblB_nt"	"48CellW_F4"	-50	107	1106	-471
2	9	4	"pblB_ct"	"49CellW_J4"	0	108	2994	1427
2	1	5	"spr1906"	"73CellW_F16"	0	109	574	422
2	2	5	"psrP"	"71CellW_B4"	0	110	2084	-727
2	3	5	"pblB_nt"	"48CellW_F4"	-50	111	4824	510
2	4	5	"pblB_ct"	"49CellW_J4"	-50	112	4710	654
2	5	5	"spr0075/pfbB"	"24CellW_N4"	-50	113	3373	1341
2	6	5	"pulA"	"19CellW_B8"	-50	114	1209	931
2	7	5	"hysA"	"51CellW_F8"	-50	115	2169	564
2	8	5	"spr0328"	"26CellW_J8"	-50	116	1660	155
2	9	5	"lytB"	"31CellW_N8"	0	117	630	437
2	1	6	"pulA"	"19CellW_B8"	0	118	315	172
2	2	6	"hysA"	"51CellW_F8"	0	119	849	116
2	3	6	"spr0328"	"26CellW_J8"	-50	120	3870	534
2	4	6	"lytB"	"31CellW_N8"	-50	121	2657	1642
2	5	6	"prtA"	"20CellW_B12"	-50	122	1175	807
2	6	6	"bgaA"	"43CellW_F12"	-50	123	3802	540
2	7	6	"nanA"	"46CellW_J12"	-50	124	3858	-268
2	8	6	"spr1652/pfbA"	"25CellW_N12"	-50	125	2601	1454
2	9	6	"nisP"	"39CellW_B16"	0	126	894	585
2	1	7	"bgaA"	"43CellW_F12"	0	127	2307	2193
2	2	7	"nanA"	"46CellW_J12"	-50	128	1527	1270
2	3	7	"spr1652/pfbA"	"25CellW_N12"	-50	129	3408	2305
2	4	7	"nisP"	"39CellW_B16"	0	130	1974	1683
2	5	7	"spr1906"	"73CellW_F16"	0	131	569	398
2	6	7	"psrP"	"71CellW_B4"	-50	132	4656	2709
2	7	7	"pblB_nt"	"48CellW_F4"	-50	133	4715	13
2	8	7	"pblB_ct"	"49CellW_J4"	-50	134	4260	564
2	9	7	"spr0075/pfbB"	"24CellW_N4"	-50	135	3453	195
2	1	8	"psrP"	"71CellW_B4"	0	136	1291	1176
2	2	8	"pblB_nt"	"48CellW_F4"	-50	137	995	856
2	3	8	"pblB_ct"	"49CellW_J4"	-50	138	5026	3791
2	4	8	"spr0075/pfbB"	"24CellW_N4"	-50	139	3489	3171
2	5	8	"pulA"	"19CellW_B8"	-50	140	250	139
2	6	8	"hysA"	"51CellW_F8"	0	141	452	332
2	7	8	"spr0328"	"26CellW_J8"	-50	142	5038	4884
2	8	8	"lytB"	"31CellW_N8"	-50	143	3571	3439
2	9	8	"prtA"	"20CellW_B12"	-50	144	3647	432
3	1	1	"nanB"	"58Secret_O8"	0	145	4215	4127
3	2	1	"spr1875"	"7Secret_C12"	0	146	2811	2718
3	3	1	"galU"	"21Secret_G12"	0	147	1399	1296
3	4	1	"cbpA"	"5Secret_K12"	0	148	2127	2023
3	5	1	"gsp_781"	"2Secret_O12"	0	149	11706	11615
3	6	1	"Control_1"	"C16"	0	150	6418	6339
3	7	1	"Control_2"	"G16"	0	151	214	140
3	8	1	"Buffer"	"Normaliz_K16"	-50	152	76	5
3	9	1	"Buffer"	"Normaliz_O16"	-50	153	68	2
3	1	2	"Control_1"	"C16"	0	154	5417	5321
3	2	2	"Control_2"	"G16"	-50	155	112	17
3	3	2	"bloodAB"	"59Secret_C4"	0	156	2466	720
3	4	2	"strH"	"32Secret_G4"	0	157	4000	1869
3	5	2	"lysM"	"50Secret_K4"	0	158	800	-641
3	6	2	"lytB"	"63Secret_O4"	0	159	3144	1969
3	7	2	"phtE"	"45Secret_C8"	0	160	1842	1111
3	8	2	"spr0931"	"36Secret_G8"	0	161	1007	289
3	9	2	"lytC"	"56Secret_K8"	0	162	1712	1616
3	1	3	"lytB"	"63Secret_O4"	0	163	1374	1271
3	2	3	"phtE"	"45Secret_C8"	0	164	4472	4373
3	3	3	"spr0931"	"36Secret_G8"	0	165	1326	1198
3	4	3	"lytC"	"56Secret_K8"	0	166	1569	1140
3	5	3	"nanB"	"58Secret_O8"	-50	167	3239	1817
3	6	3	"spr1875"	"7Secret_C12"	-50	168	3162	1000
3	7	3	"galU"	"21Secret_G12"	-50	169	1595	-224
3	8	3	"cbpA"	"5Secret_K12"	-50	170	1424	-201
3	9	3	"gsp_781"	"2Secret_O12"	0	171	6735	5844
3	1	4	"spr1875"	"7Secret_C12"	0	172	2556	2461
3	2	4	"galU"	"21Secret_G12"	0	173	1487	1351
3	3	4	"cbpA"	"5Secret_K12"	0	174	3245	3132
3	4	4	"gsp_781"	"2Secret_O12"	0	175	10720	10623
3	5	4	"Control_1"	"C16"	0	176	8237	8149
3	6	4	"Control_2"	"G16"	-50	177	107	3
3	7	4	"bloodAB"	"59Secret_C4"	0	178	2488	-204
3	8	4	"strH"	"32Secret_G4"	-50	179	2937	58
3	9	4	"lysM"	"50Secret_K4"	0	180	3021	2934
3	1	5	"Control_2"	"G16"	0	181	148	61
3	2	5	"bloodAB"	"59Secret_C4"	0	182	2501	436
3	3	5	"strH"	"32Secret_G4"	-50	183	3401	1279
3	4	5	"lysM"	"50Secret_K4"	0	184	1046	926
3	5	5	"lytB"	"63Secret_O4"	0	185	1952	1855
3	6	5	"phtE"	"45Secret_C8"	0	186	4250	4137
3	7	5	"spr0931"	"36Secret_G8"	-50	187	2497	-267
3	8	5	"lytC"	"56Secret_K8"	0	188	1375	336
3	9	5	"nanB"	"58Secret_O8"	0	189	4267	4186
3	1	6	"phtE"	"45Secret_C8"	0	190	4622	4536
3	2	6	"spr0931"	"36Secret_G8"	0	191	1230	1118
3	3	6	"lytC"	"56Secret_K8"	0	192	1340	1219
3	4	6	"nanB"	"58Secret_O8"	0	193	3760	3660
3	5	6	"spr1875"	"7Secret_C12"	0	194	1873	1770
3	6	6	"galU"	"21Secret_G12"	0	195	1660	156
3	7	6	"cbpA"	"5Secret_K12"	-50	196	3662	1721
3	8	6	"gsp_781"	"2Secret_O12"	0	197	11198	11089
3	9	6	"Control_1"	"C16"	0	198	7544	7464
3	1	7	"galU"	"21Secret_G12"	0	199	1801	1686
3	2	7	"cbpA"	"5Secret_K12"	0	200	2368	2249
3	3	7	"gsp_781"	"2Secret_O12"	0	201	10970	10871
3	4	7	"Control_1"	"C16"	0	202	8294	8210
3	5	7	"Control_2"	"G16"	0	203	202	115
3	6	7	"bloodAB"	"59Secret_C4"	0	204	2694	300
3	7	7	"strH"	"32Secret_G4"	-50	205	4534	722
3	8	7	"lysM"	"50Secret_K4"	0	206	1520	1403
3	9	7	"lytB"	"63Secret_O4"	0	207	2186	2107
3	1	8	"bloodAB"	"59Secret_C4"	0	208	2388	2251
3	2	8	"strH"	"32Secret_G4"	-50	209	3362	1894
3	3	8	"lysM"	"50Secret_K4"	0	210	1317	1215
3	4	8	"lytB"	"63Secret_O4"	0	211	1499	1416
3	5	8	"phtE"	"45Secret_C8"	0	212	4736	4653
3	6	8	"spr0931"	"36Secret_G8"	0	213	2108	1961
3	7	8	"lytC"	"56Secret_K8"	0	214	2232	2063
3	8	8	"nanB"	"58Secret_O8"	0	215	3873	3787
3	9	8	"spr1875"	"7Secret_C12"	0	216	2297	2219
4	1	1	"Control_10"	"P8"	-50	217	427	358
4	2	1	"Control_11"	"D12"	-50	218	266	193
4	3	1	"Control_12"	"H12"	0	219	183	110
4	4	1	"Buffer"	"Normaliz_L12"	-50	220	76	4
4	5	1	"Buffer"	"Normaliz_P12"	-50	221	74	1
4	6	1	"Control+"	"Rango0.2_D16"	0	222	6925	6826
4	7	1	"Control+"	"Rango0.1_H16"	-50	223	1106	1020
4	8	1	"Buffer"	"Normaliz_L16"	-50	224	81	-2
4	9	1	"Buffer"	"Normaliz_P16"	-50	225	73	-4
4	1	2	"Control+"	"Rango0.2_D16"	0	226	6746	6658
4	2	2	"Control+"	"Rango0.1_H16"	-50	227	5514	1432
4	3	2	"Control_3"	"D4"	0	228	3090	2998
4	4	2	"Control_4"	"H4"	0	229	139	56
4	5	2	"Control_5"	"L4"	-50	230	89	0
4	6	2	"Control_6"	"P4"	-50	231	1976	1851
4	7	2	"Control_7"	"D8"	-50	232	1402	1297
4	8	2	"Control_8"	"H8"	-50	233	81	2
4	9	2	"Control_9"	"L8"	-50	234	92	14
4	1	3	"Control_6"	"P4"	-50	235	107	25
4	2	3	"Control_7"	"D8"	-50	236	127	29
4	3	3	"Control_8"	"H8"	-50	237	107	8
4	4	3	"Control_9"	"L8"	0	238	144	54
4	5	3	"Control_10"	"P8"	-50	239	126	25
4	6	3	"Control_11"	"D12"	-50	240	135	-11
4	7	3	"Control_12"	"H12"	0	241	274	147
4	8	3	"Buffer"	"Normaliz_L12"	-50	242	93	-3
4	9	3	"Buffer"	"Normaliz_P12"	-50	243	92	-1
4	1	4	"Control_11"	"D12"	-50	244	776	685
4	2	4	"Control_12"	"H12"	-50	245	205	106
4	3	4	"Buffer"	"Normaliz_L12"	-50	246	121	7
4	4	4	"Buffer"	"Normaliz_P12"	-50	247	114	-9
4	5	4	"Control+"	"Rango0.2_D16"	-50	248	6621	3581
4	6	4	"Control+"	"Rango0.1_H16"	-50	249	2758	2509
4	7	4	"Control_3"	"D4"	0	250	1590	1418
4	8	4	"Control_4"	"H4"	-50	251	140	0
4	9	4	"Control_5"	"L4"	-50	252	125	2
4	1	5	"Control+"	"Rango0.1_H16"	0	253	7038	6842
4	2	5	"Control_3"	"D4"	-50	254	5685	5463
4	3	5	"Control_4"	"H4"	-50	255	165	-4
4	4	5	"Control_5"	"L4"	-50	256	150	-14
4	5	5	"Control_6"	"P4"	-50	257	2990	2796
4	6	5	"Control_7"	"D8"	-50	258	247	12
4	7	5	"Control_8"	"H8"	-50	259	198	5
4	8	5	"Control_9"	"L8"	0	260	209	43
4	9	5	"Control_10"	"P8"	-50	261	184	31
4	1	6	"Control_7"	"D8"	0	262	1661	1472
4	2	6	"Control_8"	"H8"	-50	263	197	-11
4	3	6	"Control_9"	"L8"	0	264	262	55
4	4	6	"Control_10"	"P8"	-50	265	220	21
4	5	6	"Control_11"	"D12"	-50	266	191	-7
4	6	6	"Control_12"	"H12"	0	267	378	165
4	7	6	"Buffer"	"Normaliz_L12"	-50	268	228	15
4	8	6	"Buffer"	"Normaliz_P12"	-50	269	204	15
4	9	6	"Control+"	"Rango0.2_D16"	0	270	7302	7136
4	1	7	"Control_12"	"H12"	0	271	350	138
4	2	7	"Buffer"	"Normaliz_L12"	-50	272	221	1
4	3	7	"Buffer"	"Normaliz_P12"	-50	273	230	6
4	4	7	"Control+"	"Rango0.2_D16"	0	274	7387	7130
4	5	7	"Control+"	"Rango0.1_H16"	-50	275	2519	2287
4	6	7	"Control_3"	"D4"	0	276	2198	1986
4	7	7	"Control_4"	"H4"	-50	277	237	29
4	8	7	"Control_5"	"L4"	-50	278	183	0
4	9	7	"Control_6"	"P4"	-50	279	3962	512
4	1	8	"Control_3"	"D4"	0	280	1628	1405
4	2	8	"Control_4"	"H4"	0	281	285	58
4	3	8	"Control_5"	"L4"	-50	282	225	-2
4	4	8	"Control_6"	"P4"	-50	283	2465	2220
4	5	8	"Control_7"	"D8"	-50	284	2487	2261
4	6	8	"Control_8"	"H8"	-50	285	212	7
4	7	8	"Control_9"	"L8"	0	286	236	44
4	8	8	"Control_10"	"P8"	0	287	287	122
4	9	8	"Control_11"	"D12"	-50	288	3756	43
5	1	1	"GADPH"	"68Cyt_M7"	0	289	4050	3949
5	2	1	"abc_sbp_2"	"30Lip_A11"	0	290	3970	3873
5	3	1	"abc_sbp"	"29Lip_E11"	0	291	1103	1000
5	4	1	"spr0174"	"79Lip_I11"	0	292	2047	1528
5	5	1	"aliA"	"10Lip_M11"	-50	293	1810	769
5	6	1	"slrA"	"17Lip_A15"	-50	294	1382	945
5	7	1	"spr0747"	"37Lip_E15"	-50	295	1004	911
5	8	1	"Buffer"	"Normaliz_I15"	-50	296	85	4
5	9	1	"Buffer"	"Normaliz_M15"	-50	297	78	1
5	1	2	"slrA"	"17Lip_A15"	0	298	2422	2319
5	2	2	"spr0747"	"37Lip_E15"	0	299	3128	3028
5	3	2	"spxB"	"13Cyt_A3"	0	300	2046	1944
5	4	2	"clpP"	"66Cyt_E3"	-50	301	2715	1216
5	5	2	"pavA"	"69Cyt_I3"	-50	302	2941	532
5	6	2	"eno"	"14Cyt_M3"	-50	303	4302	1285
5	7	2	"PppA"	"70Cyt_A7"	0	304	1726	659
5	8	2	"ply"	"11Cyt_E7"	0	305	2220	2063
5	9	2	"lytA"	"12Cyt_I7"	0	306	3821	3725
5	1	3	"eno"	"14Cyt_M3"	0	307	3761	3666
5	2	3	"PppA"	"70Cyt_A7"	0	308	2027	1931
5	3	3	"ply"	"11Cyt_E7"	0	309	5806	5657
5	4	3	"lytA"	"12Cyt_I7"	0	310	5201	2446
5	5	3	"GADPH"	"68Cyt_M7"	-50	311	3042	83
5	6	3	"abc_sbp_2"	"30Lip_A11"	-50	312	4015	227
5	7	3	"abc_sbp"	"29Lip_E11"	-50	313	1649	-1784
5	8	3	"spr0174"	"79Lip_I11"	-50	314	2088	754
5	9	3	"aliA"	"10Lip_M11"	0	315	2308	1117
5	1	4	"abc_sbp_2"	"30Lip_A11"	0	316	4346	4253
5	2	4	"abc_sbp"	"29Lip_E11"	0	317	892	794
5	3	4	"spr0174"	"79Lip_I11"	0	318	1789	1670
5	4	4	"aliA"	"10Lip_M11"	0	319	2380	537
5	5	4	"slrA"	"17Lip_A15"	0	320	1889	-558
5	6	4	"spr0747"	"37Lip_E15"	-50	321	3416	-178
5	7	4	"spxB"	"13Cyt_A3"	-50	322	4114	556
5	8	4	"clpP"	"66Cyt_E3"	0	323	4940	3166
5	9	4	"pavA"	"69Cyt_I3"	0	324	3842	3578
5	1	5	"spr0747"	"37Lip_E15"	0	325	2149	2055
5	2	5	"spxB"	"13Cyt_A3"	0	326	1891	1790
5	3	5	"clpP"	"66Cyt_E3"	0	327	2036	1941
5	4	5	"pavA"	"69Cyt_I3"	0	328	2075	1178
5	5	5	"eno"	"14Cyt_M3"	0	329	3045	1165
5	6	5	"PppA"	"70Cyt_A7"	-50	330	3448	0
5	7	5	"ply"	"11Cyt_E7"	-50	331	4787	1028
5	8	5	"lytA"	"12Cyt_I7"	0	332	4792	1701
5	9	5	"GADPH"	"68Cyt_M7"	0	333	3270	3142
5	1	6	"PppA"	"70Cyt_A7"	0	334	2274	2179
5	2	6	"ply"	"11Cyt_E7"	0	335	8322	8228
5	3	6	"lytA"	"12Cyt_I7"	0	336	7680	7587
5	4	6	"GADPH"	"68Cyt_M7"	0	337	3497	3354
5	5	6	"abc_sbp_2"	"30Lip_A11"	0	338	2752	1057
5	6	6	"abc_sbp"	"29Lip_E11"	-50	339	1630	-70
5	7	6	"spr0174"	"79Lip_I11"	-50	340	3213	14
5	8	6	"aliA"	"10Lip_M11"	0	341	2141	-18
5	9	6	"slrA"	"17Lip_A15"	0	342	2359	2226
5	1	7	"abc_sbp"	"29Lip_E11"	0	343	1139	1049
5	2	7	"spr0174"	"79Lip_I11"	0	344	706	619
5	3	7	"aliA"	"10Lip_M11"	0	345	1239	1152
5	4	7	"slrA"	"17Lip_A15"	0	346	1765	1651
5	5	7	"spr0747"	"37Lip_E15"	0	347	1976	1738
5	6	7	"spxB"	"13Cyt_A3"	0	348	1728	1089
5	7	7	"clpP"	"66Cyt_E3"	0	349	2087	926
5	8	7	"pavA"	"69Cyt_I3"	0	350	1711	1579
5	9	7	"eno"	"14Cyt_M3"	0	351	3720	3609
5	1	8	"spxB"	"13Cyt_A3"	0	352	2089	1995
5	2	8	"clpP"	"66Cyt_E3"	0	353	2140	2049
5	3	8	"pavA"	"69Cyt_I3"	0	354	1813	1721
5	4	8	"eno"	"14Cyt_M3"	0	355	3455	3353
5	5	8	"PppA"	"70Cyt_A7"	0	356	1771	1663
5	6	8	"ply"	"11Cyt_E7"	0	357	7604	7499
5	7	8	"lytA"	"12Cyt_I7"	0	358	7700	7592
5	8	8	"GADPH"	"68Cyt_M7"	0	359	2819	2714
5	9	8	"abc_sbp_2"	"30Lip_A11"	0	360	3470	3374
6	1	1	"psaA"	"6Lip_N7"	0	361	6472	6355
6	2	1	"ABC_SBP"	"57Lip_B11"	0	362	7349	7216
6	3	1	"ABC_SBP"	"52Lip_F11"	0	363	2911	2744
6	4	1	"piuA"	"18Lip_J11"	0	364	3540	3257
6	5	1	"amiA"	"3Lip_N11"	0	365	3883	837
6	6	1	"msmE"	"78Lip_B15"	-50	366	3206	2755
6	7	1	"MalX"	"22Lip_F15"	-50	367	1377	920
6	8	1	"Buffer"	"Normaliz_J15"	-50	368	312	-35
6	9	1	"Buffer"	"Normaliz_N15"	-50	369	184	-60
6	1	2	"msmE"	"78Lip_B15"	0	370	2180	2055
6	2	2	"MalX"	"22Lip_F15"	0	371	3524	3376
6	3	2	"prsA_ppmA"	"16Lip_B3"	0	372	2504	2344
6	4	2	"lmb"	"33Lip_F3"	0	373	5984	5731
6	5	2	"piaA"	"15Lip_J3"	-50	374	5201	-100
6	6	2	"phtA"	"55Lip_N3"	-50	375	1781	-2469
6	7	2	"glnH"	"28Lip_B7"	0	376	2810	1542
6	8	2	"pstS"	"80Lip_F7"	0	377	2979	2756
6	9	2	"aliB"	"1Lip_J7"	0	378	512	303
6	1	3	"phtA"	"55Lip_N3"	0	379	9935	9815
6	2	3	"glnH"	"28Lip_B7"	0	380	3763	3603
6	3	3	"pstS"	"80Lip_F7"	0	381	2181	1983
6	4	3	"aliB"	"1Lip_J7"	-50	382	6820	1960
6	5	3	"psaA"	"6Lip_N7"	-50	383	6890	849
6	6	3	"ABC_SBP"	"57Lip_B11"	-50	384	5661	831
6	7	3	"ABC_SBP"	"52Lip_F11"	-50	385	583	-1165
6	8	3	"piuA"	"18Lip_J11"	-50	386	527	-534
6	9	3	"amiA"	"3Lip_N11"	-50	387	1013	271
6	1	4	"ABC_SBP"	"57Lip_B11"	0	388	6792	6676
6	2	4	"ABC_SBP"	"52Lip_F11"	0	389	2401	2244
6	3	4	"piuA"	"18Lip_J11"	0	390	3133	2973
6	4	4	"amiA"	"3Lip_N11"	0	391	3590	37
6	5	4	"msmE"	"78Lip_B15"	-50	392	4546	190
6	6	4	"MalX"	"22Lip_F15"	-50	393	3991	1142
6	7	4	"prsA_ppmA"	"16Lip_B3"	0	394	2420	341
6	8	4	"lmb"	"33Lip_F3"	-50	395	1943	764
6	9	4	"piaA"	"15Lip_J3"	0	396	4546	4365
6	1	5	"MalX"	"22Lip_F15"	0	397	3427	3312
6	2	5	"prsA_ppmA"	"16Lip_B3"	0	398	2941	2798
6	3	5	"lmb"	"33Lip_F3"	0	399	2433	2294
6	4	5	"piaA"	"15Lip_J3"	0	400	3822	3543
6	5	5	"phtA"	"55Lip_N3"	0	401	8165	7259
6	6	5	"glnH"	"28Lip_B7"	0	402	2672	1723
6	7	5	"pstS"	"80Lip_F7"	0	403	2513	603
6	8	5	"aliB"	"1Lip_J7"	0	404	1217	672
6	9	5	"psaA"	"6Lip_N7"	0	405	4392	4245
6	1	6	"glnH"	"28Lip_B7"	0	406	4007	3874
6	2	6	"pstS"	"80Lip_F7"	0	407	2071	1927
6	3	6	"aliB"	"1Lip_J7"	0	408	1295	1149
6	4	6	"psaA"	"6Lip_N7"	0	409	4718	4506
6	5	6	"ABC_SBP"	"57Lip_B11"	0	410	6274	6052
6	6	6	"ABC_SBP"	"52Lip_F11"	0	411	2165	1953
6	7	6	"piuA"	"18Lip_J11"	0	412	2482	2025
6	8	6	"amiA"	"3Lip_N11"	0	413	2407	1892
6	9	6	"msmE"	"78Lip_B15"	0	414	2440	2283
6	1	7	"ABC_SBP"	"52Lip_F11"	0	415	2768	2623
6	2	7	"piuA"	"18Lip_J11"	0	416	3046	2893
6	3	7	"amiA"	"3Lip_N11"	0	417	2599	2413
6	4	7	"msmE"	"78Lip_B15"	0	418	3278	3033
6	5	7	"MalX"	"22Lip_F15"	0	419	2683	2494
6	6	7	"prsA_ppmA"	"16Lip_B3"	0	420	2013	1845
6	7	7	"lmb"	"33Lip_F3"	0	421	2382	2181
6	8	7	"piaA"	"15Lip_J3"	0	422	3996	3771
6	9	7	"phtA"	"55Lip_N3"	0	423	7791	7477
6	1	8	"prsA_ppmA"	"16Lip_B3"	0	424	2344	2224
6	2	8	"lmb"	"33Lip_F3"	0	425	2646	2517
6	3	8	"piaA"	"15Lip_J3"	0	426	3698	3560
6	4	8	"phtA"	"55Lip_N3"	0	427	9454	9313
6	5	8	"glnH"	"28Lip_B7"	0	428	3495	3349
6	6	8	"pstS"	"80Lip_F7"	0	429	1904	1755
6	7	8	"aliB"	"1Lip_J7"	0	430	1226	1084
6	8	8	"psaA"	"6Lip_N7"	0	431	4248	4098
6	9	8	"ABC_SBP"	"57Lip_B11"	0	432	5564	5432
7	1	1	"cbpF"	"74N_term_wCS_O7"	0	433	1108	1003
7	2	1	"spr0693"	"34N_term_C11"	0	434	3559	3446
7	3	1	"ezrA"	"75N_term_G11"	0	435	1262	1160
7	4	1	"pepXP"	"72N_term_K11"	0	436	1373	1274
7	5	1	"phtD"	"44N_term_O11"	0	437	1971	1880
7	6	1	"phpA"	"27N_term_C15"	0	438	5911	5630
7	7	1	"srtA"	"64N_term_wCS_G15"	-50	439	4868	4760
7	8	1	"Buffer"	"Normaliz_K15"	-50	440	82	7
7	9	1	"Buffer"	"Normaliz_O15"	-50	441	72	2
7	1	2	"phpA"	"27N_term_C15"	0	442	6993	6843
7	2	2	"srtA"	"64N_term_wCS_G15"	0	443	1407	1226
7	3	2	"adcA"	"23Lip_C3"	0	444	1779	1612
7	4	2	"sp_2093"	"76N_term_G3"	0	445	1048	645
7	5	2	"comB"	"54N_term_K3"	0	446	961	282
7	6	2	"pspA"	"4N_term_O3"	0	447	2496	-52
7	7	2	"pbpX"	"41N_term_C7"	0	448	2996	1590
7	8	2	"pbpA"	"9N_term_G7"	0	449	379	-47
7	9	2	"spr0334"	"42Cyt_TMH_K7"	-50	450	1618	1504
7	1	3	"pspA"	"4N_term_O3"	0	451	1617	1457
7	2	3	"pbpX"	"41N_term_C7"	0	452	1630	1444
7	3	3	"pbpA"	"9N_term_G7"	0	453	475	308
7	4	3	"spr0334"	"42Cyt_TMH_K7"	0	454	1333	972
7	5	3	"cbpF"	"74N_term_wCS_O7"	0	455	2781	167
7	6	3	"spr0693"	"34N_term_C11"	0	456	2290	1167
7	7	3	"ezrA"	"75N_term_G11"	0	457	1765	1009
7	8	3	"pepXP"	"72N_term_K11"	0	458	2425	1497
7	9	3	"phtD"	"44N_term_O11"	-50	459	1715	814
7	1	4	"spr0693"	"34N_term_C11"	0	460	2678	2502
7	2	4	"ezrA"	"75N_term_G11"	0	461	1718	1508
7	3	4	"pepXP"	"72N_term_K11"	0	462	1136	1008
7	4	4	"phtD"	"44N_term_O11"	0	463	1205	1058
7	5	4	"phpA"	"27N_term_C15"	0	464	5525	5192
7	6	4	"srtA"	"64N_term_wCS_G15"	0	465	1999	1092
7	7	4	"adcA"	"23Lip_C3"	0	466	1476	-17
7	8	4	"sp_2093"	"76N_term_G3"	0	467	1711	418
7	9	4	"comB"	"54N_term_K3"	0	468	3171	1846
7	1	5	"srtA"	"64N_term_wCS_G15"	0	469	1617	1447
7	2	5	"adcA"	"23Lip_C3"	0	470	1519	1306
7	3	5	"sp_2093"	"76N_term_G3"	0	471	1087	953
7	4	5	"comB"	"54N_term_K3"	0	472	731	555
7	5	5	"pspA"	"4N_term_O3"	0	473	1911	1524
7	6	5	"pbpX"	"41N_term_C7"	0	474	1303	425
7	7	5	"pbpA"	"9N_term_G7"	0	475	2113	-243
7	8	5	"spr0334"	"42Cyt_TMH_K7"	-50	476	2101	-160
7	9	5	"cbpF"	"74N_term_wCS_O7"	0	477	2763	1406
7	1	6	"pbpX"	"41N_term_C7"	0	478	1663	1530
7	2	6	"pbpA"	"9N_term_G7"	0	479	790	596
7	3	6	"spr0334"	"42Cyt_TMH_K7"	0	480	1173	1013
7	4	6	"cbpF"	"74N_term_wCS_O7"	0	481	862	532
7	5	6	"spr0693"	"34N_term_C11"	0	482	2502	766
7	6	6	"ezrA"	"75N_term_G11"	-50	483	890	-12
7	7	6	"pepXP"	"72N_term_K11"	0	484	1789	310
7	8	6	"phtD"	"44N_term_O11"	-50	485	3498	1079
7	9	6	"phpA"	"27N_term_C15"	0	486	4138	3528
7	1	7	"ezrA"	"75N_term_G11"	0	487	1110	989
7	2	7	"pepXP"	"72N_term_K11"	0	488	1281	1139
7	3	7	"phtD"	"44N_term_O11"	0	489	1692	1550
7	4	7	"phpA"	"27N_term_C15"	0	490	6418	6226
7	5	7	"srtA"	"64N_term_wCS_G15"	0	491	1771	1499
7	6	7	"adcA"	"23Lip_C3"	0	492	1667	1038
7	7	7	"sp_2093"	"76N_term_G3"	0	493	1040	126
7	8	7	"comB"	"54N_term_K3"	0	494	1060	-543
7	9	7	"pspA"	"4N_term_O3"	0	495	3237	3044
7	1	8	"adcA"	"23Lip_C3"	0	496	829	705
7	2	8	"sp_2093"	"76N_term_G3"	0	497	995	822
7	3	8	"comB"	"54N_term_K3"	0	498	802	646
7	4	8	"pspA"	"4N_term_O3"	0	499	1264	1101
7	5	8	"pbpX"	"41N_term_C7"	0	500	1655	1477
7	6	8	"pbpA"	"9N_term_G7"	0	501	654	522
7	7	8	"spr0334"	"42Cyt_TMH_K7"	0	502	1213	1081
7	8	8	"cbpF"	"74N_term_wCS_O7"	0	503	2090	1931
7	9	8	"spr0693"	"34N_term_C11"	0	504	3314	3220
8	1	1	"pbp1b"	"47Cyt_TMH_P7"	0	505	3298	3164
8	2	1	"pcpA"	"62N_term_wCS_D11"	0	506	1118	975
8	3	1	"sphtra"	"8N_term_H11"	0	507	354	223
8	4	1	"cps4C"	"97Mult_L11"	0	508	1465	1323
8	5	1	"rrgB"	"95Mult_P11"	0	509	961	734
8	6	1	"TMP"	"96Mult_D15"	0	510	933	751
8	7	1	"LambdaSa04"	"94Mult_H15"	-50	511	150	3
8	8	1	"Buffer"	"Normaliz_L15"	-50	512	103	4
8	9	1	"Buffer"	"Normaliz_P15"	0	513	167	67
8	1	2	"TMP"	"96Mult_D15"	0	514	1623	1494
8	2	2	"LambdaSa04"	"94Mult_H15"	0	515	676	524
8	3	2	"potD"	"65N_term_D3"	0	516	4390	4074
8	4	2	"pgdA"	"40N_term_H3"	0	517	2184	-390
8	5	2	"spr1370"	"38Cyt_TMH_L3"	-50	518	2212	673
8	6	2	"spr1418"	"82N_term_P3"	0	519	5849	4052
8	7	2	"stkP"	"67Cyt_TMH_D7"	0	520	2634	845
8	8	2	"spr1584"	"83N_term_H7"	0	521	4518	4254
8	9	2	"pbp2A"	"53N_term_L7"	-50	522	5823	5705
8	1	3	"spr1418"	"82N_term_P3"	0	523	4977	4851
8	2	3	"stkP"	"67Cyt_TMH_D7"	0	524	2250	1841
8	3	3	"spr1584"	"83N_term_H7"	0	525	4831	2557
8	4	3	"pbp2A"	"53N_term_L7"	-50	526	4255	350
8	5	3	"pbp1b"	"47Cyt_TMH_P7"	0	527	4488	1737
8	6	3	"pcpA"	"62N_term_wCS_D11"	-50	528	1731	170
8	7	3	"sphtra"	"8N_term_H11"	-50	529	1353	17
8	8	3	"cps4C"	"97Mult_L11"	0	530	1720	243
8	9	3	"rrgB"	"95Mult_P11"	-50	531	4752	852
8	1	4	"pcpA"	"62N_term_wCS_D11"	0	532	1599	1478
8	2	4	"sphtra"	"8N_term_H11"	0	533	787	599
8	3	4	"cps4C"	"97Mult_L11"	0	534	2427	2241
8	4	4	"rrgB"	"95Mult_P11"	0	535	3821	144
8	5	4	"TMP"	"96Mult_D15"	0	536	3684	402
8	6	4	"LambdaSa04"	"94Mult_H15"	0	537	253	-207
8	7	4	"potD"	"65N_term_D3"	0	538	2969	1502
8	8	4	"pgdA"	"40N_term_H3"	0	539	3781	1349
8	9	4	"spr1370"	"38Cyt_TMH_L3"	-50	540	4215	3616
8	1	5	"LambdaSa04"	"94Mult_H15"	0	541	939	815
8	2	5	"potD"	"65N_term_D3"	0	542	2905	2658
8	3	5	"pgdA"	"40N_term_H3"	0	543	3332	2047
8	4	5	"spr1370"	"38Cyt_TMH_L3"	-50	544	3966	223
8	5	5	"spr1418"	"82N_term_P3"	0	545	4668	1424
8	6	5	"stkP"	"67Cyt_TMH_D7"	0	546	2022	1220
8	7	5	"spr1584"	"83N_term_H7"	0	547	3507	1732
8	8	5	"pbp2A"	"53N_term_L7"	0	548	2957	824
8	9	5	"pbp1b"	"47Cyt_TMH_P7"	0	549	3294	2867
8	1	6	"stkP"	"67Cyt_TMH_D7"	0	550	1905	1746
8	2	6	"spr1584"	"83N_term_H7"	0	551	3029	1766
8	3	6	"pbp2A"	"53N_term_L7"	0	552	3549	3263
8	4	6	"pbp1b"	"47Cyt_TMH_P7"	0	553	4104	635
8	5	6	"pcpA"	"62N_term_wCS_D11"	0	554	2094	-289
8	6	6	"sphtra"	"8N_term_H11"	0	555	497	-388
8	7	6	"cps4C"	"97Mult_L11"	0	556	1527	125
8	8	6	"rrgB"	"95Mult_P11"	0	557	1486	-279
8	9	6	"TMP"	"96Mult_D15"	0	558	1403	334
8	1	7	"sphtra"	"8N_term_H11"	0	559	881	746
8	2	7	"cps4C"	"97Mult_L11"	0	560	695	131
8	3	7	"rrgB"	"95Mult_P11"	0	561	2465	2274
8	4	7	"TMP"	"96Mult_D15"	0	562	2258	-79
8	5	7	"LambdaSa04"	"94Mult_H15"	0	563	707	-564
8	6	7	"potD"	"65N_term_D3"	0	564	4003	3497
8	7	7	"pgdA"	"40N_term_H3"	0	565	4079	797
8	8	7	"spr1370"	"38Cyt_TMH_L3"	0	566	4003	185
8	9	7	"spr1418"	"82N_term_P3"	0	567	3946	3753
8	1	8	"potD"	"65N_term_D3"	0	568	3509	3379
8	2	8	"pgdA"	"40N_term_H3"	0	569	3004	2787
8	3	8	"spr1370"	"38Cyt_TMH_L3"	0	570	3354	3218
8	4	8	"spr1418"	"82N_term_P3"	0	571	4258	4125
8	5	8	"stkP"	"67Cyt_TMH_D7"	0	572	2211	2085
8	6	8	"spr1584"	"83N_term_H7"	0	573	4474	4349
8	7	8	"pbp2A"	"53N_term_L7"	0	574	4173	3777
8	8	8	"pbp1b"	"47Cyt_TMH_P7"	0	575	3482	2581
8	9	8	"pcpA"	"62N_term_wCS_D11"	0	576	1098	1000
