# Supplementary material for: Data in support of proteomic analysis of pneumococcal pediatric clinical isolates to construct a protein array
Source: Data Brief. 2016 Feb 5;6:917–22. doi: 10.1016/j.dib.2016.01.057 (PMC4758182; doi:10.1016/j.dib.2016.01.057)
Supplement: Supplementary file 4 — Supplementary material [file mmc4.zip › Protein array raw data/IgG/C1_Sv19_IgG-Cy3.txt]

ATF	1.0
31	9    
"Type=GenePix Export 3"
"DateTime=2014/05/07 13:55:01"
"Settings=C:\Documents and Settings\Usuario\Escritorio\Datos Usuarios\Alfonso\Resultados ensayo\Mayo 2014\Escaneado _07-05-14\Suero v19\Sv19_IgG-Cy3.gps"
"GalFile=C:\Documents and Settings\Usuario\Escritorio\Datos Usuarios\Alfonso\Gals\Gal_Alfonso.2.gal"
"PixelSize=5"
"Wavelengths=n/a	532"
"ImageFiles=n/a	C:\Documents and Settings\Usuario\Escritorio\Datos Usuarios\Alfonso\Resultados ensayo\Mayo 2014\Escaneado _07-05-14\Suero v19\Sv19_IgG-Cy3.tif 1"
"NormalizationMethod=None"
"NormalizationFactors=n/a	1"
"JpegImage="
"StdDev=Type 1"
"RatioFormulations=W1/W2 (/532)"
"Barcode="
"BackgroundSubtraction=LocalFeature"
"ImageOrigin=0, 0"
"JpegOrigin=3320, 19540"
"Creator=GenePix Pro 4.1.1.4"
"Scanner=GenePix 4000B [92870]"
"FocusPosition=0"
"Temperature=31.45"
"LinesAveraged=1"
"Comment="
"PMTGain=n/a	400"
"ScanPower=n/a	100"
"LaserPower=n/a	3.57"
"LaserOnTime=n/a	43457"
"Filters=n/a	"
"ScanRegion=616,3874,3840,5245"
"Supplier=BioRobotics"
"ArrayerSoftwareName=TAS Application Suite (MicroGrid II)"
"ArrayerSoftwareVersion=2.2.2.5"
"Block"	"Column"	"Row"	"Name"	"ID"	"Flags"	"Index"	"F532 Median"	"F532 Median - B532"
1	1	1	"ABC_N/P"	"90Mult_M8"	0	1	182	8
1	2	1	"spr1221"	"99Mult_A12"	0	2	366	220
1	3	1	"spr1403"	"91Mult_E12"	0	3	352	225
1	4	1	"spr1496"	"92Mult_I12"	0	4	142	22
1	5	1	"ABC_NP"	"100Mult_M12"	0	5	547	418
1	6	1	"SP_0462"	"77CellW_A16"	0	6	556	432
1	7	1	"SP_0464"	"81CellW_E16"	0	7	712	583
1	8	1	"Buffer"	"Normaliz_I16"	-50	8	116	-8
1	9	1	"Buffer"	"Normaliz_M16"	-50	9	132	6
1	1	2	"SP_0462"	"77CellW_A16"	0	10	665	558
1	2	2	"SP_0464"	"81CellW_E16"	0	11	262	150
1	3	2	"fstH"	"84Mult_A4"	0	12	927	834
1	4	2	"comA"	"85Mult_E4"	0	13	245	117
1	5	2	"zmpB"	"86Mult_I4"	0	14	192	36
1	6	2	"spr0601"	"98Mult_M4"	0	15	223	-98
1	7	2	"celB"	"87Mult_A8"	0	16	458	155
1	8	2	"iga"	"88Mult_E8"	0	17	2698	2565
1	9	2	"glnP"	"89Mult_I8"	0	18	491	362
1	1	3	"spr0601"	"98Mult_M4"	0	19	318	229
1	2	3	"celB"	"87Mult_A8"	0	20	134	47
1	3	3	"iga"	"88Mult_E8"	0	21	492	408
1	4	3	"glnP"	"89Mult_I8"	0	22	133	-5
1	5	3	"ABC_N/P"	"90Mult_M8"	0	23	144	-10
1	6	3	"spr1221"	"99Mult_A12"	0	24	257	-96
1	7	3	"spr1403"	"91Mult_E12"	0	25	1630	1322
1	8	3	"spr1496"	"92Mult_I12"	0	26	599	220
1	9	3	"ABC_NP"	"100Mult_M12"	0	27	3868	3695
1	1	4	"spr1221"	"99Mult_A12"	0	28	345	260
1	2	4	"spr1403"	"91Mult_E12"	0	29	275	189
1	3	4	"spr1496"	"92Mult_I12"	0	30	144	57
1	4	4	"ABC_NP"	"100Mult_M12"	0	31	691	552
1	5	4	"SP_0462"	"77CellW_A16"	0	32	595	415
1	6	4	"SP_0464"	"81CellW_E16"	0	33	216	38
1	7	4	"fstH"	"84Mult_A4"	0	34	867	682
1	8	4	"comA"	"85Mult_E4"	0	35	880	450
1	9	4	"zmpB"	"86Mult_I4"	0	36	822	689
1	1	5	"SP_0464"	"81CellW_E16"	0	37	316	230
1	2	5	"fstH"	"84Mult_A4"	0	38	915	831
1	3	5	"comA"	"85Mult_E4"	0	39	215	129
1	4	5	"zmpB"	"86Mult_I4"	0	40	131	45
1	5	5	"spr0601"	"98Mult_M4"	0	41	198	111
1	6	5	"celB"	"87Mult_A8"	0	42	140	24
1	7	5	"iga"	"88Mult_E8"	0	43	636	488
1	8	5	"glnP"	"89Mult_I8"	0	44	272	75
1	9	5	"ABC_N/P"	"90Mult_M8"	0	45	572	468
1	1	6	"celB"	"87Mult_A8"	0	46	159	75
1	2	6	"iga"	"88Mult_E8"	0	47	625	547
1	3	6	"glnP"	"89Mult_I8"	0	48	134	56
1	4	6	"ABC_N/P"	"90Mult_M8"	0	49	153	73
1	5	6	"spr1221"	"99Mult_A12"	0	50	275	193
1	6	6	"spr1403"	"91Mult_E12"	0	51	321	238
1	7	6	"spr1496"	"92Mult_I12"	0	52	171	71
1	8	6	"ABC_NP"	"100Mult_M12"	0	53	859	758
1	9	6	"SP_0462"	"77CellW_A16"	0	54	830	749
1	1	7	"spr1403"	"91Mult_E12"	0	55	566	480
1	2	7	"spr1496"	"92Mult_I12"	0	56	161	77
1	3	7	"ABC_NP"	"100Mult_M12"	0	57	749	661
1	4	7	"SP_0462"	"77CellW_A16"	0	58	488	374
1	5	7	"SP_0464"	"81CellW_E16"	0	59	495	354
1	6	7	"fstH"	"84Mult_A4"	0	60	1185	1100
1	7	7	"comA"	"85Mult_E4"	0	61	236	152
1	8	7	"zmpB"	"86Mult_I4"	0	62	159	76
1	9	7	"spr0601"	"98Mult_M4"	0	63	277	195
1	1	8	"fstH"	"84Mult_A4"	0	64	1307	1219
1	2	8	"comA"	"85Mult_E4"	0	65	278	191
1	3	8	"zmpB"	"86Mult_I4"	0	66	227	135
1	4	8	"spr0601"	"98Mult_M4"	0	67	326	228
1	5	8	"celB"	"87Mult_A8"	0	68	217	119
1	6	8	"iga"	"88Mult_E8"	0	69	909	828
1	7	8	"glnP"	"89Mult_I8"	0	70	167	82
1	8	8	"ABC_N/P"	"90Mult_M8"	0	71	198	114
1	9	8	"spr1221"	"99Mult_A12"	0	72	402	321
2	1	1	"lytB"	"31CellW_N8"	0	73	2405	2218
2	2	1	"prtA"	"20CellW_B12"	0	74	1386	1157
2	3	1	"bgaA"	"43CellW_F12"	0	75	2219	1944
2	4	1	"nanA"	"46CellW_J12"	0	76	524	218
2	5	1	"spr1652/pfbA"	"25CellW_N12"	0	77	1907	1607
2	6	1	"nisP"	"39CellW_B16"	0	78	655	404
2	7	1	"spr1906"	"73CellW_F16"	0	79	1029	849
2	8	1	"Buffer"	"Normaliz_J16"	0	80	391	230
2	9	1	"Buffer"	"Normaliz_N16"	-50	81	144	-9
2	1	2	"nisP"	"39CellW_B16"	-50	82	2015	711
2	2	2	"spr1906"	"73CellW_F16"	0	83	1590	-18
2	3	2	"psrP"	"71CellW_B4"	-50	84	4232	1687
2	4	2	"pblB_nt"	"48CellW_F4"	-50	85	3282	725
2	5	2	"pblB_ct"	"49CellW_J4"	0	86	3910	1807
2	6	2	"spr0075/pfbB"	"24CellW_N4"	-50	87	3553	1272
2	7	2	"pulA"	"19CellW_B8"	-50	88	4417	1993
2	8	2	"hysA"	"51CellW_F8"	0	89	1077	901
2	9	2	"spr0328"	"26CellW_J8"	0	90	2926	2750
2	1	3	"spr0075/pfbB"	"24CellW_N4"	0	91	3779	2012
2	2	3	"pulA"	"19CellW_B8"	0	92	852	-210
2	3	3	"hysA"	"51CellW_F8"	0	93	954	750
2	4	3	"spr0328"	"26CellW_J8"	0	94	1372	310
2	5	3	"lytB"	"31CellW_N8"	0	95	1049	658
2	6	3	"prtA"	"20CellW_B12"	0	96	879	657
2	7	3	"bgaA"	"43CellW_F12"	-50	97	2339	-49
2	8	3	"nanA"	"46CellW_J12"	-50	98	839	360
2	9	3	"spr1652/pfbA"	"25CellW_N12"	-50	99	3789	3335
2	1	4	"prtA"	"20CellW_B12"	0	100	1051	844
2	2	4	"bgaA"	"43CellW_F12"	0	101	1705	274
2	3	4	"nanA"	"46CellW_J12"	0	102	869	322
2	4	4	"spr1652/pfbA"	"25CellW_N12"	0	103	1574	840
2	5	4	"nisP"	"39CellW_B16"	0	104	659	411
2	6	4	"spr1906"	"73CellW_F16"	0	105	516	246
2	7	4	"psrP"	"71CellW_B4"	-50	106	3636	785
2	8	4	"pblB_nt"	"48CellW_F4"	-50	107	2683	-8
2	9	4	"pblB_ct"	"49CellW_J4"	0	108	3127	1372
2	1	5	"spr1906"	"73CellW_F16"	0	109	1051	829
2	2	5	"psrP"	"71CellW_B4"	-50	110	3388	614
2	3	5	"pblB_nt"	"48CellW_F4"	-50	111	3949	877
2	4	5	"pblB_ct"	"49CellW_J4"	-50	112	3619	1025
2	5	5	"spr0075/pfbB"	"24CellW_N4"	0	113	3370	1945
2	6	5	"pulA"	"19CellW_B8"	0	114	632	183
2	7	5	"hysA"	"51CellW_F8"	0	115	909	243
2	8	5	"spr0328"	"26CellW_J8"	0	116	1250	421
2	9	5	"lytB"	"31CellW_N8"	0	117	1611	1400
2	1	6	"pulA"	"19CellW_B8"	0	118	574	340
2	2	6	"hysA"	"51CellW_F8"	0	119	1008	125
2	3	6	"spr0328"	"26CellW_J8"	0	120	1372	1125
2	4	6	"lytB"	"31CellW_N8"	0	121	1011	737
2	5	6	"prtA"	"20CellW_B12"	0	122	1010	790
2	6	6	"bgaA"	"43CellW_F12"	0	123	1723	1423
2	7	6	"nanA"	"46CellW_J12"	0	124	561	342
2	8	6	"spr1652/pfbA"	"25CellW_N12"	0	125	2480	2280
2	9	6	"nisP"	"39CellW_B16"	0	126	626	407
2	1	7	"bgaA"	"43CellW_F12"	0	127	2299	2072
2	2	7	"nanA"	"46CellW_J12"	0	128	296	-62
2	3	7	"spr1652/pfbA"	"25CellW_N12"	0	129	2004	1798
2	4	7	"nisP"	"39CellW_B16"	0	130	2189	1980
2	5	7	"spr1906"	"73CellW_F16"	0	131	1358	1052
2	6	7	"psrP"	"71CellW_B4"	-50	132	4161	1511
2	7	7	"pblB_nt"	"48CellW_F4"	-50	133	3192	1046
2	8	7	"pblB_ct"	"49CellW_J4"	-50	134	2544	838
2	9	7	"spr0075/pfbB"	"24CellW_N4"	-50	135	3711	1715
2	1	8	"psrP"	"71CellW_B4"	-50	136	2187	1716
2	2	8	"pblB_nt"	"48CellW_F4"	-50	137	3219	1335
2	3	8	"pblB_ct"	"49CellW_J4"	-50	138	3186	1760
2	4	8	"spr0075/pfbB"	"24CellW_N4"	0	139	1757	369
2	5	8	"pulA"	"19CellW_B8"	0	140	688	438
2	6	8	"hysA"	"51CellW_F8"	0	141	986	756
2	7	8	"spr0328"	"26CellW_J8"	0	142	1255	1043
2	8	8	"lytB"	"31CellW_N8"	0	143	1120	944
2	9	8	"prtA"	"20CellW_B12"	0	144	1282	1108
3	1	1	"nanB"	"58Secret_O8"	0	145	3220	3082
3	2	1	"spr1875"	"7Secret_C12"	0	146	2102	1971
3	3	1	"galU"	"21Secret_G12"	0	147	2124	1992
3	4	1	"cbpA"	"5Secret_K12"	0	148	2851	2717
3	5	1	"gsp_781"	"2Secret_O12"	0	149	19790	19672
3	6	1	"Control_1"	"C16"	0	150	1742	1635
3	7	1	"Control_2"	"G16"	-50	151	119	7
3	8	1	"Buffer"	"Normaliz_K16"	-50	152	130	11
3	9	1	"Buffer"	"Normaliz_O16"	-50	153	121	-2
3	1	2	"Control_1"	"C16"	0	154	1585	1463
3	2	2	"Control_2"	"G16"	0	155	140	16
3	3	2	"bloodAB"	"59Secret_C4"	0	156	2031	1879
3	4	2	"strH"	"32Secret_G4"	0	157	6471	4786
3	5	2	"lysM"	"50Secret_K4"	0	158	1595	1436
3	6	2	"lytB"	"63Secret_O4"	0	159	1473	1343
3	7	2	"phtE"	"45Secret_C8"	0	160	3506	2929
3	8	2	"spr0931"	"36Secret_G8"	0	161	3956	3401
3	9	2	"lytC"	"56Secret_K8"	0	162	3582	3406
3	1	3	"lytB"	"63Secret_O4"	0	163	1259	1134
3	2	3	"phtE"	"45Secret_C8"	0	164	1208	1074
3	3	3	"spr0931"	"36Secret_G8"	0	165	1605	1431
3	4	3	"lytC"	"56Secret_K8"	0	166	2164	950
3	5	3	"nanB"	"58Secret_O8"	0	167	2745	2591
3	6	3	"spr1875"	"7Secret_C12"	0	168	2018	1885
3	7	3	"galU"	"21Secret_G12"	0	169	2235	424
3	8	3	"cbpA"	"5Secret_K12"	0	170	1470	-1015
3	9	3	"gsp_781"	"2Secret_O12"	0	171	17514	14621
3	1	4	"spr1875"	"7Secret_C12"	0	172	1824	1696
3	2	4	"galU"	"21Secret_G12"	0	173	1950	1719
3	3	4	"cbpA"	"5Secret_K12"	0	174	2537	2315
3	4	4	"gsp_781"	"2Secret_O12"	0	175	18434	18248
3	5	4	"Control_1"	"C16"	0	176	1862	1748
3	6	4	"Control_2"	"G16"	-50	177	115	-6
3	7	4	"bloodAB"	"59Secret_C4"	0	178	2447	-322
3	8	4	"strH"	"32Secret_G4"	0	179	4509	735
3	9	4	"lysM"	"50Secret_K4"	0	180	2404	1966
3	1	5	"Control_2"	"G16"	-50	181	122	6
3	2	5	"bloodAB"	"59Secret_C4"	0	182	1803	1244
3	3	5	"strH"	"32Secret_G4"	-50	183	6733	3661
3	4	5	"lysM"	"50Secret_K4"	-50	184	1673	654
3	5	5	"lytB"	"63Secret_O4"	0	185	1360	1217
3	6	5	"phtE"	"45Secret_C8"	0	186	1383	1265
3	7	5	"spr0931"	"36Secret_G8"	0	187	1662	1510
3	8	5	"lytC"	"56Secret_K8"	0	188	1664	1538
3	9	5	"nanB"	"58Secret_O8"	0	189	3442	3338
3	1	6	"phtE"	"45Secret_C8"	0	190	1332	1210
3	2	6	"spr0931"	"36Secret_G8"	0	191	1686	1528
3	3	6	"lytC"	"56Secret_K8"	0	192	2024	1705
3	4	6	"nanB"	"58Secret_O8"	0	193	3021	2834
3	5	6	"spr1875"	"7Secret_C12"	0	194	2017	1862
3	6	6	"galU"	"21Secret_G12"	0	195	2192	2033
3	7	6	"cbpA"	"5Secret_K12"	0	196	1471	1341
3	8	6	"gsp_781"	"2Secret_O12"	0	197	18732	18621
3	9	6	"Control_1"	"C16"	0	198	2093	1989
3	1	7	"galU"	"21Secret_G12"	0	199	2277	2127
3	2	7	"cbpA"	"5Secret_K12"	0	200	2894	1017
3	3	7	"gsp_781"	"2Secret_O12"	0	201	19384	19241
3	4	7	"Control_1"	"C16"	0	202	1951	1828
3	5	7	"Control_2"	"G16"	-50	203	128	7
3	6	7	"bloodAB"	"59Secret_C4"	0	204	2626	1208
3	7	7	"strH"	"32Secret_G4"	0	205	7966	5182
3	8	7	"lysM"	"50Secret_K4"	0	206	1910	1761
3	9	7	"lytB"	"63Secret_O4"	0	207	2177	2066
3	1	8	"bloodAB"	"59Secret_C4"	0	208	2481	2335
3	2	8	"strH"	"32Secret_G4"	-50	209	2342	-87
3	3	8	"lysM"	"50Secret_K4"	0	210	3061	2924
3	4	8	"lytB"	"63Secret_O4"	0	211	1799	1671
3	5	8	"phtE"	"45Secret_C8"	0	212	1496	1369
3	6	8	"spr0931"	"36Secret_G8"	0	213	2287	2152
3	7	8	"lytC"	"56Secret_K8"	0	214	2260	2124
3	8	8	"nanB"	"58Secret_O8"	0	215	3615	3500
3	9	8	"spr1875"	"7Secret_C12"	0	216	2197	2084
4	1	1	"Control_10"	"P8"	0	217	257	133
4	2	1	"Control_11"	"D12"	0	218	200	79
4	3	1	"Control_12"	"H12"	0	219	627	515
4	4	1	"Buffer"	"Normaliz_L12"	-50	220	125	8
4	5	1	"Buffer"	"Normaliz_P12"	-50	221	102	-12
4	6	1	"Control+"	"Rango0.2_D16"	0	222	3020	2877
4	7	1	"Control+"	"Rango0.1_H16"	0	223	496	393
4	8	1	"Buffer"	"Normaliz_L16"	-50	224	88	-1
4	9	1	"Buffer"	"Normaliz_P16"	-50	225	79	-1
4	1	2	"Control+"	"Rango0.2_D16"	0	226	4534	4411
4	2	2	"Control+"	"Rango0.1_H16"	0	227	812	689
4	3	2	"Control_3"	"D4"	0	228	1554	1442
4	4	2	"Control_4"	"H4"	-50	229	131	11
4	5	2	"Control_5"	"L4"	0	230	347	234
4	6	2	"Control_6"	"P4"	-50	231	105	-10
4	7	2	"Control_7"	"D8"	0	232	196	84
4	8	2	"Control_8"	"H8"	-50	233	108	9
4	9	2	"Control_9"	"L8"	0	234	141	63
4	1	3	"Control_6"	"P4"	-50	235	121	-12
4	2	3	"Control_7"	"D8"	0	236	420	272
4	3	3	"Control_8"	"H8"	-50	237	146	14
4	4	3	"Control_9"	"L8"	0	238	247	129
4	5	3	"Control_10"	"P8"	-50	239	219	100
4	6	3	"Control_11"	"D12"	-50	240	132	19
4	7	3	"Control_12"	"H12"	0	241	488	380
4	8	3	"Buffer"	"Normaliz_L12"	-50	242	109	5
4	9	3	"Buffer"	"Normaliz_P12"	-50	243	74	-2
4	1	4	"Control_11"	"D12"	-50	244	153	21
4	2	4	"Control_12"	"H12"	0	245	717	578
4	3	4	"Buffer"	"Normaliz_L12"	-50	246	140	1
4	4	4	"Buffer"	"Normaliz_P12"	-50	247	107	-17
4	5	4	"Control+"	"Rango0.2_D16"	0	248	3470	3327
4	6	4	"Control+"	"Rango0.1_H16"	0	249	728	615
4	7	4	"Control_3"	"D4"	0	250	1467	1365
4	8	4	"Control_4"	"H4"	-50	251	97	2
4	9	4	"Control_5"	"L4"	0	252	236	159
4	1	5	"Control+"	"Rango0.1_H16"	0	253	4902	4779
4	2	5	"Control_3"	"D4"	0	254	1572	1453
4	3	5	"Control_4"	"H4"	-50	255	143	11
4	4	5	"Control_5"	"L4"	0	256	524	391
4	5	5	"Control_6"	"P4"	-50	257	107	-14
4	6	5	"Control_7"	"D8"	0	258	307	186
4	7	5	"Control_8"	"H8"	-50	259	118	11
4	8	5	"Control_9"	"L8"	0	260	266	164
4	9	5	"Control_10"	"P8"	0	261	177	95
4	1	6	"Control_7"	"D8"	0	262	302	177
4	2	6	"Control_8"	"H8"	-50	263	135	9
4	3	6	"Control_9"	"L8"	0	264	314	190
4	4	6	"Control_10"	"P8"	-50	265	234	103
4	5	6	"Control_11"	"D12"	0	266	193	79
4	6	6	"Control_12"	"H12"	0	267	776	661
4	7	6	"Buffer"	"Normaliz_L12"	-50	268	121	13
4	8	6	"Buffer"	"Normaliz_P12"	-50	269	87	-3
4	9	6	"Control+"	"Rango0.2_D16"	0	270	2120	2045
4	1	7	"Control_12"	"H12"	0	271	815	692
4	2	7	"Buffer"	"Normaliz_L12"	-50	272	134	10
4	3	7	"Buffer"	"Normaliz_P12"	-50	273	110	-11
4	4	7	"Control+"	"Rango0.2_D16"	0	274	3837	3614
4	5	7	"Control+"	"Rango0.1_H16"	0	275	710	599
4	6	7	"Control_3"	"D4"	0	276	1448	1348
4	7	7	"Control_4"	"H4"	-50	277	96	7
4	8	7	"Control_5"	"L4"	0	278	239	160
4	9	7	"Control_6"	"P4"	-50	279	84	11
4	1	8	"Control_3"	"D4"	0	280	3210	3089
4	2	8	"Control_4"	"H4"	-50	281	131	10
4	3	8	"Control_5"	"L4"	0	282	404	296
4	4	8	"Control_6"	"P4"	-50	283	106	-4
4	5	8	"Control_7"	"D8"	0	284	277	163
4	6	8	"Control_8"	"H8"	-50	285	111	14
4	7	8	"Control_9"	"L8"	0	286	218	132
4	8	8	"Control_10"	"P8"	0	287	193	113
4	9	8	"Control_11"	"D12"	0	288	143	67
5	1	1	"GADPH"	"68Cyt_M7"	0	289	1425	1340
5	2	1	"abc_sbp_2"	"30Lip_A11"	0	290	1671	1588
5	3	1	"abc_sbp"	"29Lip_E11"	0	291	1251	1173
5	4	1	"spr0174"	"79Lip_I11"	0	292	846	766
5	5	1	"aliA"	"10Lip_M11"	0	293	816	606
5	6	1	"slrA"	"17Lip_A15"	0	294	1936	827
5	7	1	"spr0747"	"37Lip_E15"	0	295	1190	1045
5	8	1	"Buffer"	"Normaliz_I15"	-50	296	88	7
5	9	1	"Buffer"	"Normaliz_M15"	-50	297	74	0
5	1	2	"slrA"	"17Lip_A15"	0	298	1129	1044
5	2	2	"spr0747"	"37Lip_E15"	0	299	979	888
5	3	2	"spxB"	"13Cyt_A3"	0	300	1868	1780
5	4	2	"clpP"	"66Cyt_E3"	0	301	1514	1417
5	5	2	"pavA"	"69Cyt_I3"	0	302	1178	786
5	6	2	"eno"	"14Cyt_M3"	0	303	2771	1826
5	7	2	"PppA"	"70Cyt_A7"	0	304	3068	1847
5	8	2	"ply"	"11Cyt_E7"	0	305	3152	1824
5	9	2	"lytA"	"12Cyt_I7"	0	306	5688	5600
5	1	3	"eno"	"14Cyt_M3"	0	307	2305	2228
5	2	3	"PppA"	"70Cyt_A7"	0	308	1183	1109
5	3	3	"ply"	"11Cyt_E7"	0	309	2355	2280
5	4	3	"lytA"	"12Cyt_I7"	0	310	2562	2475
5	5	3	"GADPH"	"68Cyt_M7"	0	311	1363	1188
5	6	3	"abc_sbp_2"	"30Lip_A11"	-50	312	1154	70
5	7	3	"abc_sbp"	"29Lip_E11"	-50	313	1215	-138
5	8	3	"spr0174"	"79Lip_I11"	0	314	2065	428
5	9	3	"aliA"	"10Lip_M11"	0	315	3753	2136
5	1	4	"abc_sbp_2"	"30Lip_A11"	0	316	1665	1586
5	2	4	"abc_sbp"	"29Lip_E11"	0	317	852	701
5	3	4	"spr0174"	"79Lip_I11"	0	318	1589	936
5	4	4	"aliA"	"10Lip_M11"	0	319	1020	614
5	5	4	"slrA"	"17Lip_A15"	0	320	999	723
5	6	4	"spr0747"	"37Lip_E15"	0	321	1380	166
5	7	4	"spxB"	"13Cyt_A3"	0	322	2031	669
5	8	4	"clpP"	"66Cyt_E3"	0	323	3818	2169
5	9	4	"pavA"	"69Cyt_I3"	-50	324	2444	784
5	1	5	"spr0747"	"37Lip_E15"	0	325	875	795
5	2	5	"spxB"	"13Cyt_A3"	0	326	1564	1469
5	3	5	"clpP"	"66Cyt_E3"	0	327	1245	1088
5	4	5	"pavA"	"69Cyt_I3"	0	328	1023	938
5	5	5	"eno"	"14Cyt_M3"	0	329	2217	2131
5	6	5	"PppA"	"70Cyt_A7"	0	330	1239	912
5	7	5	"ply"	"11Cyt_E7"	0	331	1705	964
5	8	5	"lytA"	"12Cyt_I7"	0	332	3315	2731
5	9	5	"GADPH"	"68Cyt_M7"	0	333	1840	1322
5	1	6	"PppA"	"70Cyt_A7"	0	334	1343	1266
5	2	6	"ply"	"11Cyt_E7"	0	335	2422	2345
5	3	6	"lytA"	"12Cyt_I7"	0	336	2811	2737
5	4	6	"GADPH"	"68Cyt_M7"	0	337	1293	1223
5	5	6	"abc_sbp_2"	"30Lip_A11"	0	338	1446	1372
5	6	6	"abc_sbp"	"29Lip_E11"	0	339	877	798
5	7	6	"spr0174"	"79Lip_I11"	0	340	745	658
5	8	6	"aliA"	"10Lip_M11"	0	341	864	787
5	9	6	"slrA"	"17Lip_A15"	0	342	1378	1303
5	1	7	"abc_sbp"	"29Lip_E11"	0	343	990	911
5	2	7	"spr0174"	"79Lip_I11"	0	344	677	590
5	3	7	"aliA"	"10Lip_M11"	0	345	701	615
5	4	7	"slrA"	"17Lip_A15"	0	346	1018	929
5	5	7	"spr0747"	"37Lip_E15"	0	347	857	760
5	6	7	"spxB"	"13Cyt_A3"	0	348	1716	1623
5	7	7	"clpP"	"66Cyt_E3"	0	349	1529	1429
5	8	7	"pavA"	"69Cyt_I3"	0	350	1181	1107
5	9	7	"eno"	"14Cyt_M3"	0	351	2705	2631
5	1	8	"spxB"	"13Cyt_A3"	0	352	1936	1851
5	2	8	"clpP"	"66Cyt_E3"	0	353	1685	1596
5	3	8	"pavA"	"69Cyt_I3"	0	354	1240	1162
5	4	8	"eno"	"14Cyt_M3"	0	355	2294	2206
5	5	8	"PppA"	"70Cyt_A7"	0	356	1169	1072
5	6	8	"ply"	"11Cyt_E7"	0	357	2578	2489
5	7	8	"lytA"	"12Cyt_I7"	0	358	3272	3186
5	8	8	"GADPH"	"68Cyt_M7"	0	359	1622	1543
5	9	8	"abc_sbp_2"	"30Lip_A11"	0	360	1934	1857
6	1	1	"psaA"	"6Lip_N7"	0	361	2522	2417
6	2	1	"ABC_SBP"	"57Lip_B11"	0	362	4538	4388
6	3	1	"ABC_SBP"	"52Lip_F11"	0	363	2155	1995
6	4	1	"piuA"	"18Lip_J11"	0	364	2419	2246
6	5	1	"amiA"	"3Lip_N11"	0	365	3059	2818
6	6	1	"msmE"	"78Lip_B15"	0	366	5482	3548
6	7	1	"MalX"	"22Lip_F15"	0	367	2516	2340
6	8	1	"Buffer"	"Normaliz_J15"	-50	368	150	10
6	9	1	"Buffer"	"Normaliz_N15"	-50	369	155	15
6	1	2	"msmE"	"78Lip_B15"	0	370	2115	2001
6	2	2	"MalX"	"22Lip_F15"	0	371	1971	1602
6	3	2	"prsA_ppmA"	"16Lip_B3"	0	372	2122	377
6	4	2	"lmb"	"33Lip_F3"	0	373	3293	829
6	5	2	"piaA"	"15Lip_J3"	0	374	2856	-92
6	6	2	"phtA"	"55Lip_N3"	0	375	4067	1005
6	7	2	"glnH"	"28Lip_B7"	0	376	2444	1105
6	8	2	"pstS"	"80Lip_F7"	0	377	4447	4031
6	9	2	"aliB"	"1Lip_J7"	0	378	2672	2505
6	1	3	"phtA"	"55Lip_N3"	0	379	4034	3937
6	2	3	"glnH"	"28Lip_B7"	0	380	2212	2066
6	3	3	"pstS"	"80Lip_F7"	0	381	1835	1653
6	4	3	"aliB"	"1Lip_J7"	0	382	1320	142
6	5	3	"psaA"	"6Lip_N7"	0	383	2464	399
6	6	3	"ABC_SBP"	"57Lip_B11"	0	384	4188	3843
6	7	3	"ABC_SBP"	"52Lip_F11"	0	385	1968	1248
6	8	3	"piuA"	"18Lip_J11"	0	386	1736	691
6	9	3	"amiA"	"3Lip_N11"	0	387	2657	1821
6	1	4	"ABC_SBP"	"57Lip_B11"	0	388	4259	4165
6	2	4	"ABC_SBP"	"52Lip_F11"	0	389	2827	2596
6	3	4	"piuA"	"18Lip_J11"	0	390	1393	1189
6	4	4	"amiA"	"3Lip_N11"	0	391	1462	1100
6	5	4	"msmE"	"78Lip_B15"	0	392	2316	1500
6	6	4	"MalX"	"22Lip_F15"	0	393	1981	1806
6	7	4	"prsA_ppmA"	"16Lip_B3"	0	394	2042	1259
6	8	4	"lmb"	"33Lip_F3"	0	395	2311	644
6	9	4	"piaA"	"15Lip_J3"	0	396	3279	1614
6	1	5	"MalX"	"22Lip_F15"	0	397	1934	1843
6	2	5	"prsA_ppmA"	"16Lip_B3"	0	398	1902	1368
6	3	5	"lmb"	"33Lip_F3"	0	399	2021	1848
6	4	5	"piaA"	"15Lip_J3"	0	400	3032	2832
6	5	5	"phtA"	"55Lip_N3"	0	401	4314	4040
6	6	5	"glnH"	"28Lip_B7"	0	402	2548	2390
6	7	5	"pstS"	"80Lip_F7"	0	403	2041	1811
6	8	5	"aliB"	"1Lip_J7"	0	404	2926	1314
6	9	5	"psaA"	"6Lip_N7"	0	405	2346	408
6	1	6	"glnH"	"28Lip_B7"	0	406	2735	2648
6	2	6	"pstS"	"80Lip_F7"	0	407	1376	1250
6	3	6	"aliB"	"1Lip_J7"	0	408	1533	1410
6	4	6	"psaA"	"6Lip_N7"	0	409	2295	2167
6	5	6	"ABC_SBP"	"57Lip_B11"	0	410	4228	4090
6	6	6	"ABC_SBP"	"52Lip_F11"	0	411	2024	1892
6	7	6	"piuA"	"18Lip_J11"	-50	412	460	320
6	8	6	"amiA"	"3Lip_N11"	0	413	1715	1566
6	9	6	"msmE"	"78Lip_B15"	0	414	2526	2357
6	1	7	"ABC_SBP"	"52Lip_F11"	0	415	2026	1938
6	2	7	"piuA"	"18Lip_J11"	0	416	1388	1269
6	3	7	"amiA"	"3Lip_N11"	0	417	1736	1615
6	4	7	"msmE"	"78Lip_B15"	0	418	2218	2078
6	5	7	"MalX"	"22Lip_F15"	0	419	1980	1834
6	6	7	"prsA_ppmA"	"16Lip_B3"	0	420	2037	1881
6	7	7	"lmb"	"33Lip_F3"	0	421	2422	2280
6	8	7	"piaA"	"15Lip_J3"	0	422	3241	3108
6	9	7	"phtA"	"55Lip_N3"	0	423	4897	4751
6	1	8	"prsA_ppmA"	"16Lip_B3"	0	424	2180	2088
6	2	8	"lmb"	"33Lip_F3"	0	425	2264	2158
6	3	8	"piaA"	"15Lip_J3"	0	426	2515	2408
6	4	8	"phtA"	"55Lip_N3"	0	427	4142	4010
6	5	8	"glnH"	"28Lip_B7"	0	428	2637	2485
6	6	8	"pstS"	"80Lip_F7"	0	429	1719	1573
6	7	8	"aliB"	"1Lip_J7"	0	430	1616	1478
6	8	8	"psaA"	"6Lip_N7"	0	431	2630	2494
6	9	8	"ABC_SBP"	"57Lip_B11"	0	432	5313	5171
7	1	1	"cbpF"	"74N_term_wCS_O7"	0	433	814	683
7	2	1	"spr0693"	"34N_term_C11"	0	434	1237	1091
7	3	1	"ezrA"	"75N_term_G11"	0	435	998	853
7	4	1	"pepXP"	"72N_term_K11"	0	436	2197	1633
7	5	1	"phtD"	"44N_term_O11"	0	437	5969	4304
7	6	1	"phpA"	"27N_term_C15"	0	438	4914	2374
7	7	1	"srtA"	"64N_term_wCS_G15"	0	439	3247	3116
7	8	1	"Buffer"	"Normaliz_K15"	-50	440	131	13
7	9	1	"Buffer"	"Normaliz_O15"	-50	441	112	1
7	1	2	"phpA"	"27N_term_C15"	0	442	3587	3435
7	2	2	"srtA"	"64N_term_wCS_G15"	0	443	2072	1659
7	3	2	"adcA"	"23Lip_C3"	0	444	1075	758
7	4	2	"sp_2093"	"76N_term_G3"	0	445	1301	153
7	5	2	"comB"	"54N_term_K3"	0	446	1127	-845
7	6	2	"pspA"	"4N_term_O3"	0	447	1545	-1271
7	7	2	"pbpX"	"41N_term_C7"	0	448	4758	3689
7	8	2	"pbpA"	"9N_term_G7"	0	449	1414	1234
7	9	2	"spr0334"	"42Cyt_TMH_K7"	0	450	5320	5190
7	1	3	"pspA"	"4N_term_O3"	0	451	1595	1456
7	2	3	"pbpX"	"41N_term_C7"	0	452	1674	1438
7	3	3	"pbpA"	"9N_term_G7"	0	453	673	460
7	4	3	"spr0334"	"42Cyt_TMH_K7"	0	454	1279	1031
7	5	3	"cbpF"	"74N_term_wCS_O7"	0	455	934	702
7	6	3	"spr0693"	"34N_term_C11"	0	456	1248	796
7	7	3	"ezrA"	"75N_term_G11"	0	457	1815	1302
7	8	3	"pepXP"	"72N_term_K11"	0	458	4003	3089
7	9	3	"phtD"	"44N_term_O11"	-50	459	5171	3399
7	1	4	"spr0693"	"34N_term_C11"	0	460	1269	1138
7	2	4	"ezrA"	"75N_term_G11"	0	461	823	634
7	3	4	"pepXP"	"72N_term_K11"	0	462	1014	811
7	4	4	"phtD"	"44N_term_O11"	0	463	1090	754
7	5	4	"phpA"	"27N_term_C15"	0	464	3593	3029
7	6	4	"srtA"	"64N_term_wCS_G15"	0	465	1635	933
7	7	4	"adcA"	"23Lip_C3"	0	466	1261	477
7	8	4	"sp_2093"	"76N_term_G3"	0	467	1102	131
7	9	4	"comB"	"54N_term_K3"	0	468	3786	2397
7	1	5	"srtA"	"64N_term_wCS_G15"	0	469	2083	1914
7	2	5	"adcA"	"23Lip_C3"	0	470	1354	1164
7	3	5	"sp_2093"	"76N_term_G3"	0	471	818	673
7	4	5	"comB"	"54N_term_K3"	0	472	651	497
7	5	5	"pspA"	"4N_term_O3"	0	473	1846	1683
7	6	5	"pbpX"	"41N_term_C7"	0	474	1782	1566
7	7	5	"pbpA"	"9N_term_G7"	0	475	450	234
7	8	5	"spr0334"	"42Cyt_TMH_K7"	0	476	1337	1187
7	9	5	"cbpF"	"74N_term_wCS_O7"	0	477	826	700
7	1	6	"pbpX"	"41N_term_C7"	0	478	1175	1052
7	2	6	"pbpA"	"9N_term_G7"	0	479	734	510
7	3	6	"spr0334"	"42Cyt_TMH_K7"	0	480	1411	1236
7	4	6	"cbpF"	"74N_term_wCS_O7"	0	481	764	626
7	5	6	"spr0693"	"34N_term_C11"	0	482	1190	1061
7	6	6	"ezrA"	"75N_term_G11"	0	483	672	539
7	7	6	"pepXP"	"72N_term_K11"	0	484	1454	1279
7	8	6	"phtD"	"44N_term_O11"	0	485	1367	1202
7	9	6	"phpA"	"27N_term_C15"	0	486	3746	3618
7	1	7	"ezrA"	"75N_term_G11"	0	487	844	730
7	2	7	"pepXP"	"72N_term_K11"	0	488	1047	871
7	3	7	"phtD"	"44N_term_O11"	0	489	1392	1207
7	4	7	"phpA"	"27N_term_C15"	0	490	3258	2801
7	5	7	"srtA"	"64N_term_wCS_G15"	0	491	1703	1367
7	6	7	"adcA"	"23Lip_C3"	0	492	1275	934
7	7	7	"sp_2093"	"76N_term_G3"	0	493	787	563
7	8	7	"comB"	"54N_term_K3"	0	494	664	501
7	9	7	"pspA"	"4N_term_O3"	0	495	1520	1390
7	1	8	"adcA"	"23Lip_C3"	0	496	1298	1183
7	2	8	"sp_2093"	"76N_term_G3"	0	497	938	817
7	3	8	"comB"	"54N_term_K3"	0	498	576	453
7	4	8	"pspA"	"4N_term_O3"	0	499	2077	1893
7	5	8	"pbpX"	"41N_term_C7"	0	500	2102	1828
7	6	8	"pbpA"	"9N_term_G7"	0	501	925	758
7	7	8	"spr0334"	"42Cyt_TMH_K7"	0	502	1602	1442
7	8	8	"cbpF"	"74N_term_wCS_O7"	0	503	833	681
7	9	8	"spr0693"	"34N_term_C11"	0	504	1206	1073
8	1	1	"pbp1b"	"47Cyt_TMH_P7"	0	505	2128	2007
8	2	1	"pcpA"	"62N_term_wCS_D11"	0	506	862	750
8	3	1	"sphtra"	"8N_term_H11"	0	507	445	348
8	4	1	"cps4C"	"97Mult_L11"	0	508	893	783
8	5	1	"rrgB"	"95Mult_P11"	0	509	1238	1060
8	6	1	"TMP"	"96Mult_D15"	0	510	1776	1672
8	7	1	"LambdaSa04"	"94Mult_H15"	0	511	395	295
8	8	1	"Buffer"	"Normaliz_L15"	-50	512	80	0
8	9	1	"Buffer"	"Normaliz_P15"	-50	513	77	0
8	1	2	"TMP"	"96Mult_D15"	0	514	1082	963
8	2	2	"LambdaSa04"	"94Mult_H15"	0	515	395	254
8	3	2	"potD"	"65N_term_D3"	0	516	2134	1922
8	4	2	"pgdA"	"40N_term_H3"	0	517	2265	1309
8	5	2	"spr1370"	"38Cyt_TMH_L3"	0	518	1547	433
8	6	2	"spr1418"	"82N_term_P3"	0	519	1739	190
8	7	2	"stkP"	"67Cyt_TMH_D7"	0	520	2921	1560
8	8	2	"spr1584"	"83N_term_H7"	0	521	3613	3064
8	9	2	"pbp2A"	"53N_term_L7"	0	522	3577	3470
8	1	3	"spr1418"	"82N_term_P3"	0	523	3071	2955
8	2	3	"stkP"	"67Cyt_TMH_D7"	0	524	2008	1903
8	3	3	"spr1584"	"83N_term_H7"	0	525	1903	1812
8	4	3	"pbp2A"	"53N_term_L7"	0	526	1389	800
8	5	3	"pbp1b"	"47Cyt_TMH_P7"	0	527	1482	1228
8	6	3	"pcpA"	"62N_term_wCS_D11"	0	528	539	428
8	7	3	"sphtra"	"8N_term_H11"	-50	529	320	-168
8	8	3	"cps4C"	"97Mult_L11"	0	530	1034	301
8	9	3	"rrgB"	"95Mult_P11"	-50	531	3701	2841
8	1	4	"pcpA"	"62N_term_wCS_D11"	0	532	861	729
8	2	4	"sphtra"	"8N_term_H11"	-50	533	336	69
8	3	4	"cps4C"	"97Mult_L11"	0	534	1287	956
8	4	4	"rrgB"	"95Mult_P11"	0	535	299	-257
8	5	4	"TMP"	"96Mult_D15"	0	536	888	418
8	6	4	"LambdaSa04"	"94Mult_H15"	-50	537	209	58
8	7	4	"potD"	"65N_term_D3"	0	538	1755	991
8	8	4	"pgdA"	"40N_term_H3"	0	539	1770	838
8	9	4	"spr1370"	"38Cyt_TMH_L3"	0	540	3667	2178
8	1	5	"LambdaSa04"	"94Mult_H15"	0	541	469	333
8	2	5	"potD"	"65N_term_D3"	0	542	2446	2128
8	3	5	"pgdA"	"40N_term_H3"	0	543	2030	1648
8	4	5	"spr1370"	"38Cyt_TMH_L3"	0	544	1839	1641
8	5	5	"spr1418"	"82N_term_P3"	0	545	1861	1749
8	6	5	"stkP"	"67Cyt_TMH_D7"	0	546	961	877
8	7	5	"spr1584"	"83N_term_H7"	0	547	1659	1422
8	8	5	"pbp2A"	"53N_term_L7"	0	548	1429	374
8	9	5	"pbp1b"	"47Cyt_TMH_P7"	0	549	3754	2003
8	1	6	"stkP"	"67Cyt_TMH_D7"	0	550	2255	2135
8	2	6	"spr1584"	"83N_term_H7"	0	551	2244	2134
8	3	6	"pbp2A"	"53N_term_L7"	0	552	1527	1429
8	4	6	"pbp1b"	"47Cyt_TMH_P7"	0	553	1472	1177
8	5	6	"pcpA"	"62N_term_wCS_D11"	0	554	235	132
8	6	6	"sphtra"	"8N_term_H11"	-50	555	101	22
8	7	6	"cps4C"	"97Mult_L11"	0	556	416	306
8	8	6	"rrgB"	"95Mult_P11"	-50	557	1233	392
8	9	6	"TMP"	"96Mult_D15"	0	558	2980	2183
8	1	7	"sphtra"	"8N_term_H11"	0	559	680	549
8	2	7	"cps4C"	"97Mult_L11"	0	560	1401	1192
8	3	7	"rrgB"	"95Mult_P11"	0	561	1056	652
8	4	7	"TMP"	"96Mult_D15"	0	562	647	404
8	5	7	"LambdaSa04"	"94Mult_H15"	-50	563	109	12
8	6	7	"potD"	"65N_term_D3"	0	564	1683	1580
8	7	7	"pgdA"	"40N_term_H3"	0	565	1472	1162
8	8	7	"spr1370"	"38Cyt_TMH_L3"	-50	566	1475	643
8	9	7	"spr1418"	"82N_term_P3"	0	567	1941	1437
8	1	8	"potD"	"65N_term_D3"	0	568	3205	3073
8	2	8	"pgdA"	"40N_term_H3"	0	569	2368	2248
8	3	8	"spr1370"	"38Cyt_TMH_L3"	0	570	1604	1513
8	4	8	"spr1418"	"82N_term_P3"	0	571	1981	1898
8	5	8	"stkP"	"67Cyt_TMH_D7"	0	572	1340	1255
8	6	8	"spr1584"	"83N_term_H7"	0	573	1750	1662
8	7	8	"pbp2A"	"53N_term_L7"	0	574	1737	1649
8	8	8	"pbp1b"	"47Cyt_TMH_P7"	0	575	1862	1768
8	9	8	"pcpA"	"62N_term_wCS_D11"	0	576	337	243
