# Supplementary material for: Data in support of proteomic analysis of pneumococcal pediatric clinical isolates to construct a protein array
Source: Data Brief. 2016 Feb 5;6:917–22. doi: 10.1016/j.dib.2016.01.057 (PMC4758182; doi:10.1016/j.dib.2016.01.057)
Supplement: Supplementary file 4 — Supplementary material [file mmc4.zip › Protein array raw data/IgG/C1_Sv19bis_IgG-Cy3.txt]

ATF	1.0
31	9    
"Type=GenePix Export 3"
"DateTime=2014/06/05 13:50:43"
"Settings=C:\Documents and Settings\Usuario\Escritorio\Datos Usuarios\Alfonso\Resultados ensayo\Junio 2014\Escaneado_5-6-14\Suero v19bis\Sv19bis_IgG-Cy3.gps"
"GalFile=C:\Documents and Settings\Usuario\Escritorio\Datos Usuarios\Alfonso\Gals\Gal_Alfonso.2.gal"
"PixelSize=5"
"Wavelengths=n/a	532"
"ImageFiles=n/a	C:\Documents and Settings\Usuario\Escritorio\Datos Usuarios\Alfonso\Resultados ensayo\Junio 2014\Escaneado_5-6-14\Suero v19bis\Sv19bis_IgG-Cy3.tif 1"
"NormalizationMethod=None"
"NormalizationFactors=n/a	1"
"JpegImage="
"StdDev=Type 1"
"RatioFormulations=W1/W2 (/532)"
"Barcode="
"BackgroundSubtraction=LocalFeature"
"ImageOrigin=0, 0"
"JpegOrigin=3295, 10610"
"Creator=GenePix Pro 4.1.1.4"
"Scanner=GenePix 4000B [92870]"
"FocusPosition=0"
"Temperature=31.33"
"LinesAveraged=1"
"Comment="
"PMTGain=n/a	400"
"ScanPower=n/a	100"
"LaserPower=n/a	3.48"
"LaserOnTime=n/a	43631"
"Filters=n/a	"
"ScanRegion=600,2051,3840,3506"
"Supplier=BioRobotics"
"ArrayerSoftwareName=TAS Application Suite (MicroGrid II)"
"ArrayerSoftwareVersion=2.2.2.5"
"Block"	"Column"	"Row"	"Name"	"ID"	"Flags"	"Index"	"F532 Median"	"F532 Median - B532"
1	1	1	"ABC_N/P"	"90Mult_M6"	0	1	220	135
1	2	1	"spr1221"	"99Mult_A10"	0	2	365	274
1	3	1	"spr1403"	"91Mult_E10"	0	3	759	667
1	4	1	"spr1496"	"92Mult_I10"	0	4	174	75
1	5	1	"ABC_NP"	"100Mult_M10"	0	5	596	485
1	6	1	"SP_0462"	"77CellW_A14"	0	6	390	266
1	7	1	"SP_0464"	"81CellW_E14"	0	7	565	451
1	8	1	"Buffer"	"Normaliz_I14"	-50	8	83	7
1	9	1	"Buffer"	"Normaliz_M14"	-50	9	74	-5
1	1	2	"SP_0462"	"77CellW_A14"	0	10	576	478
1	2	2	"SP_0464"	"81CellW_E14"	0	11	301	110
1	3	2	"fstH"	"84Mult_A2"	0	12	1064	839
1	4	2	"comA"	"85Mult_E2"	0	13	233	-159
1	5	2	"zmpB"	"86Mult_I2"	0	14	321	48
1	6	2	"spr0601"	"98Mult_M2"	-50	15	423	51
1	7	2	"celB"	"87Mult_A6"	0	16	358	-141
1	8	2	"iga"	"88Mult_E6"	0	17	2475	2339
1	9	2	"glnP"	"89Mult_I6"	0	18	344	246
1	1	3	"spr0601"	"98Mult_M2"	0	19	408	295
1	2	3	"celB"	"87Mult_A6"	0	20	228	47
1	3	3	"iga"	"88Mult_E6"	0	21	746	647
1	4	3	"glnP"	"89Mult_I6"	0	22	156	53
1	5	3	"ABC_N/P"	"90Mult_M6"	0	23	205	102
1	6	3	"spr1221"	"99Mult_A10"	0	24	574	457
1	7	3	"spr1403"	"91Mult_E10"	0	25	710	35
1	8	3	"spr1496"	"92Mult_I10"	-50	26	632	34
1	9	3	"ABC_NP"	"100Mult_M10"	0	27	2251	2128
1	1	4	"spr1221"	"99Mult_A10"	0	28	343	245
1	2	4	"spr1403"	"91Mult_E10"	0	29	609	478
1	3	4	"spr1496"	"92Mult_I10"	0	30	153	53
1	4	4	"ABC_NP"	"100Mult_M10"	0	31	561	455
1	5	4	"SP_0462"	"77CellW_A14"	0	32	515	385
1	6	4	"SP_0464"	"81CellW_E14"	-50	33	367	98
1	7	4	"fstH"	"84Mult_A2"	0	34	2613	1736
1	8	4	"comA"	"85Mult_E2"	0	35	829	13
1	9	4	"zmpB"	"86Mult_I2"	0	36	3059	2394
1	1	5	"SP_0464"	"81CellW_E14"	0	37	242	140
1	2	5	"fstH"	"84Mult_A2"	0	38	963	724
1	3	5	"comA"	"85Mult_E2"	0	39	223	63
1	4	5	"zmpB"	"86Mult_I2"	-50	40	580	278
1	5	5	"spr0601"	"98Mult_M2"	-50	41	524	179
1	6	5	"celB"	"87Mult_A6"	-50	42	305	-38
1	7	5	"iga"	"88Mult_E6"	0	43	1327	737
1	8	5	"glnP"	"89Mult_I6"	0	44	1132	572
1	9	5	"ABC_N/P"	"90Mult_M6"	0	45	660	367
1	1	6	"celB"	"87Mult_A6"	0	46	194	91
1	2	6	"iga"	"88Mult_E6"	0	47	756	646
1	3	6	"glnP"	"89Mult_I6"	0	48	135	40
1	4	6	"ABC_N/P"	"90Mult_M6"	0	49	214	108
1	5	6	"spr1221"	"99Mult_A10"	0	50	350	146
1	6	6	"spr1403"	"91Mult_E10"	0	51	437	156
1	7	6	"spr1496"	"92Mult_I10"	0	52	242	-61
1	8	6	"ABC_NP"	"100Mult_M10"	0	53	786	613
1	9	6	"SP_0462"	"77CellW_A14"	0	54	635	521
1	1	7	"spr1403"	"91Mult_E10"	0	55	573	470
1	2	7	"spr1496"	"92Mult_I10"	0	56	239	124
1	3	7	"ABC_NP"	"100Mult_M10"	0	57	665	541
1	4	7	"SP_0462"	"77CellW_A14"	0	58	462	333
1	5	7	"SP_0464"	"81CellW_E14"	-50	59	288	61
1	6	7	"fstH"	"84Mult_A2"	0	60	998	737
1	7	7	"comA"	"85Mult_E2"	0	61	427	145
1	8	7	"zmpB"	"86Mult_I2"	-50	62	737	454
1	9	7	"spr0601"	"98Mult_M2"	-50	63	699	469
1	1	8	"fstH"	"84Mult_A2"	0	64	1055	941
1	2	8	"comA"	"85Mult_E2"	0	65	431	313
1	3	8	"zmpB"	"86Mult_I2"	0	66	249	135
1	4	8	"spr0601"	"98Mult_M2"	0	67	278	21
1	5	8	"celB"	"87Mult_A6"	0	68	235	80
1	6	8	"iga"	"88Mult_E6"	0	69	878	765
1	7	8	"glnP"	"89Mult_I6"	0	70	292	173
1	8	8	"ABC_N/P"	"90Mult_M6"	0	71	219	109
1	9	8	"spr1221"	"99Mult_A10"	0	72	552	451
2	1	1	"lytB"	"31CellW_N6"	-50	73	1711	1576
2	2	1	"prtA"	"20CellW_B10"	-50	74	1512	1330
2	3	1	"bgaA"	"43CellW_F10"	-50	75	1673	1505
2	4	1	"nanA"	"46CellW_J10"	-50	76	1659	1513
2	5	1	"spr1652/pfbA"	"25CellW_N10"	-50	77	881	766
2	6	1	"nisP"	"39CellW_B14"	-50	78	477	376
2	7	1	"spr1906"	"73CellW_F14"	-50	79	275	179
2	8	1	"Buffer"	"Normaliz_J14"	-50	80	88	-2
2	9	1	"Buffer"	"Normaliz_N14"	-50	81	91	1
2	1	2	"nisP"	"39CellW_B14"	-50	82	1754	1572
2	2	2	"spr1906"	"73CellW_F14"	-50	83	580	-784
2	3	2	"psrP"	"71CellW_B2"	-50	84	3153	857
2	4	2	"pblB_nt"	"48CellW_F2"	-50	85	2649	190
2	5	2	"pblB_ct"	"49CellW_J2"	-50	86	2243	643
2	6	2	"spr0075/pfbB"	"24CellW_N2"	-50	87	762	190
2	7	2	"pulA"	"19CellW_B6"	-50	88	301	51
2	8	2	"hysA"	"51CellW_F6"	-50	89	237	128
2	9	2	"spr0328"	"26CellW_J6"	-50	90	286	156
2	1	3	"spr0075/pfbB"	"24CellW_N2"	-50	91	3030	2856
2	2	3	"pulA"	"19CellW_B6"	-50	92	329	-820
2	3	3	"hysA"	"51CellW_F6"	-50	93	2810	2602
2	4	3	"spr0328"	"26CellW_J6"	-50	94	2062	-60
2	5	3	"lytB"	"31CellW_N6"	-50	95	623	148
2	6	3	"prtA"	"20CellW_B10"	-50	96	365	-134
2	7	3	"bgaA"	"43CellW_F10"	-50	97	1134	322
2	8	3	"nanA"	"46CellW_J10"	-50	98	669	-282
2	9	3	"spr1652/pfbA"	"25CellW_N10"	-50	99	1292	495
2	1	4	"prtA"	"20CellW_B10"	-50	100	1505	1381
2	2	4	"bgaA"	"43CellW_F10"	-50	101	1904	553
2	3	4	"nanA"	"46CellW_J10"	-50	102	2176	238
2	4	4	"spr1652/pfbA"	"25CellW_N10"	-50	103	1340	-145
2	5	4	"nisP"	"39CellW_B14"	-50	104	302	103
2	6	4	"spr1906"	"73CellW_F14"	-50	105	341	-72
2	7	4	"psrP"	"71CellW_B2"	-50	106	1757	725
2	8	4	"pblB_nt"	"48CellW_F2"	-50	107	858	-172
2	9	4	"pblB_ct"	"49CellW_J2"	-50	108	1409	568
2	1	5	"spr1906"	"73CellW_F14"	-50	109	340	228
2	2	5	"psrP"	"71CellW_B2"	-50	110	2410	278
2	3	5	"pblB_nt"	"48CellW_F2"	-50	111	2875	296
2	4	5	"pblB_ct"	"49CellW_J2"	-50	112	2638	554
2	5	5	"spr0075/pfbB"	"24CellW_N2"	-50	113	2047	736
2	6	5	"pulA"	"19CellW_B6"	-50	114	1500	763
2	7	5	"hysA"	"51CellW_F6"	-50	115	1143	120
2	8	5	"spr0328"	"26CellW_J6"	-50	116	664	113
2	9	5	"lytB"	"31CellW_N6"	-50	117	912	765
2	1	6	"pulA"	"19CellW_B6"	-50	118	210	110
2	2	6	"hysA"	"51CellW_F6"	-50	119	675	468
2	3	6	"spr0328"	"26CellW_J6"	-50	120	2461	257
2	4	6	"lytB"	"31CellW_N6"	-50	121	1356	-109
2	5	6	"prtA"	"20CellW_B10"	-50	122	597	413
2	6	6	"bgaA"	"43CellW_F10"	-50	123	2302	876
2	7	6	"nanA"	"46CellW_J10"	-50	124	1721	-127
2	8	6	"spr1652/pfbA"	"25CellW_N10"	-50	125	588	-260
2	9	6	"nisP"	"39CellW_B14"	-50	126	1147	983
2	1	7	"bgaA"	"43CellW_F10"	-50	127	1369	1263
2	2	7	"nanA"	"46CellW_J10"	0	128	1043	462
2	3	7	"spr1652/pfbA"	"25CellW_N10"	-50	129	1524	1162
2	4	7	"nisP"	"39CellW_B14"	-50	130	366	196
2	5	7	"spr1906"	"73CellW_F14"	-50	131	308	155
2	6	7	"psrP"	"71CellW_B2"	-50	132	2883	445
2	7	7	"pblB_nt"	"48CellW_F2"	-50	133	2696	197
2	8	7	"pblB_ct"	"49CellW_J2"	-50	134	1745	-77
2	9	7	"spr0075/pfbB"	"24CellW_N2"	-50	135	2105	1023
2	1	8	"psrP"	"71CellW_B2"	-50	136	873	764
2	2	8	"pblB_nt"	"48CellW_F2"	-50	137	871	409
2	3	8	"pblB_ct"	"49CellW_J2"	-50	138	2640	2332
2	4	8	"spr0075/pfbB"	"24CellW_N2"	-50	139	2006	1873
2	5	8	"pulA"	"19CellW_B6"	0	140	348	223
2	6	8	"hysA"	"51CellW_F6"	-50	141	419	289
2	7	8	"spr0328"	"26CellW_J6"	-50	142	2940	2777
2	8	8	"lytB"	"31CellW_N6"	-50	143	938	792
2	9	8	"prtA"	"20CellW_B10"	-50	144	1477	1330
3	1	1	"nanB"	"58Secret_O6"	0	145	3315	3219
3	2	1	"spr1875"	"7Secret_C10"	0	146	2494	2371
3	3	1	"galU"	"21Secret_G10"	0	147	1996	1858
3	4	1	"cbpA"	"5Secret_K10"	0	148	3357	3238
3	5	1	"gsp_781"	"2Secret_O10"	0	149	21700	21571
3	6	1	"Control_1"	"C14"	0	150	604	504
3	7	1	"Control_2"	"G14"	0	151	121	31
3	8	1	"Buffer"	"Normaliz_K14"	0	152	117	21
3	9	1	"Buffer"	"Normaliz_O14"	0	153	101	2
3	1	2	"Control_1"	"C14"	0	154	1135	1037
3	2	2	"Control_2"	"G14"	-50	155	148	29
3	3	2	"bloodAB"	"59Secret_C2"	0	156	2924	80
3	4	2	"strH"	"32Secret_G2"	0	157	5786	2545
3	5	2	"lysM"	"50Secret_K2"	0	158	751	151
3	6	2	"lytB"	"63Secret_O2"	0	159	1517	1388
3	7	2	"phtE"	"45Secret_C6"	0	160	829	727
3	8	2	"spr0931"	"36Secret_G6"	0	161	1381	1206
3	9	2	"lytC"	"56Secret_K6"	0	162	2277	1412
3	1	3	"lytB"	"63Secret_O2"	0	163	1497	1385
3	2	3	"phtE"	"45Secret_C6"	0	164	1058	938
3	3	3	"spr0931"	"36Secret_G6"	0	165	1356	1213
3	4	3	"lytC"	"56Secret_K6"	0	166	1914	1646
3	5	3	"nanB"	"58Secret_O6"	0	167	3210	3002
3	6	3	"spr1875"	"7Secret_C10"	0	168	2430	2312
3	7	3	"galU"	"21Secret_G10"	0	169	1625	1372
3	8	3	"cbpA"	"5Secret_K10"	0	170	1112	74
3	9	3	"gsp_781"	"2Secret_O10"	0	171	4473	3377
3	1	4	"spr1875"	"7Secret_C10"	0	172	2375	2256
3	2	4	"galU"	"21Secret_G10"	0	173	2106	1752
3	3	4	"cbpA"	"5Secret_K10"	0	174	3523	3317
3	4	4	"gsp_781"	"2Secret_O10"	0	175	21666	21505
3	5	4	"Control_1"	"C14"	0	176	778	658
3	6	4	"Control_2"	"G14"	-50	177	116	1
3	7	4	"bloodAB"	"59Secret_C2"	0	178	2139	82
3	8	4	"strH"	"32Secret_G2"	-50	179	5260	2547
3	9	4	"lysM"	"50Secret_K2"	-50	180	6711	4728
3	1	5	"Control_2"	"G14"	-50	181	124	13
3	2	5	"bloodAB"	"59Secret_C2"	0	182	2943	-199
3	3	5	"strH"	"32Secret_G2"	0	183	6085	2080
3	4	5	"lysM"	"50Secret_K2"	0	184	1584	1141
3	5	5	"lytB"	"63Secret_O2"	0	185	1740	1599
3	6	5	"phtE"	"45Secret_C6"	0	186	1773	1645
3	7	5	"spr0931"	"36Secret_G6"	-50	187	3478	1476
3	8	5	"lytC"	"56Secret_K6"	-50	188	4465	1163
3	9	5	"nanB"	"58Secret_O6"	0	189	5898	5786
3	1	6	"phtE"	"45Secret_C6"	0	190	1428	1310
3	2	6	"spr0931"	"36Secret_G6"	0	191	1544	1345
3	3	6	"lytC"	"56Secret_K6"	0	192	2135	1788
3	4	6	"nanB"	"58Secret_O6"	0	193	3287	3144
3	5	6	"spr1875"	"7Secret_C10"	0	194	2308	2171
3	6	6	"galU"	"21Secret_G10"	0	195	2383	820
3	7	6	"cbpA"	"5Secret_K10"	-50	196	4939	1228
3	8	6	"gsp_781"	"2Secret_O10"	0	197	19677	19316
3	9	6	"Control_1"	"C14"	0	198	510	404
3	1	7	"galU"	"21Secret_G10"	0	199	2376	2231
3	2	7	"cbpA"	"5Secret_K10"	-50	200	4283	4085
3	3	7	"gsp_781"	"2Secret_O10"	0	201	21251	21103
3	4	7	"Control_1"	"C14"	0	202	1785	1662
3	5	7	"Control_2"	"G14"	-50	203	110	-2
3	6	7	"bloodAB"	"59Secret_C2"	-50	204	5019	940
3	7	7	"strH"	"32Secret_G2"	-50	205	7703	1560
3	8	7	"lysM"	"50Secret_K2"	-50	206	4864	2683
3	9	7	"lytB"	"63Secret_O2"	0	207	1388	1283
3	1	8	"bloodAB"	"59Secret_C2"	0	208	3002	2114
3	2	8	"strH"	"32Secret_G2"	0	209	6224	3364
3	3	8	"lysM"	"50Secret_K2"	0	210	2092	1946
3	4	8	"lytB"	"63Secret_O2"	0	211	1649	1532
3	5	8	"phtE"	"45Secret_C6"	0	212	1063	954
3	6	8	"spr0931"	"36Secret_G6"	0	213	2434	2277
3	7	8	"lytC"	"56Secret_K6"	-50	214	5270	4942
3	8	8	"nanB"	"58Secret_O6"	-50	215	4396	4281
3	9	8	"spr1875"	"7Secret_C10"	0	216	3024	2921
4	1	1	"Control_10"	"P6"	-50	217	108	1
4	2	1	"Control_11"	"D10"	-50	218	110	-5
4	3	1	"Control_12"	"H10"	-50	219	145	9
4	4	1	"Buffer"	"Normaliz_L10"	-50	220	195	23
4	5	1	"Buffer"	"Normaliz_P10"	-50	221	184	21
4	6	1	"Control+"	"Rango0.2_D14"	0	222	5548	5396
4	7	1	"Control+"	"Rango0.1_H14"	-50	223	187	52
4	8	1	"Buffer"	"Normaliz_L14"	-50	224	139	5
4	9	1	"Buffer"	"Normaliz_P14"	-50	225	147	1
4	1	2	"Control+"	"Rango0.2_D14"	0	226	5659	5540
4	2	2	"Control+"	"Rango0.1_H14"	-50	227	187	50
4	3	2	"Control_3"	"D2"	-50	228	143	-4
4	4	2	"Control_4"	"H2"	-50	229	192	20
4	5	2	"Control_5"	"L2"	-50	230	170	7
4	6	2	"Control_6"	"P2"	-50	231	136	-13
4	7	2	"Control_7"	"D6"	-50	232	144	-20
4	8	2	"Control_8"	"H6"	-50	233	163	-6
4	9	2	"Control_9"	"L6"	-50	234	147	-20
4	1	3	"Control_6"	"P2"	-50	235	103	-2
4	2	3	"Control_7"	"D6"	-50	236	116	-8
4	3	3	"Control_8"	"H6"	-50	237	119	-7
4	4	3	"Control_9"	"L6"	-50	238	130	-2
4	5	3	"Control_10"	"P6"	-50	239	130	-10
4	6	3	"Control_11"	"D10"	-50	240	137	-3
4	7	3	"Control_12"	"H10"	-50	241	140	-9
4	8	3	"Buffer"	"Normaliz_L10"	-50	242	171	-1
4	9	3	"Buffer"	"Normaliz_P10"	-50	243	184	13
4	1	4	"Control_11"	"D10"	-50	244	97	-8
4	2	4	"Control_12"	"H10"	-50	245	106	-8
4	3	4	"Buffer"	"Normaliz_L10"	-50	246	107	-6
4	4	4	"Buffer"	"Normaliz_P10"	-50	247	111	-4
4	5	4	"Control+"	"Rango0.2_D14"	0	248	5467	5332
4	6	4	"Control+"	"Rango0.1_H14"	-50	249	171	30
4	7	4	"Control_3"	"D2"	-50	250	118	-11
4	8	4	"Control_4"	"H2"	-50	251	128	-9
4	9	4	"Control_5"	"L2"	-50	252	141	-3
4	1	5	"Control+"	"Rango0.1_H14"	0	253	6235	6115
4	2	5	"Control_3"	"D2"	-50	254	112	-5
4	3	5	"Control_4"	"H2"	-50	255	108	0
4	4	5	"Control_5"	"L2"	-50	256	110	0
4	5	5	"Control_6"	"P2"	-50	257	114	-2
4	6	5	"Control_7"	"D6"	-50	258	111	-6
4	7	5	"Control_8"	"H6"	-50	259	109	-1
4	8	5	"Control_9"	"L6"	-50	260	110	-6
4	9	5	"Control_10"	"P6"	-50	261	146	14
4	1	6	"Control_7"	"D6"	-50	262	103	-2
4	2	6	"Control_8"	"H6"	-50	263	107	-1
4	3	6	"Control_9"	"L6"	-50	264	106	-2
4	4	6	"Control_10"	"P6"	-50	265	111	-5
4	5	6	"Control_11"	"D10"	-50	266	104	-11
4	6	6	"Control_12"	"H10"	-50	267	103	-2
4	7	6	"Buffer"	"Normaliz_L10"	-50	268	103	-3
4	8	6	"Buffer"	"Normaliz_P10"	-50	269	121	2
4	9	6	"Control+"	"Rango0.2_D14"	0	270	4119	3975
4	1	7	"Control_12"	"H10"	-50	271	94	2
4	2	7	"Buffer"	"Normaliz_L10"	-50	272	101	2
4	3	7	"Buffer"	"Normaliz_P10"	-50	273	106	-2
4	4	7	"Control+"	"Rango0.2_D14"	0	274	5243	5100
4	5	7	"Control+"	"Rango0.1_H14"	0	275	232	103
4	6	7	"Control_3"	"D2"	-50	276	102	-4
4	7	7	"Control_4"	"H2"	-50	277	107	0
4	8	7	"Control_5"	"L2"	-50	278	110	-5
4	9	7	"Control_6"	"P2"	-50	279	134	7
4	1	8	"Control_3"	"D2"	-50	280	93	9
4	2	8	"Control_4"	"H2"	-50	281	93	-2
4	3	8	"Control_5"	"L2"	-50	282	98	-1
4	4	8	"Control_6"	"P2"	-50	283	106	1
4	5	8	"Control_7"	"D6"	-50	284	101	-7
4	6	8	"Control_8"	"H6"	-50	285	99	-2
4	7	8	"Control_9"	"L6"	-50	286	101	-3
4	8	8	"Control_10"	"P6"	-50	287	107	-6
4	9	8	"Control_11"	"D10"	-50	288	123	0
5	1	1	"GADPH"	"68Cyt_M5"	0	289	2452	2364
5	2	1	"abc_sbp_2"	"30Lip_A9"	0	290	2703	2614
5	3	1	"abc_sbp"	"29Lip_E9"	0	291	1057	967
5	4	1	"spr0174"	"79Lip_I9"	0	292	849	755
5	5	1	"aliA"	"10Lip_M9"	0	293	1223	1103
5	6	1	"slrA"	"17Lip_A13"	0	294	1487	827
5	7	1	"spr0747"	"37Lip_E13"	0	295	1007	799
5	8	1	"Buffer"	"Normaliz_I13"	-50	296	134	8
5	9	1	"Buffer"	"Normaliz_M13"	-50	297	120	17
5	1	2	"slrA"	"17Lip_A13"	0	298	1804	1719
5	2	2	"spr0747"	"37Lip_E13"	0	299	1197	1106
5	3	2	"spxB"	"13Cyt_A1"	0	300	2149	2052
5	4	2	"clpP"	"66Cyt_E1"	0	301	2356	2195
5	5	2	"pavA"	"69Cyt_I1"	0	302	1912	889
5	6	2	"eno"	"14Cyt_M1"	0	303	5148	3946
5	7	2	"PppA"	"70Cyt_A5"	-50	304	1858	747
5	8	2	"ply"	"11Cyt_E5"	-50	305	2307	1952
5	9	2	"lytA"	"12Cyt_I5"	-50	306	3528	3419
5	1	3	"eno"	"14Cyt_M1"	0	307	4584	4499
5	2	3	"PppA"	"70Cyt_A5"	0	308	1292	1186
5	3	3	"ply"	"11Cyt_E5"	-50	309	2503	1205
5	4	3	"lytA"	"12Cyt_I5"	-50	310	2363	95
5	5	3	"GADPH"	"68Cyt_M5"	-50	311	2689	486
5	6	3	"abc_sbp_2"	"30Lip_A9"	-50	312	2110	326
5	7	3	"abc_sbp"	"29Lip_E9"	-50	313	1449	-225
5	8	3	"spr0174"	"79Lip_I9"	-50	314	2968	1431
5	9	3	"aliA"	"10Lip_M9"	-50	315	1450	662
5	1	4	"abc_sbp_2"	"30Lip_A9"	0	316	2132	2051
5	2	4	"abc_sbp"	"29Lip_E9"	0	317	939	829
5	3	4	"spr0174"	"79Lip_I9"	0	318	1036	-147
5	4	4	"aliA"	"10Lip_M9"	-50	319	2106	305
5	5	4	"slrA"	"17Lip_A13"	-50	320	2147	-67
5	6	4	"spr0747"	"37Lip_E13"	-50	321	2205	301
5	7	4	"spxB"	"13Cyt_A1"	-50	322	1687	-220
5	8	4	"clpP"	"66Cyt_E1"	0	323	2736	1670
5	9	4	"pavA"	"69Cyt_I1"	0	324	2202	1993
5	1	5	"spr0747"	"37Lip_E13"	0	325	1127	1048
5	2	5	"spxB"	"13Cyt_A1"	0	326	1928	1833
5	3	5	"clpP"	"66Cyt_E1"	0	327	2005	1894
5	4	5	"pavA"	"69Cyt_I1"	0	328	1687	1546
5	5	5	"eno"	"14Cyt_M1"	0	329	3858	3723
5	6	5	"PppA"	"70Cyt_A5"	0	330	1883	961
5	7	5	"ply"	"11Cyt_E5"	0	331	3251	1930
5	8	5	"lytA"	"12Cyt_I5"	0	332	3581	3458
5	9	5	"GADPH"	"68Cyt_M5"	0	333	2442	2341
5	1	6	"PppA"	"70Cyt_A5"	0	334	1700	1612
5	2	6	"ply"	"11Cyt_E5"	0	335	3797	3702
5	3	6	"lytA"	"12Cyt_I5"	0	336	3297	3207
5	4	6	"GADPH"	"68Cyt_M5"	0	337	1776	1680
5	5	6	"abc_sbp_2"	"30Lip_A9"	0	338	1888	1785
5	6	6	"abc_sbp"	"29Lip_E9"	0	339	754	652
5	7	6	"spr0174"	"79Lip_I9"	0	340	667	541
5	8	6	"aliA"	"10Lip_M9"	0	341	1023	882
5	9	6	"slrA"	"17Lip_A13"	0	342	1786	1664
5	1	7	"abc_sbp"	"29Lip_E9"	0	343	879	795
5	2	7	"spr0174"	"79Lip_I9"	0	344	539	450
5	3	7	"aliA"	"10Lip_M9"	0	345	857	769
5	4	7	"slrA"	"17Lip_A13"	0	346	1127	1031
5	5	7	"spr0747"	"37Lip_E13"	0	347	1242	1141
5	6	7	"spxB"	"13Cyt_A1"	0	348	2081	1983
5	7	7	"clpP"	"66Cyt_E1"	0	349	2073	1953
5	8	7	"pavA"	"69Cyt_I1"	0	350	1612	1398
5	9	7	"eno"	"14Cyt_M1"	0	351	4351	4206
5	1	8	"spxB"	"13Cyt_A1"	0	352	1896	1819
5	2	8	"clpP"	"66Cyt_E1"	0	353	1636	1562
5	3	8	"pavA"	"69Cyt_I1"	0	354	1201	1124
5	4	8	"eno"	"14Cyt_M1"	0	355	3120	3035
5	5	8	"PppA"	"70Cyt_A5"	0	356	1406	1313
5	6	8	"ply"	"11Cyt_E5"	0	357	3683	3593
5	7	8	"lytA"	"12Cyt_I5"	0	358	3431	3330
5	8	8	"GADPH"	"68Cyt_M5"	0	359	1817	1665
5	9	8	"abc_sbp_2"	"30Lip_A9"	0	360	2429	2311
6	1	1	"psaA"	"6Lip_N5"	0	361	2523	2407
6	2	1	"ABC_SBP"	"57Lip_B9"	0	362	4262	4146
6	3	1	"ABC_SBP"	"52Lip_F9"	0	363	1912	1779
6	4	1	"piuA"	"18Lip_J9"	0	364	1856	1645
6	5	1	"amiA"	"3Lip_N9"	0	365	2084	1710
6	6	1	"msmE"	"78Lip_B13"	0	366	2225	1775
6	7	1	"MalX"	"22Lip_F13"	0	367	1681	1317
6	8	1	"Buffer"	"Normaliz_J13"	-50	368	85	-27
6	9	1	"Buffer"	"Normaliz_N13"	-50	369	96	18
6	1	2	"msmE"	"78Lip_B13"	0	370	2833	2708
6	2	2	"MalX"	"22Lip_F13"	0	371	2479	2338
6	3	2	"prsA_ppmA"	"16Lip_B1"	0	372	1144	992
6	4	2	"lmb"	"33Lip_F1"	-50	373	2604	263
6	5	2	"piaA"	"15Lip_J1"	-50	374	3054	406
6	6	2	"phtA"	"55Lip_N1"	-50	375	1510	302
6	7	2	"glnH"	"28Lip_B5"	-50	376	903	47
6	8	2	"pstS"	"80Lip_F5"	0	377	1965	1322
6	9	2	"aliB"	"1Lip_J5"	0	378	600	513
6	1	3	"phtA"	"55Lip_N1"	0	379	5568	5435
6	2	3	"glnH"	"28Lip_B5"	0	380	1602	1460
6	3	3	"pstS"	"80Lip_F5"	0	381	1345	1172
6	4	3	"aliB"	"1Lip_J5"	-50	382	2755	633
6	5	3	"psaA"	"6Lip_N5"	-50	383	2800	161
6	6	3	"ABC_SBP"	"57Lip_B9"	-50	384	1929	84
6	7	3	"ABC_SBP"	"52Lip_F9"	-50	385	358	-327
6	8	3	"piuA"	"18Lip_J9"	-50	386	331	-90
6	9	3	"amiA"	"3Lip_N9"	-50	387	634	456
6	1	4	"ABC_SBP"	"57Lip_B9"	0	388	6078	5941
6	2	4	"ABC_SBP"	"52Lip_F9"	0	389	1642	1491
6	3	4	"piuA"	"18Lip_J9"	0	390	1016	869
6	4	4	"amiA"	"3Lip_N9"	0	391	1584	57
6	5	4	"msmE"	"78Lip_B13"	-50	392	2084	174
6	6	4	"MalX"	"22Lip_F13"	-50	393	1531	371
6	7	4	"prsA_ppmA"	"16Lip_B1"	-50	394	1292	488
6	8	4	"lmb"	"33Lip_F1"	-50	395	839	327
6	9	4	"piaA"	"15Lip_J1"	-50	396	735	393
6	1	5	"MalX"	"22Lip_F13"	0	397	1648	1502
6	2	5	"prsA_ppmA"	"16Lip_B1"	0	398	1515	1321
6	3	5	"lmb"	"33Lip_F1"	0	399	2111	1933
6	4	5	"piaA"	"15Lip_J1"	0	400	2102	331
6	5	5	"phtA"	"55Lip_N1"	0	401	3950	3644
6	6	5	"glnH"	"28Lip_B5"	0	402	1081	604
6	7	5	"pstS"	"80Lip_F5"	0	403	1350	603
6	8	5	"aliB"	"1Lip_J5"	-50	404	867	220
6	9	5	"psaA"	"6Lip_N5"	0	405	1160	1031
6	1	6	"glnH"	"28Lip_B5"	0	406	1508	1325
6	2	6	"pstS"	"80Lip_F5"	0	407	1502	1302
6	3	6	"aliB"	"1Lip_J5"	0	408	2236	1846
6	4	6	"psaA"	"6Lip_N5"	0	409	2099	1278
6	5	6	"ABC_SBP"	"57Lip_B9"	0	410	4382	4150
6	6	6	"ABC_SBP"	"52Lip_F9"	0	411	1166	1040
6	7	6	"piuA"	"18Lip_J9"	0	412	769	508
6	8	6	"amiA"	"3Lip_N9"	0	413	848	446
6	9	6	"msmE"	"78Lip_B13"	0	414	1339	1252
6	1	7	"ABC_SBP"	"52Lip_F9"	0	415	1945	1799
6	2	7	"piuA"	"18Lip_J9"	0	416	1052	899
6	3	7	"amiA"	"3Lip_N9"	0	417	1032	888
6	4	7	"msmE"	"78Lip_B13"	0	418	1513	1372
6	5	7	"MalX"	"22Lip_F13"	0	419	1054	950
6	6	7	"prsA_ppmA"	"16Lip_B1"	0	420	701	607
6	7	7	"lmb"	"33Lip_F1"	0	421	1141	1030
6	8	7	"piaA"	"15Lip_J1"	0	422	916	757
6	9	7	"phtA"	"55Lip_N1"	0	423	1339	1269
6	1	8	"prsA_ppmA"	"16Lip_B1"	0	424	873	772
6	2	8	"lmb"	"33Lip_F1"	0	425	1392	1290
6	3	8	"piaA"	"15Lip_J1"	0	426	1074	980
6	4	8	"phtA"	"55Lip_N1"	0	427	1494	1399
6	5	8	"glnH"	"28Lip_B5"	0	428	373	275
6	6	8	"pstS"	"80Lip_F5"	0	429	310	244
6	7	8	"aliB"	"1Lip_J5"	0	430	233	166
6	8	8	"psaA"	"6Lip_N5"	0	431	243	178
6	9	8	"ABC_SBP"	"57Lip_B9"	0	432	551	492
7	1	1	"cbpF"	"74N_term_wCS_O5"	0	433	978	871
7	2	1	"spr0693"	"34N_term_C9"	0	434	1683	1569
7	3	1	"ezrA"	"75N_term_G9"	0	435	1619	1496
7	4	1	"pepXP"	"72N_term_K9"	-50	436	3000	1437
7	5	1	"phtD"	"44N_term_O9"	-50	437	2800	907
7	6	1	"phpA"	"27N_term_C13"	-50	438	3469	2399
7	7	1	"srtA"	"64N_term_wCS_G13"	0	439	1628	1303
7	8	1	"Buffer"	"Normaliz_K13"	-50	440	117	-52
7	9	1	"Buffer"	"Normaliz_O13"	-50	441	100	-28
7	1	2	"phpA"	"27N_term_C13"	0	442	4423	4278
7	2	2	"srtA"	"64N_term_wCS_G13"	0	443	1885	1706
7	3	2	"adcA"	"23Lip_C1"	0	444	1771	1509
7	4	2	"sp_2093"	"76N_term_G1"	0	445	1599	-90
7	5	2	"comB"	"54N_term_K1"	0	446	1762	-99
7	6	2	"pspA"	"4N_term_O1"	-50	447	3327	1164
7	7	2	"pbpX"	"41N_term_C5"	0	448	3668	2191
7	8	2	"pbpA"	"9N_term_G5"	0	449	625	464
7	9	2	"spr0334"	"42Cyt_TMH_K5"	0	450	2686	2577
7	1	3	"pspA"	"4N_term_O1"	0	451	1798	1647
7	2	3	"pbpX"	"41N_term_C5"	0	452	1437	1264
7	3	3	"pbpA"	"9N_term_G5"	0	453	277	110
7	4	3	"spr0334"	"42Cyt_TMH_K5"	-50	454	1774	381
7	5	3	"cbpF"	"74N_term_wCS_O5"	0	455	1940	20
7	6	3	"spr0693"	"34N_term_C9"	-50	456	1758	-52
7	7	3	"ezrA"	"75N_term_G9"	0	457	3649	2109
7	8	3	"pepXP"	"72N_term_K9"	0	458	4125	2324
7	9	3	"phtD"	"44N_term_O9"	-50	459	2601	2129
7	1	4	"spr0693"	"34N_term_C9"	0	460	1533	1383
7	2	4	"ezrA"	"75N_term_G9"	0	461	951	779
7	3	4	"pepXP"	"72N_term_K9"	0	462	1695	1535
7	4	4	"phtD"	"44N_term_O9"	-50	463	2373	846
7	5	4	"phpA"	"27N_term_C13"	0	464	2876	1124
7	6	4	"srtA"	"64N_term_wCS_G13"	-50	465	1649	371
7	7	4	"adcA"	"23Lip_C1"	0	466	990	-213
7	8	4	"sp_2093"	"76N_term_G1"	0	467	3111	1472
7	9	4	"comB"	"54N_term_K1"	0	468	4167	3553
7	1	5	"srtA"	"64N_term_wCS_G13"	0	469	2515	2328
7	2	5	"adcA"	"23Lip_C1"	0	470	1306	1053
7	3	5	"sp_2093"	"76N_term_G1"	0	471	785	635
7	4	5	"comB"	"54N_term_K1"	0	472	672	502
7	5	5	"pspA"	"4N_term_O1"	0	473	1808	1645
7	6	5	"pbpX"	"41N_term_C5"	0	474	1491	1358
7	7	5	"pbpA"	"9N_term_G5"	0	475	302	165
7	8	5	"spr0334"	"42Cyt_TMH_K5"	0	476	1555	1072
7	9	5	"cbpF"	"74N_term_wCS_O5"	0	477	1094	972
7	1	6	"pbpX"	"41N_term_C5"	0	478	1585	1443
7	2	6	"pbpA"	"9N_term_G5"	0	479	307	129
7	3	6	"spr0334"	"42Cyt_TMH_K5"	0	480	1470	1329
7	4	6	"cbpF"	"74N_term_wCS_O5"	0	481	806	649
7	5	6	"spr0693"	"34N_term_C9"	0	482	1398	1237
7	6	6	"ezrA"	"75N_term_G9"	0	483	1033	900
7	7	6	"pepXP"	"72N_term_K9"	0	484	1611	1469
7	8	6	"phtD"	"44N_term_O9"	0	485	2106	1939
7	9	6	"phpA"	"27N_term_C13"	0	486	4821	4665
7	1	7	"ezrA"	"75N_term_G9"	0	487	1228	1106
7	2	7	"pepXP"	"72N_term_K9"	0	488	1583	1433
7	3	7	"phtD"	"44N_term_O9"	0	489	2282	2138
7	4	7	"phpA"	"27N_term_C13"	0	490	4229	4042
7	5	7	"srtA"	"64N_term_wCS_G13"	0	491	3365	3160
7	6	7	"adcA"	"23Lip_C1"	0	492	818	663
7	7	7	"sp_2093"	"76N_term_G1"	0	493	848	676
7	8	7	"comB"	"54N_term_K1"	0	494	778	578
7	9	7	"pspA"	"4N_term_O1"	0	495	2218	2058
7	1	8	"adcA"	"23Lip_C1"	0	496	953	819
7	2	8	"sp_2093"	"76N_term_G1"	0	497	941	807
7	3	8	"comB"	"54N_term_K1"	0	498	817	693
7	4	8	"pspA"	"4N_term_O1"	0	499	2015	1861
7	5	8	"pbpX"	"41N_term_C5"	0	500	1701	1555
7	6	8	"pbpA"	"9N_term_G5"	0	501	387	267
7	7	8	"spr0334"	"42Cyt_TMH_K5"	0	502	1676	1556
7	8	8	"cbpF"	"74N_term_wCS_O5"	0	503	1019	899
7	9	8	"spr0693"	"34N_term_C9"	0	504	1911	1793
8	1	1	"pbp1b"	"47Cyt_TMH_P5"	0	505	1866	1784
8	2	1	"pcpA"	"62N_term_wCS_D9"	0	506	840	756
8	3	1	"sphtra"	"8N_term_H9"	0	507	172	94
8	4	1	"cps4C"	"97Mult_L9"	0	508	657	546
8	5	1	"rrgB"	"95Mult_P9"	0	509	922	658
8	6	1	"TMP"	"96Mult_D13"	0	510	1565	1414
8	7	1	"LambdaSa04"	"94Mult_H13"	-50	511	182	77
8	8	1	"Buffer"	"Normaliz_L13"	-50	512	87	5
8	9	1	"Buffer"	"Normaliz_P13"	-50	513	79	3
8	1	2	"TMP"	"96Mult_D13"	0	514	586	501
8	2	2	"LambdaSa04"	"94Mult_H13"	0	515	425	305
8	3	2	"potD"	"65N_term_D1"	0	516	2607	2510
8	4	2	"pgdA"	"40N_term_H1"	-50	517	1161	475
8	5	2	"spr1370"	"38Cyt_TMH_L1"	-50	518	1507	822
8	6	2	"spr1418"	"82N_term_P1"	-50	519	2286	1856
8	7	2	"stkP"	"67Cyt_TMH_D5"	0	520	1655	892
8	8	2	"spr1584"	"83N_term_H5"	0	521	2258	1540
8	9	2	"pbp2A"	"53N_term_L5"	0	522	2476	2392
8	1	3	"spr1418"	"82N_term_P1"	0	523	2371	2284
8	2	3	"stkP"	"67Cyt_TMH_D5"	0	524	847	714
8	3	3	"spr1584"	"83N_term_H5"	0	525	1894	1681
8	4	3	"pbp2A"	"53N_term_L5"	-50	526	2350	806
8	5	3	"pbp1b"	"47Cyt_TMH_P5"	-50	527	2096	443
8	6	3	"pcpA"	"62N_term_wCS_D9"	-50	528	944	-87
8	7	3	"sphtra"	"8N_term_H9"	-50	529	813	-70
8	8	3	"cps4C"	"97Mult_L9"	-50	530	1674	728
8	9	3	"rrgB"	"95Mult_P9"	-50	531	1072	511
8	1	4	"pcpA"	"62N_term_wCS_D9"	0	532	666	559
8	2	4	"sphtra"	"8N_term_H9"	0	533	283	44
8	3	4	"cps4C"	"97Mult_L9"	0	534	800	661
8	4	4	"rrgB"	"95Mult_P9"	0	535	929	-235
8	5	4	"TMP"	"96Mult_D13"	0	536	1195	-17
8	6	4	"LambdaSa04"	"94Mult_H13"	-50	537	313	-460
8	7	4	"potD"	"65N_term_D1"	0	538	1863	951
8	8	4	"pgdA"	"40N_term_H1"	-50	539	1225	40
8	9	4	"spr1370"	"38Cyt_TMH_L1"	-50	540	1541	1388
8	1	5	"LambdaSa04"	"94Mult_H13"	0	541	503	410
8	2	5	"potD"	"65N_term_D1"	0	542	1944	1824
8	3	5	"pgdA"	"40N_term_H1"	0	543	2040	1921
8	4	5	"spr1370"	"38Cyt_TMH_L1"	0	544	1903	841
8	5	5	"spr1418"	"82N_term_P1"	0	545	1744	1052
8	6	5	"stkP"	"67Cyt_TMH_D5"	-50	546	835	96
8	7	5	"spr1584"	"83N_term_H5"	0	547	1883	581
8	8	5	"pbp2A"	"53N_term_L5"	0	548	2133	764
8	9	5	"pbp1b"	"47Cyt_TMH_P5"	0	549	2017	1905
8	1	6	"stkP"	"67Cyt_TMH_D5"	0	550	1085	995
8	2	6	"spr1584"	"83N_term_H5"	0	551	1513	1406
8	3	6	"pbp2A"	"53N_term_L5"	0	552	2241	2095
8	4	6	"pbp1b"	"47Cyt_TMH_P5"	0	553	2081	1430
8	5	6	"pcpA"	"62N_term_wCS_D9"	0	554	536	-27
8	6	6	"sphtra"	"8N_term_H9"	-50	555	897	282
8	7	6	"cps4C"	"97Mult_L9"	0	556	1084	-36
8	8	6	"rrgB"	"95Mult_P9"	0	557	786	-307
8	9	6	"TMP"	"96Mult_D13"	0	558	494	409
8	1	7	"sphtra"	"8N_term_H9"	0	559	147	65
8	2	7	"cps4C"	"97Mult_L9"	0	560	459	367
8	3	7	"rrgB"	"95Mult_P9"	0	561	191	98
8	4	7	"TMP"	"96Mult_D13"	0	562	400	281
8	5	7	"LambdaSa04"	"94Mult_H13"	-50	563	139	-96
8	6	7	"potD"	"65N_term_D1"	0	564	1535	1145
8	7	7	"pgdA"	"40N_term_H1"	0	565	1641	1094
8	8	7	"spr1370"	"38Cyt_TMH_L1"	-50	566	1882	554
8	9	7	"spr1418"	"82N_term_P1"	0	567	2174	2081
8	1	8	"potD"	"65N_term_D1"	0	568	1917	1830
8	2	8	"pgdA"	"40N_term_H1"	0	569	2115	2032
8	3	8	"spr1370"	"38Cyt_TMH_L1"	0	570	1971	1897
8	4	8	"spr1418"	"82N_term_P1"	0	571	1712	1638
8	5	8	"stkP"	"67Cyt_TMH_D5"	-50	572	965	883
8	6	8	"spr1584"	"83N_term_H5"	0	573	1341	1272
8	7	8	"pbp2A"	"53N_term_L5"	0	574	1639	1571
8	8	8	"pbp1b"	"47Cyt_TMH_P5"	-50	575	1525	1461
8	9	8	"pcpA"	"62N_term_wCS_D9"	0	576	176	120
