# Supplementary material for: Data in support of proteomic analysis of pneumococcal pediatric clinical isolates to construct a protein array
Source: Data Brief. 2016 Feb 5;6:917–22. doi: 10.1016/j.dib.2016.01.057 (PMC4758182; doi:10.1016/j.dib.2016.01.057)
Supplement: Supplementary file 4 — Supplementary material [file mmc4.zip › Protein array raw data/IgG/C1_Sv1_IgG-Cy3.txt]

ATF	1.0
31	9    
"Type=GenePix Export 3"
"DateTime=2014/04/30 14:26:37"
"Settings=C:\Documents and Settings\Usuario\Escritorio\Datos Usuarios\Alfonso\Resultados ensayo\Abril 2014\Escaneado_30-04-14\Suero v1\Sv1_IgG-Cy3.gps"
"GalFile=C:\Documents and Settings\Usuario\Escritorio\Datos Usuarios\Alfonso\Gals\Gal_Alfonso.2.gal"
"PixelSize=5"
"Wavelengths=n/a	532"
"ImageFiles=n/a	C:\Documents and Settings\Usuario\Escritorio\Datos Usuarios\Alfonso\Resultados ensayo\Abril 2014\Escaneado_30-04-14\Suero v1\Sv1_IgG-Cy3.tif 1"
"NormalizationMethod=None"
"NormalizationFactors=n/a	1"
"JpegImage="
"StdDev=Type 1"
"RatioFormulations=W1/W2 (/532)"
"Barcode="
"BackgroundSubtraction=LocalFeature"
"ImageOrigin=0, 0"
"JpegOrigin=3375, 2385"
"Creator=GenePix Pro 4.1.1.4"
"Scanner=GenePix 4000B [92870]"
"FocusPosition=0"
"Temperature=32.92"
"LinesAveraged=1"
"Comment="
"PMTGain=n/a	400"
"ScanPower=n/a	100"
"LaserPower=n/a	3.72"
"LaserOnTime=n/a	43355"
"Filters=n/a	"
"ScanRegion=624,432,3848,1816"
"Supplier=BioRobotics"
"ArrayerSoftwareName=TAS Application Suite (MicroGrid II)"
"ArrayerSoftwareVersion=2.2.2.5"
"Block"	"Column"	"Row"	"Name"	"ID"	"Flags"	"Index"	"F532 Median"	"F532 Median - B532"
1	1	1	"ABC_N/P"	"90Mult_M8"	0	1	216	139
1	2	1	"spr1221"	"99Mult_A12"	0	2	507	427
1	3	1	"spr1403"	"91Mult_E12"	0	3	747	669
1	4	1	"spr1496"	"92Mult_I12"	0	4	362	284
1	5	1	"ABC_NP"	"100Mult_M12"	0	5	1741	1662
1	6	1	"SP_0462"	"77CellW_A16"	0	6	1573	1497
1	7	1	"SP_0464"	"81CellW_E16"	0	7	952	875
1	8	1	"Buffer"	"Normaliz_I16"	0	8	96	13
1	9	1	"Buffer"	"Normaliz_M16"	-50	9	86	1
1	1	2	"SP_0462"	"77CellW_A16"	0	10	942	874
1	2	2	"SP_0464"	"81CellW_E16"	0	11	532	457
1	3	2	"fstH"	"84Mult_A4"	0	12	1628	1552
1	4	2	"comA"	"85Mult_E4"	0	13	711	633
1	5	2	"zmpB"	"86Mult_I4"	0	14	434	357
1	6	2	"spr0601"	"98Mult_M4"	0	15	901	829
1	7	2	"celB"	"87Mult_A8"	0	16	609	536
1	8	2	"iga"	"88Mult_E8"	0	17	1963	1883
1	9	2	"glnP"	"89Mult_I8"	0	18	764	682
1	1	3	"spr0601"	"98Mult_M4"	0	19	602	538
1	2	3	"celB"	"87Mult_A8"	0	20	331	258
1	3	3	"iga"	"88Mult_E8"	0	21	599	520
1	4	3	"glnP"	"89Mult_I8"	0	22	264	184
1	5	3	"ABC_N/P"	"90Mult_M8"	0	23	275	198
1	6	3	"spr1221"	"99Mult_A12"	0	24	714	642
1	7	3	"spr1403"	"91Mult_E12"	0	25	888	816
1	8	3	"spr1496"	"92Mult_I12"	0	26	559	475
1	9	3	"ABC_NP"	"100Mult_M12"	0	27	3572	3475
1	1	4	"spr1221"	"99Mult_A12"	0	28	463	400
1	2	4	"spr1403"	"91Mult_E12"	0	29	619	548
1	3	4	"spr1496"	"92Mult_I12"	0	30	259	181
1	4	4	"ABC_NP"	"100Mult_M12"	0	31	1409	1330
1	5	4	"SP_0462"	"77CellW_A16"	0	32	1280	1203
1	6	4	"SP_0464"	"81CellW_E16"	0	33	743	668
1	7	4	"fstH"	"84Mult_A4"	0	34	2375	2302
1	8	4	"comA"	"85Mult_E4"	0	35	1042	962
1	9	4	"zmpB"	"86Mult_I4"	0	36	1631	1524
1	1	5	"SP_0464"	"81CellW_E16"	0	37	492	431
1	2	5	"fstH"	"84Mult_A4"	0	38	1374	1305
1	3	5	"comA"	"85Mult_E4"	0	39	544	468
1	4	5	"zmpB"	"86Mult_I4"	0	40	308	231
1	5	5	"spr0601"	"98Mult_M4"	0	41	906	830
1	6	5	"celB"	"87Mult_A8"	0	42	504	428
1	7	5	"iga"	"88Mult_E8"	0	43	968	893
1	8	5	"glnP"	"89Mult_I8"	0	44	329	257
1	9	5	"ABC_N/P"	"90Mult_M8"	0	45	350	276
1	1	6	"celB"	"87Mult_A8"	0	46	294	233
1	2	6	"iga"	"88Mult_E8"	0	47	614	544
1	3	6	"glnP"	"89Mult_I8"	0	48	196	121
1	4	6	"ABC_N/P"	"90Mult_M8"	0	49	202	125
1	5	6	"spr1221"	"99Mult_A12"	0	50	460	383
1	6	6	"spr1403"	"91Mult_E12"	0	51	862	784
1	7	6	"spr1496"	"92Mult_I12"	0	52	343	266
1	8	6	"ABC_NP"	"100Mult_M12"	0	53	1728	1657
1	9	6	"SP_0462"	"77CellW_A16"	0	54	1712	1642
1	1	7	"spr1403"	"91Mult_E12"	0	55	606	546
1	2	7	"spr1496"	"92Mult_I12"	0	56	243	174
1	3	7	"ABC_NP"	"100Mult_M12"	0	57	1378	1305
1	4	7	"SP_0462"	"77CellW_A16"	0	58	994	917
1	5	7	"SP_0464"	"81CellW_E16"	0	59	548	469
1	6	7	"fstH"	"84Mult_A4"	0	60	2121	2042
1	7	7	"comA"	"85Mult_E4"	0	61	760	683
1	8	7	"zmpB"	"86Mult_I4"	0	62	504	432
1	9	7	"spr0601"	"98Mult_M4"	0	63	1059	988
1	1	8	"fstH"	"84Mult_A4"	0	64	1183	1121
1	2	8	"comA"	"85Mult_E4"	0	65	506	438
1	3	8	"zmpB"	"86Mult_I4"	0	66	354	278
1	4	8	"spr0601"	"98Mult_M4"	0	67	734	653
1	5	8	"celB"	"87Mult_A8"	0	68	380	300
1	6	8	"iga"	"88Mult_E8"	0	69	1129	1050
1	7	8	"glnP"	"89Mult_I8"	0	70	315	237
1	8	8	"ABC_N/P"	"90Mult_M8"	0	71	314	241
1	9	8	"spr1221"	"99Mult_A12"	0	72	877	805
2	1	1	"lytB"	"31CellW_N8"	-50	73	5276	5196
2	2	1	"prtA"	"20CellW_B12"	-50	74	6762	6453
2	3	1	"bgaA"	"43CellW_F12"	-50	75	2547	2317
2	4	1	"nanA"	"46CellW_J12"	-50	76	1397	1261
2	5	1	"spr1652/pfbA"	"25CellW_N12"	-50	77	1192	1080
2	6	1	"nisP"	"39CellW_B16"	-50	78	865	778
2	7	1	"spr1906"	"73CellW_F16"	-50	79	213	141
2	8	1	"Buffer"	"Normaliz_J16"	-50	80	72	6
2	9	1	"Buffer"	"Normaliz_N16"	-50	81	58	1
2	1	2	"nisP"	"39CellW_B16"	-50	82	6695	5372
2	2	2	"spr1906"	"73CellW_F16"	-50	83	7160	-591
2	3	2	"psrP"	"71CellW_B4"	-50	84	8446	2619
2	4	2	"pblB_nt"	"48CellW_F4"	-50	85	2274	265
2	5	2	"pblB_ct"	"49CellW_J4"	-50	86	4391	2258
2	6	2	"spr0075/pfbB"	"24CellW_N4"	-50	87	3899	2525
2	7	2	"pulA"	"19CellW_B8"	-50	88	205	15
2	8	2	"hysA"	"51CellW_F8"	-50	89	587	383
2	9	2	"spr0328"	"26CellW_J8"	-50	90	456	385
2	1	3	"spr0075/pfbB"	"24CellW_N4"	-50	91	10104	8411
2	2	3	"pulA"	"19CellW_B8"	-50	92	7658	35
2	3	3	"hysA"	"51CellW_F8"	-50	93	7230	1931
2	4	3	"spr0328"	"26CellW_J8"	-50	94	1340	310
2	5	3	"lytB"	"31CellW_N8"	-50	95	1553	343
2	6	3	"prtA"	"20CellW_B12"	-50	96	1410	-522
2	7	3	"bgaA"	"43CellW_F12"	-50	97	4876	527
2	8	3	"nanA"	"46CellW_J12"	-50	98	1170	-304
2	9	3	"spr1652/pfbA"	"25CellW_N12"	-50	99	1065	730
2	1	4	"prtA"	"20CellW_B12"	-50	100	1313	1157
2	2	4	"bgaA"	"43CellW_F12"	-50	101	5653	339
2	3	4	"nanA"	"46CellW_J12"	-50	102	4783	2496
2	4	4	"spr1652/pfbA"	"25CellW_N12"	-50	103	1568	713
2	5	4	"nisP"	"39CellW_B16"	-50	104	958	744
2	6	4	"spr1906"	"73CellW_F16"	-50	105	7720	6601
2	7	4	"psrP"	"71CellW_B4"	-50	106	6640	-255
2	8	4	"pblB_nt"	"48CellW_F4"	-50	107	5045	2250
2	9	4	"pblB_ct"	"49CellW_J4"	0	108	4748	4468
2	1	5	"spr1906"	"73CellW_F16"	-50	109	611	511
2	2	5	"psrP"	"71CellW_B4"	-50	110	9438	7610
2	3	5	"pblB_nt"	"48CellW_F4"	-50	111	3916	2420
2	4	5	"pblB_ct"	"49CellW_J4"	-50	112	6929	4966
2	5	5	"spr0075/pfbB"	"24CellW_N4"	-50	113	3633	2760
2	6	5	"pulA"	"19CellW_B8"	-50	114	331	-628
2	7	5	"hysA"	"51CellW_F8"	-50	115	769	-1623
2	8	5	"spr0328"	"26CellW_J8"	-50	116	939	99
2	9	5	"lytB"	"31CellW_N8"	-50	117	311	241
2	1	6	"pulA"	"19CellW_B8"	-50	118	970	374
2	2	6	"hysA"	"51CellW_F8"	-50	119	895	-537
2	3	6	"spr0328"	"26CellW_J8"	-50	120	2316	2168
2	4	6	"lytB"	"31CellW_N8"	-50	121	1785	1543
2	5	6	"prtA"	"20CellW_B12"	-50	122	1394	1207
2	6	6	"bgaA"	"43CellW_F12"	-50	123	2035	984
2	7	6	"nanA"	"46CellW_J12"	-50	124	3223	1433
2	8	6	"spr1652/pfbA"	"25CellW_N12"	-50	125	5423	891
2	9	6	"nisP"	"39CellW_B16"	-50	126	1870	1366
2	1	7	"bgaA"	"43CellW_F12"	-50	127	2462	2244
2	2	7	"nanA"	"46CellW_J12"	-50	128	4162	1290
2	3	7	"spr1652/pfbA"	"25CellW_N12"	-50	129	7613	1090
2	4	7	"nisP"	"39CellW_B16"	-50	130	5616	3371
2	5	7	"spr1906"	"73CellW_F16"	-50	131	1445	692
2	6	7	"psrP"	"71CellW_B4"	-50	132	9814	8530
2	7	7	"pblB_nt"	"48CellW_F4"	-50	133	6928	405
2	8	7	"pblB_ct"	"49CellW_J4"	-50	134	6807	485
2	9	7	"spr0075/pfbB"	"24CellW_N4"	-50	135	7371	6593
2	1	8	"psrP"	"71CellW_B4"	0	136	1911	1825
2	2	8	"pblB_nt"	"48CellW_F4"	-50	137	4052	3958
2	3	8	"pblB_ct"	"49CellW_J4"	-50	138	7362	2855
2	4	8	"spr0075/pfbB"	"24CellW_N4"	-50	139	9393	7147
2	5	8	"pulA"	"19CellW_B8"	-50	140	242	84
2	6	8	"hysA"	"51CellW_F8"	-50	141	843	721
2	7	8	"spr0328"	"26CellW_J8"	-50	142	1824	1716
2	8	8	"lytB"	"31CellW_N8"	-50	143	1148	1061
2	9	8	"prtA"	"20CellW_B12"	-50	144	347	277
3	1	1	"nanB"	"58Secret_O8"	0	145	4579	4513
3	2	1	"spr1875"	"7Secret_C12"	0	146	3779	3712
3	3	1	"galU"	"21Secret_G12"	0	147	2063	1991
3	4	1	"cbpA"	"5Secret_K12"	0	148	9036	8963
3	5	1	"gsp_781"	"2Secret_O12"	0	149	18788	18720
3	6	1	"Control_1"	"C16"	0	150	628	566
3	7	1	"Control_2"	"G16"	-50	151	70	10
3	8	1	"Buffer"	"Normaliz_K16"	-50	152	66	6
3	9	1	"Buffer"	"Normaliz_O16"	-50	153	61	0
3	1	2	"Control_1"	"C16"	0	154	311	241
3	2	2	"Control_2"	"G16"	-50	155	87	11
3	3	2	"bloodAB"	"59Secret_C4"	0	156	5440	5328
3	4	2	"strH"	"32Secret_G4"	0	157	11238	9849
3	5	2	"lysM"	"50Secret_K4"	0	158	820	532
3	6	2	"lytB"	"63Secret_O4"	0	159	2231	2074
3	7	2	"phtE"	"45Secret_C8"	0	160	2056	1874
3	8	2	"spr0931"	"36Secret_G8"	0	161	1803	1508
3	9	2	"lytC"	"56Secret_K8"	0	162	2029	1955
3	1	3	"lytB"	"63Secret_O4"	0	163	1567	1490
3	2	3	"phtE"	"45Secret_C8"	0	164	2917	2831
3	3	3	"spr0931"	"36Secret_G8"	0	165	6863	6759
3	4	3	"lytC"	"56Secret_K8"	0	166	669	432
3	5	3	"nanB"	"58Secret_O8"	0	167	3604	2827
3	6	3	"spr1875"	"7Secret_C12"	0	168	1967	876
3	7	3	"galU"	"21Secret_G12"	0	169	929	-18
3	8	3	"cbpA"	"5Secret_K12"	0	170	1777	-121
3	9	3	"gsp_781"	"2Secret_O12"	0	171	19137	18094
3	1	4	"spr1875"	"7Secret_C12"	0	172	5119	5037
3	2	4	"galU"	"21Secret_G12"	0	173	3281	3093
3	3	4	"cbpA"	"5Secret_K12"	0	174	13613	13373
3	4	4	"gsp_781"	"2Secret_O12"	0	175	19592	19492
3	5	4	"Control_1"	"C16"	0	176	455	375
3	6	4	"Control_2"	"G16"	-50	177	82	-20
3	7	4	"bloodAB"	"59Secret_C4"	0	178	6737	3678
3	8	4	"strH"	"32Secret_G4"	0	179	11159	7315
3	9	4	"lysM"	"50Secret_K4"	0	180	1106	1018
3	1	5	"Control_2"	"G16"	-50	181	96	21
3	2	5	"bloodAB"	"59Secret_C4"	0	182	3506	2863
3	3	5	"strH"	"32Secret_G4"	-50	183	7021	5881
3	4	5	"lysM"	"50Secret_K4"	0	184	1574	1232
3	5	5	"lytB"	"63Secret_O4"	0	185	3149	3019
3	6	5	"phtE"	"45Secret_C8"	0	186	4448	3994
3	7	5	"spr0931"	"36Secret_G8"	0	187	5785	1475
3	8	5	"lytC"	"56Secret_K8"	-50	188	8075	5906
3	9	5	"nanB"	"58Secret_O8"	0	189	5009	4940
3	1	6	"phtE"	"45Secret_C8"	0	190	3428	3358
3	2	6	"spr0931"	"36Secret_G8"	0	191	3136	3029
3	3	6	"lytC"	"56Secret_K8"	0	192	913	802
3	4	6	"nanB"	"58Secret_O8"	0	193	5532	5438
3	5	6	"spr1875"	"7Secret_C12"	0	194	6287	6185
3	6	6	"galU"	"21Secret_G12"	0	195	5230	4241
3	7	6	"cbpA"	"5Secret_K12"	0	196	14397	13101
3	8	6	"gsp_781"	"2Secret_O12"	0	197	22588	22496
3	9	6	"Control_1"	"C16"	0	198	416	347
3	1	7	"galU"	"21Secret_G12"	0	199	4136	4059
3	2	7	"cbpA"	"5Secret_K12"	0	200	1623	1126
3	3	7	"gsp_781"	"2Secret_O12"	0	201	20750	20654
3	4	7	"Control_1"	"C16"	0	202	721	643
3	5	7	"Control_2"	"G16"	-50	203	89	14
3	6	7	"bloodAB"	"59Secret_C4"	0	204	4575	4409
3	7	7	"strH"	"32Secret_G4"	-50	205	4864	2613
3	8	7	"lysM"	"50Secret_K4"	0	206	1025	935
3	9	7	"lytB"	"63Secret_O4"	0	207	1788	1716
3	1	8	"bloodAB"	"59Secret_C4"	0	208	6085	6011
3	2	8	"strH"	"32Secret_G4"	-50	209	11076	10050
3	3	8	"lysM"	"50Secret_K4"	0	210	1219	1131
3	4	8	"lytB"	"63Secret_O4"	0	211	2136	2057
3	5	8	"phtE"	"45Secret_C8"	0	212	4134	4057
3	6	8	"spr0931"	"36Secret_G8"	0	213	4497	4408
3	7	8	"lytC"	"56Secret_K8"	0	214	761	641
3	8	8	"nanB"	"58Secret_O8"	0	215	6089	6010
3	9	8	"spr1875"	"7Secret_C12"	0	216	9108	9029
4	1	1	"Control_10"	"P8"	0	217	116	53
4	2	1	"Control_11"	"D12"	0	218	143	76
4	3	1	"Control_12"	"H12"	0	219	315	255
4	4	1	"Buffer"	"Normaliz_L12"	-50	220	62	4
4	5	1	"Buffer"	"Normaliz_P12"	-50	221	57	-2
4	6	1	"Control+"	"Rango0.2_D16"	0	222	7096	7010
4	7	1	"Control+"	"Rango0.1_H16"	0	223	1019	944
4	8	1	"Buffer"	"Normaliz_L16"	-50	224	56	4
4	9	1	"Buffer"	"Normaliz_P16"	-50	225	50	2
4	1	2	"Control+"	"Rango0.2_D16"	0	226	13917	13849
4	2	2	"Control+"	"Rango0.1_H16"	0	227	2142	2071
4	3	2	"Control_3"	"D4"	0	228	169	108
4	4	2	"Control_4"	"H4"	-50	229	70	9
4	5	2	"Control_5"	"L4"	0	230	167	109
4	6	2	"Control_6"	"P4"	-50	231	60	0
4	7	2	"Control_7"	"D8"	-50	232	81	21
4	8	2	"Control_8"	"H8"	0	233	67	15
4	9	2	"Control_9"	"L8"	-50	234	52	2
4	1	3	"Control_6"	"P4"	-50	235	64	3
4	2	3	"Control_7"	"D8"	0	236	181	112
4	3	3	"Control_8"	"H8"	0	237	91	26
4	4	3	"Control_9"	"L8"	-50	238	72	10
4	5	3	"Control_10"	"P8"	0	239	101	40
4	6	3	"Control_11"	"D12"	0	240	115	57
4	7	3	"Control_12"	"H12"	0	241	349	295
4	8	3	"Buffer"	"Normaliz_L12"	-50	242	52	1
4	9	3	"Buffer"	"Normaliz_P12"	-50	243	52	2
4	1	4	"Control_11"	"D12"	0	244	119	58
4	2	4	"Control_12"	"H12"	0	245	279	215
4	3	4	"Buffer"	"Normaliz_L12"	-50	246	69	3
4	4	4	"Buffer"	"Normaliz_P12"	-50	247	60	-4
4	5	4	"Control+"	"Rango0.2_D16"	0	248	9690	9590
4	6	4	"Control+"	"Rango0.1_H16"	0	249	1577	1254
4	7	4	"Control_3"	"D4"	-50	250	699	603
4	8	4	"Control_4"	"H4"	-50	251	1867	1812
4	9	4	"Control_5"	"L4"	0	252	80	30
4	1	5	"Control+"	"Rango0.1_H16"	0	253	18067	18004
4	2	5	"Control_3"	"D4"	0	254	875	816
4	3	5	"Control_4"	"H4"	-50	255	68	7
4	4	5	"Control_5"	"L4"	0	256	222	159
4	5	5	"Control_6"	"P4"	-50	257	1792	1723
4	6	5	"Control_7"	"D8"	-50	258	119	-1647
4	7	5	"Control_8"	"H8"	-50	259	2714	130
4	8	5	"Control_9"	"L8"	-50	260	2422	227
4	9	5	"Control_10"	"P8"	-50	261	78	18
4	1	6	"Control_7"	"D8"	-50	262	85	25
4	2	6	"Control_8"	"H8"	-50	263	66	4
4	3	6	"Control_9"	"L8"	0	264	204	142
4	4	6	"Control_10"	"P8"	0	265	129	65
4	5	6	"Control_11"	"D12"	0	266	131	66
4	6	6	"Control_12"	"H12"	0	267	381	316
4	7	6	"Buffer"	"Normaliz_L12"	-50	268	2598	398
4	8	6	"Buffer"	"Normaliz_P12"	-50	269	2292	376
4	9	6	"Control+"	"Rango0.2_D16"	0	270	6188	6121
4	1	7	"Control_12"	"H12"	0	271	481	421
4	2	7	"Buffer"	"Normaliz_L12"	-50	272	60	2
4	3	7	"Buffer"	"Normaliz_P12"	-50	273	60	0
4	4	7	"Control+"	"Rango0.2_D16"	0	274	9986	9878
4	5	7	"Control+"	"Rango0.1_H16"	0	275	1836	1763
4	6	7	"Control_3"	"D4"	0	276	799	741
4	7	7	"Control_4"	"H4"	-50	277	60	2
4	8	7	"Control_5"	"L4"	0	278	166	111
4	9	7	"Control_6"	"P4"	-50	279	55	1
4	1	8	"Control_3"	"D4"	0	280	1174	1115
4	2	8	"Control_4"	"H4"	0	281	87	30
4	3	8	"Control_5"	"L4"	0	282	178	123
4	4	8	"Control_6"	"P4"	-50	283	65	7
4	5	8	"Control_7"	"D8"	-50	284	82	23
4	6	8	"Control_8"	"H8"	-50	285	58	4
4	7	8	"Control_9"	"L8"	0	286	150	96
4	8	8	"Control_10"	"P8"	0	287	90	36
4	9	8	"Control_11"	"D12"	0	288	115	62
5	1	1	"GADPH"	"68Cyt_M7"	0	289	1609	1550
5	2	1	"abc_sbp_2"	"30Lip_A11"	0	290	2055	1991
5	3	1	"abc_sbp"	"29Lip_E11"	0	291	1712	1645
5	4	1	"spr0174"	"79Lip_I11"	0	292	858	780
5	5	1	"aliA"	"10Lip_M11"	-50	293	1931	1697
5	6	1	"slrA"	"17Lip_A15"	-50	294	2426	1707
5	7	1	"spr0747"	"37Lip_E15"	0	295	1705	1457
5	8	1	"Buffer"	"Normaliz_I15"	-50	296	103	8
5	9	1	"Buffer"	"Normaliz_M15"	-50	297	94	7
5	1	2	"slrA"	"17Lip_A15"	0	298	801	731
5	2	2	"spr0747"	"37Lip_E15"	0	299	1536	1451
5	3	2	"spxB"	"13Cyt_A3"	0	300	1466	1373
5	4	2	"clpP"	"66Cyt_E3"	0	301	1797	1553
5	5	2	"pavA"	"69Cyt_I3"	-50	302	2244	1092
5	6	2	"eno"	"14Cyt_M3"	0	303	4125	2890
5	7	2	"PppA"	"70Cyt_A7"	0	304	2568	1699
5	8	2	"ply"	"11Cyt_E7"	0	305	2832	2589
5	9	2	"lytA"	"12Cyt_I7"	0	306	3162	3010
5	1	3	"eno"	"14Cyt_M3"	0	307	1623	1556
5	2	3	"PppA"	"70Cyt_A7"	0	308	1620	1499
5	3	3	"ply"	"11Cyt_E7"	0	309	2839	2568
5	4	3	"lytA"	"12Cyt_I7"	0	310	4401	3232
5	5	3	"GADPH"	"68Cyt_M7"	0	311	1494	778
5	6	3	"abc_sbp_2"	"30Lip_A11"	0	312	1297	610
5	7	3	"abc_sbp"	"29Lip_E11"	0	313	1315	293
5	8	3	"spr0174"	"79Lip_I11"	0	314	1813	800
5	9	3	"aliA"	"10Lip_M11"	0	315	4269	3807
5	1	4	"abc_sbp_2"	"30Lip_A11"	0	316	640	578
5	2	4	"abc_sbp"	"29Lip_E11"	0	317	618	520
5	3	4	"spr0174"	"79Lip_I11"	0	318	335	179
5	4	4	"aliA"	"10Lip_M11"	0	319	1147	58
5	5	4	"slrA"	"17Lip_A15"	-50	320	956	61
5	6	4	"spr0747"	"37Lip_E15"	0	321	688	156
5	7	4	"spxB"	"13Cyt_A3"	0	322	1700	867
5	8	4	"clpP"	"66Cyt_E3"	0	323	2229	1322
5	9	4	"pavA"	"69Cyt_I3"	0	324	2309	1913
5	1	5	"spr0747"	"37Lip_E15"	0	325	513	452
5	2	5	"spxB"	"13Cyt_A3"	0	326	714	615
5	3	5	"clpP"	"66Cyt_E3"	0	327	822	716
5	4	5	"pavA"	"69Cyt_I3"	0	328	814	170
5	5	5	"eno"	"14Cyt_M3"	0	329	1406	860
5	6	5	"PppA"	"70Cyt_A7"	0	330	731	61
5	7	5	"ply"	"11Cyt_E7"	0	331	1758	765
5	8	5	"lytA"	"12Cyt_I7"	0	332	1650	656
5	9	5	"GADPH"	"68Cyt_M7"	0	333	1227	905
5	1	6	"PppA"	"70Cyt_A7"	0	334	412	354
5	2	6	"ply"	"11Cyt_E7"	0	335	687	602
5	3	6	"lytA"	"12Cyt_I7"	0	336	1566	1482
5	4	6	"GADPH"	"68Cyt_M7"	0	337	325	223
5	5	6	"abc_sbp_2"	"30Lip_A11"	0	338	297	142
5	6	6	"abc_sbp"	"29Lip_E11"	-50	339	586	-22
5	7	6	"spr0174"	"79Lip_I11"	-50	340	1316	548
5	8	6	"aliA"	"10Lip_M11"	-50	341	676	258
5	9	6	"slrA"	"17Lip_A15"	0	342	360	293
5	1	7	"abc_sbp"	"29Lip_E11"	-50	343	116	62
5	2	7	"spr0174"	"79Lip_I11"	-50	344	75	12
5	3	7	"aliA"	"10Lip_M11"	-50	345	89	20
5	4	7	"slrA"	"17Lip_A15"	-50	346	106	38
5	5	7	"spr0747"	"37Lip_E15"	0	347	229	160
5	6	7	"spxB"	"13Cyt_A3"	-50	348	248	-13
5	7	7	"clpP"	"66Cyt_E3"	-50	349	305	-46
5	8	7	"pavA"	"69Cyt_I3"	-50	350	246	112
5	9	7	"eno"	"14Cyt_M3"	0	351	418	362
5	1	8	"spxB"	"13Cyt_A3"	-50	352	74	23
5	2	8	"clpP"	"66Cyt_E3"	-50	353	74	18
5	3	8	"pavA"	"69Cyt_I3"	-50	354	79	19
5	4	8	"eno"	"14Cyt_M3"	-50	355	115	52
5	5	8	"PppA"	"70Cyt_A7"	-50	356	115	51
5	6	8	"ply"	"11Cyt_E7"	0	357	290	217
5	7	8	"lytA"	"12Cyt_I7"	0	358	477	408
5	8	8	"GADPH"	"68Cyt_M7"	-50	359	100	42
5	9	8	"abc_sbp_2"	"30Lip_A11"	-50	360	114	60
6	1	1	"psaA"	"6Lip_N7"	0	361	5782	5702
6	2	1	"ABC_SBP"	"57Lip_B11"	0	362	3477	2935
6	3	1	"ABC_SBP"	"52Lip_F11"	0	363	2536	2442
6	4	1	"piuA"	"18Lip_J11"	0	364	2795	2702
6	5	1	"amiA"	"3Lip_N11"	0	365	1433	1302
6	6	1	"msmE"	"78Lip_B15"	0	366	1093	978
6	7	1	"MalX"	"22Lip_F15"	0	367	356	294
6	8	1	"Buffer"	"Normaliz_J15"	-50	368	59	5
6	9	1	"Buffer"	"Normaliz_N15"	-50	369	55	0
6	1	2	"msmE"	"78Lip_B15"	0	370	3293	3153
6	2	2	"MalX"	"22Lip_F15"	0	371	3318	2318
6	3	2	"prsA_ppmA"	"16Lip_B3"	0	372	2039	1456
6	4	2	"lmb"	"33Lip_F3"	0	373	2236	982
6	5	2	"piaA"	"15Lip_J3"	0	374	1973	1312
6	6	2	"phtA"	"55Lip_N3"	0	375	1644	1250
6	7	2	"glnH"	"28Lip_B7"	0	376	408	319
6	8	2	"pstS"	"80Lip_F7"	0	377	632	555
6	9	2	"aliB"	"1Lip_J7"	0	378	390	322
6	1	3	"phtA"	"55Lip_N3"	0	379	9962	9877
6	2	3	"glnH"	"28Lip_B7"	0	380	2220	1411
6	3	3	"pstS"	"80Lip_F7"	0	381	1970	1637
6	4	3	"aliB"	"1Lip_J7"	-50	382	2714	517
6	5	3	"psaA"	"6Lip_N7"	-50	383	2715	782
6	6	3	"ABC_SBP"	"57Lip_B11"	0	384	569	85
6	7	3	"ABC_SBP"	"52Lip_F11"	-50	385	272	60
6	8	3	"piuA"	"18Lip_J11"	0	386	461	312
6	9	3	"amiA"	"3Lip_N11"	0	387	359	252
6	1	4	"ABC_SBP"	"57Lip_B11"	0	388	4239	4158
6	2	4	"ABC_SBP"	"52Lip_F11"	0	389	2557	1758
6	3	4	"piuA"	"18Lip_J11"	0	390	2503	1335
6	4	4	"amiA"	"3Lip_N11"	-50	391	2231	-10
6	5	4	"msmE"	"78Lip_B15"	-50	392	1841	-158
6	6	4	"MalX"	"22Lip_F15"	0	393	424	80
6	7	4	"prsA_ppmA"	"16Lip_B3"	0	394	481	183
6	8	4	"lmb"	"33Lip_F3"	0	395	369	183
6	9	4	"piaA"	"15Lip_J3"	0	396	689	599
6	1	5	"MalX"	"22Lip_F15"	0	397	2835	2694
6	2	5	"prsA_ppmA"	"16Lip_B3"	0	398	1395	891
6	3	5	"lmb"	"33Lip_F3"	0	399	1803	1308
6	4	5	"piaA"	"15Lip_J3"	0	400	2240	782
6	5	5	"phtA"	"55Lip_N3"	0	401	2294	1697
6	6	5	"glnH"	"28Lip_B7"	-50	402	323	-27
6	7	5	"pstS"	"80Lip_F7"	0	403	1047	607
6	8	5	"aliB"	"1Lip_J7"	-50	404	905	121
6	9	5	"psaA"	"6Lip_N7"	-50	405	1042	642
6	1	6	"glnH"	"28Lip_B7"	0	406	1064	996
6	2	6	"pstS"	"80Lip_F7"	0	407	619	551
6	3	6	"aliB"	"1Lip_J7"	0	408	1332	1258
6	4	6	"psaA"	"6Lip_N7"	0	409	1179	1045
6	5	6	"ABC_SBP"	"57Lip_B11"	0	410	691	570
6	6	6	"ABC_SBP"	"52Lip_F11"	0	411	994	763
6	7	6	"piuA"	"18Lip_J11"	-50	412	1315	675
6	8	6	"amiA"	"3Lip_N11"	-50	413	1017	160
6	9	6	"msmE"	"78Lip_B15"	-50	414	1160	367
6	1	7	"ABC_SBP"	"52Lip_F11"	0	415	1290	1224
6	2	7	"piuA"	"18Lip_J11"	0	416	1383	1294
6	3	7	"amiA"	"3Lip_N11"	0	417	407	293
6	4	7	"msmE"	"78Lip_B15"	0	418	373	232
6	5	7	"MalX"	"22Lip_F15"	0	419	444	383
6	6	7	"prsA_ppmA"	"16Lip_B3"	0	420	250	190
6	7	7	"lmb"	"33Lip_F3"	0	421	356	244
6	8	7	"piaA"	"15Lip_J3"	0	422	1076	939
6	9	7	"phtA"	"55Lip_N3"	0	423	1687	1581
6	1	8	"prsA_ppmA"	"16Lip_B3"	0	424	386	333
6	2	8	"lmb"	"33Lip_F3"	0	425	422	362
6	3	8	"piaA"	"15Lip_J3"	0	426	822	760
6	4	8	"phtA"	"55Lip_N3"	0	427	1192	1115
6	5	8	"glnH"	"28Lip_B7"	-50	428	141	82
6	6	8	"pstS"	"80Lip_F7"	0	429	129	77
6	7	8	"aliB"	"1Lip_J7"	0	430	227	168
6	8	8	"psaA"	"6Lip_N7"	0	431	425	357
6	9	8	"ABC_SBP"	"57Lip_B11"	0	432	244	186
7	1	1	"cbpF"	"74N_term_wCS_O7"	0	433	1248	1127
7	2	1	"spr0693"	"34N_term_C11"	0	434	4632	4539
7	3	1	"ezrA"	"75N_term_G11"	0	435	2385	2301
7	4	1	"pepXP"	"72N_term_K11"	0	436	6471	6329
7	5	1	"phtD"	"44N_term_O11"	0	437	8785	6492
7	6	1	"phpA"	"27N_term_C15"	0	438	13410	12828
7	7	1	"srtA"	"64N_term_wCS_G15"	0	439	6571	6467
7	8	1	"Buffer"	"Normaliz_K15"	-50	440	105	18
7	9	1	"Buffer"	"Normaliz_O15"	-50	441	90	5
7	1	2	"phpA"	"27N_term_C15"	0	442	14059	13535
7	2	2	"srtA"	"64N_term_wCS_G15"	0	443	7505	7356
7	3	2	"adcA"	"23Lip_C3"	0	444	1609	1514
7	4	2	"sp_2093"	"76N_term_G3"	0	445	4513	2845
7	5	2	"comB"	"54N_term_K3"	0	446	2831	814
7	6	2	"pspA"	"4N_term_O3"	0	447	6397	3089
7	7	2	"pbpX"	"41N_term_C7"	0	448	5686	4363
7	8	2	"pbpA"	"9N_term_G7"	0	449	1788	1641
7	9	2	"spr0334"	"42Cyt_TMH_K7"	0	450	3910	3675
7	1	3	"pspA"	"4N_term_O3"	0	451	1637	1502
7	2	3	"pbpX"	"41N_term_C7"	0	452	1431	1329
7	3	3	"pbpA"	"9N_term_G7"	0	453	450	358
7	4	3	"spr0334"	"42Cyt_TMH_K7"	0	454	2079	1919
7	5	3	"cbpF"	"74N_term_wCS_O7"	0	455	1289	1183
7	6	3	"spr0693"	"34N_term_C11"	0	456	2522	2241
7	7	3	"ezrA"	"75N_term_G11"	0	457	3008	1674
7	8	3	"pepXP"	"72N_term_K11"	0	458	3177	2268
7	9	3	"phtD"	"44N_term_O11"	0	459	2751	-55
7	1	4	"spr0693"	"34N_term_C11"	0	460	2096	2015
7	2	4	"ezrA"	"75N_term_G11"	0	461	1160	1078
7	3	4	"pepXP"	"72N_term_K11"	0	462	612	532
7	4	4	"phtD"	"44N_term_O11"	0	463	3004	2741
7	5	4	"phpA"	"27N_term_C15"	0	464	5545	5238
7	6	4	"srtA"	"64N_term_wCS_G15"	0	465	2117	2029
7	7	4	"adcA"	"23Lip_C3"	0	466	1103	592
7	8	4	"sp_2093"	"76N_term_G3"	0	467	1684	1330
7	9	4	"comB"	"54N_term_K3"	0	468	1384	1203
7	1	5	"srtA"	"64N_term_wCS_G15"	0	469	1417	1348
7	2	5	"adcA"	"23Lip_C3"	0	470	851	779
7	3	5	"sp_2093"	"76N_term_G3"	0	471	528	464
7	4	5	"comB"	"54N_term_K3"	0	472	345	269
7	5	5	"pspA"	"4N_term_O3"	0	473	698	577
7	6	5	"pbpX"	"41N_term_C7"	0	474	886	807
7	7	5	"pbpA"	"9N_term_G7"	0	475	842	758
7	8	5	"spr0334"	"42Cyt_TMH_K7"	0	476	1528	1447
7	9	5	"cbpF"	"74N_term_wCS_O7"	0	477	705	633
7	1	6	"pbpX"	"41N_term_C7"	0	478	453	395
7	2	6	"pbpA"	"9N_term_G7"	0	479	170	108
7	3	6	"spr0334"	"42Cyt_TMH_K7"	0	480	719	655
7	4	6	"cbpF"	"74N_term_wCS_O7"	0	481	268	196
7	5	6	"spr0693"	"34N_term_C11"	0	482	1048	964
7	6	6	"ezrA"	"75N_term_G11"	0	483	1005	934
7	7	6	"pepXP"	"72N_term_K11"	0	484	598	526
7	8	6	"phtD"	"44N_term_O11"	0	485	1260	1179
7	9	6	"phpA"	"27N_term_C15"	0	486	9568	9472
7	1	7	"ezrA"	"75N_term_G11"	0	487	294	240
7	2	7	"pepXP"	"72N_term_K11"	0	488	230	169
7	3	7	"phtD"	"44N_term_O11"	0	489	490	417
7	4	7	"phpA"	"27N_term_C15"	0	490	4347	4257
7	5	7	"srtA"	"64N_term_wCS_G15"	0	491	1772	1694
7	6	7	"adcA"	"23Lip_C3"	0	492	301	239
7	7	7	"sp_2093"	"76N_term_G3"	0	493	329	267
7	8	7	"comB"	"54N_term_K3"	0	494	231	168
7	9	7	"pspA"	"4N_term_O3"	0	495	471	404
7	1	8	"adcA"	"23Lip_C3"	0	496	109	58
7	2	8	"sp_2093"	"76N_term_G3"	0	497	108	57
7	3	8	"comB"	"54N_term_K3"	0	498	79	26
7	4	8	"pspA"	"4N_term_O3"	0	499	125	70
7	5	8	"pbpX"	"41N_term_C7"	0	500	145	92
7	6	8	"pbpA"	"9N_term_G7"	0	501	75	24
7	7	8	"spr0334"	"42Cyt_TMH_K7"	0	502	170	118
7	8	8	"cbpF"	"74N_term_wCS_O7"	0	503	113	62
7	9	8	"spr0693"	"34N_term_C11"	0	504	350	298
8	1	1	"pbp1b"	"47Cyt_TMH_P7"	0	505	4927	4859
8	2	1	"pcpA"	"62N_term_wCS_D11"	0	506	445	382
8	3	1	"sphtra"	"8N_term_H11"	0	507	212	152
8	4	1	"cps4C"	"97Mult_L11"	-50	508	90	24
8	5	1	"rrgB"	"95Mult_P11"	0	509	5954	5683
8	6	1	"TMP"	"96Mult_D15"	0	510	829	749
8	7	1	"LambdaSa04"	"94Mult_H15"	0	511	1152	1086
8	8	1	"Buffer"	"Normaliz_L15"	-50	512	61	2
8	9	1	"Buffer"	"Normaliz_P15"	-50	513	59	5
8	1	2	"TMP"	"96Mult_D15"	0	514	601	526
8	2	2	"LambdaSa04"	"94Mult_H15"	0	515	221	87
8	3	2	"potD"	"65N_term_D3"	0	516	2257	2097
8	4	2	"pgdA"	"40N_term_H3"	-50	517	6302	3762
8	5	2	"spr1370"	"38Cyt_TMH_L3"	-50	518	2584	1097
8	6	2	"spr1418"	"82N_term_P3"	0	519	2509	1747
8	7	2	"stkP"	"67Cyt_TMH_D7"	0	520	983	743
8	8	2	"spr1584"	"83N_term_H7"	0	521	1811	1699
8	9	2	"pbp2A"	"53N_term_L7"	0	522	1554	1337
8	1	3	"spr1418"	"82N_term_P3"	0	523	6022	5944
8	2	3	"stkP"	"67Cyt_TMH_D7"	0	524	5176	5075
8	3	3	"spr1584"	"83N_term_H7"	0	525	3240	3151
8	4	3	"pbp2A"	"53N_term_L7"	-50	526	8991	3705
8	5	3	"pbp1b"	"47Cyt_TMH_P7"	-50	527	7728	3293
8	6	3	"pcpA"	"62N_term_wCS_D11"	-50	528	1136	102
8	7	3	"sphtra"	"8N_term_H11"	-50	529	801	-32
8	8	3	"cps4C"	"97Mult_L11"	-50	530	72	-449
8	9	3	"rrgB"	"95Mult_P11"	0	531	448	24
8	1	4	"pcpA"	"62N_term_wCS_D11"	0	532	421	345
8	2	4	"sphtra"	"8N_term_H11"	0	533	202	116
8	3	4	"cps4C"	"97Mult_L11"	-50	534	89	18
8	4	4	"rrgB"	"95Mult_P11"	0	535	442	-1348
8	5	4	"TMP"	"96Mult_D15"	0	536	1201	-1756
8	6	4	"LambdaSa04"	"94Mult_H15"	-50	537	652	-213
8	7	4	"potD"	"65N_term_D3"	0	538	2096	1321
8	8	4	"pgdA"	"40N_term_H3"	0	539	8247	7815
8	9	4	"spr1370"	"38Cyt_TMH_L3"	0	540	6534	6456
8	1	5	"LambdaSa04"	"94Mult_H15"	0	541	2219	2105
8	2	5	"potD"	"65N_term_D3"	0	542	2463	2182
8	3	5	"pgdA"	"40N_term_H3"	0	543	4990	4437
8	4	5	"spr1370"	"38Cyt_TMH_L3"	0	544	9077	2873
8	5	5	"spr1418"	"82N_term_P3"	0	545	7166	4261
8	6	5	"stkP"	"67Cyt_TMH_D7"	0	546	2382	477
8	7	5	"spr1584"	"83N_term_H7"	0	547	2227	1357
8	8	5	"pbp2A"	"53N_term_L7"	0	548	2095	1831
8	9	5	"pbp1b"	"47Cyt_TMH_P7"	0	549	2039	1963
8	1	6	"stkP"	"67Cyt_TMH_D7"	0	550	5999	5888
8	2	6	"spr1584"	"83N_term_H7"	0	551	3175	3055
8	3	6	"pbp2A"	"53N_term_L7"	0	552	5254	4753
8	4	6	"pbp1b"	"47Cyt_TMH_P7"	0	553	5847	1524
8	5	6	"pcpA"	"62N_term_wCS_D11"	0	554	426	-1921
8	6	6	"sphtra"	"8N_term_H11"	0	555	2218	290
8	7	6	"cps4C"	"97Mult_L11"	-50	556	80	-1629
8	8	6	"rrgB"	"95Mult_P11"	0	557	423	179
8	9	6	"TMP"	"96Mult_D15"	0	558	232	168
8	1	7	"sphtra"	"8N_term_H11"	0	559	322	235
8	2	7	"cps4C"	"97Mult_L11"	0	560	292	201
8	3	7	"rrgB"	"95Mult_P11"	0	561	779	663
8	4	7	"TMP"	"96Mult_D15"	0	562	486	291
8	5	7	"LambdaSa04"	"94Mult_H15"	0	563	1538	1433
8	6	7	"potD"	"65N_term_D3"	0	564	1194	1106
8	7	7	"pgdA"	"40N_term_H3"	0	565	5278	3837
8	8	7	"spr1370"	"38Cyt_TMH_L3"	0	566	3120	1804
8	9	7	"spr1418"	"82N_term_P3"	0	567	1767	1709
8	1	8	"potD"	"65N_term_D3"	0	568	959	891
8	2	8	"pgdA"	"40N_term_H3"	0	569	5209	5113
8	3	8	"spr1370"	"38Cyt_TMH_L3"	0	570	4042	3952
8	4	8	"spr1418"	"82N_term_P3"	0	571	2445	2385
8	5	8	"stkP"	"67Cyt_TMH_D7"	0	572	1512	1458
8	6	8	"spr1584"	"83N_term_H7"	0	573	388	336
8	7	8	"pbp2A"	"53N_term_L7"	0	574	1523	1464
8	8	8	"pbp1b"	"47Cyt_TMH_P7"	0	575	1185	1122
8	9	8	"pcpA"	"62N_term_wCS_D11"	-50	576	62	15
