# Supplementary material for: Data in support of proteomic analysis of pneumococcal pediatric clinical isolates to construct a protein array
Source: Data Brief. 2016 Feb 5;6:917–22. doi: 10.1016/j.dib.2016.01.057 (PMC4758182; doi:10.1016/j.dib.2016.01.057)
Supplement: Supplementary file 4 — Supplementary material [file mmc4.zip › Protein array raw data/IgG/C1_Sv1bis_IgG-Cy3.txt]

ATF	1.0
31	9    
"Type=GenePix Export 3"
"DateTime=2014/06/03 13:49:51"
"Settings=C:\Documents and Settings\Usuario\Escritorio\Datos Usuarios\Alfonso\Resultados ensayo\Junio 2014\Escaneado_3-6-14\Suero Sv1bis\Sv1bis_IgG-Cy3.gps"
"GalFile=C:\Documents and Settings\Usuario\Escritorio\Datos Usuarios\Alfonso\Gals\Gal_Alfonso.2.gal"
"PixelSize=5"
"Wavelengths=n/a	532"
"ImageFiles=n/a	C:\Documents and Settings\Usuario\Escritorio\Datos Usuarios\Alfonso\Resultados ensayo\Junio 2014\Escaneado_3-6-14\Suero Sv1bis\Sv1bis_IgG-Cy3.tif 1"
"NormalizationMethod=None"
"NormalizationFactors=n/a	1"
"JpegImage="
"StdDev=Type 1"
"RatioFormulations=W1/W2 (/532)"
"Barcode="
"BackgroundSubtraction=LocalFeature"
"ImageOrigin=0, 0"
"JpegOrigin=3355, 1995"
"Creator=GenePix Pro 4.1.1.4"
"Scanner=GenePix 4000B [92870]"
"FocusPosition=0"
"Temperature=31.36"
"LinesAveraged=1"
"Comment="
"PMTGain=n/a	400"
"ScanPower=n/a	100"
"LaserPower=n/a	3.32"
"LaserOnTime=n/a	43554"
"Filters=n/a	"
"ScanRegion=616,384,3840,1720"
"Supplier=BioRobotics"
"ArrayerSoftwareName=TAS Application Suite (MicroGrid II)"
"ArrayerSoftwareVersion=2.2.2.5"
"Block"	"Column"	"Row"	"Name"	"ID"	"Flags"	"Index"	"F532 Median"	"F532 Median - B532"
1	1	1	"ABC_N/P"	"90Mult_M8"	0	1	194	96
1	2	1	"spr1221"	"99Mult_A12"	0	2	424	318
1	3	1	"spr1403"	"91Mult_E12"	0	3	560	439
1	4	1	"spr1496"	"92Mult_I12"	0	4	281	122
1	5	1	"ABC_NP"	"100Mult_M12"	0	5	475	369
1	6	1	"SP_0462"	"77CellW_A16"	0	6	293	216
1	7	1	"SP_0464"	"81CellW_E16"	-50	7	83	7
1	8	1	"Buffer"	"Normaliz_I16"	-50	8	75	-3
1	9	1	"Buffer"	"Normaliz_M16"	-50	9	72	-4
1	1	2	"SP_0462"	"77CellW_A16"	0	10	709	589
1	2	2	"SP_0464"	"81CellW_E16"	0	11	310	161
1	3	2	"fstH"	"84Mult_A4"	0	12	1210	1081
1	4	2	"comA"	"85Mult_E4"	0	13	360	99
1	5	2	"zmpB"	"86Mult_I4"	-50	14	765	536
1	6	2	"spr0601"	"98Mult_M4"	0	15	372	204
1	7	2	"celB"	"87Mult_A8"	0	16	274	171
1	8	2	"iga"	"88Mult_E8"	0	17	230	140
1	9	2	"glnP"	"89Mult_I8"	-50	18	285	200
1	1	3	"spr0601"	"98Mult_M4"	0	19	579	401
1	2	3	"celB"	"87Mult_A8"	0	20	372	76
1	3	3	"iga"	"88Mult_E8"	0	21	615	462
1	4	3	"glnP"	"89Mult_I8"	0	22	390	240
1	5	3	"ABC_N/P"	"90Mult_M8"	0	23	245	96
1	6	3	"spr1221"	"99Mult_A12"	0	24	340	193
1	7	3	"spr1403"	"91Mult_E12"	0	25	348	216
1	8	3	"spr1496"	"92Mult_I12"	0	26	222	94
1	9	3	"ABC_NP"	"100Mult_M12"	0	27	846	734
1	1	4	"spr1221"	"99Mult_A12"	0	28	351	222
1	2	4	"spr1403"	"91Mult_E12"	0	29	347	199
1	3	4	"spr1496"	"92Mult_I12"	-50	30	146	-4
1	4	4	"ABC_NP"	"100Mult_M12"	0	31	881	661
1	5	4	"SP_0462"	"77CellW_A16"	0	32	483	278
1	6	4	"SP_0464"	"81CellW_E16"	-50	33	233	46
1	7	4	"fstH"	"84Mult_A4"	0	34	891	725
1	8	4	"comA"	"85Mult_E4"	0	35	311	194
1	9	4	"zmpB"	"86Mult_I4"	0	36	287	194
1	1	5	"SP_0464"	"81CellW_E16"	0	37	468	344
1	2	5	"fstH"	"84Mult_A4"	0	38	1378	1253
1	3	5	"comA"	"85Mult_E4"	0	39	325	214
1	4	5	"zmpB"	"86Mult_I4"	0	40	498	266
1	5	5	"spr0601"	"98Mult_M4"	0	41	476	111
1	6	5	"celB"	"87Mult_A8"	-50	42	263	-380
1	7	5	"iga"	"88Mult_E8"	0	43	367	189
1	8	5	"glnP"	"89Mult_I8"	0	44	580	443
1	9	5	"ABC_N/P"	"90Mult_M8"	-50	45	260	171
1	1	6	"celB"	"87Mult_A8"	0	46	196	82
1	2	6	"iga"	"88Mult_E8"	0	47	668	552
1	3	6	"glnP"	"89Mult_I8"	0	48	153	51
1	4	6	"ABC_N/P"	"90Mult_M8"	0	49	195	94
1	5	6	"spr1221"	"99Mult_A12"	0	50	268	97
1	6	6	"spr1403"	"91Mult_E12"	-50	51	1487	156
1	7	6	"spr1496"	"92Mult_I12"	-50	52	1450	1263
1	8	6	"ABC_NP"	"100Mult_M12"	0	53	533	423
1	9	6	"SP_0462"	"77CellW_A16"	0	54	436	355
1	1	7	"spr1403"	"91Mult_E12"	0	55	398	289
1	2	7	"spr1496"	"92Mult_I12"	0	56	174	64
1	3	7	"ABC_NP"	"100Mult_M12"	0	57	1044	931
1	4	7	"SP_0462"	"77CellW_A16"	0	58	559	451
1	5	7	"SP_0464"	"81CellW_E16"	0	59	341	218
1	6	7	"fstH"	"84Mult_A4"	0	60	826	715
1	7	7	"comA"	"85Mult_E4"	0	61	239	136
1	8	7	"zmpB"	"86Mult_I4"	0	62	138	40
1	9	7	"spr0601"	"98Mult_M4"	0	63	234	152
1	1	8	"fstH"	"84Mult_A4"	0	64	1805	1676
1	2	8	"comA"	"85Mult_E4"	0	65	399	291
1	3	8	"zmpB"	"86Mult_I4"	0	66	404	299
1	4	8	"spr0601"	"98Mult_M4"	0	67	439	319
1	5	8	"celB"	"87Mult_A8"	0	68	227	114
1	6	8	"iga"	"88Mult_E8"	0	69	404	305
1	7	8	"glnP"	"89Mult_I8"	0	70	157	62
1	8	8	"ABC_N/P"	"90Mult_M8"	0	71	135	43
1	9	8	"spr1221"	"99Mult_A12"	0	72	289	201
2	1	1	"lytB"	"31CellW_N8"	-50	73	545	484
2	2	1	"prtA"	"20CellW_B12"	-50	74	338	279
2	3	1	"bgaA"	"43CellW_F12"	-50	75	567	508
2	4	1	"nanA"	"46CellW_J12"	-50	76	1046	982
2	5	1	"spr1652/pfbA"	"25CellW_N12"	-50	77	1115	1048
2	6	1	"nisP"	"39CellW_B16"	-50	78	302	231
2	7	1	"spr1906"	"73CellW_F16"	-50	79	116	47
2	8	1	"Buffer"	"Normaliz_J16"	-50	80	63	0
2	9	1	"Buffer"	"Normaliz_N16"	-50	81	61	-3
2	1	2	"nisP"	"39CellW_B16"	-50	82	621	551
2	2	2	"spr1906"	"73CellW_F16"	-50	83	132	-254
2	3	2	"psrP"	"71CellW_B4"	-50	84	2727	1009
2	4	2	"pblB_nt"	"48CellW_F4"	-50	85	3043	60
2	5	2	"pblB_ct"	"49CellW_J4"	-50	86	3055	884
2	6	2	"spr0075/pfbB"	"24CellW_N4"	-50	87	758	119
2	7	2	"pulA"	"19CellW_B8"	-50	88	148	-110
2	8	2	"hysA"	"51CellW_F8"	-50	89	171	-9
2	9	2	"spr0328"	"26CellW_J8"	0	90	4716	4643
2	1	3	"spr0075/pfbB"	"24CellW_N4"	-50	91	2924	2045
2	2	3	"pulA"	"19CellW_B8"	-50	92	101	-2
2	3	3	"hysA"	"51CellW_F8"	-50	93	384	295
2	4	3	"spr0328"	"26CellW_J8"	-50	94	3319	794
2	5	3	"lytB"	"31CellW_N8"	-50	95	1513	1090
2	6	3	"prtA"	"20CellW_B12"	-50	96	615	237
2	7	3	"bgaA"	"43CellW_F12"	-50	97	617	198
2	8	3	"nanA"	"46CellW_J12"	-50	98	279	-250
2	9	3	"spr1652/pfbA"	"25CellW_N12"	-50	99	422	326
2	1	4	"prtA"	"20CellW_B12"	-50	100	1528	1452
2	2	4	"bgaA"	"43CellW_F12"	-50	101	1091	-335
2	3	4	"nanA"	"46CellW_J12"	-50	102	1836	-17
2	4	4	"spr1652/pfbA"	"25CellW_N12"	-50	103	2076	32
2	5	4	"nisP"	"39CellW_B16"	-50	104	181	102
2	6	4	"spr1906"	"73CellW_F16"	0	105	1355	1262
2	7	4	"psrP"	"71CellW_B4"	-50	106	534	166
2	8	4	"pblB_nt"	"48CellW_F4"	-50	107	2727	1167
2	9	4	"pblB_ct"	"49CellW_J4"	-50	108	2644	2555
2	1	5	"spr1906"	"73CellW_F16"	-50	109	175	96
2	2	5	"psrP"	"71CellW_B4"	-50	110	5105	2191
2	3	5	"pblB_nt"	"48CellW_F4"	-50	111	5431	308
2	4	5	"pblB_ct"	"49CellW_J4"	-50	112	5650	554
2	5	5	"spr0075/pfbB"	"24CellW_N4"	-50	113	3805	3486
2	6	5	"pulA"	"19CellW_B8"	-50	114	260	165
2	7	5	"hysA"	"51CellW_F8"	-50	115	849	620
2	8	5	"spr0328"	"26CellW_J8"	-50	116	3108	1419
2	9	5	"lytB"	"31CellW_N8"	-50	117	1179	1107
2	1	6	"pulA"	"19CellW_B8"	-50	118	158	74
2	2	6	"hysA"	"51CellW_F8"	-50	119	581	362
2	3	6	"spr0328"	"26CellW_J8"	-50	120	4616	609
2	4	6	"lytB"	"31CellW_N8"	-50	121	4395	101
2	5	6	"prtA"	"20CellW_B12"	-50	122	245	125
2	6	6	"bgaA"	"43CellW_F12"	-50	123	509	306
2	7	6	"nanA"	"46CellW_J12"	-50	124	3358	38
2	8	6	"spr1652/pfbA"	"25CellW_N12"	-50	125	2956	687
2	9	6	"nisP"	"39CellW_B16"	-50	126	506	434
2	1	7	"bgaA"	"43CellW_F12"	-50	127	1057	969
2	2	7	"nanA"	"46CellW_J12"	-50	128	240	98
2	3	7	"spr1652/pfbA"	"25CellW_N12"	-50	129	583	489
2	4	7	"nisP"	"39CellW_B16"	-50	130	178	99
2	5	7	"spr1906"	"73CellW_F16"	-50	131	205	124
2	6	7	"psrP"	"71CellW_B4"	-50	132	4658	679
2	7	7	"pblB_nt"	"48CellW_F4"	-50	133	3823	-300
2	8	7	"pblB_ct"	"49CellW_J4"	-50	134	3532	-222
2	9	7	"spr0075/pfbB"	"24CellW_N4"	-50	135	3068	2912
2	1	8	"psrP"	"71CellW_B4"	-50	136	1325	1208
2	2	8	"pblB_nt"	"48CellW_F4"	-50	137	1864	967
2	3	8	"pblB_ct"	"49CellW_J4"	-50	138	5068	2525
2	4	8	"spr0075/pfbB"	"24CellW_N4"	-50	139	3848	3733
2	5	8	"pulA"	"19CellW_B8"	-50	140	121	53
2	6	8	"hysA"	"51CellW_F8"	-50	141	909	837
2	7	8	"spr0328"	"26CellW_J8"	-50	142	6008	5926
2	8	8	"lytB"	"31CellW_N8"	-50	143	3718	3638
2	9	8	"prtA"	"20CellW_B12"	-50	144	2754	2677
3	1	1	"nanB"	"58Secret_O8"	0	145	1172	1106
3	2	1	"spr1875"	"7Secret_C12"	0	146	2050	1981
3	3	1	"galU"	"21Secret_G12"	0	147	1069	995
3	4	1	"cbpA"	"5Secret_K12"	0	148	1461	1382
3	5	1	"gsp_781"	"2Secret_O12"	0	149	8562	8479
3	6	1	"Control_1"	"C16"	0	150	347	266
3	7	1	"Control_2"	"G16"	0	151	974	902
3	8	1	"Buffer"	"Normaliz_K16"	-50	152	74	3
3	9	1	"Buffer"	"Normaliz_O16"	-50	153	70	-2
3	1	2	"Control_1"	"C16"	0	154	272	208
3	2	2	"Control_2"	"G16"	0	155	600	531
3	3	2	"bloodAB"	"59Secret_C4"	0	156	2496	1343
3	4	2	"strH"	"32Secret_G4"	0	157	3809	2114
3	5	2	"lysM"	"50Secret_K4"	-50	158	415	243
3	6	2	"lytB"	"63Secret_O4"	0	159	2477	2091
3	7	2	"phtE"	"45Secret_C8"	0	160	714	572
3	8	2	"spr0931"	"36Secret_G8"	0	161	831	648
3	9	2	"lytC"	"56Secret_K8"	0	162	974	812
3	1	3	"lytB"	"63Secret_O4"	0	163	1405	1339
3	2	3	"phtE"	"45Secret_C8"	0	164	1117	1050
3	3	3	"spr0931"	"36Secret_G8"	0	165	1105	1032
3	4	3	"lytC"	"56Secret_K8"	0	166	1527	1433
3	5	3	"nanB"	"58Secret_O8"	0	167	2168	2068
3	6	3	"spr1875"	"7Secret_C12"	0	168	2294	716
3	7	3	"galU"	"21Secret_G12"	0	169	334	-243
3	8	3	"cbpA"	"5Secret_K12"	-50	170	730	-131
3	9	3	"gsp_781"	"2Secret_O12"	0	171	5004	4396
3	1	4	"spr1875"	"7Secret_C12"	0	172	1502	1431
3	2	4	"galU"	"21Secret_G12"	0	173	1335	1247
3	3	4	"cbpA"	"5Secret_K12"	0	174	1990	1909
3	4	4	"gsp_781"	"2Secret_O12"	0	175	8525	8444
3	5	4	"Control_1"	"C16"	0	176	448	373
3	6	4	"Control_2"	"G16"	0	177	1758	128
3	7	4	"bloodAB"	"59Secret_C4"	-50	178	5126	1638
3	8	4	"strH"	"32Secret_G4"	-50	179	2772	533
3	9	4	"lysM"	"50Secret_K4"	0	180	413	263
3	1	5	"Control_2"	"G16"	0	181	763	684
3	2	5	"bloodAB"	"59Secret_C4"	0	182	3168	1624
3	3	5	"strH"	"32Secret_G4"	0	183	4092	2278
3	4	5	"lysM"	"50Secret_K4"	0	184	358	-99
3	5	5	"lytB"	"63Secret_O4"	0	185	2668	1189
3	6	5	"phtE"	"45Secret_C8"	0	186	4189	1429
3	7	5	"spr0931"	"36Secret_G8"	0	187	5859	2700
3	8	5	"lytC"	"56Secret_K8"	-50	188	2880	2743
3	9	5	"nanB"	"58Secret_O8"	0	189	4146	4056
3	1	6	"phtE"	"45Secret_C8"	0	190	1134	1064
3	2	6	"spr0931"	"36Secret_G8"	0	191	1264	1189
3	3	6	"lytC"	"56Secret_K8"	0	192	1673	1583
3	4	6	"nanB"	"58Secret_O8"	0	193	2092	1923
3	5	6	"spr1875"	"7Secret_C12"	0	194	2691	629
3	6	6	"galU"	"21Secret_G12"	0	195	385	-2220
3	7	6	"cbpA"	"5Secret_K12"	0	196	718	572
3	8	6	"gsp_781"	"2Secret_O12"	0	197	15531	15411
3	9	6	"Control_1"	"C16"	0	198	828	737
3	1	7	"galU"	"21Secret_G12"	0	199	1539	1468
3	2	7	"cbpA"	"5Secret_K12"	0	200	2227	2144
3	3	7	"gsp_781"	"2Secret_O12"	0	201	8413	8335
3	4	7	"Control_1"	"C16"	0	202	490	411
3	5	7	"Control_2"	"G16"	-50	203	209	104
3	6	7	"bloodAB"	"59Secret_C4"	0	204	5146	1701
3	7	7	"strH"	"32Secret_G4"	0	205	6654	2841
3	8	7	"lysM"	"50Secret_K4"	0	206	677	345
3	9	7	"lytB"	"63Secret_O4"	0	207	2004	1906
3	1	8	"bloodAB"	"59Secret_C4"	0	208	3033	2902
3	2	8	"strH"	"32Secret_G4"	0	209	3535	3317
3	3	8	"lysM"	"50Secret_K4"	-50	210	1433	1360
3	4	8	"lytB"	"63Secret_O4"	0	211	1216	1138
3	5	8	"phtE"	"45Secret_C8"	0	212	1436	1346
3	6	8	"spr0931"	"36Secret_G8"	0	213	2598	2498
3	7	8	"lytC"	"56Secret_K8"	0	214	2506	2388
3	8	8	"nanB"	"58Secret_O8"	0	215	3530	3417
3	9	8	"spr1875"	"7Secret_C12"	0	216	5535	5438
4	1	1	"Control_10"	"P8"	-50	217	4875	4799
4	2	1	"Control_11"	"D12"	-50	218	4012	3945
4	3	1	"Control_12"	"H12"	0	219	127	66
4	4	1	"Buffer"	"Normaliz_L12"	-50	220	58	1
4	5	1	"Buffer"	"Normaliz_P12"	-50	221	56	0
4	6	1	"Control+"	"Rango0.2_D16"	0	222	2867	2798
4	7	1	"Control+"	"Rango0.1_H16"	-50	223	899	839
4	8	1	"Buffer"	"Normaliz_L16"	-50	224	50	-3
4	9	1	"Buffer"	"Normaliz_P16"	-50	225	47	-3
4	1	2	"Control+"	"Rango0.2_D16"	0	226	10795	10701
4	2	2	"Control+"	"Rango0.1_H16"	-50	227	5478	5404
4	3	2	"Control_3"	"D4"	0	228	192	131
4	4	2	"Control_4"	"H4"	-50	229	68	6
4	5	2	"Control_5"	"L4"	-50	230	54	-5
4	6	2	"Control_6"	"P4"	-50	231	981	919
4	7	2	"Control_7"	"D8"	-50	232	941	882
4	8	2	"Control_8"	"H8"	-50	233	51	0
4	9	2	"Control_9"	"L8"	-50	234	51	4
4	1	3	"Control_6"	"P4"	-50	235	71	-2
4	2	3	"Control_7"	"D8"	0	236	133	64
4	3	3	"Control_8"	"H8"	-50	237	64	1
4	4	3	"Control_9"	"L8"	0	238	69	4
4	5	3	"Control_10"	"P8"	-50	239	114	39
4	6	3	"Control_11"	"D12"	-50	240	57	-3
4	7	3	"Control_12"	"H12"	0	241	72	19
4	8	3	"Buffer"	"Normaliz_L12"	-50	242	50	-1
4	9	3	"Buffer"	"Normaliz_P12"	-50	243	48	1
4	1	4	"Control_11"	"D12"	-50	244	85	10
4	2	4	"Control_12"	"H12"	0	245	143	74
4	3	4	"Buffer"	"Normaliz_L12"	-50	246	62	0
4	4	4	"Buffer"	"Normaliz_P12"	-50	247	63	-4
4	5	4	"Control+"	"Rango0.2_D16"	0	248	5029	1191
4	6	4	"Control+"	"Rango0.1_H16"	-50	249	3009	1095
4	7	4	"Control_3"	"D4"	0	250	90	35
4	8	4	"Control_4"	"H4"	-50	251	51	1
4	9	4	"Control_5"	"L4"	-50	252	48	1
4	1	5	"Control+"	"Rango0.1_H16"	0	253	10691	10584
4	2	5	"Control_3"	"D4"	-50	254	4376	4301
4	3	5	"Control_4"	"H4"	-50	255	70	6
4	4	5	"Control_5"	"L4"	-50	256	62	-8
4	5	5	"Control_6"	"P4"	-50	257	383	196
4	6	5	"Control_7"	"D8"	0	258	1450	1381
4	7	5	"Control_8"	"H8"	-50	259	54	-1
4	8	5	"Control_9"	"L8"	-50	260	55	3
4	9	5	"Control_10"	"P8"	-50	261	55	6
4	1	6	"Control_7"	"D8"	-50	262	623	545
4	2	6	"Control_8"	"H8"	-50	263	69	-4
4	3	6	"Control_9"	"L8"	0	264	94	26
4	4	6	"Control_10"	"P8"	-50	265	87	6
4	5	6	"Control_11"	"D12"	-50	266	166	90
4	6	6	"Control_12"	"H12"	0	267	103	44
4	7	6	"Buffer"	"Normaliz_L12"	-50	268	55	0
4	8	6	"Buffer"	"Normaliz_P12"	-50	269	53	-2
4	9	6	"Control+"	"Rango0.2_D16"	0	270	3074	3022
4	1	7	"Control_12"	"H12"	0	271	224	152
4	2	7	"Buffer"	"Normaliz_L12"	-50	272	70	0
4	3	7	"Buffer"	"Normaliz_P12"	-50	273	70	-3
4	4	7	"Control+"	"Rango0.2_D16"	-50	274	7422	2690
4	5	7	"Control+"	"Rango0.1_H16"	0	275	946	762
4	6	7	"Control_3"	"D4"	0	276	167	106
4	7	7	"Control_4"	"H4"	-50	277	59	2
4	8	7	"Control_5"	"L4"	-50	278	54	-2
4	9	7	"Control_6"	"P4"	-50	279	54	1
4	1	8	"Control_3"	"D4"	0	280	341	270
4	2	8	"Control_4"	"H4"	0	281	96	25
4	3	8	"Control_5"	"L4"	-50	282	66	-5
4	4	8	"Control_6"	"P4"	-50	283	5754	5677
4	5	8	"Control_7"	"D8"	-50	284	2922	2844
4	6	8	"Control_8"	"H8"	-50	285	62	1
4	7	8	"Control_9"	"L8"	0	286	73	15
4	8	8	"Control_10"	"P8"	0	287	82	25
4	9	8	"Control_11"	"D12"	0	288	60	6
5	1	1	"GADPH"	"68Cyt_M7"	0	289	3171	3067
5	2	1	"abc_sbp_2"	"30Lip_A11"	-50	290	3117	2991
5	3	1	"abc_sbp"	"29Lip_E11"	-50	291	3482	2620
5	4	1	"spr0174"	"79Lip_I11"	-50	292	3303	1652
5	5	1	"aliA"	"10Lip_M11"	-50	293	2975	2567
5	6	1	"slrA"	"17Lip_A15"	0	294	814	585
5	7	1	"spr0747"	"37Lip_E15"	-50	295	522	411
5	8	1	"Buffer"	"Normaliz_I15"	-50	296	94	-5
5	9	1	"Buffer"	"Normaliz_M15"	-50	297	89	2
5	1	2	"slrA"	"17Lip_A15"	0	298	2226	2115
5	2	2	"spr0747"	"37Lip_E15"	-50	299	2876	-19
5	3	2	"spxB"	"13Cyt_A3"	-50	300	3445	244
5	4	2	"clpP"	"66Cyt_E3"	-50	301	3755	509
5	5	2	"pavA"	"69Cyt_I3"	-50	302	4021	900
5	6	2	"eno"	"14Cyt_M3"	-50	303	3927	951
5	7	2	"PppA"	"70Cyt_A7"	0	304	1161	141
5	8	2	"ply"	"11Cyt_E7"	0	305	2383	1778
5	9	2	"lytA"	"12Cyt_I7"	0	306	1956	1852
5	1	3	"eno"	"14Cyt_M3"	0	307	2813	2720
5	2	3	"PppA"	"70Cyt_A7"	0	308	1305	1105
5	3	3	"ply"	"11Cyt_E7"	0	309	4934	3746
5	4	3	"lytA"	"12Cyt_I7"	0	310	6137	2928
5	5	3	"GADPH"	"68Cyt_M7"	0	311	3068	230
5	6	3	"abc_sbp_2"	"30Lip_A11"	-50	312	3767	379
5	7	3	"abc_sbp"	"29Lip_E11"	-50	313	4445	1100
5	8	3	"spr0174"	"79Lip_I11"	-50	314	1985	343
5	9	3	"aliA"	"10Lip_M11"	-50	315	2567	1556
5	1	4	"abc_sbp_2"	"30Lip_A11"	0	316	1676	1583
5	2	4	"abc_sbp"	"29Lip_E11"	0	317	2212	2069
5	3	4	"spr0174"	"79Lip_I11"	0	318	1831	1427
5	4	4	"aliA"	"10Lip_M11"	0	319	2070	14
5	5	4	"slrA"	"17Lip_A15"	0	320	1915	84
5	6	4	"spr0747"	"37Lip_E15"	0	321	2732	1110
5	7	4	"spxB"	"13Cyt_A3"	-50	322	2923	295
5	8	4	"clpP"	"66Cyt_E3"	0	323	2911	914
5	9	4	"pavA"	"69Cyt_I3"	0	324	2355	1551
5	1	5	"spr0747"	"37Lip_E15"	0	325	1267	1174
5	2	5	"spxB"	"13Cyt_A3"	0	326	2282	2166
5	3	5	"clpP"	"66Cyt_E3"	0	327	1410	1311
5	4	5	"pavA"	"69Cyt_I3"	0	328	1377	1228
5	5	5	"eno"	"14Cyt_M3"	0	329	2028	1878
5	6	5	"PppA"	"70Cyt_A7"	0	330	2264	2020
5	7	5	"ply"	"11Cyt_E7"	0	331	3840	2563
5	8	5	"lytA"	"12Cyt_I7"	0	332	4228	2272
5	9	5	"GADPH"	"68Cyt_M7"	0	333	2919	2304
5	1	6	"PppA"	"70Cyt_A7"	0	334	495	409
5	2	6	"ply"	"11Cyt_E7"	0	335	1050	971
5	3	6	"lytA"	"12Cyt_I7"	0	336	2131	2058
5	4	6	"GADPH"	"68Cyt_M7"	0	337	685	603
5	5	6	"abc_sbp_2"	"30Lip_A11"	0	338	712	623
5	6	6	"abc_sbp"	"29Lip_E11"	0	339	1186	1065
5	7	6	"spr0174"	"79Lip_I11"	0	340	1056	803
5	8	6	"aliA"	"10Lip_M11"	0	341	1347	447
5	9	6	"slrA"	"17Lip_A15"	0	342	1437	1319
5	1	7	"abc_sbp"	"29Lip_E11"	0	343	414	332
5	2	7	"spr0174"	"79Lip_I11"	-50	344	130	58
5	3	7	"aliA"	"10Lip_M11"	-50	345	157	90
5	4	7	"slrA"	"17Lip_A15"	0	346	282	214
5	5	7	"spr0747"	"37Lip_E15"	0	347	449	384
5	6	7	"spxB"	"13Cyt_A3"	0	348	284	215
5	7	7	"clpP"	"66Cyt_E3"	0	349	362	284
5	8	7	"pavA"	"69Cyt_I3"	0	350	457	380
5	9	7	"eno"	"14Cyt_M3"	0	351	877	800
5	1	8	"spxB"	"13Cyt_A3"	0	352	172	96
5	2	8	"clpP"	"66Cyt_E3"	0	353	163	96
5	3	8	"pavA"	"69Cyt_I3"	0	354	167	107
5	4	8	"eno"	"14Cyt_M3"	0	355	279	221
5	5	8	"PppA"	"70Cyt_A7"	0	356	268	210
5	6	8	"ply"	"11Cyt_E7"	0	357	735	676
5	7	8	"lytA"	"12Cyt_I7"	0	358	1117	1058
5	8	8	"GADPH"	"68Cyt_M7"	0	359	271	213
5	9	8	"abc_sbp_2"	"30Lip_A11"	0	360	332	275
6	1	1	"psaA"	"6Lip_N7"	0	361	12013	11880
6	2	1	"ABC_SBP"	"57Lip_B11"	0	362	5823	5541
6	3	1	"ABC_SBP"	"52Lip_F11"	0	363	10141	9849
6	4	1	"piuA"	"18Lip_J11"	-50	364	12492	5274
6	5	1	"amiA"	"3Lip_N11"	-50	365	12209	10976
6	6	1	"msmE"	"78Lip_B15"	-50	366	1962	1003
6	7	1	"MalX"	"22Lip_F15"	-50	367	655	340
6	8	1	"Buffer"	"Normaliz_J15"	-50	368	99	-69
6	9	1	"Buffer"	"Normaliz_N15"	-50	369	66	-10
6	1	2	"msmE"	"78Lip_B15"	0	370	8499	8398
6	2	2	"MalX"	"22Lip_F15"	0	371	5297	4259
6	3	2	"prsA_ppmA"	"16Lip_B3"	0	372	8013	6053
6	4	2	"lmb"	"33Lip_F3"	-50	373	8260	-222
6	5	2	"piaA"	"15Lip_J3"	-50	374	7974	2161
6	6	2	"phtA"	"55Lip_N3"	-50	375	2108	335
6	7	2	"glnH"	"28Lip_B7"	-50	376	1433	319
6	8	2	"pstS"	"80Lip_F7"	0	377	1556	1171
6	9	2	"aliB"	"1Lip_J7"	-50	378	186	95
6	1	3	"phtA"	"55Lip_N3"	0	379	19177	19082
6	2	3	"glnH"	"28Lip_B7"	0	380	5598	5284
6	3	3	"pstS"	"80Lip_F7"	0	381	7648	7340
6	4	3	"aliB"	"1Lip_J7"	0	382	5168	-554
6	5	3	"psaA"	"6Lip_N7"	0	383	6827	573
6	6	3	"ABC_SBP"	"57Lip_B11"	-50	384	8448	3303
6	7	3	"ABC_SBP"	"52Lip_F11"	-50	385	1780	247
6	8	3	"piuA"	"18Lip_J11"	-50	386	523	25
6	9	3	"amiA"	"3Lip_N11"	-50	387	307	122
6	1	4	"ABC_SBP"	"57Lip_B11"	0	388	15444	15339
6	2	4	"ABC_SBP"	"52Lip_F11"	0	389	5598	5115
6	3	4	"piuA"	"18Lip_J11"	0	390	8138	7866
6	4	4	"amiA"	"3Lip_N11"	0	391	4245	1080
6	5	4	"msmE"	"78Lip_B15"	0	392	5733	-54
6	6	4	"MalX"	"22Lip_F15"	-50	393	7994	186
6	7	4	"prsA_ppmA"	"16Lip_B3"	-50	394	8264	798
6	8	4	"lmb"	"33Lip_F3"	-50	395	651	170
6	9	4	"piaA"	"15Lip_J3"	-50	396	721	337
6	1	5	"MalX"	"22Lip_F15"	0	397	5433	5331
6	2	5	"prsA_ppmA"	"16Lip_B3"	0	398	3362	3198
6	3	5	"lmb"	"33Lip_F3"	0	399	1408	1281
6	4	5	"piaA"	"15Lip_J3"	-50	400	12077	11076
6	5	5	"phtA"	"55Lip_N3"	-50	401	10996	2679
6	6	5	"glnH"	"28Lip_B7"	-50	402	7528	-178
6	7	5	"pstS"	"80Lip_F7"	-50	403	7120	492
6	8	5	"aliB"	"1Lip_J7"	0	404	4798	657
6	9	5	"psaA"	"6Lip_N7"	0	405	4557	3787
6	1	6	"glnH"	"28Lip_B7"	0	406	4067	3952
6	2	6	"pstS"	"80Lip_F7"	0	407	2401	2232
6	3	6	"aliB"	"1Lip_J7"	0	408	2274	2125
6	4	6	"psaA"	"6Lip_N7"	0	409	10078	9810
6	5	6	"ABC_SBP"	"57Lip_B11"	0	410	7858	5310
6	6	6	"ABC_SBP"	"52Lip_F11"	0	411	6921	6004
6	7	6	"piuA"	"18Lip_J11"	0	412	6321	4702
6	8	6	"amiA"	"3Lip_N11"	0	413	2913	-205
6	9	6	"msmE"	"78Lip_B15"	0	414	4756	1967
6	1	7	"ABC_SBP"	"52Lip_F11"	0	415	5860	5739
6	2	7	"piuA"	"18Lip_J11"	0	416	7241	7110
6	3	7	"amiA"	"3Lip_N11"	0	417	5653	5509
6	4	7	"msmE"	"78Lip_B15"	0	418	6531	6301
6	5	7	"MalX"	"22Lip_F15"	-50	419	4885	4783
6	6	7	"prsA_ppmA"	"16Lip_B3"	0	420	855	774
6	7	7	"lmb"	"33Lip_F3"	0	421	700	621
6	8	7	"piaA"	"15Lip_J3"	0	422	6108	6030
6	9	7	"phtA"	"55Lip_N3"	0	423	3514	3439
6	1	8	"prsA_ppmA"	"16Lip_B3"	0	424	546	454
6	2	8	"lmb"	"33Lip_F3"	0	425	504	435
6	3	8	"piaA"	"15Lip_J3"	0	426	4998	4921
6	4	8	"phtA"	"55Lip_N3"	0	427	6002	5925
6	5	8	"glnH"	"28Lip_B7"	0	428	894	829
6	6	8	"pstS"	"80Lip_F7"	0	429	587	524
6	7	8	"aliB"	"1Lip_J7"	0	430	650	589
6	8	8	"psaA"	"6Lip_N7"	0	431	2100	2043
6	9	8	"ABC_SBP"	"57Lip_B11"	0	432	335	279
7	1	1	"cbpF"	"74N_term_wCS_O7"	0	433	6333	6173
7	2	1	"spr0693"	"34N_term_C11"	0	434	3985	3844
7	3	1	"ezrA"	"75N_term_G11"	0	435	1496	1398
7	4	1	"pepXP"	"72N_term_K11"	0	436	851	760
7	5	1	"phtD"	"44N_term_O11"	0	437	1335	1226
7	6	1	"phpA"	"27N_term_C15"	0	438	9977	9805
7	7	1	"srtA"	"64N_term_wCS_G15"	0	439	9805	9649
7	8	1	"Buffer"	"Normaliz_K15"	-50	440	99	2
7	9	1	"Buffer"	"Normaliz_O15"	-50	441	79	-1
7	1	2	"phpA"	"27N_term_C15"	0	442	10079	9932
7	2	2	"srtA"	"64N_term_wCS_G15"	0	443	952	627
7	3	2	"adcA"	"23Lip_C3"	0	444	1234	1094
7	4	2	"sp_2093"	"76N_term_G3"	0	445	612	399
7	5	2	"comB"	"54N_term_K3"	0	446	421	116
7	6	2	"pspA"	"4N_term_O3"	0	447	4059	3766
7	7	2	"pbpX"	"41N_term_C7"	0	448	1410	924
7	8	2	"pbpA"	"9N_term_G7"	0	449	273	27
7	9	2	"spr0334"	"42Cyt_TMH_K7"	0	450	866	716
7	1	3	"pspA"	"4N_term_O3"	0	451	846	734
7	2	3	"pbpX"	"41N_term_C7"	0	452	1137	974
7	3	3	"pbpA"	"9N_term_G7"	0	453	668	541
7	4	3	"spr0334"	"42Cyt_TMH_K7"	0	454	2829	2389
7	5	3	"cbpF"	"74N_term_wCS_O7"	-50	455	5213	4839
7	6	3	"spr0693"	"34N_term_C11"	0	456	1693	1580
7	7	3	"ezrA"	"75N_term_G11"	0	457	1099	583
7	8	3	"pepXP"	"72N_term_K11"	0	458	1640	721
7	9	3	"phtD"	"44N_term_O11"	0	459	1425	426
7	1	4	"spr0693"	"34N_term_C11"	0	460	2214	2108
7	2	4	"ezrA"	"75N_term_G11"	0	461	963	838
7	3	4	"pepXP"	"72N_term_K11"	0	462	668	562
7	4	4	"phtD"	"44N_term_O11"	0	463	4660	4508
7	5	4	"phpA"	"27N_term_C15"	-50	464	8927	8817
7	6	4	"srtA"	"64N_term_wCS_G15"	0	465	813	692
7	7	4	"adcA"	"23Lip_C3"	0	466	1359	529
7	8	4	"sp_2093"	"76N_term_G3"	0	467	1162	-200
7	9	4	"comB"	"54N_term_K3"	0	468	1342	322
7	1	5	"srtA"	"64N_term_wCS_G15"	0	469	1081	956
7	2	5	"adcA"	"23Lip_C3"	0	470	1097	911
7	3	5	"sp_2093"	"76N_term_G3"	0	471	483	375
7	4	5	"comB"	"54N_term_K3"	0	472	439	323
7	5	5	"pspA"	"4N_term_O3"	0	473	899	796
7	6	5	"pbpX"	"41N_term_C7"	0	474	1195	1085
7	7	5	"pbpA"	"9N_term_G7"	-50	475	2337	-354
7	8	5	"spr0334"	"42Cyt_TMH_K7"	-50	476	5209	1433
7	9	5	"cbpF"	"74N_term_wCS_O7"	0	477	1834	1640
7	1	6	"pbpX"	"41N_term_C7"	0	478	957	844
7	2	6	"pbpA"	"9N_term_G7"	0	479	296	134
7	3	6	"spr0334"	"42Cyt_TMH_K7"	0	480	1102	979
7	4	6	"cbpF"	"74N_term_wCS_O7"	-50	481	4223	3704
7	5	6	"spr0693"	"34N_term_C11"	0	482	4523	4062
7	6	6	"ezrA"	"75N_term_G11"	0	483	1022	916
7	7	6	"pepXP"	"72N_term_K11"	0	484	1989	618
7	8	6	"phtD"	"44N_term_O11"	0	485	7441	3014
7	9	6	"phpA"	"27N_term_C15"	0	486	6314	6158
7	1	7	"ezrA"	"75N_term_G11"	0	487	459	373
7	2	7	"pepXP"	"72N_term_K11"	0	488	547	426
7	3	7	"phtD"	"44N_term_O11"	0	489	590	449
7	4	7	"phpA"	"27N_term_C15"	0	490	8170	5982
7	5	7	"srtA"	"64N_term_wCS_G15"	0	491	4032	1541
7	6	7	"adcA"	"23Lip_C3"	0	492	1297	817
7	7	7	"sp_2093"	"76N_term_G3"	0	493	741	154
7	8	7	"comB"	"54N_term_K3"	0	494	632	105
7	9	7	"pspA"	"4N_term_O3"	0	495	1097	941
7	1	8	"adcA"	"23Lip_C3"	0	496	226	163
7	2	8	"sp_2093"	"76N_term_G3"	0	497	187	120
7	3	8	"comB"	"54N_term_K3"	0	498	269	204
7	4	8	"pspA"	"4N_term_O3"	0	499	1068	994
7	5	8	"pbpX"	"41N_term_C7"	0	500	1051	961
7	6	8	"pbpA"	"9N_term_G7"	0	501	304	204
7	7	8	"spr0334"	"42Cyt_TMH_K7"	0	502	751	636
7	8	8	"cbpF"	"74N_term_wCS_O7"	0	503	674	577
7	9	8	"spr0693"	"34N_term_C11"	0	504	2419	2330
8	1	1	"pbp1b"	"47Cyt_TMH_P7"	0	505	1925	1751
8	2	1	"pcpA"	"62N_term_wCS_D11"	0	506	684	517
8	3	1	"sphtra"	"8N_term_H11"	-50	507	119	52
8	4	1	"cps4C"	"97Mult_L11"	0	508	243	181
8	5	1	"rrgB"	"95Mult_P11"	0	509	3696	3632
8	6	1	"TMP"	"96Mult_D15"	-50	510	118	62
8	7	1	"LambdaSa04"	"94Mult_H15"	-50	511	81	29
8	8	1	"Buffer"	"Normaliz_L15"	-50	512	51	-2
8	9	1	"Buffer"	"Normaliz_P15"	-50	513	51	0
8	1	2	"TMP"	"96Mult_D15"	0	514	1154	845
8	2	2	"LambdaSa04"	"94Mult_H15"	0	515	645	441
8	3	2	"potD"	"65N_term_D3"	0	516	1316	1204
8	4	2	"pgdA"	"40N_term_H3"	0	517	5179	3263
8	5	2	"spr1370"	"38Cyt_TMH_L3"	-50	518	2043	-1027
8	6	2	"spr1418"	"82N_term_P3"	0	519	1424	194
8	7	2	"stkP"	"67Cyt_TMH_D7"	0	520	285	166
8	8	2	"spr1584"	"83N_term_H7"	0	521	307	233
8	9	2	"pbp2A"	"53N_term_L7"	-50	522	107	47
8	1	3	"spr1418"	"82N_term_P3"	0	523	6781	6231
8	2	3	"stkP"	"67Cyt_TMH_D7"	0	524	3057	2843
8	3	3	"spr1584"	"83N_term_H7"	0	525	1431	1293
8	4	3	"pbp2A"	"53N_term_L7"	-50	526	3631	314
8	5	3	"pbp1b"	"47Cyt_TMH_P7"	-50	527	2717	20
8	6	3	"pcpA"	"62N_term_wCS_D11"	-50	528	1501	-241
8	7	3	"sphtra"	"8N_term_H11"	0	529	352	131
8	8	3	"cps4C"	"97Mult_L11"	-50	530	228	87
8	9	3	"rrgB"	"95Mult_P11"	-50	531	118	43
8	1	4	"pcpA"	"62N_term_wCS_D11"	0	532	2875	226
8	2	4	"sphtra"	"8N_term_H11"	0	533	2409	498
8	3	4	"cps4C"	"97Mult_L11"	0	534	1416	1176
8	4	4	"rrgB"	"95Mult_P11"	-50	535	5626	1473
8	5	4	"TMP"	"96Mult_D15"	-50	536	3331	-94
8	6	4	"LambdaSa04"	"94Mult_H15"	-50	537	1684	1194
8	7	4	"potD"	"65N_term_D3"	-50	538	669	406
8	8	4	"pgdA"	"40N_term_H3"	0	539	366	185
8	9	4	"spr1370"	"38Cyt_TMH_L3"	-50	540	140	54
8	1	5	"LambdaSa04"	"94Mult_H15"	0	541	1241	496
8	2	5	"potD"	"65N_term_D3"	0	542	2452	750
8	3	5	"pgdA"	"40N_term_H3"	0	543	1956	179
8	4	5	"spr1370"	"38Cyt_TMH_L3"	-50	544	7047	2655
8	5	5	"spr1418"	"82N_term_P3"	-50	545	4796	582
8	6	5	"stkP"	"67Cyt_TMH_D7"	0	546	1726	61
8	7	5	"spr1584"	"83N_term_H7"	0	547	2933	2534
8	8	5	"pbp2A"	"53N_term_L7"	0	548	413	156
8	9	5	"pbp1b"	"47Cyt_TMH_P7"	-50	549	185	70
8	1	6	"stkP"	"67Cyt_TMH_D7"	0	550	6438	5734
8	2	6	"spr1584"	"83N_term_H7"	0	551	3091	1302
8	3	6	"pbp2A"	"53N_term_L7"	0	552	2695	946
8	4	6	"pbp1b"	"47Cyt_TMH_P7"	-50	553	8559	6417
8	5	6	"pcpA"	"62N_term_wCS_D11"	0	554	4082	1886
8	6	6	"sphtra"	"8N_term_H11"	0	555	719	-781
8	7	6	"cps4C"	"97Mult_L11"	-50	556	1645	-51
8	8	6	"rrgB"	"95Mult_P11"	-50	557	392	-79
8	9	6	"TMP"	"96Mult_D15"	-50	558	199	27
8	1	7	"sphtra"	"8N_term_H11"	0	559	5369	4658
8	2	7	"cps4C"	"97Mult_L11"	0	560	3544	1551
8	3	7	"rrgB"	"95Mult_P11"	0	561	12550	11276
8	4	7	"TMP"	"96Mult_D15"	-50	562	1128	-1109
8	5	7	"LambdaSa04"	"94Mult_H15"	0	563	3144	485
8	6	7	"potD"	"65N_term_D3"	-50	564	3009	2176
8	7	7	"pgdA"	"40N_term_H3"	-50	565	3347	1269
8	8	7	"spr1370"	"38Cyt_TMH_L3"	-50	566	2028	-181
8	9	7	"spr1418"	"82N_term_P3"	-50	567	1621	489
8	1	8	"potD"	"65N_term_D3"	0	568	2704	2005
8	2	8	"pgdA"	"40N_term_H3"	0	569	1869	1120
8	3	8	"spr1370"	"38Cyt_TMH_L3"	-50	570	7812	6753
8	4	8	"spr1418"	"82N_term_P3"	0	571	3310	2199
8	5	8	"stkP"	"67Cyt_TMH_D7"	0	572	2667	1686
8	6	8	"spr1584"	"83N_term_H7"	0	573	1017	238
8	7	8	"pbp2A"	"53N_term_L7"	-50	574	1935	1393
8	8	8	"pbp1b"	"47Cyt_TMH_P7"	-50	575	1117	129
8	9	8	"pcpA"	"62N_term_wCS_D11"	-50	576	902	748
