# Supplementary material for: Data in support of proteomic analysis of pneumococcal pediatric clinical isolates to construct a protein array
Source: Data Brief. 2016 Feb 5;6:917–22. doi: 10.1016/j.dib.2016.01.057 (PMC4758182; doi:10.1016/j.dib.2016.01.057)
Supplement: Supplementary file 4 — Supplementary material [file mmc4.zip › Protein array raw data/IgG/C1_Sv21_IgG-Cy3.txt]

ATF	1.0
31	9    
"Type=GenePix Export 3"
"DateTime=2014/05/07 14:13:36"
"Settings=C:\Documents and Settings\Usuario\Escritorio\Datos Usuarios\Alfonso\Resultados ensayo\Mayo 2014\Escaneado _07-05-14\Suero v21\Sv21_IgG-Cy3.gps"
"GalFile=C:\Documents and Settings\Usuario\Escritorio\Datos Usuarios\Alfonso\Gals\Gal_Alfonso.2.gal"
"PixelSize=5"
"Wavelengths=n/a	532"
"ImageFiles=n/a	C:\Documents and Settings\Usuario\Escritorio\Datos Usuarios\Alfonso\Resultados ensayo\Mayo 2014\Escaneado _07-05-14\Suero v21\Sv21_IgG-Cy3.tif 1"
"NormalizationMethod=None"
"NormalizationFactors=n/a	1"
"JpegImage="
"StdDev=Type 1"
"RatioFormulations=W1/W2 (/532)"
"Barcode="
"BackgroundSubtraction=LocalFeature"
"ImageOrigin=0, 0"
"JpegOrigin=2945, 1790"
"Creator=GenePix Pro 4.1.1.4"
"Scanner=GenePix 4000B [92870]"
"FocusPosition=0"
"Temperature=32"
"LinesAveraged=1"
"Comment="
"PMTGain=n/a	380"
"ScanPower=n/a	100"
"LaserPower=n/a	3.58"
"LaserOnTime=n/a	43465"
"Filters=n/a	"
"ScanRegion=528,288,3768,1736"
"Supplier=BioRobotics"
"ArrayerSoftwareName=TAS Application Suite (MicroGrid II)"
"ArrayerSoftwareVersion=2.2.2.5"
"Block"	"Column"	"Row"	"Name"	"ID"	"Flags"	"Index"	"F532 Median"	"F532 Median - B532"
1	1	1	"ABC_N/P"	"90Mult_M8"	0	1	130	43
1	2	1	"spr1221"	"99Mult_A12"	0	2	149	72
1	3	1	"spr1403"	"91Mult_E12"	0	3	182	114
1	4	1	"spr1496"	"92Mult_I12"	0	4	101	32
1	5	1	"ABC_NP"	"100Mult_M12"	0	5	493	419
1	6	1	"SP_0462"	"77CellW_A16"	0	6	418	349
1	7	1	"SP_0464"	"81CellW_E16"	0	7	333	265
1	8	1	"Buffer"	"Normaliz_I16"	-50	8	63	-2
1	9	1	"Buffer"	"Normaliz_M16"	-50	9	69	-2
1	1	2	"SP_0462"	"77CellW_A16"	0	10	341	247
1	2	2	"SP_0464"	"81CellW_E16"	0	11	151	64
1	3	2	"fstH"	"84Mult_A4"	0	12	348	278
1	4	2	"comA"	"85Mult_E4"	0	13	149	75
1	5	2	"zmpB"	"86Mult_I4"	0	14	112	28
1	6	2	"spr0601"	"98Mult_M4"	0	15	135	36
1	7	2	"celB"	"87Mult_A8"	-50	16	296	197
1	8	2	"iga"	"88Mult_E8"	0	17	1338	1272
1	9	2	"glnP"	"89Mult_I8"	0	18	227	159
1	1	3	"spr0601"	"98Mult_M4"	0	19	144	51
1	2	3	"celB"	"87Mult_A8"	-50	20	118	29
1	3	3	"iga"	"88Mult_E8"	0	21	265	196
1	4	3	"glnP"	"89Mult_I8"	-50	22	192	123
1	5	3	"ABC_N/P"	"90Mult_M8"	0	23	104	31
1	6	3	"spr1221"	"99Mult_A12"	0	24	149	67
1	7	3	"spr1403"	"91Mult_E12"	0	25	161	78
1	8	3	"spr1496"	"92Mult_I12"	0	26	159	96
1	9	3	"ABC_NP"	"100Mult_M12"	0	27	800	732
1	1	4	"spr1221"	"99Mult_A12"	0	28	167	81
1	2	4	"spr1403"	"91Mult_E12"	0	29	185	97
1	3	4	"spr1496"	"92Mult_I12"	0	30	95	23
1	4	4	"ABC_NP"	"100Mult_M12"	0	31	281	213
1	5	4	"SP_0462"	"77CellW_A16"	0	32	310	241
1	6	4	"SP_0464"	"81CellW_E16"	-50	33	140	63
1	7	4	"fstH"	"84Mult_A4"	0	34	371	286
1	8	4	"comA"	"85Mult_E4"	0	35	159	88
1	9	4	"zmpB"	"86Mult_I4"	0	36	104	36
1	1	5	"SP_0464"	"81CellW_E16"	0	37	168	83
1	2	5	"fstH"	"84Mult_A4"	0	38	345	254
1	3	5	"comA"	"85Mult_E4"	0	39	131	54
1	4	5	"zmpB"	"86Mult_I4"	0	40	91	17
1	5	5	"spr0601"	"98Mult_M4"	0	41	117	41
1	6	5	"celB"	"87Mult_A8"	0	42	150	51
1	7	5	"iga"	"88Mult_E8"	0	43	286	194
1	8	5	"glnP"	"89Mult_I8"	-50	44	327	256
1	9	5	"ABC_N/P"	"90Mult_M8"	0	45	115	50
1	1	6	"celB"	"87Mult_A8"	0	46	139	54
1	2	6	"iga"	"88Mult_E8"	0	47	284	195
1	3	6	"glnP"	"89Mult_I8"	0	48	104	26
1	4	6	"ABC_N/P"	"90Mult_M8"	0	49	100	30
1	5	6	"spr1221"	"99Mult_A12"	0	50	141	76
1	6	6	"spr1403"	"91Mult_E12"	0	51	161	93
1	7	6	"spr1496"	"92Mult_I12"	-50	52	105	30
1	8	6	"ABC_NP"	"100Mult_M12"	0	53	342	274
1	9	6	"SP_0462"	"77CellW_A16"	0	54	448	385
1	1	7	"spr1403"	"91Mult_E12"	0	55	205	125
1	2	7	"spr1496"	"92Mult_I12"	0	56	127	38
1	3	7	"ABC_NP"	"100Mult_M12"	0	57	537	456
1	4	7	"SP_0462"	"77CellW_A16"	0	58	321	249
1	5	7	"SP_0464"	"81CellW_E16"	0	59	158	93
1	6	7	"fstH"	"84Mult_A4"	0	60	410	342
1	7	7	"comA"	"85Mult_E4"	0	61	169	86
1	8	7	"zmpB"	"86Mult_I4"	0	62	111	39
1	9	7	"spr0601"	"98Mult_M4"	0	63	167	103
1	1	8	"fstH"	"84Mult_A4"	0	64	523	447
1	2	8	"comA"	"85Mult_E4"	0	65	160	76
1	3	8	"zmpB"	"86Mult_I4"	0	66	113	35
1	4	8	"spr0601"	"98Mult_M4"	0	67	138	69
1	5	8	"celB"	"87Mult_A8"	0	68	119	55
1	6	8	"iga"	"88Mult_E8"	0	69	354	288
1	7	8	"glnP"	"89Mult_I8"	0	70	120	50
1	8	8	"ABC_N/P"	"90Mult_M8"	0	71	139	71
1	9	8	"spr1221"	"99Mult_A12"	0	72	215	149
2	1	1	"lytB"	"31CellW_N8"	0	73	1235	831
2	2	1	"prtA"	"20CellW_B12"	0	74	1184	767
2	3	1	"bgaA"	"43CellW_F12"	0	75	777	512
2	4	1	"nanA"	"46CellW_J12"	0	76	691	378
2	5	1	"spr1652/pfbA"	"25CellW_N12"	0	77	852	487
2	6	1	"nisP"	"39CellW_B16"	0	78	1600	1433
2	7	1	"spr1906"	"73CellW_F16"	-50	79	304	180
2	8	1	"Buffer"	"Normaliz_J16"	-50	80	104	-8
2	9	1	"Buffer"	"Normaliz_N16"	-50	81	105	-2
2	1	2	"nisP"	"39CellW_B16"	-50	82	1130	699
2	2	2	"spr1906"	"73CellW_F16"	0	83	622	253
2	3	2	"psrP"	"71CellW_B4"	-50	84	1828	917
2	4	2	"pblB_nt"	"48CellW_F4"	-50	85	2202	942
2	5	2	"pblB_ct"	"49CellW_J4"	0	86	1190	57
2	6	2	"spr0075/pfbB"	"24CellW_N4"	0	87	3973	2034
2	7	2	"pulA"	"19CellW_B8"	-50	88	907	383
2	8	2	"hysA"	"51CellW_F8"	0	89	471	293
2	9	2	"spr0328"	"26CellW_J8"	0	90	2015	1896
2	1	3	"spr0075/pfbB"	"24CellW_N4"	0	91	4399	3570
2	2	3	"pulA"	"19CellW_B8"	0	92	344	84
2	3	3	"hysA"	"51CellW_F8"	0	93	334	79
2	4	3	"spr0328"	"26CellW_J8"	-50	94	410	141
2	5	3	"lytB"	"31CellW_N8"	-50	95	296	-37
2	6	3	"prtA"	"20CellW_B12"	0	96	770	449
2	7	3	"bgaA"	"43CellW_F12"	-50	97	378	-434
2	8	3	"nanA"	"46CellW_J12"	-50	98	322	-410
2	9	3	"spr1652/pfbA"	"25CellW_N12"	0	99	830	689
2	1	4	"prtA"	"20CellW_B12"	0	100	893	472
2	2	4	"bgaA"	"43CellW_F12"	0	101	915	501
2	3	4	"nanA"	"46CellW_J12"	-50	102	596	-186
2	4	4	"spr1652/pfbA"	"25CellW_N12"	0	103	497	-68
2	5	4	"nisP"	"39CellW_B16"	-50	104	233	74
2	6	4	"spr1906"	"73CellW_F16"	0	105	461	321
2	7	4	"psrP"	"71CellW_B4"	0	106	1028	-3
2	8	4	"pblB_nt"	"48CellW_F4"	-50	107	2113	775
2	9	4	"pblB_ct"	"49CellW_J4"	0	108	1497	1160
2	1	5	"spr1906"	"73CellW_F16"	0	109	916	429
2	2	5	"psrP"	"71CellW_B4"	-50	110	956	36
2	3	5	"pblB_nt"	"48CellW_F4"	-50	111	2752	614
2	4	5	"pblB_ct"	"49CellW_J4"	0	112	4547	2302
2	5	5	"spr0075/pfbB"	"24CellW_N4"	0	113	614	450
2	6	5	"pulA"	"19CellW_B8"	0	114	306	164
2	7	5	"hysA"	"51CellW_F8"	0	115	274	85
2	8	5	"spr0328"	"26CellW_J8"	0	116	407	200
2	9	5	"lytB"	"31CellW_N8"	0	117	354	198
2	1	6	"pulA"	"19CellW_B8"	-50	118	406	48
2	2	6	"hysA"	"51CellW_F8"	-50	119	342	58
2	3	6	"spr0328"	"26CellW_J8"	-50	120	443	42
2	4	6	"lytB"	"31CellW_N8"	-50	121	432	-214
2	5	6	"prtA"	"20CellW_B12"	0	122	645	503
2	6	6	"bgaA"	"43CellW_F12"	-50	123	715	548
2	7	6	"nanA"	"46CellW_J12"	-50	124	618	416
2	8	6	"spr1652/pfbA"	"25CellW_N12"	-50	125	1093	890
2	9	6	"nisP"	"39CellW_B16"	-50	126	706	552
2	1	7	"bgaA"	"43CellW_F12"	-50	127	776	423
2	2	7	"nanA"	"46CellW_J12"	-50	128	372	103
2	3	7	"spr1652/pfbA"	"25CellW_N12"	-50	129	907	712
2	4	7	"nisP"	"39CellW_B16"	-50	130	626	441
2	5	7	"spr1906"	"73CellW_F16"	-50	131	235	100
2	6	7	"psrP"	"71CellW_B4"	-50	132	2118	1419
2	7	7	"pblB_nt"	"48CellW_F4"	-50	133	1700	596
2	8	7	"pblB_ct"	"49CellW_J4"	0	134	1478	799
2	9	7	"spr0075/pfbB"	"24CellW_N4"	0	135	3060	2344
2	1	8	"psrP"	"71CellW_B4"	0	136	623	317
2	2	8	"pblB_nt"	"48CellW_F4"	0	137	351	138
2	3	8	"pblB_ct"	"49CellW_J4"	0	138	2132	1840
2	4	8	"spr0075/pfbB"	"24CellW_N4"	0	139	562	48
2	5	8	"pulA"	"19CellW_B8"	-50	140	165	50
2	6	8	"hysA"	"51CellW_F8"	0	141	209	95
2	7	8	"spr0328"	"26CellW_J8"	-50	142	287	173
2	8	8	"lytB"	"31CellW_N8"	-50	143	349	238
2	9	8	"prtA"	"20CellW_B12"	0	144	634	518
3	1	1	"nanB"	"58Secret_O8"	0	145	920	816
3	2	1	"spr1875"	"7Secret_C12"	0	146	524	451
3	3	1	"galU"	"21Secret_G12"	0	147	493	432
3	4	1	"cbpA"	"5Secret_K12"	0	148	4217	4158
3	5	1	"gsp_781"	"2Secret_O12"	0	149	8573	8511
3	6	1	"Control_1"	"C16"	0	150	654	595
3	7	1	"Control_2"	"G16"	-50	151	59	3
3	8	1	"Buffer"	"Normaliz_K16"	-50	152	60	1
3	9	1	"Buffer"	"Normaliz_O16"	-50	153	59	-1
3	1	2	"Control_1"	"C16"	0	154	246	171
3	2	2	"Control_2"	"G16"	-50	155	66	2
3	3	2	"bloodAB"	"59Secret_C4"	0	156	489	427
3	4	2	"strH"	"32Secret_G4"	-50	157	925	840
3	5	2	"lysM"	"50Secret_K4"	-50	158	602	459
3	6	2	"lytB"	"63Secret_O4"	0	159	418	332
3	7	2	"phtE"	"45Secret_C8"	0	160	1200	1128
3	8	2	"spr0931"	"36Secret_G8"	0	161	712	644
3	9	2	"lytC"	"56Secret_K8"	0	162	924	859
3	1	3	"lytB"	"63Secret_O4"	0	163	341	272
3	2	3	"phtE"	"45Secret_C8"	0	164	1071	1011
3	3	3	"spr0931"	"36Secret_G8"	0	165	455	397
3	4	3	"lytC"	"56Secret_K8"	0	166	656	594
3	5	3	"nanB"	"58Secret_O8"	0	167	802	728
3	6	3	"spr1875"	"7Secret_C12"	-50	168	528	288
3	7	3	"galU"	"21Secret_G12"	-50	169	860	613
3	8	3	"cbpA"	"5Secret_K12"	0	170	711	341
3	9	3	"gsp_781"	"2Secret_O12"	0	171	7188	7101
3	1	4	"spr1875"	"7Secret_C12"	0	172	520	458
3	2	4	"galU"	"21Secret_G12"	0	173	424	365
3	3	4	"cbpA"	"5Secret_K12"	0	174	3979	3920
3	4	4	"gsp_781"	"2Secret_O12"	0	175	8234	8177
3	5	4	"Control_1"	"C16"	0	176	675	620
3	6	4	"Control_2"	"G16"	-50	177	54	-1
3	7	4	"bloodAB"	"59Secret_C4"	0	178	680	131
3	8	4	"strH"	"32Secret_G4"	-50	179	2076	719
3	9	4	"lysM"	"50Secret_K4"	0	180	950	882
3	1	5	"Control_2"	"G16"	-50	181	67	4
3	2	5	"bloodAB"	"59Secret_C4"	0	182	479	412
3	3	5	"strH"	"32Secret_G4"	-50	183	941	837
3	4	5	"lysM"	"50Secret_K4"	-50	184	443	377
3	5	5	"lytB"	"63Secret_O4"	0	185	453	398
3	6	5	"phtE"	"45Secret_C8"	0	186	1104	1049
3	7	5	"spr0931"	"36Secret_G8"	-50	187	1796	934
3	8	5	"lytC"	"56Secret_K8"	0	188	920	421
3	9	5	"nanB"	"58Secret_O8"	0	189	999	940
3	1	6	"phtE"	"45Secret_C8"	0	190	1218	1142
3	2	6	"spr0931"	"36Secret_G8"	0	191	528	452
3	3	6	"lytC"	"56Secret_K8"	0	192	725	653
3	4	6	"nanB"	"58Secret_O8"	0	193	904	841
3	5	6	"spr1875"	"7Secret_C12"	0	194	478	422
3	6	6	"galU"	"21Secret_G12"	0	195	458	398
3	7	6	"cbpA"	"5Secret_K12"	0	196	3048	2969
3	8	6	"gsp_781"	"2Secret_O12"	0	197	8810	8749
3	9	6	"Control_1"	"C16"	0	198	622	567
3	1	7	"galU"	"21Secret_G12"	0	199	577	478
3	2	7	"cbpA"	"5Secret_K12"	0	200	1313	1225
3	3	7	"gsp_781"	"2Secret_O12"	0	201	8443	8374
3	4	7	"Control_1"	"C16"	0	202	726	668
3	5	7	"Control_2"	"G16"	-50	203	58	4
3	6	7	"bloodAB"	"59Secret_C4"	0	204	670	600
3	7	7	"strH"	"32Secret_G4"	-50	205	890	475
3	8	7	"lysM"	"50Secret_K4"	0	206	589	525
3	9	7	"lytB"	"63Secret_O4"	0	207	480	427
3	1	8	"bloodAB"	"59Secret_C4"	0	208	710	594
3	2	8	"strH"	"32Secret_G4"	-50	209	1798	1702
3	3	8	"lysM"	"50Secret_K4"	0	210	682	614
3	4	8	"lytB"	"63Secret_O4"	0	211	392	335
3	5	8	"phtE"	"45Secret_C8"	0	212	1334	1280
3	6	8	"spr0931"	"36Secret_G8"	0	213	591	533
3	7	8	"lytC"	"56Secret_K8"	0	214	631	570
3	8	8	"nanB"	"58Secret_O8"	0	215	1064	1008
3	9	8	"spr1875"	"7Secret_C12"	0	216	610	557
4	1	1	"Control_10"	"P8"	-50	217	453	-36
4	2	1	"Control_11"	"D12"	0	218	631	344
4	3	1	"Control_12"	"H12"	0	219	391	173
4	4	1	"Buffer"	"Normaliz_L12"	-50	220	185	-7
4	5	1	"Buffer"	"Normaliz_P12"	-50	221	207	1
4	6	1	"Control+"	"Rango0.2_D16"	0	222	8757	8508
4	7	1	"Control+"	"Rango0.1_H16"	0	223	344	123
4	8	1	"Buffer"	"Normaliz_L16"	-50	224	183	1
4	9	1	"Buffer"	"Normaliz_P16"	-50	225	154	8
4	1	2	"Control+"	"Rango0.2_D16"	0	226	8819	8183
4	2	2	"Control+"	"Rango0.1_H16"	0	227	840	564
4	3	2	"Control_3"	"D4"	-50	228	193	-15
4	4	2	"Control_4"	"H4"	-50	229	184	-6
4	5	2	"Control_5"	"L4"	-50	230	214	8
4	6	2	"Control_6"	"P4"	-50	231	226	-1
4	7	2	"Control_7"	"D8"	-50	232	218	13
4	8	2	"Control_8"	"H8"	-50	233	167	2
4	9	2	"Control_9"	"L8"	-50	234	143	10
4	1	3	"Control_6"	"P4"	-50	235	502	-104
4	2	3	"Control_7"	"D8"	-50	236	326	4
4	3	3	"Control_8"	"H8"	-50	237	214	-5
4	4	3	"Control_9"	"L8"	-50	238	196	-5
4	5	3	"Control_10"	"P8"	-50	239	211	0
4	6	3	"Control_11"	"D12"	0	240	279	72
4	7	3	"Control_12"	"H12"	0	241	335	150
4	8	3	"Buffer"	"Normaliz_L12"	-50	242	149	-3
4	9	3	"Buffer"	"Normaliz_P12"	-50	243	137	4
4	1	4	"Control_11"	"D12"	-50	244	571	-18
4	2	4	"Control_12"	"H12"	0	245	546	158
4	3	4	"Buffer"	"Normaliz_L12"	-50	246	248	-19
4	4	4	"Buffer"	"Normaliz_P12"	-50	247	208	-6
4	5	4	"Control+"	"Rango0.2_D16"	0	248	10389	10180
4	6	4	"Control+"	"Rango0.1_H16"	0	249	503	314
4	7	4	"Control_3"	"D4"	-50	250	155	-7
4	8	4	"Control_4"	"H4"	-50	251	148	-1
4	9	4	"Control_5"	"L4"	-50	252	157	8
4	1	5	"Control+"	"Rango0.1_H16"	0	253	12517	11870
4	2	5	"Control_3"	"D4"	-50	254	421	11
4	3	5	"Control_4"	"H4"	-50	255	305	3
4	4	5	"Control_5"	"L4"	-50	256	235	9
4	5	5	"Control_6"	"P4"	-50	257	185	-7
4	6	5	"Control_7"	"D8"	-50	258	176	4
4	7	5	"Control_8"	"H8"	-50	259	159	0
4	8	5	"Control_9"	"L8"	-50	260	169	7
4	9	5	"Control_10"	"P8"	-50	261	210	28
4	1	6	"Control_7"	"D8"	-50	262	638	9
4	2	6	"Control_8"	"H8"	-50	263	505	9
4	3	6	"Control_9"	"L8"	-50	264	370	17
4	4	6	"Control_10"	"P8"	-50	265	261	16
4	5	6	"Control_11"	"D12"	0	266	282	91
4	6	6	"Control_12"	"H12"	0	267	374	192
4	7	6	"Buffer"	"Normaliz_L12"	-50	268	176	-3
4	8	6	"Buffer"	"Normaliz_P12"	-50	269	196	3
4	9	6	"Control+"	"Rango0.2_D16"	0	270	11421	11200
4	1	7	"Control_12"	"H12"	0	271	875	255
4	2	7	"Buffer"	"Normaliz_L12"	-50	272	549	-13
4	3	7	"Buffer"	"Normaliz_P12"	-50	273	423	2
4	4	7	"Control+"	"Rango0.2_D16"	0	274	10082	9740
4	5	7	"Control+"	"Rango0.1_H16"	0	275	597	386
4	6	7	"Control_3"	"D4"	-50	276	192	-7
4	7	7	"Control_4"	"H4"	-50	277	196	3
4	8	7	"Control_5"	"L4"	0	278	229	35
4	9	7	"Control_6"	"P4"	-50	279	225	14
4	1	8	"Control_3"	"D4"	-50	280	552	29
4	2	8	"Control_4"	"H4"	-50	281	562	12
4	3	8	"Control_5"	"L4"	-50	282	467	-8
4	4	8	"Control_6"	"P4"	-50	283	354	-22
4	5	8	"Control_7"	"D8"	-50	284	280	-8
4	6	8	"Control_8"	"H8"	-50	285	220	-3
4	7	8	"Control_9"	"L8"	-50	286	201	7
4	8	8	"Control_10"	"P8"	0	287	222	39
4	9	8	"Control_11"	"D12"	0	288	257	68
5	1	1	"GADPH"	"68Cyt_M7"	0	289	577	499
5	2	1	"abc_sbp_2"	"30Lip_A11"	0	290	702	623
5	3	1	"abc_sbp"	"29Lip_E11"	0	291	589	513
5	4	1	"spr0174"	"79Lip_I11"	0	292	304	229
5	5	1	"aliA"	"10Lip_M11"	0	293	535	430
5	6	1	"slrA"	"17Lip_A15"	0	294	638	536
5	7	1	"spr0747"	"37Lip_E15"	0	295	494	402
5	8	1	"Buffer"	"Normaliz_I15"	-50	296	92	1
5	9	1	"Buffer"	"Normaliz_M15"	-50	297	97	2
5	1	2	"slrA"	"17Lip_A15"	0	298	439	360
5	2	2	"spr0747"	"37Lip_E15"	0	299	633	548
5	3	2	"spxB"	"13Cyt_A3"	0	300	601	522
5	4	2	"clpP"	"66Cyt_E3"	0	301	612	526
5	5	2	"pavA"	"69Cyt_I3"	0	302	666	307
5	6	2	"eno"	"14Cyt_M3"	0	303	2024	1343
5	7	2	"PppA"	"70Cyt_A7"	0	304	1377	687
5	8	2	"ply"	"11Cyt_E7"	0	305	1101	746
5	9	2	"lytA"	"12Cyt_I7"	0	306	2132	2004
5	1	3	"eno"	"14Cyt_M3"	0	307	577	505
5	2	3	"PppA"	"70Cyt_A7"	0	308	2556	2468
5	3	3	"ply"	"11Cyt_E7"	0	309	1296	1214
5	4	3	"lytA"	"12Cyt_I7"	0	310	2035	1953
5	5	3	"GADPH"	"68Cyt_M7"	0	311	639	547
5	6	3	"abc_sbp_2"	"30Lip_A11"	0	312	1666	756
5	7	3	"abc_sbp"	"29Lip_E11"	-50	313	1711	753
5	8	3	"spr0174"	"79Lip_I11"	0	314	948	276
5	9	3	"aliA"	"10Lip_M11"	-50	315	1236	642
5	1	4	"abc_sbp_2"	"30Lip_A11"	0	316	431	368
5	2	4	"abc_sbp"	"29Lip_E11"	0	317	407	311
5	3	4	"spr0174"	"79Lip_I11"	0	318	258	170
5	4	4	"aliA"	"10Lip_M11"	0	319	317	233
5	5	4	"slrA"	"17Lip_A15"	0	320	532	444
5	6	4	"spr0747"	"37Lip_E15"	0	321	1840	384
5	7	4	"spxB"	"13Cyt_A3"	0	322	1500	49
5	8	4	"clpP"	"66Cyt_E3"	0	323	712	139
5	9	4	"pavA"	"69Cyt_I3"	0	324	1088	572
5	1	5	"spr0747"	"37Lip_E15"	0	325	652	590
5	2	5	"spxB"	"13Cyt_A3"	0	326	435	333
5	3	5	"clpP"	"66Cyt_E3"	0	327	536	444
5	4	5	"pavA"	"69Cyt_I3"	0	328	513	428
5	5	5	"eno"	"14Cyt_M3"	0	329	924	835
5	6	5	"PppA"	"70Cyt_A7"	0	330	1844	428
5	7	5	"ply"	"11Cyt_E7"	0	331	1840	821
5	8	5	"lytA"	"12Cyt_I7"	0	332	2131	2039
5	9	5	"GADPH"	"68Cyt_M7"	0	333	838	715
5	1	6	"PppA"	"70Cyt_A7"	0	334	1903	1840
5	2	6	"ply"	"11Cyt_E7"	0	335	1044	938
5	3	6	"lytA"	"12Cyt_I7"	0	336	1822	1725
5	4	6	"GADPH"	"68Cyt_M7"	0	337	613	525
5	5	6	"abc_sbp_2"	"30Lip_A11"	0	338	647	561
5	6	6	"abc_sbp"	"29Lip_E11"	0	339	1561	1458
5	7	6	"spr0174"	"79Lip_I11"	0	340	306	208
5	8	6	"aliA"	"10Lip_M11"	0	341	355	272
5	9	6	"slrA"	"17Lip_A15"	0	342	721	619
5	1	7	"abc_sbp"	"29Lip_E11"	0	343	312	253
5	2	7	"spr0174"	"79Lip_I11"	0	344	240	130
5	3	7	"aliA"	"10Lip_M11"	0	345	267	162
5	4	7	"slrA"	"17Lip_A15"	0	346	499	407
5	5	7	"spr0747"	"37Lip_E15"	0	347	1603	1510
5	6	7	"spxB"	"13Cyt_A3"	0	348	608	511
5	7	7	"clpP"	"66Cyt_E3"	0	349	643	554
5	8	7	"pavA"	"69Cyt_I3"	0	350	582	496
5	9	7	"eno"	"14Cyt_M3"	0	351	1163	1057
5	1	8	"spxB"	"13Cyt_A3"	0	352	196	144
5	2	8	"clpP"	"66Cyt_E3"	0	353	297	203
5	3	8	"pavA"	"69Cyt_I3"	0	354	317	210
5	4	8	"eno"	"14Cyt_M3"	0	355	518	421
5	5	8	"PppA"	"70Cyt_A7"	0	356	1615	1523
5	6	8	"ply"	"11Cyt_E7"	0	357	1194	1108
5	7	8	"lytA"	"12Cyt_I7"	0	358	1525	1444
5	8	8	"GADPH"	"68Cyt_M7"	0	359	545	464
5	9	8	"abc_sbp_2"	"30Lip_A11"	0	360	725	623
6	1	1	"psaA"	"6Lip_N7"	0	361	4600	3938
6	2	1	"ABC_SBP"	"57Lip_B11"	0	362	2180	1887
6	3	1	"ABC_SBP"	"52Lip_F11"	0	363	1462	1259
6	4	1	"piuA"	"18Lip_J11"	0	364	5744	5548
6	5	1	"amiA"	"3Lip_N11"	0	365	2524	91
6	6	1	"msmE"	"78Lip_B15"	0	366	2449	1304
6	7	1	"MalX"	"22Lip_F15"	0	367	920	353
6	8	1	"Buffer"	"Normaliz_J15"	-50	368	134	7
6	9	1	"Buffer"	"Normaliz_N15"	-50	369	125	5
6	1	2	"msmE"	"78Lip_B15"	0	370	1842	1123
6	2	2	"MalX"	"22Lip_F15"	0	371	1712	1448
6	3	2	"prsA_ppmA"	"16Lip_B3"	0	372	2172	1979
6	4	2	"lmb"	"33Lip_F3"	0	373	1172	975
6	5	2	"piaA"	"15Lip_J3"	0	374	10007	4205
6	6	2	"phtA"	"55Lip_N3"	-50	375	5176	1226
6	7	2	"glnH"	"28Lip_B7"	0	376	1121	518
6	8	2	"pstS"	"80Lip_F7"	0	377	1451	1272
6	9	2	"aliB"	"1Lip_J7"	0	378	680	549
6	1	3	"phtA"	"55Lip_N3"	0	379	9881	9236
6	2	3	"glnH"	"28Lip_B7"	0	380	1375	1122
6	3	3	"pstS"	"80Lip_F7"	0	381	1160	973
6	4	3	"aliB"	"1Lip_J7"	0	382	700	517
6	5	3	"psaA"	"6Lip_N7"	0	383	4840	1207
6	6	3	"ABC_SBP"	"57Lip_B11"	-50	384	3742	333
6	7	3	"ABC_SBP"	"52Lip_F11"	-50	385	763	138
6	8	3	"piuA"	"18Lip_J11"	-50	386	831	335
6	9	3	"amiA"	"3Lip_N11"	0	387	549	400
6	1	4	"ABC_SBP"	"57Lip_B11"	0	388	1848	1205
6	2	4	"ABC_SBP"	"52Lip_F11"	0	389	909	667
6	3	4	"piuA"	"18Lip_J11"	0	390	5466	5282
6	4	4	"amiA"	"3Lip_N11"	0	391	612	431
6	5	4	"msmE"	"78Lip_B15"	0	392	1591	-1245
6	6	4	"MalX"	"22Lip_F15"	0	393	2454	93
6	7	4	"prsA_ppmA"	"16Lip_B3"	0	394	1884	910
6	8	4	"lmb"	"33Lip_F3"	-50	395	1045	631
6	9	4	"piaA"	"15Lip_J3"	0	396	7630	7490
6	1	5	"MalX"	"22Lip_F15"	0	397	1568	878
6	2	5	"prsA_ppmA"	"16Lip_B3"	0	398	1940	1691
6	3	5	"lmb"	"33Lip_F3"	0	399	1041	847
6	4	5	"piaA"	"15Lip_J3"	0	400	9159	8991
6	5	5	"phtA"	"55Lip_N3"	0	401	8152	7983
6	6	5	"glnH"	"28Lip_B7"	0	402	1426	245
6	7	5	"pstS"	"80Lip_F7"	0	403	1422	322
6	8	5	"aliB"	"1Lip_J7"	0	404	748	592
6	9	5	"psaA"	"6Lip_N7"	0	405	3524	3386
6	1	6	"glnH"	"28Lip_B7"	0	406	1516	733
6	2	6	"pstS"	"80Lip_F7"	0	407	1166	815
6	3	6	"aliB"	"1Lip_J7"	0	408	720	486
6	4	6	"psaA"	"6Lip_N7"	0	409	3712	3530
6	5	6	"ABC_SBP"	"57Lip_B11"	0	410	1585	1418
6	6	6	"ABC_SBP"	"52Lip_F11"	0	411	866	672
6	7	6	"piuA"	"18Lip_J11"	0	412	4848	4666
6	8	6	"amiA"	"3Lip_N11"	0	413	938	770
6	9	6	"msmE"	"78Lip_B15"	0	414	1040	890
6	1	7	"ABC_SBP"	"52Lip_F11"	0	415	1481	711
6	2	7	"piuA"	"18Lip_J11"	0	416	6015	5572
6	3	7	"amiA"	"3Lip_N11"	0	417	1055	745
6	4	7	"msmE"	"78Lip_B15"	0	418	1041	824
6	5	7	"MalX"	"22Lip_F15"	0	419	1446	1241
6	6	7	"prsA_ppmA"	"16Lip_B3"	0	420	1954	1726
6	7	7	"lmb"	"33Lip_F3"	0	421	1132	936
6	8	7	"piaA"	"15Lip_J3"	0	422	7442	7264
6	9	7	"phtA"	"55Lip_N3"	0	423	6172	6014
6	1	8	"prsA_ppmA"	"16Lip_B3"	0	424	2664	1910
6	2	8	"lmb"	"33Lip_F3"	0	425	1440	840
6	3	8	"piaA"	"15Lip_J3"	0	426	9017	8611
6	4	8	"phtA"	"55Lip_N3"	0	427	8045	7754
6	5	8	"glnH"	"28Lip_B7"	0	428	1388	1103
6	6	8	"pstS"	"80Lip_F7"	0	429	1314	1029
6	7	8	"aliB"	"1Lip_J7"	0	430	822	572
6	8	8	"psaA"	"6Lip_N7"	0	431	3246	3050
6	9	8	"ABC_SBP"	"57Lip_B11"	0	432	1209	1052
7	1	1	"cbpF"	"74N_term_wCS_O7"	0	433	473	226
7	2	1	"spr0693"	"34N_term_C11"	0	434	2255	2125
7	3	1	"ezrA"	"75N_term_G11"	0	435	457	378
7	4	1	"pepXP"	"72N_term_K11"	0	436	383	315
7	5	1	"phtD"	"44N_term_O11"	0	437	1072	991
7	6	1	"phpA"	"27N_term_C15"	0	438	4446	3981
7	7	1	"srtA"	"64N_term_wCS_G15"	0	439	1270	1168
7	8	1	"Buffer"	"Normaliz_K15"	-50	440	67	4
7	9	1	"Buffer"	"Normaliz_O15"	-50	441	59	2
7	1	2	"phpA"	"27N_term_C15"	0	442	5225	4934
7	2	2	"srtA"	"64N_term_wCS_G15"	0	443	902	731
7	3	2	"adcA"	"23Lip_C3"	0	444	400	322
7	4	2	"sp_2093"	"76N_term_G3"	0	445	268	175
7	5	2	"comB"	"54N_term_K3"	0	446	193	-20
7	6	2	"pspA"	"4N_term_O3"	0	447	590	132
7	7	2	"pbpX"	"41N_term_C7"	0	448	911	334
7	8	2	"pbpA"	"9N_term_G7"	0	449	192	-275
7	9	2	"spr0334"	"42Cyt_TMH_K7"	0	450	1368	1309
7	1	3	"pspA"	"4N_term_O3"	0	451	626	346
7	2	3	"pbpX"	"41N_term_C7"	0	452	454	299
7	3	3	"pbpA"	"9N_term_G7"	0	453	156	69
7	4	3	"spr0334"	"42Cyt_TMH_K7"	0	454	580	385
7	5	3	"cbpF"	"74N_term_wCS_O7"	0	455	324	227
7	6	3	"spr0693"	"34N_term_C11"	0	456	2095	2017
7	7	3	"ezrA"	"75N_term_G11"	0	457	861	469
7	8	3	"pepXP"	"72N_term_K11"	0	458	1378	854
7	9	3	"phtD"	"44N_term_O11"	0	459	820	756
7	1	4	"spr0693"	"34N_term_C11"	0	460	2305	2018
7	2	4	"ezrA"	"75N_term_G11"	0	461	549	416
7	3	4	"pepXP"	"72N_term_K11"	0	462	391	297
7	4	4	"phtD"	"44N_term_O11"	0	463	675	448
7	5	4	"phpA"	"27N_term_C15"	0	464	3994	3667
7	6	4	"srtA"	"64N_term_wCS_G15"	0	465	795	720
7	7	4	"adcA"	"23Lip_C3"	0	466	380	97
7	8	4	"sp_2093"	"76N_term_G3"	0	467	419	144
7	9	4	"comB"	"54N_term_K3"	0	468	612	358
7	1	5	"srtA"	"64N_term_wCS_G15"	0	469	950	695
7	2	5	"adcA"	"23Lip_C3"	0	470	303	192
7	3	5	"sp_2093"	"76N_term_G3"	0	471	306	221
7	4	5	"comB"	"54N_term_K3"	0	472	185	93
7	5	5	"pspA"	"4N_term_O3"	0	473	405	319
7	6	5	"pbpX"	"41N_term_C7"	0	474	379	300
7	7	5	"pbpA"	"9N_term_G7"	0	475	269	173
7	8	5	"spr0334"	"42Cyt_TMH_K7"	0	476	515	406
7	9	5	"cbpF"	"74N_term_wCS_O7"	0	477	568	350
7	1	6	"pbpX"	"41N_term_C7"	0	478	742	531
7	2	6	"pbpA"	"9N_term_G7"	0	479	165	52
7	3	6	"spr0334"	"42Cyt_TMH_K7"	0	480	527	441
7	4	6	"cbpF"	"74N_term_wCS_O7"	0	481	229	148
7	5	6	"spr0693"	"34N_term_C11"	0	482	1980	1882
7	6	6	"ezrA"	"75N_term_G11"	0	483	429	339
7	7	6	"pepXP"	"72N_term_K11"	0	484	329	250
7	8	6	"phtD"	"44N_term_O11"	0	485	661	586
7	9	6	"phpA"	"27N_term_C15"	0	486	4554	4467
7	1	7	"ezrA"	"75N_term_G11"	0	487	791	608
7	2	7	"pepXP"	"72N_term_K11"	0	488	557	427
7	3	7	"phtD"	"44N_term_O11"	0	489	620	527
7	4	7	"phpA"	"27N_term_C15"	0	490	4998	4890
7	5	7	"srtA"	"64N_term_wCS_G15"	0	491	847	755
7	6	7	"adcA"	"23Lip_C3"	0	492	269	192
7	7	7	"sp_2093"	"76N_term_G3"	0	493	298	234
7	8	7	"comB"	"54N_term_K3"	0	494	175	116
7	9	7	"pspA"	"4N_term_O3"	0	495	422	365
7	1	8	"adcA"	"23Lip_C3"	0	496	383	237
7	2	8	"sp_2093"	"76N_term_G3"	0	497	374	277
7	3	8	"comB"	"54N_term_K3"	0	498	234	162
7	4	8	"pspA"	"4N_term_O3"	0	499	870	804
7	5	8	"pbpX"	"41N_term_C7"	0	500	392	330
7	6	8	"pbpA"	"9N_term_G7"	0	501	196	138
7	7	8	"spr0334"	"42Cyt_TMH_K7"	0	502	483	428
7	8	8	"cbpF"	"74N_term_wCS_O7"	0	503	237	184
7	9	8	"spr0693"	"34N_term_C11"	0	504	2183	2130
8	1	1	"pbp1b"	"47Cyt_TMH_P7"	0	505	964	734
8	2	1	"pcpA"	"62N_term_wCS_D11"	0	506	640	315
8	3	1	"sphtra"	"8N_term_H11"	0	507	550	168
8	4	1	"cps4C"	"97Mult_L11"	0	508	631	187
8	5	1	"rrgB"	"95Mult_P11"	0	509	685	249
8	6	1	"TMP"	"96Mult_D15"	0	510	927	543
8	7	1	"LambdaSa04"	"94Mult_H15"	0	511	255	-60
8	8	1	"Buffer"	"Normaliz_L15"	0	512	157	-46
8	9	1	"Buffer"	"Normaliz_P15"	0	513	88	2
8	1	2	"TMP"	"96Mult_D15"	0	514	371	178
8	2	2	"LambdaSa04"	"94Mult_H15"	0	515	271	5
8	3	2	"potD"	"65N_term_D3"	0	516	1057	428
8	4	2	"pgdA"	"40N_term_H3"	0	517	1979	473
8	5	2	"spr1370"	"38Cyt_TMH_L3"	0	518	1347	394
8	6	2	"spr1418"	"82N_term_P3"	0	519	1886	1111
8	7	2	"stkP"	"67Cyt_TMH_D7"	0	520	1922	795
8	8	2	"spr1584"	"83N_term_H7"	0	521	1567	1098
8	9	2	"pbp2A"	"53N_term_L7"	0	522	1619	1554
8	1	3	"spr1418"	"82N_term_P3"	0	523	3055	2876
8	2	3	"stkP"	"67Cyt_TMH_D7"	0	524	3456	3198
8	3	3	"spr1584"	"83N_term_H7"	0	525	1185	911
8	4	3	"pbp2A"	"53N_term_L7"	0	526	3441	1031
8	5	3	"pbp1b"	"47Cyt_TMH_P7"	-50	527	2335	1262
8	6	3	"pcpA"	"62N_term_wCS_D11"	0	528	245	-274
8	7	3	"sphtra"	"8N_term_H11"	0	529	231	-646
8	8	3	"cps4C"	"97Mult_L11"	0	530	296	-73
8	9	3	"rrgB"	"95Mult_P11"	-50	531	3635	3568
8	1	4	"pcpA"	"62N_term_wCS_D11"	0	532	280	89
8	2	4	"sphtra"	"8N_term_H11"	0	533	335	74
8	3	4	"cps4C"	"97Mult_L11"	0	534	390	107
8	4	4	"rrgB"	"95Mult_P11"	0	535	897	-1598
8	5	4	"TMP"	"96Mult_D15"	0	536	606	-663
8	6	4	"LambdaSa04"	"94Mult_H15"	-50	537	239	32
8	7	4	"potD"	"65N_term_D3"	0	538	864	693
8	8	4	"pgdA"	"40N_term_H3"	0	539	958	812
8	9	4	"spr1370"	"38Cyt_TMH_L3"	0	540	3849	3780
8	1	5	"LambdaSa04"	"94Mult_H15"	0	541	270	7
8	2	5	"potD"	"65N_term_D3"	0	542	927	581
8	3	5	"pgdA"	"40N_term_H3"	0	543	996	554
8	4	5	"spr1370"	"38Cyt_TMH_L3"	0	544	3933	3224
8	5	5	"spr1418"	"82N_term_P3"	0	545	2370	1746
8	6	5	"stkP"	"67Cyt_TMH_D7"	0	546	1689	1422
8	7	5	"spr1584"	"83N_term_H7"	0	547	1217	1021
8	8	5	"pbp2A"	"53N_term_L7"	0	548	828	686
8	9	5	"pbp1b"	"47Cyt_TMH_P7"	0	549	888	816
8	1	6	"stkP"	"67Cyt_TMH_D7"	0	550	3210	2822
8	2	6	"spr1584"	"83N_term_H7"	0	551	1749	1281
8	3	6	"pbp2A"	"53N_term_L7"	0	552	1482	892
8	4	6	"pbp1b"	"47Cyt_TMH_P7"	0	553	1643	1022
8	5	6	"pcpA"	"62N_term_wCS_D11"	-50	554	468	-175
8	6	6	"sphtra"	"8N_term_H11"	-50	555	764	137
8	7	6	"cps4C"	"97Mult_L11"	0	556	413	67
8	8	6	"rrgB"	"95Mult_P11"	-50	557	246	74
8	9	6	"TMP"	"96Mult_D15"	0	558	253	182
8	1	7	"sphtra"	"8N_term_H11"	0	559	546	154
8	2	7	"cps4C"	"97Mult_L11"	0	560	746	208
8	3	7	"rrgB"	"95Mult_P11"	0	561	1846	136
8	4	7	"TMP"	"96Mult_D15"	0	562	915	148
8	5	7	"LambdaSa04"	"94Mult_H15"	-50	563	739	70
8	6	7	"potD"	"65N_term_D3"	0	564	1369	694
8	7	7	"pgdA"	"40N_term_H3"	0	565	1565	888
8	8	7	"spr1370"	"38Cyt_TMH_L3"	0	566	3911	3544
8	9	7	"spr1418"	"82N_term_P3"	0	567	1807	1723
8	1	8	"potD"	"65N_term_D3"	0	568	1248	867
8	2	8	"pgdA"	"40N_term_H3"	0	569	1535	1082
8	3	8	"spr1370"	"38Cyt_TMH_L3"	0	570	4871	4360
8	4	8	"spr1418"	"82N_term_P3"	0	571	2574	2083
8	5	8	"stkP"	"67Cyt_TMH_D7"	0	572	2534	2087
8	6	8	"spr1584"	"83N_term_H7"	0	573	1814	1351
8	7	8	"pbp2A"	"53N_term_L7"	0	574	1353	913
8	8	8	"pbp1b"	"47Cyt_TMH_P7"	0	575	4143	3786
8	9	8	"pcpA"	"62N_term_wCS_D11"	0	576	385	173
