# Supplementary material for: Data in support of proteomic analysis of pneumococcal pediatric clinical isolates to construct a protein array
Source: Data Brief. 2016 Feb 5;6:917–22. doi: 10.1016/j.dib.2016.01.057 (PMC4758182; doi:10.1016/j.dib.2016.01.057)
Supplement: Supplementary file 4 — Supplementary material [file mmc4.zip › Protein array raw data/IgG/C1_Sv21bis_IgG-Cy3.txt]

ATF	1.0
31	9    
"Type=GenePix Export 3"
"DateTime=2014/06/05 13:53:00"
"Settings=C:\Documents and Settings\Usuario\Escritorio\Datos Usuarios\Alfonso\Resultados ensayo\Junio 2014\Escaneado_5-6-14\Suero v21bis\Sv21bis_IgG-Cy3.gps"
"GalFile=C:\Documents and Settings\Usuario\Escritorio\Datos Usuarios\Alfonso\Gals\Gal_Alfonso.2.gal"
"PixelSize=5"
"Wavelengths=n/a	532"
"ImageFiles=n/a	C:\Documents and Settings\Usuario\Escritorio\Datos Usuarios\Alfonso\Resultados ensayo\Junio 2014\Escaneado_5-6-14\Suero v21bis\Sv21bis_IgG-Cy3.tif 1"
"NormalizationMethod=None"
"NormalizationFactors=n/a	1"
"JpegImage="
"StdDev=Type 1"
"RatioFormulations=W1/W2 (/532)"
"Barcode="
"BackgroundSubtraction=LocalFeature"
"ImageOrigin=0, 0"
"JpegOrigin=3295, 19025"
"Creator=GenePix Pro 4.1.1.4"
"Scanner=GenePix 4000B [92870]"
"FocusPosition=0"
"Temperature=31.42"
"LinesAveraged=1"
"Comment="
"PMTGain=n/a	400"
"ScanPower=n/a	100"
"LaserPower=n/a	3.49"
"LaserOnTime=n/a	43633"
"Filters=n/a	"
"ScanRegion=600,3760,3840,5130"
"Supplier=BioRobotics"
"ArrayerSoftwareName=TAS Application Suite (MicroGrid II)"
"ArrayerSoftwareVersion=2.2.2.5"
"Block"	"Column"	"Row"	"Name"	"ID"	"Flags"	"Index"	"F532 Median"	"F532 Median - B532"
1	1	1	"ABC_N/P"	"90Mult_M8"	0	1	147	83
1	2	1	"spr1221"	"99Mult_A12"	0	2	250	180
1	3	1	"spr1403"	"91Mult_E12"	0	3	265	193
1	4	1	"spr1496"	"92Mult_I12"	0	4	151	-116
1	5	1	"ABC_NP"	"100Mult_M12"	0	5	2457	1527
1	6	1	"SP_0462"	"77CellW_A16"	0	6	1378	950
1	7	1	"SP_0464"	"81CellW_E16"	-50	7	392	178
1	8	1	"Buffer"	"Normaliz_I16"	-50	8	65	-17
1	9	1	"Buffer"	"Normaliz_M16"	-50	9	57	-1
1	1	2	"SP_0462"	"77CellW_A16"	0	10	614	532
1	2	2	"SP_0464"	"81CellW_E16"	-50	11	265	87
1	3	2	"fstH"	"84Mult_A4"	0	12	785	666
1	4	2	"comA"	"85Mult_E4"	0	13	217	-4
1	5	2	"zmpB"	"86Mult_I4"	0	14	657	324
1	6	2	"spr0601"	"98Mult_M4"	0	15	754	214
1	7	2	"celB"	"87Mult_A8"	-50	16	586	67
1	8	2	"iga"	"88Mult_E8"	0	17	2515	2254
1	9	2	"glnP"	"89Mult_I8"	0	18	360	296
1	1	3	"spr0601"	"98Mult_M4"	0	19	226	80
1	2	3	"celB"	"87Mult_A8"	-50	20	170	-11
1	3	3	"iga"	"88Mult_E8"	0	21	420	304
1	4	3	"glnP"	"89Mult_I8"	0	22	132	-71
1	5	3	"ABC_N/P"	"90Mult_M8"	0	23	463	244
1	6	3	"spr1221"	"99Mult_A12"	0	24	1005	612
1	7	3	"spr1403"	"91Mult_E12"	-50	25	865	326
1	8	3	"spr1496"	"92Mult_I12"	-50	26	1097	506
1	9	3	"ABC_NP"	"100Mult_M12"	0	27	3066	2988
1	1	4	"spr1221"	"99Mult_A12"	0	28	254	148
1	2	4	"spr1403"	"91Mult_E12"	0	29	297	168
1	3	4	"spr1496"	"92Mult_I12"	0	30	129	43
1	4	4	"ABC_NP"	"100Mult_M12"	0	31	814	493
1	5	4	"SP_0462"	"77CellW_A16"	0	32	615	299
1	6	4	"SP_0464"	"81CellW_E16"	-50	33	217	-123
1	7	4	"fstH"	"84Mult_A4"	0	34	1654	1019
1	8	4	"comA"	"85Mult_E4"	0	35	1382	1021
1	9	4	"zmpB"	"86Mult_I4"	0	36	830	713
1	1	5	"SP_0464"	"81CellW_E16"	0	37	364	290
1	2	5	"fstH"	"84Mult_A4"	0	38	656	568
1	3	5	"comA"	"85Mult_E4"	0	39	221	155
1	4	5	"zmpB"	"86Mult_I4"	0	40	136	58
1	5	5	"spr0601"	"98Mult_M4"	0	41	180	72
1	6	5	"celB"	"87Mult_A8"	-50	42	223	28
1	7	5	"iga"	"88Mult_E8"	-50	43	452	172
1	8	5	"glnP"	"89Mult_I8"	-50	44	278	79
1	9	5	"ABC_N/P"	"90Mult_M8"	0	45	177	84
1	1	6	"celB"	"87Mult_A8"	0	46	105	37
1	2	6	"iga"	"88Mult_E8"	0	47	615	538
1	3	6	"glnP"	"89Mult_I8"	-50	48	108	31
1	4	6	"ABC_N/P"	"90Mult_M8"	0	49	127	30
1	5	6	"spr1221"	"99Mult_A12"	0	50	243	113
1	6	6	"spr1403"	"91Mult_E12"	0	51	256	68
1	7	6	"spr1496"	"92Mult_I12"	0	52	199	20
1	8	6	"ABC_NP"	"100Mult_M12"	0	53	918	757
1	9	6	"SP_0462"	"77CellW_A16"	0	54	633	546
1	1	7	"spr1403"	"91Mult_E12"	0	55	285	217
1	2	7	"spr1496"	"92Mult_I12"	0	56	156	88
1	3	7	"ABC_NP"	"100Mult_M12"	0	57	1089	1015
1	4	7	"SP_0462"	"77CellW_A16"	0	58	728	647
1	5	7	"SP_0464"	"81CellW_E16"	0	59	302	223
1	6	7	"fstH"	"84Mult_A4"	0	60	727	528
1	7	7	"comA"	"85Mult_E4"	0	61	385	305
1	8	7	"zmpB"	"86Mult_I4"	0	62	138	50
1	9	7	"spr0601"	"98Mult_M4"	0	63	381	307
1	1	8	"fstH"	"84Mult_A4"	0	64	836	764
1	2	8	"comA"	"85Mult_E4"	0	65	407	336
1	3	8	"zmpB"	"86Mult_I4"	0	66	131	66
1	4	8	"spr0601"	"98Mult_M4"	0	67	174	108
1	5	8	"celB"	"87Mult_A8"	0	68	136	72
1	6	8	"iga"	"88Mult_E8"	0	69	745	678
1	7	8	"glnP"	"89Mult_I8"	0	70	114	48
1	8	8	"ABC_N/P"	"90Mult_M8"	0	71	164	99
1	9	8	"spr1221"	"99Mult_A12"	0	72	402	343
2	1	1	"lytB"	"31CellW_N8"	0	73	2542	2309
2	2	1	"prtA"	"20CellW_B12"	-50	74	2774	1053
2	3	1	"bgaA"	"43CellW_F12"	-50	75	3118	2704
2	4	1	"nanA"	"46CellW_J12"	-50	76	3195	2901
2	5	1	"spr1652/pfbA"	"25CellW_N12"	-50	77	2014	1908
2	6	1	"nisP"	"39CellW_B16"	-50	78	1194	1099
2	7	1	"spr1906"	"73CellW_F16"	-50	79	478	382
2	8	1	"Buffer"	"Normaliz_J16"	-50	80	86	-13
2	9	1	"Buffer"	"Normaliz_N16"	-50	81	92	5
2	1	2	"nisP"	"39CellW_B16"	-50	82	3055	2455
2	2	2	"spr1906"	"73CellW_F16"	-50	83	3033	-30
2	3	2	"psrP"	"71CellW_B4"	-50	84	3810	448
2	4	2	"pblB_nt"	"48CellW_F4"	-50	85	3857	468
2	5	2	"pblB_ct"	"49CellW_J4"	-50	86	2914	838
2	6	2	"spr0075/pfbB"	"24CellW_N4"	-50	87	1273	292
2	7	2	"pulA"	"19CellW_B8"	-50	88	531	-202
2	8	2	"hysA"	"51CellW_F8"	-50	89	427	162
2	9	2	"spr0328"	"26CellW_J8"	0	90	3732	3624
2	1	3	"spr0075/pfbB"	"24CellW_N4"	-50	91	2909	2444
2	2	3	"pulA"	"19CellW_B8"	-50	92	399	-712
2	3	3	"hysA"	"51CellW_F8"	-50	93	634	416
2	4	3	"spr0328"	"26CellW_J8"	-50	94	2013	312
2	5	3	"lytB"	"31CellW_N8"	-50	95	1005	57
2	6	3	"prtA"	"20CellW_B12"	-50	96	1207	146
2	7	3	"bgaA"	"43CellW_F12"	-50	97	1195	-36
2	8	3	"nanA"	"46CellW_J12"	-50	98	1230	-211
2	9	3	"spr1652/pfbA"	"25CellW_N12"	-50	99	1429	1254
2	1	4	"prtA"	"20CellW_B12"	-50	100	2906	2494
2	2	4	"bgaA"	"43CellW_F12"	-50	101	3395	370
2	3	4	"nanA"	"46CellW_J12"	-50	102	2579	101
2	4	4	"spr1652/pfbA"	"25CellW_N12"	-50	103	2051	202
2	5	4	"nisP"	"39CellW_B16"	-50	104	549	442
2	6	4	"spr1906"	"73CellW_F16"	-50	105	713	333
2	7	4	"psrP"	"71CellW_B4"	-50	106	2452	889
2	8	4	"pblB_nt"	"48CellW_F4"	-50	107	3052	96
2	9	4	"pblB_ct"	"49CellW_J4"	-50	108	3265	1133
2	1	5	"spr1906"	"73CellW_F16"	-50	109	1352	1099
2	2	5	"psrP"	"71CellW_B4"	-50	110	3634	189
2	3	5	"pblB_nt"	"48CellW_F4"	-50	111	3697	151
2	4	5	"pblB_ct"	"49CellW_J4"	-50	112	4202	740
2	5	5	"spr0075/pfbB"	"24CellW_N4"	-50	113	2577	573
2	6	5	"pulA"	"19CellW_B8"	-50	114	383	238
2	7	5	"hysA"	"51CellW_F8"	-50	115	742	315
2	8	5	"spr0328"	"26CellW_J8"	-50	116	3133	594
2	9	5	"lytB"	"31CellW_N8"	-50	117	2232	2119
2	1	6	"pulA"	"19CellW_B8"	-50	118	352	168
2	2	6	"hysA"	"51CellW_F8"	-50	119	677	258
2	3	6	"spr0328"	"26CellW_J8"	-50	120	2864	732
2	4	6	"lytB"	"31CellW_N8"	-50	121	2773	-51
2	5	6	"prtA"	"20CellW_B12"	-50	122	1470	1196
2	6	6	"bgaA"	"43CellW_F12"	-50	123	1322	1004
2	7	6	"nanA"	"46CellW_J12"	-50	124	1717	51
2	8	6	"spr1652/pfbA"	"25CellW_N12"	-50	125	2172	169
2	9	6	"nisP"	"39CellW_B16"	-50	126	1197	1098
2	1	7	"bgaA"	"43CellW_F12"	-50	127	1226	1120
2	2	7	"nanA"	"46CellW_J12"	-50	128	796	669
2	3	7	"spr1652/pfbA"	"25CellW_N12"	-50	129	2349	2235
2	4	7	"nisP"	"39CellW_B16"	-50	130	938	808
2	5	7	"spr1906"	"73CellW_F16"	-50	131	333	185
2	6	7	"psrP"	"71CellW_B4"	-50	132	2531	766
2	7	7	"pblB_nt"	"48CellW_F4"	-50	133	3010	-32
2	8	7	"pblB_ct"	"49CellW_J4"	-50	134	4387	817
2	9	7	"spr0075/pfbB"	"24CellW_N4"	-50	135	3339	2961
2	1	8	"psrP"	"71CellW_B4"	0	136	820	699
2	2	8	"pblB_nt"	"48CellW_F4"	-50	137	758	633
2	3	8	"pblB_ct"	"49CellW_J4"	-50	138	3804	3520
2	4	8	"spr0075/pfbB"	"24CellW_N4"	-50	139	3819	3511
2	5	8	"pulA"	"19CellW_B8"	-50	140	289	197
2	6	8	"hysA"	"51CellW_F8"	-50	141	711	619
2	7	8	"spr0328"	"26CellW_J8"	-50	142	3331	3236
2	8	8	"lytB"	"31CellW_N8"	-50	143	3379	3283
2	9	8	"prtA"	"20CellW_B12"	-50	144	2485	2387
3	1	1	"nanB"	"58Secret_O8"	0	145	3232	3156
3	2	1	"spr1875"	"7Secret_C12"	0	146	1771	1685
3	3	1	"galU"	"21Secret_G12"	0	147	1762	1657
3	4	1	"cbpA"	"5Secret_K12"	0	148	2586	2498
3	5	1	"gsp_781"	"2Secret_O12"	0	149	17810	17722
3	6	1	"Control_1"	"C16"	0	150	1286	1211
3	7	1	"Control_2"	"G16"	0	151	170	100
3	8	1	"Buffer"	"Normaliz_K16"	-50	152	82	11
3	9	1	"Buffer"	"Normaliz_O16"	-50	153	69	2
3	1	2	"Control_1"	"C16"	0	154	1152	1077
3	2	2	"Control_2"	"G16"	-50	155	152	68
3	3	2	"bloodAB"	"59Secret_C4"	0	156	2032	542
3	4	2	"strH"	"32Secret_G4"	0	157	5362	2850
3	5	2	"lysM"	"50Secret_K4"	0	158	643	-836
3	6	2	"lytB"	"63Secret_O4"	-50	159	2824	2434
3	7	2	"phtE"	"45Secret_C8"	-50	160	2511	2391
3	8	2	"spr0931"	"36Secret_G8"	0	161	1536	1445
3	9	2	"lytC"	"56Secret_K8"	0	162	2104	2015
3	1	3	"lytB"	"63Secret_O4"	0	163	938	857
3	2	3	"phtE"	"45Secret_C8"	0	164	2988	2901
3	3	3	"spr0931"	"36Secret_G8"	0	165	1178	1049
3	4	3	"lytC"	"56Secret_K8"	0	166	1894	1777
3	5	3	"nanB"	"58Secret_O8"	0	167	2526	2219
3	6	3	"spr1875"	"7Secret_C12"	-50	168	2789	666
3	7	3	"galU"	"21Secret_G12"	0	169	945	-859
3	8	3	"cbpA"	"5Secret_K12"	-50	170	924	11
3	9	3	"gsp_781"	"2Secret_O12"	0	171	8890	8607
3	1	4	"spr1875"	"7Secret_C12"	0	172	1709	1621
3	2	4	"galU"	"21Secret_G12"	0	173	1418	1139
3	3	4	"cbpA"	"5Secret_K12"	0	174	2079	1920
3	4	4	"gsp_781"	"2Secret_O12"	0	175	17160	17059
3	5	4	"Control_1"	"C16"	0	176	1369	1283
3	6	4	"Control_2"	"G16"	-50	177	145	-1385
3	7	4	"bloodAB"	"59Secret_C4"	-50	178	6055	3499
3	8	4	"strH"	"32Secret_G4"	-50	179	3501	148
3	9	4	"lysM"	"50Secret_K4"	0	180	4763	3974
3	1	5	"Control_2"	"G16"	-50	181	145	60
3	2	5	"bloodAB"	"59Secret_C4"	0	182	2329	-430
3	3	5	"strH"	"32Secret_G4"	0	183	5082	2138
3	4	5	"lysM"	"50Secret_K4"	0	184	1888	1758
3	5	5	"lytB"	"63Secret_O4"	0	185	1583	1479
3	6	5	"phtE"	"45Secret_C8"	0	186	2806	299
3	7	5	"spr0931"	"36Secret_G8"	-50	187	5254	1599
3	8	5	"lytC"	"56Secret_K8"	-50	188	6669	3083
3	9	5	"nanB"	"58Secret_O8"	0	189	3961	3878
3	1	6	"phtE"	"45Secret_C8"	0	190	3146	3061
3	2	6	"spr0931"	"36Secret_G8"	0	191	1492	1344
3	3	6	"lytC"	"56Secret_K8"	0	192	2080	1928
3	4	6	"nanB"	"58Secret_O8"	0	193	3433	3327
3	5	6	"spr1875"	"7Secret_C12"	0	194	1394	1297
3	6	6	"galU"	"21Secret_G12"	0	195	1337	-578
3	7	6	"cbpA"	"5Secret_K12"	0	196	885	-1649
3	8	6	"gsp_781"	"2Secret_O12"	0	197	18055	17921
3	9	6	"Control_1"	"C16"	0	198	1600	1525
3	1	7	"galU"	"21Secret_G12"	0	199	2069	1959
3	2	7	"cbpA"	"5Secret_K12"	0	200	3389	3260
3	3	7	"gsp_781"	"2Secret_O12"	0	201	18011	17903
3	4	7	"Control_1"	"C16"	0	202	1421	1333
3	5	7	"Control_2"	"G16"	0	203	236	149
3	6	7	"bloodAB"	"59Secret_C4"	0	204	2878	-99
3	7	7	"strH"	"32Secret_G4"	0	205	6060	2475
3	8	7	"lysM"	"50Secret_K4"	0	206	2243	2104
3	9	7	"lytB"	"63Secret_O4"	0	207	2017	1938
3	1	8	"bloodAB"	"59Secret_C4"	0	208	2234	2006
3	2	8	"strH"	"32Secret_G4"	-50	209	4224	2290
3	3	8	"lysM"	"50Secret_K4"	-50	210	1690	1577
3	4	8	"lytB"	"63Secret_O4"	0	211	1188	1094
3	5	8	"phtE"	"45Secret_C8"	0	212	3526	3439
3	6	8	"spr0931"	"36Secret_G8"	0	213	1851	1716
3	7	8	"lytC"	"56Secret_K8"	0	214	2723	2371
3	8	8	"nanB"	"58Secret_O8"	0	215	3827	3732
3	9	8	"spr1875"	"7Secret_C12"	0	216	1817	1736
4	1	1	"Control_10"	"P8"	-50	217	274	211
4	2	1	"Control_11"	"D12"	-50	218	245	187
4	3	1	"Control_12"	"H12"	0	219	116	61
4	4	1	"Buffer"	"Normaliz_L12"	-50	220	57	1
4	5	1	"Buffer"	"Normaliz_P12"	-50	221	57	0
4	6	1	"Control+"	"Rango0.2_D16"	0	222	10585	10517
4	7	1	"Control+"	"Rango0.1_H16"	-50	223	146	82
4	8	1	"Buffer"	"Normaliz_L16"	0	224	84	26
4	9	1	"Buffer"	"Normaliz_P16"	-50	225	58	2
4	1	2	"Control+"	"Rango0.2_D16"	0	226	12548	6926
4	2	2	"Control+"	"Rango0.1_H16"	-50	227	7449	7376
4	3	2	"Control_3"	"D4"	0	228	252	194
4	4	2	"Control_4"	"H4"	0	229	73	15
4	5	2	"Control_5"	"L4"	-50	230	58	-1
4	6	2	"Control_6"	"P4"	-50	231	61	-1
4	7	2	"Control_7"	"D8"	-50	232	78	13
4	8	2	"Control_8"	"H8"	-50	233	60	2
4	9	2	"Control_9"	"L8"	-50	234	54	-1
4	1	3	"Control_6"	"P4"	-50	235	63	-2
4	2	3	"Control_7"	"D8"	0	236	97	32
4	3	3	"Control_8"	"H8"	-50	237	63	5
4	4	3	"Control_9"	"L8"	-50	238	67	2
4	5	3	"Control_10"	"P8"	-50	239	5052	4576
4	6	3	"Control_11"	"D12"	-50	240	66	-6
4	7	3	"Control_12"	"H12"	0	241	120	60
4	8	3	"Buffer"	"Normaliz_L12"	-50	242	59	1
4	9	3	"Buffer"	"Normaliz_P12"	-50	243	55	-3
4	1	4	"Control_11"	"D12"	0	244	7638	7550
4	2	4	"Control_12"	"H12"	0	245	3356	3280
4	3	4	"Buffer"	"Normaliz_L12"	-50	246	60	0
4	4	4	"Buffer"	"Normaliz_P12"	-50	247	61	-7
4	5	4	"Control+"	"Rango0.2_D16"	0	248	12029	3999
4	6	4	"Control+"	"Rango0.1_H16"	0	249	1064	933
4	7	4	"Control_3"	"D4"	0	250	283	223
4	8	4	"Control_4"	"H4"	-50	251	61	4
4	9	4	"Control_5"	"L4"	-50	252	59	-3
4	1	5	"Control+"	"Rango0.1_H16"	0	253	8574	8429
4	2	5	"Control_3"	"D4"	0	254	3337	3268
4	3	5	"Control_4"	"H4"	-50	255	63	3
4	4	5	"Control_5"	"L4"	-50	256	62	0
4	5	5	"Control_6"	"P4"	-50	257	64	-1
4	6	5	"Control_7"	"D8"	0	258	105	41
4	7	5	"Control_8"	"H8"	-50	259	60	-1
4	8	5	"Control_9"	"L8"	-50	260	64	4
4	9	5	"Control_10"	"P8"	0	261	113	50
4	1	6	"Control_7"	"D8"	0	262	896	832
4	2	6	"Control_8"	"H8"	-50	263	61	-1
4	3	6	"Control_9"	"L8"	0	264	77	16
4	4	6	"Control_10"	"P8"	-50	265	209	141
4	5	6	"Control_11"	"D12"	-50	266	72	5
4	6	6	"Control_12"	"H12"	0	267	120	61
4	7	6	"Buffer"	"Normaliz_L12"	-50	268	59	0
4	8	6	"Buffer"	"Normaliz_P12"	-50	269	61	1
4	9	6	"Control+"	"Rango0.2_D16"	0	270	13460	13397
4	1	7	"Control_12"	"H12"	0	271	126	65
4	2	7	"Buffer"	"Normaliz_L12"	-50	272	61	1
4	3	7	"Buffer"	"Normaliz_P12"	-50	273	61	0
4	4	7	"Control+"	"Rango0.2_D16"	-50	274	14339	10408
4	5	7	"Control+"	"Rango0.1_H16"	0	275	8754	2208
4	6	7	"Control_3"	"D4"	0	276	236	177
4	7	7	"Control_4"	"H4"	-50	277	60	1
4	8	7	"Control_5"	"L4"	-50	278	61	-1
4	9	7	"Control_6"	"P4"	-50	279	62	0
4	1	8	"Control_3"	"D4"	0	280	250	191
4	2	8	"Control_4"	"H4"	0	281	75	16
4	3	8	"Control_5"	"L4"	-50	282	59	1
4	4	8	"Control_6"	"P4"	0	283	638	572
4	5	8	"Control_7"	"D8"	-50	284	161	93
4	6	8	"Control_8"	"H8"	-50	285	61	2
4	7	8	"Control_9"	"L8"	0	286	76	16
4	8	8	"Control_10"	"P8"	0	287	135	72
4	9	8	"Control_11"	"D12"	0	288	92	28
5	1	1	"GADPH"	"68Cyt_M7"	0	289	2149	2074
5	2	1	"abc_sbp_2"	"30Lip_A11"	0	290	1721	1645
5	3	1	"abc_sbp"	"29Lip_E11"	0	291	814	744
5	4	1	"spr0174"	"79Lip_I11"	0	292	1472	1376
5	5	1	"aliA"	"10Lip_M11"	-50	293	2257	1197
5	6	1	"slrA"	"17Lip_A15"	-50	294	962	518
5	7	1	"spr0747"	"37Lip_E15"	-50	295	500	418
5	8	1	"Buffer"	"Normaliz_I15"	-50	296	82	-3
5	9	1	"Buffer"	"Normaliz_M15"	-50	297	112	10
5	1	2	"slrA"	"17Lip_A15"	0	298	1277	1173
5	2	2	"spr0747"	"37Lip_E15"	0	299	1723	1545
5	3	2	"spxB"	"13Cyt_A3"	0	300	1186	1099
5	4	2	"clpP"	"66Cyt_E3"	-50	301	2583	757
5	5	2	"pavA"	"69Cyt_I3"	-50	302	3279	411
5	6	2	"eno"	"14Cyt_M3"	-50	303	3201	29
5	7	2	"PppA"	"70Cyt_A7"	0	304	1829	1246
5	8	2	"ply"	"11Cyt_E7"	0	305	1745	1579
5	9	2	"lytA"	"12Cyt_I7"	0	306	3407	3265
5	1	3	"eno"	"14Cyt_M3"	0	307	4010	3916
5	2	3	"PppA"	"70Cyt_A7"	0	308	3022	2649
5	3	3	"ply"	"11Cyt_E7"	0	309	3003	2903
5	4	3	"lytA"	"12Cyt_I7"	-50	310	2963	264
5	5	3	"GADPH"	"68Cyt_M7"	-50	311	3169	262
5	6	3	"abc_sbp_2"	"30Lip_A11"	-50	312	3031	-11
5	7	3	"abc_sbp"	"29Lip_E11"	-50	313	1755	-588
5	8	3	"spr0174"	"79Lip_I11"	-50	314	1531	496
5	9	3	"aliA"	"10Lip_M11"	-50	315	2550	1471
5	1	4	"abc_sbp_2"	"30Lip_A11"	0	316	1463	1380
5	2	4	"abc_sbp"	"29Lip_E11"	0	317	975	834
5	3	4	"spr0174"	"79Lip_I11"	0	318	1872	1775
5	4	4	"aliA"	"10Lip_M11"	-50	319	2820	371
5	5	4	"slrA"	"17Lip_A15"	-50	320	2164	-220
5	6	4	"spr0747"	"37Lip_E15"	-50	321	2191	-149
5	7	4	"spxB"	"13Cyt_A3"	-50	322	2179	432
5	8	4	"clpP"	"66Cyt_E3"	-50	323	2603	1037
5	9	4	"pavA"	"69Cyt_I3"	-50	324	2065	1080
5	1	5	"spr0747"	"37Lip_E15"	0	325	1437	1355
5	2	5	"spxB"	"13Cyt_A3"	0	326	1108	1014
5	3	5	"clpP"	"66Cyt_E3"	0	327	1435	1354
5	4	5	"pavA"	"69Cyt_I3"	0	328	2778	2676
5	5	5	"eno"	"14Cyt_M3"	0	329	2552	2195
5	6	5	"PppA"	"70Cyt_A7"	0	330	2656	2483
5	7	5	"ply"	"11Cyt_E7"	0	331	3959	2776
5	8	5	"lytA"	"12Cyt_I7"	0	332	3959	3075
5	9	5	"GADPH"	"68Cyt_M7"	0	333	2617	2506
5	1	6	"PppA"	"70Cyt_A7"	0	334	3653	3566
5	2	6	"ply"	"11Cyt_E7"	0	335	3821	3729
5	3	6	"lytA"	"12Cyt_I7"	0	336	3722	3632
5	4	6	"GADPH"	"68Cyt_M7"	0	337	1813	1722
5	5	6	"abc_sbp_2"	"30Lip_A11"	0	338	1421	1325
5	6	6	"abc_sbp"	"29Lip_E11"	0	339	843	734
5	7	6	"spr0174"	"79Lip_I11"	0	340	691	556
5	8	6	"aliA"	"10Lip_M11"	0	341	693	467
5	9	6	"slrA"	"17Lip_A15"	0	342	1521	1411
5	1	7	"abc_sbp"	"29Lip_E11"	0	343	844	766
5	2	7	"spr0174"	"79Lip_I11"	0	344	472	386
5	3	7	"aliA"	"10Lip_M11"	0	345	942	849
5	4	7	"slrA"	"17Lip_A15"	0	346	978	837
5	5	7	"spr0747"	"37Lip_E15"	0	347	1079	963
5	6	7	"spxB"	"13Cyt_A3"	0	348	1256	1147
5	7	7	"clpP"	"66Cyt_E3"	0	349	1512	1364
5	8	7	"pavA"	"69Cyt_I3"	0	350	1328	1092
5	9	7	"eno"	"14Cyt_M3"	0	351	3039	2912
5	1	8	"spxB"	"13Cyt_A3"	0	352	1413	1337
5	2	8	"clpP"	"66Cyt_E3"	0	353	1680	1607
5	3	8	"pavA"	"69Cyt_I3"	0	354	1273	1199
5	4	8	"eno"	"14Cyt_M3"	0	355	3926	3829
5	5	8	"PppA"	"70Cyt_A7"	0	356	3160	3052
5	6	8	"ply"	"11Cyt_E7"	0	357	4311	4221
5	7	8	"lytA"	"12Cyt_I7"	0	358	4062	3950
5	8	8	"GADPH"	"68Cyt_M7"	0	359	2032	1789
5	9	8	"abc_sbp_2"	"30Lip_A11"	0	360	2300	2101
6	1	1	"psaA"	"6Lip_N7"	0	361	6359	6277
6	2	1	"ABC_SBP"	"57Lip_B11"	0	362	4849	4765
6	3	1	"ABC_SBP"	"52Lip_F11"	0	363	1988	1906
6	4	1	"piuA"	"18Lip_J11"	0	364	8893	8797
6	5	1	"amiA"	"3Lip_N11"	0	365	7073	6675
6	6	1	"msmE"	"78Lip_B15"	0	366	3018	2540
6	7	1	"MalX"	"22Lip_F15"	0	367	861	737
6	8	1	"Buffer"	"Normaliz_J15"	-50	368	100	10
6	9	1	"Buffer"	"Normaliz_N15"	-50	369	91	3
6	1	2	"msmE"	"78Lip_B15"	0	370	3100	3006
6	2	2	"MalX"	"22Lip_F15"	0	371	2609	2484
6	3	2	"prsA_ppmA"	"16Lip_B3"	0	372	3682	3580
6	4	2	"lmb"	"33Lip_F3"	-50	373	10573	1167
6	5	2	"piaA"	"15Lip_J3"	-50	374	9666	540
6	6	2	"phtA"	"55Lip_N3"	-50	375	7993	1445
6	7	2	"glnH"	"28Lip_B7"	0	376	1616	277
6	8	2	"pstS"	"80Lip_F7"	0	377	2788	2610
6	9	2	"aliB"	"1Lip_J7"	0	378	559	442
6	1	3	"phtA"	"55Lip_N3"	0	379	12411	12318
6	2	3	"glnH"	"28Lip_B7"	0	380	2646	2472
6	3	3	"pstS"	"80Lip_F7"	0	381	1896	1764
6	4	3	"aliB"	"1Lip_J7"	-50	382	8159	1851
6	5	3	"psaA"	"6Lip_N7"	-50	383	7532	-178
6	6	3	"ABC_SBP"	"57Lip_B11"	-50	384	7818	617
6	7	3	"ABC_SBP"	"52Lip_F11"	-50	385	3588	1873
6	8	3	"piuA"	"18Lip_J11"	-50	386	733	121
6	9	3	"amiA"	"3Lip_N11"	-50	387	914	502
6	1	4	"ABC_SBP"	"57Lip_B11"	0	388	4494	4403
6	2	4	"ABC_SBP"	"52Lip_F11"	0	389	1699	1455
6	3	4	"piuA"	"18Lip_J11"	0	390	6227	6034
6	4	4	"amiA"	"3Lip_N11"	-50	391	4176	1790
6	5	4	"msmE"	"78Lip_B15"	-50	392	5968	-265
6	6	4	"MalX"	"22Lip_F15"	-50	393	6047	44
6	7	4	"prsA_ppmA"	"16Lip_B3"	-50	394	4896	1091
6	8	4	"lmb"	"33Lip_F3"	-50	395	1359	550
6	9	4	"piaA"	"15Lip_J3"	-50	396	1899	1054
6	1	5	"MalX"	"22Lip_F15"	0	397	3731	3635
6	2	5	"prsA_ppmA"	"16Lip_B3"	0	398	3721	3574
6	3	5	"lmb"	"33Lip_F3"	0	399	1869	1757
6	4	5	"piaA"	"15Lip_J3"	0	400	10943	10554
6	5	5	"phtA"	"55Lip_N3"	0	401	7459	6298
6	6	5	"glnH"	"28Lip_B7"	0	402	4811	1685
6	7	5	"pstS"	"80Lip_F7"	0	403	1543	188
6	8	5	"aliB"	"1Lip_J7"	0	404	1275	105
6	9	5	"psaA"	"6Lip_N7"	0	405	4318	4170
6	1	6	"glnH"	"28Lip_B7"	0	406	2944	2837
6	2	6	"pstS"	"80Lip_F7"	0	407	2027	1879
6	3	6	"aliB"	"1Lip_J7"	0	408	1163	1065
6	4	6	"psaA"	"6Lip_N7"	0	409	4550	4077
6	5	6	"ABC_SBP"	"57Lip_B11"	0	410	4336	3988
6	6	6	"ABC_SBP"	"52Lip_F11"	0	411	1356	1254
6	7	6	"piuA"	"18Lip_J11"	0	412	5205	4948
6	8	6	"amiA"	"3Lip_N11"	0	413	4591	4186
6	9	6	"msmE"	"78Lip_B15"	0	414	3313	3227
6	1	7	"ABC_SBP"	"52Lip_F11"	0	415	1926	1816
6	2	7	"piuA"	"18Lip_J11"	0	416	6500	6283
6	3	7	"amiA"	"3Lip_N11"	0	417	7390	7202
6	4	7	"msmE"	"78Lip_B15"	0	418	2088	1208
6	5	7	"MalX"	"22Lip_F15"	0	419	2024	1438
6	6	7	"prsA_ppmA"	"16Lip_B3"	0	420	2691	2498
6	7	7	"lmb"	"33Lip_F3"	0	421	1572	1262
6	8	7	"piaA"	"15Lip_J3"	0	422	9845	9637
6	9	7	"phtA"	"55Lip_N3"	0	423	9637	9544
6	1	8	"prsA_ppmA"	"16Lip_B3"	0	424	3486	3352
6	2	8	"lmb"	"33Lip_F3"	0	425	1914	1710
6	3	8	"piaA"	"15Lip_J3"	0	426	9787	9587
6	4	8	"phtA"	"55Lip_N3"	0	427	9396	9257
6	5	8	"glnH"	"28Lip_B7"	0	428	2082	1968
6	6	8	"pstS"	"80Lip_F7"	0	429	1585	1491
6	7	8	"aliB"	"1Lip_J7"	0	430	980	899
6	8	8	"psaA"	"6Lip_N7"	0	431	3888	3802
6	9	8	"ABC_SBP"	"57Lip_B11"	0	432	3549	3465
7	1	1	"cbpF"	"74N_term_wCS_O7"	0	433	1026	928
7	2	1	"spr0693"	"34N_term_C11"	0	434	5367	5249
7	3	1	"ezrA"	"75N_term_G11"	0	435	1566	1446
7	4	1	"pepXP"	"72N_term_K11"	0	436	1573	1457
7	5	1	"phtD"	"44N_term_O11"	0	437	2121	2026
7	6	1	"phpA"	"27N_term_C15"	0	438	7206	7124
7	7	1	"srtA"	"64N_term_wCS_G15"	0	439	1925	1862
7	8	1	"Buffer"	"Normaliz_K15"	-50	440	72	12
7	9	1	"Buffer"	"Normaliz_O15"	-50	441	59	3
7	1	2	"phpA"	"27N_term_C15"	0	442	11157	11014
7	2	2	"srtA"	"64N_term_wCS_G15"	0	443	2051	1793
7	3	2	"adcA"	"23Lip_C3"	0	444	1940	1727
7	4	2	"sp_2093"	"76N_term_G3"	0	445	1011	704
7	5	2	"comB"	"54N_term_K3"	0	446	864	375
7	6	2	"pspA"	"4N_term_O3"	0	447	5971	4800
7	7	2	"pbpX"	"41N_term_C7"	0	448	2428	1509
7	8	2	"pbpA"	"9N_term_G7"	0	449	788	686
7	9	2	"spr0334"	"42Cyt_TMH_K7"	0	450	1372	1303
7	1	3	"pspA"	"4N_term_O3"	0	451	1414	1288
7	2	3	"pbpX"	"41N_term_C7"	0	452	1410	1241
7	3	3	"pbpA"	"9N_term_G7"	0	453	779	553
7	4	3	"spr0334"	"42Cyt_TMH_K7"	0	454	2766	-296
7	5	3	"cbpF"	"74N_term_wCS_O7"	-50	455	6834	2120
7	6	3	"spr0693"	"34N_term_C11"	-50	456	2484	1019
7	7	3	"ezrA"	"75N_term_G11"	-50	457	2160	1111
7	8	3	"pepXP"	"72N_term_K11"	-50	458	2301	1148
7	9	3	"phtD"	"44N_term_O11"	0	459	2654	1338
7	1	4	"spr0693"	"34N_term_C11"	0	460	4754	4639
7	2	4	"ezrA"	"75N_term_G11"	-50	461	1441	1269
7	3	4	"pepXP"	"72N_term_K11"	0	462	1597	1430
7	4	4	"phtD"	"44N_term_O11"	-50	463	5004	966
7	5	4	"phpA"	"27N_term_C15"	-50	464	6648	1696
7	6	4	"srtA"	"64N_term_wCS_G15"	-50	465	1986	325
7	7	4	"adcA"	"23Lip_C3"	0	466	584	-224
7	8	4	"sp_2093"	"76N_term_G3"	0	467	1109	140
7	9	4	"comB"	"54N_term_K3"	0	468	2743	1737
7	1	5	"srtA"	"64N_term_wCS_G15"	0	469	1551	1430
7	2	5	"adcA"	"23Lip_C3"	0	470	1682	1520
7	3	5	"sp_2093"	"76N_term_G3"	0	471	864	758
7	4	5	"comB"	"54N_term_K3"	0	472	1731	1483
7	5	5	"pspA"	"4N_term_O3"	-50	473	3523	541
7	6	5	"pbpX"	"41N_term_C7"	0	474	1834	1325
7	7	5	"pbpA"	"9N_term_G7"	0	475	390	-154
7	8	5	"spr0334"	"42Cyt_TMH_K7"	-50	476	989	226
7	9	5	"cbpF"	"74N_term_wCS_O7"	0	477	766	215
7	1	6	"pbpX"	"41N_term_C7"	0	478	1404	1293
7	2	6	"pbpA"	"9N_term_G7"	0	479	550	386
7	3	6	"spr0334"	"42Cyt_TMH_K7"	0	480	1731	1612
7	4	6	"cbpF"	"74N_term_wCS_O7"	-50	481	5082	4859
7	5	6	"spr0693"	"34N_term_C11"	0	482	5057	3204
7	6	6	"ezrA"	"75N_term_G11"	0	483	974	834
7	7	6	"pepXP"	"72N_term_K11"	0	484	1116	998
7	8	6	"phtD"	"44N_term_O11"	0	485	2767	415
7	9	6	"phpA"	"27N_term_C15"	0	486	8604	8460
7	1	7	"ezrA"	"75N_term_G11"	0	487	1266	1158
7	2	7	"pepXP"	"72N_term_K11"	0	488	1200	1010
7	3	7	"phtD"	"44N_term_O11"	0	489	1720	1541
7	4	7	"phpA"	"27N_term_C15"	0	490	7962	7159
7	5	7	"srtA"	"64N_term_wCS_G15"	0	491	3741	168
7	6	7	"adcA"	"23Lip_C3"	0	492	625	363
7	7	7	"sp_2093"	"76N_term_G3"	0	493	674	512
7	8	7	"comB"	"54N_term_K3"	0	494	664	519
7	9	7	"pspA"	"4N_term_O3"	0	495	1230	1134
7	1	8	"adcA"	"23Lip_C3"	0	496	783	673
7	2	8	"sp_2093"	"76N_term_G3"	0	497	933	820
7	3	8	"comB"	"54N_term_K3"	0	498	762	667
7	4	8	"pspA"	"4N_term_O3"	0	499	1197	1092
7	5	8	"pbpX"	"41N_term_C7"	0	500	1103	998
7	6	8	"pbpA"	"9N_term_G7"	0	501	435	343
7	7	8	"spr0334"	"42Cyt_TMH_K7"	0	502	1175	1075
7	8	8	"cbpF"	"74N_term_wCS_O7"	0	503	968	878
7	9	8	"spr0693"	"34N_term_C11"	0	504	4887	4808
8	1	1	"pbp1b"	"47Cyt_TMH_P7"	0	505	2128	2047
8	2	1	"pcpA"	"62N_term_wCS_D11"	0	506	486	415
8	3	1	"sphtra"	"8N_term_H11"	0	507	241	166
8	4	1	"cps4C"	"97Mult_L11"	0	508	897	584
8	5	1	"rrgB"	"95Mult_P11"	0	509	842	330
8	6	1	"TMP"	"96Mult_D15"	0	510	778	687
8	7	1	"LambdaSa04"	"94Mult_H15"	-50	511	90	26
8	8	1	"Buffer"	"Normaliz_L15"	0	512	62	2
8	9	1	"Buffer"	"Normaliz_P15"	-50	513	57	0
8	1	2	"TMP"	"96Mult_D15"	0	514	1196	1069
8	2	2	"LambdaSa04"	"94Mult_H15"	-50	515	118	13
8	3	2	"potD"	"65N_term_D3"	0	516	1783	1563
8	4	2	"pgdA"	"40N_term_H3"	0	517	1658	463
8	5	2	"spr1370"	"38Cyt_TMH_L3"	-50	518	1188	-77
8	6	2	"spr1418"	"82N_term_P3"	0	519	6055	4021
8	7	2	"stkP"	"67Cyt_TMH_D7"	0	520	2443	1325
8	8	2	"spr1584"	"83N_term_H7"	0	521	2384	2268
8	9	2	"pbp2A"	"53N_term_L7"	0	522	1449	1361
8	1	3	"spr1418"	"82N_term_P3"	0	523	6014	5934
8	2	3	"stkP"	"67Cyt_TMH_D7"	0	524	3545	3463
8	3	3	"spr1584"	"83N_term_H7"	0	525	2045	1857
8	4	3	"pbp2A"	"53N_term_L7"	0	526	1544	451
8	5	3	"pbp1b"	"47Cyt_TMH_P7"	-50	527	2290	1272
8	6	3	"pcpA"	"62N_term_wCS_D11"	-50	528	1601	386
8	7	3	"sphtra"	"8N_term_H11"	-50	529	1119	-18
8	8	3	"cps4C"	"97Mult_L11"	-50	530	1187	124
8	9	3	"rrgB"	"95Mult_P11"	-50	531	1037	397
8	1	4	"pcpA"	"62N_term_wCS_D11"	0	532	388	322
8	2	4	"sphtra"	"8N_term_H11"	-50	533	176	83
8	3	4	"cps4C"	"97Mult_L11"	0	534	765	636
8	4	4	"rrgB"	"95Mult_P11"	0	535	4805	3930
8	5	4	"TMP"	"96Mult_D15"	-50	536	2893	-355
8	6	4	"LambdaSa04"	"94Mult_H15"	-50	537	3782	522
8	7	4	"potD"	"65N_term_D3"	-50	538	4432	1125
8	8	4	"pgdA"	"40N_term_H3"	-50	539	3744	525
8	9	4	"spr1370"	"38Cyt_TMH_L3"	-50	540	1280	1108
8	1	5	"LambdaSa04"	"94Mult_H15"	0	541	118	51
8	2	5	"potD"	"65N_term_D3"	0	542	1593	1480
8	3	5	"pgdA"	"40N_term_H3"	0	543	1614	1281
8	4	5	"spr1370"	"38Cyt_TMH_L3"	0	544	4482	3293
8	5	5	"spr1418"	"82N_term_P3"	-50	545	3224	172
8	6	5	"stkP"	"67Cyt_TMH_D7"	-50	546	3482	136
8	7	5	"spr1584"	"83N_term_H7"	-50	547	3735	250
8	8	5	"pbp2A"	"53N_term_L7"	-50	548	3620	61
8	9	5	"pbp1b"	"47Cyt_TMH_P7"	-50	549	3954	3873
8	1	6	"stkP"	"67Cyt_TMH_D7"	0	550	3621	3548
8	2	6	"spr1584"	"83N_term_H7"	0	551	2173	2069
8	3	6	"pbp2A"	"53N_term_L7"	0	552	1589	1408
8	4	6	"pbp1b"	"47Cyt_TMH_P7"	-50	553	2124	969
8	5	6	"pcpA"	"62N_term_wCS_D11"	-50	554	3525	234
8	6	6	"sphtra"	"8N_term_H11"	-50	555	3185	102
8	7	6	"cps4C"	"97Mult_L11"	0	556	338	-678
8	8	6	"rrgB"	"95Mult_P11"	0	557	419	171
8	9	6	"TMP"	"96Mult_D15"	0	558	466	396
8	1	7	"sphtra"	"8N_term_H11"	0	559	215	130
8	2	7	"cps4C"	"97Mult_L11"	0	560	439	328
8	3	7	"rrgB"	"95Mult_P11"	0	561	4842	4637
8	4	7	"TMP"	"96Mult_D15"	-50	562	2590	-688
8	5	7	"LambdaSa04"	"94Mult_H15"	-50	563	3322	5
8	6	7	"potD"	"65N_term_D3"	-50	564	3049	314
8	7	7	"pgdA"	"40N_term_H3"	0	565	3563	305
8	8	7	"spr1370"	"38Cyt_TMH_L3"	-50	566	3700	251
8	9	7	"spr1418"	"82N_term_P3"	0	567	3667	3556
8	1	8	"potD"	"65N_term_D3"	0	568	1755	1661
8	2	8	"pgdA"	"40N_term_H3"	0	569	1661	1558
8	3	8	"spr1370"	"38Cyt_TMH_L3"	0	570	5033	4904
8	4	8	"spr1418"	"82N_term_P3"	0	571	3802	3685
8	5	8	"stkP"	"67Cyt_TMH_D7"	-50	572	2813	2657
8	6	8	"spr1584"	"83N_term_H7"	0	573	2354	2215
8	7	8	"pbp2A"	"53N_term_L7"	0	574	4503	4272
8	8	8	"pbp1b"	"47Cyt_TMH_P7"	0	575	4661	3775
8	9	8	"pcpA"	"62N_term_wCS_D11"	0	576	1266	1175
