# Supplementary material for: Data in support of proteomic analysis of pneumococcal pediatric clinical isolates to construct a protein array
Source: Data Brief. 2016 Feb 5;6:917–22. doi: 10.1016/j.dib.2016.01.057 (PMC4758182; doi:10.1016/j.dib.2016.01.057)
Supplement: Supplementary file 4 — Supplementary material [file mmc4.zip › Protein array raw data/IgG/C1_Sv26_IgG-Cy3.txt]

ATF	1.0
31	9    
"Type=GenePix Export 3"
"DateTime=2014/05/07 14:18:26"
"Settings=C:\Documents and Settings\Usuario\Escritorio\Datos Usuarios\Alfonso\Resultados ensayo\Mayo 2014\Escaneado _07-05-14\Suero v26\Sv26_IgG-Cy3.gps"
"GalFile=C:\Documents and Settings\Usuario\Escritorio\Datos Usuarios\Alfonso\Gals\Gal_Alfonso.2.gal"
"PixelSize=5"
"Wavelengths=n/a	532"
"ImageFiles=n/a	C:\Documents and Settings\Usuario\Escritorio\Datos Usuarios\Alfonso\Resultados ensayo\Mayo 2014\Escaneado _07-05-14\Suero v26\Sv26_IgG-Cy3.tif 1"
"NormalizationMethod=None"
"NormalizationFactors=n/a	1"
"JpegImage="
"StdDev=Type 1"
"RatioFormulations=W1/W2 (/532)"
"Barcode="
"BackgroundSubtraction=LocalFeature"
"ImageOrigin=0, 0"
"JpegOrigin=2985, 19195"
"Creator=GenePix Pro 4.1.1.4"
"Scanner=GenePix 4000B [92870]"
"FocusPosition=0"
"Temperature=32.16"
"LinesAveraged=1"
"Comment="
"PMTGain=n/a	380"
"ScanPower=n/a	100"
"LaserPower=n/a	3.58"
"LaserOnTime=n/a	43470"
"Filters=n/a	"
"ScanRegion=528,3808,3768,5170"
"Supplier=BioRobotics"
"ArrayerSoftwareName=TAS Application Suite (MicroGrid II)"
"ArrayerSoftwareVersion=2.2.2.5"
"Block"	"Column"	"Row"	"Name"	"ID"	"Flags"	"Index"	"F532 Median"	"F532 Median - B532"
1	1	1	"ABC_N/P"	"90Mult_M8"	0	1	58	17
1	2	1	"spr1221"	"99Mult_A12"	0	2	106	60
1	3	1	"spr1403"	"91Mult_E12"	0	3	196	146
1	4	1	"spr1496"	"92Mult_I12"	0	4	105	50
1	5	1	"ABC_NP"	"100Mult_M12"	0	5	795	732
1	6	1	"SP_0462"	"77CellW_A16"	0	6	370	293
1	7	1	"SP_0464"	"81CellW_E16"	0	7	290	228
1	8	1	"Buffer"	"Normaliz_I16"	-50	8	54	0
1	9	1	"Buffer"	"Normaliz_M16"	-50	9	51	1
1	1	2	"SP_0462"	"77CellW_A16"	0	10	158	114
1	2	2	"SP_0464"	"81CellW_E16"	0	11	102	50
1	3	2	"fstH"	"84Mult_A4"	0	12	424	371
1	4	2	"comA"	"85Mult_E4"	0	13	143	84
1	5	2	"zmpB"	"86Mult_I4"	0	14	83	17
1	6	2	"spr0601"	"98Mult_M4"	0	15	102	-1
1	7	2	"celB"	"87Mult_A8"	0	16	177	18
1	8	2	"iga"	"88Mult_E8"	0	17	1435	1342
1	9	2	"glnP"	"89Mult_I8"	0	18	305	251
1	1	3	"spr0601"	"98Mult_M4"	-50	19	72	24
1	2	3	"celB"	"87Mult_A8"	0	20	109	51
1	3	3	"iga"	"88Mult_E8"	0	21	375	319
1	4	3	"glnP"	"89Mult_I8"	0	22	102	39
1	5	3	"ABC_N/P"	"90Mult_M8"	0	23	87	27
1	6	3	"spr1221"	"99Mult_A12"	0	24	139	78
1	7	3	"spr1403"	"91Mult_E12"	0	25	309	191
1	8	3	"spr1496"	"92Mult_I12"	0	26	490	274
1	9	3	"ABC_NP"	"100Mult_M12"	0	27	1947	1880
1	1	4	"spr1221"	"99Mult_A12"	0	28	95	50
1	2	4	"spr1403"	"91Mult_E12"	0	29	131	74
1	3	4	"spr1496"	"92Mult_I12"	0	30	96	34
1	4	4	"ABC_NP"	"100Mult_M12"	0	31	726	638
1	5	4	"SP_0462"	"77CellW_A16"	0	32	338	268
1	6	4	"SP_0464"	"81CellW_E16"	-50	33	113	58
1	7	4	"fstH"	"84Mult_A4"	0	34	405	325
1	8	4	"comA"	"85Mult_E4"	0	35	382	249
1	9	4	"zmpB"	"86Mult_I4"	0	36	325	263
1	1	5	"SP_0464"	"81CellW_E16"	-50	37	96	50
1	2	5	"fstH"	"84Mult_A4"	0	38	467	407
1	3	5	"comA"	"85Mult_E4"	0	39	133	66
1	4	5	"zmpB"	"86Mult_I4"	0	40	87	6
1	5	5	"spr0601"	"98Mult_M4"	0	41	106	49
1	6	5	"celB"	"87Mult_A8"	-50	42	105	49
1	7	5	"iga"	"88Mult_E8"	0	43	251	180
1	8	5	"glnP"	"89Mult_I8"	-50	44	72	3
1	9	5	"ABC_N/P"	"90Mult_M8"	0	45	104	52
1	1	6	"celB"	"87Mult_A8"	-50	46	82	35
1	2	6	"iga"	"88Mult_E8"	0	47	325	267
1	3	6	"glnP"	"89Mult_I8"	0	48	91	29
1	4	6	"ABC_N/P"	"90Mult_M8"	0	49	102	32
1	5	6	"spr1221"	"99Mult_A12"	0	50	130	78
1	6	6	"spr1403"	"91Mult_E12"	0	51	132	81
1	7	6	"spr1496"	"92Mult_I12"	0	52	90	29
1	8	6	"ABC_NP"	"100Mult_M12"	0	53	611	544
1	9	6	"SP_0462"	"77CellW_A16"	0	54	339	287
1	1	7	"spr1403"	"91Mult_E12"	0	55	151	105
1	2	7	"spr1496"	"92Mult_I12"	0	56	101	44
1	3	7	"ABC_NP"	"100Mult_M12"	0	57	762	699
1	4	7	"SP_0462"	"77CellW_A16"	0	58	377	300
1	5	7	"SP_0464"	"81CellW_E16"	0	59	133	79
1	6	7	"fstH"	"84Mult_A4"	0	60	435	384
1	7	7	"comA"	"85Mult_E4"	0	61	125	70
1	8	7	"zmpB"	"86Mult_I4"	0	62	80	22
1	9	7	"spr0601"	"98Mult_M4"	0	63	137	84
1	1	8	"fstH"	"84Mult_A4"	0	64	520	472
1	2	8	"comA"	"85Mult_E4"	0	65	171	116
1	3	8	"zmpB"	"86Mult_I4"	0	66	96	37
1	4	8	"spr0601"	"98Mult_M4"	0	67	125	63
1	5	8	"celB"	"87Mult_A8"	0	68	88	35
1	6	8	"iga"	"88Mult_E8"	0	69	463	411
1	7	8	"glnP"	"89Mult_I8"	0	70	97	43
1	8	8	"ABC_N/P"	"90Mult_M8"	0	71	104	51
1	9	8	"spr1221"	"99Mult_A12"	0	72	185	132
2	1	1	"lytB"	"31CellW_N8"	0	73	953	793
2	2	1	"prtA"	"20CellW_B12"	-50	74	2972	2511
2	3	1	"bgaA"	"43CellW_F12"	-50	75	1618	1404
2	4	1	"nanA"	"46CellW_J12"	-50	76	1396	1184
2	5	1	"spr1652/pfbA"	"25CellW_N12"	-50	77	1159	977
2	6	1	"nisP"	"39CellW_B16"	-50	78	439	282
2	7	1	"spr1906"	"73CellW_F16"	-50	79	334	193
2	8	1	"Buffer"	"Normaliz_J16"	-50	80	130	0
2	9	1	"Buffer"	"Normaliz_N16"	-50	81	118	0
2	1	2	"nisP"	"39CellW_B16"	0	82	719	465
2	2	2	"spr1906"	"73CellW_F16"	0	83	1071	573
2	3	2	"psrP"	"71CellW_B4"	0	84	1077	-114
2	4	2	"pblB_nt"	"48CellW_F4"	-50	85	2339	519
2	5	2	"pblB_ct"	"49CellW_J4"	0	86	1349	247
2	6	2	"spr0075/pfbB"	"24CellW_N4"	0	87	1911	282
2	7	2	"pulA"	"19CellW_B8"	-50	88	1236	528
2	8	2	"hysA"	"51CellW_F8"	0	89	973	687
2	9	2	"spr0328"	"26CellW_J8"	0	90	3480	3288
2	1	3	"spr0075/pfbB"	"24CellW_N4"	0	91	946	786
2	2	3	"pulA"	"19CellW_B8"	-50	92	725	346
2	3	3	"hysA"	"51CellW_F8"	0	93	398	164
2	4	3	"spr0328"	"26CellW_J8"	-50	94	655	-134
2	5	3	"lytB"	"31CellW_N8"	0	95	502	172
2	6	3	"prtA"	"20CellW_B12"	0	96	2125	1475
2	7	3	"bgaA"	"43CellW_F12"	-50	97	1347	-467
2	8	3	"nanA"	"46CellW_J12"	-50	98	1041	-501
2	9	3	"spr1652/pfbA"	"25CellW_N12"	-50	99	1888	1648
2	1	4	"prtA"	"20CellW_B12"	0	100	1303	1145
2	2	4	"bgaA"	"43CellW_F12"	-50	101	2148	919
2	3	4	"nanA"	"46CellW_J12"	-50	102	1285	631
2	4	4	"spr1652/pfbA"	"25CellW_N12"	-50	103	1335	318
2	5	4	"nisP"	"39CellW_B16"	-50	104	390	203
2	6	4	"spr1906"	"73CellW_F16"	0	105	648	432
2	7	4	"psrP"	"71CellW_B4"	0	106	1438	-420
2	8	4	"pblB_nt"	"48CellW_F4"	-50	107	3200	720
2	9	4	"pblB_ct"	"49CellW_J4"	0	108	1367	914
2	1	5	"spr1906"	"73CellW_F16"	-50	109	428	296
2	2	5	"psrP"	"71CellW_B4"	-50	110	2855	1253
2	3	5	"pblB_nt"	"48CellW_F4"	-50	111	3777	613
2	4	5	"pblB_ct"	"49CellW_J4"	-50	112	3472	336
2	5	5	"spr0075/pfbB"	"24CellW_N4"	0	113	1563	593
2	6	5	"pulA"	"19CellW_B8"	0	114	419	229
2	7	5	"hysA"	"51CellW_F8"	0	115	527	263
2	8	5	"spr0328"	"26CellW_J8"	0	116	791	299
2	9	5	"lytB"	"31CellW_N8"	0	117	483	326
2	1	6	"pulA"	"19CellW_B8"	-50	118	251	137
2	2	6	"hysA"	"51CellW_F8"	-50	119	462	185
2	3	6	"spr0328"	"26CellW_J8"	-50	120	1079	179
2	4	6	"lytB"	"31CellW_N8"	-50	121	1328	668
2	5	6	"prtA"	"20CellW_B12"	0	122	872	498
2	6	6	"bgaA"	"43CellW_F12"	-50	123	1230	989
2	7	6	"nanA"	"46CellW_J12"	-50	124	1247	1034
2	8	6	"spr1652/pfbA"	"25CellW_N12"	-50	125	1279	1083
2	9	6	"nisP"	"39CellW_B16"	0	126	797	640
2	1	7	"bgaA"	"43CellW_F12"	-50	127	674	554
2	2	7	"nanA"	"46CellW_J12"	-50	128	643	427
2	3	7	"spr1652/pfbA"	"25CellW_N12"	-50	129	1305	1123
2	4	7	"nisP"	"39CellW_B16"	-50	130	684	496
2	5	7	"spr1906"	"73CellW_F16"	-50	131	407	212
2	6	7	"psrP"	"71CellW_B4"	-50	132	3218	1598
2	7	7	"pblB_nt"	"48CellW_F4"	-50	133	3330	1329
2	8	7	"pblB_ct"	"49CellW_J4"	-50	134	1380	-409
2	9	7	"spr0075/pfbB"	"24CellW_N4"	0	135	3708	2938
2	1	8	"psrP"	"71CellW_B4"	0	136	710	564
2	2	8	"pblB_nt"	"48CellW_F4"	0	137	540	368
2	3	8	"pblB_ct"	"49CellW_J4"	0	138	1693	1512
2	4	8	"spr0075/pfbB"	"24CellW_N4"	-50	139	2719	2413
2	5	8	"pulA"	"19CellW_B8"	-50	140	284	109
2	6	8	"hysA"	"51CellW_F8"	-50	141	404	221
2	7	8	"spr0328"	"26CellW_J8"	0	142	1035	840
2	8	8	"lytB"	"31CellW_N8"	-50	143	593	402
2	9	8	"prtA"	"20CellW_B12"	0	144	1154	989
3	1	1	"nanB"	"58Secret_O8"	0	145	2110	1898
3	2	1	"spr1875"	"7Secret_C12"	0	146	1097	912
3	3	1	"galU"	"21Secret_G12"	0	147	1024	849
3	4	1	"cbpA"	"5Secret_K12"	0	148	2881	2705
3	5	1	"gsp_781"	"2Secret_O12"	0	149	16811	16642
3	6	1	"Control_1"	"C16"	0	150	742	572
3	7	1	"Control_2"	"G16"	0	151	220	30
3	8	1	"Buffer"	"Normaliz_K16"	-50	152	233	15
3	9	1	"Buffer"	"Normaliz_O16"	-50	153	256	2
3	1	2	"Control_1"	"C16"	0	154	844	659
3	2	2	"Control_2"	"G16"	0	155	192	24
3	3	2	"bloodAB"	"59Secret_C4"	0	156	1263	1087
3	4	2	"strH"	"32Secret_G4"	0	157	5715	4061
3	5	2	"lysM"	"50Secret_K4"	0	158	1076	898
3	6	2	"lytB"	"63Secret_O4"	0	159	775	601
3	7	2	"phtE"	"45Secret_C8"	0	160	2025	1827
3	8	2	"spr0931"	"36Secret_G8"	0	161	1094	868
3	9	2	"lytC"	"56Secret_K8"	0	162	1920	1623
3	1	3	"lytB"	"63Secret_O4"	0	163	819	640
3	2	3	"phtE"	"45Secret_C8"	0	164	1829	1671
3	3	3	"spr0931"	"36Secret_G8"	0	165	829	665
3	4	3	"lytC"	"56Secret_K8"	0	166	1138	969
3	5	3	"nanB"	"58Secret_O8"	0	167	1610	1446
3	6	3	"spr1875"	"7Secret_C12"	0	168	900	715
3	7	3	"galU"	"21Secret_G12"	0	169	1025	546
3	8	3	"cbpA"	"5Secret_K12"	-50	170	2150	1584
3	9	3	"gsp_781"	"2Secret_O12"	0	171	16527	15201
3	1	4	"spr1875"	"7Secret_C12"	0	172	888	723
3	2	4	"galU"	"21Secret_G12"	0	173	866	703
3	3	4	"cbpA"	"5Secret_K12"	0	174	2750	2565
3	4	4	"gsp_781"	"2Secret_O12"	0	175	15661	15494
3	5	4	"Control_1"	"C16"	0	176	847	685
3	6	4	"Control_2"	"G16"	-50	177	194	14
3	7	4	"bloodAB"	"59Secret_C4"	0	178	1676	-60
3	8	4	"strH"	"32Secret_G4"	-50	179	3797	1633
3	9	4	"lysM"	"50Secret_K4"	0	180	1903	1499
3	1	5	"Control_2"	"G16"	0	181	176	23
3	2	5	"bloodAB"	"59Secret_C4"	0	182	1078	921
3	3	5	"strH"	"32Secret_G4"	-50	183	5075	3950
3	4	5	"lysM"	"50Secret_K4"	-50	184	1756	1589
3	5	5	"lytB"	"63Secret_O4"	0	185	1154	988
3	6	5	"phtE"	"45Secret_C8"	0	186	1853	1660
3	7	5	"spr0931"	"36Secret_G8"	0	187	1388	-612
3	8	5	"lytC"	"56Secret_K8"	-50	188	2365	1966
3	9	5	"nanB"	"58Secret_O8"	0	189	1990	1605
3	1	6	"phtE"	"45Secret_C8"	0	190	1918	1769
3	2	6	"spr0931"	"36Secret_G8"	0	191	841	692
3	3	6	"lytC"	"56Secret_K8"	0	192	1004	853
3	4	6	"nanB"	"58Secret_O8"	0	193	1741	1590
3	5	6	"spr1875"	"7Secret_C12"	0	194	897	727
3	6	6	"galU"	"21Secret_G12"	0	195	1638	1418
3	7	6	"cbpA"	"5Secret_K12"	0	196	8114	7778
3	8	6	"gsp_781"	"2Secret_O12"	0	197	17367	17035
3	9	6	"Control_1"	"C16"	0	198	1034	630
3	1	7	"galU"	"21Secret_G12"	0	199	965	808
3	2	7	"cbpA"	"5Secret_K12"	0	200	2726	2539
3	3	7	"gsp_781"	"2Secret_O12"	0	201	16348	16192
3	4	7	"Control_1"	"C16"	0	202	830	675
3	5	7	"Control_2"	"G16"	-50	203	198	20
3	6	7	"bloodAB"	"59Secret_C4"	0	204	1133	898
3	7	7	"strH"	"32Secret_G4"	0	205	2364	2001
3	8	7	"lysM"	"50Secret_K4"	0	206	1267	879
3	9	7	"lytB"	"63Secret_O4"	0	207	1121	686
3	1	8	"bloodAB"	"59Secret_C4"	0	208	1148	1001
3	2	8	"strH"	"32Secret_G4"	-50	209	3239	3062
3	3	8	"lysM"	"50Secret_K4"	0	210	1274	1110
3	4	8	"lytB"	"63Secret_O4"	0	211	836	664
3	5	8	"phtE"	"45Secret_C8"	0	212	2063	1855
3	6	8	"spr0931"	"36Secret_G8"	0	213	1176	896
3	7	8	"lytC"	"56Secret_K8"	0	214	1374	1019
3	8	8	"nanB"	"58Secret_O8"	0	215	2165	1757
3	9	8	"spr1875"	"7Secret_C12"	0	216	1478	1015
4	1	1	"Control_10"	"P8"	0	217	86	41
4	2	1	"Control_11"	"D12"	0	218	128	81
4	3	1	"Control_12"	"H12"	0	219	228	184
4	4	1	"Buffer"	"Normaliz_L12"	-50	220	44	0
4	5	1	"Buffer"	"Normaliz_P12"	-50	221	46	0
4	6	1	"Control+"	"Rango0.2_D16"	0	222	4593	4539
4	7	1	"Control+"	"Rango0.1_H16"	0	223	222	172
4	8	1	"Buffer"	"Normaliz_L16"	-50	224	47	1
4	9	1	"Buffer"	"Normaliz_P16"	-50	225	46	1
4	1	2	"Control+"	"Rango0.2_D16"	0	226	5363	5313
4	2	2	"Control+"	"Rango0.1_H16"	0	227	295	248
4	3	2	"Control_3"	"D4"	-50	228	44	-1
4	4	2	"Control_4"	"H4"	-50	229	45	0
4	5	2	"Control_5"	"L4"	-50	230	50	4
4	6	2	"Control_6"	"P4"	-50	231	45	-2
4	7	2	"Control_7"	"D8"	0	232	94	47
4	8	2	"Control_8"	"H8"	0	233	81	33
4	9	2	"Control_9"	"L8"	-50	234	49	4
4	1	3	"Control_6"	"P4"	-50	235	45	-1
4	2	3	"Control_7"	"D8"	0	236	110	64
4	3	3	"Control_8"	"H8"	0	237	63	18
4	4	3	"Control_9"	"L8"	-50	238	49	3
4	5	3	"Control_10"	"P8"	0	239	87	40
4	6	3	"Control_11"	"D12"	0	240	97	51
4	7	3	"Control_12"	"H12"	0	241	361	315
4	8	3	"Buffer"	"Normaliz_L12"	-50	242	44	-2
4	9	3	"Buffer"	"Normaliz_P12"	-50	243	45	1
4	1	4	"Control_11"	"D12"	0	244	85	38
4	2	4	"Control_12"	"H12"	0	245	295	249
4	3	4	"Buffer"	"Normaliz_L12"	-50	246	45	0
4	4	4	"Buffer"	"Normaliz_P12"	-50	247	45	0
4	5	4	"Control+"	"Rango0.2_D16"	0	248	5858	5810
4	6	4	"Control+"	"Rango0.1_H16"	0	249	265	218
4	7	4	"Control_3"	"D4"	-50	250	45	0
4	8	4	"Control_4"	"H4"	-50	251	44	0
4	9	4	"Control_5"	"L4"	-50	252	50	5
4	1	5	"Control+"	"Rango0.1_H16"	-50	253	147	99
4	2	5	"Control_3"	"D4"	-50	254	2552	2506
4	3	5	"Control_4"	"H4"	-50	255	45	0
4	4	5	"Control_5"	"L4"	-50	256	51	5
4	5	5	"Control_6"	"P4"	-50	257	46	0
4	6	5	"Control_7"	"D8"	0	258	96	51
4	7	5	"Control_8"	"H8"	-50	259	47	3
4	8	5	"Control_9"	"L8"	0	260	78	33
4	9	5	"Control_10"	"P8"	0	261	106	59
4	1	6	"Control_7"	"D8"	0	262	95	50
4	2	6	"Control_8"	"H8"	-50	263	47	2
4	3	6	"Control_9"	"L8"	-50	264	52	7
4	4	6	"Control_10"	"P8"	0	265	97	51
4	5	6	"Control_11"	"D12"	0	266	89	43
4	6	6	"Control_12"	"H12"	0	267	260	214
4	7	6	"Buffer"	"Normaliz_L12"	-50	268	44	-1
4	8	6	"Buffer"	"Normaliz_P12"	-50	269	45	0
4	9	6	"Control+"	"Rango0.2_D16"	0	270	5036	4989
4	1	7	"Control_12"	"H12"	0	271	420	375
4	2	7	"Buffer"	"Normaliz_L12"	0	272	49	4
4	3	7	"Buffer"	"Normaliz_P12"	-50	273	45	0
4	4	7	"Control+"	"Rango0.2_D16"	0	274	5712	5664
4	5	7	"Control+"	"Rango0.1_H16"	0	275	404	357
4	6	7	"Control_3"	"D4"	0	276	679	634
4	7	7	"Control_4"	"H4"	-50	277	45	0
4	8	7	"Control_5"	"L4"	-50	278	53	7
4	9	7	"Control_6"	"P4"	-50	279	47	1
4	1	8	"Control_3"	"D4"	0	280	471	426
4	2	8	"Control_4"	"H4"	-50	281	46	1
4	3	8	"Control_5"	"L4"	0	282	86	41
4	4	8	"Control_6"	"P4"	-50	283	48	2
4	5	8	"Control_7"	"D8"	0	284	89	42
4	6	8	"Control_8"	"H8"	0	285	60	15
4	7	8	"Control_9"	"L8"	0	286	68	22
4	8	8	"Control_10"	"P8"	0	287	128	81
4	9	8	"Control_11"	"D12"	0	288	102	53
5	1	1	"GADPH"	"68Cyt_M7"	0	289	1052	1004
5	2	1	"abc_sbp_2"	"30Lip_A11"	0	290	950	901
5	3	1	"abc_sbp"	"29Lip_E11"	0	291	609	556
5	4	1	"spr0174"	"79Lip_I11"	0	292	393	335
5	5	1	"aliA"	"10Lip_M11"	0	293	584	489
5	6	1	"slrA"	"17Lip_A15"	0	294	843	775
5	7	1	"spr0747"	"37Lip_E15"	0	295	614	559
5	8	1	"Buffer"	"Normaliz_I15"	-50	296	52	2
5	9	1	"Buffer"	"Normaliz_M15"	-50	297	51	3
5	1	2	"slrA"	"17Lip_A15"	0	298	646	595
5	2	2	"spr0747"	"37Lip_E15"	0	299	725	673
5	3	2	"spxB"	"13Cyt_A3"	0	300	812	760
5	4	2	"clpP"	"66Cyt_E3"	0	301	737	671
5	5	2	"pavA"	"69Cyt_I3"	0	302	816	137
5	6	2	"eno"	"14Cyt_M3"	0	303	1811	949
5	7	2	"PppA"	"70Cyt_A7"	0	304	1872	1044
5	8	2	"ply"	"11Cyt_E7"	0	305	1398	857
5	9	2	"lytA"	"12Cyt_I7"	0	306	2244	2191
5	1	3	"eno"	"14Cyt_M3"	0	307	1169	1117
5	2	3	"PppA"	"70Cyt_A7"	0	308	1966	1913
5	3	3	"ply"	"11Cyt_E7"	0	309	1567	1516
5	4	3	"lytA"	"12Cyt_I7"	0	310	3745	3689
5	5	3	"GADPH"	"68Cyt_M7"	0	311	862	756
5	6	3	"abc_sbp_2"	"30Lip_A11"	-50	312	1237	357
5	7	3	"abc_sbp"	"29Lip_E11"	-50	313	936	-54
5	8	3	"spr0174"	"79Lip_I11"	-50	314	623	-395
5	9	3	"aliA"	"10Lip_M11"	-50	315	1640	627
5	1	4	"abc_sbp_2"	"30Lip_A11"	0	316	920	869
5	2	4	"abc_sbp"	"29Lip_E11"	0	317	519	462
5	3	4	"spr0174"	"79Lip_I11"	0	318	357	299
5	4	4	"aliA"	"10Lip_M11"	0	319	458	395
5	5	4	"slrA"	"17Lip_A15"	0	320	503	434
5	6	4	"spr0747"	"37Lip_E15"	-50	321	1354	230
5	7	4	"spxB"	"13Cyt_A3"	-50	322	1625	262
5	8	4	"clpP"	"66Cyt_E3"	-50	323	988	-263
5	9	4	"pavA"	"69Cyt_I3"	-50	324	1409	491
5	1	5	"spr0747"	"37Lip_E15"	0	325	800	750
5	2	5	"spxB"	"13Cyt_A3"	0	326	803	750
5	3	5	"clpP"	"66Cyt_E3"	0	327	752	689
5	4	5	"pavA"	"69Cyt_I3"	0	328	606	544
5	5	5	"eno"	"14Cyt_M3"	0	329	1039	986
5	6	5	"PppA"	"70Cyt_A7"	0	330	1332	1201
5	7	5	"ply"	"11Cyt_E7"	-50	331	2774	1153
5	8	5	"lytA"	"12Cyt_I7"	-50	332	1594	668
5	9	5	"GADPH"	"68Cyt_M7"	-50	333	1113	942
5	1	6	"PppA"	"70Cyt_A7"	0	334	2021	1970
5	2	6	"ply"	"11Cyt_E7"	0	335	1617	1567
5	3	6	"lytA"	"12Cyt_I7"	0	336	3754	3702
5	4	6	"GADPH"	"68Cyt_M7"	0	337	850	798
5	5	6	"abc_sbp_2"	"30Lip_A11"	0	338	764	714
5	6	6	"abc_sbp"	"29Lip_E11"	0	339	470	416
5	7	6	"spr0174"	"79Lip_I11"	0	340	355	273
5	8	6	"aliA"	"10Lip_M11"	0	341	388	336
5	9	6	"slrA"	"17Lip_A15"	0	342	660	610
5	1	7	"abc_sbp"	"29Lip_E11"	0	343	622	572
5	2	7	"spr0174"	"79Lip_I11"	0	344	366	316
5	3	7	"aliA"	"10Lip_M11"	0	345	395	345
5	4	7	"slrA"	"17Lip_A15"	0	346	547	494
5	5	7	"spr0747"	"37Lip_E15"	0	347	676	624
5	6	7	"spxB"	"13Cyt_A3"	0	348	731	678
5	7	7	"clpP"	"66Cyt_E3"	0	349	705	648
5	8	7	"pavA"	"69Cyt_I3"	0	350	608	557
5	9	7	"eno"	"14Cyt_M3"	0	351	1110	1060
5	1	8	"spxB"	"13Cyt_A3"	0	352	875	825
5	2	8	"clpP"	"66Cyt_E3"	0	353	835	784
5	3	8	"pavA"	"69Cyt_I3"	0	354	663	613
5	4	8	"eno"	"14Cyt_M3"	0	355	1061	1010
5	5	8	"PppA"	"70Cyt_A7"	0	356	1816	1763
5	6	8	"ply"	"11Cyt_E7"	0	357	1585	1533
5	7	8	"lytA"	"12Cyt_I7"	0	358	3507	3454
5	8	8	"GADPH"	"68Cyt_M7"	0	359	859	806
5	9	8	"abc_sbp_2"	"30Lip_A11"	0	360	870	817
6	1	1	"psaA"	"6Lip_N7"	0	361	2675	2623
6	2	1	"ABC_SBP"	"57Lip_B11"	0	362	1964	1903
6	3	1	"ABC_SBP"	"52Lip_F11"	0	363	935	852
6	4	1	"piuA"	"18Lip_J11"	0	364	1158	1044
6	5	1	"amiA"	"3Lip_N11"	0	365	1726	1585
6	6	1	"msmE"	"78Lip_B15"	0	366	2907	2588
6	7	1	"MalX"	"22Lip_F15"	0	367	1221	1079
6	8	1	"Buffer"	"Normaliz_J15"	-50	368	156	26
6	9	1	"Buffer"	"Normaliz_N15"	-50	369	134	7
6	1	2	"msmE"	"78Lip_B15"	0	370	1172	1120
6	2	2	"MalX"	"22Lip_F15"	0	371	1042	980
6	3	2	"prsA_ppmA"	"16Lip_B3"	0	372	701	616
6	4	2	"lmb"	"33Lip_F3"	0	373	2568	2053
6	5	2	"piaA"	"15Lip_J3"	0	374	3102	876
6	6	2	"phtA"	"55Lip_N3"	0	375	2902	1570
6	7	2	"glnH"	"28Lip_B7"	0	376	1359	479
6	8	2	"pstS"	"80Lip_F7"	0	377	1874	1686
6	9	2	"aliB"	"1Lip_J7"	0	378	995	853
6	1	3	"phtA"	"55Lip_N3"	0	379	4264	4214
6	2	3	"glnH"	"28Lip_B7"	0	380	983	926
6	3	3	"pstS"	"80Lip_F7"	0	381	649	570
6	4	3	"aliB"	"1Lip_J7"	0	382	451	324
6	5	3	"psaA"	"6Lip_N7"	0	383	2885	2457
6	6	3	"ABC_SBP"	"57Lip_B11"	0	384	1935	919
6	7	3	"ABC_SBP"	"52Lip_F11"	-50	385	926	59
6	8	3	"piuA"	"18Lip_J11"	-50	386	1193	423
6	9	3	"amiA"	"3Lip_N11"	0	387	937	318
6	1	4	"ABC_SBP"	"57Lip_B11"	0	388	1934	1882
6	2	4	"ABC_SBP"	"52Lip_F11"	0	389	773	714
6	3	4	"piuA"	"18Lip_J11"	0	390	829	753
6	4	4	"amiA"	"3Lip_N11"	0	391	509	393
6	5	4	"msmE"	"78Lip_B15"	0	392	1580	1425
6	6	4	"MalX"	"22Lip_F15"	0	393	1562	640
6	7	4	"prsA_ppmA"	"16Lip_B3"	-50	394	1302	349
6	8	4	"lmb"	"33Lip_F3"	-50	395	1011	230
6	9	4	"piaA"	"15Lip_J3"	0	396	1928	1781
6	1	5	"MalX"	"22Lip_F15"	0	397	1106	1054
6	2	5	"prsA_ppmA"	"16Lip_B3"	0	398	704	649
6	3	5	"lmb"	"33Lip_F3"	0	399	868	806
6	4	5	"piaA"	"15Lip_J3"	0	400	1342	1253
6	5	5	"phtA"	"55Lip_N3"	0	401	5174	5060
6	6	5	"glnH"	"28Lip_B7"	0	402	1387	1261
6	7	5	"pstS"	"80Lip_F7"	0	403	1226	649
6	8	5	"aliB"	"1Lip_J7"	0	404	971	816
6	9	5	"psaA"	"6Lip_N7"	0	405	3313	3186
6	1	6	"glnH"	"28Lip_B7"	0	406	1183	1132
6	2	6	"pstS"	"80Lip_F7"	0	407	625	575
6	3	6	"aliB"	"1Lip_J7"	0	408	415	361
6	4	6	"psaA"	"6Lip_N7"	0	409	2410	2343
6	5	6	"ABC_SBP"	"57Lip_B11"	0	410	1915	1812
6	6	6	"ABC_SBP"	"52Lip_F11"	0	411	1077	959
6	7	6	"piuA"	"18Lip_J11"	0	412	1283	1152
6	8	6	"amiA"	"3Lip_N11"	0	413	885	758
6	9	6	"msmE"	"78Lip_B15"	0	414	1324	1191
6	1	7	"ABC_SBP"	"52Lip_F11"	0	415	979	927
6	2	7	"piuA"	"18Lip_J11"	0	416	825	774
6	3	7	"amiA"	"3Lip_N11"	0	417	448	395
6	4	7	"msmE"	"78Lip_B15"	0	418	1154	1086
6	5	7	"MalX"	"22Lip_F15"	0	419	1100	1005
6	6	7	"prsA_ppmA"	"16Lip_B3"	0	420	961	851
6	7	7	"lmb"	"33Lip_F3"	0	421	1303	1172
6	8	7	"piaA"	"15Lip_J3"	0	422	2194	2064
6	9	7	"phtA"	"55Lip_N3"	0	423	5777	5639
6	1	8	"prsA_ppmA"	"16Lip_B3"	0	424	824	772
6	2	8	"lmb"	"33Lip_F3"	0	425	976	921
6	3	8	"piaA"	"15Lip_J3"	0	426	1281	1229
6	4	8	"phtA"	"55Lip_N3"	0	427	3583	3528
6	5	8	"glnH"	"28Lip_B7"	0	428	1098	1039
6	6	8	"pstS"	"80Lip_F7"	0	429	754	684
6	7	8	"aliB"	"1Lip_J7"	0	430	535	433
6	8	8	"psaA"	"6Lip_N7"	0	431	2821	2701
6	9	8	"ABC_SBP"	"57Lip_B11"	0	432	2118	1990
7	1	1	"cbpF"	"74N_term_wCS_O7"	0	433	469	327
7	2	1	"spr0693"	"34N_term_C11"	0	434	1400	1230
7	3	1	"ezrA"	"75N_term_G11"	0	435	742	557
7	4	1	"pepXP"	"72N_term_K11"	0	436	781	569
7	5	1	"phtD"	"44N_term_O11"	0	437	1064	813
7	6	1	"phpA"	"27N_term_C15"	0	438	5489	5180
7	7	1	"srtA"	"64N_term_wCS_G15"	0	439	2014	1687
7	8	1	"Buffer"	"Normaliz_K15"	-50	440	331	8
7	9	1	"Buffer"	"Normaliz_O15"	-50	441	299	-7
7	1	2	"phpA"	"27N_term_C15"	0	442	5155	5009
7	2	2	"srtA"	"64N_term_wCS_G15"	0	443	1153	962
7	3	2	"adcA"	"23Lip_C3"	0	444	594	410
7	4	2	"sp_2093"	"76N_term_G3"	0	445	942	740
7	5	2	"comB"	"54N_term_K3"	0	446	414	185
7	6	2	"pspA"	"4N_term_O3"	0	447	950	433
7	7	2	"pbpX"	"41N_term_C7"	0	448	1007	233
7	8	2	"pbpA"	"9N_term_G7"	0	449	656	205
7	9	2	"spr0334"	"42Cyt_TMH_K7"	0	450	2760	2456
7	1	3	"pspA"	"4N_term_O3"	0	451	703	570
7	2	3	"pbpX"	"41N_term_C7"	0	452	628	464
7	3	3	"pbpA"	"9N_term_G7"	0	453	279	101
7	4	3	"spr0334"	"42Cyt_TMH_K7"	0	454	876	675
7	5	3	"cbpF"	"74N_term_wCS_O7"	0	455	513	293
7	6	3	"spr0693"	"34N_term_C11"	0	456	1494	1062
7	7	3	"ezrA"	"75N_term_G11"	0	457	1611	834
7	8	3	"pepXP"	"72N_term_K11"	0	458	2334	1195
7	9	3	"phtD"	"44N_term_O11"	0	459	1471	1162
7	1	4	"spr0693"	"34N_term_C11"	0	460	1233	1097
7	2	4	"ezrA"	"75N_term_G11"	0	461	626	466
7	3	4	"pepXP"	"72N_term_K11"	0	462	641	464
7	4	4	"phtD"	"44N_term_O11"	0	463	823	595
7	5	4	"phpA"	"27N_term_C15"	0	464	5208	4974
7	6	4	"srtA"	"64N_term_wCS_G15"	0	465	1190	907
7	7	4	"adcA"	"23Lip_C3"	0	466	621	309
7	8	4	"sp_2093"	"76N_term_G3"	0	467	1314	825
7	9	4	"comB"	"54N_term_K3"	0	468	579	271
7	1	5	"srtA"	"64N_term_wCS_G15"	0	469	1148	1008
7	2	5	"adcA"	"23Lip_C3"	0	470	516	363
7	3	5	"sp_2093"	"76N_term_G3"	0	471	834	667
7	4	5	"comB"	"54N_term_K3"	0	472	371	172
7	5	5	"pspA"	"4N_term_O3"	0	473	1236	1015
7	6	5	"pbpX"	"41N_term_C7"	0	474	772	522
7	7	5	"pbpA"	"9N_term_G7"	0	475	389	108
7	8	5	"spr0334"	"42Cyt_TMH_K7"	0	476	1005	693
7	9	5	"cbpF"	"74N_term_wCS_O7"	0	477	656	355
7	1	6	"pbpX"	"41N_term_C7"	0	478	674	538
7	2	6	"pbpA"	"9N_term_G7"	0	479	247	97
7	3	6	"spr0334"	"42Cyt_TMH_K7"	0	480	845	681
7	4	6	"cbpF"	"74N_term_wCS_O7"	0	481	512	318
7	5	6	"spr0693"	"34N_term_C11"	0	482	1397	1189
7	6	6	"ezrA"	"75N_term_G11"	0	483	713	483
7	7	6	"pepXP"	"72N_term_K11"	0	484	724	454
7	8	6	"phtD"	"44N_term_O11"	0	485	1185	887
7	9	6	"phpA"	"27N_term_C15"	0	486	5495	5187
7	1	7	"ezrA"	"75N_term_G11"	0	487	629	492
7	2	7	"pepXP"	"72N_term_K11"	0	488	640	485
7	3	7	"phtD"	"44N_term_O11"	0	489	924	755
7	4	7	"phpA"	"27N_term_C15"	0	490	5397	5173
7	5	7	"srtA"	"64N_term_wCS_G15"	0	491	1111	893
7	6	7	"adcA"	"23Lip_C3"	0	492	642	426
7	7	7	"sp_2093"	"76N_term_G3"	0	493	925	664
7	8	7	"comB"	"54N_term_K3"	0	494	541	258
7	9	7	"pspA"	"4N_term_O3"	0	495	959	664
7	1	8	"adcA"	"23Lip_C3"	0	496	694	552
7	2	8	"sp_2093"	"76N_term_G3"	0	497	968	823
7	3	8	"comB"	"54N_term_K3"	0	498	361	212
7	4	8	"pspA"	"4N_term_O3"	0	499	775	612
7	5	8	"pbpX"	"41N_term_C7"	0	500	827	654
7	6	8	"pbpA"	"9N_term_G7"	0	501	321	135
7	7	8	"spr0334"	"42Cyt_TMH_K7"	0	502	1015	808
7	8	8	"cbpF"	"74N_term_wCS_O7"	0	503	588	342
7	9	8	"spr0693"	"34N_term_C11"	0	504	1586	1309
8	1	1	"pbp1b"	"47Cyt_TMH_P7"	0	505	1024	970
8	2	1	"pcpA"	"62N_term_wCS_D11"	0	506	132	80
8	3	1	"sphtra"	"8N_term_H11"	-50	507	87	31
8	4	1	"cps4C"	"97Mult_L11"	0	508	218	103
8	5	1	"rrgB"	"95Mult_P11"	0	509	360	251
8	6	1	"TMP"	"96Mult_D15"	0	510	816	753
8	7	1	"LambdaSa04"	"94Mult_H15"	0	511	89	33
8	8	1	"Buffer"	"Normaliz_L15"	-50	512	52	3
8	9	1	"Buffer"	"Normaliz_P15"	-50	513	48	0
8	1	2	"TMP"	"96Mult_D15"	0	514	217	163
8	2	2	"LambdaSa04"	"94Mult_H15"	-50	515	68	14
8	3	2	"potD"	"65N_term_D3"	0	516	778	727
8	4	2	"pgdA"	"40N_term_H3"	0	517	1841	500
8	5	2	"spr1370"	"38Cyt_TMH_L3"	0	518	1807	391
8	6	2	"spr1418"	"82N_term_P3"	0	519	1569	650
8	7	2	"stkP"	"67Cyt_TMH_D7"	0	520	1640	1062
8	8	2	"spr1584"	"83N_term_H7"	0	521	1925	1660
8	9	2	"pbp2A"	"53N_term_L7"	0	522	1506	1455
8	1	3	"spr1418"	"82N_term_P3"	0	523	1804	1751
8	2	3	"stkP"	"67Cyt_TMH_D7"	0	524	982	929
8	3	3	"spr1584"	"83N_term_H7"	0	525	760	708
8	4	3	"pbp2A"	"53N_term_L7"	0	526	789	149
8	5	3	"pbp1b"	"47Cyt_TMH_P7"	0	527	1270	131
8	6	3	"pcpA"	"62N_term_wCS_D11"	0	528	140	-792
8	7	3	"sphtra"	"8N_term_H11"	-50	529	120	-525
8	8	3	"cps4C"	"97Mult_L11"	0	530	274	-107
8	9	3	"rrgB"	"95Mult_P11"	0	531	217	165
8	1	4	"pcpA"	"62N_term_wCS_D11"	0	532	135	83
8	2	4	"sphtra"	"8N_term_H11"	-50	533	76	23
8	3	4	"cps4C"	"97Mult_L11"	0	534	158	102
8	4	4	"rrgB"	"95Mult_P11"	-50	535	1421	1122
8	5	4	"TMP"	"96Mult_D15"	-50	536	335	211
8	6	4	"LambdaSa04"	"94Mult_H15"	-50	537	68	13
8	7	4	"potD"	"65N_term_D3"	0	538	861	805
8	8	4	"pgdA"	"40N_term_H3"	0	539	1024	944
8	9	4	"spr1370"	"38Cyt_TMH_L3"	0	540	2260	2205
8	1	5	"LambdaSa04"	"94Mult_H15"	-50	541	68	16
8	2	5	"potD"	"65N_term_D3"	0	542	809	756
8	3	5	"pgdA"	"40N_term_H3"	0	543	820	766
8	4	5	"spr1370"	"38Cyt_TMH_L3"	0	544	1683	1621
8	5	5	"spr1418"	"82N_term_P3"	0	545	1377	1316
8	6	5	"stkP"	"67Cyt_TMH_D7"	0	546	1054	1001
8	7	5	"spr1584"	"83N_term_H7"	0	547	943	887
8	8	5	"pbp2A"	"53N_term_L7"	0	548	851	765
8	9	5	"pbp1b"	"47Cyt_TMH_P7"	0	549	2245	2186
8	1	6	"stkP"	"67Cyt_TMH_D7"	0	550	1122	1068
8	2	6	"spr1584"	"83N_term_H7"	0	551	851	797
8	3	6	"pbp2A"	"53N_term_L7"	0	552	718	660
8	4	6	"pbp1b"	"47Cyt_TMH_P7"	0	553	695	633
8	5	6	"pcpA"	"62N_term_wCS_D11"	0	554	129	75
8	6	6	"sphtra"	"8N_term_H11"	-50	555	78	25
8	7	6	"cps4C"	"97Mult_L11"	0	556	167	112
8	8	6	"rrgB"	"95Mult_P11"	0	557	211	155
8	9	6	"TMP"	"96Mult_D15"	0	558	240	185
8	1	7	"sphtra"	"8N_term_H11"	0	559	102	48
8	2	7	"cps4C"	"97Mult_L11"	0	560	187	129
8	3	7	"rrgB"	"95Mult_P11"	-50	561	1162	994
8	4	7	"TMP"	"96Mult_D15"	0	562	239	81
8	5	7	"LambdaSa04"	"94Mult_H15"	-50	563	70	17
8	6	7	"potD"	"65N_term_D3"	0	564	898	845
8	7	7	"pgdA"	"40N_term_H3"	0	565	2156	2101
8	8	7	"spr1370"	"38Cyt_TMH_L3"	0	566	2385	2329
8	9	7	"spr1418"	"82N_term_P3"	0	567	1902	1849
8	1	8	"potD"	"65N_term_D3"	0	568	1048	996
8	2	8	"pgdA"	"40N_term_H3"	0	569	1012	960
8	3	8	"spr1370"	"38Cyt_TMH_L3"	0	570	1848	1794
8	4	8	"spr1418"	"82N_term_P3"	0	571	1418	1364
8	5	8	"stkP"	"67Cyt_TMH_D7"	0	572	1063	1013
8	6	8	"spr1584"	"83N_term_H7"	0	573	971	920
8	7	8	"pbp2A"	"53N_term_L7"	0	574	951	897
8	8	8	"pbp1b"	"47Cyt_TMH_P7"	0	575	1062	1006
8	9	8	"pcpA"	"62N_term_wCS_D11"	0	576	154	102
