# Supplementary material for: Data in support of proteomic analysis of pneumococcal pediatric clinical isolates to construct a protein array
Source: Data Brief. 2016 Feb 5;6:917–22. doi: 10.1016/j.dib.2016.01.057 (PMC4758182; doi:10.1016/j.dib.2016.01.057)
Supplement: Supplementary file 4 — Supplementary material [file mmc4.zip › Protein array raw data/IgG/C1_Sv26bis_IgG-Cy3.txt]

ATF	1.0
31	9    
"Type=GenePix Export 3"
"DateTime=2014/06/05 14:09:18"
"Settings=C:\Documents and Settings\Usuario\Escritorio\Datos Usuarios\Alfonso\Resultados ensayo\Junio 2014\Escaneado_5-6-14\Suero v26bis\Sv26bis_IgG-Cy3.gps"
"GalFile=C:\Documents and Settings\Usuario\Escritorio\Datos Usuarios\Alfonso\Gals\Gal_Alfonso.2.gal"
"PixelSize=5"
"Wavelengths=n/a	532"
"ImageFiles=n/a	C:\Documents and Settings\Usuario\Escritorio\Datos Usuarios\Alfonso\Resultados ensayo\Junio 2014\Escaneado_5-6-14\Suero v26bis\Sv26bis_IgG-Cy3.tif 1"
"NormalizationMethod=None"
"NormalizationFactors=n/a	1"
"JpegImage="
"StdDev=Type 1"
"RatioFormulations=W1/W2 (/532)"
"Barcode="
"BackgroundSubtraction=LocalFeature"
"ImageOrigin=0, 0"
"JpegOrigin=3260, 10940"
"Creator=GenePix Pro 4.1.1.4"
"Scanner=GenePix 4000B [92870]"
"FocusPosition=0"
"Temperature=32.03"
"LinesAveraged=1"
"Comment="
"PMTGain=n/a	400"
"ScanPower=n/a	100"
"LaserPower=n/a	3.5"
"LaserOnTime=n/a	43643"
"Filters=n/a	"
"ScanRegion=600,2067,3840,3554"
"Supplier=BioRobotics"
"ArrayerSoftwareName=TAS Application Suite (MicroGrid II)"
"ArrayerSoftwareVersion=2.2.2.5"
"Block"	"Column"	"Row"	"Name"	"ID"	"Flags"	"Index"	"F532 Median"	"F532 Median - B532"
1	1	1	"ABC_N/P"	"90Mult_M6"	0	1	285	204
1	2	1	"spr1221"	"99Mult_A10"	0	2	522	441
1	3	1	"spr1403"	"91Mult_E10"	0	3	1265	1184
1	4	1	"spr1496"	"92Mult_I10"	0	4	201	116
1	5	1	"ABC_NP"	"100Mult_M10"	0	5	695	613
1	6	1	"SP_0462"	"77CellW_A14"	0	6	729	651
1	7	1	"SP_0464"	"81CellW_E14"	0	7	643	561
1	8	1	"Buffer"	"Normaliz_I14"	-50	8	76	1
1	9	1	"Buffer"	"Normaliz_M14"	-50	9	77	-2
1	1	2	"SP_0462"	"77CellW_A14"	0	10	784	670
1	2	2	"SP_0464"	"81CellW_E14"	0	11	380	89
1	3	2	"fstH"	"84Mult_A2"	0	12	1739	1314
1	4	2	"comA"	"85Mult_E2"	-50	13	450	-171
1	5	2	"zmpB"	"86Mult_I2"	0	14	415	-18
1	6	2	"spr0601"	"98Mult_M2"	-50	15	780	338
1	7	2	"celB"	"87Mult_A6"	0	16	426	-66
1	8	2	"iga"	"88Mult_E6"	0	17	2869	2699
1	9	2	"glnP"	"89Mult_I6"	0	18	472	276
1	1	3	"spr0601"	"98Mult_M2"	0	19	520	388
1	2	3	"celB"	"87Mult_A6"	0	20	368	12
1	3	3	"iga"	"88Mult_E6"	0	21	1341	1250
1	4	3	"glnP"	"89Mult_I6"	0	22	178	80
1	5	3	"ABC_N/P"	"90Mult_M6"	0	23	250	155
1	6	3	"spr1221"	"99Mult_A10"	0	24	533	437
1	7	3	"spr1403"	"91Mult_E10"	0	25	1228	799
1	8	3	"spr1496"	"92Mult_I10"	0	26	292	-37
1	9	3	"ABC_NP"	"100Mult_M10"	0	27	2392	2191
1	1	4	"spr1221"	"99Mult_A10"	0	28	463	365
1	2	4	"spr1403"	"91Mult_E10"	0	29	630	488
1	3	4	"spr1496"	"92Mult_I10"	0	30	193	109
1	4	4	"ABC_NP"	"100Mult_M10"	0	31	776	685
1	5	4	"SP_0462"	"77CellW_A14"	0	32	746	643
1	6	4	"SP_0464"	"81CellW_E14"	0	33	334	223
1	7	4	"fstH"	"84Mult_A2"	0	34	1588	812
1	8	4	"comA"	"85Mult_E2"	-50	35	954	116
1	9	4	"zmpB"	"86Mult_I2"	0	36	3300	2910
1	1	5	"SP_0464"	"81CellW_E14"	0	37	447	349
1	2	5	"fstH"	"84Mult_A2"	0	38	1183	786
1	3	5	"comA"	"85Mult_E2"	0	39	259	118
1	4	5	"zmpB"	"86Mult_I2"	-50	40	638	276
1	5	5	"spr0601"	"98Mult_M2"	0	41	505	158
1	6	5	"celB"	"87Mult_A6"	-50	42	425	218
1	7	5	"iga"	"88Mult_E6"	0	43	1000	813
1	8	5	"glnP"	"89Mult_I6"	0	44	442	208
1	9	5	"ABC_N/P"	"90Mult_M6"	0	45	507	360
1	1	6	"celB"	"87Mult_A6"	0	46	251	166
1	2	6	"iga"	"88Mult_E6"	0	47	1019	917
1	3	6	"glnP"	"89Mult_I6"	0	48	141	62
1	4	6	"ABC_N/P"	"90Mult_M6"	0	49	189	107
1	5	6	"spr1221"	"99Mult_A10"	0	50	427	330
1	6	6	"spr1403"	"91Mult_E10"	0	51	515	327
1	7	6	"spr1496"	"92Mult_I10"	0	52	240	129
1	8	6	"ABC_NP"	"100Mult_M10"	0	53	1040	947
1	9	6	"SP_0462"	"77CellW_A14"	0	54	1154	1049
1	1	7	"spr1403"	"91Mult_E10"	0	55	803	718
1	2	7	"spr1496"	"92Mult_I10"	0	56	218	125
1	3	7	"ABC_NP"	"100Mult_M10"	0	57	921	831
1	4	7	"SP_0462"	"77CellW_A14"	0	58	596	503
1	5	7	"SP_0464"	"81CellW_E14"	0	59	334	160
1	6	7	"fstH"	"84Mult_A2"	0	60	1146	810
1	7	7	"comA"	"85Mult_E2"	0	61	453	142
1	8	7	"zmpB"	"86Mult_I2"	-50	62	1439	1045
1	9	7	"spr0601"	"98Mult_M2"	-50	63	1085	656
1	1	8	"fstH"	"84Mult_A2"	0	64	1194	1107
1	2	8	"comA"	"85Mult_E2"	0	65	448	183
1	3	8	"zmpB"	"86Mult_I2"	0	66	246	40
1	4	8	"spr0601"	"98Mult_M2"	-50	67	396	108
1	5	8	"celB"	"87Mult_A6"	0	68	308	179
1	6	8	"iga"	"88Mult_E6"	0	69	1107	1020
1	7	8	"glnP"	"89Mult_I6"	0	70	273	171
1	8	8	"ABC_N/P"	"90Mult_M6"	0	71	379	283
1	9	8	"spr1221"	"99Mult_A10"	0	72	711	615
2	1	1	"lytB"	"31CellW_N6"	0	73	3255	3137
2	2	1	"prtA"	"20CellW_B10"	0	74	662	444
2	3	1	"bgaA"	"43CellW_F10"	-50	75	2589	2415
2	4	1	"nanA"	"46CellW_J10"	-50	76	2443	2276
2	5	1	"spr1652/pfbA"	"25CellW_N10"	-50	77	2152	2023
2	6	1	"nisP"	"39CellW_B14"	0	78	329	210
2	7	1	"spr1906"	"73CellW_F14"	0	79	849	735
2	8	1	"Buffer"	"Normaliz_J14"	-50	80	89	-17
2	9	1	"Buffer"	"Normaliz_N14"	-50	81	98	-9
2	1	2	"nisP"	"39CellW_B14"	-50	82	2751	2516
2	2	2	"spr1906"	"73CellW_F14"	-50	83	483	-1586
2	3	2	"psrP"	"71CellW_B2"	-50	84	3504	521
2	4	2	"pblB_nt"	"48CellW_F2"	-50	85	3244	241
2	5	2	"pblB_ct"	"49CellW_J2"	-50	86	2936	666
2	6	2	"spr0075/pfbB"	"24CellW_N2"	-50	87	1913	890
2	7	2	"pulA"	"19CellW_B6"	-50	88	1027	645
2	8	2	"hysA"	"51CellW_F6"	-50	89	514	395
2	9	2	"spr0328"	"26CellW_J6"	-50	90	614	504
2	1	3	"spr0075/pfbB"	"24CellW_N2"	0	91	4121	2135
2	2	3	"pulA"	"19CellW_B6"	-50	92	208	-292
2	3	3	"hysA"	"51CellW_F6"	0	93	903	609
2	4	3	"spr0328"	"26CellW_J6"	0	94	2415	1421
2	5	3	"lytB"	"31CellW_N6"	0	95	997	-118
2	6	3	"prtA"	"20CellW_B10"	0	96	1176	499
2	7	3	"bgaA"	"43CellW_F10"	-50	97	914	47
2	8	3	"nanA"	"46CellW_J10"	-50	98	986	-143
2	9	3	"spr1652/pfbA"	"25CellW_N10"	-50	99	1253	710
2	1	4	"prtA"	"20CellW_B10"	0	100	397	227
2	2	4	"bgaA"	"43CellW_F10"	0	101	573	-200
2	3	4	"nanA"	"46CellW_J10"	0	102	505	140
2	4	4	"spr1652/pfbA"	"25CellW_N10"	0	103	679	197
2	5	4	"nisP"	"39CellW_B14"	0	104	289	125
2	6	4	"spr1906"	"73CellW_F14"	-50	105	495	280
2	7	4	"psrP"	"71CellW_B2"	-50	106	3626	2502
2	8	4	"pblB_nt"	"48CellW_F2"	-50	107	3375	593
2	9	4	"pblB_ct"	"49CellW_J2"	-50	108	2410	1584
2	1	5	"spr1906"	"73CellW_F14"	0	109	458	356
2	2	5	"psrP"	"71CellW_B2"	-50	110	2994	1401
2	3	5	"pblB_nt"	"48CellW_F2"	-50	111	3591	794
2	4	5	"pblB_ct"	"49CellW_J2"	-50	112	3524	799
2	5	5	"spr0075/pfbB"	"24CellW_N2"	-50	113	2770	1115
2	6	5	"pulA"	"19CellW_B6"	-50	114	255	136
2	7	5	"hysA"	"51CellW_F6"	-50	115	3720	3125
2	8	5	"spr0328"	"26CellW_J6"	-50	116	3527	647
2	9	5	"lytB"	"31CellW_N6"	-50	117	1902	1742
2	1	6	"pulA"	"19CellW_B6"	0	118	1065	976
2	2	6	"hysA"	"51CellW_F6"	0	119	198	65
2	3	6	"spr0328"	"26CellW_J6"	-50	120	1955	494
2	4	6	"lytB"	"31CellW_N6"	-50	121	2503	509
2	5	6	"prtA"	"20CellW_B10"	0	122	616	213
2	6	6	"bgaA"	"43CellW_F10"	-50	123	1004	763
2	7	6	"nanA"	"46CellW_J10"	0	124	917	-117
2	8	6	"spr1652/pfbA"	"25CellW_N10"	0	125	584	-959
2	9	6	"nisP"	"39CellW_B14"	0	126	270	134
2	1	7	"bgaA"	"43CellW_F10"	-50	127	1944	1840
2	2	7	"nanA"	"46CellW_J10"	-50	128	2066	674
2	3	7	"spr1652/pfbA"	"25CellW_N10"	-50	129	914	420
2	4	7	"nisP"	"39CellW_B14"	-50	130	202	91
2	5	7	"spr1906"	"73CellW_F14"	0	131	344	206
2	6	7	"psrP"	"71CellW_B2"	-50	132	3229	1011
2	7	7	"pblB_nt"	"48CellW_F2"	-50	133	2964	523
2	8	7	"pblB_ct"	"49CellW_J2"	-50	134	2228	494
2	9	7	"spr0075/pfbB"	"24CellW_N2"	0	135	2373	2190
2	1	8	"psrP"	"71CellW_B2"	-50	136	1519	1294
2	2	8	"pblB_nt"	"48CellW_F2"	-50	137	2286	516
2	3	8	"pblB_ct"	"49CellW_J2"	-50	138	2849	1184
2	4	8	"spr0075/pfbB"	"24CellW_N2"	0	139	911	702
2	5	8	"pulA"	"19CellW_B6"	0	140	260	121
2	6	8	"hysA"	"51CellW_F6"	-50	141	4081	3967
2	7	8	"spr0328"	"26CellW_J6"	-50	142	3413	3264
2	8	8	"lytB"	"31CellW_N6"	0	143	510	250
2	9	8	"prtA"	"20CellW_B10"	0	144	3527	3366
3	1	1	"nanB"	"58Secret_O6"	0	145	3198	3120
3	2	1	"spr1875"	"7Secret_C10"	0	146	2003	1903
3	3	1	"galU"	"21Secret_G10"	0	147	1463	1307
3	4	1	"cbpA"	"5Secret_K10"	0	148	2762	2645
3	5	1	"gsp_781"	"2Secret_O10"	0	149	21996	21893
3	6	1	"Control_1"	"C14"	0	150	842	768
3	7	1	"Control_2"	"G14"	0	151	88	23
3	8	1	"Buffer"	"Normaliz_K14"	-50	152	79	14
3	9	1	"Buffer"	"Normaliz_O14"	-50	153	63	1
3	1	2	"Control_1"	"C14"	0	154	552	470
3	2	2	"Control_2"	"G14"	-50	155	86	-25
3	3	2	"bloodAB"	"59Secret_C2"	0	156	2565	-22
3	4	2	"strH"	"32Secret_G2"	0	157	5623	2215
3	5	2	"lysM"	"50Secret_K2"	-50	158	1987	1793
3	6	2	"lytB"	"63Secret_O2"	0	159	2222	2124
3	7	2	"phtE"	"45Secret_C6"	0	160	1235	1155
3	8	2	"spr0931"	"36Secret_G6"	0	161	1310	1172
3	9	2	"lytC"	"56Secret_K6"	0	162	1933	1788
3	1	3	"lytB"	"63Secret_O2"	0	163	2362	2272
3	2	3	"phtE"	"45Secret_C6"	0	164	2077	1962
3	3	3	"spr0931"	"36Secret_G6"	0	165	1337	1208
3	4	3	"lytC"	"56Secret_K6"	0	166	1929	1770
3	5	3	"nanB"	"58Secret_O6"	0	167	3581	3464
3	6	3	"spr1875"	"7Secret_C10"	0	168	1995	1899
3	7	3	"galU"	"21Secret_G10"	0	169	808	-57
3	8	3	"cbpA"	"5Secret_K10"	-50	170	1392	76
3	9	3	"gsp_781"	"2Secret_O10"	0	171	8035	7353
3	1	4	"spr1875"	"7Secret_C10"	0	172	1669	1520
3	2	4	"galU"	"21Secret_G10"	0	173	1842	574
3	3	4	"cbpA"	"5Secret_K10"	0	174	3898	3740
3	4	4	"gsp_781"	"2Secret_O10"	0	175	21986	21862
3	5	4	"Control_1"	"C14"	0	176	501	406
3	6	4	"Control_2"	"G14"	-50	177	87	-78
3	7	4	"bloodAB"	"59Secret_C2"	0	178	2200	-879
3	8	4	"strH"	"32Secret_G2"	-50	179	5198	1383
3	9	4	"lysM"	"50Secret_K2"	0	180	5336	3077
3	1	5	"Control_2"	"G14"	-50	181	137	-22
3	2	5	"bloodAB"	"59Secret_C2"	0	182	2851	-383
3	3	5	"strH"	"32Secret_G2"	0	183	6279	2335
3	4	5	"lysM"	"50Secret_K2"	-50	184	1923	1720
3	5	5	"lytB"	"63Secret_O2"	0	185	1274	1177
3	6	5	"phtE"	"45Secret_C6"	0	186	1909	961
3	7	5	"spr0931"	"36Secret_G6"	-50	187	5908	1528
3	8	5	"lytC"	"56Secret_K6"	-50	188	7118	1050
3	9	5	"nanB"	"58Secret_O6"	0	189	4330	4250
3	1	6	"phtE"	"45Secret_C6"	0	190	2509	2355
3	2	6	"spr0931"	"36Secret_G6"	0	191	1716	1564
3	3	6	"lytC"	"56Secret_K6"	0	192	2193	1996
3	4	6	"nanB"	"58Secret_O6"	0	193	3269	3141
3	5	6	"spr1875"	"7Secret_C10"	0	194	2016	1829
3	6	6	"galU"	"21Secret_G10"	0	195	817	-737
3	7	6	"cbpA"	"5Secret_K10"	-50	196	8440	1313
3	8	6	"gsp_781"	"2Secret_O10"	0	197	15651	11623
3	9	6	"Control_1"	"C14"	0	198	416	341
3	1	7	"galU"	"21Secret_G10"	0	199	2216	1889
3	2	7	"cbpA"	"5Secret_K10"	0	200	4310	4127
3	3	7	"gsp_781"	"2Secret_O10"	0	201	23864	23730
3	4	7	"Control_1"	"C14"	0	202	269	166
3	5	7	"Control_2"	"G14"	-50	203	87	-20
3	6	7	"bloodAB"	"59Secret_C2"	0	204	3006	-368
3	7	7	"strH"	"32Secret_G2"	-50	205	8403	2960
3	8	7	"lysM"	"50Secret_K2"	-50	206	7113	6809
3	9	7	"lytB"	"63Secret_O2"	0	207	2587	2500
3	1	8	"bloodAB"	"59Secret_C2"	0	208	3504	3077
3	2	8	"strH"	"32Secret_G2"	-50	209	5903	2834
3	3	8	"lysM"	"50Secret_K2"	0	210	2651	2462
3	4	8	"lytB"	"63Secret_O2"	0	211	2550	2426
3	5	8	"phtE"	"45Secret_C6"	0	212	2144	2050
3	6	8	"spr0931"	"36Secret_G6"	0	213	2145	2029
3	7	8	"lytC"	"56Secret_K6"	0	214	2553	2372
3	8	8	"nanB"	"58Secret_O6"	0	215	4482	4391
3	9	8	"spr1875"	"7Secret_C10"	0	216	2646	2565
4	1	1	"Control_10"	"P6"	-50	217	95	1
4	2	1	"Control_11"	"D10"	-50	218	87	-4
4	3	1	"Control_12"	"H10"	-50	219	90	-1
4	4	1	"Buffer"	"Normaliz_L10"	-50	220	93	3
4	5	1	"Buffer"	"Normaliz_P10"	-50	221	88	-2
4	6	1	"Control+"	"Rango0.2_D14"	0	222	7351	7261
4	7	1	"Control+"	"Rango0.1_H14"	-50	223	96	23
4	8	1	"Buffer"	"Normaliz_L14"	-50	224	61	-2
4	9	1	"Buffer"	"Normaliz_P14"	-50	225	86	17
4	1	2	"Control+"	"Rango0.2_D14"	0	226	9434	9334
4	2	2	"Control+"	"Rango0.1_H14"	-50	227	127	28
4	3	2	"Control_3"	"D2"	-50	228	96	-2
4	4	2	"Control_4"	"H2"	-50	229	98	1
4	5	2	"Control_5"	"L2"	-50	230	96	-1
4	6	2	"Control_6"	"P2"	-50	231	81	-6
4	7	2	"Control_7"	"D6"	-50	232	68	0
4	8	2	"Control_8"	"H6"	-50	233	71	6
4	9	2	"Control_9"	"L6"	-50	234	65	-4
4	1	3	"Control_6"	"P2"	0	235	108	18
4	2	3	"Control_7"	"D6"	-50	236	91	-2
4	3	3	"Control_8"	"H6"	-50	237	98	1
4	4	3	"Control_9"	"L6"	-50	238	100	0
4	5	3	"Control_10"	"P6"	-50	239	107	2
4	6	3	"Control_11"	"D10"	-50	240	96	0
4	7	3	"Control_12"	"H10"	-50	241	70	-2
4	8	3	"Buffer"	"Normaliz_L10"	-50	242	71	2
4	9	3	"Buffer"	"Normaliz_P10"	-50	243	69	-3
4	1	4	"Control_11"	"D10"	-50	244	91	-4
4	2	4	"Control_12"	"H10"	-50	245	89	-6
4	3	4	"Buffer"	"Normaliz_L10"	-50	246	97	0
4	4	4	"Buffer"	"Normaliz_P10"	-50	247	104	0
4	5	4	"Control+"	"Rango0.2_D14"	0	248	7433	7325
4	6	4	"Control+"	"Rango0.1_H14"	0	249	7803	7695
4	7	4	"Control_3"	"D2"	-50	250	85	4
4	8	4	"Control_4"	"H2"	-50	251	64	-6
4	9	4	"Control_5"	"L2"	-50	252	70	-7
4	1	5	"Control+"	"Rango0.1_H14"	0	253	8214	8115
4	2	5	"Control_3"	"D2"	-50	254	91	-4
4	3	5	"Control_4"	"H2"	-50	255	97	3
4	4	5	"Control_5"	"L2"	-50	256	99	1
4	5	5	"Control_6"	"P2"	-50	257	100	1
4	6	5	"Control_7"	"D6"	-50	258	93	-4
4	7	5	"Control_8"	"H6"	-50	259	86	1
4	8	5	"Control_9"	"L6"	-50	260	65	-7
4	9	5	"Control_10"	"P6"	-50	261	65	-6
4	1	6	"Control_7"	"D6"	-50	262	88	0
4	2	6	"Control_8"	"H6"	-50	263	88	0
4	3	6	"Control_9"	"L6"	0	264	98	7
4	4	6	"Control_10"	"P6"	-50	265	97	0
4	5	6	"Control_11"	"D10"	-50	266	93	-5
4	6	6	"Control_12"	"H10"	-50	267	88	-1
4	7	6	"Buffer"	"Normaliz_L10"	-50	268	83	-1
4	8	6	"Buffer"	"Normaliz_P10"	-50	269	76	0
4	9	6	"Control+"	"Rango0.2_D14"	0	270	3750	3677
4	1	7	"Control_12"	"H10"	-50	271	87	4
4	2	7	"Buffer"	"Normaliz_L10"	-50	272	81	-5
4	3	7	"Buffer"	"Normaliz_P10"	-50	273	94	3
4	4	7	"Control+"	"Rango0.2_D14"	0	274	8368	8263
4	5	7	"Control+"	"Rango0.1_H14"	-50	275	141	41
4	6	7	"Control_3"	"D2"	-50	276	86	-1
4	7	7	"Control_4"	"H2"	-50	277	78	-2
4	8	7	"Control_5"	"L2"	-50	278	77	2
4	9	7	"Control_6"	"P2"	-50	279	70	-3
4	1	8	"Control_3"	"D2"	-50	280	83	2
4	2	8	"Control_4"	"H2"	-50	281	82	1
4	3	8	"Control_5"	"L2"	-50	282	88	-1
4	4	8	"Control_6"	"P2"	-50	283	108	11
4	5	8	"Control_7"	"D6"	-50	284	104	9
4	6	8	"Control_8"	"H6"	-50	285	85	5
4	7	8	"Control_9"	"L6"	-50	286	73	1
4	8	8	"Control_10"	"P6"	-50	287	69	0
4	9	8	"Control_11"	"D10"	-50	288	68	-2
5	1	1	"GADPH"	"68Cyt_M5"	0	289	2372	2300
5	2	1	"abc_sbp_2"	"30Lip_A9"	0	290	2885	2803
5	3	1	"abc_sbp"	"29Lip_E9"	0	291	1309	1222
5	4	1	"spr0174"	"79Lip_I9"	0	292	1216	1094
5	5	1	"aliA"	"10Lip_M9"	0	293	1384	1274
5	6	1	"slrA"	"17Lip_A13"	-50	294	2588	2494
5	7	1	"spr0747"	"37Lip_E13"	0	295	2753	2653
5	8	1	"Buffer"	"Normaliz_I13"	-50	296	134	35
5	9	1	"Buffer"	"Normaliz_M13"	-50	297	80	-17
5	1	2	"slrA"	"17Lip_A13"	0	298	1825	1746
5	2	2	"spr0747"	"37Lip_E13"	0	299	2072	1981
5	3	2	"spxB"	"13Cyt_A1"	0	300	2684	2584
5	4	2	"clpP"	"66Cyt_E1"	0	301	2193	2079
5	5	2	"pavA"	"69Cyt_I1"	0	302	1836	1610
5	6	2	"eno"	"14Cyt_M1"	0	303	4010	1604
5	7	2	"PppA"	"70Cyt_A5"	-50	304	2635	265
5	8	2	"ply"	"11Cyt_E5"	0	305	2398	2128
5	9	2	"lytA"	"12Cyt_I5"	0	306	4507	4360
5	1	3	"eno"	"14Cyt_M1"	0	307	3940	3855
5	2	3	"PppA"	"70Cyt_A5"	0	308	4508	4415
5	3	3	"ply"	"11Cyt_E5"	0	309	3955	3853
5	4	3	"lytA"	"12Cyt_I5"	0	310	6827	6723
5	5	3	"GADPH"	"68Cyt_M5"	0	311	2067	1970
5	6	3	"abc_sbp_2"	"30Lip_A9"	0	312	2580	544
5	7	3	"abc_sbp"	"29Lip_E9"	-50	313	2464	301
5	8	3	"spr0174"	"79Lip_I9"	0	314	2124	621
5	9	3	"aliA"	"10Lip_M9"	0	315	2577	1087
5	1	4	"abc_sbp_2"	"30Lip_A9"	0	316	2392	2312
5	2	4	"abc_sbp"	"29Lip_E9"	0	317	1022	931
5	3	4	"spr0174"	"79Lip_I9"	0	318	842	749
5	4	4	"aliA"	"10Lip_M9"	0	319	1423	1338
5	5	4	"slrA"	"17Lip_A13"	0	320	1296	1206
5	6	4	"spr0747"	"37Lip_E13"	0	321	2179	2039
5	7	4	"spxB"	"13Cyt_A1"	0	322	2180	302
5	8	4	"clpP"	"66Cyt_E1"	0	323	3461	1296
5	9	4	"pavA"	"69Cyt_I1"	0	324	3390	1432
5	1	5	"spr0747"	"37Lip_E13"	0	325	1596	1516
5	2	5	"spxB"	"13Cyt_A1"	0	326	1844	1751
5	3	5	"clpP"	"66Cyt_E1"	0	327	1698	1613
5	4	5	"pavA"	"69Cyt_I1"	0	328	1481	1404
5	5	5	"eno"	"14Cyt_M1"	0	329	3390	3297
5	6	5	"PppA"	"70Cyt_A5"	0	330	2771	2659
5	7	5	"ply"	"11Cyt_E5"	0	331	2835	2698
5	8	5	"lytA"	"12Cyt_I5"	0	332	3893	1842
5	9	5	"GADPH"	"68Cyt_M5"	0	333	2757	1257
5	1	6	"PppA"	"70Cyt_A5"	0	334	3528	3447
5	2	6	"ply"	"11Cyt_E5"	0	335	3785	3702
5	3	6	"lytA"	"12Cyt_I5"	0	336	6439	6360
5	4	6	"GADPH"	"68Cyt_M5"	0	337	1697	1621
5	5	6	"abc_sbp_2"	"30Lip_A9"	0	338	1642	1564
5	6	6	"abc_sbp"	"29Lip_E9"	0	339	2320	2232
5	7	6	"spr0174"	"79Lip_I9"	0	340	715	617
5	8	6	"aliA"	"10Lip_M9"	0	341	1071	969
5	9	6	"slrA"	"17Lip_A13"	0	342	1435	1347
5	1	7	"abc_sbp"	"29Lip_E9"	0	343	1255	1186
5	2	7	"spr0174"	"79Lip_I9"	0	344	567	497
5	3	7	"aliA"	"10Lip_M9"	0	345	726	654
5	4	7	"slrA"	"17Lip_A13"	0	346	1170	1098
5	5	7	"spr0747"	"37Lip_E13"	0	347	1211	1137
5	6	7	"spxB"	"13Cyt_A1"	0	348	1362	1280
5	7	7	"clpP"	"66Cyt_E1"	0	349	1470	1385
5	8	7	"pavA"	"69Cyt_I1"	0	350	1435	1349
5	9	7	"eno"	"14Cyt_M1"	0	351	3057	2976
5	1	8	"spxB"	"13Cyt_A1"	0	352	1731	1666
5	2	8	"clpP"	"66Cyt_E1"	0	353	1505	1441
5	3	8	"pavA"	"69Cyt_I1"	0	354	1348	1285
5	4	8	"eno"	"14Cyt_M1"	0	355	2689	2625
5	5	8	"PppA"	"70Cyt_A5"	0	356	2874	2806
5	6	8	"ply"	"11Cyt_E5"	0	357	3026	2954
5	7	8	"lytA"	"12Cyt_I5"	0	358	4903	4830
5	8	8	"GADPH"	"68Cyt_M5"	0	359	1385	1317
5	9	8	"abc_sbp_2"	"30Lip_A9"	0	360	1764	1695
6	1	1	"psaA"	"6Lip_N5"	0	361	3861	3767
6	2	1	"ABC_SBP"	"57Lip_B9"	0	362	3795	3682
6	3	1	"ABC_SBP"	"52Lip_F9"	0	363	1409	1272
6	4	1	"piuA"	"18Lip_J9"	0	364	1220	1113
6	5	1	"amiA"	"3Lip_N9"	0	365	836	754
6	6	1	"msmE"	"78Lip_B13"	0	366	1963	1874
6	7	1	"MalX"	"22Lip_F13"	-50	367	2018	1883
6	8	1	"Buffer"	"Normaliz_J13"	-50	368	80	-15
6	9	1	"Buffer"	"Normaliz_N13"	-50	369	64	-15
6	1	2	"msmE"	"78Lip_B13"	0	370	1939	1858
6	2	2	"MalX"	"22Lip_F13"	0	371	1757	1668
6	3	2	"prsA_ppmA"	"16Lip_B1"	0	372	1459	1356
6	4	2	"lmb"	"33Lip_F1"	0	373	1420	1194
6	5	2	"piaA"	"15Lip_J1"	0	374	1276	1101
6	6	2	"phtA"	"55Lip_N1"	-50	375	356	227
6	7	2	"glnH"	"28Lip_B5"	-50	376	1616	1359
6	8	2	"pstS"	"80Lip_F5"	0	377	1089	896
6	9	2	"aliB"	"1Lip_J5"	0	378	506	297
6	1	3	"phtA"	"55Lip_N1"	0	379	5992	5913
6	2	3	"glnH"	"28Lip_B5"	0	380	863	781
6	3	3	"pstS"	"80Lip_F5"	0	381	1095	1018
6	4	3	"aliB"	"1Lip_J5"	0	382	870	767
6	5	3	"psaA"	"6Lip_N5"	0	383	2354	1766
6	6	3	"ABC_SBP"	"57Lip_B9"	0	384	958	745
6	7	3	"ABC_SBP"	"52Lip_F9"	-50	385	199	-99
6	8	3	"piuA"	"18Lip_J9"	-50	386	485	209
6	9	3	"amiA"	"3Lip_N9"	-50	387	343	117
6	1	4	"ABC_SBP"	"57Lip_B9"	0	388	3391	3306
6	2	4	"ABC_SBP"	"52Lip_F9"	0	389	1179	1105
6	3	4	"piuA"	"18Lip_J9"	0	390	1088	1011
6	4	4	"amiA"	"3Lip_N9"	0	391	717	501
6	5	4	"msmE"	"78Lip_B13"	0	392	1849	153
6	6	4	"MalX"	"22Lip_F13"	0	393	1342	563
6	7	4	"prsA_ppmA"	"16Lip_B1"	-50	394	1295	360
6	8	4	"lmb"	"33Lip_F1"	-50	395	879	106
6	9	4	"piaA"	"15Lip_J1"	-50	396	489	195
6	1	5	"MalX"	"22Lip_F13"	0	397	1536	1439
6	2	5	"prsA_ppmA"	"16Lip_B1"	0	398	1277	1190
6	3	5	"lmb"	"33Lip_F1"	0	399	1230	1153
6	4	5	"piaA"	"15Lip_J1"	0	400	1112	1033
6	5	5	"phtA"	"55Lip_N1"	0	401	2739	2530
6	6	5	"glnH"	"28Lip_B5"	0	402	1909	1200
6	7	5	"pstS"	"80Lip_F5"	-50	403	1397	239
6	8	5	"aliB"	"1Lip_J5"	-50	404	1555	219
6	9	5	"psaA"	"6Lip_N5"	-50	405	1557	517
6	1	6	"glnH"	"28Lip_B5"	0	406	845	751
6	2	6	"pstS"	"80Lip_F5"	0	407	1054	935
6	3	6	"aliB"	"1Lip_J5"	0	408	852	784
6	4	6	"psaA"	"6Lip_N5"	0	409	1942	1873
6	5	6	"ABC_SBP"	"57Lip_B9"	0	410	2316	2237
6	6	6	"ABC_SBP"	"52Lip_F9"	0	411	710	469
6	7	6	"piuA"	"18Lip_J9"	0	412	858	232
6	8	6	"amiA"	"3Lip_N9"	0	413	1339	191
6	9	6	"msmE"	"78Lip_B13"	0	414	1585	1504
6	1	7	"ABC_SBP"	"52Lip_F9"	0	415	1106	1030
6	2	7	"piuA"	"18Lip_J9"	0	416	981	906
6	3	7	"amiA"	"3Lip_N9"	0	417	648	585
6	4	7	"msmE"	"78Lip_B13"	0	418	641	580
6	5	7	"MalX"	"22Lip_F13"	0	419	742	677
6	6	7	"prsA_ppmA"	"16Lip_B1"	-50	420	756	615
6	7	7	"lmb"	"33Lip_F1"	0	421	722	601
6	8	7	"piaA"	"15Lip_J1"	0	422	651	577
6	9	7	"phtA"	"55Lip_N1"	0	423	2648	2583
6	1	8	"prsA_ppmA"	"16Lip_B1"	0	424	606	545
6	2	8	"lmb"	"33Lip_F1"	0	425	707	653
6	3	8	"piaA"	"15Lip_J1"	0	426	629	575
6	4	8	"phtA"	"55Lip_N1"	0	427	1934	1881
6	5	8	"glnH"	"28Lip_B5"	0	428	215	160
6	6	8	"pstS"	"80Lip_F5"	0	429	308	254
6	7	8	"aliB"	"1Lip_J5"	0	430	278	223
6	8	8	"psaA"	"6Lip_N5"	0	431	782	722
6	9	8	"ABC_SBP"	"57Lip_B9"	0	432	827	773
7	1	1	"cbpF"	"74N_term_wCS_O5"	0	433	896	776
7	2	1	"spr0693"	"34N_term_C9"	0	434	2696	2553
7	3	1	"ezrA"	"75N_term_G9"	0	435	2279	2130
7	4	1	"pepXP"	"72N_term_K9"	0	436	4702	1686
7	5	1	"phtD"	"44N_term_O9"	-50	437	2994	782
7	6	1	"phpA"	"27N_term_C13"	0	438	4110	2644
7	7	1	"srtA"	"64N_term_wCS_G13"	0	439	1592	1505
7	8	1	"Buffer"	"Normaliz_K13"	-50	440	77	-1
7	9	1	"Buffer"	"Normaliz_O13"	-50	441	80	6
7	1	2	"phpA"	"27N_term_C13"	0	442	10253	10098
7	2	2	"srtA"	"64N_term_wCS_G13"	0	443	2655	2394
7	3	2	"adcA"	"23Lip_C1"	0	444	1179	-116
7	4	2	"sp_2093"	"76N_term_G1"	0	445	2184	-394
7	5	2	"comB"	"54N_term_K1"	0	446	2510	609
7	6	2	"pspA"	"4N_term_O1"	0	447	2787	862
7	7	2	"pbpX"	"41N_term_C5"	0	448	3348	1982
7	8	2	"pbpA"	"9N_term_G5"	0	449	709	270
7	9	2	"spr0334"	"42Cyt_TMH_K5"	0	450	2096	2000
7	1	3	"pspA"	"4N_term_O1"	0	451	1294	1101
7	2	3	"pbpX"	"41N_term_C5"	0	452	1363	1154
7	3	3	"pbpA"	"9N_term_G5"	0	453	269	41
7	4	3	"spr0334"	"42Cyt_TMH_K5"	0	454	2718	155
7	5	3	"cbpF"	"74N_term_wCS_O5"	0	455	2188	231
7	6	3	"spr0693"	"34N_term_C9"	-50	456	3161	1414
7	7	3	"ezrA"	"75N_term_G9"	0	457	3262	1578
7	8	3	"pepXP"	"72N_term_K9"	0	458	3840	2022
7	9	3	"phtD"	"44N_term_O9"	0	459	2231	1140
7	1	4	"spr0693"	"34N_term_C9"	0	460	2546	2408
7	2	4	"ezrA"	"75N_term_G9"	0	461	984	812
7	3	4	"pepXP"	"72N_term_K9"	0	462	2157	1914
7	4	4	"phtD"	"44N_term_O9"	-50	463	4275	1120
7	5	4	"phpA"	"27N_term_C13"	0	464	4328	2469
7	6	4	"srtA"	"64N_term_wCS_G13"	0	465	3643	1976
7	7	4	"adcA"	"23Lip_C1"	0	466	769	103
7	8	4	"sp_2093"	"76N_term_G1"	0	467	1466	778
7	9	4	"comB"	"54N_term_K1"	0	468	968	877
7	1	5	"srtA"	"64N_term_wCS_G13"	0	469	2563	2418
7	2	5	"adcA"	"23Lip_C1"	0	470	614	477
7	3	5	"sp_2093"	"76N_term_G1"	0	471	1225	1095
7	4	5	"comB"	"54N_term_K1"	0	472	610	459
7	5	5	"pspA"	"4N_term_O1"	0	473	1486	1335
7	6	5	"pbpX"	"41N_term_C5"	0	474	1380	1255
7	7	5	"pbpA"	"9N_term_G5"	0	475	278	181
7	8	5	"spr0334"	"42Cyt_TMH_K5"	0	476	1634	1535
7	9	5	"cbpF"	"74N_term_wCS_O5"	0	477	941	854
7	1	6	"pbpX"	"41N_term_C5"	0	478	1307	1132
7	2	6	"pbpA"	"9N_term_G5"	0	479	275	136
7	3	6	"spr0334"	"42Cyt_TMH_K5"	0	480	1299	1184
7	4	6	"cbpF"	"74N_term_wCS_O5"	0	481	679	560
7	5	6	"spr0693"	"34N_term_C9"	0	482	2529	2406
7	6	6	"ezrA"	"75N_term_G9"	0	483	967	862
7	7	6	"pepXP"	"72N_term_K9"	0	484	1233	1131
7	8	6	"phtD"	"44N_term_O9"	0	485	1721	1615
7	9	6	"phpA"	"27N_term_C13"	0	486	10055	9958
7	1	7	"ezrA"	"75N_term_G9"	0	487	1120	990
7	2	7	"pepXP"	"72N_term_K9"	0	488	1224	1078
7	3	7	"phtD"	"44N_term_O9"	0	489	1633	1508
7	4	7	"phpA"	"27N_term_C13"	0	490	8445	8307
7	5	7	"srtA"	"64N_term_wCS_G13"	0	491	4748	4611
7	6	7	"adcA"	"23Lip_C1"	0	492	622	509
7	7	7	"sp_2093"	"76N_term_G1"	0	493	1242	1136
7	8	7	"comB"	"54N_term_K1"	0	494	617	510
7	9	7	"pspA"	"4N_term_O1"	0	495	1636	1536
7	1	8	"adcA"	"23Lip_C1"	0	496	709	569
7	2	8	"sp_2093"	"76N_term_G1"	0	497	1288	1173
7	3	8	"comB"	"54N_term_K1"	0	498	562	451
7	4	8	"pspA"	"4N_term_O1"	0	499	1360	1240
7	5	8	"pbpX"	"41N_term_C5"	0	500	1192	1081
7	6	8	"pbpA"	"9N_term_G5"	0	501	280	182
7	7	8	"spr0334"	"42Cyt_TMH_K5"	0	502	1324	1229
7	8	8	"cbpF"	"74N_term_wCS_O5"	0	503	742	648
7	9	8	"spr0693"	"34N_term_C9"	0	504	2804	2709
8	1	1	"pbp1b"	"47Cyt_TMH_P5"	0	505	2133	2043
8	2	1	"pcpA"	"62N_term_wCS_D9"	0	506	630	544
8	3	1	"sphtra"	"8N_term_H9"	0	507	249	167
8	4	1	"cps4C"	"97Mult_L9"	0	508	1020	882
8	5	1	"rrgB"	"95Mult_P9"	0	509	995	600
8	6	1	"TMP"	"96Mult_D13"	0	510	1353	1115
8	7	1	"LambdaSa04"	"94Mult_H13"	-50	511	175	81
8	8	1	"Buffer"	"Normaliz_L13"	-50	512	80	7
8	9	1	"Buffer"	"Normaliz_P13"	-50	513	68	0
8	1	2	"TMP"	"96Mult_D13"	0	514	974	877
8	2	2	"LambdaSa04"	"94Mult_H13"	-50	515	357	71
8	3	2	"potD"	"65N_term_D1"	0	516	2496	2294
8	4	2	"pgdA"	"40N_term_H1"	0	517	4037	3109
8	5	2	"spr1370"	"38Cyt_TMH_L1"	-50	518	3166	433
8	6	2	"spr1418"	"82N_term_P1"	0	519	3073	2435
8	7	2	"stkP"	"67Cyt_TMH_D5"	0	520	1905	1170
8	8	2	"spr1584"	"83N_term_H5"	0	521	2415	1798
8	9	2	"pbp2A"	"53N_term_L5"	0	522	2724	2635
8	1	3	"spr1418"	"82N_term_P1"	0	523	3311	3215
8	2	3	"stkP"	"67Cyt_TMH_D5"	0	524	1534	1120
8	3	3	"spr1584"	"83N_term_H5"	0	525	1991	1543
8	4	3	"pbp2A"	"53N_term_L5"	0	526	3291	586
8	5	3	"pbp1b"	"47Cyt_TMH_P5"	0	527	3017	992
8	6	3	"pcpA"	"62N_term_wCS_D9"	0	528	952	102
8	7	3	"sphtra"	"8N_term_H9"	-50	529	931	115
8	8	3	"cps4C"	"97Mult_L9"	0	530	1586	718
8	9	3	"rrgB"	"95Mult_P9"	0	531	599	493
8	1	4	"pcpA"	"62N_term_wCS_D9"	0	532	949	867
8	2	4	"sphtra"	"8N_term_H9"	0	533	744	616
8	3	4	"cps4C"	"97Mult_L9"	0	534	881	785
8	4	4	"rrgB"	"95Mult_P9"	0	535	332	95
8	5	4	"TMP"	"96Mult_D13"	0	536	832	-119
8	6	4	"LambdaSa04"	"94Mult_H13"	-50	537	383	-696
8	7	4	"potD"	"65N_term_D1"	0	538	2469	1259
8	8	4	"pgdA"	"40N_term_H1"	-50	539	2098	618
8	9	4	"spr1370"	"38Cyt_TMH_L1"	0	540	3365	2917
8	1	5	"LambdaSa04"	"94Mult_H13"	-50	541	126	47
8	2	5	"potD"	"65N_term_D1"	0	542	2060	1934
8	3	5	"pgdA"	"40N_term_H1"	0	543	1357	1203
8	4	5	"spr1370"	"38Cyt_TMH_L1"	-50	544	3129	1426
8	5	5	"spr1418"	"82N_term_P1"	-50	545	3084	827
8	6	5	"stkP"	"67Cyt_TMH_D5"	-50	546	1799	460
8	7	5	"spr1584"	"83N_term_H5"	-50	547	2600	1180
8	8	5	"pbp2A"	"53N_term_L5"	-50	548	2825	370
8	9	5	"pbp1b"	"47Cyt_TMH_P5"	0	549	3233	3142
8	1	6	"stkP"	"67Cyt_TMH_D5"	0	550	1657	1572
8	2	6	"spr1584"	"83N_term_H5"	0	551	2427	1830
8	3	6	"pbp2A"	"53N_term_L5"	0	552	2410	2284
8	4	6	"pbp1b"	"47Cyt_TMH_P5"	0	553	3580	2793
8	5	6	"pcpA"	"62N_term_wCS_D9"	0	554	2577	1920
8	6	6	"sphtra"	"8N_term_H9"	0	555	178	66
8	7	6	"cps4C"	"97Mult_L9"	0	556	624	98
8	8	6	"rrgB"	"95Mult_P9"	0	557	367	-14
8	9	6	"TMP"	"96Mult_D13"	0	558	567	488
8	1	7	"sphtra"	"8N_term_H9"	0	559	259	182
8	2	7	"cps4C"	"97Mult_L9"	0	560	812	733
8	3	7	"rrgB"	"95Mult_P9"	0	561	408	332
8	4	7	"TMP"	"96Mult_D13"	0	562	604	517
8	5	7	"LambdaSa04"	"94Mult_H13"	-50	563	182	79
8	6	7	"potD"	"65N_term_D1"	0	564	2160	2073
8	7	7	"pgdA"	"40N_term_H1"	0	565	3323	2005
8	8	7	"spr1370"	"38Cyt_TMH_L1"	-50	566	2914	157
8	9	7	"spr1418"	"82N_term_P1"	0	567	3577	3497
8	1	8	"potD"	"65N_term_D1"	0	568	2679	2592
8	2	8	"pgdA"	"40N_term_H1"	0	569	2353	2273
8	3	8	"spr1370"	"38Cyt_TMH_L1"	0	570	4782	4697
8	4	8	"spr1418"	"82N_term_P1"	0	571	3033	2946
8	5	8	"stkP"	"67Cyt_TMH_D5"	0	572	2100	2012
8	6	8	"spr1584"	"83N_term_H5"	0	573	2305	2226
8	7	8	"pbp2A"	"53N_term_L5"	0	574	3710	3626
8	8	8	"pbp1b"	"47Cyt_TMH_P5"	0	575	3859	3770
8	9	8	"pcpA"	"62N_term_wCS_D9"	0	576	435	359
