# Supplementary material for: Data in support of proteomic analysis of pneumococcal pediatric clinical isolates to construct a protein array
Source: Data Brief. 2016 Feb 5;6:917–22. doi: 10.1016/j.dib.2016.01.057 (PMC4758182; doi:10.1016/j.dib.2016.01.057)
Supplement: Supplementary file 4 — Supplementary material [file mmc4.zip › Protein array raw data/IgG/C1_Sv28_IgG-Cy3.txt]

ATF	1.0
31	9    
"Type=GenePix Export 3"
"DateTime=2014/05/08 13:22:59"
"Settings=C:\Documents and Settings\Usuario\Escritorio\Datos Usuarios\Alfonso\Resultados ensayo\Mayo 2014\Escaneado_08-05-14\Suero v28\Sv28_IgG-Cy3.gps"
"GalFile=C:\Documents and Settings\Usuario\Escritorio\Datos Usuarios\Alfonso\Gals\Gal_Alfonso.2.gal"
"PixelSize=5"
"Wavelengths=n/a	532"
"ImageFiles=n/a	C:\Documents and Settings\Usuario\Escritorio\Datos Usuarios\Alfonso\Resultados ensayo\Mayo 2014\Escaneado_08-05-14\Suero v28\Sv28_IgG-Cy3.tif 1"
"NormalizationMethod=None"
"NormalizationFactors=n/a	1"
"JpegImage="
"StdDev=Type 1"
"RatioFormulations=W1/W2 (/532)"
"Barcode="
"BackgroundSubtraction=LocalFeature"
"ImageOrigin=0, 0"
"JpegOrigin=3135, 1595"
"Creator=GenePix Pro 4.1.1.4"
"Scanner=GenePix 4000B [92870]"
"FocusPosition=0"
"Temperature=30.23"
"LinesAveraged=1"
"Comment="
"PMTGain=n/a	400"
"ScanPower=n/a	100"
"LaserPower=n/a	2.71"
"LaserOnTime=n/a	43474"
"Filters=n/a	"
"ScanRegion=560,288,3816,1680"
"Supplier=BioRobotics"
"ArrayerSoftwareName=TAS Application Suite (MicroGrid II)"
"ArrayerSoftwareVersion=2.2.2.5"
"Block"	"Column"	"Row"	"Name"	"ID"	"Flags"	"Index"	"F532 Median"	"F532 Median - B532"
1	1	1	"ABC_N/P"	"90Mult_M8"	0	1	193	109
1	2	1	"spr1221"	"99Mult_A12"	0	2	426	320
1	3	1	"spr1403"	"91Mult_E12"	0	3	464	354
1	4	1	"spr1496"	"92Mult_I12"	0	4	212	119
1	5	1	"ABC_NP"	"100Mult_M12"	0	5	1011	931
1	6	1	"SP_0462"	"77CellW_A16"	0	6	626	551
1	7	1	"SP_0464"	"81CellW_E16"	0	7	485	415
1	8	1	"Buffer"	"Normaliz_I16"	-50	8	68	4
1	9	1	"Buffer"	"Normaliz_M16"	-50	9	64	1
1	1	2	"SP_0462"	"77CellW_A16"	0	10	579	504
1	2	2	"SP_0464"	"81CellW_E16"	-50	11	267	163
1	3	2	"fstH"	"84Mult_A4"	0	12	1206	1104
1	4	2	"comA"	"85Mult_E4"	0	13	327	233
1	5	2	"zmpB"	"86Mult_I4"	0	14	158	75
1	6	2	"spr0601"	"98Mult_M4"	0	15	292	214
1	7	2	"celB"	"87Mult_A8"	0	16	445	362
1	8	2	"iga"	"88Mult_E8"	0	17	2048	1972
1	9	2	"glnP"	"89Mult_I8"	0	18	442	371
1	1	3	"spr0601"	"98Mult_M4"	0	19	272	203
1	2	3	"celB"	"87Mult_A8"	-50	20	212	116
1	3	3	"iga"	"88Mult_E8"	0	21	677	577
1	4	3	"glnP"	"89Mult_I8"	-50	22	224	123
1	5	3	"ABC_N/P"	"90Mult_M8"	0	23	199	110
1	6	3	"spr1221"	"99Mult_A12"	0	24	292	218
1	7	3	"spr1403"	"91Mult_E12"	0	25	326	248
1	8	3	"spr1496"	"92Mult_I12"	0	26	450	349
1	9	3	"ABC_NP"	"100Mult_M12"	0	27	3314	3228
1	1	4	"spr1221"	"99Mult_A12"	0	28	283	215
1	2	4	"spr1403"	"91Mult_E12"	0	29	314	231
1	3	4	"spr1496"	"92Mult_I12"	0	30	202	104
1	4	4	"ABC_NP"	"100Mult_M12"	0	31	696	590
1	5	4	"SP_0462"	"77CellW_A16"	0	32	526	431
1	6	4	"SP_0464"	"81CellW_E16"	0	33	227	144
1	7	4	"fstH"	"84Mult_A4"	0	34	891	813
1	8	4	"comA"	"85Mult_E4"	0	35	403	327
1	9	4	"zmpB"	"86Mult_I4"	0	36	595	460
1	1	5	"SP_0464"	"81CellW_E16"	0	37	183	118
1	2	5	"fstH"	"84Mult_A4"	0	38	941	862
1	3	5	"comA"	"85Mult_E4"	0	39	299	212
1	4	5	"zmpB"	"86Mult_I4"	0	40	166	79
1	5	5	"spr0601"	"98Mult_M4"	0	41	243	156
1	6	5	"celB"	"87Mult_A8"	0	42	230	130
1	7	5	"iga"	"88Mult_E8"	0	43	688	605
1	8	5	"glnP"	"89Mult_I8"	0	44	255	146
1	9	5	"ABC_N/P"	"90Mult_M8"	0	45	356	244
1	1	6	"celB"	"87Mult_A8"	0	46	229	168
1	2	6	"iga"	"88Mult_E8"	0	47	455	385
1	3	6	"glnP"	"89Mult_I8"	0	48	163	85
1	4	6	"ABC_N/P"	"90Mult_M8"	0	49	185	102
1	5	6	"spr1221"	"99Mult_A12"	0	50	270	187
1	6	6	"spr1403"	"91Mult_E12"	0	51	288	213
1	7	6	"spr1496"	"92Mult_I12"	0	52	155	80
1	8	6	"ABC_NP"	"100Mult_M12"	0	53	659	576
1	9	6	"SP_0462"	"77CellW_A16"	0	54	560	487
1	1	7	"spr1403"	"91Mult_E12"	0	55	355	297
1	2	7	"spr1496"	"92Mult_I12"	0	56	164	98
1	3	7	"ABC_NP"	"100Mult_M12"	0	57	965	884
1	4	7	"SP_0462"	"77CellW_A16"	0	58	558	475
1	5	7	"SP_0464"	"81CellW_E16"	0	59	287	209
1	6	7	"fstH"	"84Mult_A4"	0	60	922	851
1	7	7	"comA"	"85Mult_E4"	0	61	251	178
1	8	7	"zmpB"	"86Mult_I4"	0	62	156	88
1	9	7	"spr0601"	"98Mult_M4"	0	63	295	229
1	1	8	"fstH"	"84Mult_A4"	0	64	1002	943
1	2	8	"comA"	"85Mult_E4"	0	65	286	220
1	3	8	"zmpB"	"86Mult_I4"	0	66	156	82
1	4	8	"spr0601"	"98Mult_M4"	0	67	261	182
1	5	8	"celB"	"87Mult_A8"	0	68	167	92
1	6	8	"iga"	"88Mult_E8"	0	69	739	668
1	7	8	"glnP"	"89Mult_I8"	0	70	165	95
1	8	8	"ABC_N/P"	"90Mult_M8"	0	71	169	100
1	9	8	"spr1221"	"99Mult_A12"	0	72	428	359
2	1	1	"lytB"	"31CellW_N8"	0	73	6039	5923
2	2	1	"prtA"	"20CellW_B12"	0	74	873	736
2	3	1	"bgaA"	"43CellW_F12"	0	75	1048	893
2	4	1	"nanA"	"46CellW_J12"	-50	76	405	268
2	5	1	"spr1652/pfbA"	"25CellW_N12"	0	77	1141	1026
2	6	1	"nisP"	"39CellW_B16"	-50	78	198	87
2	7	1	"spr1906"	"73CellW_F16"	-50	79	288	194
2	8	1	"Buffer"	"Normaliz_J16"	-50	80	81	-2
2	9	1	"Buffer"	"Normaliz_N16"	-50	81	88	-5
2	1	2	"nisP"	"39CellW_B16"	-50	82	2103	1961
2	2	2	"spr1906"	"73CellW_F16"	-50	83	416	218
2	3	2	"psrP"	"71CellW_B4"	-50	84	3933	2485
2	4	2	"pblB_nt"	"48CellW_F4"	-50	85	2631	984
2	5	2	"pblB_ct"	"49CellW_J4"	-50	86	1624	488
2	6	2	"spr0075/pfbB"	"24CellW_N4"	0	87	7069	5711
2	7	2	"pulA"	"19CellW_B8"	-50	88	270	-296
2	8	2	"hysA"	"51CellW_F8"	-50	89	1041	656
2	9	2	"spr0328"	"26CellW_J8"	0	90	5626	5498
2	1	3	"spr0075/pfbB"	"24CellW_N4"	0	91	7789	7130
2	2	3	"pulA"	"19CellW_B8"	0	92	412	272
2	3	3	"hysA"	"51CellW_F8"	0	93	313	178
2	4	3	"spr0328"	"26CellW_J8"	-50	94	610	438
2	5	3	"lytB"	"31CellW_N8"	-50	95	369	193
2	6	3	"prtA"	"20CellW_B12"	0	96	484	348
2	7	3	"bgaA"	"43CellW_F12"	-50	97	419	-142
2	8	3	"nanA"	"46CellW_J12"	-50	98	236	-844
2	9	3	"spr1652/pfbA"	"25CellW_N12"	-50	99	2302	2014
2	1	4	"prtA"	"20CellW_B12"	0	100	468	349
2	2	4	"bgaA"	"43CellW_F12"	0	101	614	406
2	3	4	"nanA"	"46CellW_J12"	-50	102	472	-449
2	4	4	"spr1652/pfbA"	"25CellW_N12"	0	103	874	605
2	5	4	"nisP"	"39CellW_B16"	-50	104	242	78
2	6	4	"spr1906"	"73CellW_F16"	-50	105	497	320
2	7	4	"psrP"	"71CellW_B4"	-50	106	3460	2024
2	8	4	"pblB_nt"	"48CellW_F4"	0	107	1960	685
2	9	4	"pblB_ct"	"49CellW_J4"	0	108	1775	1482
2	1	5	"spr1906"	"73CellW_F16"	0	109	398	290
2	2	5	"psrP"	"71CellW_B4"	-50	110	2732	1431
2	3	5	"pblB_nt"	"48CellW_F4"	-50	111	3436	1638
2	4	5	"pblB_ct"	"49CellW_J4"	0	112	1541	174
2	5	5	"spr0075/pfbB"	"24CellW_N4"	0	113	6892	5454
2	6	5	"pulA"	"19CellW_B8"	0	114	337	184
2	7	5	"hysA"	"51CellW_F8"	0	115	316	197
2	8	5	"spr0328"	"26CellW_J8"	0	116	521	346
2	9	5	"lytB"	"31CellW_N8"	0	117	403	297
2	1	6	"pulA"	"19CellW_B8"	-50	118	367	251
2	2	6	"hysA"	"51CellW_F8"	0	119	371	242
2	3	6	"spr0328"	"26CellW_J8"	-50	120	625	499
2	4	6	"lytB"	"31CellW_N8"	-50	121	366	105
2	5	6	"prtA"	"20CellW_B12"	0	122	699	528
2	6	6	"bgaA"	"43CellW_F12"	0	123	835	79
2	7	6	"nanA"	"46CellW_J12"	-50	124	602	-569
2	8	6	"spr1652/pfbA"	"25CellW_N12"	0	125	1283	1164
2	9	6	"nisP"	"39CellW_B16"	-50	126	281	187
2	1	7	"bgaA"	"43CellW_F12"	0	127	664	487
2	2	7	"nanA"	"46CellW_J12"	0	128	405	259
2	3	7	"spr1652/pfbA"	"25CellW_N12"	0	129	793	681
2	4	7	"nisP"	"39CellW_B16"	-50	130	286	170
2	5	7	"spr1906"	"73CellW_F16"	0	131	621	300
2	6	7	"psrP"	"71CellW_B4"	0	132	4728	3308
2	7	7	"pblB_nt"	"48CellW_F4"	-50	133	3207	1390
2	8	7	"pblB_ct"	"49CellW_J4"	0	134	1706	435
2	9	7	"spr0075/pfbB"	"24CellW_N4"	0	135	3271	2718
2	1	8	"psrP"	"71CellW_B4"	0	136	1121	937
2	2	8	"pblB_nt"	"48CellW_F4"	-50	137	850	491
2	3	8	"pblB_ct"	"49CellW_J4"	0	138	1928	1811
2	4	8	"spr0075/pfbB"	"24CellW_N4"	0	139	3225	3043
2	5	8	"pulA"	"19CellW_B8"	0	140	380	252
2	6	8	"hysA"	"51CellW_F8"	0	141	259	162
2	7	8	"spr0328"	"26CellW_J8"	-50	142	826	728
2	8	8	"lytB"	"31CellW_N8"	-50	143	284	188
2	9	8	"prtA"	"20CellW_B12"	-50	144	4792	4695
3	1	1	"nanB"	"58Secret_O8"	0	145	1602	1470
3	2	1	"spr1875"	"7Secret_C12"	0	146	1735	1615
3	3	1	"galU"	"21Secret_G12"	0	147	1092	986
3	4	1	"cbpA"	"5Secret_K12"	0	148	848	735
3	5	1	"gsp_781"	"2Secret_O12"	0	149	14788	14661
3	6	1	"Control_1"	"C16"	0	150	776	664
3	7	1	"Control_2"	"G16"	-50	151	116	14
3	8	1	"Buffer"	"Normaliz_K16"	-50	152	99	-8
3	9	1	"Buffer"	"Normaliz_O16"	-50	153	107	6
3	1	2	"Control_1"	"C16"	0	154	610	490
3	2	2	"Control_2"	"G16"	0	155	145	27
3	3	2	"bloodAB"	"59Secret_C4"	0	156	1804	1689
3	4	2	"strH"	"32Secret_G4"	0	157	5166	4940
3	5	2	"lysM"	"50Secret_K4"	0	158	510	363
3	6	2	"lytB"	"63Secret_O4"	0	159	854	732
3	7	2	"phtE"	"45Secret_C8"	0	160	6155	6039
3	8	2	"spr0931"	"36Secret_G8"	0	161	1285	1070
3	9	2	"lytC"	"56Secret_K8"	0	162	1736	1611
3	1	3	"lytB"	"63Secret_O4"	0	163	988	876
3	2	3	"phtE"	"45Secret_C8"	0	164	5246	5117
3	3	3	"spr0931"	"36Secret_G8"	0	165	893	770
3	4	3	"lytC"	"56Secret_K8"	0	166	1204	1083
3	5	3	"nanB"	"58Secret_O8"	0	167	1504	1375
3	6	3	"spr1875"	"7Secret_C12"	0	168	1643	1506
3	7	3	"galU"	"21Secret_G12"	0	169	1102	953
3	8	3	"cbpA"	"5Secret_K12"	0	170	1721	1296
3	9	3	"gsp_781"	"2Secret_O12"	0	171	15828	15199
3	1	4	"spr1875"	"7Secret_C12"	0	172	1754	1646
3	2	4	"galU"	"21Secret_G12"	0	173	1133	1004
3	3	4	"cbpA"	"5Secret_K12"	0	174	2371	2245
3	4	4	"gsp_781"	"2Secret_O12"	0	175	13365	13244
3	5	4	"Control_1"	"C16"	0	176	900	787
3	6	4	"Control_2"	"G16"	0	177	158	28
3	7	4	"bloodAB"	"59Secret_C4"	0	178	1999	1844
3	8	4	"strH"	"32Secret_G4"	0	179	6459	6066
3	9	4	"lysM"	"50Secret_K4"	-50	180	485	343
3	1	5	"Control_2"	"G16"	0	181	173	73
3	2	5	"bloodAB"	"59Secret_C4"	0	182	163	50
3	3	5	"strH"	"32Secret_G4"	0	183	6542	6313
3	4	5	"lysM"	"50Secret_K4"	0	184	794	564
3	5	5	"lytB"	"63Secret_O4"	0	185	799	680
3	6	5	"phtE"	"45Secret_C8"	0	186	5802	5679
3	7	5	"spr0931"	"36Secret_G8"	0	187	1840	1669
3	8	5	"lytC"	"56Secret_K8"	0	188	1172	1012
3	9	5	"nanB"	"58Secret_O8"	0	189	1813	1697
3	1	6	"phtE"	"45Secret_C8"	0	190	5213	5125
3	2	6	"spr0931"	"36Secret_G8"	0	191	1000	875
3	3	6	"lytC"	"56Secret_K8"	0	192	1068	879
3	4	6	"nanB"	"58Secret_O8"	0	193	1464	1287
3	5	6	"spr1875"	"7Secret_C12"	0	194	1776	1639
3	6	6	"galU"	"21Secret_G12"	0	195	1160	1034
3	7	6	"cbpA"	"5Secret_K12"	0	196	6646	6502
3	8	6	"gsp_781"	"2Secret_O12"	0	197	15948	15816
3	9	6	"Control_1"	"C16"	0	198	1030	909
3	1	7	"galU"	"21Secret_G12"	0	199	1149	1065
3	2	7	"cbpA"	"5Secret_K12"	0	200	947	786
3	3	7	"gsp_781"	"2Secret_O12"	0	201	14588	14439
3	4	7	"Control_1"	"C16"	0	202	985	860
3	5	7	"Control_2"	"G16"	0	203	288	166
3	6	7	"bloodAB"	"59Secret_C4"	-50	204	100	-10
3	7	7	"strH"	"32Secret_G4"	0	205	4983	4800
3	8	7	"lysM"	"50Secret_K4"	0	206	773	611
3	9	7	"lytB"	"63Secret_O4"	0	207	1185	1076
3	1	8	"bloodAB"	"59Secret_C4"	0	208	1796	1717
3	2	8	"strH"	"32Secret_G4"	0	209	5855	5664
3	3	8	"lysM"	"50Secret_K4"	0	210	766	656
3	4	8	"lytB"	"63Secret_O4"	0	211	1065	959
3	5	8	"phtE"	"45Secret_C8"	0	212	6177	6078
3	6	8	"spr0931"	"36Secret_G8"	0	213	1142	1052
3	7	8	"lytC"	"56Secret_K8"	0	214	2069	1978
3	8	8	"nanB"	"58Secret_O8"	0	215	1851	1747
3	9	8	"spr1875"	"7Secret_C12"	0	216	2275	2180
4	1	1	"Control_10"	"P8"	0	217	90	35
4	2	1	"Control_11"	"D12"	0	218	179	126
4	3	1	"Control_12"	"H12"	0	219	353	304
4	4	1	"Buffer"	"Normaliz_L12"	0	220	54	5
4	5	1	"Buffer"	"Normaliz_P12"	-50	221	51	1
4	6	1	"Control+"	"Rango0.2_D16"	0	222	14717	14619
4	7	1	"Control+"	"Rango0.1_H16"	0	223	576	515
4	8	1	"Buffer"	"Normaliz_L16"	-50	224	60	6
4	9	1	"Buffer"	"Normaliz_P16"	-50	225	57	4
4	1	2	"Control+"	"Rango0.2_D16"	0	226	18232	18174
4	2	2	"Control+"	"Rango0.1_H16"	0	227	1304	1250
4	3	2	"Control_3"	"D4"	0	228	1344	1295
4	4	2	"Control_4"	"H4"	-50	229	51	2
4	5	2	"Control_5"	"L4"	-50	230	55	4
4	6	2	"Control_6"	"P4"	-50	231	52	-1
4	7	2	"Control_7"	"D8"	0	232	104	51
4	8	2	"Control_8"	"H8"	0	233	61	8
4	9	2	"Control_9"	"L8"	-50	234	59	7
4	1	3	"Control_6"	"P4"	-50	235	55	3
4	2	3	"Control_7"	"D8"	0	236	110	58
4	3	3	"Control_8"	"H8"	0	237	73	22
4	4	3	"Control_9"	"L8"	0	238	100	50
4	5	3	"Control_10"	"P8"	0	239	92	41
4	6	3	"Control_11"	"D12"	0	240	117	66
4	7	3	"Control_12"	"H12"	0	241	633	581
4	8	3	"Buffer"	"Normaliz_L12"	-50	242	51	-1
4	9	3	"Buffer"	"Normaliz_P12"	-50	243	57	4
4	1	4	"Control_11"	"D12"	0	244	74	22
4	2	4	"Control_12"	"H12"	0	245	475	424
4	3	4	"Buffer"	"Normaliz_L12"	-50	246	52	1
4	4	4	"Buffer"	"Normaliz_P12"	-50	247	51	2
4	5	4	"Control+"	"Rango0.2_D16"	0	248	18100	18049
4	6	4	"Control+"	"Rango0.1_H16"	0	249	835	782
4	7	4	"Control_3"	"D4"	0	250	602	550
4	8	4	"Control_4"	"H4"	-50	251	52	-1
4	9	4	"Control_5"	"L4"	0	252	258	202
4	1	5	"Control+"	"Rango0.1_H16"	0	253	22780	22724
4	2	5	"Control_3"	"D4"	0	254	516	466
4	3	5	"Control_4"	"H4"	-50	255	52	1
4	4	5	"Control_5"	"L4"	0	256	228	177
4	5	5	"Control_6"	"P4"	-50	257	53	1
4	6	5	"Control_7"	"D8"	0	258	118	65
4	7	5	"Control_8"	"H8"	-50	259	56	4
4	8	5	"Control_9"	"L8"	0	260	111	58
4	9	5	"Control_10"	"P8"	0	261	156	98
4	1	6	"Control_7"	"D8"	-50	262	88	36
4	2	6	"Control_8"	"H8"	-50	263	54	3
4	3	6	"Control_9"	"L8"	0	264	132	80
4	4	6	"Control_10"	"P8"	0	265	88	36
4	5	6	"Control_11"	"D12"	0	266	112	60
4	6	6	"Control_12"	"H12"	0	267	650	596
4	7	6	"Buffer"	"Normaliz_L12"	-50	268	53	0
4	8	6	"Buffer"	"Normaliz_P12"	-50	269	54	1
4	9	6	"Control+"	"Rango0.2_D16"	0	270	17858	17801
4	1	7	"Control_12"	"H12"	0	271	456	402
4	2	7	"Buffer"	"Normaliz_L12"	0	272	60	7
4	3	7	"Buffer"	"Normaliz_P12"	-50	273	51	0
4	4	7	"Control+"	"Rango0.2_D16"	0	274	17830	17773
4	5	7	"Control+"	"Rango0.1_H16"	0	275	1612	1556
4	6	7	"Control_3"	"D4"	0	276	725	673
4	7	7	"Control_4"	"H4"	0	277	58	5
4	8	7	"Control_5"	"L4"	0	278	168	114
4	9	7	"Control_6"	"P4"	-50	279	67	7
4	1	8	"Control_3"	"D4"	0	280	1326	1274
4	2	8	"Control_4"	"H4"	-50	281	51	-2
4	3	8	"Control_5"	"L4"	0	282	142	92
4	4	8	"Control_6"	"P4"	-50	283	60	8
4	5	8	"Control_7"	"D8"	0	284	98	45
4	6	8	"Control_8"	"H8"	0	285	71	19
4	7	8	"Control_9"	"L8"	0	286	115	61
4	8	8	"Control_10"	"P8"	0	287	134	76
4	9	8	"Control_11"	"D12"	0	288	187	121
5	1	1	"GADPH"	"68Cyt_M7"	0	289	1162	1027
5	2	1	"abc_sbp_2"	"30Lip_A11"	0	290	1297	1172
5	3	1	"abc_sbp"	"29Lip_E11"	0	291	1155	1049
5	4	1	"spr0174"	"79Lip_I11"	0	292	700	607
5	5	1	"aliA"	"10Lip_M11"	0	293	1188	1102
5	6	1	"slrA"	"17Lip_A15"	0	294	1365	1272
5	7	1	"spr0747"	"37Lip_E15"	0	295	930	826
5	8	1	"Buffer"	"Normaliz_I15"	-50	296	119	-2
5	9	1	"Buffer"	"Normaliz_M15"	-50	297	101	1
5	1	2	"slrA"	"17Lip_A15"	0	298	753	618
5	2	2	"spr0747"	"37Lip_E15"	0	299	1026	914
5	3	2	"spxB"	"13Cyt_A3"	0	300	1555	1462
5	4	2	"clpP"	"66Cyt_E3"	0	301	1441	1335
5	5	2	"pavA"	"69Cyt_I3"	0	302	1600	102
5	6	2	"eno"	"14Cyt_M3"	0	303	7055	5117
5	7	2	"PppA"	"70Cyt_A7"	0	304	3607	2150
5	8	2	"ply"	"11Cyt_E7"	0	305	2020	1342
5	9	2	"lytA"	"12Cyt_I7"	0	306	3514	3407
5	1	3	"eno"	"14Cyt_M3"	0	307	1736	1620
5	2	3	"PppA"	"70Cyt_A7"	0	308	7834	7744
5	3	3	"ply"	"11Cyt_E7"	0	309	3232	3149
5	4	3	"lytA"	"12Cyt_I7"	0	310	5805	5718
5	5	3	"GADPH"	"68Cyt_M7"	0	311	1498	1214
5	6	3	"abc_sbp_2"	"30Lip_A11"	0	312	4763	1706
5	7	3	"abc_sbp"	"29Lip_E11"	-50	313	1695	134
5	8	3	"spr0174"	"79Lip_I11"	0	314	2042	833
5	9	3	"aliA"	"10Lip_M11"	0	315	2819	1223
5	1	4	"abc_sbp_2"	"30Lip_A11"	0	316	1390	1298
5	2	4	"abc_sbp"	"29Lip_E11"	0	317	1042	954
5	3	4	"spr0174"	"79Lip_I11"	0	318	586	487
5	4	4	"aliA"	"10Lip_M11"	0	319	2010	1883
5	5	4	"slrA"	"17Lip_A15"	0	320	1033	867
5	6	4	"spr0747"	"37Lip_E15"	0	321	4501	1377
5	7	4	"spxB"	"13Cyt_A3"	0	322	4435	1118
5	8	4	"clpP"	"66Cyt_E3"	0	323	1424	601
5	9	4	"pavA"	"69Cyt_I3"	0	324	1903	839
5	1	5	"spr0747"	"37Lip_E15"	0	325	4265	4173
5	2	5	"spxB"	"13Cyt_A3"	0	326	1609	1511
5	3	5	"clpP"	"66Cyt_E3"	0	327	1599	1489
5	4	5	"pavA"	"69Cyt_I3"	0	328	1316	1179
5	5	5	"eno"	"14Cyt_M3"	0	329	2297	2139
5	6	5	"PppA"	"70Cyt_A7"	0	330	6724	6533
5	7	5	"ply"	"11Cyt_E7"	0	331	2978	2629
5	8	5	"lytA"	"12Cyt_I7"	0	332	5810	5632
5	9	5	"GADPH"	"68Cyt_M7"	0	333	1702	1569
5	1	6	"PppA"	"70Cyt_A7"	0	334	7220	7104
5	2	6	"ply"	"11Cyt_E7"	0	335	3579	3461
5	3	6	"lytA"	"12Cyt_I7"	0	336	7031	6905
5	4	6	"GADPH"	"68Cyt_M7"	0	337	1694	1554
5	5	6	"abc_sbp_2"	"30Lip_A11"	0	338	1484	1334
5	6	6	"abc_sbp"	"29Lip_E11"	0	339	965	821
5	7	6	"spr0174"	"79Lip_I11"	0	340	658	511
5	8	6	"aliA"	"10Lip_M11"	0	341	780	620
5	9	6	"slrA"	"17Lip_A15"	0	342	1063	914
5	1	7	"abc_sbp"	"29Lip_E11"	0	343	1210	1084
5	2	7	"spr0174"	"79Lip_I11"	0	344	603	473
5	3	7	"aliA"	"10Lip_M11"	0	345	667	535
5	4	7	"slrA"	"17Lip_A15"	0	346	1058	924
5	5	7	"spr0747"	"37Lip_E15"	0	347	1179	1040
5	6	7	"spxB"	"13Cyt_A3"	0	348	1627	1481
5	7	7	"clpP"	"66Cyt_E3"	0	349	1488	1337
5	8	7	"pavA"	"69Cyt_I3"	0	350	1410	1257
5	9	7	"eno"	"14Cyt_M3"	0	351	964	809
5	1	8	"spxB"	"13Cyt_A3"	0	352	1185	1063
5	2	8	"clpP"	"66Cyt_E3"	0	353	1205	1083
5	3	8	"pavA"	"69Cyt_I3"	0	354	1062	940
5	4	8	"eno"	"14Cyt_M3"	0	355	1843	1714
5	5	8	"PppA"	"70Cyt_A7"	0	356	8025	7893
5	6	8	"ply"	"11Cyt_E7"	0	357	2776	2639
5	7	8	"lytA"	"12Cyt_I7"	0	358	5822	5681
5	8	8	"GADPH"	"68Cyt_M7"	0	359	1526	1376
5	9	8	"abc_sbp_2"	"30Lip_A11"	0	360	1625	1471
6	1	1	"psaA"	"6Lip_N7"	0	361	3309	3172
6	2	1	"ABC_SBP"	"57Lip_B11"	0	362	2939	2849
6	3	1	"ABC_SBP"	"52Lip_F11"	0	363	2644	2535
6	4	1	"piuA"	"18Lip_J11"	0	364	4485	4325
6	5	1	"amiA"	"3Lip_N11"	0	365	1209	1069
6	6	1	"msmE"	"78Lip_B15"	0	366	1566	1446
6	7	1	"MalX"	"22Lip_F15"	0	367	1488	1359
6	8	1	"Buffer"	"Normaliz_J15"	-50	368	119	11
6	9	1	"Buffer"	"Normaliz_N15"	-50	369	84	1
6	1	2	"msmE"	"78Lip_B15"	0	370	2231	2099
6	2	2	"MalX"	"22Lip_F15"	0	371	1493	1359
6	3	2	"prsA_ppmA"	"16Lip_B3"	0	372	2958	2878
6	4	2	"lmb"	"33Lip_F3"	0	373	1452	1368
6	5	2	"piaA"	"15Lip_J3"	0	374	2094	1996
6	6	2	"phtA"	"55Lip_N3"	0	375	19748	19619
6	7	2	"glnH"	"28Lip_B7"	0	376	1664	1532
6	8	2	"pstS"	"80Lip_F7"	0	377	1760	1648
6	9	2	"aliB"	"1Lip_J7"	0	378	817	722
6	1	3	"phtA"	"55Lip_N3"	0	379	20078	19976
6	2	3	"glnH"	"28Lip_B7"	0	380	1897	1740
6	3	3	"pstS"	"80Lip_F7"	0	381	1679	1604
6	4	3	"aliB"	"1Lip_J7"	0	382	841	755
6	5	3	"psaA"	"6Lip_N7"	0	383	2704	2512
6	6	3	"ABC_SBP"	"57Lip_B11"	0	384	2956	2015
6	7	3	"ABC_SBP"	"52Lip_F11"	-50	385	738	-294
6	8	3	"piuA"	"18Lip_J11"	0	386	1301	967
6	9	3	"amiA"	"3Lip_N11"	0	387	723	466
6	1	4	"ABC_SBP"	"57Lip_B11"	0	388	2695	2606
6	2	4	"ABC_SBP"	"52Lip_F11"	0	389	2196	2102
6	3	4	"piuA"	"18Lip_J11"	0	390	4611	4537
6	4	4	"amiA"	"3Lip_N11"	0	391	1112	1028
6	5	4	"msmE"	"78Lip_B15"	0	392	1513	1316
6	6	4	"MalX"	"22Lip_F15"	0	393	2741	464
6	7	4	"prsA_ppmA"	"16Lip_B3"	0	394	3522	970
6	8	4	"lmb"	"33Lip_F3"	0	395	1250	732
6	9	4	"piaA"	"15Lip_J3"	0	396	1049	485
6	1	5	"MalX"	"22Lip_F15"	0	397	1799	1712
6	2	5	"prsA_ppmA"	"16Lip_B3"	0	398	3073	2995
6	3	5	"lmb"	"33Lip_F3"	0	399	1476	1403
6	4	5	"piaA"	"15Lip_J3"	0	400	2255	2179
6	5	5	"phtA"	"55Lip_N3"	0	401	17061	16935
6	6	5	"glnH"	"28Lip_B7"	0	402	2071	1507
6	7	5	"pstS"	"80Lip_F7"	-50	403	1940	1137
6	8	5	"aliB"	"1Lip_J7"	-50	404	660	121
6	9	5	"psaA"	"6Lip_N7"	0	405	2391	2210
6	1	6	"glnH"	"28Lip_B7"	0	406	2193	2111
6	2	6	"pstS"	"80Lip_F7"	0	407	1566	1473
6	3	6	"aliB"	"1Lip_J7"	0	408	847	768
6	4	6	"psaA"	"6Lip_N7"	0	409	3148	3069
6	5	6	"ABC_SBP"	"57Lip_B11"	0	410	1855	1750
6	6	6	"ABC_SBP"	"52Lip_F11"	0	411	1556	1446
6	7	6	"piuA"	"18Lip_J11"	0	412	2801	2690
6	8	6	"amiA"	"3Lip_N11"	0	413	721	613
6	9	6	"msmE"	"78Lip_B15"	0	414	922	828
6	1	7	"ABC_SBP"	"52Lip_F11"	0	415	2266	2170
6	2	7	"piuA"	"18Lip_J11"	0	416	4027	3918
6	3	7	"amiA"	"3Lip_N11"	0	417	909	814
6	4	7	"msmE"	"78Lip_B15"	0	418	2240	1337
6	5	7	"MalX"	"22Lip_F15"	0	419	1210	1033
6	6	7	"prsA_ppmA"	"16Lip_B3"	0	420	1752	1652
6	7	7	"lmb"	"33Lip_F3"	0	421	965	874
6	8	7	"piaA"	"15Lip_J3"	0	422	1561	1468
6	9	7	"phtA"	"55Lip_N3"	0	423	11366	11274
6	1	8	"prsA_ppmA"	"16Lip_B3"	0	424	2948	2747
6	2	8	"lmb"	"33Lip_F3"	0	425	1502	1395
6	3	8	"piaA"	"15Lip_J3"	0	426	2009	1913
6	4	8	"phtA"	"55Lip_N3"	0	427	14801	14662
6	5	8	"glnH"	"28Lip_B7"	0	428	1196	1108
6	6	8	"pstS"	"80Lip_F7"	0	429	1296	1206
6	7	8	"aliB"	"1Lip_J7"	0	430	535	440
6	8	8	"psaA"	"6Lip_N7"	0	431	2057	1966
6	9	8	"ABC_SBP"	"57Lip_B11"	0	432	1477	1383
7	1	1	"cbpF"	"74N_term_wCS_O7"	0	433	502	399
7	2	1	"spr0693"	"34N_term_C11"	0	434	1542	1448
7	3	1	"ezrA"	"75N_term_G11"	0	435	547	462
7	4	1	"pepXP"	"72N_term_K11"	0	436	747	650
7	5	1	"phtD"	"44N_term_O11"	0	437	1044	942
7	6	1	"phpA"	"27N_term_C15"	0	438	12109	12011
7	7	1	"srtA"	"64N_term_wCS_G15"	0	439	3259	3168
7	8	1	"Buffer"	"Normaliz_K15"	-50	440	97	15
7	9	1	"Buffer"	"Normaliz_O15"	0	441	304	234
7	1	2	"phpA"	"27N_term_C15"	0	442	11673	11493
7	2	2	"srtA"	"64N_term_wCS_G15"	0	443	1870	1635
7	3	2	"adcA"	"23Lip_C3"	0	444	694	599
7	4	2	"sp_2093"	"76N_term_G3"	0	445	430	307
7	5	2	"comB"	"54N_term_K3"	0	446	359	214
7	6	2	"pspA"	"4N_term_O3"	0	447	856	752
7	7	2	"pbpX"	"41N_term_C7"	0	448	729	642
7	8	2	"pbpA"	"9N_term_G7"	0	449	439	362
7	9	2	"spr0334"	"42Cyt_TMH_K7"	0	450	1458	1388
7	1	3	"pspA"	"4N_term_O3"	0	451	683	522
7	2	3	"pbpX"	"41N_term_C7"	0	452	666	444
7	3	3	"pbpA"	"9N_term_G7"	0	453	217	118
7	4	3	"spr0334"	"42Cyt_TMH_K7"	0	454	983	827
7	5	3	"cbpF"	"74N_term_wCS_O7"	0	455	483	248
7	6	3	"spr0693"	"34N_term_C11"	0	456	1620	1479
7	7	3	"ezrA"	"75N_term_G11"	0	457	519	421
7	8	3	"pepXP"	"72N_term_K11"	0	458	748	667
7	9	3	"phtD"	"44N_term_O11"	0	459	1189	1117
7	1	4	"spr0693"	"34N_term_C11"	0	460	1465	1364
7	2	4	"ezrA"	"75N_term_G11"	0	461	401	259
7	3	4	"pepXP"	"72N_term_K11"	0	462	501	383
7	4	4	"phtD"	"44N_term_O11"	0	463	789	636
7	5	4	"phpA"	"27N_term_C15"	0	464	13963	13733
7	6	4	"srtA"	"64N_term_wCS_G15"	0	465	1539	1392
7	7	4	"adcA"	"23Lip_C3"	0	466	596	487
7	8	4	"sp_2093"	"76N_term_G3"	0	467	530	435
7	9	4	"comB"	"54N_term_K3"	0	468	465	379
7	1	5	"srtA"	"64N_term_wCS_G15"	0	469	938	853
7	2	5	"adcA"	"23Lip_C3"	0	470	381	266
7	3	5	"sp_2093"	"76N_term_G3"	0	471	511	383
7	4	5	"comB"	"54N_term_K3"	0	472	368	228
7	5	5	"pspA"	"4N_term_O3"	0	473	1062	855
7	6	5	"pbpX"	"41N_term_C7"	0	474	573	414
7	7	5	"pbpA"	"9N_term_G7"	0	475	309	208
7	8	5	"spr0334"	"42Cyt_TMH_K7"	0	476	966	848
7	9	5	"cbpF"	"74N_term_wCS_O7"	0	477	526	424
7	1	6	"pbpX"	"41N_term_C7"	0	478	1089	1006
7	2	6	"pbpA"	"9N_term_G7"	0	479	261	174
7	3	6	"spr0334"	"42Cyt_TMH_K7"	0	480	648	517
7	4	6	"cbpF"	"74N_term_wCS_O7"	0	481	452	263
7	5	6	"spr0693"	"34N_term_C11"	0	482	1456	1088
7	6	6	"ezrA"	"75N_term_G11"	0	483	516	310
7	7	6	"pepXP"	"72N_term_K11"	0	484	603	500
7	8	6	"phtD"	"44N_term_O11"	0	485	885	766
7	9	6	"phpA"	"27N_term_C15"	0	486	13636	13510
7	1	7	"ezrA"	"75N_term_G11"	0	487	412	333
7	2	7	"pepXP"	"72N_term_K11"	0	488	468	380
7	3	7	"phtD"	"44N_term_O11"	0	489	853	751
7	4	7	"phpA"	"27N_term_C15"	0	490	11556	11061
7	5	7	"srtA"	"64N_term_wCS_G15"	0	491	1824	1431
7	6	7	"adcA"	"23Lip_C3"	0	492	548	390
7	7	7	"sp_2093"	"76N_term_G3"	0	493	533	415
7	8	7	"comB"	"54N_term_K3"	0	494	368	244
7	9	7	"pspA"	"4N_term_O3"	0	495	1331	1194
7	1	8	"adcA"	"23Lip_C3"	0	496	581	504
7	2	8	"sp_2093"	"76N_term_G3"	0	497	580	499
7	3	8	"comB"	"54N_term_K3"	0	498	256	168
7	4	8	"pspA"	"4N_term_O3"	0	499	843	730
7	5	8	"pbpX"	"41N_term_C7"	0	500	773	628
7	6	8	"pbpA"	"9N_term_G7"	0	501	229	126
7	7	8	"spr0334"	"42Cyt_TMH_K7"	0	502	995	893
7	8	8	"cbpF"	"74N_term_wCS_O7"	0	503	585	448
7	9	8	"spr0693"	"34N_term_C11"	0	504	2291	2139
8	1	1	"pbp1b"	"47Cyt_TMH_P7"	0	505	2249	2171
8	2	1	"pcpA"	"62N_term_wCS_D11"	0	506	256	170
8	3	1	"sphtra"	"8N_term_H11"	-50	507	173	82
8	4	1	"cps4C"	"97Mult_L11"	0	508	512	418
8	5	1	"rrgB"	"95Mult_P11"	0	509	625	478
8	6	1	"TMP"	"96Mult_D15"	0	510	1294	1192
8	7	1	"LambdaSa04"	"94Mult_H15"	-50	511	231	122
8	8	1	"Buffer"	"Normaliz_L15"	-50	512	70	-17
8	9	1	"Buffer"	"Normaliz_P15"	-50	513	61	-5
8	1	2	"TMP"	"96Mult_D15"	0	514	458	382
8	2	2	"LambdaSa04"	"94Mult_H15"	-50	515	161	61
8	3	2	"potD"	"65N_term_D3"	0	516	1748	1462
8	4	2	"pgdA"	"40N_term_H3"	0	517	2536	883
8	5	2	"spr1370"	"38Cyt_TMH_L3"	-50	518	2177	640
8	6	2	"spr1418"	"82N_term_P3"	0	519	2729	1252
8	7	2	"stkP"	"67Cyt_TMH_D7"	0	520	2619	1694
8	8	2	"spr1584"	"83N_term_H7"	0	521	2673	1917
8	9	2	"pbp2A"	"53N_term_L7"	0	522	2690	2283
8	1	3	"spr1418"	"82N_term_P3"	0	523	2981	2907
8	2	3	"stkP"	"67Cyt_TMH_D7"	0	524	3322	3236
8	3	3	"spr1584"	"83N_term_H7"	0	525	1675	1582
8	4	3	"pbp2A"	"53N_term_L7"	0	526	1955	1392
8	5	3	"pbp1b"	"47Cyt_TMH_P7"	-50	527	2051	479
8	6	3	"pcpA"	"62N_term_wCS_D11"	-50	528	1800	281
8	7	3	"sphtra"	"8N_term_H11"	-50	529	438	-292
8	8	3	"cps4C"	"97Mult_L11"	-50	530	1586	447
8	9	3	"rrgB"	"95Mult_P11"	-50	531	2138	1169
8	1	4	"pcpA"	"62N_term_wCS_D11"	0	532	239	155
8	2	4	"sphtra"	"8N_term_H11"	0	533	144	50
8	3	4	"cps4C"	"97Mult_L11"	0	534	332	241
8	4	4	"rrgB"	"95Mult_P11"	0	535	223	-9
8	5	4	"TMP"	"96Mult_D15"	0	536	774	337
8	6	4	"LambdaSa04"	"94Mult_H15"	-50	537	755	97
8	7	4	"potD"	"65N_term_D3"	-50	538	884	212
8	8	4	"pgdA"	"40N_term_H3"	0	539	2224	1580
8	9	4	"spr1370"	"38Cyt_TMH_L3"	0	540	2299	2227
8	1	5	"LambdaSa04"	"94Mult_H15"	0	541	369	256
8	2	5	"potD"	"65N_term_D3"	0	542	1713	1585
8	3	5	"pgdA"	"40N_term_H3"	0	543	2060	1964
8	4	5	"spr1370"	"38Cyt_TMH_L3"	0	544	2440	2334
8	5	5	"spr1418"	"82N_term_P3"	0	545	2200	2028
8	6	5	"stkP"	"67Cyt_TMH_D7"	0	546	1934	1601
8	7	5	"spr1584"	"83N_term_H7"	0	547	1655	975
8	8	5	"pbp2A"	"53N_term_L7"	0	548	1427	685
8	9	5	"pbp1b"	"47Cyt_TMH_P7"	0	549	1946	1847
8	1	6	"stkP"	"67Cyt_TMH_D7"	0	550	2890	2801
8	2	6	"spr1584"	"83N_term_H7"	0	551	1964	1863
8	3	6	"pbp2A"	"53N_term_L7"	0	552	1543	1438
8	4	6	"pbp1b"	"47Cyt_TMH_P7"	0	553	1292	1184
8	5	6	"pcpA"	"62N_term_wCS_D11"	0	554	499	393
8	6	6	"sphtra"	"8N_term_H11"	-50	555	124	23
8	7	6	"cps4C"	"97Mult_L11"	0	556	258	-747
8	8	6	"rrgB"	"95Mult_P11"	-50	557	402	-810
8	9	6	"TMP"	"96Mult_D15"	-50	558	1282	289
8	1	7	"sphtra"	"8N_term_H11"	0	559	216	130
8	2	7	"cps4C"	"97Mult_L11"	0	560	412	284
8	3	7	"rrgB"	"95Mult_P11"	0	561	738	88
8	4	7	"TMP"	"96Mult_D15"	0	562	689	329
8	5	7	"LambdaSa04"	"94Mult_H15"	0	563	349	209
8	6	7	"potD"	"65N_term_D3"	0	564	1417	1308
8	7	7	"pgdA"	"40N_term_H3"	0	565	2167	303
8	8	7	"spr1370"	"38Cyt_TMH_L3"	0	566	1750	1347
8	9	7	"spr1418"	"82N_term_P3"	0	567	1498	1426
8	1	8	"potD"	"65N_term_D3"	0	568	1922	1839
8	2	8	"pgdA"	"40N_term_H3"	0	569	2075	1986
8	3	8	"spr1370"	"38Cyt_TMH_L3"	0	570	2320	2210
8	4	8	"spr1418"	"82N_term_P3"	0	571	1931	1837
8	5	8	"stkP"	"67Cyt_TMH_D7"	0	572	2834	2742
8	6	8	"spr1584"	"83N_term_H7"	0	573	1712	1634
8	7	8	"pbp2A"	"53N_term_L7"	0	574	1279	1198
8	8	8	"pbp1b"	"47Cyt_TMH_P7"	0	575	1454	1379
8	9	8	"pcpA"	"62N_term_wCS_D11"	0	576	168	104
