# Supplementary material for: Data in support of proteomic analysis of pneumococcal pediatric clinical isolates to construct a protein array
Source: Data Brief. 2016 Feb 5;6:917–22. doi: 10.1016/j.dib.2016.01.057 (PMC4758182; doi:10.1016/j.dib.2016.01.057)
Supplement: Supplementary file 4 — Supplementary material [file mmc4.zip › Protein array raw data/IgG/C1_Sv28bis_IgG-Cy3.txt]

ATF	1.0
31	9    
"Type=GenePix Export 3"
"DateTime=2014/06/05 14:11:04"
"Settings=C:\Documents and Settings\Usuario\Escritorio\Datos Usuarios\Alfonso\Resultados ensayo\Junio 2014\Escaneado_5-6-14\Suero v28bis\Sv28bis_IgG-Cy3.gps"
"GalFile=C:\Documents and Settings\Usuario\Escritorio\Datos Usuarios\Alfonso\Gals\Gal_Alfonso.2.gal"
"PixelSize=5"
"Wavelengths=n/a	532"
"ImageFiles=n/a	C:\Documents and Settings\Usuario\Escritorio\Datos Usuarios\Alfonso\Resultados ensayo\Junio 2014\Escaneado_5-6-14\Suero v28bis\Sv28bis_IgG-Cy3.tif 1"
"NormalizationMethod=None"
"NormalizationFactors=n/a	1"
"JpegImage="
"StdDev=Type 1"
"RatioFormulations=W1/W2 (/532)"
"Barcode="
"BackgroundSubtraction=LocalFeature"
"ImageOrigin=0, 0"
"JpegOrigin=3220, 19355"
"Creator=GenePix Pro 4.1.1.4"
"Scanner=GenePix 4000B [92870]"
"FocusPosition=0"
"Temperature=32.09"
"LinesAveraged=1"
"Comment="
"PMTGain=n/a	400"
"ScanPower=n/a	100"
"LaserPower=n/a	3.51"
"LaserOnTime=n/a	43646"
"Filters=n/a	"
"ScanRegion=600,3852,3840,5203"
"Supplier=BioRobotics"
"ArrayerSoftwareName=TAS Application Suite (MicroGrid II)"
"ArrayerSoftwareVersion=2.2.2.5"
"Block"	"Column"	"Row"	"Name"	"ID"	"Flags"	"Index"	"F532 Median"	"F532 Median - B532"
1	1	1	"ABC_N/P"	"90Mult_M8"	0	1	161	102
1	2	1	"spr1221"	"99Mult_A12"	0	2	190	122
1	3	1	"spr1403"	"91Mult_E12"	0	3	332	262
1	4	1	"spr1496"	"92Mult_I12"	0	4	165	67
1	5	1	"ABC_NP"	"100Mult_M12"	0	5	385	258
1	6	1	"SP_0462"	"77CellW_A16"	0	6	905	715
1	7	1	"SP_0464"	"81CellW_E16"	0	7	285	205
1	8	1	"Buffer"	"Normaliz_I16"	-50	8	54	-3
1	9	1	"Buffer"	"Normaliz_M16"	-50	9	53	-4
1	1	2	"SP_0462"	"77CellW_A16"	0	10	408	334
1	2	2	"SP_0464"	"81CellW_E16"	-50	11	158	34
1	3	2	"fstH"	"84Mult_A4"	0	12	556	432
1	4	2	"comA"	"85Mult_E4"	0	13	186	7
1	5	2	"zmpB"	"86Mult_I4"	-50	14	377	129
1	6	2	"spr0601"	"98Mult_M4"	-50	15	557	198
1	7	2	"celB"	"87Mult_A8"	0	16	216	-109
1	8	2	"iga"	"88Mult_E8"	0	17	1671	1546
1	9	2	"glnP"	"89Mult_I8"	0	18	180	-43
1	1	3	"spr0601"	"98Mult_M4"	0	19	155	87
1	2	3	"celB"	"87Mult_A8"	0	20	101	21
1	3	3	"iga"	"88Mult_E8"	0	21	465	404
1	4	3	"glnP"	"89Mult_I8"	0	22	95	25
1	5	3	"ABC_N/P"	"90Mult_M8"	0	23	153	64
1	6	3	"spr1221"	"99Mult_A12"	0	24	411	277
1	7	3	"spr1403"	"91Mult_E12"	0	25	542	335
1	8	3	"spr1496"	"92Mult_I12"	-50	26	216	-69
1	9	3	"ABC_NP"	"100Mult_M12"	0	27	1956	1541
1	1	4	"spr1221"	"99Mult_A12"	0	28	202	111
1	2	4	"spr1403"	"91Mult_E12"	0	29	260	136
1	3	4	"spr1496"	"92Mult_I12"	0	30	99	34
1	4	4	"ABC_NP"	"100Mult_M12"	0	31	447	373
1	5	4	"SP_0462"	"77CellW_A16"	0	32	425	309
1	6	4	"SP_0464"	"81CellW_E16"	-50	33	284	109
1	7	4	"fstH"	"84Mult_A4"	0	34	1101	831
1	8	4	"comA"	"85Mult_E4"	-50	35	657	75
1	9	4	"zmpB"	"86Mult_I4"	0	36	476	-46
1	1	5	"SP_0464"	"81CellW_E16"	0	37	203	132
1	2	5	"fstH"	"84Mult_A4"	0	38	478	344
1	3	5	"comA"	"85Mult_E4"	0	39	138	59
1	4	5	"zmpB"	"86Mult_I4"	-50	40	572	353
1	5	5	"spr0601"	"98Mult_M4"	0	41	221	25
1	6	5	"celB"	"87Mult_A8"	-50	42	220	55
1	7	5	"iga"	"88Mult_E8"	0	43	533	358
1	8	5	"glnP"	"89Mult_I8"	-50	44	216	-50
1	9	5	"ABC_N/P"	"90Mult_M8"	-50	45	165	69
1	1	6	"celB"	"87Mult_A8"	-50	46	109	40
1	2	6	"iga"	"88Mult_E8"	0	47	435	345
1	3	6	"glnP"	"89Mult_I8"	0	48	94	21
1	4	6	"ABC_N/P"	"90Mult_M8"	0	49	147	77
1	5	6	"spr1221"	"99Mult_A12"	0	50	187	105
1	6	6	"spr1403"	"91Mult_E12"	0	51	204	125
1	7	6	"spr1496"	"92Mult_I12"	0	52	128	27
1	8	6	"ABC_NP"	"100Mult_M12"	0	53	895	746
1	9	6	"SP_0462"	"77CellW_A16"	0	54	471	394
1	1	7	"spr1403"	"91Mult_E12"	0	55	196	131
1	2	7	"spr1496"	"92Mult_I12"	0	56	132	52
1	3	7	"ABC_NP"	"100Mult_M12"	0	57	853	736
1	4	7	"SP_0462"	"77CellW_A16"	0	58	356	200
1	5	7	"SP_0464"	"81CellW_E16"	0	59	179	62
1	6	7	"fstH"	"84Mult_A4"	0	60	605	518
1	7	7	"comA"	"85Mult_E4"	0	61	133	45
1	8	7	"zmpB"	"86Mult_I4"	0	62	115	7
1	9	7	"spr0601"	"98Mult_M4"	0	63	226	152
1	1	8	"fstH"	"84Mult_A4"	0	64	643	583
1	2	8	"comA"	"85Mult_E4"	0	65	150	93
1	3	8	"zmpB"	"86Mult_I4"	0	66	101	36
1	4	8	"spr0601"	"98Mult_M4"	0	67	157	74
1	5	8	"celB"	"87Mult_A8"	0	68	115	32
1	6	8	"iga"	"88Mult_E8"	0	69	522	454
1	7	8	"glnP"	"89Mult_I8"	0	70	104	43
1	8	8	"ABC_N/P"	"90Mult_M8"	0	71	123	62
1	9	8	"spr1221"	"99Mult_A12"	0	72	245	191
2	1	1	"lytB"	"31CellW_N8"	0	73	3327	3212
2	2	1	"prtA"	"20CellW_B12"	0	74	961	-89
2	3	1	"bgaA"	"43CellW_F12"	-50	75	1468	1361
2	4	1	"nanA"	"46CellW_J12"	-50	76	1800	1697
2	5	1	"spr1652/pfbA"	"25CellW_N12"	-50	77	443	352
2	6	1	"nisP"	"39CellW_B16"	-50	78	141	41
2	7	1	"spr1906"	"73CellW_F16"	0	79	1091	994
2	8	1	"Buffer"	"Normaliz_J16"	-50	80	77	-6
2	9	1	"Buffer"	"Normaliz_N16"	-50	81	79	-2
2	1	2	"nisP"	"39CellW_B16"	-50	82	3524	1236
2	2	2	"spr1906"	"73CellW_F16"	-50	83	397	-2678
2	3	2	"psrP"	"71CellW_B4"	-50	84	4122	1209
2	4	2	"pblB_nt"	"48CellW_F4"	-50	85	3774	-27
2	5	2	"pblB_ct"	"49CellW_J4"	-50	86	4206	1351
2	6	2	"spr0075/pfbB"	"24CellW_N4"	0	87	895	223
2	7	2	"pulA"	"19CellW_B8"	0	88	871	274
2	8	2	"hysA"	"51CellW_F8"	-50	89	339	-174
2	9	2	"spr0328"	"26CellW_J8"	0	90	6228	6129
2	1	3	"spr0075/pfbB"	"24CellW_N4"	0	91	5576	3113
2	2	3	"pulA"	"19CellW_B8"	-50	92	278	-2295
2	3	3	"hysA"	"51CellW_F8"	-50	93	601	344
2	4	3	"spr0328"	"26CellW_J8"	-50	94	2838	-105
2	5	3	"lytB"	"31CellW_N8"	-50	95	3015	1183
2	6	3	"prtA"	"20CellW_B12"	-50	96	455	-345
2	7	3	"bgaA"	"43CellW_F12"	-50	97	392	-338
2	8	3	"nanA"	"46CellW_J12"	-50	98	567	-250
2	9	3	"spr1652/pfbA"	"25CellW_N12"	0	99	874	765
2	1	4	"prtA"	"20CellW_B12"	-50	100	2759	2664
2	2	4	"bgaA"	"43CellW_F12"	-50	101	760	-601
2	3	4	"nanA"	"46CellW_J12"	-50	102	1199	307
2	4	4	"spr1652/pfbA"	"25CellW_N12"	-50	103	780	-326
2	5	4	"nisP"	"39CellW_B16"	-50	104	140	31
2	6	4	"spr1906"	"73CellW_F16"	-50	105	266	97
2	7	4	"psrP"	"71CellW_B4"	-50	106	1485	454
2	8	4	"pblB_nt"	"48CellW_F4"	-50	107	3943	133
2	9	4	"pblB_ct"	"49CellW_J4"	-50	108	4148	2923
2	1	5	"spr1906"	"73CellW_F16"	-50	109	251	170
2	2	5	"psrP"	"71CellW_B4"	-50	110	2590	701
2	3	5	"pblB_nt"	"48CellW_F4"	-50	111	3678	-78
2	4	5	"pblB_ct"	"49CellW_J4"	-50	112	3828	150
2	5	5	"spr0075/pfbB"	"24CellW_N4"	-50	113	2041	666
2	6	5	"pulA"	"19CellW_B8"	-50	114	191	79
2	7	5	"hysA"	"51CellW_F8"	-50	115	953	580
2	8	5	"spr0328"	"26CellW_J8"	-50	116	4436	712
2	9	5	"lytB"	"31CellW_N8"	-50	117	2703	1595
2	1	6	"pulA"	"19CellW_B8"	0	118	270	173
2	2	6	"hysA"	"51CellW_F8"	0	119	501	83
2	3	6	"spr0328"	"26CellW_J8"	-50	120	4528	1755
2	4	6	"lytB"	"31CellW_N8"	-50	121	4105	386
2	5	6	"prtA"	"20CellW_B12"	0	122	1237	257
2	6	6	"bgaA"	"43CellW_F12"	0	123	460	305
2	7	6	"nanA"	"46CellW_J12"	-50	124	296	-158
2	8	6	"spr1652/pfbA"	"25CellW_N12"	-50	125	338	-1181
2	9	6	"nisP"	"39CellW_B16"	-50	126	181	46
2	1	7	"bgaA"	"43CellW_F12"	0	127	468	248
2	2	7	"nanA"	"46CellW_J12"	-50	128	169	-448
2	3	7	"spr1652/pfbA"	"25CellW_N12"	0	129	378	169
2	4	7	"nisP"	"39CellW_B16"	-50	130	136	-419
2	5	7	"spr1906"	"73CellW_F16"	-50	131	242	-34
2	6	7	"psrP"	"71CellW_B4"	-50	132	3688	1271
2	7	7	"pblB_nt"	"48CellW_F4"	-50	133	2652	205
2	8	7	"pblB_ct"	"49CellW_J4"	-50	134	3171	939
2	9	7	"spr0075/pfbB"	"24CellW_N4"	-50	135	4208	3769
2	1	8	"psrP"	"71CellW_B4"	0	136	750	634
2	2	8	"pblB_nt"	"48CellW_F4"	-50	137	2024	622
2	3	8	"pblB_ct"	"49CellW_J4"	-50	138	3265	1276
2	4	8	"spr0075/pfbB"	"24CellW_N4"	0	139	658	-7
2	5	8	"pulA"	"19CellW_B8"	-50	140	158	51
2	6	8	"hysA"	"51CellW_F8"	0	141	393	191
2	7	8	"spr0328"	"26CellW_J8"	0	142	508	155
2	8	8	"lytB"	"31CellW_N8"	0	143	1572	312
2	9	8	"prtA"	"20CellW_B12"	-50	144	3682	3592
3	1	1	"nanB"	"58Secret_O8"	0	145	2765	2671
3	2	1	"spr1875"	"7Secret_C12"	0	146	2240	2140
3	3	1	"galU"	"21Secret_G12"	0	147	2394	2221
3	4	1	"cbpA"	"5Secret_K12"	0	148	2780	2684
3	5	1	"gsp_781"	"2Secret_O12"	0	149	18026	17944
3	6	1	"Control_1"	"C16"	0	150	769	699
3	7	1	"Control_2"	"G16"	0	151	111	49
3	8	1	"Buffer"	"Normaliz_K16"	-50	152	70	9
3	9	1	"Buffer"	"Normaliz_O16"	-50	153	60	5
3	1	2	"Control_1"	"C16"	0	154	995	823
3	2	2	"Control_2"	"G16"	-50	155	191	-33
3	3	2	"bloodAB"	"59Secret_C4"	0	156	2332	-146
3	4	2	"strH"	"32Secret_G4"	0	157	5598	1937
3	5	2	"lysM"	"50Secret_K4"	-50	158	2507	252
3	6	2	"lytB"	"63Secret_O4"	0	159	2632	1372
3	7	2	"phtE"	"45Secret_C8"	0	160	2077	1982
3	8	2	"spr0931"	"36Secret_G8"	0	161	1042	952
3	9	2	"lytC"	"56Secret_K8"	0	162	1415	1343
3	1	3	"lytB"	"63Secret_O4"	0	163	1065	867
3	2	3	"phtE"	"45Secret_C8"	0	164	8029	7821
3	3	3	"spr0931"	"36Secret_G8"	0	165	1112	866
3	4	3	"lytC"	"56Secret_K8"	0	166	2256	2085
3	5	3	"nanB"	"58Secret_O8"	-50	167	3092	831
3	6	3	"spr1875"	"7Secret_C12"	0	168	1925	-4
3	7	3	"galU"	"21Secret_G12"	-50	169	962	-476
3	8	3	"cbpA"	"5Secret_K12"	-50	170	763	-265
3	9	3	"gsp_781"	"2Secret_O12"	0	171	9496	9070
3	1	4	"spr1875"	"7Secret_C12"	0	172	2270	2021
3	2	4	"galU"	"21Secret_G12"	0	173	1900	1130
3	3	4	"cbpA"	"5Secret_K12"	0	174	3080	2891
3	4	4	"gsp_781"	"2Secret_O12"	0	175	19643	19522
3	5	4	"Control_1"	"C16"	0	176	885	787
3	6	4	"Control_2"	"G16"	-50	177	95	-113
3	7	4	"bloodAB"	"59Secret_C4"	-50	178	4282	659
3	8	4	"strH"	"32Secret_G4"	-50	179	6054	3185
3	9	4	"lysM"	"50Secret_K4"	-50	180	3393	1413
3	1	5	"Control_2"	"G16"	-50	181	163	-10
3	2	5	"bloodAB"	"59Secret_C4"	0	182	2214	-104
3	3	5	"strH"	"32Secret_G4"	0	183	5873	2731
3	4	5	"lysM"	"50Secret_K4"	0	184	2550	2366
3	5	5	"lytB"	"63Secret_O4"	0	185	1196	1098
3	6	5	"phtE"	"45Secret_C8"	0	186	6141	6040
3	7	5	"spr0931"	"36Secret_G8"	0	187	2087	-337
3	8	5	"lytC"	"56Secret_K8"	-50	188	3154	465
3	9	5	"nanB"	"58Secret_O8"	0	189	2917	332
3	1	6	"phtE"	"45Secret_C8"	0	190	8464	8257
3	2	6	"spr0931"	"36Secret_G8"	0	191	1122	903
3	3	6	"lytC"	"56Secret_K8"	0	192	2230	2015
3	4	6	"nanB"	"58Secret_O8"	0	193	2608	2401
3	5	6	"spr1875"	"7Secret_C12"	0	194	2064	1924
3	6	6	"galU"	"21Secret_G12"	0	195	1113	921
3	7	6	"cbpA"	"5Secret_K12"	-50	196	866	620
3	8	6	"gsp_781"	"2Secret_O12"	0	197	18161	18076
3	9	6	"Control_1"	"C16"	0	198	830	766
3	1	7	"galU"	"21Secret_G12"	0	199	2101	1563
3	2	7	"cbpA"	"5Secret_K12"	0	200	2850	337
3	3	7	"gsp_781"	"2Secret_O12"	0	201	21199	20962
3	4	7	"Control_1"	"C16"	0	202	1059	769
3	5	7	"Control_2"	"G16"	-50	203	155	-14
3	6	7	"bloodAB"	"59Secret_C4"	0	204	2681	613
3	7	7	"strH"	"32Secret_G4"	0	205	6610	3118
3	8	7	"lysM"	"50Secret_K4"	0	206	3509	3427
3	9	7	"lytB"	"63Secret_O4"	0	207	965	906
3	1	8	"bloodAB"	"59Secret_C4"	0	208	2379	1294
3	2	8	"strH"	"32Secret_G4"	0	209	6749	3322
3	3	8	"lysM"	"50Secret_K4"	0	210	4029	3796
3	4	8	"lytB"	"63Secret_O4"	0	211	3356	-147
3	5	8	"phtE"	"45Secret_C8"	0	212	5609	5448
3	6	8	"spr0931"	"36Secret_G8"	0	213	1358	1257
3	7	8	"lytC"	"56Secret_K8"	0	214	2168	2087
3	8	8	"nanB"	"58Secret_O8"	0	215	2786	2721
3	9	8	"spr1875"	"7Secret_C12"	0	216	2240	2181
4	1	1	"Control_10"	"P8"	-50	217	5546	5486
4	2	1	"Control_11"	"D12"	-50	218	5726	5666
4	3	1	"Control_12"	"H12"	0	219	112	56
4	4	1	"Buffer"	"Normaliz_L12"	-50	220	57	2
4	5	1	"Buffer"	"Normaliz_P12"	-50	221	61	2
4	6	1	"Control+"	"Rango0.2_D16"	0	222	11919	11851
4	7	1	"Control+"	"Rango0.1_H16"	0	223	295	231
4	8	1	"Buffer"	"Normaliz_L16"	-50	224	79	23
4	9	1	"Buffer"	"Normaliz_P16"	-50	225	57	2
4	1	2	"Control+"	"Rango0.2_D16"	-50	226	15280	15202
4	2	2	"Control+"	"Rango0.1_H16"	-50	227	9815	9735
4	3	2	"Control_3"	"D4"	0	228	132	72
4	4	2	"Control_4"	"H4"	-50	229	60	3
4	5	2	"Control_5"	"L4"	-50	230	54	-2
4	6	2	"Control_6"	"P4"	-50	231	57	-5
4	7	2	"Control_7"	"D8"	0	232	81	21
4	8	2	"Control_8"	"H8"	-50	233	59	0
4	9	2	"Control_9"	"L8"	-50	234	57	1
4	1	3	"Control_6"	"P4"	0	235	1373	1316
4	2	3	"Control_7"	"D8"	0	236	99	39
4	3	3	"Control_8"	"H8"	-50	237	60	3
4	4	3	"Control_9"	"L8"	-50	238	1307	1245
4	5	3	"Control_10"	"P8"	-50	239	7809	7530
4	6	3	"Control_11"	"D12"	-50	240	66	3
4	7	3	"Control_12"	"H12"	0	241	124	67
4	8	3	"Buffer"	"Normaliz_L12"	-50	242	55	-1
4	9	3	"Buffer"	"Normaliz_P12"	-50	243	56	0
4	1	4	"Control_11"	"D12"	0	244	8965	8900
4	2	4	"Control_12"	"H12"	0	245	2849	2789
4	3	4	"Buffer"	"Normaliz_L12"	-50	246	56	1
4	4	4	"Buffer"	"Normaliz_P12"	-50	247	60	0
4	5	4	"Control+"	"Rango0.2_D16"	0	248	10331	9654
4	6	4	"Control+"	"Rango0.1_H16"	0	249	1166	1068
4	7	4	"Control_3"	"D4"	0	250	257	201
4	8	4	"Control_4"	"H4"	-50	251	60	4
4	9	4	"Control_5"	"L4"	-50	252	57	-2
4	1	5	"Control+"	"Rango0.1_H16"	0	253	10844	10766
4	2	5	"Control_3"	"D4"	0	254	5327	5266
4	3	5	"Control_4"	"H4"	0	255	69	14
4	4	5	"Control_5"	"L4"	-50	256	55	0
4	5	5	"Control_6"	"P4"	-50	257	56	-5
4	6	5	"Control_7"	"D8"	0	258	89	27
4	7	5	"Control_8"	"H8"	-50	259	61	3
4	8	5	"Control_9"	"L8"	-50	260	64	4
4	9	5	"Control_10"	"P8"	0	261	116	55
4	1	6	"Control_7"	"D8"	0	262	80	25
4	2	6	"Control_8"	"H8"	-50	263	60	3
4	3	6	"Control_9"	"L8"	0	264	71	16
4	4	6	"Control_10"	"P8"	-50	265	70	10
4	5	6	"Control_11"	"D12"	-50	266	64	1
4	6	6	"Control_12"	"H12"	0	267	158	99
4	7	6	"Buffer"	"Normaliz_L12"	-50	268	59	0
4	8	6	"Buffer"	"Normaliz_P12"	-50	269	60	0
4	9	6	"Control+"	"Rango0.2_D16"	0	270	14123	14061
4	1	7	"Control_12"	"H12"	0	271	130	78
4	2	7	"Buffer"	"Normaliz_L12"	-50	272	54	0
4	3	7	"Buffer"	"Normaliz_P12"	-50	273	54	-3
4	4	7	"Control+"	"Rango0.2_D16"	0	274	10678	8069
4	5	7	"Control+"	"Rango0.1_H16"	0	275	1089	1006
4	6	7	"Control_3"	"D4"	0	276	273	216
4	7	7	"Control_4"	"H4"	-50	277	62	5
4	8	7	"Control_5"	"L4"	-50	278	57	-2
4	9	7	"Control_6"	"P4"	-50	279	61	0
4	1	8	"Control_3"	"D4"	0	280	244	192
4	2	8	"Control_4"	"H4"	0	281	76	22
4	3	8	"Control_5"	"L4"	-50	282	53	0
4	4	8	"Control_6"	"P4"	-50	283	292	235
4	5	8	"Control_7"	"D8"	-50	284	72	10
4	6	8	"Control_8"	"H8"	-50	285	60	4
4	7	8	"Control_9"	"L8"	0	286	72	16
4	8	8	"Control_10"	"P8"	0	287	96	37
4	9	8	"Control_11"	"D12"	0	288	88	25
5	1	1	"GADPH"	"68Cyt_M7"	0	289	2044	1945
5	2	1	"abc_sbp_2"	"30Lip_A11"	0	290	1863	1713
5	3	1	"abc_sbp"	"29Lip_E11"	0	291	811	648
5	4	1	"spr0174"	"79Lip_I11"	0	292	780	188
5	5	1	"aliA"	"10Lip_M11"	-50	293	597	78
5	6	1	"slrA"	"17Lip_A15"	0	294	775	443
5	7	1	"spr0747"	"37Lip_E15"	-50	295	241	141
5	8	1	"Buffer"	"Normaliz_I15"	-50	296	57	-6
5	9	1	"Buffer"	"Normaliz_M15"	-50	297	64	6
5	1	2	"slrA"	"17Lip_A15"	0	298	2891	2693
5	2	2	"spr0747"	"37Lip_E15"	0	299	4392	1199
5	3	2	"spxB"	"13Cyt_A3"	0	300	1082	986
5	4	2	"clpP"	"66Cyt_E3"	0	301	1781	1145
5	5	2	"pavA"	"69Cyt_I3"	-50	302	2258	1110
5	6	2	"eno"	"14Cyt_M3"	-50	303	906	-124
5	7	2	"PppA"	"70Cyt_A7"	0	304	3309	2227
5	8	2	"ply"	"11Cyt_E7"	0	305	1116	516
5	9	2	"lytA"	"12Cyt_I7"	0	306	1944	1863
5	1	3	"eno"	"14Cyt_M3"	0	307	5672	5434
5	2	3	"PppA"	"70Cyt_A7"	0	308	5057	2772
5	3	3	"ply"	"11Cyt_E7"	-50	309	3119	1216
5	4	3	"lytA"	"12Cyt_I7"	-50	310	3930	612
5	5	3	"GADPH"	"68Cyt_M7"	-50	311	4472	248
5	6	3	"abc_sbp_2"	"30Lip_A11"	-50	312	4643	554
5	7	3	"abc_sbp"	"29Lip_E11"	-50	313	975	-376
5	8	3	"spr0174"	"79Lip_I11"	-50	314	1347	366
5	9	3	"aliA"	"10Lip_M11"	-50	315	1547	791
5	1	4	"abc_sbp_2"	"30Lip_A11"	-50	316	1234	1092
5	2	4	"abc_sbp"	"29Lip_E11"	-50	317	1510	206
5	3	4	"spr0174"	"79Lip_I11"	-50	318	2053	365
5	4	4	"aliA"	"10Lip_M11"	-50	319	3476	236
5	5	4	"slrA"	"17Lip_A15"	-50	320	4154	410
5	6	4	"spr0747"	"37Lip_E15"	-50	321	4080	425
5	7	4	"spxB"	"13Cyt_A3"	0	322	2023	-457
5	8	4	"clpP"	"66Cyt_E3"	0	323	1292	629
5	9	4	"pavA"	"69Cyt_I3"	0	324	1518	755
5	1	5	"spr0747"	"37Lip_E15"	0	325	1014	934
5	2	5	"spxB"	"13Cyt_A3"	0	326	1118	186
5	3	5	"clpP"	"66Cyt_E3"	0	327	1389	1283
5	4	5	"pavA"	"69Cyt_I3"	0	328	1504	720
5	5	5	"eno"	"14Cyt_M3"	0	329	1974	1244
5	6	5	"PppA"	"70Cyt_A7"	0	330	5126	2954
5	7	5	"ply"	"11Cyt_E7"	0	331	6063	4359
5	8	5	"lytA"	"12Cyt_I7"	0	332	4795	4718
5	9	5	"GADPH"	"68Cyt_M7"	0	333	1779	1715
5	1	6	"PppA"	"70Cyt_A7"	0	334	6716	6652
5	2	6	"ply"	"11Cyt_E7"	0	335	6500	6430
5	3	6	"lytA"	"12Cyt_I7"	0	336	4819	4756
5	4	6	"GADPH"	"68Cyt_M7"	0	337	1935	1854
5	5	6	"abc_sbp_2"	"30Lip_A11"	0	338	1499	1419
5	6	6	"abc_sbp"	"29Lip_E11"	0	339	825	752
5	7	6	"spr0174"	"79Lip_I11"	0	340	538	460
5	8	6	"aliA"	"10Lip_M11"	0	341	650	580
5	9	6	"slrA"	"17Lip_A15"	0	342	905	841
5	1	7	"abc_sbp"	"29Lip_E11"	0	343	861	800
5	2	7	"spr0174"	"79Lip_I11"	0	344	454	390
5	3	7	"aliA"	"10Lip_M11"	0	345	711	648
5	4	7	"slrA"	"17Lip_A15"	0	346	1126	1044
5	5	7	"spr0747"	"37Lip_E15"	0	347	1170	1091
5	6	7	"spxB"	"13Cyt_A3"	0	348	1060	990
5	7	7	"clpP"	"66Cyt_E3"	0	349	1592	1514
5	8	7	"pavA"	"69Cyt_I3"	0	350	1279	1207
5	9	7	"eno"	"14Cyt_M3"	0	351	2345	2280
5	1	8	"spxB"	"13Cyt_A3"	0	352	1221	1159
5	2	8	"clpP"	"66Cyt_E3"	0	353	1471	1410
5	3	8	"pavA"	"69Cyt_I3"	0	354	1231	1168
5	4	8	"eno"	"14Cyt_M3"	0	355	2193	2127
5	5	8	"PppA"	"70Cyt_A7"	0	356	7442	7377
5	6	8	"ply"	"11Cyt_E7"	0	357	3768	3705
5	7	8	"lytA"	"12Cyt_I7"	0	358	5591	5526
5	8	8	"GADPH"	"68Cyt_M7"	0	359	2197	2134
5	9	8	"abc_sbp_2"	"30Lip_A11"	0	360	2219	2159
6	1	1	"psaA"	"6Lip_N7"	0	361	3745	3670
6	2	1	"ABC_SBP"	"57Lip_B11"	0	362	4139	4057
6	3	1	"ABC_SBP"	"52Lip_F11"	0	363	2476	2376
6	4	1	"piuA"	"18Lip_J11"	-50	364	4968	3638
6	5	1	"amiA"	"3Lip_N11"	-50	365	5842	3248
6	6	1	"msmE"	"78Lip_B15"	0	366	2856	1869
6	7	1	"MalX"	"22Lip_F15"	0	367	975	631
6	8	1	"Buffer"	"Normaliz_J15"	-50	368	148	-62
6	9	1	"Buffer"	"Normaliz_N15"	-50	369	97	-24
6	1	2	"msmE"	"78Lip_B15"	0	370	3315	3232
6	2	2	"MalX"	"22Lip_F15"	0	371	2209	2101
6	3	2	"prsA_ppmA"	"16Lip_B3"	0	372	3175	3082
6	4	2	"lmb"	"33Lip_F3"	-50	373	7012	1299
6	5	2	"piaA"	"15Lip_J3"	-50	374	8872	2519
6	6	2	"phtA"	"55Lip_N3"	-50	375	2823	-604
6	7	2	"glnH"	"28Lip_B7"	-50	376	1633	-309
6	8	2	"pstS"	"80Lip_F7"	0	377	2797	2572
6	9	2	"aliB"	"1Lip_J7"	0	378	591	484
6	1	3	"phtA"	"55Lip_N3"	0	379	22805	22721
6	2	3	"glnH"	"28Lip_B7"	0	380	2357	2254
6	3	3	"pstS"	"80Lip_F7"	0	381	2250	2145
6	4	3	"aliB"	"1Lip_J7"	-50	382	9323	238
6	5	3	"psaA"	"6Lip_N7"	-50	383	8821	-140
6	6	3	"ABC_SBP"	"57Lip_B11"	-50	384	3993	-240
6	7	3	"ABC_SBP"	"52Lip_F11"	-50	385	4470	383
6	8	3	"piuA"	"18Lip_J11"	-50	386	657	-157
6	9	3	"amiA"	"3Lip_N11"	-50	387	899	649
6	1	4	"ABC_SBP"	"57Lip_B11"	0	388	3636	3548
6	2	4	"ABC_SBP"	"52Lip_F11"	0	389	2416	2289
6	3	4	"piuA"	"18Lip_J11"	0	390	3408	3260
6	4	4	"amiA"	"3Lip_N11"	-50	391	9320	153
6	5	4	"msmE"	"78Lip_B15"	-50	392	9502	278
6	6	4	"MalX"	"22Lip_F15"	-50	393	4097	561
6	7	4	"prsA_ppmA"	"16Lip_B3"	-50	394	4031	329
6	8	4	"lmb"	"33Lip_F3"	-50	395	2913	1565
6	9	4	"piaA"	"15Lip_J3"	0	396	1668	1073
6	1	5	"MalX"	"22Lip_F15"	0	397	3388	3305
6	2	5	"prsA_ppmA"	"16Lip_B3"	0	398	3029	2935
6	3	5	"lmb"	"33Lip_F3"	0	399	1287	1197
6	4	5	"piaA"	"15Lip_J3"	-50	400	9160	5676
6	5	5	"phtA"	"55Lip_N3"	-50	401	12286	9755
6	6	5	"glnH"	"28Lip_B7"	0	402	2311	1743
6	7	5	"pstS"	"80Lip_F7"	0	403	3260	1014
6	8	5	"aliB"	"1Lip_J7"	0	404	937	786
6	9	5	"psaA"	"6Lip_N7"	0	405	3046	2887
6	1	6	"glnH"	"28Lip_B7"	0	406	2712	2629
6	2	6	"pstS"	"80Lip_F7"	0	407	2337	2249
6	3	6	"aliB"	"1Lip_J7"	0	408	799	717
6	4	6	"psaA"	"6Lip_N7"	0	409	3128	3010
6	5	6	"ABC_SBP"	"57Lip_B11"	0	410	3883	3751
6	6	6	"ABC_SBP"	"52Lip_F11"	0	411	4049	3945
6	7	6	"piuA"	"18Lip_J11"	0	412	3594	3485
6	8	6	"amiA"	"3Lip_N11"	0	413	1671	1579
6	9	6	"msmE"	"78Lip_B15"	0	414	1494	1404
6	1	7	"ABC_SBP"	"52Lip_F11"	0	415	2686	2605
6	2	7	"piuA"	"18Lip_J11"	0	416	4146	4049
6	3	7	"amiA"	"3Lip_N11"	0	417	2338	2225
6	4	7	"msmE"	"78Lip_B15"	0	418	1875	1770
6	5	7	"MalX"	"22Lip_F15"	0	419	1504	1406
6	6	7	"prsA_ppmA"	"16Lip_B3"	0	420	3171	3072
6	7	7	"lmb"	"33Lip_F3"	0	421	1732	1616
6	8	7	"piaA"	"15Lip_J3"	0	422	3113	3005
6	9	7	"phtA"	"55Lip_N3"	0	423	19570	19482
6	1	8	"prsA_ppmA"	"16Lip_B3"	0	424	3403	3321
6	2	8	"lmb"	"33Lip_F3"	0	425	1551	1465
6	3	8	"piaA"	"15Lip_J3"	0	426	2905	2811
6	4	8	"phtA"	"55Lip_N3"	0	427	22309	22223
6	5	8	"glnH"	"28Lip_B7"	0	428	2555	2469
6	6	8	"pstS"	"80Lip_F7"	0	429	2398	2315
6	7	8	"aliB"	"1Lip_J7"	0	430	998	910
6	8	8	"psaA"	"6Lip_N7"	0	431	3228	3138
6	9	8	"ABC_SBP"	"57Lip_B11"	0	432	4485	4402
7	1	1	"cbpF"	"74N_term_wCS_O7"	0	433	648	539
7	2	1	"spr0693"	"34N_term_C11"	0	434	3401	3219
7	3	1	"ezrA"	"75N_term_G11"	0	435	730	625
7	4	1	"pepXP"	"72N_term_K11"	0	436	1007	910
7	5	1	"phtD"	"44N_term_O11"	0	437	1405	1291
7	6	1	"phpA"	"27N_term_C15"	0	438	8648	8516
7	7	1	"srtA"	"64N_term_wCS_G15"	0	439	1707	1621
7	8	1	"Buffer"	"Normaliz_K15"	-50	440	71	3
7	9	1	"Buffer"	"Normaliz_O15"	-50	441	60	1
7	1	2	"phpA"	"27N_term_C15"	0	442	14109	13848
7	2	2	"srtA"	"64N_term_wCS_G15"	0	443	7370	6050
7	3	2	"adcA"	"23Lip_C3"	0	444	456	328
7	4	2	"sp_2093"	"76N_term_G3"	0	445	564	442
7	5	2	"comB"	"54N_term_K3"	0	446	482	68
7	6	2	"pspA"	"4N_term_O3"	0	447	8461	5524
7	7	2	"pbpX"	"41N_term_C7"	0	448	1827	1179
7	8	2	"pbpA"	"9N_term_G7"	0	449	321	141
7	9	2	"spr0334"	"42Cyt_TMH_K7"	0	450	1037	848
7	1	3	"pspA"	"4N_term_O3"	0	451	834	568
7	2	3	"pbpX"	"41N_term_C7"	0	452	847	511
7	3	3	"pbpA"	"9N_term_G7"	0	453	132	16
7	4	3	"spr0334"	"42Cyt_TMH_K7"	0	454	2963	2658
7	5	3	"cbpF"	"74N_term_wCS_O7"	-50	455	6552	250
7	6	3	"spr0693"	"34N_term_C11"	-50	456	6063	767
7	7	3	"ezrA"	"75N_term_G11"	0	457	1327	265
7	8	3	"pepXP"	"72N_term_K11"	0	458	2211	1399
7	9	3	"phtD"	"44N_term_O11"	0	459	1886	851
7	1	4	"spr0693"	"34N_term_C11"	0	460	1862	1526
7	2	4	"ezrA"	"75N_term_G11"	0	461	1376	1036
7	3	4	"pepXP"	"72N_term_K11"	0	462	812	706
7	4	4	"phtD"	"44N_term_O11"	-50	463	6318	3186
7	5	4	"phpA"	"27N_term_C15"	-50	464	8878	3475
7	6	4	"srtA"	"64N_term_wCS_G15"	-50	465	2362	-164
7	7	4	"adcA"	"23Lip_C3"	0	466	1500	527
7	8	4	"sp_2093"	"76N_term_G3"	-50	467	839	12
7	9	4	"comB"	"54N_term_K3"	0	468	1722	1139
7	1	5	"srtA"	"64N_term_wCS_G15"	0	469	1342	1058
7	2	5	"adcA"	"23Lip_C3"	0	470	986	843
7	3	5	"sp_2093"	"76N_term_G3"	0	471	558	449
7	4	5	"comB"	"54N_term_K3"	0	472	832	671
7	5	5	"pspA"	"4N_term_O3"	0	473	1311	60
7	6	5	"pbpX"	"41N_term_C7"	0	474	1209	350
7	7	5	"pbpA"	"9N_term_G7"	0	475	686	304
7	8	5	"spr0334"	"42Cyt_TMH_K7"	0	476	1307	1188
7	9	5	"cbpF"	"74N_term_wCS_O7"	0	477	845	774
7	1	6	"pbpX"	"41N_term_C7"	0	478	992	775
7	2	6	"pbpA"	"9N_term_G7"	0	479	150	-14
7	3	6	"spr0334"	"42Cyt_TMH_K7"	0	480	870	703
7	4	6	"cbpF"	"74N_term_wCS_O7"	0	481	8088	7864
7	5	6	"spr0693"	"34N_term_C11"	0	482	4328	4200
7	6	6	"ezrA"	"75N_term_G11"	0	483	660	556
7	7	6	"pepXP"	"72N_term_K11"	0	484	1181	1082
7	8	6	"phtD"	"44N_term_O11"	0	485	1223	1136
7	9	6	"phpA"	"27N_term_C15"	0	486	14576	14479
7	1	7	"ezrA"	"75N_term_G11"	0	487	723	498
7	2	7	"pepXP"	"72N_term_K11"	0	488	825	648
7	3	7	"phtD"	"44N_term_O11"	0	489	1172	928
7	4	7	"phpA"	"27N_term_C15"	0	490	13973	13679
7	5	7	"srtA"	"64N_term_wCS_G15"	0	491	1133	845
7	6	7	"adcA"	"23Lip_C3"	0	492	758	615
7	7	7	"sp_2093"	"76N_term_G3"	0	493	652	536
7	8	7	"comB"	"54N_term_K3"	0	494	755	646
7	9	7	"pspA"	"4N_term_O3"	0	495	1115	1008
7	1	8	"adcA"	"23Lip_C3"	0	496	653	448
7	2	8	"sp_2093"	"76N_term_G3"	0	497	584	450
7	3	8	"comB"	"54N_term_K3"	0	498	489	398
7	4	8	"pspA"	"4N_term_O3"	0	499	1111	859
7	5	8	"pbpX"	"41N_term_C7"	0	500	882	613
7	6	8	"pbpA"	"9N_term_G7"	0	501	360	196
7	7	8	"spr0334"	"42Cyt_TMH_K7"	0	502	926	809
7	8	8	"cbpF"	"74N_term_wCS_O7"	0	503	683	566
7	9	8	"spr0693"	"34N_term_C11"	0	504	2688	2591
8	1	1	"pbp1b"	"47Cyt_TMH_P7"	0	505	1492	1429
8	2	1	"pcpA"	"62N_term_wCS_D11"	0	506	644	573
8	3	1	"sphtra"	"8N_term_H11"	0	507	135	72
8	4	1	"cps4C"	"97Mult_L11"	0	508	592	498
8	5	1	"rrgB"	"95Mult_P11"	0	509	586	326
8	6	1	"TMP"	"96Mult_D15"	0	510	599	518
8	7	1	"LambdaSa04"	"94Mult_H15"	-50	511	74	13
8	8	1	"Buffer"	"Normaliz_L15"	-50	512	57	1
8	9	1	"Buffer"	"Normaliz_P15"	-50	513	55	1
8	1	2	"TMP"	"96Mult_D15"	0	514	564	458
8	2	2	"LambdaSa04"	"94Mult_H15"	-50	515	291	-621
8	3	2	"potD"	"65N_term_D3"	0	516	1406	1005
8	4	2	"pgdA"	"40N_term_H3"	0	517	1190	436
8	5	2	"spr1370"	"38Cyt_TMH_L3"	-50	518	1177	13
8	6	2	"spr1418"	"82N_term_P3"	0	519	2585	1632
8	7	2	"stkP"	"67Cyt_TMH_D7"	0	520	1409	848
8	8	2	"spr1584"	"83N_term_H7"	0	521	1873	1726
8	9	2	"pbp2A"	"53N_term_L7"	0	522	858	799
8	1	3	"spr1418"	"82N_term_P3"	0	523	3234	3152
8	2	3	"stkP"	"67Cyt_TMH_D7"	0	524	2414	1930
8	3	3	"spr1584"	"83N_term_H7"	0	525	2155	1265
8	4	3	"pbp2A"	"53N_term_L7"	-50	526	2424	428
8	5	3	"pbp1b"	"47Cyt_TMH_P7"	-50	527	2424	623
8	6	3	"pcpA"	"62N_term_wCS_D11"	-50	528	888	-49
8	7	3	"sphtra"	"8N_term_H11"	-50	529	749	1
8	8	3	"cps4C"	"97Mult_L11"	-50	530	1122	515
8	9	3	"rrgB"	"95Mult_P11"	-50	531	513	60
8	1	4	"pcpA"	"62N_term_wCS_D11"	0	532	249	184
8	2	4	"sphtra"	"8N_term_H11"	-50	533	105	-47
8	3	4	"cps4C"	"97Mult_L11"	-50	534	1283	-446
8	4	4	"rrgB"	"95Mult_P11"	-50	535	2130	-2
8	5	4	"TMP"	"96Mult_D15"	-50	536	2093	37
8	6	4	"LambdaSa04"	"94Mult_H15"	-50	537	774	-529
8	7	4	"potD"	"65N_term_D3"	-50	538	1760	846
8	8	4	"pgdA"	"40N_term_H3"	-50	539	1506	437
8	9	4	"spr1370"	"38Cyt_TMH_L3"	-50	540	785	242
8	1	5	"LambdaSa04"	"94Mult_H15"	-50	541	81	19
8	2	5	"potD"	"65N_term_D3"	0	542	1689	1080
8	3	5	"pgdA"	"40N_term_H3"	0	543	1463	78
8	4	5	"spr1370"	"38Cyt_TMH_L3"	-50	544	2091	62
8	5	5	"spr1418"	"82N_term_P3"	-50	545	2348	821
8	6	5	"stkP"	"67Cyt_TMH_D7"	-50	546	825	-490
8	7	5	"spr1584"	"83N_term_H7"	0	547	2097	810
8	8	5	"pbp2A"	"53N_term_L7"	-50	548	1616	348
8	9	5	"pbp1b"	"47Cyt_TMH_P7"	-50	549	1452	359
8	1	6	"stkP"	"67Cyt_TMH_D7"	0	550	2100	2026
8	2	6	"spr1584"	"83N_term_H7"	0	551	1831	702
8	3	6	"pbp2A"	"53N_term_L7"	0	552	1503	1084
8	4	6	"pbp1b"	"47Cyt_TMH_P7"	0	553	1054	400
8	5	6	"pcpA"	"62N_term_wCS_D11"	0	554	462	-234
8	6	6	"sphtra"	"8N_term_H11"	-50	555	1119	192
8	7	6	"cps4C"	"97Mult_L11"	0	556	215	-498
8	8	6	"rrgB"	"95Mult_P11"	0	557	160	-974
8	9	6	"TMP"	"96Mult_D15"	0	558	808	-161
8	1	7	"sphtra"	"8N_term_H11"	0	559	843	139
8	2	7	"cps4C"	"97Mult_L11"	0	560	347	-657
8	3	7	"rrgB"	"95Mult_P11"	0	561	1957	160
8	4	7	"TMP"	"96Mult_D15"	0	562	407	-174
8	5	7	"LambdaSa04"	"94Mult_H15"	-50	563	231	-481
8	6	7	"potD"	"65N_term_D3"	0	564	1194	640
8	7	7	"pgdA"	"40N_term_H3"	0	565	1915	271
8	8	7	"spr1370"	"38Cyt_TMH_L3"	-50	566	1724	192
8	9	7	"spr1418"	"82N_term_P3"	0	567	1962	1856
8	1	8	"potD"	"65N_term_D3"	0	568	1713	1625
8	2	8	"pgdA"	"40N_term_H3"	0	569	1540	1375
8	3	8	"spr1370"	"38Cyt_TMH_L3"	0	570	2238	2122
8	4	8	"spr1418"	"82N_term_P3"	0	571	2872	2694
8	5	8	"stkP"	"67Cyt_TMH_D7"	0	572	2233	2145
8	6	8	"spr1584"	"83N_term_H7"	0	573	1453	1380
8	7	8	"pbp2A"	"53N_term_L7"	0	574	2076	1987
8	8	8	"pbp1b"	"47Cyt_TMH_P7"	0	575	2063	1969
8	9	8	"pcpA"	"62N_term_wCS_D11"	0	576	218	158
