# Supplementary material for: Data in support of proteomic analysis of pneumococcal pediatric clinical isolates to construct a protein array
Source: Data Brief. 2016 Feb 5;6:917–22. doi: 10.1016/j.dib.2016.01.057 (PMC4758182; doi:10.1016/j.dib.2016.01.057)
Supplement: Supplementary file 4 — Supplementary material [file mmc4.zip › Protein array raw data/IgG/C1_Sv29_IgG-Cy3.txt]

ATF	1.0
31	9    
"Type=GenePix Export 3"
"DateTime=2014/05/08 13:26:31"
"Settings=C:\Documents and Settings\Usuario\Escritorio\Datos Usuarios\Alfonso\Resultados ensayo\Mayo 2014\Escaneado_08-05-14\Suero v29\Sv29_IgG-Cy3.gps"
"GalFile=C:\Documents and Settings\Usuario\Escritorio\Datos Usuarios\Alfonso\Gals\Gal_Alfonso.2.gal"
"PixelSize=5"
"Wavelengths=n/a	532"
"ImageFiles=n/a	C:\Documents and Settings\Usuario\Escritorio\Datos Usuarios\Alfonso\Resultados ensayo\Mayo 2014\Escaneado_08-05-14\Suero v29\Sv29_IgG-Cy3.tif 1"
"NormalizationMethod=None"
"NormalizationFactors=n/a	1"
"JpegImage="
"StdDev=Type 1"
"RatioFormulations=W1/W2 (/532)"
"Barcode="
"BackgroundSubtraction=LocalFeature"
"ImageOrigin=0, 0"
"JpegOrigin=3145, 10580"
"Creator=GenePix Pro 4.1.1.4"
"Scanner=GenePix 4000B [92870]"
"FocusPosition=0"
"Temperature=30.51"
"LinesAveraged=1"
"Comment="
"PMTGain=n/a	400"
"ScanPower=n/a	100"
"LaserPower=n/a	2.42"
"LaserOnTime=n/a	43476"
"Filters=n/a	"
"ScanRegion=560,2002,3816,3527"
"Supplier=BioRobotics"
"ArrayerSoftwareName=TAS Application Suite (MicroGrid II)"
"ArrayerSoftwareVersion=2.2.2.5"
"Block"	"Column"	"Row"	"Name"	"ID"	"Flags"	"Index"	"F532 Median"	"F532 Median - B532"
1	1	1	"ABC_N/P"	"90Mult_M6"	0	1	164	105
1	2	1	"spr1221"	"99Mult_A10"	0	2	225	150
1	3	1	"spr1403"	"91Mult_E10"	0	3	388	295
1	4	1	"spr1496"	"92Mult_I10"	0	4	135	23
1	5	1	"ABC_NP"	"100Mult_M10"	0	5	418	290
1	6	1	"SP_0462"	"77CellW_A14"	0	6	477	357
1	7	1	"SP_0464"	"81CellW_E14"	0	7	285	164
1	8	1	"Buffer"	"Normaliz_I14"	-50	8	93	-8
1	9	1	"Buffer"	"Normaliz_M14"	-50	9	85	0
1	1	2	"SP_0462"	"77CellW_A14"	0	10	352	295
1	2	2	"SP_0464"	"81CellW_E14"	0	11	129	63
1	3	2	"fstH"	"84Mult_A2"	0	12	671	594
1	4	2	"comA"	"85Mult_E2"	0	13	191	-52
1	5	2	"zmpB"	"86Mult_I2"	0	14	185	-55
1	6	2	"spr0601"	"98Mult_M2"	0	15	1141	909
1	7	2	"celB"	"87Mult_A6"	0	16	530	327
1	8	2	"iga"	"88Mult_E6"	0	17	1624	1518
1	9	2	"glnP"	"89Mult_I6"	0	18	339	253
1	1	3	"spr0601"	"98Mult_M2"	0	19	149	92
1	2	3	"celB"	"87Mult_A6"	0	20	162	97
1	3	3	"iga"	"88Mult_E6"	0	21	413	349
1	4	3	"glnP"	"89Mult_I6"	-50	22	297	194
1	5	3	"ABC_N/P"	"90Mult_M6"	0	23	150	-5
1	6	3	"spr1221"	"99Mult_A10"	0	24	248	102
1	7	3	"spr1403"	"91Mult_E10"	0	25	719	566
1	8	3	"spr1496"	"92Mult_I10"	-50	26	182	23
1	9	3	"ABC_NP"	"100Mult_M10"	0	27	2019	1905
1	1	4	"spr1221"	"99Mult_A10"	0	28	179	124
1	2	4	"spr1403"	"91Mult_E10"	0	29	196	136
1	3	4	"spr1496"	"92Mult_I10"	-50	30	87	28
1	4	4	"ABC_NP"	"100Mult_M10"	0	31	302	225
1	5	4	"SP_0462"	"77CellW_A14"	0	32	377	270
1	6	4	"SP_0464"	"81CellW_E14"	0	33	180	75
1	7	4	"fstH"	"84Mult_A2"	0	34	552	378
1	8	4	"comA"	"85Mult_E2"	0	35	555	343
1	9	4	"zmpB"	"86Mult_I2"	0	36	176	32
1	1	5	"SP_0464"	"81CellW_E14"	0	37	128	75
1	2	5	"fstH"	"84Mult_A2"	0	38	504	447
1	3	5	"comA"	"85Mult_E2"	0	39	138	80
1	4	5	"zmpB"	"86Mult_I2"	0	40	126	45
1	5	5	"spr0601"	"98Mult_M2"	0	41	177	84
1	6	5	"celB"	"87Mult_A6"	0	42	227	123
1	7	5	"iga"	"88Mult_E6"	0	43	418	271
1	8	5	"glnP"	"89Mult_I6"	0	44	457	305
1	9	5	"ABC_N/P"	"90Mult_M6"	0	45	175	57
1	1	6	"celB"	"87Mult_A6"	0	46	139	85
1	2	6	"iga"	"88Mult_E6"	0	47	353	297
1	3	6	"glnP"	"89Mult_I6"	0	48	90	30
1	4	6	"ABC_N/P"	"90Mult_M6"	0	49	112	41
1	5	6	"spr1221"	"99Mult_A10"	0	50	214	129
1	6	6	"spr1403"	"91Mult_E10"	0	51	275	177
1	7	6	"spr1496"	"92Mult_I10"	0	52	162	41
1	8	6	"ABC_NP"	"100Mult_M10"	0	53	381	242
1	9	6	"SP_0462"	"77CellW_A14"	0	54	435	300
1	1	7	"spr1403"	"91Mult_E10"	0	55	255	199
1	2	7	"spr1496"	"92Mult_I10"	0	56	90	33
1	3	7	"ABC_NP"	"100Mult_M10"	0	57	437	371
1	4	7	"SP_0462"	"77CellW_A14"	0	58	303	228
1	5	7	"SP_0464"	"81CellW_E14"	0	59	202	123
1	6	7	"fstH"	"84Mult_A2"	0	60	726	625
1	7	7	"comA"	"85Mult_E2"	0	61	263	112
1	8	7	"zmpB"	"86Mult_I2"	0	62	216	57
1	9	7	"spr0601"	"98Mult_M2"	0	63	282	133
1	1	8	"fstH"	"84Mult_A2"	0	64	623	563
1	2	8	"comA"	"85Mult_E2"	0	65	199	139
1	3	8	"zmpB"	"86Mult_I2"	0	66	103	45
1	4	8	"spr0601"	"98Mult_M2"	0	67	209	144
1	5	8	"celB"	"87Mult_A6"	0	68	172	93
1	6	8	"iga"	"88Mult_E6"	0	69	555	442
1	7	8	"glnP"	"89Mult_I6"	0	70	194	42
1	8	8	"ABC_N/P"	"90Mult_M6"	0	71	245	85
1	9	8	"spr1221"	"99Mult_A10"	0	72	344	200
2	1	1	"lytB"	"31CellW_N6"	0	73	553	494
2	2	1	"prtA"	"20CellW_B10"	0	74	592	527
2	3	1	"bgaA"	"43CellW_F10"	0	75	606	532
2	4	1	"nanA"	"46CellW_J10"	0	76	584	514
2	5	1	"spr1652/pfbA"	"25CellW_N10"	0	77	732	666
2	6	1	"nisP"	"39CellW_B14"	0	78	416	349
2	7	1	"spr1906"	"73CellW_F14"	0	79	431	370
2	8	1	"Buffer"	"Normaliz_J14"	-50	80	56	-3
2	9	1	"Buffer"	"Normaliz_N14"	-50	81	61	8
2	1	2	"nisP"	"39CellW_B14"	0	82	281	204
2	2	2	"spr1906"	"73CellW_F14"	0	83	322	109
2	3	2	"psrP"	"71CellW_B2"	0	84	873	346
2	4	2	"pblB_nt"	"48CellW_F2"	-50	85	616	108
2	5	2	"pblB_ct"	"49CellW_J2"	0	86	892	556
2	6	2	"spr0075/pfbB"	"24CellW_N2"	0	87	517	108
2	7	2	"pulA"	"19CellW_B6"	0	88	316	236
2	8	2	"hysA"	"51CellW_F6"	0	89	716	634
2	9	2	"spr0328"	"26CellW_J6"	0	90	918	714
2	1	3	"spr0075/pfbB"	"24CellW_N2"	0	91	641	332
2	2	3	"pulA"	"19CellW_B6"	0	92	254	121
2	3	3	"hysA"	"51CellW_F6"	0	93	904	802
2	4	3	"spr0328"	"26CellW_J6"	0	94	629	531
2	5	3	"lytB"	"31CellW_N6"	0	95	233	166
2	6	3	"prtA"	"20CellW_B10"	0	96	599	459
2	7	3	"bgaA"	"43CellW_F10"	0	97	536	147
2	8	3	"nanA"	"46CellW_J10"	0	98	780	282
2	9	3	"spr1652/pfbA"	"25CellW_N10"	0	99	527	218
2	1	4	"prtA"	"20CellW_B10"	0	100	525	387
2	2	4	"bgaA"	"43CellW_F10"	0	101	631	143
2	3	4	"nanA"	"46CellW_J10"	-50	102	525	-13
2	4	4	"spr1652/pfbA"	"25CellW_N10"	-50	103	499	9
2	5	4	"nisP"	"39CellW_B14"	-50	104	378	299
2	6	4	"spr1906"	"73CellW_F14"	0	105	319	243
2	7	4	"psrP"	"71CellW_B2"	0	106	514	-31
2	8	4	"pblB_nt"	"48CellW_F2"	-50	107	624	20
2	9	4	"pblB_ct"	"49CellW_J2"	0	108	944	451
2	1	5	"spr1906"	"73CellW_F14"	0	109	430	361
2	2	5	"psrP"	"71CellW_B2"	0	110	741	168
2	3	5	"pblB_nt"	"48CellW_F2"	-50	111	726	55
2	4	5	"pblB_ct"	"49CellW_J2"	-50	112	671	60
2	5	5	"spr0075/pfbB"	"24CellW_N2"	0	113	567	121
2	6	5	"pulA"	"19CellW_B6"	0	114	611	520
2	7	5	"hysA"	"51CellW_F6"	-50	115	182	-38
2	8	5	"spr0328"	"26CellW_J6"	-50	116	242	-90
2	9	5	"lytB"	"31CellW_N6"	-50	117	160	85
2	1	6	"pulA"	"19CellW_B6"	0	118	378	311
2	2	6	"hysA"	"51CellW_F6"	0	119	254	147
2	3	6	"spr0328"	"26CellW_J6"	0	120	410	81
2	4	6	"lytB"	"31CellW_N6"	-50	121	288	-145
2	5	6	"prtA"	"20CellW_B10"	0	122	551	399
2	6	6	"bgaA"	"43CellW_F10"	0	123	443	294
2	7	6	"nanA"	"46CellW_J10"	-50	124	369	-176
2	8	6	"spr1652/pfbA"	"25CellW_N10"	0	125	584	300
2	9	6	"nisP"	"39CellW_B14"	0	126	275	210
2	1	7	"bgaA"	"43CellW_F10"	-50	127	779	705
2	2	7	"nanA"	"46CellW_J10"	0	128	436	322
2	3	7	"spr1652/pfbA"	"25CellW_N10"	0	129	941	852
2	4	7	"nisP"	"39CellW_B14"	0	130	556	482
2	5	7	"spr1906"	"73CellW_F14"	0	131	362	277
2	6	7	"psrP"	"71CellW_B2"	-50	132	940	374
2	7	7	"pblB_nt"	"48CellW_F2"	-50	133	623	22
2	8	7	"pblB_ct"	"49CellW_J2"	0	134	1164	715
2	9	7	"spr0075/pfbB"	"24CellW_N2"	0	135	624	540
2	1	8	"psrP"	"71CellW_B2"	0	136	811	739
2	2	8	"pblB_nt"	"48CellW_F2"	0	137	586	381
2	3	8	"pblB_ct"	"49CellW_J2"	0	138	1238	1032
2	4	8	"spr0075/pfbB"	"24CellW_N2"	0	139	599	515
2	5	8	"pulA"	"19CellW_B6"	0	140	262	185
2	6	8	"hysA"	"51CellW_F6"	0	141	1125	1044
2	7	8	"spr0328"	"26CellW_J6"	0	142	721	636
2	8	8	"lytB"	"31CellW_N6"	-50	143	164	79
2	9	8	"prtA"	"20CellW_B10"	0	144	579	491
3	1	1	"nanB"	"58Secret_O6"	0	145	1592	1486
3	2	1	"spr1875"	"7Secret_C10"	0	146	960	884
3	3	1	"galU"	"21Secret_G10"	0	147	770	688
3	4	1	"cbpA"	"5Secret_K10"	0	148	690	596
3	5	1	"gsp_781"	"2Secret_O10"	0	149	1333	1241
3	6	1	"Control_1"	"C14"	0	150	8318	8226
3	7	1	"Control_2"	"G14"	0	151	124	28
3	8	1	"Buffer"	"Normaliz_K14"	-50	152	106	3
3	9	1	"Buffer"	"Normaliz_O14"	-50	153	105	-4
3	1	2	"Control_1"	"C14"	0	154	8186	8070
3	2	2	"Control_2"	"G14"	-50	155	83	1
3	3	2	"bloodAB"	"59Secret_C2"	0	156	941	427
3	4	2	"strH"	"32Secret_G2"	-50	157	909	246
3	5	2	"lysM"	"50Secret_K2"	0	158	607	444
3	6	2	"lytB"	"63Secret_O2"	0	159	825	558
3	7	2	"phtE"	"45Secret_C6"	0	160	1390	895
3	8	2	"spr0931"	"36Secret_G6"	0	161	1407	1142
3	9	2	"lytC"	"56Secret_K6"	0	162	1600	1161
3	1	3	"lytB"	"63Secret_O2"	0	163	570	437
3	2	3	"phtE"	"45Secret_C6"	0	164	687	592
3	3	3	"spr0931"	"36Secret_G6"	0	165	740	627
3	4	3	"lytC"	"56Secret_K6"	0	166	956	499
3	5	3	"nanB"	"58Secret_O6"	0	167	1622	1442
3	6	3	"spr1875"	"7Secret_C10"	0	168	994	839
3	7	3	"galU"	"21Secret_G10"	0	169	529	54
3	8	3	"cbpA"	"5Secret_K10"	0	170	408	-213
3	9	3	"gsp_781"	"2Secret_O10"	0	171	2024	799
3	1	4	"spr1875"	"7Secret_C10"	0	172	975	856
3	2	4	"galU"	"21Secret_G10"	0	173	852	745
3	3	4	"cbpA"	"5Secret_K10"	0	174	344	232
3	4	4	"gsp_781"	"2Secret_O10"	0	175	1214	1031
3	5	4	"Control_1"	"C14"	0	176	10562	10415
3	6	4	"Control_2"	"G14"	-50	177	131	17
3	7	4	"bloodAB"	"59Secret_C2"	-50	178	966	325
3	8	4	"strH"	"32Secret_G2"	-50	179	930	179
3	9	4	"lysM"	"50Secret_K2"	0	180	826	292
3	1	5	"Control_2"	"G14"	0	181	307	214
3	2	5	"bloodAB"	"59Secret_C2"	0	182	935	544
3	3	5	"strH"	"32Secret_G2"	-50	183	849	148
3	4	5	"lysM"	"50Secret_K2"	0	184	801	543
3	5	5	"lytB"	"63Secret_O2"	0	185	655	487
3	6	5	"phtE"	"45Secret_C6"	0	186	727	607
3	7	5	"spr0931"	"36Secret_G6"	0	187	863	740
3	8	5	"lytC"	"56Secret_K6"	0	188	876	761
3	9	5	"nanB"	"58Secret_O6"	0	189	1832	1734
3	1	6	"phtE"	"45Secret_C6"	0	190	643	543
3	2	6	"spr0931"	"36Secret_G6"	0	191	845	709
3	3	6	"lytC"	"56Secret_K6"	0	192	806	578
3	4	6	"nanB"	"58Secret_O6"	0	193	1473	1320
3	5	6	"spr1875"	"7Secret_C10"	0	194	948	801
3	6	6	"galU"	"21Secret_G10"	0	195	783	552
3	7	6	"cbpA"	"5Secret_K10"	0	196	429	315
3	8	6	"gsp_781"	"2Secret_O10"	0	197	1370	1280
3	9	6	"Control_1"	"C14"	0	198	10571	10482
3	1	7	"galU"	"21Secret_G10"	0	199	837	603
3	2	7	"cbpA"	"5Secret_K10"	0	200	430	284
3	3	7	"gsp_781"	"2Secret_O10"	0	201	1365	1229
3	4	7	"Control_1"	"C14"	0	202	9929	9785
3	5	7	"Control_2"	"G14"	-50	203	166	22
3	6	7	"bloodAB"	"59Secret_C2"	0	204	933	272
3	7	7	"strH"	"32Secret_G2"	-50	205	886	183
3	8	7	"lysM"	"50Secret_K2"	0	206	531	441
3	9	7	"lytB"	"63Secret_O2"	0	207	843	756
3	1	8	"bloodAB"	"59Secret_C2"	0	208	1003	827
3	2	8	"strH"	"32Secret_G2"	-50	209	1011	570
3	3	8	"lysM"	"50Secret_K2"	-50	210	999	809
3	4	8	"lytB"	"63Secret_O2"	0	211	736	556
3	5	8	"phtE"	"45Secret_C6"	0	212	793	629
3	6	8	"spr0931"	"36Secret_G6"	0	213	1074	915
3	7	8	"lytC"	"56Secret_K6"	0	214	843	718
3	8	8	"nanB"	"58Secret_O6"	0	215	1919	1823
3	9	8	"spr1875"	"7Secret_C10"	0	216	1335	1216
4	1	1	"Control_10"	"P6"	-50	217	67	-3
4	2	1	"Control_11"	"D10"	-50	218	57	-2
4	3	1	"Control_12"	"H10"	0	219	387	331
4	4	1	"Buffer"	"Normaliz_L10"	0	220	54	2
4	5	1	"Buffer"	"Normaliz_P10"	-50	221	46	-3
4	6	1	"Control+"	"Rango0.2_D14"	0	222	719	668
4	7	1	"Control+"	"Rango0.1_H14"	0	223	59	13
4	8	1	"Buffer"	"Normaliz_L14"	-50	224	46	1
4	9	1	"Buffer"	"Normaliz_P14"	-50	225	48	-3
4	1	2	"Control+"	"Rango0.2_D14"	0	226	1317	1212
4	2	2	"Control+"	"Rango0.1_H14"	0	227	86	28
4	3	2	"Control_3"	"D2"	-50	228	53	-2
4	4	2	"Control_4"	"H2"	-50	229	55	1
4	5	2	"Control_5"	"L2"	0	230	91	41
4	6	2	"Control_6"	"P2"	-50	231	47	-3
4	7	2	"Control_7"	"D6"	-50	232	44	-4
4	8	2	"Control_8"	"H6"	-50	233	46	-1
4	9	2	"Control_9"	"L6"	-50	234	48	-4
4	1	3	"Control_6"	"P2"	-50	235	67	-7
4	2	3	"Control_7"	"D6"	-50	236	60	-3
4	3	3	"Control_8"	"H6"	-50	237	58	0
4	4	3	"Control_9"	"L6"	-50	238	53	-1
4	5	3	"Control_10"	"P6"	-50	239	48	-3
4	6	3	"Control_11"	"D10"	-50	240	49	-1
4	7	3	"Control_12"	"H10"	0	241	442	393
4	8	3	"Buffer"	"Normaliz_L10"	0	242	57	8
4	9	3	"Buffer"	"Normaliz_P10"	-50	243	51	-3
4	1	4	"Control_11"	"D10"	-50	244	68	-4
4	2	4	"Control_12"	"H10"	0	245	669	607
4	3	4	"Buffer"	"Normaliz_L10"	-50	246	61	2
4	4	4	"Buffer"	"Normaliz_P10"	-50	247	50	-7
4	5	4	"Control+"	"Rango0.2_D14"	0	248	1111	1058
4	6	4	"Control+"	"Rango0.1_H14"	-50	249	62	9
4	7	4	"Control_3"	"D2"	-50	250	48	-2
4	8	4	"Control_4"	"H2"	-50	251	53	3
4	9	4	"Control_5"	"L2"	-50	252	59	5
4	1	5	"Control+"	"Rango0.1_H14"	0	253	2546	2466
4	2	5	"Control_3"	"D2"	-50	254	58	-5
4	3	5	"Control_4"	"H2"	-50	255	66	8
4	4	5	"Control_5"	"L2"	0	256	76	20
4	5	5	"Control_6"	"P2"	-50	257	49	-5
4	6	5	"Control_7"	"D6"	-50	258	48	-4
4	7	5	"Control_8"	"H6"	-50	259	50	-2
4	8	5	"Control_9"	"L6"	-50	260	52	2
4	9	5	"Control_10"	"P6"	-50	261	49	-2
4	1	6	"Control_7"	"D6"	-50	262	67	-8
4	2	6	"Control_8"	"H6"	-50	263	64	1
4	3	6	"Control_9"	"L6"	-50	264	59	1
4	4	6	"Control_10"	"P6"	-50	265	50	-4
4	5	6	"Control_11"	"D10"	-50	266	49	-3
4	6	6	"Control_12"	"H10"	0	267	522	472
4	7	6	"Buffer"	"Normaliz_L10"	-50	268	53	1
4	8	6	"Buffer"	"Normaliz_P10"	-50	269	51	0
4	9	6	"Control+"	"Rango0.2_D14"	0	270	992	939
4	1	7	"Control_12"	"H10"	0	271	735	664
4	2	7	"Buffer"	"Normaliz_L10"	-50	272	64	0
4	3	7	"Buffer"	"Normaliz_P10"	-50	273	54	-1
4	4	7	"Control+"	"Rango0.2_D14"	0	274	1431	1379
4	5	7	"Control+"	"Rango0.1_H14"	0	275	66	17
4	6	7	"Control_3"	"D2"	-50	276	48	-1
4	7	7	"Control_4"	"H2"	0	277	56	5
4	8	7	"Control_5"	"L2"	-50	278	59	7
4	9	7	"Control_6"	"P2"	-50	279	51	-3
4	1	8	"Control_3"	"D2"	-50	280	71	0
4	2	8	"Control_4"	"H2"	-50	281	66	4
4	3	8	"Control_5"	"L2"	-50	282	59	5
4	4	8	"Control_6"	"P2"	-50	283	49	-1
4	5	8	"Control_7"	"D6"	-50	284	50	0
4	6	8	"Control_8"	"H6"	-50	285	49	0
4	7	8	"Control_9"	"L6"	-50	286	53	1
4	8	8	"Control_10"	"P6"	-50	287	50	0
4	9	8	"Control_11"	"D10"	-50	288	52	-3
5	1	1	"GADPH"	"68Cyt_M5"	0	289	833	785
5	2	1	"abc_sbp_2"	"30Lip_A9"	0	290	969	916
5	3	1	"abc_sbp"	"29Lip_E9"	0	291	606	557
5	4	1	"spr0174"	"79Lip_I9"	0	292	367	317
5	5	1	"aliA"	"10Lip_M9"	0	293	507	450
5	6	1	"slrA"	"17Lip_A13"	0	294	724	653
5	7	1	"spr0747"	"37Lip_E13"	0	295	977	887
5	8	1	"Buffer"	"Normaliz_I13"	-50	296	103	16
5	9	1	"Buffer"	"Normaliz_M13"	-50	297	84	9
5	1	2	"slrA"	"17Lip_A13"	0	298	613	566
5	2	2	"spr0747"	"37Lip_E13"	0	299	526	476
5	3	2	"spxB"	"13Cyt_A1"	0	300	812	763
5	4	2	"clpP"	"66Cyt_E1"	0	301	727	678
5	5	2	"pavA"	"69Cyt_I1"	0	302	934	546
5	6	2	"eno"	"14Cyt_M1"	0	303	1301	560
5	7	2	"PppA"	"70Cyt_A5"	0	304	1343	462
5	8	2	"ply"	"11Cyt_E5"	0	305	1539	868
5	9	2	"lytA"	"12Cyt_I5"	0	306	2893	2795
5	1	3	"eno"	"14Cyt_M1"	0	307	1190	1143
5	2	3	"PppA"	"70Cyt_A5"	0	308	728	679
5	3	3	"ply"	"11Cyt_E5"	0	309	1102	1054
5	4	3	"lytA"	"12Cyt_I5"	0	310	1396	1348
5	5	3	"GADPH"	"68Cyt_M5"	0	311	775	722
5	6	3	"abc_sbp_2"	"30Lip_A9"	0	312	867	400
5	7	3	"abc_sbp"	"29Lip_E9"	0	313	708	93
5	8	3	"spr0174"	"79Lip_I9"	0	314	1038	226
5	9	3	"aliA"	"10Lip_M9"	0	315	1686	1088
5	1	4	"abc_sbp_2"	"30Lip_A9"	0	316	896	849
5	2	4	"abc_sbp"	"29Lip_E9"	0	317	490	443
5	3	4	"spr0174"	"79Lip_I9"	0	318	313	265
5	4	4	"aliA"	"10Lip_M9"	0	319	376	328
5	5	4	"slrA"	"17Lip_A13"	0	320	475	428
5	6	4	"spr0747"	"37Lip_E13"	0	321	579	527
5	7	4	"spxB"	"13Cyt_A1"	0	322	870	794
5	8	4	"clpP"	"66Cyt_E1"	0	323	1046	607
5	9	4	"pavA"	"69Cyt_I1"	0	324	1196	1070
5	1	5	"spr0747"	"37Lip_E13"	0	325	536	488
5	2	5	"spxB"	"13Cyt_A1"	0	326	811	764
5	3	5	"clpP"	"66Cyt_E1"	0	327	741	695
5	4	5	"pavA"	"69Cyt_I1"	0	328	635	588
5	5	5	"eno"	"14Cyt_M1"	0	329	1135	1083
5	6	5	"PppA"	"70Cyt_A5"	0	330	654	601
5	7	5	"ply"	"11Cyt_E5"	0	331	1087	1032
5	8	5	"lytA"	"12Cyt_I5"	0	332	1643	1580
5	9	5	"GADPH"	"68Cyt_M5"	0	333	992	915
5	1	6	"PppA"	"70Cyt_A5"	0	334	766	716
5	2	6	"ply"	"11Cyt_E5"	0	335	1092	1045
5	3	6	"lytA"	"12Cyt_I5"	0	336	1499	1454
5	4	6	"GADPH"	"68Cyt_M5"	0	337	696	649
5	5	6	"abc_sbp_2"	"30Lip_A9"	0	338	808	758
5	6	6	"abc_sbp"	"29Lip_E9"	0	339	420	365
5	7	6	"spr0174"	"79Lip_I9"	0	340	325	266
5	8	6	"aliA"	"10Lip_M9"	0	341	462	405
5	9	6	"slrA"	"17Lip_A13"	0	342	615	538
5	1	7	"abc_sbp"	"29Lip_E9"	0	343	627	577
5	2	7	"spr0174"	"79Lip_I9"	0	344	285	238
5	3	7	"aliA"	"10Lip_M9"	0	345	382	336
5	4	7	"slrA"	"17Lip_A13"	0	346	479	431
5	5	7	"spr0747"	"37Lip_E13"	0	347	475	425
5	6	7	"spxB"	"13Cyt_A1"	0	348	764	712
5	7	7	"clpP"	"66Cyt_E1"	0	349	746	687
5	8	7	"pavA"	"69Cyt_I1"	0	350	673	616
5	9	7	"eno"	"14Cyt_M1"	0	351	1291	1224
5	1	8	"spxB"	"13Cyt_A1"	0	352	899	847
5	2	8	"clpP"	"66Cyt_E1"	0	353	800	754
5	3	8	"pavA"	"69Cyt_I1"	0	354	669	623
5	4	8	"eno"	"14Cyt_M1"	0	355	1105	1058
5	5	8	"PppA"	"70Cyt_A5"	0	356	668	620
5	6	8	"ply"	"11Cyt_E5"	0	357	1065	1017
5	7	8	"lytA"	"12Cyt_I5"	0	358	1424	1373
5	8	8	"GADPH"	"68Cyt_M5"	0	359	712	663
5	9	8	"abc_sbp_2"	"30Lip_A9"	0	360	864	804
6	1	1	"psaA"	"6Lip_N5"	0	361	2607	2487
6	2	1	"ABC_SBP"	"57Lip_B9"	0	362	2277	2157
6	3	1	"ABC_SBP"	"52Lip_F9"	0	363	1624	1502
6	4	1	"piuA"	"18Lip_J9"	0	364	955	835
6	5	1	"amiA"	"3Lip_N9"	0	365	1024	920
6	6	1	"msmE"	"78Lip_B13"	0	366	1374	1290
6	7	1	"MalX"	"22Lip_F13"	0	367	1142	1070
6	8	1	"Buffer"	"Normaliz_J13"	-50	368	89	14
6	9	1	"Buffer"	"Normaliz_N13"	-50	369	82	10
6	1	2	"msmE"	"78Lip_B13"	0	370	1263	1151
6	2	2	"MalX"	"22Lip_F13"	0	371	1213	1096
6	3	2	"prsA_ppmA"	"16Lip_B1"	0	372	1190	1073
6	4	2	"lmb"	"33Lip_F1"	0	373	1174	1056
6	5	2	"piaA"	"15Lip_J1"	0	374	1492	1385
6	6	2	"phtA"	"55Lip_N1"	0	375	1226	1136
6	7	2	"glnH"	"28Lip_B5"	0	376	1221	1133
6	8	2	"pstS"	"80Lip_F5"	0	377	1594	1485
6	9	2	"aliB"	"1Lip_J5"	0	378	1057	971
6	1	3	"phtA"	"55Lip_N1"	0	379	1353	1250
6	2	3	"glnH"	"28Lip_B5"	0	380	1631	1520
6	3	3	"pstS"	"80Lip_F5"	0	381	936	819
6	4	3	"aliB"	"1Lip_J5"	0	382	970	852
6	5	3	"psaA"	"6Lip_N5"	0	383	2117	2010
6	6	3	"ABC_SBP"	"57Lip_B9"	0	384	1828	1735
6	7	3	"ABC_SBP"	"52Lip_F9"	0	385	582	370
6	8	3	"piuA"	"18Lip_J9"	0	386	831	353
6	9	3	"amiA"	"3Lip_N9"	0	387	936	643
6	1	4	"ABC_SBP"	"57Lip_B9"	0	388	2142	2036
6	2	4	"ABC_SBP"	"52Lip_F9"	0	389	1198	1084
6	3	4	"piuA"	"18Lip_J9"	0	390	768	644
6	4	4	"amiA"	"3Lip_N9"	0	391	860	736
6	5	4	"msmE"	"78Lip_B13"	0	392	965	859
6	6	4	"MalX"	"22Lip_F13"	0	393	982	883
6	7	4	"prsA_ppmA"	"16Lip_B1"	0	394	1115	530
6	8	4	"lmb"	"33Lip_F1"	-50	395	925	158
6	9	4	"piaA"	"15Lip_J1"	0	396	1102	418
6	1	5	"MalX"	"22Lip_F13"	0	397	1491	1381
6	2	5	"prsA_ppmA"	"16Lip_B1"	0	398	975	866
6	3	5	"lmb"	"33Lip_F1"	0	399	1055	942
6	4	5	"piaA"	"15Lip_J1"	0	400	1337	1221
6	5	5	"phtA"	"55Lip_N1"	0	401	1071	965
6	6	5	"glnH"	"28Lip_B5"	0	402	1416	1319
6	7	5	"pstS"	"80Lip_F5"	0	403	972	828
6	8	5	"aliB"	"1Lip_J5"	0	404	969	371
6	9	5	"psaA"	"6Lip_N5"	0	405	1964	1258
6	1	6	"glnH"	"28Lip_B5"	0	406	1673	1571
6	2	6	"pstS"	"80Lip_F5"	0	407	988	889
6	3	6	"aliB"	"1Lip_J5"	0	408	797	678
6	4	6	"psaA"	"6Lip_N5"	0	409	2040	1899
6	5	6	"ABC_SBP"	"57Lip_B9"	0	410	1774	1652
6	6	6	"ABC_SBP"	"52Lip_F9"	0	411	926	815
6	7	6	"piuA"	"18Lip_J9"	0	412	704	597
6	8	6	"amiA"	"3Lip_N9"	0	413	790	695
6	9	6	"msmE"	"78Lip_B13"	0	414	1015	926
6	1	7	"ABC_SBP"	"52Lip_F9"	0	415	1642	1529
6	2	7	"piuA"	"18Lip_J9"	0	416	718	620
6	3	7	"amiA"	"3Lip_N9"	0	417	785	661
6	4	7	"msmE"	"78Lip_B13"	0	418	893	742
6	5	7	"MalX"	"22Lip_F13"	0	419	1092	963
6	6	7	"prsA_ppmA"	"16Lip_B1"	0	420	1013	891
6	7	7	"lmb"	"33Lip_F1"	0	421	1164	1060
6	8	7	"piaA"	"15Lip_J1"	0	422	1180	1090
6	9	7	"phtA"	"55Lip_N1"	0	423	1119	1036
6	1	8	"prsA_ppmA"	"16Lip_B1"	0	424	1199	1082
6	2	8	"lmb"	"33Lip_F1"	0	425	1233	1141
6	3	8	"piaA"	"15Lip_J1"	0	426	1429	1335
6	4	8	"phtA"	"55Lip_N1"	0	427	960	857
6	5	8	"glnH"	"28Lip_B5"	0	428	1555	1444
6	6	8	"pstS"	"80Lip_F5"	0	429	958	850
6	7	8	"aliB"	"1Lip_J5"	0	430	1039	941
6	8	8	"psaA"	"6Lip_N5"	0	431	2128	2033
6	9	8	"ABC_SBP"	"57Lip_B9"	0	432	1906	1822
7	1	1	"cbpF"	"74N_term_wCS_O5"	0	433	496	361
7	2	1	"spr0693"	"34N_term_C9"	0	434	890	804
7	3	1	"ezrA"	"75N_term_G9"	0	435	656	564
7	4	1	"pepXP"	"72N_term_K9"	0	436	1024	724
7	5	1	"phtD"	"44N_term_O9"	0	437	2257	1622
7	6	1	"phpA"	"27N_term_C13"	0	438	1762	1496
7	7	1	"srtA"	"64N_term_wCS_G13"	0	439	1993	1883
7	8	1	"Buffer"	"Normaliz_K13"	-50	440	93	13
7	9	1	"Buffer"	"Normaliz_O13"	-50	441	78	11
7	1	2	"phpA"	"27N_term_C13"	0	442	865	752
7	2	2	"srtA"	"64N_term_wCS_G13"	0	443	1025	922
7	3	2	"adcA"	"23Lip_C1"	0	444	652	541
7	4	2	"sp_2093"	"76N_term_G1"	0	445	434	44
7	5	2	"comB"	"54N_term_K1"	0	446	1430	832
7	6	2	"pspA"	"4N_term_O1"	0	447	1641	667
7	7	2	"pbpX"	"41N_term_C5"	0	448	2103	1185
7	8	2	"pbpA"	"9N_term_G5"	0	449	407	305
7	9	2	"spr0334"	"42Cyt_TMH_K5"	0	450	1422	1341
7	1	3	"pspA"	"4N_term_O1"	0	451	1055	953
7	2	3	"pbpX"	"41N_term_C5"	0	452	752	644
7	3	3	"pbpA"	"9N_term_G5"	0	453	205	95
7	4	3	"spr0334"	"42Cyt_TMH_K5"	0	454	1091	966
7	5	3	"cbpF"	"74N_term_wCS_O5"	0	455	562	425
7	6	3	"spr0693"	"34N_term_C9"	0	456	756	429
7	7	3	"ezrA"	"75N_term_G9"	0	457	776	545
7	8	3	"pepXP"	"72N_term_K9"	0	458	822	704
7	9	3	"phtD"	"44N_term_O9"	0	459	2666	2540
7	1	4	"spr0693"	"34N_term_C9"	0	460	731	630
7	2	4	"ezrA"	"75N_term_G9"	0	461	611	491
7	3	4	"pepXP"	"72N_term_K9"	0	462	734	619
7	4	4	"phtD"	"44N_term_O9"	0	463	605	483
7	5	4	"phpA"	"27N_term_C13"	0	464	671	545
7	6	4	"srtA"	"64N_term_wCS_G13"	0	465	1044	929
7	7	4	"adcA"	"23Lip_C1"	0	466	747	637
7	8	4	"sp_2093"	"76N_term_G1"	0	467	489	379
7	9	4	"comB"	"54N_term_K1"	0	468	750	638
7	1	5	"srtA"	"64N_term_wCS_G13"	0	469	1481	1385
7	2	5	"adcA"	"23Lip_C1"	0	470	615	510
7	3	5	"sp_2093"	"76N_term_G1"	0	471	522	411
7	4	5	"comB"	"54N_term_K1"	0	472	392	269
7	5	5	"pspA"	"4N_term_O1"	0	473	821	700
7	6	5	"pbpX"	"41N_term_C5"	0	474	803	696
7	7	5	"pbpA"	"9N_term_G5"	0	475	203	101
7	8	5	"spr0334"	"42Cyt_TMH_K5"	0	476	1208	1101
7	9	5	"cbpF"	"74N_term_wCS_O5"	0	477	608	506
7	1	6	"pbpX"	"41N_term_C5"	0	478	976	880
7	2	6	"pbpA"	"9N_term_G5"	0	479	173	76
7	3	6	"spr0334"	"42Cyt_TMH_K5"	0	480	852	750
7	4	6	"cbpF"	"74N_term_wCS_O5"	0	481	546	423
7	5	6	"spr0693"	"34N_term_C9"	0	482	617	481
7	6	6	"ezrA"	"75N_term_G9"	0	483	614	495
7	7	6	"pepXP"	"72N_term_K9"	0	484	751	640
7	8	6	"phtD"	"44N_term_O9"	0	485	700	590
7	9	6	"phpA"	"27N_term_C13"	0	486	857	757
7	1	7	"ezrA"	"75N_term_G9"	0	487	690	595
7	2	7	"pepXP"	"72N_term_K9"	0	488	685	572
7	3	7	"phtD"	"44N_term_O9"	0	489	632	520
7	4	7	"phpA"	"27N_term_C13"	0	490	870	743
7	5	7	"srtA"	"64N_term_wCS_G13"	0	491	1058	934
7	6	7	"adcA"	"23Lip_C1"	0	492	658	550
7	7	7	"sp_2093"	"76N_term_G1"	0	493	437	329
7	8	7	"comB"	"54N_term_K1"	0	494	405	301
7	9	7	"pspA"	"4N_term_O1"	0	495	1053	947
7	1	8	"adcA"	"23Lip_C1"	0	496	768	680
7	2	8	"sp_2093"	"76N_term_G1"	0	497	428	324
7	3	8	"comB"	"54N_term_K1"	0	498	362	262
7	4	8	"pspA"	"4N_term_O1"	0	499	856	755
7	5	8	"pbpX"	"41N_term_C5"	0	500	854	760
7	6	8	"pbpA"	"9N_term_G5"	0	501	216	120
7	7	8	"spr0334"	"42Cyt_TMH_K5"	0	502	1112	1018
7	8	8	"cbpF"	"74N_term_wCS_O5"	0	503	594	495
7	9	8	"spr0693"	"34N_term_C9"	0	504	652	545
8	1	1	"pbp1b"	"47Cyt_TMH_P5"	0	505	1720	1663
8	2	1	"pcpA"	"62N_term_wCS_D9"	0	506	173	120
8	3	1	"sphtra"	"8N_term_H9"	0	507	350	296
8	4	1	"cps4C"	"97Mult_L9"	0	508	378	318
8	5	1	"rrgB"	"95Mult_P9"	0	509	503	229
8	6	1	"TMP"	"96Mult_D13"	0	510	992	837
8	7	1	"LambdaSa04"	"94Mult_H13"	-50	511	96	37
8	8	1	"Buffer"	"Normaliz_L13"	-50	512	59	3
8	9	1	"Buffer"	"Normaliz_P13"	-50	513	54	1
8	1	2	"TMP"	"96Mult_D13"	0	514	365	312
8	2	2	"LambdaSa04"	"94Mult_H13"	-50	515	78	24
8	3	2	"potD"	"65N_term_D1"	0	516	1168	1112
8	4	2	"pgdA"	"40N_term_H1"	0	517	1243	849
8	5	2	"spr1370"	"38Cyt_TMH_L1"	-50	518	855	205
8	6	2	"spr1418"	"82N_term_P1"	0	519	1593	1035
8	7	2	"stkP"	"67Cyt_TMH_D5"	0	520	999	157
8	8	2	"spr1584"	"83N_term_H5"	0	521	2196	1092
8	9	2	"pbp2A"	"53N_term_L5"	0	522	2441	1837
8	1	3	"spr1418"	"82N_term_P1"	0	523	1519	1464
8	2	3	"stkP"	"67Cyt_TMH_D5"	0	524	825	769
8	3	3	"spr1584"	"83N_term_H5"	0	525	1145	1089
8	4	3	"pbp2A"	"53N_term_L5"	0	526	936	862
8	5	3	"pbp1b"	"47Cyt_TMH_P5"	0	527	1416	1275
8	6	3	"pcpA"	"62N_term_wCS_D9"	0	528	185	60
8	7	3	"sphtra"	"8N_term_H9"	-50	529	133	-462
8	8	3	"cps4C"	"97Mult_L9"	0	530	394	-322
8	9	3	"rrgB"	"95Mult_P9"	0	531	176	55
8	1	4	"pcpA"	"62N_term_wCS_D9"	0	532	184	126
8	2	4	"sphtra"	"8N_term_H9"	0	533	136	79
8	3	4	"cps4C"	"97Mult_L9"	0	534	323	267
8	4	4	"rrgB"	"95Mult_P9"	0	535	220	162
8	5	4	"TMP"	"96Mult_D13"	0	536	376	318
8	6	4	"LambdaSa04"	"94Mult_H13"	-50	537	78	21
8	7	4	"potD"	"65N_term_D1"	0	538	1253	1199
8	8	4	"pgdA"	"40N_term_H1"	0	539	1349	1299
8	9	4	"spr1370"	"38Cyt_TMH_L1"	0	540	1066	1000
8	1	5	"LambdaSa04"	"94Mult_H13"	-50	541	93	36
8	2	5	"potD"	"65N_term_D1"	0	542	1371	1317
8	3	5	"pgdA"	"40N_term_H1"	0	543	1309	1257
8	4	5	"spr1370"	"38Cyt_TMH_L1"	0	544	1044	990
8	5	5	"spr1418"	"82N_term_P1"	0	545	1401	1337
8	6	5	"stkP"	"67Cyt_TMH_D5"	0	546	704	619
8	7	5	"spr1584"	"83N_term_H5"	0	547	1053	989
8	8	5	"pbp2A"	"53N_term_L5"	0	548	992	931
8	9	5	"pbp1b"	"47Cyt_TMH_P5"	0	549	1246	1187
8	1	6	"stkP"	"67Cyt_TMH_D5"	0	550	901	842
8	2	6	"spr1584"	"83N_term_H5"	0	551	1147	1091
8	3	6	"pbp2A"	"53N_term_L5"	0	552	1128	1076
8	4	6	"pbp1b"	"47Cyt_TMH_P5"	0	553	1272	1217
8	5	6	"pcpA"	"62N_term_wCS_D9"	0	554	150	82
8	6	6	"sphtra"	"8N_term_H9"	-50	555	142	47
8	7	6	"cps4C"	"97Mult_L9"	0	556	322	210
8	8	6	"rrgB"	"95Mult_P9"	0	557	385	203
8	9	6	"TMP"	"96Mult_D13"	0	558	379	314
8	1	7	"sphtra"	"8N_term_H9"	0	559	149	90
8	2	7	"cps4C"	"97Mult_L9"	0	560	363	307
8	3	7	"rrgB"	"95Mult_P9"	0	561	146	92
8	4	7	"TMP"	"96Mult_D13"	0	562	366	308
8	5	7	"LambdaSa04"	"94Mult_H13"	-50	563	85	26
8	6	7	"potD"	"65N_term_D1"	0	564	1277	1218
8	7	7	"pgdA"	"40N_term_H1"	0	565	1327	1271
8	8	7	"spr1370"	"38Cyt_TMH_L1"	0	566	1018	917
8	9	7	"spr1418"	"82N_term_P1"	0	567	1213	1151
8	1	8	"potD"	"65N_term_D1"	0	568	1527	1471
8	2	8	"pgdA"	"40N_term_H1"	0	569	1378	1325
8	3	8	"spr1370"	"38Cyt_TMH_L1"	0	570	1153	1099
8	4	8	"spr1418"	"82N_term_P1"	0	571	1290	1234
8	5	8	"stkP"	"67Cyt_TMH_D5"	0	572	737	681
8	6	8	"spr1584"	"83N_term_H5"	0	573	1150	1096
8	7	8	"pbp2A"	"53N_term_L5"	0	574	1039	980
8	8	8	"pbp1b"	"47Cyt_TMH_P5"	0	575	1333	1268
8	9	8	"pcpA"	"62N_term_wCS_D9"	0	576	210	153
