# Supplementary material for: Data in support of proteomic analysis of pneumococcal pediatric clinical isolates to construct a protein array
Source: Data Brief. 2016 Feb 5;6:917–22. doi: 10.1016/j.dib.2016.01.057 (PMC4758182; doi:10.1016/j.dib.2016.01.057)
Supplement: Supplementary file 4 — Supplementary material [file mmc4.zip › Protein array raw data/IgG/C1_Sv29bis_IgG-Cy3.txt]

ATF	1.0
31	9    
"Type=GenePix Export 3"
"DateTime=2014/06/12 13:56:36"
"Settings=C:\Documents and Settings\Usuario\Escritorio\Datos Usuarios\Alfonso\Resultados ensayo\Junio 2014\Escaneado_12-6-14\Suero v29bis\Sv29bis_IgG-Cy3.gps"
"GalFile=C:\Documents and Settings\Usuario\Escritorio\Datos Usuarios\Alfonso\Gals\Gal_Alfonso.2.gal"
"PixelSize=5"
"Wavelengths=n/a	532"
"ImageFiles=n/a	C:\Documents and Settings\Usuario\Escritorio\Datos Usuarios\Alfonso\Resultados ensayo\Junio 2014\Escaneado_12-6-14\Suero v29bis\Sv29bis_IgG-Cy3.tif 1"
"NormalizationMethod=None"
"NormalizationFactors=n/a	1"
"JpegImage="
"StdDev=Type 1"
"RatioFormulations=W1/W2 (/532)"
"Barcode="
"BackgroundSubtraction=LocalFeature"
"ImageOrigin=0, 0"
"JpegOrigin=3365, 2280"
"Creator=GenePix Pro 4.1.1.4"
"Scanner=GenePix 4000B [92870]"
"FocusPosition=0"
"Temperature=28.34"
"LinesAveraged=1"
"Comment="
"PMTGain=n/a	410"
"ScanPower=n/a	100"
"LaserPower=n/a	2.91"
"LaserOnTime=n/a	43732"
"Filters=n/a	"
"ScanRegion=632,384,3848,1784"
"Supplier=BioRobotics"
"ArrayerSoftwareName=TAS Application Suite (MicroGrid II)"
"ArrayerSoftwareVersion=2.6.0.1"
"Block"	"Column"	"Row"	"Name"	"ID"	"Flags"	"Index"	"F532 Median"	"F532 Median - B532"
1	1	1	"ABC_N/P"	"90Mult_M8"	0	1	200	119
1	2	1	"spr1221"	"99Mult_A12"	0	2	228	148
1	3	1	"spr1403"	"91Mult_E12"	0	3	223	149
1	4	1	"spr1496"	"92Mult_I12"	0	4	133	61
1	5	1	"ABC_NP"	"100Mult_M12"	0	5	345	271
1	6	1	"SP_0462"	"77CellW_A16"	0	6	368	297
1	7	1	"SP_0464"	"81CellW_E16"	-50	7	120	44
1	8	1	"Buffer"	"Normaliz_I16"	-50	8	71	2
1	9	1	"Buffer"	"Normaliz_M16"	-50	9	67	1
1	1	2	"SP_0462"	"77CellW_A16"	0	10	427	348
1	2	2	"SP_0464"	"81CellW_E16"	0	11	183	86
1	3	2	"fstH"	"84Mult_A4"	0	12	550	432
1	4	2	"comA"	"85Mult_E4"	0	13	229	120
1	5	2	"zmpB"	"86Mult_I4"	-50	14	394	139
1	6	2	"spr0601"	"98Mult_M4"	0	15	231	75
1	7	2	"celB"	"87Mult_A8"	0	16	309	222
1	8	2	"iga"	"88Mult_E8"	0	17	887	810
1	9	2	"glnP"	"89Mult_I8"	0	18	236	168
1	1	3	"spr0601"	"98Mult_M4"	0	19	199	121
1	2	3	"celB"	"87Mult_A8"	0	20	132	48
1	3	3	"iga"	"88Mult_E8"	0	21	309	235
1	4	3	"glnP"	"89Mult_I8"	-50	22	217	131
1	5	3	"ABC_N/P"	"90Mult_M8"	-50	23	224	113
1	6	3	"spr1221"	"99Mult_A12"	0	24	277	188
1	7	3	"spr1403"	"91Mult_E12"	0	25	239	152
1	8	3	"spr1496"	"92Mult_I12"	0	26	214	134
1	9	3	"ABC_NP"	"100Mult_M12"	0	27	620	547
1	1	4	"spr1221"	"99Mult_A12"	0	28	216	131
1	2	4	"spr1403"	"91Mult_E12"	0	29	160	74
1	3	4	"spr1496"	"92Mult_I12"	-50	30	94	20
1	4	4	"ABC_NP"	"100Mult_M12"	0	31	318	234
1	5	4	"SP_0462"	"77CellW_A16"	0	32	274	194
1	6	4	"SP_0464"	"81CellW_E16"	-50	33	143	66
1	7	4	"fstH"	"84Mult_A4"	0	34	913	811
1	8	4	"comA"	"85Mult_E4"	0	35	302	197
1	9	4	"zmpB"	"86Mult_I4"	-50	36	867	783
1	1	5	"SP_0464"	"81CellW_E16"	0	37	156	73
1	2	5	"fstH"	"84Mult_A4"	0	38	690	594
1	3	5	"comA"	"85Mult_E4"	0	39	213	116
1	4	5	"zmpB"	"86Mult_I4"	-50	40	125	39
1	5	5	"spr0601"	"98Mult_M4"	0	41	143	59
1	6	5	"celB"	"87Mult_A8"	0	42	174	79
1	7	5	"iga"	"88Mult_E8"	0	43	374	264
1	8	5	"glnP"	"89Mult_I8"	0	44	156	62
1	9	5	"ABC_N/P"	"90Mult_M8"	-50	45	456	331
1	1	6	"celB"	"87Mult_A8"	0	46	194	110
1	2	6	"iga"	"88Mult_E8"	0	47	341	253
1	3	6	"glnP"	"89Mult_I8"	-50	48	636	513
1	4	6	"ABC_N/P"	"90Mult_M8"	-50	49	92	3
1	5	6	"spr1221"	"99Mult_A12"	0	50	200	120
1	6	6	"spr1403"	"91Mult_E12"	-50	51	213	89
1	7	6	"spr1496"	"92Mult_I12"	-50	52	142	15
1	8	6	"ABC_NP"	"100Mult_M12"	0	53	335	255
1	9	6	"SP_0462"	"77CellW_A16"	0	54	308	203
1	1	7	"spr1403"	"91Mult_E12"	0	55	187	115
1	2	7	"spr1496"	"92Mult_I12"	-50	56	91	20
1	3	7	"ABC_NP"	"100Mult_M12"	0	57	333	252
1	4	7	"SP_0462"	"77CellW_A16"	-50	58	211	66
1	5	7	"SP_0464"	"81CellW_E16"	-50	59	128	55
1	6	7	"fstH"	"84Mult_A4"	0	60	735	662
1	7	7	"comA"	"85Mult_E4"	0	61	288	204
1	8	7	"zmpB"	"86Mult_I4"	-50	62	380	276
1	9	7	"spr0601"	"98Mult_M4"	0	63	183	107
1	1	8	"fstH"	"84Mult_A4"	0	64	687	617
1	2	8	"comA"	"85Mult_E4"	0	65	181	115
1	3	8	"zmpB"	"86Mult_I4"	0	66	108	38
1	4	8	"spr0601"	"98Mult_M4"	0	67	174	69
1	5	8	"celB"	"87Mult_A8"	0	68	173	94
1	6	8	"iga"	"88Mult_E8"	0	69	460	395
1	7	8	"glnP"	"89Mult_I8"	0	70	112	49
1	8	8	"ABC_N/P"	"90Mult_M8"	0	71	126	60
1	9	8	"spr1221"	"99Mult_A12"	0	72	215	152
2	1	1	"lytB"	"31CellW_N8"	0	73	799	725
2	2	1	"prtA"	"20CellW_B12"	-50	74	551	475
2	3	1	"bgaA"	"43CellW_F12"	-50	75	438	367
2	4	1	"nanA"	"46CellW_J12"	-50	76	545	472
2	5	1	"spr1652/pfbA"	"25CellW_N12"	-50	77	412	344
2	6	1	"nisP"	"39CellW_B16"	-50	78	204	135
2	7	1	"spr1906"	"73CellW_F16"	-50	79	217	149
2	8	1	"Buffer"	"Normaliz_J16"	-50	80	54	-6
2	9	1	"Buffer"	"Normaliz_N16"	-50	81	54	-4
2	1	2	"nisP"	"39CellW_B16"	-50	82	639	553
2	2	2	"spr1906"	"73CellW_F16"	-50	83	370	88
2	3	2	"psrP"	"71CellW_B4"	-50	84	725	161
2	4	2	"pblB_nt"	"48CellW_F4"	-50	85	753	51
2	5	2	"pblB_ct"	"49CellW_J4"	-50	86	758	236
2	6	2	"spr0075/pfbB"	"24CellW_N4"	-50	87	535	261
2	7	2	"pulA"	"19CellW_B8"	-50	88	126	-43
2	8	2	"hysA"	"51CellW_F8"	-50	89	251	30
2	9	2	"spr0328"	"26CellW_J8"	0	90	750	683
2	1	3	"spr0075/pfbB"	"24CellW_N4"	0	91	700	608
2	2	3	"pulA"	"19CellW_B8"	-50	92	105	23
2	3	3	"hysA"	"51CellW_F8"	-50	93	163	82
2	4	3	"spr0328"	"26CellW_J8"	-50	94	328	-4
2	5	3	"lytB"	"31CellW_N8"	-50	95	238	95
2	6	3	"prtA"	"20CellW_B12"	-50	96	181	-65
2	7	3	"bgaA"	"43CellW_F12"	-50	97	716	159
2	8	3	"nanA"	"46CellW_J12"	-50	98	505	-86
2	9	3	"spr1652/pfbA"	"25CellW_N12"	-50	99	387	147
2	1	4	"prtA"	"20CellW_B12"	-50	100	186	114
2	2	4	"bgaA"	"43CellW_F12"	-50	101	286	154
2	3	4	"nanA"	"46CellW_J12"	-50	102	449	68
2	4	4	"spr1652/pfbA"	"25CellW_N12"	-50	103	456	77
2	5	4	"nisP"	"39CellW_B16"	-50	104	120	49
2	6	4	"spr1906"	"73CellW_F16"	-50	105	218	129
2	7	4	"psrP"	"71CellW_B4"	-50	106	511	-43
2	8	4	"pblB_nt"	"48CellW_F4"	-50	107	680	48
2	9	4	"pblB_ct"	"49CellW_J4"	0	108	715	579
2	1	5	"spr1906"	"73CellW_F16"	-50	109	277	210
2	2	5	"psrP"	"71CellW_B4"	-50	110	470	99
2	3	5	"pblB_nt"	"48CellW_F4"	-50	111	648	61
2	4	5	"pblB_ct"	"49CellW_J4"	-50	112	898	253
2	5	5	"spr0075/pfbB"	"24CellW_N4"	-50	113	400	158
2	6	5	"pulA"	"19CellW_B8"	-50	114	137	53
2	7	5	"hysA"	"51CellW_F8"	-50	115	578	247
2	8	5	"spr0328"	"26CellW_J8"	-50	116	278	-58
2	9	5	"lytB"	"31CellW_N8"	0	117	342	276
2	1	6	"pulA"	"19CellW_B8"	-50	118	102	37
2	2	6	"hysA"	"51CellW_F8"	-50	119	150	-60
2	3	6	"spr0328"	"26CellW_J8"	0	120	337	84
2	4	6	"lytB"	"31CellW_N8"	-50	121	336	28
2	5	6	"prtA"	"20CellW_B12"	-50	122	186	43
2	6	6	"bgaA"	"43CellW_F12"	-50	123	479	230
2	7	6	"nanA"	"46CellW_J12"	-50	124	754	36
2	8	6	"spr1652/pfbA"	"25CellW_N12"	-50	125	713	86
2	9	6	"nisP"	"39CellW_B16"	-50	126	457	391
2	1	7	"bgaA"	"43CellW_F12"	-50	127	291	213
2	2	7	"nanA"	"46CellW_J12"	-50	128	164	-169
2	3	7	"spr1652/pfbA"	"25CellW_N12"	-50	129	235	140
2	4	7	"nisP"	"39CellW_B16"	0	130	562	486
2	5	7	"spr1906"	"73CellW_F16"	-50	131	132	38
2	6	7	"psrP"	"71CellW_B4"	-50	132	388	-132
2	7	7	"pblB_nt"	"48CellW_F4"	-50	133	783	39
2	8	7	"pblB_ct"	"49CellW_J4"	-50	134	762	131
2	9	7	"spr0075/pfbB"	"24CellW_N4"	0	135	677	591
2	1	8	"psrP"	"71CellW_B4"	0	136	245	-41
2	2	8	"pblB_nt"	"48CellW_F4"	0	137	483	116
2	3	8	"pblB_ct"	"49CellW_J4"	0	138	711	457
2	4	8	"spr0075/pfbB"	"24CellW_N4"	-50	139	397	322
2	5	8	"pulA"	"19CellW_B8"	-50	140	82	21
2	6	8	"hysA"	"51CellW_F8"	-50	141	220	149
2	7	8	"spr0328"	"26CellW_J8"	-50	142	609	527
2	8	8	"lytB"	"31CellW_N8"	-50	143	283	215
2	9	8	"prtA"	"20CellW_B12"	0	144	458	392
3	1	1	"nanB"	"58Secret_O8"	0	145	2070	2005
3	2	1	"spr1875"	"7Secret_C12"	0	146	1554	1491
3	3	1	"galU"	"21Secret_G12"	0	147	779	707
3	4	1	"cbpA"	"5Secret_K12"	0	148	402	11
3	5	1	"gsp_781"	"2Secret_O12"	0	149	1504	1441
3	6	1	"Control_1"	"C16"	0	150	1892	1828
3	7	1	"Control_2"	"G16"	-50	151	141	72
3	8	1	"Buffer"	"Normaliz_K16"	-50	152	64	1
3	9	1	"Buffer"	"Normaliz_O16"	-50	153	60	-2
3	1	2	"Control_1"	"C16"	0	154	1594	1529
3	2	2	"Control_2"	"G16"	0	155	831	766
3	3	2	"bloodAB"	"59Secret_C4"	0	156	1075	841
3	4	2	"strH"	"32Secret_G4"	-50	157	1271	393
3	5	2	"lysM"	"50Secret_K4"	-50	158	817	742
3	6	2	"lytB"	"63Secret_O4"	0	159	596	518
3	7	2	"phtE"	"45Secret_C8"	0	160	315	223
3	8	2	"spr0931"	"36Secret_G8"	0	161	880	606
3	9	2	"lytC"	"56Secret_K8"	0	162	1605	1497
3	1	3	"lytB"	"63Secret_O4"	0	163	678	608
3	2	3	"phtE"	"45Secret_C8"	0	164	490	420
3	3	3	"spr0931"	"36Secret_G8"	0	165	627	542
3	4	3	"lytC"	"56Secret_K8"	0	166	1278	1150
3	5	3	"nanB"	"58Secret_O8"	0	167	1756	1680
3	6	3	"spr1875"	"7Secret_C12"	0	168	1656	1588
3	7	3	"galU"	"21Secret_G12"	0	169	578	323
3	8	3	"cbpA"	"5Secret_K12"	-50	170	523	-115
3	9	3	"gsp_781"	"2Secret_O12"	0	171	1419	898
3	1	4	"spr1875"	"7Secret_C12"	0	172	1420	1343
3	2	4	"galU"	"21Secret_G12"	0	173	675	572
3	3	4	"cbpA"	"5Secret_K12"	0	174	434	246
3	4	4	"gsp_781"	"2Secret_O12"	0	175	1323	1235
3	5	4	"Control_1"	"C16"	0	176	811	744
3	6	4	"Control_2"	"G16"	0	177	899	832
3	7	4	"bloodAB"	"59Secret_C4"	0	178	1346	189
3	8	4	"strH"	"32Secret_G4"	-50	179	1400	272
3	9	4	"lysM"	"50Secret_K4"	0	180	471	320
3	1	5	"Control_2"	"G16"	0	181	583	509
3	2	5	"bloodAB"	"59Secret_C4"	0	182	1072	842
3	3	5	"strH"	"32Secret_G4"	-50	183	1144	507
3	4	5	"lysM"	"50Secret_K4"	0	184	999	891
3	5	5	"lytB"	"63Secret_O4"	0	185	582	514
3	6	5	"phtE"	"45Secret_C8"	0	186	637	562
3	7	5	"spr0931"	"36Secret_G8"	0	187	971	133
3	8	5	"lytC"	"56Secret_K8"	0	188	1754	973
3	9	5	"nanB"	"58Secret_O8"	0	189	1887	1822
3	1	6	"phtE"	"45Secret_C8"	0	190	478	408
3	2	6	"spr0931"	"36Secret_G8"	-50	191	624	539
3	3	6	"lytC"	"56Secret_K8"	0	192	1025	929
3	4	6	"nanB"	"58Secret_O8"	0	193	1854	1768
3	5	6	"spr1875"	"7Secret_C12"	0	194	1624	1549
3	6	6	"galU"	"21Secret_G12"	0	195	659	556
3	7	6	"cbpA"	"5Secret_K12"	0	196	318	206
3	8	6	"gsp_781"	"2Secret_O12"	0	197	1695	1620
3	9	6	"Control_1"	"C16"	0	198	899	838
3	1	7	"galU"	"21Secret_G12"	0	199	791	716
3	2	7	"cbpA"	"5Secret_K12"	0	200	721	616
3	3	7	"gsp_781"	"2Secret_O12"	0	201	1249	1159
3	4	7	"Control_1"	"C16"	0	202	1353	1276
3	5	7	"Control_2"	"G16"	0	203	930	857
3	6	7	"bloodAB"	"59Secret_C4"	0	204	1335	616
3	7	7	"strH"	"32Secret_G4"	0	205	1252	451
3	8	7	"lysM"	"50Secret_K4"	0	206	1010	923
3	9	7	"lytB"	"63Secret_O4"	0	207	505	444
3	1	8	"bloodAB"	"59Secret_C4"	0	208	1065	986
3	2	8	"strH"	"32Secret_G4"	0	209	1199	557
3	3	8	"lysM"	"50Secret_K4"	0	210	1006	918
3	4	8	"lytB"	"63Secret_O4"	0	211	619	549
3	5	8	"phtE"	"45Secret_C8"	0	212	647	576
3	6	8	"spr0931"	"36Secret_G8"	0	213	1005	924
3	7	8	"lytC"	"56Secret_K8"	0	214	1014	927
3	8	8	"nanB"	"58Secret_O8"	0	215	2040	1961
3	9	8	"spr1875"	"7Secret_C12"	0	216	1878	1813
4	1	1	"Control_10"	"P8"	-50	217	137	60
4	2	1	"Control_11"	"D12"	0	218	112	34
4	3	1	"Control_12"	"H12"	0	219	182	109
4	4	1	"Buffer"	"Normaliz_L12"	-50	220	78	3
4	5	1	"Buffer"	"Normaliz_P12"	-50	221	73	-5
4	6	1	"Control+"	"Rango0.2_D16"	0	222	1469	1362
4	7	1	"Control+"	"Rango0.1_H16"	-50	223	215	140
4	8	1	"Buffer"	"Normaliz_L16"	-50	224	63	0
4	9	1	"Buffer"	"Normaliz_P16"	-50	225	55	-1
4	1	2	"Control+"	"Rango0.2_D16"	0	226	1459	1295
4	2	2	"Control+"	"Rango0.1_H16"	0	227	413	321
4	3	2	"Control_3"	"D4"	0	228	4155	4081
4	4	2	"Control_4"	"H4"	0	229	93	15
4	5	2	"Control_5"	"L4"	0	230	106	27
4	6	2	"Control_6"	"P4"	-50	231	82	-6
4	7	2	"Control_7"	"D8"	0	232	134	51
4	8	2	"Control_8"	"H8"	-50	233	69	2
4	9	2	"Control_9"	"L8"	0	234	81	21
4	1	3	"Control_6"	"P4"	-50	235	84	3
4	2	3	"Control_7"	"D8"	0	236	155	73
4	3	3	"Control_8"	"H8"	-50	237	75	-1
4	4	3	"Control_9"	"L8"	0	238	98	24
4	5	3	"Control_10"	"P8"	-50	239	106	24
4	6	3	"Control_11"	"D12"	-50	240	87	5
4	7	3	"Control_12"	"H12"	0	241	227	154
4	8	3	"Buffer"	"Normaliz_L12"	-50	242	68	-1
4	9	3	"Buffer"	"Normaliz_P12"	-50	243	61	1
4	1	4	"Control_11"	"D12"	-50	244	92	14
4	2	4	"Control_12"	"H12"	0	245	242	161
4	3	4	"Buffer"	"Normaliz_L12"	-50	246	81	4
4	4	4	"Buffer"	"Normaliz_P12"	-50	247	72	-6
4	5	4	"Control+"	"Rango0.2_D16"	0	248	1383	900
4	6	4	"Control+"	"Rango0.1_H16"	0	249	339	236
4	7	4	"Control_3"	"D4"	0	250	3713	3643
4	8	4	"Control_4"	"H4"	0	251	79	13
4	9	4	"Control_5"	"L4"	-50	252	71	6
4	1	5	"Control+"	"Rango0.1_H16"	0	253	1818	1695
4	2	5	"Control_3"	"D4"	0	254	4388	4282
4	3	5	"Control_4"	"H4"	0	255	106	28
4	4	5	"Control_5"	"L4"	-50	256	81	-1
4	5	5	"Control_6"	"P4"	0	257	305	209
4	6	5	"Control_7"	"D8"	-50	258	117	30
4	7	5	"Control_8"	"H8"	-50	259	72	1
4	8	5	"Control_9"	"L8"	0	260	90	22
4	9	5	"Control_10"	"P8"	0	261	129	61
4	1	6	"Control_7"	"D8"	-50	262	168	92
4	2	6	"Control_8"	"H8"	-50	263	79	-9
4	3	6	"Control_9"	"L8"	0	264	114	35
4	4	6	"Control_10"	"P8"	0	265	137	53
4	5	6	"Control_11"	"D12"	-50	266	88	8
4	6	6	"Control_12"	"H12"	0	267	195	124
4	7	6	"Buffer"	"Normaliz_L12"	-50	268	74	2
4	8	6	"Buffer"	"Normaliz_P12"	-50	269	71	2
4	9	6	"Control+"	"Rango0.2_D16"	0	270	1117	1051
4	1	7	"Control_12"	"H12"	0	271	262	192
4	2	7	"Buffer"	"Normaliz_L12"	-50	272	79	6
4	3	7	"Buffer"	"Normaliz_P12"	-50	273	74	-6
4	4	7	"Control+"	"Rango0.2_D16"	0	274	1639	1354
4	5	7	"Control+"	"Rango0.1_H16"	0	275	389	287
4	6	7	"Control_3"	"D4"	0	276	4488	4421
4	7	7	"Control_4"	"H4"	-50	277	68	1
4	8	7	"Control_5"	"L4"	0	278	105	38
4	9	7	"Control_6"	"P4"	0	279	80	14
4	1	8	"Control_3"	"D4"	0	280	7099	7028
4	2	8	"Control_4"	"H4"	0	281	90	19
4	3	8	"Control_5"	"L4"	0	282	114	42
4	4	8	"Control_6"	"P4"	-50	283	531	452
4	5	8	"Control_7"	"D8"	-50	284	215	136
4	6	8	"Control_8"	"H8"	-50	285	67	-2
4	7	8	"Control_9"	"L8"	-50	286	73	7
4	8	8	"Control_10"	"P8"	0	287	110	41
4	9	8	"Control_11"	"D12"	0	288	117	48
5	1	1	"GADPH"	"68Cyt_M7"	0	289	1583	1498
5	2	1	"abc_sbp_2"	"30Lip_A11"	0	290	1403	1319
5	3	1	"abc_sbp"	"29Lip_E11"	0	291	814	738
5	4	1	"spr0174"	"79Lip_I11"	0	292	497	422
5	5	1	"aliA"	"10Lip_M11"	0	293	967	732
5	6	1	"slrA"	"17Lip_A15"	0	294	562	29
5	7	1	"spr0747"	"37Lip_E15"	0	295	387	179
5	8	1	"Buffer"	"Normaliz_I15"	-50	296	64	-7
5	9	1	"Buffer"	"Normaliz_M15"	-50	297	65	-3
5	1	2	"slrA"	"17Lip_A15"	0	298	1064	981
5	2	2	"spr0747"	"37Lip_E15"	-50	299	731	634
5	3	2	"spxB"	"13Cyt_A3"	0	300	1421	1263
5	4	2	"clpP"	"66Cyt_E3"	0	301	1156	820
5	5	2	"pavA"	"69Cyt_I3"	0	302	1321	525
5	6	2	"eno"	"14Cyt_M3"	0	303	2356	1661
5	7	2	"PppA"	"70Cyt_A7"	0	304	1250	750
5	8	2	"ply"	"11Cyt_E7"	0	305	1082	677
5	9	2	"lytA"	"12Cyt_I7"	0	306	2586	2499
5	1	3	"eno"	"14Cyt_M3"	0	307	1995	1914
5	2	3	"PppA"	"70Cyt_A7"	0	308	978	876
5	3	3	"ply"	"11Cyt_E7"	0	309	265	109
5	4	3	"lytA"	"12Cyt_I7"	0	310	1240	1032
5	5	3	"GADPH"	"68Cyt_M7"	0	311	1372	1163
5	6	3	"abc_sbp_2"	"30Lip_A11"	0	312	669	171
5	7	3	"abc_sbp"	"29Lip_E11"	-50	313	807	54
5	8	3	"spr0174"	"79Lip_I11"	-50	314	1469	735
5	9	3	"aliA"	"10Lip_M11"	-50	315	1909	1548
5	1	4	"abc_sbp_2"	"30Lip_A11"	0	316	1203	1122
5	2	4	"abc_sbp"	"29Lip_E11"	0	317	709	607
5	3	4	"spr0174"	"79Lip_I11"	0	318	388	296
5	4	4	"aliA"	"10Lip_M11"	0	319	880	773
5	5	4	"slrA"	"17Lip_A15"	-50	320	979	582
5	6	4	"spr0747"	"37Lip_E15"	-50	321	1130	174
5	7	4	"spxB"	"13Cyt_A3"	-50	322	1662	548
5	8	4	"clpP"	"66Cyt_E3"	0	323	1772	963
5	9	4	"pavA"	"69Cyt_I3"	0	324	1666	1342
5	1	5	"spr0747"	"37Lip_E15"	0	325	910	826
5	2	5	"spxB"	"13Cyt_A3"	0	326	1185	1095
5	3	5	"clpP"	"66Cyt_E3"	0	327	978	895
5	4	5	"pavA"	"69Cyt_I3"	0	328	925	824
5	5	5	"eno"	"14Cyt_M3"	0	329	1859	1677
5	6	5	"PppA"	"70Cyt_A7"	-50	330	1224	162
5	7	5	"ply"	"11Cyt_E7"	-50	331	1540	325
5	8	5	"lytA"	"12Cyt_I7"	0	332	1362	439
5	9	5	"GADPH"	"68Cyt_M7"	0	333	1726	1618
5	1	6	"PppA"	"70Cyt_A7"	0	334	1077	998
5	2	6	"ply"	"11Cyt_E7"	0	335	1480	1404
5	3	6	"lytA"	"12Cyt_I7"	0	336	1412	1336
5	4	6	"GADPH"	"68Cyt_M7"	0	337	1020	933
5	5	6	"abc_sbp_2"	"30Lip_A11"	0	338	1262	1150
5	6	6	"abc_sbp"	"29Lip_E11"	-50	339	902	91
5	7	6	"spr0174"	"79Lip_I11"	-50	340	1196	105
5	8	6	"aliA"	"10Lip_M11"	0	341	723	65
5	9	6	"slrA"	"17Lip_A15"	0	342	1032	952
5	1	7	"abc_sbp"	"29Lip_E11"	0	343	523	453
5	2	7	"spr0174"	"79Lip_I11"	0	344	237	167
5	3	7	"aliA"	"10Lip_M11"	0	345	438	367
5	4	7	"slrA"	"17Lip_A15"	0	346	807	729
5	5	7	"spr0747"	"37Lip_E15"	0	347	614	527
5	6	7	"spxB"	"13Cyt_A3"	0	348	776	232
5	7	7	"clpP"	"66Cyt_E3"	0	349	976	382
5	8	7	"pavA"	"69Cyt_I3"	0	350	814	742
5	9	7	"eno"	"14Cyt_M3"	0	351	1607	1540
5	1	8	"spxB"	"13Cyt_A3"	0	352	290	234
5	2	8	"clpP"	"66Cyt_E3"	0	353	389	331
5	3	8	"pavA"	"69Cyt_I3"	0	354	341	283
5	4	8	"eno"	"14Cyt_M3"	0	355	738	676
5	5	8	"PppA"	"70Cyt_A7"	0	356	461	398
5	6	8	"ply"	"11Cyt_E7"	0	357	873	805
5	7	8	"lytA"	"12Cyt_I7"	0	358	584	523
5	8	8	"GADPH"	"68Cyt_M7"	0	359	496	440
5	9	8	"abc_sbp_2"	"30Lip_A11"	0	360	598	541
6	1	1	"psaA"	"6Lip_N7"	0	361	2065	1941
6	2	1	"ABC_SBP"	"57Lip_B11"	0	362	2115	2006
6	3	1	"ABC_SBP"	"52Lip_F11"	0	363	711	406
6	4	1	"piuA"	"18Lip_J11"	0	364	834	444
6	5	1	"amiA"	"3Lip_N11"	0	365	661	382
6	6	1	"msmE"	"78Lip_B15"	0	366	1348	952
6	7	1	"MalX"	"22Lip_F15"	0	367	730	611
6	8	1	"Buffer"	"Normaliz_J15"	-50	368	62	1
6	9	1	"Buffer"	"Normaliz_N15"	-50	369	59	-3
6	1	2	"msmE"	"78Lip_B15"	0	370	1516	1362
6	2	2	"MalX"	"22Lip_F15"	0	371	1400	1235
6	3	2	"prsA_ppmA"	"16Lip_B3"	0	372	1069	528
6	4	2	"lmb"	"33Lip_F3"	-50	373	1401	532
6	5	2	"piaA"	"15Lip_J3"	-50	374	1189	151
6	6	2	"phtA"	"55Lip_N3"	-50	375	782	-111
6	7	2	"glnH"	"28Lip_B7"	-50	376	656	167
6	8	2	"pstS"	"80Lip_F7"	0	377	1256	1046
6	9	2	"aliB"	"1Lip_J7"	0	378	501	221
6	1	3	"phtA"	"55Lip_N3"	0	379	1225	1098
6	2	3	"glnH"	"28Lip_B7"	0	380	1750	1666
6	3	3	"pstS"	"80Lip_F7"	0	381	999	909
6	4	3	"aliB"	"1Lip_J7"	-50	382	1873	416
6	5	3	"psaA"	"6Lip_N7"	-50	383	1672	108
6	6	3	"ABC_SBP"	"57Lip_B11"	-50	384	1511	194
6	7	3	"ABC_SBP"	"52Lip_F11"	-50	385	423	-278
6	8	3	"piuA"	"18Lip_J11"	-50	386	491	140
6	9	3	"amiA"	"3Lip_N11"	0	387	552	275
6	1	4	"ABC_SBP"	"57Lip_B11"	0	388	2638	2452
6	2	4	"ABC_SBP"	"52Lip_F11"	0	389	1325	1217
6	3	4	"piuA"	"18Lip_J11"	0	390	925	800
6	4	4	"amiA"	"3Lip_N11"	-50	391	1970	364
6	5	4	"msmE"	"78Lip_B15"	-50	392	1626	-107
6	6	4	"MalX"	"22Lip_F15"	-50	393	1576	164
6	7	4	"prsA_ppmA"	"16Lip_B3"	0	394	1299	204
6	8	4	"lmb"	"33Lip_F3"	0	395	928	413
6	9	4	"piaA"	"15Lip_J3"	0	396	901	777
6	1	5	"MalX"	"22Lip_F15"	0	397	1327	1159
6	2	5	"prsA_ppmA"	"16Lip_B3"	0	398	1072	948
6	3	5	"lmb"	"33Lip_F3"	0	399	1446	1250
6	4	5	"piaA"	"15Lip_J3"	0	400	1131	-145
6	5	5	"phtA"	"55Lip_N3"	-50	401	1608	83
6	6	5	"glnH"	"28Lip_B7"	-50	402	1465	150
6	7	5	"pstS"	"80Lip_F7"	0	403	1116	136
6	8	5	"aliB"	"1Lip_J7"	0	404	565	37
6	9	5	"psaA"	"6Lip_N7"	0	405	1941	1846
6	1	6	"glnH"	"28Lip_B7"	0	406	1839	1642
6	2	6	"pstS"	"80Lip_F7"	0	407	831	556
6	3	6	"aliB"	"1Lip_J7"	0	408	876	641
6	4	6	"psaA"	"6Lip_N7"	0	409	1900	1697
6	5	6	"ABC_SBP"	"57Lip_B11"	0	410	2171	2074
6	6	6	"ABC_SBP"	"52Lip_F11"	0	411	1042	865
6	7	6	"piuA"	"18Lip_J11"	0	412	463	239
6	8	6	"amiA"	"3Lip_N11"	0	413	624	474
6	9	6	"msmE"	"78Lip_B15"	0	414	544	461
6	1	7	"ABC_SBP"	"52Lip_F11"	0	415	1018	853
6	2	7	"piuA"	"18Lip_J11"	0	416	571	365
6	3	7	"amiA"	"3Lip_N11"	0	417	653	486
6	4	7	"msmE"	"78Lip_B15"	0	418	516	330
6	5	7	"MalX"	"22Lip_F15"	0	419	798	627
6	6	7	"prsA_ppmA"	"16Lip_B3"	0	420	534	423
6	7	7	"lmb"	"33Lip_F3"	0	421	535	443
6	8	7	"piaA"	"15Lip_J3"	0	422	481	392
6	9	7	"phtA"	"55Lip_N3"	0	423	375	284
6	1	8	"prsA_ppmA"	"16Lip_B3"	0	424	455	350
6	2	8	"lmb"	"33Lip_F3"	0	425	585	507
6	3	8	"piaA"	"15Lip_J3"	0	426	513	434
6	4	8	"phtA"	"55Lip_N3"	0	427	209	-36
6	5	8	"glnH"	"28Lip_B7"	0	428	254	66
6	6	8	"pstS"	"80Lip_F7"	0	429	198	122
6	7	8	"aliB"	"1Lip_J7"	0	430	201	113
6	8	8	"psaA"	"6Lip_N7"	0	431	381	297
6	9	8	"ABC_SBP"	"57Lip_B11"	0	432	252	181
7	1	1	"cbpF"	"74N_term_wCS_O7"	0	433	823	729
7	2	1	"spr0693"	"34N_term_C11"	0	434	1108	1009
7	3	1	"ezrA"	"75N_term_G11"	0	435	495	411
7	4	1	"pepXP"	"72N_term_K11"	0	436	1164	1076
7	5	1	"phtD"	"44N_term_O11"	0	437	1307	1211
7	6	1	"phpA"	"27N_term_C15"	0	438	1292	1193
7	7	1	"srtA"	"64N_term_wCS_G15"	0	439	1343	1267
7	8	1	"Buffer"	"Normaliz_K15"	-50	440	69	-2
7	9	1	"Buffer"	"Normaliz_O15"	-50	441	69	2
7	1	2	"phpA"	"27N_term_C15"	0	442	837	734
7	2	2	"srtA"	"64N_term_wCS_G15"	0	443	985	811
7	3	2	"adcA"	"23Lip_C3"	0	444	915	748
7	4	2	"sp_2093"	"76N_term_G3"	0	445	671	283
7	5	2	"comB"	"54N_term_K3"	0	446	1133	232
7	6	2	"pspA"	"4N_term_O3"	0	447	1319	328
7	7	2	"pbpX"	"41N_term_C7"	0	448	1873	1609
7	8	2	"pbpA"	"9N_term_G7"	0	449	802	703
7	9	2	"spr0334"	"42Cyt_TMH_K7"	0	450	1299	1220
7	1	3	"pspA"	"4N_term_O3"	0	451	1374	1214
7	2	3	"pbpX"	"41N_term_C7"	0	452	1114	956
7	3	3	"pbpA"	"9N_term_G7"	-50	453	645	537
7	4	3	"spr0334"	"42Cyt_TMH_K7"	0	454	1008	412
7	5	3	"cbpF"	"74N_term_wCS_O7"	0	455	776	205
7	6	3	"spr0693"	"34N_term_C11"	0	456	932	232
7	7	3	"ezrA"	"75N_term_G11"	0	457	1309	622
7	8	3	"pepXP"	"72N_term_K11"	0	458	1418	848
7	9	3	"phtD"	"44N_term_O11"	0	459	1618	1528
7	1	4	"spr0693"	"34N_term_C11"	0	460	893	732
7	2	4	"ezrA"	"75N_term_G11"	0	461	506	278
7	3	4	"pepXP"	"72N_term_K11"	0	462	689	589
7	4	4	"phtD"	"44N_term_O11"	0	463	703	548
7	5	4	"phpA"	"27N_term_C15"	0	464	749	625
7	6	4	"srtA"	"64N_term_wCS_G15"	0	465	639	69
7	7	4	"adcA"	"23Lip_C3"	-50	466	1019	193
7	8	4	"sp_2093"	"76N_term_G3"	0	467	953	119
7	9	4	"comB"	"54N_term_K3"	0	468	1902	1626
7	1	5	"srtA"	"64N_term_wCS_G15"	0	469	651	546
7	2	5	"adcA"	"23Lip_C3"	0	470	865	652
7	3	5	"sp_2093"	"76N_term_G3"	0	471	430	332
7	4	5	"comB"	"54N_term_K3"	0	472	649	555
7	5	5	"pspA"	"4N_term_O3"	0	473	738	647
7	6	5	"pbpX"	"41N_term_C7"	0	474	904	791
7	7	5	"pbpA"	"9N_term_G7"	0	475	754	131
7	8	5	"spr0334"	"42Cyt_TMH_K7"	-50	476	930	180
7	9	5	"cbpF"	"74N_term_wCS_O7"	0	477	1353	819
7	1	6	"pbpX"	"41N_term_C7"	-50	478	711	614
7	2	6	"pbpA"	"9N_term_G7"	0	479	173	37
7	3	6	"spr0334"	"42Cyt_TMH_K7"	0	480	826	702
7	4	6	"cbpF"	"74N_term_wCS_O7"	0	481	352	271
7	5	6	"spr0693"	"34N_term_C11"	0	482	649	561
7	6	6	"ezrA"	"75N_term_G11"	0	483	404	302
7	7	6	"pepXP"	"72N_term_K11"	0	484	673	537
7	8	6	"phtD"	"44N_term_O11"	0	485	645	385
7	9	6	"phpA"	"27N_term_C15"	0	486	768	680
7	1	7	"ezrA"	"75N_term_G11"	0	487	232	143
7	2	7	"pepXP"	"72N_term_K11"	0	488	403	299
7	3	7	"phtD"	"44N_term_O11"	0	489	343	204
7	4	7	"phpA"	"27N_term_C15"	0	490	424	341
7	5	7	"srtA"	"64N_term_wCS_G15"	0	491	326	243
7	6	7	"adcA"	"23Lip_C3"	0	492	458	348
7	7	7	"sp_2093"	"76N_term_G3"	0	493	230	134
7	8	7	"comB"	"54N_term_K3"	0	494	263	187
7	9	7	"pspA"	"4N_term_O3"	0	495	537	459
7	1	8	"adcA"	"23Lip_C3"	0	496	225	156
7	2	8	"sp_2093"	"76N_term_G3"	0	497	166	99
7	3	8	"comB"	"54N_term_K3"	0	498	137	75
7	4	8	"pspA"	"4N_term_O3"	0	499	278	213
7	5	8	"pbpX"	"41N_term_C7"	0	500	273	213
7	6	8	"pbpA"	"9N_term_G7"	0	501	101	42
7	7	8	"spr0334"	"42Cyt_TMH_K7"	0	502	407	351
7	8	8	"cbpF"	"74N_term_wCS_O7"	0	503	176	121
7	9	8	"spr0693"	"34N_term_C11"	0	504	289	232
8	1	1	"pbp1b"	"47Cyt_TMH_P7"	0	505	1978	1876
8	2	1	"pcpA"	"62N_term_wCS_D11"	0	506	839	696
8	3	1	"sphtra"	"8N_term_H11"	0	507	524	420
8	4	1	"cps4C"	"97Mult_L11"	0	508	668	541
8	5	1	"rrgB"	"95Mult_P11"	0	509	579	221
8	6	1	"TMP"	"96Mult_D15"	0	510	492	384
8	7	1	"LambdaSa04"	"94Mult_H15"	-50	511	192	107
8	8	1	"Buffer"	"Normaliz_L15"	-50	512	67	-7
8	9	1	"Buffer"	"Normaliz_P15"	-50	513	68	-3
8	1	2	"TMP"	"96Mult_D15"	0	514	726	624
8	2	2	"LambdaSa04"	"94Mult_H15"	0	515	686	539
8	3	2	"potD"	"65N_term_D3"	0	516	1577	1452
8	4	2	"pgdA"	"40N_term_H3"	0	517	1933	1118
8	5	2	"spr1370"	"38Cyt_TMH_L3"	0	518	1362	220
8	6	2	"spr1418"	"82N_term_P3"	0	519	1728	979
8	7	2	"stkP"	"67Cyt_TMH_D7"	0	520	933	547
8	8	2	"spr1584"	"83N_term_H7"	0	521	1724	1304
8	9	2	"pbp2A"	"53N_term_L7"	0	522	1039	880
8	1	3	"spr1418"	"82N_term_P3"	0	523	2013	1917
8	2	3	"stkP"	"67Cyt_TMH_D7"	0	524	1037	926
8	3	3	"spr1584"	"83N_term_H7"	0	525	1554	1451
8	4	3	"pbp2A"	"53N_term_L7"	0	526	1310	1126
8	5	3	"pbp1b"	"47Cyt_TMH_P7"	-50	527	1463	496
8	6	3	"pcpA"	"62N_term_wCS_D11"	-50	528	1409	399
8	7	3	"sphtra"	"8N_term_H11"	-50	529	150	-433
8	8	3	"cps4C"	"97Mult_L11"	0	530	837	272
8	9	3	"rrgB"	"95Mult_P11"	-50	531	1195	785
8	1	4	"pcpA"	"62N_term_wCS_D11"	0	532	532	423
8	2	4	"sphtra"	"8N_term_H11"	-50	533	375	40
8	3	4	"cps4C"	"97Mult_L11"	0	534	765	611
8	4	4	"rrgB"	"95Mult_P11"	-50	535	1096	237
8	5	4	"TMP"	"96Mult_D15"	-50	536	1015	65
8	6	4	"LambdaSa04"	"94Mult_H15"	-50	537	1026	313
8	7	4	"potD"	"65N_term_D3"	0	538	1583	1053
8	8	4	"pgdA"	"40N_term_H3"	0	539	1529	915
8	9	4	"spr1370"	"38Cyt_TMH_L3"	-50	540	1168	848
8	1	5	"LambdaSa04"	"94Mult_H15"	0	541	382	280
8	2	5	"potD"	"65N_term_D3"	0	542	1656	1123
8	3	5	"pgdA"	"40N_term_H3"	0	543	1496	1227
8	4	5	"spr1370"	"38Cyt_TMH_L3"	-50	544	1150	320
8	5	5	"spr1418"	"82N_term_P3"	0	545	1441	610
8	6	5	"stkP"	"67Cyt_TMH_D7"	0	546	837	602
8	7	5	"spr1584"	"83N_term_H7"	0	547	1153	988
8	8	5	"pbp2A"	"53N_term_L7"	0	548	1115	486
8	9	5	"pbp1b"	"47Cyt_TMH_P7"	0	549	958	783
8	1	6	"stkP"	"67Cyt_TMH_D7"	0	550	865	760
8	2	6	"spr1584"	"83N_term_H7"	0	551	1423	1252
8	3	6	"pbp2A"	"53N_term_L7"	0	552	1430	1311
8	4	6	"pbp1b"	"47Cyt_TMH_P7"	0	553	1064	798
8	5	6	"pcpA"	"62N_term_wCS_D11"	0	554	758	340
8	6	6	"sphtra"	"8N_term_H11"	-50	555	300	3
8	7	6	"cps4C"	"97Mult_L11"	0	556	342	95
8	8	6	"rrgB"	"95Mult_P11"	-50	557	315	89
8	9	6	"TMP"	"96Mult_D15"	-50	558	326	182
8	1	7	"sphtra"	"8N_term_H11"	0	559	506	398
8	2	7	"cps4C"	"97Mult_L11"	0	560	287	146
8	3	7	"rrgB"	"95Mult_P11"	0	561	364	251
8	4	7	"TMP"	"96Mult_D15"	0	562	328	145
8	5	7	"LambdaSa04"	"94Mult_H15"	0	563	276	58
8	6	7	"potD"	"65N_term_D3"	0	564	616	354
8	7	7	"pgdA"	"40N_term_H3"	0	565	364	171
8	8	7	"spr1370"	"38Cyt_TMH_L3"	-50	566	159	31
8	9	7	"spr1418"	"82N_term_P3"	-50	567	171	97
8	1	8	"potD"	"65N_term_D3"	0	568	467	390
8	2	8	"pgdA"	"40N_term_H3"	0	569	324	247
8	3	8	"spr1370"	"38Cyt_TMH_L3"	0	570	245	181
8	4	8	"spr1418"	"82N_term_P3"	0	571	242	184
8	5	8	"stkP"	"67Cyt_TMH_D7"	0	572	120	60
8	6	8	"spr1584"	"83N_term_H7"	0	573	133	64
8	7	8	"pbp2A"	"53N_term_L7"	-50	574	92	29
8	8	8	"pbp1b"	"47Cyt_TMH_P7"	-50	575	88	33
8	9	8	"pcpA"	"62N_term_wCS_D11"	-50	576	62	9
