# Supplementary material for: Data in support of proteomic analysis of pneumococcal pediatric clinical isolates to construct a protein array
Source: Data Brief. 2016 Feb 5;6:917–22. doi: 10.1016/j.dib.2016.01.057 (PMC4758182; doi:10.1016/j.dib.2016.01.057)
Supplement: Supplementary file 4 — Supplementary material [file mmc4.zip › Protein array raw data/IgG/C1_Sv30_IgG-Cy3.txt]

ATF	1.0
31	9    
"Type=GenePix Export 3"
"DateTime=2014/05/08 13:28:40"
"Settings=C:\Documents and Settings\Usuario\Escritorio\Datos Usuarios\Alfonso\Resultados ensayo\Mayo 2014\Escaneado_08-05-14\Suero v30\Sv30_IgG-Cy3.gps"
"GalFile=C:\Documents and Settings\Usuario\Escritorio\Datos Usuarios\Alfonso\Gals\Gal_Alfonso.2.gal"
"PixelSize=5"
"Wavelengths=n/a	532"
"ImageFiles=n/a	C:\Documents and Settings\Usuario\Escritorio\Datos Usuarios\Alfonso\Resultados ensayo\Mayo 2014\Escaneado_08-05-14\Suero v30\Sv30_IgG-Cy3.tif 1"
"NormalizationMethod=None"
"NormalizationFactors=n/a	1"
"JpegImage="
"StdDev=Type 1"
"RatioFormulations=W1/W2 (/532)"
"Barcode="
"BackgroundSubtraction=LocalFeature"
"ImageOrigin=0, 0"
"JpegOrigin=3160, 19005"
"Creator=GenePix Pro 4.1.1.4"
"Scanner=GenePix 4000B [92870]"
"FocusPosition=0"
"Temperature=30.66"
"LinesAveraged=1"
"Comment="
"PMTGain=n/a	400"
"ScanPower=n/a	100"
"LaserPower=n/a	2.41"
"LaserOnTime=n/a	43480"
"Filters=n/a	"
"ScanRegion=560,3749,3816,5138"
"Supplier=BioRobotics"
"ArrayerSoftwareName=TAS Application Suite (MicroGrid II)"
"ArrayerSoftwareVersion=2.2.2.5"
"Block"	"Column"	"Row"	"Name"	"ID"	"Flags"	"Index"	"F532 Median"	"F532 Median - B532"
1	1	1	"ABC_N/P"	"90Mult_M8"	0	1	139	87
1	2	1	"spr1221"	"99Mult_A12"	0	2	254	198
1	3	1	"spr1403"	"91Mult_E12"	0	3	338	281
1	4	1	"spr1496"	"92Mult_I12"	0	4	138	76
1	5	1	"ABC_NP"	"100Mult_M12"	0	5	394	305
1	6	1	"SP_0462"	"77CellW_A16"	0	6	1005	744
1	7	1	"SP_0464"	"81CellW_E16"	0	7	454	400
1	8	1	"Buffer"	"Normaliz_I16"	-50	8	54	5
1	9	1	"Buffer"	"Normaliz_M16"	-50	9	53	4
1	1	2	"SP_0462"	"77CellW_A16"	0	10	616	557
1	2	2	"SP_0464"	"81CellW_E16"	0	11	190	127
1	3	2	"fstH"	"84Mult_A4"	0	12	828	770
1	4	2	"comA"	"85Mult_E4"	0	13	179	113
1	5	2	"zmpB"	"86Mult_I4"	0	14	108	-8
1	6	2	"spr0601"	"98Mult_M4"	0	15	584	415
1	7	2	"celB"	"87Mult_A8"	0	16	518	414
1	8	2	"iga"	"88Mult_E8"	0	17	2068	2006
1	9	2	"glnP"	"89Mult_I8"	0	18	400	338
1	1	3	"spr0601"	"98Mult_M4"	0	19	223	161
1	2	3	"celB"	"87Mult_A8"	0	20	138	75
1	3	3	"iga"	"88Mult_E8"	0	21	438	380
1	4	3	"glnP"	"89Mult_I8"	0	22	112	26
1	5	3	"ABC_N/P"	"90Mult_M8"	0	23	124	-13
1	6	3	"spr1221"	"99Mult_A12"	0	24	811	644
1	7	3	"spr1403"	"91Mult_E12"	0	25	1164	931
1	8	3	"spr1496"	"92Mult_I12"	0	26	326	185
1	9	3	"ABC_NP"	"100Mult_M12"	0	27	3182	2437
1	1	4	"spr1221"	"99Mult_A12"	0	28	302	241
1	2	4	"spr1403"	"91Mult_E12"	0	29	261	200
1	3	4	"spr1496"	"92Mult_I12"	0	30	117	59
1	4	4	"ABC_NP"	"100Mult_M12"	0	31	606	496
1	5	4	"SP_0462"	"77CellW_A16"	0	32	439	365
1	6	4	"SP_0464"	"81CellW_E16"	0	33	212	140
1	7	4	"fstH"	"84Mult_A4"	0	34	839	700
1	8	4	"comA"	"85Mult_E4"	0	35	239	162
1	9	4	"zmpB"	"86Mult_I4"	0	36	179	109
1	1	5	"SP_0464"	"81CellW_E16"	0	37	286	224
1	2	5	"fstH"	"84Mult_A4"	0	38	782	724
1	3	5	"comA"	"85Mult_E4"	0	39	182	125
1	4	5	"zmpB"	"86Mult_I4"	0	40	107	47
1	5	5	"spr0601"	"98Mult_M4"	0	41	186	126
1	6	5	"celB"	"87Mult_A8"	0	42	123	59
1	7	5	"iga"	"88Mult_E8"	0	43	578	518
1	8	5	"glnP"	"89Mult_I8"	0	44	297	240
1	9	5	"ABC_N/P"	"90Mult_M8"	0	45	151	94
1	1	6	"celB"	"87Mult_A8"	0	46	147	87
1	2	6	"iga"	"88Mult_E8"	0	47	447	391
1	3	6	"glnP"	"89Mult_I8"	0	48	108	52
1	4	6	"ABC_N/P"	"90Mult_M8"	0	49	124	67
1	5	6	"spr1221"	"99Mult_A12"	0	50	253	196
1	6	6	"spr1403"	"91Mult_E12"	0	51	264	204
1	7	6	"spr1496"	"92Mult_I12"	0	52	142	80
1	8	6	"ABC_NP"	"100Mult_M12"	0	53	419	335
1	9	6	"SP_0462"	"77CellW_A16"	0	54	453	394
1	1	7	"spr1403"	"91Mult_E12"	0	55	429	367
1	2	7	"spr1496"	"92Mult_I12"	0	56	145	78
1	3	7	"ABC_NP"	"100Mult_M12"	0	57	543	450
1	4	7	"SP_0462"	"77CellW_A16"	0	58	322	259
1	5	7	"SP_0464"	"81CellW_E16"	0	59	295	228
1	6	7	"fstH"	"84Mult_A4"	0	60	836	764
1	7	7	"comA"	"85Mult_E4"	0	61	331	267
1	8	7	"zmpB"	"86Mult_I4"	0	62	167	52
1	9	7	"spr0601"	"98Mult_M4"	0	63	323	244
1	1	8	"fstH"	"84Mult_A4"	0	64	1171	1108
1	2	8	"comA"	"85Mult_E4"	0	65	222	160
1	3	8	"zmpB"	"86Mult_I4"	0	66	147	73
1	4	8	"spr0601"	"98Mult_M4"	0	67	329	265
1	5	8	"celB"	"87Mult_A8"	0	68	173	111
1	6	8	"iga"	"88Mult_E8"	0	69	380	319
1	7	8	"glnP"	"89Mult_I8"	0	70	146	90
1	8	8	"ABC_N/P"	"90Mult_M8"	0	71	142	85
1	9	8	"spr1221"	"99Mult_A12"	0	72	356	298
2	1	1	"lytB"	"31CellW_N8"	0	73	1696	1583
2	2	1	"prtA"	"20CellW_B12"	0	74	977	830
2	3	1	"bgaA"	"43CellW_F12"	0	75	834	699
2	4	1	"nanA"	"46CellW_J12"	0	76	646	329
2	5	1	"spr1652/pfbA"	"25CellW_N12"	0	77	796	655
2	6	1	"nisP"	"39CellW_B16"	-50	78	178	48
2	7	1	"spr1906"	"73CellW_F16"	-50	79	200	67
2	8	1	"Buffer"	"Normaliz_J16"	-50	80	119	5
2	9	1	"Buffer"	"Normaliz_N16"	-50	81	110	3
2	1	2	"nisP"	"39CellW_B16"	0	82	409	301
2	2	2	"spr1906"	"73CellW_F16"	0	83	367	-132
2	3	2	"psrP"	"71CellW_B4"	0	84	796	-89
2	4	2	"pblB_nt"	"48CellW_F4"	-50	85	1505	452
2	5	2	"pblB_ct"	"49CellW_J4"	0	86	1124	586
2	6	2	"spr0075/pfbB"	"24CellW_N4"	0	87	735	157
2	7	2	"pulA"	"19CellW_B8"	0	88	2204	1149
2	8	2	"hysA"	"51CellW_F8"	0	89	246	72
2	9	2	"spr0328"	"26CellW_J8"	0	90	479	371
2	1	3	"spr0075/pfbB"	"24CellW_N4"	0	91	3545	3251
2	2	3	"pulA"	"19CellW_B8"	0	92	1286	786
2	3	3	"hysA"	"51CellW_F8"	0	93	295	170
2	4	3	"spr0328"	"26CellW_J8"	0	94	616	394
2	5	3	"lytB"	"31CellW_N8"	0	95	393	279
2	6	3	"prtA"	"20CellW_B12"	0	96	557	-148
2	7	3	"bgaA"	"43CellW_F12"	-50	97	2612	467
2	8	3	"nanA"	"46CellW_J12"	-50	98	860	27
2	9	3	"spr1652/pfbA"	"25CellW_N12"	0	99	630	510
2	1	4	"prtA"	"20CellW_B12"	0	100	600	495
2	2	4	"bgaA"	"43CellW_F12"	0	101	1270	84
2	3	4	"nanA"	"46CellW_J12"	-50	102	754	605
2	4	4	"spr1652/pfbA"	"25CellW_N12"	-50	103	842	596
2	5	4	"nisP"	"39CellW_B16"	-50	104	534	414
2	6	4	"spr1906"	"73CellW_F16"	-50	105	331	-100
2	7	4	"psrP"	"71CellW_B4"	-50	106	3127	1034
2	8	4	"pblB_nt"	"48CellW_F4"	-50	107	1290	67
2	9	4	"pblB_ct"	"49CellW_J4"	0	108	1216	566
2	1	5	"spr1906"	"73CellW_F16"	0	109	1176	1051
2	2	5	"psrP"	"71CellW_B4"	0	110	1861	-224
2	3	5	"pblB_nt"	"48CellW_F4"	-50	111	3685	1147
2	4	5	"pblB_ct"	"49CellW_J4"	-50	112	2857	-225
2	5	5	"spr0075/pfbB"	"24CellW_N4"	0	113	727	-849
2	6	5	"pulA"	"19CellW_B8"	0	114	274	160
2	7	5	"hysA"	"51CellW_F8"	0	115	548	229
2	8	5	"spr0328"	"26CellW_J8"	0	116	465	261
2	9	5	"lytB"	"31CellW_N8"	0	117	258	156
2	1	6	"pulA"	"19CellW_B8"	0	118	417	305
2	2	6	"hysA"	"51CellW_F8"	0	119	765	87
2	3	6	"spr0328"	"26CellW_J8"	0	120	891	308
2	4	6	"lytB"	"31CellW_N8"	0	121	1148	1001
2	5	6	"prtA"	"20CellW_B12"	0	122	961	659
2	6	6	"bgaA"	"43CellW_F12"	0	123	1455	1193
2	7	6	"nanA"	"46CellW_J12"	-50	124	755	-136
2	8	6	"spr1652/pfbA"	"25CellW_N12"	0	125	836	720
2	9	6	"nisP"	"39CellW_B16"	0	126	331	247
2	1	7	"bgaA"	"43CellW_F12"	0	127	1125	925
2	2	7	"nanA"	"46CellW_J12"	0	128	592	189
2	3	7	"spr1652/pfbA"	"25CellW_N12"	0	129	1101	555
2	4	7	"nisP"	"39CellW_B16"	0	130	289	163
2	5	7	"spr1906"	"73CellW_F16"	0	131	612	497
2	6	7	"psrP"	"71CellW_B4"	0	132	3826	2099
2	7	7	"pblB_nt"	"48CellW_F4"	-50	133	2754	569
2	8	7	"pblB_ct"	"49CellW_J4"	0	134	1029	-99
2	9	7	"spr0075/pfbB"	"24CellW_N4"	0	135	2951	2846
2	1	8	"psrP"	"71CellW_B4"	0	136	761	151
2	2	8	"pblB_nt"	"48CellW_F4"	0	137	792	122
2	3	8	"pblB_ct"	"49CellW_J4"	0	138	2557	2178
2	4	8	"spr0075/pfbB"	"24CellW_N4"	-50	139	2901	2749
2	5	8	"pulA"	"19CellW_B8"	-50	140	869	758
2	6	8	"hysA"	"51CellW_F8"	0	141	536	419
2	7	8	"spr0328"	"26CellW_J8"	0	142	921	715
2	8	8	"lytB"	"31CellW_N8"	0	143	656	532
2	9	8	"prtA"	"20CellW_B12"	0	144	2602	2499
3	1	1	"nanB"	"58Secret_O8"	0	145	1023	938
3	2	1	"spr1875"	"7Secret_C12"	0	146	1389	1292
3	3	1	"galU"	"21Secret_G12"	0	147	635	552
3	4	1	"cbpA"	"5Secret_K12"	0	148	443	371
3	5	1	"gsp_781"	"2Secret_O12"	0	149	2121	2054
3	6	1	"Control_1"	"C16"	0	150	857	791
3	7	1	"Control_2"	"G16"	0	151	244	169
3	8	1	"Buffer"	"Normaliz_K16"	-50	152	89	7
3	9	1	"Buffer"	"Normaliz_O16"	-50	153	76	-1
3	1	2	"Control_1"	"C16"	0	154	1447	1359
3	2	2	"Control_2"	"G16"	0	155	1377	1253
3	3	2	"bloodAB"	"59Secret_C4"	0	156	699	535
3	4	2	"strH"	"32Secret_G4"	0	157	1697	1305
3	5	2	"lysM"	"50Secret_K4"	0	158	316	238
3	6	2	"lytB"	"63Secret_O4"	0	159	751	670
3	7	2	"phtE"	"45Secret_C8"	0	160	1561	1331
3	8	2	"spr0931"	"36Secret_G8"	0	161	1385	1170
3	9	2	"lytC"	"56Secret_K8"	0	162	1830	1604
3	1	3	"lytB"	"63Secret_O4"	0	163	769	686
3	2	3	"phtE"	"45Secret_C8"	0	164	3862	3755
3	3	3	"spr0931"	"36Secret_G8"	0	165	739	637
3	4	3	"lytC"	"56Secret_K8"	0	166	736	640
3	5	3	"nanB"	"58Secret_O8"	0	167	1064	981
3	6	3	"spr1875"	"7Secret_C12"	0	168	1829	1377
3	7	3	"galU"	"21Secret_G12"	0	169	1074	557
3	8	3	"cbpA"	"5Secret_K12"	-50	170	532	-3
3	9	3	"gsp_781"	"2Secret_O12"	0	171	3501	2699
3	1	4	"spr1875"	"7Secret_C12"	0	172	5035	4947
3	2	4	"galU"	"21Secret_G12"	0	173	1400	1284
3	3	4	"cbpA"	"5Secret_K12"	0	174	1967	1865
3	4	4	"gsp_781"	"2Secret_O12"	0	175	3768	3679
3	5	4	"Control_1"	"C16"	0	176	1462	1384
3	6	4	"Control_2"	"G16"	-50	177	82	-2
3	7	4	"bloodAB"	"59Secret_C4"	0	178	1108	552
3	8	4	"strH"	"32Secret_G4"	-50	179	1688	888
3	9	4	"lysM"	"50Secret_K4"	0	180	955	326
3	1	5	"Control_2"	"G16"	-50	181	102	16
3	2	5	"bloodAB"	"59Secret_C4"	0	182	1322	1198
3	3	5	"strH"	"32Secret_G4"	-50	183	3779	3050
3	4	5	"lysM"	"50Secret_K4"	0	184	940	802
3	5	5	"lytB"	"63Secret_O4"	0	185	543	410
3	6	5	"phtE"	"45Secret_C8"	0	186	2122	2005
3	7	5	"spr0931"	"36Secret_G8"	0	187	1170	1035
3	8	5	"lytC"	"56Secret_K8"	0	188	548	451
3	9	5	"nanB"	"58Secret_O8"	0	189	1755	1669
3	1	6	"phtE"	"45Secret_C8"	0	190	5650	5569
3	2	6	"spr0931"	"36Secret_G8"	0	191	1120	1026
3	3	6	"lytC"	"56Secret_K8"	0	192	1582	1475
3	4	6	"nanB"	"58Secret_O8"	0	193	2502	2395
3	5	6	"spr1875"	"7Secret_C12"	0	194	3594	3463
3	6	6	"galU"	"21Secret_G12"	0	195	1578	1327
3	7	6	"cbpA"	"5Secret_K12"	0	196	4091	3948
3	8	6	"gsp_781"	"2Secret_O12"	0	197	4183	4096
3	9	6	"Control_1"	"C16"	0	198	2324	2242
3	1	7	"galU"	"21Secret_G12"	0	199	1731	1639
3	2	7	"cbpA"	"5Secret_K12"	0	200	1636	1479
3	3	7	"gsp_781"	"2Secret_O12"	0	201	6237	6134
3	4	7	"Control_1"	"C16"	0	202	3442	3349
3	5	7	"Control_2"	"G16"	-50	203	93	-18
3	6	7	"bloodAB"	"59Secret_C4"	0	204	1171	920
3	7	7	"strH"	"32Secret_G4"	0	205	1390	905
3	8	7	"lysM"	"50Secret_K4"	0	206	927	817
3	9	7	"lytB"	"63Secret_O4"	0	207	3847	3760
3	1	8	"bloodAB"	"59Secret_C4"	0	208	1742	1647
3	2	8	"strH"	"32Secret_G4"	-50	209	1946	1829
3	3	8	"lysM"	"50Secret_K4"	-50	210	2441	2342
3	4	8	"lytB"	"63Secret_O4"	0	211	913	815
3	5	8	"phtE"	"45Secret_C8"	0	212	5052	4931
3	6	8	"spr0931"	"36Secret_G8"	0	213	1341	1242
3	7	8	"lytC"	"56Secret_K8"	0	214	1389	1307
3	8	8	"nanB"	"58Secret_O8"	0	215	3147	3062
3	9	8	"spr1875"	"7Secret_C12"	0	216	5711	5624
4	1	1	"Control_10"	"P8"	-50	217	54	7
4	2	1	"Control_11"	"D12"	0	218	59	15
4	3	1	"Control_12"	"H12"	0	219	268	225
4	4	1	"Buffer"	"Normaliz_L12"	-50	220	47	3
4	5	1	"Buffer"	"Normaliz_P12"	-50	221	44	-1
4	6	1	"Control+"	"Rango0.2_D16"	0	222	1326	1278
4	7	1	"Control+"	"Rango0.1_H16"	0	223	96	52
4	8	1	"Buffer"	"Normaliz_L16"	-50	224	41	-2
4	9	1	"Buffer"	"Normaliz_P16"	-50	225	40	0
4	1	2	"Control+"	"Rango0.2_D16"	0	226	2831	2777
4	2	2	"Control+"	"Rango0.1_H16"	0	227	133	86
4	3	2	"Control_3"	"D4"	0	228	609	565
4	4	2	"Control_4"	"H4"	-50	229	49	1
4	5	2	"Control_5"	"L4"	0	230	70	24
4	6	2	"Control_6"	"P4"	-50	231	44	-4
4	7	2	"Control_7"	"D8"	0	232	57	12
4	8	2	"Control_8"	"H8"	-50	233	43	0
4	9	2	"Control_9"	"L8"	0	234	48	7
4	1	3	"Control_6"	"P4"	-50	235	49	-5
4	2	3	"Control_7"	"D8"	0	236	90	37
4	3	3	"Control_8"	"H8"	-50	237	53	3
4	4	3	"Control_9"	"L8"	0	238	76	27
4	5	3	"Control_10"	"P8"	-50	239	59	10
4	6	3	"Control_11"	"D12"	0	240	65	18
4	7	3	"Control_12"	"H12"	0	241	218	173
4	8	3	"Buffer"	"Normaliz_L12"	-50	242	44	0
4	9	3	"Buffer"	"Normaliz_P12"	0	243	43	1
4	1	4	"Control_11"	"D12"	-50	244	53	1
4	2	4	"Control_12"	"H12"	0	245	288	238
4	3	4	"Buffer"	"Normaliz_L12"	-50	246	53	2
4	4	4	"Buffer"	"Normaliz_P12"	-50	247	49	-1
4	5	4	"Control+"	"Rango0.2_D16"	0	248	2213	2156
4	6	4	"Control+"	"Rango0.1_H16"	0	249	274	223
4	7	4	"Control_3"	"D4"	0	250	479	434
4	8	4	"Control_4"	"H4"	-50	251	44	0
4	9	4	"Control_5"	"L4"	-50	252	50	6
4	1	5	"Control+"	"Rango0.1_H16"	0	253	4773	4723
4	2	5	"Control_3"	"D4"	0	254	1147	1100
4	3	5	"Control_4"	"H4"	-50	255	52	2
4	4	5	"Control_5"	"L4"	0	256	110	59
4	5	5	"Control_6"	"P4"	-50	257	46	-4
4	6	5	"Control_7"	"D8"	0	258	73	21
4	7	5	"Control_8"	"H8"	-50	259	48	0
4	8	5	"Control_9"	"L8"	0	260	72	27
4	9	5	"Control_10"	"P8"	0	261	62	18
4	1	6	"Control_7"	"D8"	0	262	106	54
4	2	6	"Control_8"	"H8"	-50	263	54	4
4	3	6	"Control_9"	"L8"	0	264	94	45
4	4	6	"Control_10"	"P8"	-50	265	64	12
4	5	6	"Control_11"	"D12"	0	266	74	27
4	6	6	"Control_12"	"H12"	0	267	418	370
4	7	6	"Buffer"	"Normaliz_L12"	0	268	63	14
4	8	6	"Buffer"	"Normaliz_P12"	-50	269	45	1
4	9	6	"Control+"	"Rango0.2_D16"	0	270	1534	1493
4	1	7	"Control_12"	"H12"	0	271	1267	1213
4	2	7	"Buffer"	"Normaliz_L12"	-50	272	53	1
4	3	7	"Buffer"	"Normaliz_P12"	-50	273	52	-1
4	4	7	"Control+"	"Rango0.2_D16"	0	274	3871	3805
4	5	7	"Control+"	"Rango0.1_H16"	0	275	373	323
4	6	7	"Control_3"	"D4"	0	276	900	853
4	7	7	"Control_4"	"H4"	-50	277	50	3
4	8	7	"Control_5"	"L4"	0	278	72	28
4	9	7	"Control_6"	"P4"	-50	279	44	3
4	1	8	"Control_3"	"D4"	0	280	3071	3016
4	2	8	"Control_4"	"H4"	-50	281	54	0
4	3	8	"Control_5"	"L4"	-50	282	51	-1
4	4	8	"Control_6"	"P4"	-50	283	52	2
4	5	8	"Control_7"	"D8"	0	284	98	48
4	6	8	"Control_8"	"H8"	-50	285	50	3
4	7	8	"Control_9"	"L8"	0	286	75	26
4	8	8	"Control_10"	"P8"	0	287	67	20
4	9	8	"Control_11"	"D12"	0	288	63	20
5	1	1	"GADPH"	"68Cyt_M7"	0	289	1537	1482
5	2	1	"abc_sbp_2"	"30Lip_A11"	0	290	1651	1593
5	3	1	"abc_sbp"	"29Lip_E11"	0	291	1242	1185
5	4	1	"spr0174"	"79Lip_I11"	0	292	739	681
5	5	1	"aliA"	"10Lip_M11"	0	293	1208	1124
5	6	1	"slrA"	"17Lip_A15"	0	294	1423	1303
5	7	1	"spr0747"	"37Lip_E15"	0	295	998	936
5	8	1	"Buffer"	"Normaliz_I15"	-50	296	62	8
5	9	1	"Buffer"	"Normaliz_M15"	-50	297	55	5
5	1	2	"slrA"	"17Lip_A15"	0	298	1156	1103
5	2	2	"spr0747"	"37Lip_E15"	0	299	2416	2350
5	3	2	"spxB"	"13Cyt_A3"	0	300	1528	1466
5	4	2	"clpP"	"66Cyt_E3"	0	301	1369	1304
5	5	2	"pavA"	"69Cyt_I3"	0	302	1595	445
5	6	2	"eno"	"14Cyt_M3"	0	303	2361	929
5	7	2	"PppA"	"70Cyt_A7"	0	304	2336	1399
5	8	2	"ply"	"11Cyt_E7"	0	305	2463	2210
5	9	2	"lytA"	"12Cyt_I7"	0	306	4227	4173
5	1	3	"eno"	"14Cyt_M3"	0	307	1765	1715
5	2	3	"PppA"	"70Cyt_A7"	0	308	1208	1154
5	3	3	"ply"	"11Cyt_E7"	0	309	2141	2083
5	4	3	"lytA"	"12Cyt_I7"	0	310	5941	5882
5	5	3	"GADPH"	"68Cyt_M7"	0	311	1290	1154
5	6	3	"abc_sbp_2"	"30Lip_A11"	0	312	1560	815
5	7	3	"abc_sbp"	"29Lip_E11"	0	313	754	183
5	8	3	"spr0174"	"79Lip_I11"	0	314	715	215
5	9	3	"aliA"	"10Lip_M11"	0	315	2622	2544
5	1	4	"abc_sbp_2"	"30Lip_A11"	0	316	1275	1226
5	2	4	"abc_sbp"	"29Lip_E11"	0	317	831	780
5	3	4	"spr0174"	"79Lip_I11"	0	318	1015	960
5	4	4	"aliA"	"10Lip_M11"	0	319	658	599
5	5	4	"slrA"	"17Lip_A15"	0	320	948	878
5	6	4	"spr0747"	"37Lip_E15"	0	321	2213	1477
5	7	4	"spxB"	"13Cyt_A3"	0	322	1574	587
5	8	4	"clpP"	"66Cyt_E3"	0	323	1706	369
5	9	4	"pavA"	"69Cyt_I3"	0	324	2607	1750
5	1	5	"spr0747"	"37Lip_E15"	0	325	2223	2174
5	2	5	"spxB"	"13Cyt_A3"	0	326	1277	1226
5	3	5	"clpP"	"66Cyt_E3"	0	327	1289	1235
5	4	5	"pavA"	"69Cyt_I3"	0	328	1104	1048
5	5	5	"eno"	"14Cyt_M3"	0	329	1924	1868
5	6	5	"PppA"	"70Cyt_A7"	0	330	1424	1355
5	7	5	"ply"	"11Cyt_E7"	0	331	3016	1895
5	8	5	"lytA"	"12Cyt_I7"	0	332	2884	1535
5	9	5	"GADPH"	"68Cyt_M7"	0	333	1585	1423
5	1	6	"PppA"	"70Cyt_A7"	0	334	1136	1087
5	2	6	"ply"	"11Cyt_E7"	0	335	3011	2962
5	3	6	"lytA"	"12Cyt_I7"	0	336	5624	5574
5	4	6	"GADPH"	"68Cyt_M7"	0	337	1338	1282
5	5	6	"abc_sbp_2"	"30Lip_A11"	0	338	1300	1243
5	6	6	"abc_sbp"	"29Lip_E11"	0	339	875	817
5	7	6	"spr0174"	"79Lip_I11"	0	340	725	663
5	8	6	"aliA"	"10Lip_M11"	0	341	750	692
5	9	6	"slrA"	"17Lip_A15"	0	342	1223	1170
5	1	7	"abc_sbp"	"29Lip_E11"	0	343	998	947
5	2	7	"spr0174"	"79Lip_I11"	0	344	522	470
5	3	7	"aliA"	"10Lip_M11"	0	345	609	558
5	4	7	"slrA"	"17Lip_A15"	0	346	986	928
5	5	7	"spr0747"	"37Lip_E15"	0	347	2333	2267
5	6	7	"spxB"	"13Cyt_A3"	0	348	1461	1386
5	7	7	"clpP"	"66Cyt_E3"	0	349	1453	1388
5	8	7	"pavA"	"69Cyt_I3"	0	350	1222	1170
5	9	7	"eno"	"14Cyt_M3"	0	351	2255	2203
5	1	8	"spxB"	"13Cyt_A3"	0	352	1511	1459
5	2	8	"clpP"	"66Cyt_E3"	0	353	1330	1274
5	3	8	"pavA"	"69Cyt_I3"	0	354	1079	1024
5	4	8	"eno"	"14Cyt_M3"	0	355	1907	1851
5	5	8	"PppA"	"70Cyt_A7"	0	356	1210	1150
5	6	8	"ply"	"11Cyt_E7"	0	357	3388	3325
5	7	8	"lytA"	"12Cyt_I7"	0	358	5299	5233
5	8	8	"GADPH"	"68Cyt_M7"	0	359	1575	1514
5	9	8	"abc_sbp_2"	"30Lip_A11"	0	360	1639	1582
6	1	1	"psaA"	"6Lip_N7"	0	361	4175	4009
6	2	1	"ABC_SBP"	"57Lip_B11"	0	362	3665	3552
6	3	1	"ABC_SBP"	"52Lip_F11"	0	363	2696	2601
6	4	1	"piuA"	"18Lip_J11"	0	364	2395	2288
6	5	1	"amiA"	"3Lip_N11"	0	365	1665	1552
6	6	1	"msmE"	"78Lip_B15"	0	366	3635	1465
6	7	1	"MalX"	"22Lip_F15"	0	367	1739	1491
6	8	1	"Buffer"	"Normaliz_J15"	-50	368	283	155
6	9	1	"Buffer"	"Normaliz_N15"	-50	369	100	-54
6	1	2	"msmE"	"78Lip_B15"	0	370	3312	3187
6	2	2	"MalX"	"22Lip_F15"	0	371	2014	1905
6	3	2	"prsA_ppmA"	"16Lip_B3"	0	372	3313	3207
6	4	2	"lmb"	"33Lip_F3"	0	373	3278	3168
6	5	2	"piaA"	"15Lip_J3"	0	374	3208	3077
6	6	2	"phtA"	"55Lip_N3"	0	375	6369	3804
6	7	2	"glnH"	"28Lip_B7"	0	376	3317	1067
6	8	2	"pstS"	"80Lip_F7"	0	377	3179	2309
6	9	2	"aliB"	"1Lip_J7"	0	378	1478	1311
6	1	3	"phtA"	"55Lip_N3"	0	379	12588	12481
6	2	3	"glnH"	"28Lip_B7"	0	380	2599	2497
6	3	3	"pstS"	"80Lip_F7"	0	381	1925	1829
6	4	3	"aliB"	"1Lip_J7"	0	382	1282	1161
6	5	3	"psaA"	"6Lip_N7"	0	383	3124	2659
6	6	3	"ABC_SBP"	"57Lip_B11"	-50	384	4573	1071
6	7	3	"ABC_SBP"	"52Lip_F11"	-50	385	1416	-1459
6	8	3	"piuA"	"18Lip_J11"	-50	386	1511	95
6	9	3	"amiA"	"3Lip_N11"	-50	387	1461	438
6	1	4	"ABC_SBP"	"57Lip_B11"	0	388	3583	3480
6	2	4	"ABC_SBP"	"52Lip_F11"	0	389	2504	2388
6	3	4	"piuA"	"18Lip_J11"	0	390	1452	1357
6	4	4	"amiA"	"3Lip_N11"	0	391	1793	1459
6	5	4	"msmE"	"78Lip_B15"	0	392	3625	3013
6	6	4	"MalX"	"22Lip_F15"	-50	393	4586	1330
6	7	4	"prsA_ppmA"	"16Lip_B3"	-50	394	3542	144
6	8	4	"lmb"	"33Lip_F3"	-50	395	2594	829
6	9	4	"piaA"	"15Lip_J3"	0	396	2005	874
6	1	5	"MalX"	"22Lip_F15"	0	397	2080	1988
6	2	5	"prsA_ppmA"	"16Lip_B3"	0	398	3069	2967
6	3	5	"lmb"	"33Lip_F3"	0	399	1778	1681
6	4	5	"piaA"	"15Lip_J3"	0	400	3902	3787
6	5	5	"phtA"	"55Lip_N3"	0	401	9924	9746
6	6	5	"glnH"	"28Lip_B7"	-50	402	2419	1052
6	7	5	"pstS"	"80Lip_F7"	-50	403	3237	152
6	8	5	"aliB"	"1Lip_J7"	-50	404	3966	1453
6	9	5	"psaA"	"6Lip_N7"	-50	405	3512	1947
6	1	6	"glnH"	"28Lip_B7"	0	406	2963	2859
6	2	6	"pstS"	"80Lip_F7"	0	407	1562	1447
6	3	6	"aliB"	"1Lip_J7"	0	408	1030	936
6	4	6	"psaA"	"6Lip_N7"	0	409	3350	3253
6	5	6	"ABC_SBP"	"57Lip_B11"	0	410	3095	2999
6	6	6	"ABC_SBP"	"52Lip_F11"	0	411	1496	1405
6	7	6	"piuA"	"18Lip_J11"	0	412	1327	1224
6	8	6	"amiA"	"3Lip_N11"	0	413	1137	1009
6	9	6	"msmE"	"78Lip_B15"	0	414	1556	1430
6	1	7	"ABC_SBP"	"52Lip_F11"	0	415	2949	2850
6	2	7	"piuA"	"18Lip_J11"	0	416	1773	1645
6	3	7	"amiA"	"3Lip_N11"	0	417	1141	1049
6	4	7	"msmE"	"78Lip_B15"	0	418	1698	1601
6	5	7	"MalX"	"22Lip_F15"	0	419	1413	1325
6	6	7	"prsA_ppmA"	"16Lip_B3"	0	420	2774	2691
6	7	7	"lmb"	"33Lip_F3"	0	421	1689	1605
6	8	7	"piaA"	"15Lip_J3"	0	422	4163	4072
6	9	7	"phtA"	"55Lip_N3"	0	423	10386	10271
6	1	8	"prsA_ppmA"	"16Lip_B3"	0	424	3592	3497
6	2	8	"lmb"	"33Lip_F3"	0	425	2123	2030
6	3	8	"piaA"	"15Lip_J3"	0	426	4649	4567
6	4	8	"phtA"	"55Lip_N3"	0	427	11566	11483
6	5	8	"glnH"	"28Lip_B7"	0	428	2274	2183
6	6	8	"pstS"	"80Lip_F7"	0	429	1478	1394
6	7	8	"aliB"	"1Lip_J7"	0	430	1204	1123
6	8	8	"psaA"	"6Lip_N7"	0	431	3671	3583
6	9	8	"ABC_SBP"	"57Lip_B11"	0	432	3659	3565
7	1	1	"cbpF"	"74N_term_wCS_O7"	0	433	871	763
7	2	1	"spr0693"	"34N_term_C11"	0	434	3519	3415
7	3	1	"ezrA"	"75N_term_G11"	0	435	1294	1200
7	4	1	"pepXP"	"72N_term_K11"	0	436	1536	1422
7	5	1	"phtD"	"44N_term_O11"	0	437	4318	1662
7	6	1	"phpA"	"27N_term_C15"	0	438	5516	3737
7	7	1	"srtA"	"64N_term_wCS_G15"	0	439	3146	2529
7	8	1	"Buffer"	"Normaliz_K15"	-50	440	101	5
7	9	1	"Buffer"	"Normaliz_O15"	-50	441	90	5
7	1	2	"phpA"	"27N_term_C15"	0	442	7249	7077
7	2	2	"srtA"	"64N_term_wCS_G15"	0	443	2758	2397
7	3	2	"adcA"	"23Lip_C3"	0	444	1062	921
7	4	2	"sp_2093"	"76N_term_G3"	0	445	1063	642
7	5	2	"comB"	"54N_term_K3"	0	446	1041	-418
7	6	2	"pspA"	"4N_term_O3"	0	447	3177	2227
7	7	2	"pbpX"	"41N_term_C7"	0	448	1525	1266
7	8	2	"pbpA"	"9N_term_G7"	0	449	775	539
7	9	2	"spr0334"	"42Cyt_TMH_K7"	0	450	4248	4148
7	1	3	"pspA"	"4N_term_O3"	0	451	1757	1631
7	2	3	"pbpX"	"41N_term_C7"	0	452	1279	1071
7	3	3	"pbpA"	"9N_term_G7"	0	453	438	305
7	4	3	"spr0334"	"42Cyt_TMH_K7"	0	454	1393	1246
7	5	3	"cbpF"	"74N_term_wCS_O7"	0	455	672	553
7	6	3	"spr0693"	"34N_term_C11"	0	456	2916	2587
7	7	3	"ezrA"	"75N_term_G11"	0	457	2630	2244
7	8	3	"pepXP"	"72N_term_K11"	0	458	3037	1772
7	9	3	"phtD"	"44N_term_O11"	0	459	4774	4603
7	1	4	"spr0693"	"34N_term_C11"	0	460	3197	3085
7	2	4	"ezrA"	"75N_term_G11"	0	461	957	852
7	3	4	"pepXP"	"72N_term_K11"	0	462	1072	966
7	4	4	"phtD"	"44N_term_O11"	0	463	1392	1226
7	5	4	"phpA"	"27N_term_C15"	0	464	7551	7336
7	6	4	"srtA"	"64N_term_wCS_G15"	0	465	1863	1511
7	7	4	"adcA"	"23Lip_C3"	0	466	885	513
7	8	4	"sp_2093"	"76N_term_G3"	0	467	1020	343
7	9	4	"comB"	"54N_term_K3"	0	468	1573	1468
7	1	5	"srtA"	"64N_term_wCS_G15"	0	469	2159	2053
7	2	5	"adcA"	"23Lip_C3"	0	470	1012	901
7	3	5	"sp_2093"	"76N_term_G3"	0	471	758	662
7	4	5	"comB"	"54N_term_K3"	0	472	466	350
7	5	5	"pspA"	"4N_term_O3"	0	473	2495	2301
7	6	5	"pbpX"	"41N_term_C7"	0	474	1146	1024
7	7	5	"pbpA"	"9N_term_G7"	0	475	487	384
7	8	5	"spr0334"	"42Cyt_TMH_K7"	0	476	1191	1072
7	9	5	"cbpF"	"74N_term_wCS_O7"	0	477	878	782
7	1	6	"pbpX"	"41N_term_C7"	0	478	1161	1064
7	2	6	"pbpA"	"9N_term_G7"	0	479	485	376
7	3	6	"spr0334"	"42Cyt_TMH_K7"	0	480	1479	1376
7	4	6	"cbpF"	"74N_term_wCS_O7"	0	481	778	636
7	5	6	"spr0693"	"34N_term_C11"	0	482	2923	2763
7	6	6	"ezrA"	"75N_term_G11"	0	483	1597	1482
7	7	6	"pepXP"	"72N_term_K11"	0	484	932	839
7	8	6	"phtD"	"44N_term_O11"	0	485	1579	1464
7	9	6	"phpA"	"27N_term_C15"	0	486	7968	7847
7	1	7	"ezrA"	"75N_term_G11"	0	487	749	657
7	2	7	"pepXP"	"72N_term_K11"	0	488	1055	950
7	3	7	"phtD"	"44N_term_O11"	0	489	1424	1315
7	4	7	"phpA"	"27N_term_C15"	0	490	7144	6770
7	5	7	"srtA"	"64N_term_wCS_G15"	0	491	2336	2082
7	6	7	"adcA"	"23Lip_C3"	0	492	993	882
7	7	7	"sp_2093"	"76N_term_G3"	0	493	912	811
7	8	7	"comB"	"54N_term_K3"	0	494	499	396
7	9	7	"pspA"	"4N_term_O3"	0	495	1445	1342
7	1	8	"adcA"	"23Lip_C3"	0	496	952	863
7	2	8	"sp_2093"	"76N_term_G3"	0	497	912	816
7	3	8	"comB"	"54N_term_K3"	0	498	529	435
7	4	8	"pspA"	"4N_term_O3"	0	499	2047	1906
7	5	8	"pbpX"	"41N_term_C7"	0	500	1554	1398
7	6	8	"pbpA"	"9N_term_G7"	0	501	319	212
7	7	8	"spr0334"	"42Cyt_TMH_K7"	0	502	1594	1494
7	8	8	"cbpF"	"74N_term_wCS_O7"	0	503	824	731
7	9	8	"spr0693"	"34N_term_C11"	0	504	3313	3219
8	1	1	"pbp1b"	"47Cyt_TMH_P7"	0	505	1749	1688
8	2	1	"pcpA"	"62N_term_wCS_D11"	0	506	554	480
8	3	1	"sphtra"	"8N_term_H11"	0	507	471	396
8	4	1	"cps4C"	"97Mult_L11"	0	508	1391	1174
8	5	1	"rrgB"	"95Mult_P11"	0	509	787	435
8	6	1	"TMP"	"96Mult_D15"	0	510	1179	1108
8	7	1	"LambdaSa04"	"94Mult_H15"	-50	511	200	134
8	8	1	"Buffer"	"Normaliz_L15"	-50	512	104	40
8	9	1	"Buffer"	"Normaliz_P15"	-50	513	56	0
8	1	2	"TMP"	"96Mult_D15"	0	514	517	452
8	2	2	"LambdaSa04"	"94Mult_H15"	0	515	248	171
8	3	2	"potD"	"65N_term_D3"	0	516	2062	1937
8	4	2	"pgdA"	"40N_term_H3"	-50	517	3283	473
8	5	2	"spr1370"	"38Cyt_TMH_L3"	-50	518	3024	617
8	6	2	"spr1418"	"82N_term_P3"	0	519	2119	937
8	7	2	"stkP"	"67Cyt_TMH_D7"	0	520	1942	933
8	8	2	"spr1584"	"83N_term_H7"	0	521	2830	1307
8	9	2	"pbp2A"	"53N_term_L7"	0	522	2704	1265
8	1	3	"spr1418"	"82N_term_P3"	0	523	3445	3380
8	2	3	"stkP"	"67Cyt_TMH_D7"	0	524	2054	1990
8	3	3	"spr1584"	"83N_term_H7"	0	525	1942	1879
8	4	3	"pbp2A"	"53N_term_L7"	0	526	1343	479
8	5	3	"pbp1b"	"47Cyt_TMH_P7"	0	527	2437	1469
8	6	3	"pcpA"	"62N_term_wCS_D11"	0	528	478	328
8	7	3	"sphtra"	"8N_term_H11"	-50	529	176	-373
8	8	3	"cps4C"	"97Mult_L11"	0	530	1633	1044
8	9	3	"rrgB"	"95Mult_P11"	0	531	604	-344
8	1	4	"pcpA"	"62N_term_wCS_D11"	0	532	242	177
8	2	4	"sphtra"	"8N_term_H11"	0	533	236	145
8	3	4	"cps4C"	"97Mult_L11"	0	534	411	339
8	4	4	"rrgB"	"95Mult_P11"	0	535	441	192
8	5	4	"TMP"	"96Mult_D15"	0	536	736	456
8	6	4	"LambdaSa04"	"94Mult_H15"	-50	537	398	263
8	7	4	"potD"	"65N_term_D3"	0	538	1629	1437
8	8	4	"pgdA"	"40N_term_H3"	0	539	1632	1410
8	9	4	"spr1370"	"38Cyt_TMH_L3"	0	540	3446	3142
8	1	5	"LambdaSa04"	"94Mult_H15"	-50	541	86	25
8	2	5	"potD"	"65N_term_D3"	0	542	2070	1996
8	3	5	"pgdA"	"40N_term_H3"	0	543	2098	2034
8	4	5	"spr1370"	"38Cyt_TMH_L3"	0	544	3505	3370
8	5	5	"spr1418"	"82N_term_P3"	0	545	2323	2102
8	6	5	"stkP"	"67Cyt_TMH_D7"	0	546	1277	1145
8	7	5	"spr1584"	"83N_term_H7"	0	547	1586	1429
8	8	5	"pbp2A"	"53N_term_L7"	0	548	1309	1192
8	9	5	"pbp1b"	"47Cyt_TMH_P7"	0	549	2381	2312
8	1	6	"stkP"	"67Cyt_TMH_D7"	0	550	1990	1927
8	2	6	"spr1584"	"83N_term_H7"	0	551	1776	1718
8	3	6	"pbp2A"	"53N_term_L7"	0	552	1645	1587
8	4	6	"pbp1b"	"47Cyt_TMH_P7"	0	553	2947	2881
8	5	6	"pcpA"	"62N_term_wCS_D11"	0	554	212	121
8	6	6	"sphtra"	"8N_term_H11"	-50	555	135	42
8	7	6	"cps4C"	"97Mult_L11"	0	556	354	242
8	8	6	"rrgB"	"95Mult_P11"	0	557	192	109
8	9	6	"TMP"	"96Mult_D15"	0	558	416	359
8	1	7	"sphtra"	"8N_term_H11"	0	559	263	197
8	2	7	"cps4C"	"97Mult_L11"	0	560	404	337
8	3	7	"rrgB"	"95Mult_P11"	0	561	220	150
8	4	7	"TMP"	"96Mult_D15"	0	562	616	540
8	5	7	"LambdaSa04"	"94Mult_H15"	0	563	168	63
8	6	7	"potD"	"65N_term_D3"	0	564	1566	1430
8	7	7	"pgdA"	"40N_term_H3"	0	565	3318	3067
8	8	7	"spr1370"	"38Cyt_TMH_L3"	0	566	3436	3075
8	9	7	"spr1418"	"82N_term_P3"	0	567	2075	2016
8	1	8	"potD"	"65N_term_D3"	0	568	2101	2025
8	2	8	"pgdA"	"40N_term_H3"	0	569	2439	2348
8	3	8	"spr1370"	"38Cyt_TMH_L3"	0	570	4220	4096
8	4	8	"spr1418"	"82N_term_P3"	0	571	2587	2492
8	5	8	"stkP"	"67Cyt_TMH_D7"	0	572	1829	1766
8	6	8	"spr1584"	"83N_term_H7"	0	573	1774	1715
8	7	8	"pbp2A"	"53N_term_L7"	0	574	2143	2070
8	8	8	"pbp1b"	"47Cyt_TMH_P7"	0	575	2654	2524
8	9	8	"pcpA"	"62N_term_wCS_D11"	0	576	899	835
