# Supplementary material for: Data in support of proteomic analysis of pneumococcal pediatric clinical isolates to construct a protein array
Source: Data Brief. 2016 Feb 5;6:917–22. doi: 10.1016/j.dib.2016.01.057 (PMC4758182; doi:10.1016/j.dib.2016.01.057)
Supplement: Supplementary file 4 — Supplementary material [file mmc4.zip › Protein array raw data/IgG/C1_Sv30bis_IgG-Cy3.txt]

ATF	1.0
31	9    
"Type=GenePix Export 3"
"DateTime=2014/06/12 13:59:52"
"Settings=C:\Documents and Settings\Usuario\Escritorio\Datos Usuarios\Alfonso\Resultados ensayo\Junio 2014\Escaneado_12-6-14\Suero v30bis\Sv30bis_IgG-Cy3.gps"
"GalFile=C:\Documents and Settings\Usuario\Escritorio\Datos Usuarios\Alfonso\Gals\Gal_Alfonso.2.gal"
"PixelSize=5"
"Wavelengths=n/a	532"
"ImageFiles=n/a	C:\Documents and Settings\Usuario\Escritorio\Datos Usuarios\Alfonso\Resultados ensayo\Junio 2014\Escaneado_12-6-14\Suero v30bis\Sv30bis_IgG-Cy3.tif 1"
"NormalizationMethod=None"
"NormalizationFactors=n/a	1"
"JpegImage="
"StdDev=Type 1"
"RatioFormulations=W1/W2 (/532)"
"Barcode="
"BackgroundSubtraction=LocalFeature"
"ImageOrigin=0, 0"
"JpegOrigin=3350, 11295"
"Creator=GenePix Pro 4.1.1.4"
"Scanner=GenePix 4000B [92870]"
"FocusPosition=0"
"Temperature=28.43"
"LinesAveraged=1"
"Comment="
"PMTGain=n/a	400"
"ScanPower=n/a	100"
"LaserPower=n/a	2.87"
"LaserOnTime=n/a	43737"
"Filters=n/a	"
"ScanRegion=632,2169,3848,3592"
"Supplier=BioRobotics"
"ArrayerSoftwareName=TAS Application Suite (MicroGrid II)"
"ArrayerSoftwareVersion=2.2.2.5"
"Block"	"Column"	"Row"	"Name"	"ID"	"F532 Median"	"F532 Median - B532"	"Index"	"Flags"
1	1	1	"ABC_N/P"	"90Mult_M6"	200	136	1	0
1	2	1	"spr1221"	"99Mult_A10"	311	236	2	0
1	3	1	"spr1403"	"91Mult_E10"	549	477	3	0
1	4	1	"spr1496"	"92Mult_I10"	116	44	4	-50
1	5	1	"ABC_NP"	"100Mult_M10"	394	307	5	-50
1	6	1	"SP_0462"	"77CellW_A14"	397	209	6	-50
1	7	1	"SP_0464"	"81CellW_E14"	658	535	7	0
1	8	1	"Buffer"	"Normaliz_I14"	53	-1	8	-50
1	9	1	"Buffer"	"Normaliz_M14"	53	1	9	-50
1	1	2	"SP_0462"	"77CellW_A14"	282	215	10	0
1	2	2	"SP_0464"	"81CellW_E14"	171	45	11	-50
1	3	2	"fstH"	"84Mult_A2"	996	897	12	0
1	4	2	"comA"	"85Mult_E2"	267	38	13	-50
1	5	2	"zmpB"	"86Mult_I2"	299	141	14	-50
1	6	2	"spr0601"	"98Mult_M2"	818	157	15	-50
1	7	2	"celB"	"87Mult_A6"	653	-43	16	-50
1	8	2	"iga"	"88Mult_E6"	1687	1622	17	0
1	9	2	"glnP"	"89Mult_I6"	250	196	18	-50
1	1	3	"spr0601"	"98Mult_M2"	348	278	19	-50
1	2	3	"celB"	"87Mult_A6"	211	118	20	-50
1	3	3	"iga"	"88Mult_E6"	564	498	21	0
1	4	3	"glnP"	"89Mult_I6"	135	59	22	-50
1	5	3	"ABC_N/P"	"90Mult_M6"	142	55	23	-50
1	6	3	"spr1221"	"99Mult_A10"	389	283	24	-50
1	7	3	"spr1403"	"91Mult_E10"	649	128	25	0
1	8	3	"spr1496"	"92Mult_I10"	257	-149	26	-50
1	9	3	"ABC_NP"	"100Mult_M10"	751	683	27	0
1	1	4	"spr1221"	"99Mult_A10"	179	115	28	-50
1	2	4	"spr1403"	"91Mult_E10"	223	149	29	-50
1	3	4	"spr1496"	"92Mult_I10"	119	48	30	-50
1	4	4	"ABC_NP"	"100Mult_M10"	312	236	31	-50
1	5	4	"SP_0462"	"77CellW_A14"	285	204	32	-50
1	6	4	"SP_0464"	"81CellW_E14"	160	9	33	-50
1	7	4	"fstH"	"84Mult_A2"	2372	1965	34	0
1	8	4	"comA"	"85Mult_E2"	943	417	35	-50
1	9	4	"zmpB"	"86Mult_I2"	593	520	36	-50
1	1	5	"SP_0464"	"81CellW_E14"	190	126	37	-50
1	2	5	"fstH"	"84Mult_A2"	883	800	38	0
1	3	5	"comA"	"85Mult_E2"	202	80	39	-50
1	4	5	"zmpB"	"86Mult_I2"	189	61	40	-50
1	5	5	"spr0601"	"98Mult_M2"	340	124	41	-50
1	6	5	"celB"	"87Mult_A6"	271	57	42	-50
1	7	5	"iga"	"88Mult_E6"	909	596	43	0
1	8	5	"glnP"	"89Mult_I6"	496	271	44	-50
1	9	5	"ABC_N/P"	"90Mult_M6"	325	260	45	0
1	1	6	"celB"	"87Mult_A6"	175	112	46	0
1	2	6	"iga"	"88Mult_E6"	348	279	47	0
1	3	6	"glnP"	"89Mult_I6"	91	28	48	-50
1	4	6	"ABC_N/P"	"90Mult_M6"	101	37	49	0
1	5	6	"spr1221"	"99Mult_A10"	201	135	50	-50
1	6	6	"spr1403"	"91Mult_E10"	225	101	51	-50
1	7	6	"spr1496"	"92Mult_I10"	165	-64	52	-50
1	8	6	"ABC_NP"	"100Mult_M10"	1113	809	53	0
1	9	6	"SP_0462"	"77CellW_A14"	368	282	54	0
1	1	7	"spr1403"	"91Mult_E10"	257	194	55	0
1	2	7	"spr1496"	"92Mult_I10"	127	-111	56	-50
1	3	7	"ABC_NP"	"100Mult_M10"	276	213	57	-50
1	4	7	"SP_0462"	"77CellW_A14"	278	214	58	-50
1	5	7	"SP_0464"	"81CellW_E14"	175	106	59	-50
1	6	7	"fstH"	"84Mult_A2"	733	624	60	0
1	7	7	"comA"	"85Mult_E2"	293	84	61	-50
1	8	7	"zmpB"	"86Mult_I2"	187	-7	62	0
1	9	7	"spr0601"	"98Mult_M2"	350	264	63	0
1	1	8	"fstH"	"84Mult_A2"	852	780	64	0
1	2	8	"comA"	"85Mult_E2"	337	220	65	-50
1	3	8	"zmpB"	"86Mult_I2"	318	252	66	-50
1	4	8	"spr0601"	"98Mult_M2"	268	196	67	-50
1	5	8	"celB"	"87Mult_A6"	177	106	68	-50
1	6	8	"iga"	"88Mult_E6"	469	404	69	0
1	7	8	"glnP"	"89Mult_I6"	148	63	70	-50
1	8	8	"ABC_N/P"	"90Mult_M6"	113	44	71	-50
1	9	8	"spr1221"	"99Mult_A10"	281	224	72	0
2	1	1	"lytB"	"31CellW_N6"	1553	1484	73	0
2	2	1	"prtA"	"20CellW_B10"	1139	1066	74	0
2	3	1	"bgaA"	"43CellW_F10"	1447	1378	75	-50
2	4	1	"nanA"	"46CellW_J10"	1558	1440	76	-50
2	5	1	"spr1652/pfbA"	"25CellW_N10"	343	284	77	-50
2	6	1	"nisP"	"39CellW_B14"	546	457	78	-50
2	7	1	"spr1906"	"73CellW_F14"	297	239	79	-50
2	8	1	"Buffer"	"Normaliz_J14"	49	0	80	-50
2	9	1	"Buffer"	"Normaliz_N14"	47	-2	81	-50
2	1	2	"nisP"	"39CellW_B14"	240	165	82	-50
2	2	2	"spr1906"	"73CellW_F14"	353	57	83	-50
2	3	2	"psrP"	"71CellW_B2"	2772	582	84	0
2	4	2	"pblB_nt"	"48CellW_F2"	2664	163	85	-50
2	5	2	"pblB_ct"	"49CellW_J2"	1933	457	86	-50
2	6	2	"spr0075/pfbB"	"24CellW_N2"	428	179	87	-50
2	7	2	"pulA"	"19CellW_B6"	129	-37	88	-50
2	8	2	"hysA"	"51CellW_F6"	373	183	89	-50
2	9	2	"spr0328"	"26CellW_J6"	325	240	90	-50
2	1	3	"spr0075/pfbB"	"24CellW_N2"	1556	1476	91	0
2	2	3	"pulA"	"19CellW_B6"	211	18	92	-50
2	3	3	"hysA"	"51CellW_F6"	640	441	93	-50
2	4	3	"spr0328"	"26CellW_J6"	1967	886	94	-50
2	5	3	"lytB"	"31CellW_N6"	314	-85	95	-50
2	6	3	"prtA"	"20CellW_B10"	522	274	96	-50
2	7	3	"bgaA"	"43CellW_F10"	579	154	97	-50
2	8	3	"nanA"	"46CellW_J10"	460	-8	98	-50
2	9	3	"spr1652/pfbA"	"25CellW_N10"	524	111	99	-50
2	1	4	"prtA"	"20CellW_B10"	1194	1120	100	-50
2	2	4	"bgaA"	"43CellW_F10"	1400	267	101	-50
2	3	4	"nanA"	"46CellW_J10"	1512	126	102	-50
2	4	4	"spr1652/pfbA"	"25CellW_N10"	961	600	103	-50
2	5	4	"nisP"	"39CellW_B14"	139	74	104	-50
2	6	4	"spr1906"	"73CellW_F14"	284	203	105	-50
2	7	4	"psrP"	"71CellW_B2"	1140	370	106	-50
2	8	4	"pblB_nt"	"48CellW_F2"	316	-512	107	-50
2	9	4	"pblB_ct"	"49CellW_J2"	1061	761	108	0
2	1	5	"spr1906"	"73CellW_F14"	195	125	109	-50
2	2	5	"psrP"	"71CellW_B2"	2232	438	110	-50
2	3	5	"pblB_nt"	"48CellW_F2"	3000	449	111	-50
2	4	5	"pblB_ct"	"49CellW_J2"	2445	391	112	-50
2	5	5	"spr0075/pfbB"	"24CellW_N2"	604	256	113	-50
2	6	5	"pulA"	"19CellW_B6"	163	69	114	-50
2	7	5	"hysA"	"51CellW_F6"	2191	1845	115	-50
2	8	5	"spr0328"	"26CellW_J6"	1648	1529	116	-50
2	9	5	"lytB"	"31CellW_N6"	308	250	117	-50
2	1	6	"pulA"	"19CellW_B6"	126	60	118	-50
2	2	6	"hysA"	"51CellW_F6"	406	259	119	-50
2	3	6	"spr0328"	"26CellW_J6"	1935	1580	120	-50
2	4	6	"lytB"	"31CellW_N6"	463	13	121	-50
2	5	6	"prtA"	"20CellW_B10"	1014	116	122	-50
2	6	6	"bgaA"	"43CellW_F10"	1245	249	123	-50
2	7	6	"nanA"	"46CellW_J10"	587	101	124	-50
2	8	6	"spr1652/pfbA"	"25CellW_N10"	389	320	125	-50
2	9	6	"nisP"	"39CellW_B14"	709	651	126	-50
2	1	7	"bgaA"	"43CellW_F10"	900	816	127	0
2	2	7	"nanA"	"46CellW_J10"	402	-95	128	-50
2	3	7	"spr1652/pfbA"	"25CellW_N10"	1144	1037	129	-50
2	4	7	"nisP"	"39CellW_B14"	255	178	130	-50
2	5	7	"spr1906"	"73CellW_F14"	368	276	131	-50
2	6	7	"psrP"	"71CellW_B2"	2776	1057	132	-50
2	7	7	"pblB_nt"	"48CellW_F2"	2026	488	133	-50
2	8	7	"pblB_ct"	"49CellW_J2"	972	351	134	-50
2	9	7	"spr0075/pfbB"	"24CellW_N2"	2937	2866	135	0
2	1	8	"psrP"	"71CellW_B2"	514	-35	136	0
2	2	8	"pblB_nt"	"48CellW_F2"	579	39	137	-50
2	3	8	"pblB_ct"	"49CellW_J2"	2270	1645	138	-50
2	4	8	"spr0075/pfbB"	"24CellW_N2"	712	627	139	-50
2	5	8	"pulA"	"19CellW_B6"	122	52	140	0
2	6	8	"hysA"	"51CellW_F6"	4299	4222	141	-50
2	7	8	"spr0328"	"26CellW_J6"	947	862	142	-50
2	8	8	"lytB"	"31CellW_N6"	149	71	143	-50
2	9	8	"prtA"	"20CellW_B10"	2969	2895	144	0
3	1	1	"nanB"	"58Secret_O6"	2769	2560	145	0
3	2	1	"spr1875"	"7Secret_C10"	4486	4188	146	0
3	3	1	"galU"	"21Secret_G10"	1770	1650	147	0
3	4	1	"cbpA"	"5Secret_K10"	2114	2011	148	0
3	5	1	"gsp_781"	"2Secret_O10"	5579	5487	149	0
3	6	1	"Control_1"	"C14"	766	682	150	0
3	7	1	"Control_2"	"G14"	155	87	151	0
3	8	1	"Buffer"	"Normaliz_K14"	75	9	152	-50
3	9	1	"Buffer"	"Normaliz_O14"	60	0	153	-50
3	1	2	"Control_1"	"C14"	1124	913	154	0
3	2	2	"Control_2"	"G14"	238	94	155	0
3	3	2	"bloodAB"	"59Secret_C2"	2649	985	156	0
3	4	2	"strH"	"32Secret_G2"	3109	1167	157	-50
3	5	2	"lysM"	"50Secret_K2"	2040	1847	158	0
3	6	2	"lytB"	"63Secret_O2"	1702	1243	159	0
3	7	2	"phtE"	"45Secret_C6"	3615	1891	160	0
3	8	2	"spr0931"	"36Secret_G6"	1591	719	161	0
3	9	2	"lytC"	"56Secret_K6"	1858	1480	162	0
3	1	3	"lytB"	"63Secret_O2"	2295	2115	163	0
3	2	3	"phtE"	"45Secret_C6"	2553	2431	164	0
3	3	3	"spr0931"	"36Secret_G6"	1736	1511	165	0
3	4	3	"lytC"	"56Secret_K6"	2770	6	166	0
3	5	3	"nanB"	"58Secret_O6"	3609	3152	167	0
3	6	3	"spr1875"	"7Secret_C10"	5576	5056	168	0
3	7	3	"galU"	"21Secret_G10"	2813	337	169	-50
3	8	3	"cbpA"	"5Secret_K10"	1324	-671	170	-50
3	9	3	"gsp_781"	"2Secret_O10"	4559	3184	171	0
3	1	4	"spr1875"	"7Secret_C10"	5037	4886	172	0
3	2	4	"galU"	"21Secret_G10"	2207	1536	173	0
3	3	4	"cbpA"	"5Secret_K10"	1956	1786	174	0
3	4	4	"gsp_781"	"2Secret_O10"	4216	3856	175	0
3	5	4	"Control_1"	"C14"	2238	2129	176	0
3	6	4	"Control_2"	"G14"	898	786	177	0
3	7	4	"bloodAB"	"59Secret_C2"	3352	823	178	-50
3	8	4	"strH"	"32Secret_G2"	3691	507	179	-50
3	9	4	"lysM"	"50Secret_K2"	1108	-1077	180	-50
3	1	5	"Control_2"	"G14"	2953	2781	181	0
3	2	5	"bloodAB"	"59Secret_C2"	3294	351	182	0
3	3	5	"strH"	"32Secret_G2"	4300	1370	183	-50
3	4	5	"lysM"	"50Secret_K2"	2897	2625	184	-50
3	5	5	"lytB"	"63Secret_O2"	3051	2936	185	0
3	6	5	"phtE"	"45Secret_C6"	2519	2418	186	0
3	7	5	"spr0931"	"36Secret_G6"	2750	345	187	-50
3	8	5	"lytC"	"56Secret_K6"	3895	476	188	-50
3	9	5	"nanB"	"58Secret_O6"	4423	990	189	0
3	1	6	"phtE"	"45Secret_C6"	5333	5130	190	0
3	2	6	"spr0931"	"36Secret_G6"	2190	1858	191	0
3	3	6	"lytC"	"56Secret_K6"	1861	1517	192	0
3	4	6	"nanB"	"58Secret_O6"	4549	4408	193	0
3	5	6	"spr1875"	"7Secret_C10"	4841	4756	194	0
3	6	6	"galU"	"21Secret_G10"	1506	1399	195	0
3	7	6	"cbpA"	"5Secret_K10"	1074	-1381	196	-50
3	8	6	"gsp_781"	"2Secret_O10"	5609	3976	197	0
3	9	6	"Control_1"	"C14"	1952	1824	198	0
3	1	7	"galU"	"21Secret_G10"	2072	1804	199	0
3	2	7	"cbpA"	"5Secret_K10"	2015	1652	200	-50
3	3	7	"gsp_781"	"2Secret_O10"	6042	5727	201	0
3	4	7	"Control_1"	"C14"	1421	1224	202	0
3	5	7	"Control_2"	"G14"	85	9	203	-50
3	6	7	"bloodAB"	"59Secret_C2"	3556	1198	204	-50
3	7	7	"strH"	"32Secret_G2"	3989	1092	205	-50
3	8	7	"lysM"	"50Secret_K2"	1797	1555	206	-50
3	9	7	"lytB"	"63Secret_O2"	1848	1733	207	0
3	1	8	"bloodAB"	"59Secret_C2"	3232	2970	208	0
3	2	8	"strH"	"32Secret_G2"	3894	2134	209	-50
3	3	8	"lysM"	"50Secret_K2"	1738	1603	210	-50
3	4	8	"lytB"	"63Secret_O2"	1660	1533	211	0
3	5	8	"phtE"	"45Secret_C6"	6226	6115	212	0
3	6	8	"spr0931"	"36Secret_G6"	2023	1860	213	0
3	7	8	"lytC"	"56Secret_K6"	2707	2433	214	0
3	8	8	"nanB"	"58Secret_O6"	3462	3287	215	0
3	9	8	"spr1875"	"7Secret_C10"	6939	6798	216	0
4	1	1	"Control_10"	"P6"	160	80	217	-50
4	2	1	"Control_11"	"D10"	115	32	218	-50
4	3	1	"Control_12"	"H10"	556	478	219	0
4	4	1	"Buffer"	"Normaliz_L10"	63	0	220	-50
4	5	1	"Buffer"	"Normaliz_P10"	57	-5	221	-50
4	6	1	"Control+"	"Rango0.2_D14"	2633	2566	222	0
4	7	1	"Control+"	"Rango0.1_H14"	182	123	223	-50
4	8	1	"Buffer"	"Normaliz_L14"	88	37	224	0
4	9	1	"Buffer"	"Normaliz_P14"	46	0	225	-50
4	1	2	"Control+"	"Rango0.2_D14"	4449	4291	226	0
4	2	2	"Control+"	"Rango0.1_H14"	592	483	227	-50
4	3	2	"Control_3"	"D2"	1853	1774	228	0
4	4	2	"Control_4"	"H2"	64	-4	229	-50
4	5	2	"Control_5"	"L2"	61	-2	230	-50
4	6	2	"Control_6"	"P2"	58	-4	231	-50
4	7	2	"Control_7"	"D6"	54	-4	232	-50
4	8	2	"Control_8"	"H6"	53	0	233	-50
4	9	2	"Control_9"	"L6"	48	0	234	-50
4	1	3	"Control_6"	"P2"	72	-6	235	-50
4	2	3	"Control_7"	"D6"	72	-4	236	-50
4	3	3	"Control_8"	"H6"	71	2	237	-50
4	4	3	"Control_9"	"L6"	69	-2	238	-50
4	5	3	"Control_10"	"P6"	97	22	239	-50
4	6	3	"Control_11"	"D10"	77	16	240	0
4	7	3	"Control_12"	"H10"	333	276	241	0
4	8	3	"Buffer"	"Normaliz_L10"	56	2	242	-50
4	9	3	"Buffer"	"Normaliz_P10"	52	3	243	-50
4	1	4	"Control_11"	"D10"	631	547	244	-50
4	2	4	"Control_12"	"H10"	1492	1407	245	-50
4	3	4	"Buffer"	"Normaliz_L10"	72	0	246	-50
4	4	4	"Buffer"	"Normaliz_P10"	1658	1574	247	-50
4	5	4	"Control+"	"Rango0.2_D14"	3297	1133	248	0
4	6	4	"Control+"	"Rango0.1_H14"	430	351	249	0
4	7	4	"Control_3"	"D2"	766	706	250	0
4	8	4	"Control_4"	"H2"	56	0	251	-50
4	9	4	"Control_5"	"L2"	54	1	252	-50
4	1	5	"Control+"	"Rango0.1_H14"	901	774	253	-50
4	2	5	"Control_3"	"D2"	2410	2259	254	-50
4	3	5	"Control_4"	"H2"	74	0	255	-50
4	4	5	"Control_5"	"L2"	71	-7	256	-50
4	5	5	"Control_6"	"P2"	66	-15	257	-50
4	6	5	"Control_7"	"D6"	65	-4	258	-50
4	7	5	"Control_8"	"H6"	65	2	259	-50
4	8	5	"Control_9"	"L6"	60	1	260	-50
4	9	5	"Control_10"	"P6"	116	57	261	0
4	1	6	"Control_7"	"D6"	75	-1	262	-50
4	2	6	"Control_8"	"H6"	70	-5	263	-50
4	3	6	"Control_9"	"L6"	76	0	264	-50
4	4	6	"Control_10"	"P6"	126	45	265	-50
4	5	6	"Control_11"	"D10"	121	54	266	0
4	6	6	"Control_12"	"H10"	446	383	267	0
4	7	6	"Buffer"	"Normaliz_L10"	64	0	268	-50
4	8	6	"Buffer"	"Normaliz_P10"	60	-1	269	-50
4	9	6	"Control+"	"Rango0.2_D14"	2253	2195	270	0
4	1	7	"Control_12"	"H10"	759	691	271	0
4	2	7	"Buffer"	"Normaliz_L10"	72	4	272	-50
4	3	7	"Buffer"	"Normaliz_P10"	77	1	273	-50
4	4	7	"Control+"	"Rango0.2_D14"	3988	3791	274	0
4	5	7	"Control+"	"Rango0.1_H14"	538	466	275	0
4	6	7	"Control_3"	"D2"	1140	1076	276	0
4	7	7	"Control_4"	"H2"	64	1	277	-50
4	8	7	"Control_5"	"L2"	62	-1	278	-50
4	9	7	"Control_6"	"P2"	59	1	279	-50
4	1	8	"Control_3"	"D2"	1299	1232	280	0
4	2	8	"Control_4"	"H2"	65	0	281	-50
4	3	8	"Control_5"	"L2"	65	-2	282	0
4	4	8	"Control_6"	"P2"	71	2	283	-50
4	5	8	"Control_7"	"D6"	64	-1	284	-50
4	6	8	"Control_8"	"H6"	66	1	285	-50
4	7	8	"Control_9"	"L6"	66	0	286	-50
4	8	8	"Control_10"	"P6"	142	74	287	0
4	9	8	"Control_11"	"D10"	139	75	288	0
5	1	1	"GADPH"	"68Cyt_M5"	2149	1981	289	0
5	2	1	"abc_sbp_2"	"30Lip_A9"	3123	2965	290	0
5	3	1	"abc_sbp"	"29Lip_E9"	1662	1563	291	0
5	4	1	"spr0174"	"79Lip_I9"	1016	935	292	0
5	5	1	"aliA"	"10Lip_M9"	1802	1692	293	0
5	6	1	"slrA"	"17Lip_A13"	1042	-376	294	0
5	7	1	"spr0747"	"37Lip_E13"	1137	994	295	0
5	8	1	"Buffer"	"Normaliz_I13"	62	-2	296	-50
5	9	1	"Buffer"	"Normaliz_M13"	255	192	297	0
5	1	2	"slrA"	"17Lip_A13"	2304	2202	298	0
5	2	2	"spr0747"	"37Lip_E13"	2112	1989	299	0
5	3	2	"spxB"	"13Cyt_A1"	2334	2226	300	0
5	4	2	"clpP"	"66Cyt_E1"	2112	2018	301	0
5	5	2	"pavA"	"69Cyt_I1"	2581	602	302	0
5	6	2	"eno"	"14Cyt_M1"	4920	2834	303	0
5	7	2	"PppA"	"70Cyt_A5"	1636	922	304	-50
5	8	2	"ply"	"11Cyt_E5"	1909	1702	305	0
5	9	2	"lytA"	"12Cyt_I5"	2754	2684	306	0
5	1	3	"eno"	"14Cyt_M1"	4631	4543	307	0
5	2	3	"PppA"	"70Cyt_A5"	1941	1852	308	0
5	3	3	"ply"	"11Cyt_E5"	6380	6292	309	0
5	4	3	"lytA"	"12Cyt_I5"	5879	5779	310	0
5	5	3	"GADPH"	"68Cyt_M5"	2070	814	311	0
5	6	3	"abc_sbp_2"	"30Lip_A9"	1691	149	312	-50
5	7	3	"abc_sbp"	"29Lip_E9"	873	33	313	-50
5	8	3	"spr0174"	"79Lip_I9"	1817	744	314	-50
5	9	3	"aliA"	"10Lip_M9"	2718	1568	315	-50
5	1	4	"abc_sbp_2"	"30Lip_A9"	2900	2798	316	0
5	2	4	"abc_sbp"	"29Lip_E9"	1315	1240	317	0
5	3	4	"spr0174"	"79Lip_I9"	702	629	318	0
5	4	4	"aliA"	"10Lip_M9"	1125	1021	319	0
5	5	4	"slrA"	"17Lip_A13"	1933	1823	320	0
5	6	4	"spr0747"	"37Lip_E13"	2158	2065	321	0
5	7	4	"spxB"	"13Cyt_A1"	2064	1895	322	0
5	8	4	"clpP"	"66Cyt_E1"	2045	1745	323	0
5	9	4	"pavA"	"69Cyt_I1"	2559	2468	324	0
5	1	5	"spr0747"	"37Lip_E13"	1911	1784	325	0
5	2	5	"spxB"	"13Cyt_A1"	2653	2574	326	0
5	3	5	"clpP"	"66Cyt_E1"	1764	1690	327	0
5	4	5	"pavA"	"69Cyt_I1"	1736	1662	328	0
5	5	5	"eno"	"14Cyt_M1"	4230	4154	329	0
5	6	5	"PppA"	"70Cyt_A5"	1932	1860	330	0
5	7	5	"ply"	"11Cyt_E5"	6011	5939	331	0
5	8	5	"lytA"	"12Cyt_I5"	5944	5873	332	0
5	9	5	"GADPH"	"68Cyt_M5"	2204	2136	333	0
5	1	6	"PppA"	"70Cyt_A5"	1875	1687	334	0
5	2	6	"ply"	"11Cyt_E5"	3955	3883	335	0
5	3	6	"lytA"	"12Cyt_I5"	5481	5415	336	0
5	4	6	"GADPH"	"68Cyt_M5"	1955	1888	337	0
5	5	6	"abc_sbp_2"	"30Lip_A9"	2418	2343	338	0
5	6	6	"abc_sbp"	"29Lip_E9"	1202	1134	339	0
5	7	6	"spr0174"	"79Lip_I9"	722	660	340	0
5	8	6	"aliA"	"10Lip_M9"	1147	1083	341	0
5	9	6	"slrA"	"17Lip_A13"	2075	2007	342	0
5	1	7	"abc_sbp"	"29Lip_E9"	1300	1152	343	0
5	2	7	"spr0174"	"79Lip_I9"	519	455	344	0
5	3	7	"aliA"	"10Lip_M9"	772	715	345	0
5	4	7	"slrA"	"17Lip_A13"	1702	1639	346	0
5	5	7	"spr0747"	"37Lip_E13"	1723	1639	347	0
5	6	7	"spxB"	"13Cyt_A1"	1688	1616	348	0
5	7	7	"clpP"	"66Cyt_E1"	1583	1524	349	0
5	8	7	"pavA"	"69Cyt_I1"	1444	1380	350	0
5	9	7	"eno"	"14Cyt_M1"	3899	3828	351	0
5	1	8	"spxB"	"13Cyt_A1"	1134	1042	352	0
5	2	8	"clpP"	"66Cyt_E1"	846	786	353	0
5	3	8	"pavA"	"69Cyt_I1"	748	695	354	0
5	4	8	"eno"	"14Cyt_M1"	2024	1970	355	0
5	5	8	"PppA"	"70Cyt_A5"	1054	989	356	0
5	6	8	"ply"	"11Cyt_E5"	3937	3861	357	0
5	7	8	"lytA"	"12Cyt_I5"	3501	3434	358	0
5	8	8	"GADPH"	"68Cyt_M5"	1222	1137	359	0
5	9	8	"abc_sbp_2"	"30Lip_A9"	2008	1932	360	0
6	1	1	"psaA"	"6Lip_N5"	3657	3496	361	0
6	2	1	"ABC_SBP"	"57Lip_B9"	3891	3808	362	0
6	3	1	"ABC_SBP"	"52Lip_F9"	1810	1732	363	0
6	4	1	"piuA"	"18Lip_J9"	3483	3329	364	0
6	5	1	"amiA"	"3Lip_N9"	3949	3020	365	0
6	6	1	"msmE"	"78Lip_B13"	1663	906	366	0
6	7	1	"MalX"	"22Lip_F13"	453	371	367	-50
6	8	1	"Buffer"	"Normaliz_J13"	80	14	368	-50
6	9	1	"Buffer"	"Normaliz_N13"	80	2	369	-50
6	1	2	"msmE"	"78Lip_B13"	3088	2820	370	0
6	2	2	"MalX"	"22Lip_F13"	2520	2387	371	0
6	3	2	"prsA_ppmA"	"16Lip_B1"	3011	2872	372	0
6	4	2	"lmb"	"33Lip_F1"	5244	1542	373	0
6	5	2	"piaA"	"15Lip_J1"	5698	2046	374	0
6	6	2	"phtA"	"55Lip_N1"	2002	887	375	0
6	7	2	"glnH"	"28Lip_B5"	716	-20	376	-50
6	8	2	"pstS"	"80Lip_F5"	1543	1362	377	0
6	9	2	"aliB"	"1Lip_J5"	741	655	378	0
6	1	3	"phtA"	"55Lip_N1"	10639	10371	379	0
6	2	3	"glnH"	"28Lip_B5"	1416	1280	380	0
6	3	3	"pstS"	"80Lip_F5"	1742	1649	381	0
6	4	3	"aliB"	"1Lip_J5"	1308	1213	382	0
6	5	3	"psaA"	"6Lip_N5"	2295	2082	383	0
6	6	3	"ABC_SBP"	"57Lip_B9"	2269	1072	384	0
6	7	3	"ABC_SBP"	"52Lip_F9"	1784	163	385	0
6	8	3	"piuA"	"18Lip_J9"	1397	-109	386	-50
6	9	3	"amiA"	"3Lip_N9"	509	380	387	-50
6	1	4	"ABC_SBP"	"57Lip_B9"	3553	3343	388	0
6	2	4	"ABC_SBP"	"52Lip_F9"	1880	1735	389	0
6	3	4	"piuA"	"18Lip_J9"	1433	1310	390	0
6	4	4	"amiA"	"3Lip_N9"	2465	2318	391	0
6	5	4	"msmE"	"78Lip_B13"	2019	1806	392	0
6	6	4	"MalX"	"22Lip_F13"	1083	769	393	0
6	7	4	"prsA_ppmA"	"16Lip_B1"	1825	483	394	0
6	8	4	"lmb"	"33Lip_F1"	1234	717	395	0
6	9	4	"piaA"	"15Lip_J1"	716	550	396	0
6	1	5	"MalX"	"22Lip_F13"	2002	1828	397	0
6	2	5	"prsA_ppmA"	"16Lip_B1"	2318	2187	398	0
6	3	5	"lmb"	"33Lip_F1"	1690	1578	399	0
6	4	5	"piaA"	"15Lip_J1"	2596	2427	400	0
6	5	5	"phtA"	"55Lip_N1"	6623	6477	401	0
6	6	5	"glnH"	"28Lip_B5"	871	768	402	0
6	7	5	"pstS"	"80Lip_F5"	670	553	403	0
6	8	5	"aliB"	"1Lip_J5"	1184	712	404	-50
6	9	5	"psaA"	"6Lip_N5"	312	55	405	-50
6	1	6	"glnH"	"28Lip_B5"	1535	1387	406	0
6	2	6	"pstS"	"80Lip_F5"	1205	1111	407	0
6	3	6	"aliB"	"1Lip_J5"	1007	936	408	0
6	4	6	"psaA"	"6Lip_N5"	1975	1905	409	0
6	5	6	"ABC_SBP"	"57Lip_B9"	1875	1801	410	0
6	6	6	"ABC_SBP"	"52Lip_F9"	783	690	411	0
6	7	6	"piuA"	"18Lip_J9"	467	274	412	0
6	8	6	"amiA"	"3Lip_N9"	1629	258	413	0
6	9	6	"msmE"	"78Lip_B13"	1475	388	414	0
6	1	7	"ABC_SBP"	"52Lip_F9"	272	141	415	-50
6	2	7	"piuA"	"18Lip_J9"	974	865	416	0
6	3	7	"amiA"	"3Lip_N9"	1602	1528	417	0
6	4	7	"msmE"	"78Lip_B13"	485	414	418	0
6	5	7	"MalX"	"22Lip_F13"	604	537	419	0
6	6	7	"prsA_ppmA"	"16Lip_B1"	878	801	420	0
6	7	7	"lmb"	"33Lip_F1"	616	483	421	0
6	8	7	"piaA"	"15Lip_J1"	1314	814	422	0
6	9	7	"phtA"	"55Lip_N1"	1504	1327	423	0
6	1	8	"prsA_ppmA"	"16Lip_B1"	1165	1104	424	0
6	2	8	"lmb"	"33Lip_F1"	976	911	425	0
6	3	8	"piaA"	"15Lip_J1"	1396	1313	426	0
6	4	8	"phtA"	"55Lip_N1"	3576	3464	427	0
6	5	8	"glnH"	"28Lip_B5"	410	334	428	0
6	6	8	"pstS"	"80Lip_F5"	270	210	429	0
6	7	8	"aliB"	"1Lip_J5"	192	131	430	0
6	8	8	"psaA"	"6Lip_N5"	283	227	431	0
6	9	8	"ABC_SBP"	"57Lip_B9"	267	212	432	0
7	1	1	"cbpF"	"74N_term_wCS_O5"	826	675	433	0
7	2	1	"spr0693"	"34N_term_C9"	3717	3481	434	0
7	3	1	"ezrA"	"75N_term_G9"	2761	2478	435	0
7	4	1	"pepXP"	"72N_term_K9"	3222	2796	436	0
7	5	1	"phtD"	"44N_term_O9"	3773	3654	437	0
7	6	1	"phpA"	"27N_term_C13"	3984	3868	438	0
7	7	1	"srtA"	"64N_term_wCS_G13"	2449	2356	439	0
7	8	1	"Buffer"	"Normaliz_K13"	94	15	440	-50
7	9	1	"Buffer"	"Normaliz_O13"	75	3	441	-50
7	1	2	"phpA"	"27N_term_C13"	7700	7458	442	0
7	2	2	"srtA"	"64N_term_wCS_G13"	4333	3764	443	0
7	3	2	"adcA"	"23Lip_C1"	1546	1292	444	0
7	4	2	"sp_2093"	"76N_term_G1"	710	357	445	0
7	5	2	"comB"	"54N_term_K1"	2567	2287	446	0
7	6	2	"pspA"	"4N_term_O1"	4650	3222	447	0
7	7	2	"pbpX"	"41N_term_C5"	3258	914	448	0
7	8	2	"pbpA"	"9N_term_G5"	500	385	449	0
7	9	2	"spr0334"	"42Cyt_TMH_K5"	1704	1628	450	0
7	1	3	"pspA"	"4N_term_O1"	2446	2227	451	0
7	2	3	"pbpX"	"41N_term_C5"	1363	603	452	0
7	3	3	"pbpA"	"9N_term_G5"	366	102	453	-50
7	4	3	"spr0334"	"42Cyt_TMH_K5"	1438	1290	454	0
7	5	3	"cbpF"	"74N_term_wCS_O5"	3465	3254	455	0
7	6	3	"spr0693"	"34N_term_C9"	3657	3341	456	0
7	7	3	"ezrA"	"75N_term_G9"	3120	-169	457	-50
7	8	3	"pepXP"	"72N_term_K9"	2398	681	458	0
7	9	3	"phtD"	"44N_term_O9"	4092	3991	459	0
7	1	4	"spr0693"	"34N_term_C9"	2607	2417	460	0
7	2	4	"ezrA"	"75N_term_G9"	818	240	461	-50
7	3	4	"pepXP"	"72N_term_K9"	737	571	462	0
7	4	4	"phtD"	"44N_term_O9"	1563	1439	463	0
7	5	4	"phpA"	"27N_term_C13"	7694	7537	464	0
7	6	4	"srtA"	"64N_term_wCS_G13"	3075	2795	465	0
7	7	4	"adcA"	"23Lip_C1"	3340	1893	466	-50
7	8	4	"sp_2093"	"76N_term_G1"	1148	417	467	0
7	9	4	"comB"	"54N_term_K1"	1098	996	468	0
7	1	5	"srtA"	"64N_term_wCS_G13"	2298	2109	469	0
7	2	5	"adcA"	"23Lip_C1"	900	652	470	-50
7	3	5	"sp_2093"	"76N_term_G1"	801	685	471	0
7	4	5	"comB"	"54N_term_K1"	957	827	472	0
7	5	5	"pspA"	"4N_term_O1"	1294	1158	473	0
7	6	5	"pbpX"	"41N_term_C5"	4584	3370	474	-50
7	7	5	"pbpA"	"9N_term_G5"	791	72	475	0
7	8	5	"spr0334"	"42Cyt_TMH_K5"	1289	1146	476	0
7	9	5	"cbpF"	"74N_term_wCS_O5"	2541	2346	477	0
7	1	6	"pbpX"	"41N_term_C5"	609	468	478	0
7	2	6	"pbpA"	"9N_term_G5"	472	53	479	0
7	3	6	"spr0334"	"42Cyt_TMH_K5"	780	690	480	0
7	4	6	"cbpF"	"74N_term_wCS_O5"	632	456	481	0
7	5	6	"spr0693"	"34N_term_C9"	2820	2681	482	0
7	6	6	"ezrA"	"75N_term_G9"	1128	649	483	0
7	7	6	"pepXP"	"72N_term_K9"	584	-79	484	0
7	8	6	"phtD"	"44N_term_O9"	1387	1250	485	0
7	9	6	"phpA"	"27N_term_C13"	6641	6474	486	0
7	1	7	"ezrA"	"75N_term_G9"	286	97	487	0
7	2	7	"pepXP"	"72N_term_K9"	290	38	488	0
7	3	7	"phtD"	"44N_term_O9"	1012	924	489	0
7	4	7	"phpA"	"27N_term_C13"	4320	4158	490	0
7	5	7	"srtA"	"64N_term_wCS_G13"	2531	2313	491	0
7	6	7	"adcA"	"23Lip_C1"	498	369	492	0
7	7	7	"sp_2093"	"76N_term_G1"	418	319	493	0
7	8	7	"comB"	"54N_term_K1"	362	250	494	0
7	9	7	"pspA"	"4N_term_O1"	1053	879	495	0
7	1	8	"adcA"	"23Lip_C1"	157	99	496	0
7	2	8	"sp_2093"	"76N_term_G1"	151	94	497	-50
7	3	8	"comB"	"54N_term_K1"	143	85	498	-50
7	4	8	"pspA"	"4N_term_O1"	390	297	499	0
7	5	8	"pbpX"	"41N_term_C5"	374	268	500	0
7	6	8	"pbpA"	"9N_term_G5"	87	13	501	0
7	7	8	"spr0334"	"42Cyt_TMH_K5"	393	326	502	0
7	8	8	"cbpF"	"74N_term_wCS_O5"	300	235	503	0
7	9	8	"spr0693"	"34N_term_C9"	1443	1369	504	0
8	1	1	"pbp1b"	"47Cyt_TMH_P5"	2053	1978	505	0
8	2	1	"pcpA"	"62N_term_wCS_D9"	325	251	506	0
8	3	1	"sphtra"	"8N_term_H9"	222	153	507	0
8	4	1	"cps4C"	"97Mult_L9"	556	485	508	0
8	5	1	"rrgB"	"95Mult_P9"	464	385	509	0
8	6	1	"TMP"	"96Mult_D13"	683	605	510	0
8	7	1	"LambdaSa04"	"94Mult_H13"	101	38	511	-50
8	8	1	"Buffer"	"Normaliz_L13"	58	1	512	-50
8	9	1	"Buffer"	"Normaliz_P13"	52	0	513	-50
8	1	2	"TMP"	"96Mult_D13"	1084	1004	514	0
8	2	2	"LambdaSa04"	"94Mult_H13"	159	75	515	-50
8	3	2	"potD"	"65N_term_D1"	1481	1388	516	0
8	4	2	"pgdA"	"40N_term_H1"	2532	2127	517	0
8	5	2	"spr1370"	"38Cyt_TMH_L1"	2015	472	518	-50
8	6	2	"spr1418"	"82N_term_P1"	2224	1329	519	0
8	7	2	"stkP"	"67Cyt_TMH_D5"	1171	676	520	0
8	8	2	"spr1584"	"83N_term_H5"	1681	1481	521	0
8	9	2	"pbp2A"	"53N_term_L5"	1412	1341	522	0
8	1	3	"spr1418"	"82N_term_P1"	2441	2348	523	0
8	2	3	"stkP"	"67Cyt_TMH_D5"	1313	1228	524	0
8	3	3	"spr1584"	"83N_term_H5"	1540	1441	525	0
8	4	3	"pbp2A"	"53N_term_L5"	1391	1071	526	0
8	5	3	"pbp1b"	"47Cyt_TMH_P5"	1247	590	527	0
8	6	3	"pcpA"	"62N_term_wCS_D9"	1044	74	528	0
8	7	3	"sphtra"	"8N_term_H9"	735	-110	529	-50
8	8	3	"cps4C"	"97Mult_L9"	914	539	530	0
8	9	3	"rrgB"	"95Mult_P9"	1060	950	531	-50
8	1	4	"pcpA"	"62N_term_wCS_D9"	320	234	532	0
8	2	4	"sphtra"	"8N_term_H9"	260	159	533	-50
8	3	4	"cps4C"	"97Mult_L9"	681	401	534	0
8	4	4	"rrgB"	"95Mult_P9"	424	-88	535	0
8	5	4	"TMP"	"96Mult_D13"	746	657	536	0
8	6	4	"LambdaSa04"	"94Mult_H13"	427	29	537	0
8	7	4	"potD"	"65N_term_D1"	1902	824	538	-50
8	8	4	"pgdA"	"40N_term_H1"	1533	829	539	-50
8	9	4	"spr1370"	"38Cyt_TMH_L1"	1380	1294	540	0
8	1	5	"LambdaSa04"	"94Mult_H13"	334	255	541	-50
8	2	5	"potD"	"65N_term_D1"	1640	1540	542	0
8	3	5	"pgdA"	"40N_term_H1"	2664	2532	543	0
8	4	5	"spr1370"	"38Cyt_TMH_L1"	2108	1894	544	0
8	5	5	"spr1418"	"82N_term_P1"	2159	2091	545	0
8	6	5	"stkP"	"67Cyt_TMH_D5"	597	519	546	0
8	7	5	"spr1584"	"83N_term_H5"	892	564	547	0
8	8	5	"pbp2A"	"53N_term_L5"	1204	379	548	-50
8	9	5	"pbp1b"	"47Cyt_TMH_P5"	881	807	549	0
8	1	6	"stkP"	"67Cyt_TMH_D5"	1092	1014	550	0
8	2	6	"spr1584"	"83N_term_H5"	1606	1493	551	0
8	3	6	"pbp2A"	"53N_term_L5"	1158	1040	552	0
8	4	6	"pbp1b"	"47Cyt_TMH_P5"	1183	1082	553	0
8	5	6	"pcpA"	"62N_term_wCS_D9"	157	91	554	-50
8	6	6	"sphtra"	"8N_term_H9"	184	112	555	0
8	7	6	"cps4C"	"97Mult_L9"	307	59	556	-50
8	8	6	"rrgB"	"95Mult_P9"	195	-91	557	0
8	9	6	"TMP"	"96Mult_D13"	140	85	558	0
8	1	7	"sphtra"	"8N_term_H9"	221	150	559	0
8	2	7	"cps4C"	"97Mult_L9"	409	306	560	0
8	3	7	"rrgB"	"95Mult_P9"	1438	1315	561	0
8	4	7	"TMP"	"96Mult_D13"	384	278	562	0
8	5	7	"LambdaSa04"	"94Mult_H13"	63	3	563	-50
8	6	7	"potD"	"65N_term_D1"	543	472	564	0
8	7	7	"pgdA"	"40N_term_H1"	772	640	565	0
8	8	7	"spr1370"	"38Cyt_TMH_L1"	594	474	566	0
8	9	7	"spr1418"	"82N_term_P1"	273	221	567	0
8	1	8	"potD"	"65N_term_D1"	531	477	568	0
8	2	8	"pgdA"	"40N_term_H1"	598	543	569	0
8	3	8	"spr1370"	"38Cyt_TMH_L1"	901	847	570	0
8	4	8	"spr1418"	"82N_term_P1"	512	462	571	0
8	5	8	"stkP"	"67Cyt_TMH_D5"	297	248	572	0
8	6	8	"spr1584"	"83N_term_H5"	221	170	573	-50
8	7	8	"pbp2A"	"53N_term_L5"	280	229	574	0
8	8	8	"pbp1b"	"47Cyt_TMH_P5"	181	130	575	-50
8	9	8	"pcpA"	"62N_term_wCS_D9"	49	1	576	-50
