# Supplementary material for: Data in support of proteomic analysis of pneumococcal pediatric clinical isolates to construct a protein array
Source: Data Brief. 2016 Feb 5;6:917–22. doi: 10.1016/j.dib.2016.01.057 (PMC4758182; doi:10.1016/j.dib.2016.01.057)
Supplement: Supplementary file 4 — Supplementary material [file mmc4.zip › Protein array raw data/IgG/C1_Sv4_IgG-Cy3.txt]

ATF	1.0
31	9    
"Type=GenePix Export 3"
"DateTime=2014/04/30 14:29:19"
"Settings=C:\Documents and Settings\Usuario\Escritorio\Datos Usuarios\Alfonso\Resultados ensayo\Abril 2014\Escaneado_30-04-14\Suero v4\Sv4_IgG-Cy3.gps"
"GalFile=C:\Documents and Settings\Usuario\Escritorio\Datos Usuarios\Alfonso\Gals\Gal_Alfonso.2.gal"
"PixelSize=5"
"Wavelengths=n/a	532"
"ImageFiles=n/a	C:\Documents and Settings\Usuario\Escritorio\Datos Usuarios\Alfonso\Resultados ensayo\Abril 2014\Escaneado_30-04-14\Suero v4\Sv4_IgG-Cy3.tif 1"
"NormalizationMethod=None"
"NormalizationFactors=n/a	1"
"JpegImage="
"StdDev=Type 1"
"RatioFormulations=W1/W2 (/532)"
"Barcode="
"BackgroundSubtraction=LocalFeature"
"ImageOrigin=0, 0"
"JpegOrigin=3380, 11360"
"Creator=GenePix Pro 4.1.1.4"
"Scanner=GenePix 4000B [92870]"
"FocusPosition=0"
"Temperature=32.98"
"LinesAveraged=1"
"Comment="
"PMTGain=n/a	400"
"ScanPower=n/a	100"
"LaserPower=n/a	3.71"
"LaserOnTime=n/a	43357"
"Filters=n/a	"
"ScanRegion=624,2154,3848,3609"
"Supplier=BioRobotics"
"ArrayerSoftwareName=TAS Application Suite (MicroGrid II)"
"ArrayerSoftwareVersion=2.2.2.5"
"Block"	"Column"	"Row"	"Name"	"ID"	"Flags"	"Index"	"F532 Median"	"F532 Median - B532"
1	1	1	"ABC_N/P"	"90Mult_M6"	0	1	217	157
1	2	1	"spr1221"	"99Mult_A10"	0	2	322	262
1	3	1	"spr1403"	"91Mult_E10"	0	3	584	523
1	4	1	"spr1496"	"92Mult_I10"	-50	4	549	471
1	5	1	"ABC_NP"	"100Mult_M10"	0	5	1473	1290
1	6	1	"SP_0462"	"77CellW_A14"	0	6	1729	1633
1	7	1	"SP_0464"	"81CellW_E14"	0	7	1103	1022
1	8	1	"Buffer"	"Normaliz_I14"	-50	8	77	6
1	9	1	"Buffer"	"Normaliz_M14"	0	9	145	75
1	1	2	"SP_0462"	"77CellW_A14"	0	10	822	763
1	2	2	"SP_0464"	"81CellW_E14"	0	11	390	334
1	3	2	"fstH"	"84Mult_A2"	0	12	935	874
1	4	2	"comA"	"85Mult_E2"	0	13	301	167
1	5	2	"zmpB"	"86Mult_I2"	0	14	1096	877
1	6	2	"spr0601"	"98Mult_M2"	0	15	796	704
1	7	2	"celB"	"87Mult_A6"	0	16	671	595
1	8	2	"iga"	"88Mult_E6"	0	17	2237	2167
1	9	2	"glnP"	"89Mult_I6"	0	18	437	369
1	1	3	"spr0601"	"98Mult_M2"	0	19	515	456
1	2	3	"celB"	"87Mult_A6"	0	20	360	306
1	3	3	"iga"	"88Mult_E6"	0	21	690	634
1	4	3	"glnP"	"89Mult_I6"	0	22	179	111
1	5	3	"ABC_N/P"	"90Mult_M6"	0	23	192	127
1	6	3	"spr1221"	"99Mult_A10"	0	24	381	323
1	7	3	"spr1403"	"91Mult_E10"	0	25	904	835
1	8	3	"spr1496"	"92Mult_I10"	0	26	408	322
1	9	3	"ABC_NP"	"100Mult_M10"	0	27	2138	2060
1	1	4	"spr1221"	"99Mult_A10"	0	28	339	280
1	2	4	"spr1403"	"91Mult_E10"	0	29	496	441
1	3	4	"spr1496"	"92Mult_I10"	0	30	181	125
1	4	4	"ABC_NP"	"100Mult_M10"	0	31	799	736
1	5	4	"SP_0462"	"77CellW_A14"	0	32	689	630
1	6	4	"SP_0464"	"81CellW_E14"	0	33	349	291
1	7	4	"fstH"	"84Mult_A2"	0	34	841	763
1	8	4	"comA"	"85Mult_E2"	0	35	352	257
1	9	4	"zmpB"	"86Mult_I2"	0	36	546	469
1	1	5	"SP_0464"	"81CellW_E14"	0	37	426	368
1	2	5	"fstH"	"84Mult_A2"	0	38	1006	950
1	3	5	"comA"	"85Mult_E2"	0	39	247	192
1	4	5	"zmpB"	"86Mult_I2"	0	40	194	138
1	5	5	"spr0601"	"98Mult_M2"	0	41	391	335
1	6	5	"celB"	"87Mult_A6"	0	42	318	260
1	7	5	"iga"	"88Mult_E6"	0	43	723	654
1	8	5	"glnP"	"89Mult_I6"	0	44	216	139
1	9	5	"ABC_N/P"	"90Mult_M6"	0	45	299	232
1	1	6	"celB"	"87Mult_A6"	0	46	338	280
1	2	6	"iga"	"88Mult_E6"	0	47	682	626
1	3	6	"glnP"	"89Mult_I6"	0	48	162	107
1	4	6	"ABC_N/P"	"90Mult_M6"	0	49	173	120
1	5	6	"spr1221"	"99Mult_A10"	0	50	293	239
1	6	6	"spr1403"	"91Mult_E10"	0	51	478	419
1	7	6	"spr1496"	"92Mult_I10"	-50	52	215	140
1	8	6	"ABC_NP"	"100Mult_M10"	0	53	880	799
1	9	6	"SP_0462"	"77CellW_A14"	0	54	1148	1079
1	1	7	"spr1403"	"91Mult_E10"	0	55	515	452
1	2	7	"spr1496"	"92Mult_I10"	0	56	225	167
1	3	7	"ABC_NP"	"100Mult_M10"	0	57	993	936
1	4	7	"SP_0462"	"77CellW_A14"	0	58	737	683
1	5	7	"SP_0464"	"81CellW_E14"	0	59	354	298
1	6	7	"fstH"	"84Mult_A2"	0	60	960	900
1	7	7	"comA"	"85Mult_E2"	0	61	286	219
1	8	7	"zmpB"	"86Mult_I2"	0	62	355	280
1	9	7	"spr0601"	"98Mult_M2"	0	63	899	828
1	1	8	"fstH"	"84Mult_A2"	0	64	998	931
1	2	8	"comA"	"85Mult_E2"	0	65	315	254
1	3	8	"zmpB"	"86Mult_I2"	0	66	285	227
1	4	8	"spr0601"	"98Mult_M2"	0	67	512	458
1	5	8	"celB"	"87Mult_A6"	0	68	371	316
1	6	8	"iga"	"88Mult_E6"	0	69	820	762
1	7	8	"glnP"	"89Mult_I6"	0	70	203	142
1	8	8	"ABC_N/P"	"90Mult_M6"	0	71	338	271
1	9	8	"spr1221"	"99Mult_A10"	0	72	645	575
2	1	1	"lytB"	"31CellW_N6"	0	73	2393	2326
2	2	1	"prtA"	"20CellW_B10"	-50	74	257	187
2	3	1	"bgaA"	"43CellW_F10"	-50	75	1401	1329
2	4	1	"nanA"	"46CellW_J10"	-50	76	1081	1000
2	5	1	"spr1652/pfbA"	"25CellW_N10"	-50	77	507	437
2	6	1	"nisP"	"39CellW_B14"	-50	78	180	101
2	7	1	"spr1906"	"73CellW_F14"	-50	79	286	196
2	8	1	"Buffer"	"Normaliz_J14"	-50	80	82	-4
2	9	1	"Buffer"	"Normaliz_N14"	-50	81	92	-3
2	1	2	"nisP"	"39CellW_B14"	-50	82	256	185
2	2	2	"spr1906"	"73CellW_F14"	-50	83	285	143
2	3	2	"psrP"	"71CellW_B2"	-50	84	2603	1036
2	4	2	"pblB_nt"	"48CellW_F2"	-50	85	1911	374
2	5	2	"pblB_ct"	"49CellW_J2"	0	86	1288	478
2	6	2	"spr0075/pfbB"	"24CellW_N2"	0	87	4018	2976
2	7	2	"pulA"	"19CellW_B6"	-50	88	1326	186
2	8	2	"hysA"	"51CellW_F6"	-50	89	969	796
2	9	2	"spr0328"	"26CellW_J6"	0	90	1196	992
2	1	3	"spr0075/pfbB"	"24CellW_N2"	0	91	3697	3615
2	2	3	"pulA"	"19CellW_B6"	-50	92	1915	1252
2	3	3	"hysA"	"51CellW_F6"	0	93	804	711
2	4	3	"spr0328"	"26CellW_J6"	-50	94	1016	345
2	5	3	"lytB"	"31CellW_N6"	0	95	421	334
2	6	3	"prtA"	"20CellW_B10"	-50	96	280	187
2	7	3	"bgaA"	"43CellW_F10"	-50	97	1052	-99
2	8	3	"nanA"	"46CellW_J10"	-50	98	1315	181
2	9	3	"spr1652/pfbA"	"25CellW_N10"	-50	99	1659	990
2	1	4	"prtA"	"20CellW_B10"	-50	100	204	133
2	2	4	"bgaA"	"43CellW_F10"	0	101	488	273
2	3	4	"nanA"	"46CellW_J10"	-50	102	781	659
2	4	4	"spr1652/pfbA"	"25CellW_N10"	0	103	642	527
2	5	4	"nisP"	"39CellW_B14"	-50	104	261	135
2	6	4	"spr1906"	"73CellW_F14"	-50	105	462	181
2	7	4	"psrP"	"71CellW_B2"	0	106	1388	130
2	8	4	"pblB_nt"	"48CellW_F2"	-50	107	3510	942
2	9	4	"pblB_ct"	"49CellW_J2"	0	108	2576	1105
2	1	5	"spr1906"	"73CellW_F14"	-50	109	2000	1929
2	2	5	"psrP"	"71CellW_B2"	0	110	2130	1414
2	3	5	"pblB_nt"	"48CellW_F2"	0	111	1456	560
2	4	5	"pblB_ct"	"49CellW_J2"	0	112	1359	290
2	5	5	"spr0075/pfbB"	"24CellW_N2"	-50	113	2467	1061
2	6	5	"pulA"	"19CellW_B6"	-50	114	2622	752
2	7	5	"hysA"	"51CellW_F6"	-50	115	828	-241
2	8	5	"spr0328"	"26CellW_J6"	-50	116	3389	1013
2	9	5	"lytB"	"31CellW_N6"	-50	117	2774	2411
2	1	6	"pulA"	"19CellW_B6"	0	118	2999	2767
2	2	6	"hysA"	"51CellW_F6"	-50	119	341	-352
2	3	6	"spr0328"	"26CellW_J6"	-50	120	1197	264
2	4	6	"lytB"	"31CellW_N6"	0	121	395	17
2	5	6	"prtA"	"20CellW_B10"	0	122	513	-280
2	6	6	"bgaA"	"43CellW_F10"	-50	123	3700	140
2	7	6	"nanA"	"46CellW_J10"	-50	124	2723	663
2	8	6	"spr1652/pfbA"	"25CellW_N10"	-50	125	815	641
2	9	6	"nisP"	"39CellW_B14"	0	126	1153	1042
2	1	7	"bgaA"	"43CellW_F10"	-50	127	345	272
2	2	7	"nanA"	"46CellW_J10"	-50	128	380	284
2	3	7	"spr1652/pfbA"	"25CellW_N10"	0	129	919	839
2	4	7	"nisP"	"39CellW_B14"	0	130	292	190
2	5	7	"spr1906"	"73CellW_F14"	0	131	670	31
2	6	7	"psrP"	"71CellW_B2"	-50	132	4227	841
2	7	7	"pblB_nt"	"48CellW_F2"	0	133	3160	347
2	8	7	"pblB_ct"	"49CellW_J2"	0	134	1355	1172
2	9	7	"spr0075/pfbB"	"24CellW_N2"	0	135	5998	5906
2	1	8	"psrP"	"71CellW_B2"	0	136	834	768
2	2	8	"pblB_nt"	"48CellW_F2"	0	137	1177	1099
2	3	8	"pblB_ct"	"49CellW_J2"	0	138	1309	1236
2	4	8	"spr0075/pfbB"	"24CellW_N2"	-50	139	4429	3902
2	5	8	"pulA"	"19CellW_B6"	-50	140	2918	2597
2	6	8	"hysA"	"51CellW_F6"	-50	141	1591	1479
2	7	8	"spr0328"	"26CellW_J6"	0	142	1044	770
2	8	8	"lytB"	"31CellW_N6"	0	143	568	442
2	9	8	"prtA"	"20CellW_B10"	-50	144	3535	3444
3	1	1	"nanB"	"58Secret_O6"	0	145	3885	3819
3	2	1	"spr1875"	"7Secret_C10"	0	146	4470	4401
3	3	1	"galU"	"21Secret_G10"	0	147	2863	2793
3	4	1	"cbpA"	"5Secret_K10"	0	148	5006	4927
3	5	1	"gsp_781"	"2Secret_O10"	0	149	5068	4999
3	6	1	"Control_1"	"C14"	0	150	1887	1817
3	7	1	"Control_2"	"G14"	0	151	221	145
3	8	1	"Buffer"	"Normaliz_K14"	-50	152	78	1
3	9	1	"Buffer"	"Normaliz_O14"	-50	153	78	0
3	1	2	"Control_1"	"C14"	0	154	1057	992
3	2	2	"Control_2"	"G14"	0	155	334	264
3	3	2	"bloodAB"	"59Secret_C2"	0	156	2894	942
3	4	2	"strH"	"32Secret_G2"	-50	157	5815	2547
3	5	2	"lysM"	"50Secret_K2"	-50	158	1264	-1404
3	6	2	"lytB"	"63Secret_O2"	0	159	2162	426
3	7	2	"phtE"	"45Secret_C6"	0	160	4817	4358
3	8	2	"spr0931"	"36Secret_G6"	0	161	1994	1811
3	9	2	"lytC"	"56Secret_K6"	0	162	4018	3906
3	1	3	"lytB"	"63Secret_O2"	0	163	1176	1106
3	2	3	"phtE"	"45Secret_C6"	0	164	7046	6973
3	3	3	"spr0931"	"36Secret_G6"	-50	165	1893	1777
3	4	3	"lytC"	"56Secret_K6"	0	166	571	7
3	5	3	"nanB"	"58Secret_O6"	0	167	5884	3749
3	6	3	"spr1875"	"7Secret_C10"	-50	168	3495	943
3	7	3	"galU"	"21Secret_G10"	-50	169	2209	-177
3	8	3	"cbpA"	"5Secret_K10"	0	170	1748	315
3	9	3	"gsp_781"	"2Secret_O10"	0	171	9417	9143
3	1	4	"spr1875"	"7Secret_C10"	0	172	5183	5102
3	2	4	"galU"	"21Secret_G10"	0	173	1480	160
3	3	4	"cbpA"	"5Secret_K10"	0	174	1429	888
3	4	4	"gsp_781"	"2Secret_O10"	0	175	7658	7279
3	5	4	"Control_1"	"C14"	0	176	1406	1063
3	6	4	"Control_2"	"G14"	-50	177	3143	380
3	7	4	"bloodAB"	"59Secret_C2"	-50	178	2908	-589
3	8	4	"strH"	"32Secret_G2"	-50	179	3487	305
3	9	4	"lysM"	"50Secret_K2"	-50	180	2848	2472
3	1	5	"Control_2"	"G14"	0	181	2879	2808
3	2	5	"bloodAB"	"59Secret_C2"	0	182	2711	249
3	3	5	"strH"	"32Secret_G2"	-50	183	4422	1078
3	4	5	"lysM"	"50Secret_K2"	-50	184	2718	40
3	5	5	"lytB"	"63Secret_O2"	0	185	4597	1137
3	6	5	"phtE"	"45Secret_C6"	-50	186	6990	1399
3	7	5	"spr0931"	"36Secret_G6"	-50	187	4645	658
3	8	5	"lytC"	"56Secret_K6"	0	188	657	-1393
3	9	5	"nanB"	"58Secret_O6"	0	189	3081	3001
3	1	6	"phtE"	"45Secret_C6"	0	190	4966	4895
3	2	6	"spr0931"	"36Secret_G6"	0	191	1606	1269
3	3	6	"lytC"	"56Secret_K6"	0	192	621	493
3	4	6	"nanB"	"58Secret_O6"	-50	193	2933	2843
3	5	6	"spr1875"	"7Secret_C10"	-50	194	7268	5351
3	6	6	"galU"	"21Secret_G10"	-50	195	6348	778
3	7	6	"cbpA"	"5Secret_K10"	-50	196	4681	1571
3	8	6	"gsp_781"	"2Secret_O10"	0	197	8918	8700
3	9	6	"Control_1"	"C14"	0	198	1027	952
3	1	7	"galU"	"21Secret_G10"	0	199	1322	1238
3	2	7	"cbpA"	"5Secret_K10"	0	200	1070	582
3	3	7	"gsp_781"	"2Secret_O10"	-50	201	6461	6375
3	4	7	"Control_1"	"C14"	0	202	1758	1688
3	5	7	"Control_2"	"G14"	0	203	2308	2230
3	6	7	"bloodAB"	"59Secret_C2"	0	204	2451	93
3	7	7	"strH"	"32Secret_G2"	-50	205	2616	-197
3	8	7	"lysM"	"50Secret_K2"	-50	206	2692	1996
3	9	7	"lytB"	"63Secret_O2"	-50	207	1624	1545
3	1	8	"bloodAB"	"59Secret_C2"	0	208	2715	2634
3	2	8	"strH"	"32Secret_G2"	-50	209	3777	1020
3	3	8	"lysM"	"50Secret_K2"	-50	210	4178	4101
3	4	8	"lytB"	"63Secret_O2"	0	211	3547	3480
3	5	8	"phtE"	"45Secret_C6"	0	212	5952	5880
3	6	8	"spr0931"	"36Secret_G6"	0	213	1719	1341
3	7	8	"lytC"	"56Secret_K6"	-50	214	2365	2171
3	8	8	"nanB"	"58Secret_O6"	-50	215	3471	3392
3	9	8	"spr1875"	"7Secret_C10"	0	216	7322	7237
4	1	1	"Control_10"	"P6"	0	217	117	38
4	2	1	"Control_11"	"D10"	-50	218	61	-8
4	3	1	"Control_12"	"H10"	-50	219	59	-2
4	4	1	"Buffer"	"Normaliz_L10"	-50	220	61	2
4	5	1	"Buffer"	"Normaliz_P10"	-50	221	55	-1
4	6	1	"Control+"	"Rango0.2_D14"	0	222	4496	4445
4	7	1	"Control+"	"Rango0.1_H14"	-50	223	74	27
4	8	1	"Buffer"	"Normaliz_L14"	0	224	70	26
4	9	1	"Buffer"	"Normaliz_P14"	-50	225	58	13
4	1	2	"Control+"	"Rango0.2_D14"	0	226	8449	8379
4	2	2	"Control+"	"Rango0.1_H14"	-50	227	114	50
4	3	2	"Control_3"	"D2"	-50	228	58	-4
4	4	2	"Control_4"	"H2"	-50	229	63	3
4	5	2	"Control_5"	"L2"	-50	230	63	6
4	6	2	"Control_6"	"P2"	-50	231	54	2
4	7	2	"Control_7"	"D6"	0	232	72	22
4	8	2	"Control_8"	"H6"	-50	233	43	-1
4	9	2	"Control_9"	"L6"	-50	234	45	1
4	1	3	"Control_6"	"P2"	-50	235	66	5
4	2	3	"Control_7"	"D6"	0	236	161	95
4	3	3	"Control_8"	"H6"	0	237	86	21
4	4	3	"Control_9"	"L6"	-50	238	67	5
4	5	3	"Control_10"	"P6"	-50	239	73	14
4	6	3	"Control_11"	"D10"	-50	240	52	-1
4	7	3	"Control_12"	"H10"	-50	241	47	0
4	8	3	"Buffer"	"Normaliz_L10"	-50	242	44	0
4	9	3	"Buffer"	"Normaliz_P10"	-50	243	43	-1
4	1	4	"Control_11"	"D10"	-50	244	58	-3
4	2	4	"Control_12"	"H10"	-50	245	64	-3
4	3	4	"Buffer"	"Normaliz_L10"	-50	246	68	3
4	4	4	"Buffer"	"Normaliz_P10"	-50	247	58	-4
4	5	4	"Control+"	"Rango0.2_D14"	0	248	6510	6446
4	6	4	"Control+"	"Rango0.1_H14"	-50	249	113	56
4	7	4	"Control_3"	"D2"	-50	250	47	-2
4	8	4	"Control_4"	"H2"	-50	251	44	-1
4	9	4	"Control_5"	"L2"	0	252	62	16
4	1	5	"Control+"	"Rango0.1_H14"	0	253	9924	9862
4	2	5	"Control_3"	"D2"	-50	254	56	-7
4	3	5	"Control_4"	"H2"	-50	255	64	1
4	4	5	"Control_5"	"L2"	-50	256	73	12
4	5	5	"Control_6"	"P2"	-50	257	59	0
4	6	5	"Control_7"	"D6"	0	258	99	45
4	7	5	"Control_8"	"H6"	-50	259	52	2
4	8	5	"Control_9"	"L6"	0	260	76	29
4	9	5	"Control_10"	"P6"	0	261	72	23
4	1	6	"Control_7"	"D6"	0	262	128	67
4	2	6	"Control_8"	"H6"	-50	263	64	2
4	3	6	"Control_9"	"L6"	-50	264	75	14
4	4	6	"Control_10"	"P6"	0	265	120	60
4	5	6	"Control_11"	"D10"	-50	266	55	-4
4	6	6	"Control_12"	"H10"	-50	267	54	1
4	7	6	"Buffer"	"Normaliz_L10"	-50	268	51	0
4	8	6	"Buffer"	"Normaliz_P10"	-50	269	50	2
4	9	6	"Control+"	"Rango0.2_D14"	0	270	3304	3253
4	1	7	"Control_12"	"H10"	-50	271	59	0
4	2	7	"Buffer"	"Normaliz_L10"	-50	272	62	3
4	3	7	"Buffer"	"Normaliz_P10"	-50	273	55	-2
4	4	7	"Control+"	"Rango0.2_D14"	0	274	7696	7639
4	5	7	"Control+"	"Rango0.1_H14"	-50	275	182	125
4	6	7	"Control_3"	"D2"	-50	276	52	-1
4	7	7	"Control_4"	"H2"	-50	277	52	0
4	8	7	"Control_5"	"L2"	-50	278	60	8
4	9	7	"Control_6"	"P2"	-50	279	54	2
4	1	8	"Control_3"	"D2"	-50	280	56	1
4	2	8	"Control_4"	"H2"	-50	281	55	1
4	3	8	"Control_5"	"L2"	-50	282	63	9
4	4	8	"Control_6"	"P2"	-50	283	57	4
4	5	8	"Control_7"	"D6"	0	284	105	51
4	6	8	"Control_8"	"H6"	0	285	71	18
4	7	8	"Control_9"	"L6"	-50	286	65	12
4	8	8	"Control_10"	"P6"	0	287	111	56
4	9	8	"Control_11"	"D10"	-50	288	55	0
5	1	1	"GADPH"	"68Cyt_M5"	0	289	2332	2273
5	2	1	"abc_sbp_2"	"30Lip_A9"	0	290	1631	1572
5	3	1	"abc_sbp"	"29Lip_E9"	0	291	597	515
5	4	1	"spr0174"	"79Lip_I9"	0	292	1194	998
5	5	1	"aliA"	"10Lip_M9"	-50	293	2643	1692
5	6	1	"slrA"	"17Lip_A13"	0	294	887	314
5	7	1	"spr0747"	"37Lip_E13"	0	295	840	755
5	8	1	"Buffer"	"Normaliz_I13"	-50	296	70	-4
5	9	1	"Buffer"	"Normaliz_M13"	-50	297	75	-17
5	1	2	"slrA"	"17Lip_A13"	0	298	1046	990
5	2	2	"spr0747"	"37Lip_E13"	0	299	3062	2994
5	3	2	"spxB"	"13Cyt_A1"	0	300	1803	1720
5	4	2	"clpP"	"66Cyt_E1"	0	301	1735	1597
5	5	2	"pavA"	"69Cyt_I1"	0	302	1546	587
5	6	2	"eno"	"14Cyt_M1"	0	303	3890	3033
5	7	2	"PppA"	"70Cyt_A5"	0	304	2190	1600
5	8	2	"ply"	"11Cyt_E5"	0	305	3452	3220
5	9	2	"lytA"	"12Cyt_I5"	0	306	3677	3517
5	1	3	"eno"	"14Cyt_M1"	0	307	2467	2410
5	2	3	"PppA"	"70Cyt_A5"	0	308	1570	1506
5	3	3	"ply"	"11Cyt_E5"	0	309	7249	7186
5	4	3	"lytA"	"12Cyt_I5"	0	310	7827	7754
5	5	3	"GADPH"	"68Cyt_M5"	0	311	1399	680
5	6	3	"abc_sbp_2"	"30Lip_A9"	0	312	850	-5
5	7	3	"abc_sbp"	"29Lip_E9"	-50	313	776	-184
5	8	3	"spr0174"	"79Lip_I9"	0	314	1795	734
5	9	3	"aliA"	"10Lip_M9"	0	315	8174	7473
5	1	4	"abc_sbp_2"	"30Lip_A9"	0	316	1133	1080
5	2	4	"abc_sbp"	"29Lip_E9"	0	317	414	357
5	3	4	"spr0174"	"79Lip_I9"	0	318	503	445
5	4	4	"aliA"	"10Lip_M9"	0	319	788	710
5	5	4	"slrA"	"17Lip_A13"	-50	320	1231	303
5	6	4	"spr0747"	"37Lip_E13"	-50	321	1765	209
5	7	4	"spxB"	"13Cyt_A1"	0	322	2286	1013
5	8	4	"clpP"	"66Cyt_E1"	0	323	2348	1299
5	9	4	"pavA"	"69Cyt_I1"	0	324	2230	1478
5	1	5	"spr0747"	"37Lip_E13"	0	325	1837	1785
5	2	5	"spxB"	"13Cyt_A1"	0	326	1258	1196
5	3	5	"clpP"	"66Cyt_E1"	0	327	1301	1243
5	4	5	"pavA"	"69Cyt_I1"	0	328	1061	971
5	5	5	"eno"	"14Cyt_M1"	0	329	2416	1490
5	6	5	"PppA"	"70Cyt_A5"	-50	330	2481	264
5	7	5	"ply"	"11Cyt_E5"	-50	331	3253	718
5	8	5	"lytA"	"12Cyt_I5"	0	332	7044	5989
5	9	5	"GADPH"	"68Cyt_M5"	0	333	2204	2066
5	1	6	"PppA"	"70Cyt_A5"	0	334	739	691
5	2	6	"ply"	"11Cyt_E5"	0	335	4166	4114
5	3	6	"lytA"	"12Cyt_I5"	0	336	4896	4842
5	4	6	"GADPH"	"68Cyt_M5"	0	337	1018	958
5	5	6	"abc_sbp_2"	"30Lip_A9"	0	338	728	561
5	6	6	"abc_sbp"	"29Lip_E9"	-50	339	986	72
5	7	6	"spr0174"	"79Lip_I9"	-50	340	973	-59
5	8	6	"aliA"	"10Lip_M9"	-50	341	2122	1738
5	9	6	"slrA"	"17Lip_A13"	0	342	2124	1335
5	1	7	"abc_sbp"	"29Lip_E9"	0	343	156	111
5	2	7	"spr0174"	"79Lip_I9"	0	344	180	134
5	3	7	"aliA"	"10Lip_M9"	0	345	298	247
5	4	7	"slrA"	"17Lip_A13"	0	346	321	265
5	5	7	"spr0747"	"37Lip_E13"	0	347	1505	1442
5	6	7	"spxB"	"13Cyt_A1"	0	348	655	507
5	7	7	"clpP"	"66Cyt_E1"	0	349	712	631
5	8	7	"pavA"	"69Cyt_I1"	0	350	593	522
5	9	7	"eno"	"14Cyt_M1"	0	351	1416	1268
5	1	8	"spxB"	"13Cyt_A1"	0	352	214	172
5	2	8	"clpP"	"66Cyt_E1"	0	353	269	226
5	3	8	"pavA"	"69Cyt_I1"	0	354	237	192
5	4	8	"eno"	"14Cyt_M1"	0	355	512	465
5	5	8	"PppA"	"70Cyt_A5"	0	356	334	287
5	6	8	"ply"	"11Cyt_E5"	0	357	2301	2251
5	7	8	"lytA"	"12Cyt_I5"	0	358	2247	2197
5	8	8	"GADPH"	"68Cyt_M5"	0	359	357	310
5	9	8	"abc_sbp_2"	"30Lip_A9"	0	360	286	240
6	1	1	"psaA"	"6Lip_N5"	0	361	3124	3011
6	2	1	"ABC_SBP"	"57Lip_B9"	0	362	3945	3782
6	3	1	"ABC_SBP"	"52Lip_F9"	0	363	2972	2857
6	4	1	"piuA"	"18Lip_J9"	0	364	2760	2524
6	5	1	"amiA"	"3Lip_N9"	0	365	1411	1138
6	6	1	"msmE"	"78Lip_B13"	0	366	1430	1300
6	7	1	"MalX"	"22Lip_F13"	0	367	383	313
6	8	1	"Buffer"	"Normaliz_J13"	-50	368	52	-1
6	9	1	"Buffer"	"Normaliz_N13"	-50	369	49	-2
6	1	2	"msmE"	"78Lip_B13"	0	370	1708	1625
6	2	2	"MalX"	"22Lip_F13"	0	371	2176	2071
6	3	2	"prsA_ppmA"	"16Lip_B1"	0	372	3401	3100
6	4	2	"lmb"	"33Lip_F1"	0	373	3444	1084
6	5	2	"piaA"	"15Lip_J1"	0	374	2568	487
6	6	2	"phtA"	"55Lip_N1"	0	375	2357	1583
6	7	2	"glnH"	"28Lip_B5"	0	376	523	325
6	8	2	"pstS"	"80Lip_F5"	0	377	399	322
6	9	2	"aliB"	"1Lip_J5"	0	378	134	79
6	1	3	"phtA"	"55Lip_N1"	0	379	12386	12306
6	2	3	"glnH"	"28Lip_B5"	0	380	1329	1239
6	3	3	"pstS"	"80Lip_F5"	0	381	1854	1712
6	4	3	"aliB"	"1Lip_J5"	-50	382	3024	1419
6	5	3	"psaA"	"6Lip_N5"	0	383	2280	551
6	6	3	"ABC_SBP"	"57Lip_B9"	0	384	1079	354
6	7	3	"ABC_SBP"	"52Lip_F9"	-50	385	283	16
6	8	3	"piuA"	"18Lip_J9"	-50	386	156	22
6	9	3	"amiA"	"3Lip_N9"	0	387	127	66
6	1	4	"ABC_SBP"	"57Lip_B9"	0	388	4120	4037
6	2	4	"ABC_SBP"	"52Lip_F9"	0	389	2231	1814
6	3	4	"piuA"	"18Lip_J9"	0	390	1237	664
6	4	4	"amiA"	"3Lip_N9"	-50	391	2846	140
6	5	4	"msmE"	"78Lip_B13"	0	392	2428	308
6	6	4	"MalX"	"22Lip_F13"	0	393	952	193
6	7	4	"prsA_ppmA"	"16Lip_B1"	0	394	1511	1161
6	8	4	"lmb"	"33Lip_F1"	0	395	673	495
6	9	4	"piaA"	"15Lip_J1"	0	396	317	231
6	1	5	"MalX"	"22Lip_F13"	0	397	1886	1790
6	2	5	"prsA_ppmA"	"16Lip_B1"	0	398	3050	2544
6	3	5	"lmb"	"33Lip_F1"	0	399	1529	1152
6	4	5	"piaA"	"15Lip_J1"	0	400	3691	517
6	5	5	"phtA"	"55Lip_N1"	0	401	5453	1698
6	6	5	"glnH"	"28Lip_B5"	-50	402	2534	447
6	7	5	"pstS"	"80Lip_F5"	0	403	1927	1072
6	8	5	"aliB"	"1Lip_J5"	0	404	622	122
6	9	5	"psaA"	"6Lip_N5"	0	405	830	707
6	1	6	"glnH"	"28Lip_B5"	0	406	1925	1835
6	2	6	"pstS"	"80Lip_F5"	0	407	1258	1161
6	3	6	"aliB"	"1Lip_J5"	0	408	1238	1136
6	4	6	"psaA"	"6Lip_N5"	-50	409	3444	1407
6	5	6	"ABC_SBP"	"57Lip_B9"	-50	410	4897	1532
6	6	6	"ABC_SBP"	"52Lip_F9"	-50	411	2670	592
6	7	6	"piuA"	"18Lip_J9"	-50	412	1470	285
6	8	6	"amiA"	"3Lip_N9"	-50	413	827	138
6	9	6	"msmE"	"78Lip_B13"	0	414	295	233
6	1	7	"ABC_SBP"	"52Lip_F9"	0	415	1385	1306
6	2	7	"piuA"	"18Lip_J9"	0	416	971	876
6	3	7	"amiA"	"3Lip_N9"	0	417	1250	1128
6	4	7	"msmE"	"78Lip_B13"	0	418	952	581
6	5	7	"MalX"	"22Lip_F13"	0	419	1998	635
6	6	7	"prsA_ppmA"	"16Lip_B1"	0	420	1196	136
6	7	7	"lmb"	"33Lip_F1"	0	421	677	82
6	8	7	"piaA"	"15Lip_J1"	0	422	461	329
6	9	7	"phtA"	"55Lip_N1"	0	423	1055	1000
6	1	8	"prsA_ppmA"	"16Lip_B1"	0	424	1595	1536
6	2	8	"lmb"	"33Lip_F1"	0	425	699	637
6	3	8	"piaA"	"15Lip_J1"	0	426	1521	1459
6	4	8	"phtA"	"55Lip_N1"	0	427	3523	3463
6	5	8	"glnH"	"28Lip_B5"	-50	428	1279	1214
6	6	8	"pstS"	"80Lip_F5"	0	429	235	176
6	7	8	"aliB"	"1Lip_J5"	0	430	185	128
6	8	8	"psaA"	"6Lip_N5"	0	431	141	86
6	9	8	"ABC_SBP"	"57Lip_B9"	-50	432	113	62
7	1	1	"cbpF"	"74N_term_wCS_O5"	0	433	645	559
7	2	1	"spr0693"	"34N_term_C9"	0	434	4261	4182
7	3	1	"ezrA"	"75N_term_G9"	0	435	2429	1572
7	4	1	"pepXP"	"72N_term_K9"	0	436	5803	3434
7	5	1	"phtD"	"44N_term_O9"	0	437	6091	5767
7	6	1	"phpA"	"27N_term_C13"	0	438	8790	8439
7	7	1	"srtA"	"64N_term_wCS_G13"	0	439	3325	3254
7	8	1	"Buffer"	"Normaliz_K13"	-50	440	63	2
7	9	1	"Buffer"	"Normaliz_O13"	-50	441	59	0
7	1	2	"phpA"	"27N_term_C13"	0	442	9646	9473
7	2	2	"srtA"	"64N_term_wCS_G13"	0	443	2592	2505
7	3	2	"adcA"	"23Lip_C1"	0	444	1549	753
7	4	2	"sp_2093"	"76N_term_G1"	0	445	1856	185
7	5	2	"comB"	"54N_term_K1"	0	446	782	453
7	6	2	"pspA"	"4N_term_O1"	0	447	1868	1098
7	7	2	"pbpX"	"41N_term_C5"	0	448	2415	1818
7	8	2	"pbpA"	"9N_term_G5"	0	449	865	738
7	9	2	"spr0334"	"42Cyt_TMH_K5"	0	450	1568	1505
7	1	3	"pspA"	"4N_term_O1"	0	451	1024	896
7	2	3	"pbpX"	"41N_term_C5"	0	452	1197	1106
7	3	3	"pbpA"	"9N_term_G5"	0	453	997	651
7	4	3	"spr0334"	"42Cyt_TMH_K5"	0	454	2156	609
7	5	3	"cbpF"	"74N_term_wCS_O5"	0	455	2006	871
7	6	3	"spr0693"	"34N_term_C9"	0	456	2040	1114
7	7	3	"ezrA"	"75N_term_G9"	0	457	1780	978
7	8	3	"pepXP"	"72N_term_K9"	0	458	2028	1322
7	9	3	"phtD"	"44N_term_O9"	0	459	2329	2244
7	1	4	"spr0693"	"34N_term_C9"	0	460	2864	2775
7	2	4	"ezrA"	"75N_term_G9"	0	461	983	899
7	3	4	"pepXP"	"72N_term_K9"	0	462	1388	1293
7	4	4	"phtD"	"44N_term_O9"	0	463	3764	866
7	5	4	"phpA"	"27N_term_C13"	0	464	6122	3635
7	6	4	"srtA"	"64N_term_wCS_G13"	0	465	2481	778
7	7	4	"adcA"	"23Lip_C1"	0	466	1423	552
7	8	4	"sp_2093"	"76N_term_G1"	0	467	2328	1306
7	9	4	"comB"	"54N_term_K1"	0	468	627	564
7	1	5	"srtA"	"64N_term_wCS_G13"	0	469	1514	1437
7	2	5	"adcA"	"23Lip_C1"	0	470	579	497
7	3	5	"sp_2093"	"76N_term_G1"	0	471	564	484
7	4	5	"comB"	"54N_term_K1"	0	472	403	264
7	5	5	"pspA"	"4N_term_O1"	0	473	1740	-463
7	6	5	"pbpX"	"41N_term_C5"	0	474	1797	875
7	7	5	"pbpA"	"9N_term_G5"	0	475	679	77
7	8	5	"spr0334"	"42Cyt_TMH_K5"	0	476	940	415
7	9	5	"cbpF"	"74N_term_wCS_O5"	0	477	537	478
7	1	6	"pbpX"	"41N_term_C5"	0	478	497	434
7	2	6	"pbpA"	"9N_term_G5"	0	479	168	91
7	3	6	"spr0334"	"42Cyt_TMH_K5"	0	480	868	790
7	4	6	"cbpF"	"74N_term_wCS_O5"	0	481	310	228
7	5	6	"spr0693"	"34N_term_C9"	0	482	2932	2841
7	6	6	"ezrA"	"75N_term_G9"	0	483	1064	976
7	7	6	"pepXP"	"72N_term_K9"	0	484	975	617
7	8	6	"phtD"	"44N_term_O9"	0	485	1293	1204
7	9	6	"phpA"	"27N_term_C13"	0	486	8465	8388
7	1	7	"ezrA"	"75N_term_G9"	0	487	253	195
7	2	7	"pepXP"	"72N_term_K9"	0	488	272	204
7	3	7	"phtD"	"44N_term_O9"	0	489	612	542
7	4	7	"phpA"	"27N_term_C13"	0	490	4361	4286
7	5	7	"srtA"	"64N_term_wCS_G13"	0	491	1232	1166
7	6	7	"adcA"	"23Lip_C1"	0	492	462	399
7	7	7	"sp_2093"	"76N_term_G1"	0	493	379	313
7	8	7	"comB"	"54N_term_K1"	0	494	281	223
7	9	7	"pspA"	"4N_term_O1"	0	495	506	447
7	1	8	"adcA"	"23Lip_C1"	0	496	89	38
7	2	8	"sp_2093"	"76N_term_G1"	0	497	97	45
7	3	8	"comB"	"54N_term_K1"	0	498	81	28
7	4	8	"pspA"	"4N_term_O1"	0	499	142	89
7	5	8	"pbpX"	"41N_term_C5"	0	500	196	146
7	6	8	"pbpA"	"9N_term_G5"	0	501	79	30
7	7	8	"spr0334"	"42Cyt_TMH_K5"	0	502	341	294
7	8	8	"cbpF"	"74N_term_wCS_O5"	0	503	136	90
7	9	8	"spr0693"	"34N_term_C9"	0	504	1296	1251
8	1	1	"pbp1b"	"47Cyt_TMH_P5"	0	505	2270	2191
8	2	1	"pcpA"	"62N_term_wCS_D9"	0	506	413	335
8	3	1	"sphtra"	"8N_term_H9"	-50	507	694	607
8	4	1	"cps4C"	"97Mult_L9"	0	508	1454	1263
8	5	1	"rrgB"	"95Mult_P9"	0	509	1286	1099
8	6	1	"TMP"	"96Mult_D13"	0	510	703	537
8	7	1	"LambdaSa04"	"94Mult_H13"	0	511	80	20
8	8	1	"Buffer"	"Normaliz_L13"	-50	512	46	-3
8	9	1	"Buffer"	"Normaliz_P13"	-50	513	43	-2
8	1	2	"TMP"	"96Mult_D13"	0	514	1218	395
8	2	2	"LambdaSa04"	"94Mult_H13"	-50	515	2449	778
8	3	2	"potD"	"65N_term_D1"	-50	516	2984	530
8	4	2	"pgdA"	"40N_term_H1"	0	517	2396	214
8	5	2	"spr1370"	"38Cyt_TMH_L1"	0	518	1305	412
8	6	2	"spr1418"	"82N_term_P1"	0	519	1683	1263
8	7	2	"stkP"	"67Cyt_TMH_D5"	-50	520	215	40
8	8	2	"spr1584"	"83N_term_H5"	0	521	670	584
8	9	2	"pbp2A"	"53N_term_L5"	0	522	382	296
8	1	3	"spr1418"	"82N_term_P1"	-50	523	2430	2359
8	2	3	"stkP"	"67Cyt_TMH_D5"	-50	524	2716	564
8	3	3	"spr1584"	"83N_term_H5"	-50	525	2139	97
8	4	3	"pbp2A"	"53N_term_L5"	-50	526	1790	218
8	5	3	"pbp1b"	"47Cyt_TMH_P5"	-50	527	1431	576
8	6	3	"pcpA"	"62N_term_wCS_D9"	0	528	297	144
8	7	3	"sphtra"	"8N_term_H9"	-50	529	183	-155
8	8	3	"cps4C"	"97Mult_L9"	0	530	608	352
8	9	3	"rrgB"	"95Mult_P9"	-50	531	257	113
8	1	4	"pcpA"	"62N_term_wCS_D9"	0	532	370	303
8	2	4	"sphtra"	"8N_term_H9"	0	533	128	31
8	3	4	"cps4C"	"97Mult_L9"	0	534	468	315
8	4	4	"rrgB"	"95Mult_P9"	0	535	563	-786
8	5	4	"TMP"	"96Mult_D13"	-50	536	2386	939
8	6	4	"LambdaSa04"	"94Mult_H13"	-50	537	511	-152
8	7	4	"potD"	"65N_term_D1"	0	538	1628	668
8	8	4	"pgdA"	"40N_term_H1"	0	539	1490	492
8	9	4	"spr1370"	"38Cyt_TMH_L1"	-50	540	882	729
8	1	5	"LambdaSa04"	"94Mult_H13"	0	541	720	652
8	2	5	"potD"	"65N_term_D1"	0	542	1687	1609
8	3	5	"pgdA"	"40N_term_H1"	0	543	1514	1427
8	4	5	"spr1370"	"38Cyt_TMH_L1"	0	544	3268	852
8	5	5	"spr1418"	"82N_term_P1"	0	545	2780	243
8	6	5	"stkP"	"67Cyt_TMH_D5"	-50	546	1022	251
8	7	5	"spr1584"	"83N_term_H5"	0	547	1577	569
8	8	5	"pbp2A"	"53N_term_L5"	-50	548	1831	467
8	9	5	"pbp1b"	"47Cyt_TMH_P5"	0	549	1673	1611
8	1	6	"stkP"	"67Cyt_TMH_D5"	0	550	1609	1546
8	2	6	"spr1584"	"83N_term_H5"	0	551	1597	1530
8	3	6	"pbp2A"	"53N_term_L5"	0	552	1681	1612
8	4	6	"pbp1b"	"47Cyt_TMH_P5"	0	553	3070	2988
8	5	6	"pcpA"	"62N_term_wCS_D9"	0	554	321	243
8	6	6	"sphtra"	"8N_term_H9"	0	555	129	45
8	7	6	"cps4C"	"97Mult_L9"	0	556	367	224
8	8	6	"rrgB"	"95Mult_P9"	0	557	625	434
8	9	6	"TMP"	"96Mult_D13"	0	558	225	173
8	1	7	"sphtra"	"8N_term_H9"	0	559	143	85
8	2	7	"cps4C"	"97Mult_L9"	0	560	442	382
8	3	7	"rrgB"	"95Mult_P9"	0	561	1657	1596
8	4	7	"TMP"	"96Mult_D13"	0	562	332	268
8	5	7	"LambdaSa04"	"94Mult_H13"	-50	563	92	31
8	6	7	"potD"	"65N_term_D1"	0	564	798	738
8	7	7	"pgdA"	"40N_term_H1"	0	565	767	700
8	8	7	"spr1370"	"38Cyt_TMH_L1"	0	566	1906	1845
8	9	7	"spr1418"	"82N_term_P1"	0	567	412	367
8	1	8	"potD"	"65N_term_D1"	0	568	744	697
8	2	8	"pgdA"	"40N_term_H1"	0	569	780	729
8	3	8	"spr1370"	"38Cyt_TMH_L1"	0	570	2284	2228
8	4	8	"spr1418"	"82N_term_P1"	0	571	851	801
8	5	8	"stkP"	"67Cyt_TMH_D5"	0	572	497	448
8	6	8	"spr1584"	"83N_term_H5"	0	573	332	285
8	7	8	"pbp2A"	"53N_term_L5"	0	574	290	242
8	8	8	"pbp1b"	"47Cyt_TMH_P5"	0	575	621	575
8	9	8	"pcpA"	"62N_term_wCS_D9"	-50	576	53	11
