# Supplementary material for: Data in support of proteomic analysis of pneumococcal pediatric clinical isolates to construct a protein array
Source: Data Brief. 2016 Feb 5;6:917–22. doi: 10.1016/j.dib.2016.01.057 (PMC4758182; doi:10.1016/j.dib.2016.01.057)
Supplement: Supplementary file 4 — Supplementary material [file mmc4.zip › Protein array raw data/IgG/C1_Sv4bis_IgG-Cy3.txt]

ATF	1.0
31	9    
"Type=GenePix Export 3"
"DateTime=2014/06/03 13:54:07"
"Settings=C:\Documents and Settings\Usuario\Escritorio\Datos Usuarios\Alfonso\Resultados ensayo\Junio 2014\Escaneado_3-6-14\Suero Sv4bis\Sv4bis_IgG-Cy3.gps"
"GalFile=C:\Documents and Settings\Usuario\Escritorio\Datos Usuarios\Alfonso\Gals\Gal_Alfonso.2.gal"
"PixelSize=5"
"Wavelengths=n/a	532"
"ImageFiles=n/a	C:\Documents and Settings\Usuario\Escritorio\Datos Usuarios\Alfonso\Resultados ensayo\Junio 2014\Escaneado_3-6-14\Suero Sv4bis\Sv4bis_IgG-Cy3.tif 1"
"NormalizationMethod=None"
"NormalizationFactors=n/a	1"
"JpegImage="
"StdDev=Type 1"
"RatioFormulations=W1/W2 (/532)"
"Barcode="
"BackgroundSubtraction=LocalFeature"
"ImageOrigin=0, 0"
"JpegOrigin=3355, 10985"
"Creator=GenePix Pro 4.1.1.4"
"Scanner=GenePix 4000B [92870]"
"FocusPosition=0"
"Temperature=31.45"
"LinesAveraged=1"
"Comment="
"PMTGain=n/a	400"
"ScanPower=n/a	100"
"LaserPower=n/a	3.36"
"LaserOnTime=n/a	43558"
"Filters=n/a	"
"ScanRegion=616,2135,3840,3528"
"Supplier=BioRobotics"
"ArrayerSoftwareName=TAS Application Suite (MicroGrid II)"
"ArrayerSoftwareVersion=2.2.2.5"
"Block"	"Column"	"Row"	"Name"	"ID"	"Flags"	"Index"	"F532 Median"	"F532 Median - B532"
1	1	1	"ABC_N/P"	"90Mult_M6"	-50	1	86	9
1	2	1	"spr1221"	"99Mult_A10"	0	2	86	22
1	3	1	"spr1403"	"91Mult_E10"	0	3	108	49
1	4	1	"spr1496"	"92Mult_I10"	-50	4	71	11
1	5	1	"ABC_NP"	"100Mult_M10"	0	5	133	63
1	6	1	"SP_0462"	"77CellW_A14"	0	6	206	93
1	7	1	"SP_0464"	"81CellW_E14"	0	7	321	219
1	8	1	"Buffer"	"Normaliz_I14"	-50	8	88	4
1	9	1	"Buffer"	"Normaliz_M14"	-50	9	85	-7
1	1	2	"SP_0462"	"77CellW_A14"	-50	10	107	25
1	2	2	"SP_0464"	"81CellW_E14"	-50	11	72	3
1	3	2	"fstH"	"84Mult_A2"	0	12	137	69
1	4	2	"comA"	"85Mult_E2"	-50	13	83	9
1	5	2	"zmpB"	"86Mult_I2"	0	14	120	35
1	6	2	"spr0601"	"98Mult_M2"	-50	15	246	105
1	7	2	"celB"	"87Mult_A6"	-50	16	222	-3
1	8	2	"iga"	"88Mult_E6"	0	17	1770	1663
1	9	2	"glnP"	"89Mult_I6"	0	18	348	254
1	1	3	"spr0601"	"98Mult_M2"	-50	19	117	23
1	2	3	"celB"	"87Mult_A6"	-50	20	81	3
1	3	3	"iga"	"88Mult_E6"	0	21	117	54
1	4	3	"glnP"	"89Mult_I6"	-50	22	68	9
1	5	3	"ABC_N/P"	"90Mult_M6"	-50	23	77	6
1	6	3	"spr1221"	"99Mult_A10"	0	24	269	123
1	7	3	"spr1403"	"91Mult_E10"	0	25	317	114
1	8	3	"spr1496"	"92Mult_I10"	0	26	354	93
1	9	3	"ABC_NP"	"100Mult_M10"	0	27	2500	2374
1	1	4	"spr1221"	"99Mult_A10"	-50	28	87	11
1	2	4	"spr1403"	"91Mult_E10"	-50	29	113	42
1	3	4	"spr1496"	"92Mult_I10"	-50	30	72	10
1	4	4	"ABC_NP"	"100Mult_M10"	-50	31	137	74
1	5	4	"SP_0462"	"77CellW_A14"	-50	32	148	77
1	6	4	"SP_0464"	"81CellW_E14"	-50	33	142	5
1	7	4	"fstH"	"84Mult_A2"	0	34	1047	836
1	8	4	"comA"	"85Mult_E2"	0	35	665	280
1	9	4	"zmpB"	"86Mult_I2"	0	36	2108	1875
1	1	5	"SP_0464"	"81CellW_E14"	0	37	97	27
1	2	5	"fstH"	"84Mult_A2"	0	38	284	207
1	3	5	"comA"	"85Mult_E2"	0	39	108	39
1	4	5	"zmpB"	"86Mult_I2"	0	40	157	61
1	5	5	"spr0601"	"98Mult_M2"	0	41	165	52
1	6	5	"celB"	"87Mult_A6"	0	42	163	7
1	7	5	"iga"	"88Mult_E6"	0	43	322	134
1	8	5	"glnP"	"89Mult_I6"	0	44	210	8
1	9	5	"ABC_N/P"	"90Mult_M6"	0	45	1036	885
1	1	6	"celB"	"87Mult_A6"	0	46	91	23
1	2	6	"iga"	"88Mult_E6"	0	47	198	131
1	3	6	"glnP"	"89Mult_I6"	0	48	79	16
1	4	6	"ABC_N/P"	"90Mult_M6"	0	49	83	19
1	5	6	"spr1221"	"99Mult_A10"	0	50	146	76
1	6	6	"spr1403"	"91Mult_E10"	0	51	215	109
1	7	6	"spr1496"	"92Mult_I10"	0	52	141	-1
1	8	6	"ABC_NP"	"100Mult_M10"	-50	53	674	538
1	9	6	"SP_0462"	"77CellW_A14"	0	54	1249	1086
1	1	7	"spr1403"	"91Mult_E10"	0	55	172	105
1	2	7	"spr1496"	"92Mult_I10"	-50	56	110	41
1	3	7	"ABC_NP"	"100Mult_M10"	0	57	287	222
1	4	7	"SP_0462"	"77CellW_A14"	0	58	156	87
1	5	7	"SP_0464"	"81CellW_E14"	-50	59	111	41
1	6	7	"fstH"	"84Mult_A2"	0	60	477	393
1	7	7	"comA"	"85Mult_E2"	0	61	253	89
1	8	7	"zmpB"	"86Mult_I2"	0	62	656	431
1	9	7	"spr0601"	"98Mult_M2"	0	63	517	378
1	1	8	"fstH"	"84Mult_A2"	0	64	334	268
1	2	8	"comA"	"85Mult_E2"	0	65	192	123
1	3	8	"zmpB"	"86Mult_I2"	0	66	193	129
1	4	8	"spr0601"	"98Mult_M2"	-50	67	146	72
1	5	8	"celB"	"87Mult_A6"	-50	68	117	46
1	6	8	"iga"	"88Mult_E6"	0	69	372	303
1	7	8	"glnP"	"89Mult_I6"	0	70	165	86
1	8	8	"ABC_N/P"	"90Mult_M6"	0	71	219	128
1	9	8	"spr1221"	"99Mult_A10"	0	72	507	425
2	1	1	"lytB"	"31CellW_N6"	0	73	2411	2285
2	2	1	"prtA"	"20CellW_B10"	0	74	355	194
2	3	1	"bgaA"	"43CellW_F10"	-50	75	2889	2730
2	4	1	"nanA"	"46CellW_J10"	-50	76	1868	1721
2	5	1	"spr1652/pfbA"	"25CellW_N10"	-50	77	317	192
2	6	1	"nisP"	"39CellW_B14"	-50	78	144	27
2	7	1	"spr1906"	"73CellW_F14"	-50	79	461	361
2	8	1	"Buffer"	"Normaliz_J14"	-50	80	80	0
2	9	1	"Buffer"	"Normaliz_N14"	-50	81	72	-5
2	1	2	"nisP"	"39CellW_B14"	-50	82	2316	1844
2	2	2	"spr1906"	"73CellW_F14"	-50	83	488	-1641
2	3	2	"psrP"	"71CellW_B2"	-50	84	3831	503
2	4	2	"pblB_nt"	"48CellW_F2"	-50	85	2964	286
2	5	2	"pblB_ct"	"49CellW_J2"	-50	86	1196	587
2	6	2	"spr0075/pfbB"	"24CellW_N2"	-50	87	807	217
2	7	2	"pulA"	"19CellW_B6"	-50	88	252	63
2	8	2	"hysA"	"51CellW_F6"	-50	89	210	124
2	9	2	"spr0328"	"26CellW_J6"	-50	90	274	187
2	1	3	"spr0075/pfbB"	"24CellW_N2"	0	91	4229	1586
2	2	3	"pulA"	"19CellW_B6"	-50	92	266	-1414
2	3	3	"hysA"	"51CellW_F6"	-50	93	464	297
2	4	3	"spr0328"	"26CellW_J6"	-50	94	469	130
2	5	3	"lytB"	"31CellW_N6"	-50	95	248	58
2	6	3	"prtA"	"20CellW_B10"	-50	96	142	-224
2	7	3	"bgaA"	"43CellW_F10"	-50	97	1493	274
2	8	3	"nanA"	"46CellW_J10"	-50	98	850	460
2	9	3	"spr1652/pfbA"	"25CellW_N10"	-50	99	359	267
2	1	4	"prtA"	"20CellW_B10"	-50	100	269	143
2	2	4	"bgaA"	"43CellW_F10"	-50	101	536	-75
2	3	4	"nanA"	"46CellW_J10"	-50	102	1777	170
2	4	4	"spr1652/pfbA"	"25CellW_N10"	-50	103	1273	211
2	5	4	"nisP"	"39CellW_B14"	-50	104	197	72
2	6	4	"spr1906"	"73CellW_F14"	-50	105	180	6
2	7	4	"psrP"	"71CellW_B2"	-50	106	1924	353
2	8	4	"pblB_nt"	"48CellW_F2"	-50	107	1051	285
2	9	4	"pblB_ct"	"49CellW_J2"	0	108	718	473
2	1	5	"spr1906"	"73CellW_F14"	-50	109	341	225
2	2	5	"psrP"	"71CellW_B2"	-50	110	3431	791
2	3	5	"pblB_nt"	"48CellW_F2"	-50	111	3030	315
2	4	5	"pblB_ct"	"49CellW_J2"	-50	112	2472	640
2	5	5	"spr0075/pfbB"	"24CellW_N2"	-50	113	1065	510
2	6	5	"pulA"	"19CellW_B6"	-50	114	156	23
2	7	5	"hysA"	"51CellW_F6"	-50	115	1380	1182
2	8	5	"spr0328"	"26CellW_J6"	-50	116	662	349
2	9	5	"lytB"	"31CellW_N6"	-50	117	210	105
2	1	6	"pulA"	"19CellW_B6"	-50	118	210	112
2	2	6	"hysA"	"51CellW_F6"	-50	119	504	253
2	3	6	"spr0328"	"26CellW_J6"	-50	120	2125	1925
2	4	6	"lytB"	"31CellW_N6"	0	121	363	155
2	5	6	"prtA"	"20CellW_B10"	-50	122	242	61
2	6	6	"bgaA"	"43CellW_F10"	-50	123	1663	1470
2	7	6	"nanA"	"46CellW_J10"	-50	124	681	551
2	8	6	"spr1652/pfbA"	"25CellW_N10"	-50	125	248	145
2	9	6	"nisP"	"39CellW_B14"	-50	126	185	105
2	1	7	"bgaA"	"43CellW_F10"	-50	127	1472	1368
2	2	7	"nanA"	"46CellW_J10"	-50	128	298	67
2	3	7	"spr1652/pfbA"	"25CellW_N10"	-50	129	1270	1131
2	4	7	"nisP"	"39CellW_B14"	-50	130	224	108
2	5	7	"spr1906"	"73CellW_F14"	-50	131	271	150
2	6	7	"psrP"	"71CellW_B2"	-50	132	2362	628
2	7	7	"pblB_nt"	"48CellW_F2"	-50	133	1403	338
2	8	7	"pblB_ct"	"49CellW_J2"	-50	134	1024	151
2	9	7	"spr0075/pfbB"	"24CellW_N2"	0	135	755	662
2	1	8	"psrP"	"71CellW_B2"	0	136	1294	1181
2	2	8	"pblB_nt"	"48CellW_F2"	0	137	1207	735
2	3	8	"pblB_ct"	"49CellW_J2"	0	138	2418	1219
2	4	8	"spr0075/pfbB"	"24CellW_N2"	-50	139	1198	1083
2	5	8	"pulA"	"19CellW_B6"	-50	140	147	46
2	6	8	"hysA"	"51CellW_F6"	-50	141	202	109
2	7	8	"spr0328"	"26CellW_J6"	0	142	768	686
2	8	8	"lytB"	"31CellW_N6"	0	143	897	815
2	9	8	"prtA"	"20CellW_B10"	0	144	587	508
3	1	1	"nanB"	"58Secret_O6"	0	145	2682	2593
3	2	1	"spr1875"	"7Secret_C10"	0	146	2979	2896
3	3	1	"galU"	"21Secret_G10"	0	147	1205	1126
3	4	1	"cbpA"	"5Secret_K10"	0	148	1452	1378
3	5	1	"gsp_781"	"2Secret_O10"	0	149	2278	2200
3	6	1	"Control_1"	"C14"	0	150	695	605
3	7	1	"Control_2"	"G14"	0	151	136	47
3	8	1	"Buffer"	"Normaliz_K14"	-50	152	96	7
3	9	1	"Buffer"	"Normaliz_O14"	-50	153	87	3
3	1	2	"Control_1"	"C14"	0	154	1503	1384
3	2	2	"Control_2"	"G14"	0	155	119	-32
3	3	2	"bloodAB"	"59Secret_C2"	0	156	2142	1512
3	4	2	"strH"	"32Secret_G2"	0	157	3072	1012
3	5	2	"lysM"	"50Secret_K2"	0	158	1762	1140
3	6	2	"lytB"	"63Secret_O2"	0	159	1022	830
3	7	2	"phtE"	"45Secret_C6"	-50	160	2477	1973
3	8	2	"spr0931"	"36Secret_G6"	0	161	973	575
3	9	2	"lytC"	"56Secret_K6"	0	162	2660	2555
3	1	3	"lytB"	"63Secret_O2"	0	163	2572	2430
3	2	3	"phtE"	"45Secret_C6"	0	164	2414	2253
3	3	3	"spr0931"	"36Secret_G6"	0	165	1266	1082
3	4	3	"lytC"	"56Secret_K6"	0	166	1233	681
3	5	3	"nanB"	"58Secret_O6"	0	167	3400	3102
3	6	3	"spr1875"	"7Secret_C10"	0	168	4265	4025
3	7	3	"galU"	"21Secret_G10"	0	169	1555	-565
3	8	3	"cbpA"	"5Secret_K10"	0	170	1923	277
3	9	3	"gsp_781"	"2Secret_O10"	0	171	4584	4376
3	1	4	"spr1875"	"7Secret_C10"	0	172	2146	1971
3	2	4	"galU"	"21Secret_G10"	0	173	1183	939
3	3	4	"cbpA"	"5Secret_K10"	0	174	1172	960
3	4	4	"gsp_781"	"2Secret_O10"	0	175	4270	4134
3	5	4	"Control_1"	"C14"	0	176	2233	2121
3	6	4	"Control_2"	"G14"	0	177	227	95
3	7	4	"bloodAB"	"59Secret_C2"	0	178	3420	1253
3	8	4	"strH"	"32Secret_G2"	0	179	3213	410
3	9	4	"lysM"	"50Secret_K2"	0	180	3180	3064
3	1	5	"Control_2"	"G14"	0	181	259	63
3	2	5	"bloodAB"	"59Secret_C2"	0	182	1933	400
3	3	5	"strH"	"32Secret_G2"	0	183	3014	981
3	4	5	"lysM"	"50Secret_K2"	0	184	1988	1455
3	5	5	"lytB"	"63Secret_O2"	0	185	1376	1225
3	6	5	"phtE"	"45Secret_C6"	0	186	2365	2148
3	7	5	"spr0931"	"36Secret_G6"	-50	187	3799	-17
3	8	5	"lytC"	"56Secret_K6"	-50	188	3509	344
3	9	5	"nanB"	"58Secret_O6"	0	189	5534	5412
3	1	6	"phtE"	"45Secret_C6"	0	190	3500	3311
3	2	6	"spr0931"	"36Secret_G6"	0	191	1209	1034
3	3	6	"lytC"	"56Secret_K6"	0	192	2009	1872
3	4	6	"nanB"	"58Secret_O6"	0	193	1921	1803
3	5	6	"spr1875"	"7Secret_C10"	0	194	5762	5630
3	6	6	"galU"	"21Secret_G10"	-50	195	4000	-85
3	7	6	"cbpA"	"5Secret_K10"	-50	196	6298	652
3	8	6	"gsp_781"	"2Secret_O10"	-50	197	7099	2744
3	9	6	"Control_1"	"C14"	0	198	4293	4112
3	1	7	"galU"	"21Secret_G10"	0	199	1735	1579
3	2	7	"cbpA"	"5Secret_K10"	0	200	2466	2306
3	3	7	"gsp_781"	"2Secret_O10"	0	201	3566	3448
3	4	7	"Control_1"	"C14"	0	202	3250	3130
3	5	7	"Control_2"	"G14"	0	203	3949	3807
3	6	7	"bloodAB"	"59Secret_C2"	-50	204	5084	1485
3	7	7	"strH"	"32Secret_G2"	-50	205	7105	80
3	8	7	"lysM"	"50Secret_K2"	-50	206	7115	790
3	9	7	"lytB"	"63Secret_O2"	0	207	4941	4675
3	1	8	"bloodAB"	"59Secret_C2"	0	208	2946	2717
3	2	8	"strH"	"32Secret_G2"	0	209	4777	2247
3	3	8	"lysM"	"50Secret_K2"	0	210	4196	3915
3	4	8	"lytB"	"63Secret_O2"	0	211	2539	2318
3	5	8	"phtE"	"45Secret_C6"	0	212	6052	5863
3	6	8	"spr0931"	"36Secret_G6"	-50	213	4311	4028
3	7	8	"lytC"	"56Secret_K6"	-50	214	6881	4173
3	8	8	"nanB"	"58Secret_O6"	0	215	6265	6083
3	9	8	"spr1875"	"7Secret_C10"	0	216	5531	5336
4	1	1	"Control_10"	"P6"	-50	217	85	1
4	2	1	"Control_11"	"D10"	-50	218	75	-6
4	3	1	"Control_12"	"H10"	-50	219	56	-6
4	4	1	"Buffer"	"Normaliz_L10"	-50	220	52	-2
4	5	1	"Buffer"	"Normaliz_P10"	-50	221	51	0
4	6	1	"Control+"	"Rango0.2_D14"	0	222	1447	1396
4	7	1	"Control+"	"Rango0.1_H14"	0	223	78	27
4	8	1	"Buffer"	"Normaliz_L14"	-50	224	52	1
4	9	1	"Buffer"	"Normaliz_P14"	-50	225	46	-1
4	1	2	"Control+"	"Rango0.2_D14"	0	226	3757	3669
4	2	2	"Control+"	"Rango0.1_H14"	0	227	128	51
4	3	2	"Control_3"	"D2"	-50	228	61	-2
4	4	2	"Control_4"	"H2"	-50	229	54	0
4	5	2	"Control_5"	"L2"	-50	230	53	1
4	6	2	"Control_6"	"P2"	-50	231	50	-2
4	7	2	"Control_7"	"D6"	-50	232	54	3
4	8	2	"Control_8"	"H6"	-50	233	54	2
4	9	2	"Control_9"	"L6"	-50	234	46	-3
4	1	3	"Control_6"	"P2"	-50	235	76	-3
4	2	3	"Control_7"	"D6"	0	236	165	85
4	3	3	"Control_8"	"H6"	-50	237	67	-2
4	4	3	"Control_9"	"L6"	-50	238	57	-3
4	5	3	"Control_10"	"P6"	-50	239	53	-1
4	6	3	"Control_11"	"D10"	-50	240	51	-2
4	7	3	"Control_12"	"H10"	-50	241	50	0
4	8	3	"Buffer"	"Normaliz_L10"	-50	242	54	2
4	9	3	"Buffer"	"Normaliz_P10"	-50	243	47	-3
4	1	4	"Control_11"	"D10"	-50	244	74	-6
4	2	4	"Control_12"	"H10"	-50	245	84	3
4	3	4	"Buffer"	"Normaliz_L10"	-50	246	72	0
4	4	4	"Buffer"	"Normaliz_P10"	-50	247	58	-9
4	5	4	"Control+"	"Rango0.2_D14"	0	248	2266	2203
4	6	4	"Control+"	"Rango0.1_H14"	0	249	118	60
4	7	4	"Control_3"	"D2"	-50	250	50	-2
4	8	4	"Control_4"	"H2"	-50	251	51	-2
4	9	4	"Control_5"	"L2"	-50	252	49	-2
4	1	5	"Control+"	"Rango0.1_H14"	0	253	7901	7815
4	2	5	"Control_3"	"D2"	-50	254	78	-3
4	3	5	"Control_4"	"H2"	-50	255	73	2
4	4	5	"Control_5"	"L2"	-50	256	60	-3
4	5	5	"Control_6"	"P2"	-50	257	53	-6
4	6	5	"Control_7"	"D6"	0	258	63	7
4	7	5	"Control_8"	"H6"	-50	259	50	-2
4	8	5	"Control_9"	"L6"	-50	260	51	-2
4	9	5	"Control_10"	"P6"	-50	261	49	-3
4	1	6	"Control_7"	"D6"	0	262	189	99
4	2	6	"Control_8"	"H6"	-50	263	82	-2
4	3	6	"Control_9"	"L6"	-50	264	70	-5
4	4	6	"Control_10"	"P6"	-50	265	58	-4
4	5	6	"Control_11"	"D10"	-50	266	52	-3
4	6	6	"Control_12"	"H10"	-50	267	52	0
4	7	6	"Buffer"	"Normaliz_L10"	-50	268	49	0
4	8	6	"Buffer"	"Normaliz_P10"	-50	269	50	-1
4	9	6	"Control+"	"Rango0.2_D14"	0	270	331	280
4	1	7	"Control_12"	"H10"	-50	271	88	3
4	2	7	"Buffer"	"Normaliz_L10"	-50	272	84	2
4	3	7	"Buffer"	"Normaliz_P10"	-50	273	69	-10
4	4	7	"Control+"	"Rango0.2_D14"	0	274	3647	3579
4	5	7	"Control+"	"Rango0.1_H14"	0	275	170	113
4	6	7	"Control_3"	"D2"	-50	276	51	0
4	7	7	"Control_4"	"H2"	-50	277	48	0
4	8	7	"Control_5"	"L2"	-50	278	47	-2
4	9	7	"Control_6"	"P2"	-50	279	50	1
4	1	8	"Control_3"	"D2"	-50	280	73	0
4	2	8	"Control_4"	"H2"	-50	281	78	3
4	3	8	"Control_5"	"L2"	-50	282	68	-1
4	4	8	"Control_6"	"P2"	-50	283	57	-3
4	5	8	"Control_7"	"D6"	0	284	74	20
4	6	8	"Control_8"	"H6"	-50	285	52	1
4	7	8	"Control_9"	"L6"	-50	286	48	1
4	8	8	"Control_10"	"P6"	-50	287	47	-1
4	9	8	"Control_11"	"D10"	-50	288	49	0
5	1	1	"GADPH"	"68Cyt_M5"	0	289	1313	1244
5	2	1	"abc_sbp_2"	"30Lip_A9"	0	290	1878	1795
5	3	1	"abc_sbp"	"29Lip_E9"	0	291	825	732
5	4	1	"spr0174"	"79Lip_I9"	0	292	727	623
5	5	1	"aliA"	"10Lip_M9"	-50	293	1685	1499
5	6	1	"slrA"	"17Lip_A13"	-50	294	1638	1308
5	7	1	"spr0747"	"37Lip_E13"	0	295	1388	1258
5	8	1	"Buffer"	"Normaliz_I13"	-50	296	164	35
5	9	1	"Buffer"	"Normaliz_M13"	-50	297	110	2
5	1	2	"slrA"	"17Lip_A13"	-50	298	2989	2781
5	2	2	"spr0747"	"37Lip_E13"	0	299	1965	1876
5	3	2	"spxB"	"13Cyt_A1"	0	300	1507	1411
5	4	2	"clpP"	"66Cyt_E1"	0	301	1645	1528
5	5	2	"pavA"	"69Cyt_I1"	-50	302	2179	52
5	6	2	"eno"	"14Cyt_M1"	0	303	4257	2002
5	7	2	"PppA"	"70Cyt_A5"	-50	304	1613	-25
5	8	2	"ply"	"11Cyt_E5"	0	305	2466	2170
5	9	2	"lytA"	"12Cyt_I5"	0	306	3153	3030
5	1	3	"eno"	"14Cyt_M1"	-50	307	3141	240
5	2	3	"PppA"	"70Cyt_A5"	0	308	853	749
5	3	3	"ply"	"11Cyt_E5"	0	309	3365	3264
5	4	3	"lytA"	"12Cyt_I5"	0	310	3150	2959
5	5	3	"GADPH"	"68Cyt_M5"	-50	311	1961	-3
5	6	3	"abc_sbp_2"	"30Lip_A9"	-50	312	2437	165
5	7	3	"abc_sbp"	"29Lip_E9"	-50	313	1408	-754
5	8	3	"spr0174"	"79Lip_I9"	-50	314	2206	130
5	9	3	"aliA"	"10Lip_M9"	-50	315	3084	1018
5	1	4	"abc_sbp_2"	"30Lip_A9"	-50	316	3404	3311
5	2	4	"abc_sbp"	"29Lip_E9"	0	317	472	365
5	3	4	"spr0174"	"79Lip_I9"	0	318	429	328
5	4	4	"aliA"	"10Lip_M9"	0	319	1797	1668
5	5	4	"slrA"	"17Lip_A13"	-50	320	1332	651
5	6	4	"spr0747"	"37Lip_E13"	-50	321	2508	746
5	7	4	"spxB"	"13Cyt_A1"	0	322	2323	559
5	8	4	"clpP"	"66Cyt_E1"	0	323	2736	679
5	9	4	"pavA"	"69Cyt_I1"	0	324	3426	2217
5	1	5	"spr0747"	"37Lip_E13"	0	325	1780	1689
5	2	5	"spxB"	"13Cyt_A1"	0	326	1518	1418
5	3	5	"clpP"	"66Cyt_E1"	0	327	1449	1346
5	4	5	"pavA"	"69Cyt_I1"	0	328	1557	1444
5	5	5	"eno"	"14Cyt_M1"	0	329	4009	3883
5	6	5	"PppA"	"70Cyt_A5"	0	330	1789	1634
5	7	5	"ply"	"11Cyt_E5"	0	331	7012	6821
5	8	5	"lytA"	"12Cyt_I5"	0	332	7961	7739
5	9	5	"GADPH"	"68Cyt_M5"	0	333	3298	3162
5	1	6	"PppA"	"70Cyt_A5"	0	334	1307	1209
5	2	6	"ply"	"11Cyt_E5"	0	335	5394	5302
5	3	6	"lytA"	"12Cyt_I5"	0	336	6296	6194
5	4	6	"GADPH"	"68Cyt_M5"	0	337	2048	1934
5	5	6	"abc_sbp_2"	"30Lip_A9"	0	338	2528	2405
5	6	6	"abc_sbp"	"29Lip_E9"	0	339	1028	897
5	7	6	"spr0174"	"79Lip_I9"	0	340	1005	864
5	8	6	"aliA"	"10Lip_M9"	0	341	1422	1286
5	9	6	"slrA"	"17Lip_A13"	0	342	2653	2524
5	1	7	"abc_sbp"	"29Lip_E9"	0	343	823	735
5	2	7	"spr0174"	"79Lip_I9"	0	344	700	606
5	3	7	"aliA"	"10Lip_M9"	0	345	996	892
5	4	7	"slrA"	"17Lip_A13"	0	346	2099	1988
5	5	7	"spr0747"	"37Lip_E13"	0	347	3269	3152
5	6	7	"spxB"	"13Cyt_A1"	0	348	2751	2626
5	7	7	"clpP"	"66Cyt_E1"	0	349	2822	2684
5	8	7	"pavA"	"69Cyt_I1"	0	350	2365	2236
5	9	7	"eno"	"14Cyt_M1"	0	351	6116	6002
5	1	8	"spxB"	"13Cyt_A1"	0	352	1999	1915
5	2	8	"clpP"	"66Cyt_E1"	0	353	1871	1779
5	3	8	"pavA"	"69Cyt_I1"	0	354	1612	1519
5	4	8	"eno"	"14Cyt_M1"	0	355	4172	4076
5	5	8	"PppA"	"70Cyt_A5"	0	356	2032	1925
5	6	8	"ply"	"11Cyt_E5"	0	357	7912	7803
5	7	8	"lytA"	"12Cyt_I5"	0	358	8581	8467
5	8	8	"GADPH"	"68Cyt_M5"	0	359	2462	2351
5	9	8	"abc_sbp_2"	"30Lip_A9"	0	360	3377	3272
6	1	1	"psaA"	"6Lip_N5"	0	361	4032	3892
6	2	1	"ABC_SBP"	"57Lip_B9"	0	362	4463	4316
6	3	1	"ABC_SBP"	"52Lip_F9"	0	363	2179	2025
6	4	1	"piuA"	"18Lip_J9"	-50	364	1136	982
6	5	1	"amiA"	"3Lip_N9"	0	365	1821	1683
6	6	1	"msmE"	"78Lip_B13"	0	366	2035	1866
6	7	1	"MalX"	"22Lip_F13"	0	367	1282	983
6	8	1	"Buffer"	"Normaliz_J13"	-50	368	203	9
6	9	1	"Buffer"	"Normaliz_N13"	-50	369	105	-1
6	1	2	"msmE"	"78Lip_B13"	0	370	3398	3263
6	2	2	"MalX"	"22Lip_F13"	0	371	2857	2716
6	3	2	"prsA_ppmA"	"16Lip_B1"	0	372	3369	2651
6	4	2	"lmb"	"33Lip_F1"	0	373	3419	2162
6	5	2	"piaA"	"15Lip_J1"	-50	374	970	-155
6	6	2	"phtA"	"55Lip_N1"	-50	375	291	-484
6	7	2	"glnH"	"28Lip_B5"	-50	376	1412	795
6	8	2	"pstS"	"80Lip_F5"	0	377	2142	1758
6	9	2	"aliB"	"1Lip_J5"	0	378	959	821
6	1	3	"phtA"	"55Lip_N1"	0	379	10536	10401
6	2	3	"glnH"	"28Lip_B5"	0	380	1606	1468
6	3	3	"pstS"	"80Lip_F5"	0	381	2090	808
6	4	3	"aliB"	"1Lip_J5"	0	382	4035	405
6	5	3	"psaA"	"6Lip_N5"	0	383	4063	414
6	6	3	"ABC_SBP"	"57Lip_B9"	0	384	6640	3518
6	7	3	"ABC_SBP"	"52Lip_F9"	-50	385	5155	1177
6	8	3	"piuA"	"18Lip_J9"	-50	386	766	58
6	9	3	"amiA"	"3Lip_N9"	0	387	754	594
6	1	4	"ABC_SBP"	"57Lip_B9"	0	388	8884	8714
6	2	4	"ABC_SBP"	"52Lip_F9"	0	389	1461	1286
6	3	4	"piuA"	"18Lip_J9"	0	390	1445	1265
6	4	4	"amiA"	"3Lip_N9"	0	391	3389	1559
6	5	4	"msmE"	"78Lip_B13"	-50	392	3658	3491
6	6	4	"MalX"	"22Lip_F13"	-50	393	4782	877
6	7	4	"prsA_ppmA"	"16Lip_B1"	-50	394	4424	415
6	8	4	"lmb"	"33Lip_F1"	-50	395	3010	1169
6	9	4	"piaA"	"15Lip_J1"	0	396	898	572
6	1	5	"MalX"	"22Lip_F13"	0	397	2821	2623
6	2	5	"prsA_ppmA"	"16Lip_B1"	0	398	3268	3118
6	3	5	"lmb"	"33Lip_F1"	0	399	3735	3593
6	4	5	"piaA"	"15Lip_J1"	0	400	3716	3528
6	5	5	"phtA"	"55Lip_N1"	0	401	9518	9376
6	6	5	"glnH"	"28Lip_B5"	0	402	3299	179
6	7	5	"pstS"	"80Lip_F5"	-50	403	3637	489
6	8	5	"aliB"	"1Lip_J5"	0	404	2783	321
6	9	5	"psaA"	"6Lip_N5"	0	405	2483	2219
6	1	6	"glnH"	"28Lip_B5"	0	406	1341	1089
6	2	6	"pstS"	"80Lip_F5"	0	407	2779	2620
6	3	6	"aliB"	"1Lip_J5"	0	408	1759	1577
6	4	6	"psaA"	"6Lip_N5"	0	409	3004	2749
6	5	6	"ABC_SBP"	"57Lip_B9"	0	410	8451	8197
6	6	6	"ABC_SBP"	"52Lip_F9"	0	411	2150	-167
6	7	6	"piuA"	"18Lip_J9"	0	412	2081	-372
6	8	6	"amiA"	"3Lip_N9"	0	413	1541	104
6	9	6	"msmE"	"78Lip_B13"	0	414	2255	2120
6	1	7	"ABC_SBP"	"52Lip_F9"	0	415	2302	2127
6	2	7	"piuA"	"18Lip_J9"	0	416	1739	1603
6	3	7	"amiA"	"3Lip_N9"	0	417	1462	1331
6	4	7	"msmE"	"78Lip_B13"	0	418	1713	1590
6	5	7	"MalX"	"22Lip_F13"	0	419	1894	1766
6	6	7	"prsA_ppmA"	"16Lip_B1"	0	420	3029	2896
6	7	7	"lmb"	"33Lip_F1"	0	421	3042	2809
6	8	7	"piaA"	"15Lip_J1"	0	422	2737	2614
6	9	7	"phtA"	"55Lip_N1"	0	423	6679	6583
6	1	8	"prsA_ppmA"	"16Lip_B1"	0	424	3287	3166
6	2	8	"lmb"	"33Lip_F1"	0	425	3791	3679
6	3	8	"piaA"	"15Lip_J1"	0	426	3934	3823
6	4	8	"phtA"	"55Lip_N1"	0	427	10744	10641
6	5	8	"glnH"	"28Lip_B5"	0	428	902	804
6	6	8	"pstS"	"80Lip_F5"	0	429	1351	1258
6	7	8	"aliB"	"1Lip_J5"	0	430	939	851
6	8	8	"psaA"	"6Lip_N5"	0	431	1661	1583
6	9	8	"ABC_SBP"	"57Lip_B9"	0	432	1400	1325
7	1	1	"cbpF"	"74N_term_wCS_O5"	0	433	5534	5367
7	2	1	"spr0693"	"34N_term_C9"	0	434	5805	5592
7	3	1	"ezrA"	"75N_term_G9"	0	435	1793	1643
7	4	1	"pepXP"	"72N_term_K9"	0	436	6804	6045
7	5	1	"phtD"	"44N_term_O9"	0	437	5288	1330
7	6	1	"phpA"	"27N_term_C13"	0	438	4415	1756
7	7	1	"srtA"	"64N_term_wCS_G13"	0	439	2216	2060
7	8	1	"Buffer"	"Normaliz_K13"	-50	440	118	13
7	9	1	"Buffer"	"Normaliz_O13"	-50	441	89	0
7	1	2	"phpA"	"27N_term_C13"	0	442	11691	11516
7	2	2	"srtA"	"64N_term_wCS_G13"	0	443	4883	4592
7	3	2	"adcA"	"23Lip_C1"	0	444	1408	1169
7	4	2	"sp_2093"	"76N_term_G1"	0	445	1125	244
7	5	2	"comB"	"54N_term_K1"	0	446	2725	1707
7	6	2	"pspA"	"4N_term_O1"	0	447	4218	1432
7	7	2	"pbpX"	"41N_term_C5"	0	448	4694	2691
7	8	2	"pbpA"	"9N_term_G5"	0	449	391	-326
7	9	2	"spr0334"	"42Cyt_TMH_K5"	0	450	2700	2452
7	1	3	"pspA"	"4N_term_O1"	0	451	4074	3892
7	2	3	"pbpX"	"41N_term_C5"	0	452	2179	1872
7	3	3	"pbpA"	"9N_term_G5"	0	453	992	754
7	4	3	"spr0334"	"42Cyt_TMH_K5"	0	454	3960	3485
7	5	3	"cbpF"	"74N_term_wCS_O5"	0	455	5571	5173
7	6	3	"spr0693"	"34N_term_C9"	0	456	3692	2693
7	7	3	"ezrA"	"75N_term_G9"	0	457	3275	1289
7	8	3	"pepXP"	"72N_term_K9"	0	458	2472	869
7	9	3	"phtD"	"44N_term_O9"	0	459	2404	893
7	1	4	"spr0693"	"34N_term_C9"	0	460	5170	4949
7	2	4	"ezrA"	"75N_term_G9"	0	461	1560	1277
7	3	4	"pepXP"	"72N_term_K9"	0	462	1432	1259
7	4	4	"phtD"	"44N_term_O9"	0	463	3924	3693
7	5	4	"phpA"	"27N_term_C13"	0	464	7509	7150
7	6	4	"srtA"	"64N_term_wCS_G13"	0	465	3336	2850
7	7	4	"adcA"	"23Lip_C1"	-50	466	3863	1007
7	8	4	"sp_2093"	"76N_term_G1"	0	467	2683	1317
7	9	4	"comB"	"54N_term_K1"	0	468	1966	1829
7	1	5	"srtA"	"64N_term_wCS_G13"	0	469	3068	2829
7	2	5	"adcA"	"23Lip_C1"	0	470	2279	2006
7	3	5	"sp_2093"	"76N_term_G1"	0	471	1444	1227
7	4	5	"comB"	"54N_term_K1"	0	472	2652	2203
7	5	5	"pspA"	"4N_term_O1"	0	473	3424	3033
7	6	5	"pbpX"	"41N_term_C5"	0	474	2251	1935
7	7	5	"pbpA"	"9N_term_G5"	0	475	2928	273
7	8	5	"spr0334"	"42Cyt_TMH_K5"	0	476	2157	1156
7	9	5	"cbpF"	"74N_term_wCS_O5"	0	477	1124	989
7	1	6	"pbpX"	"41N_term_C5"	0	478	2184	1948
7	2	6	"pbpA"	"9N_term_G5"	0	479	538	232
7	3	6	"spr0334"	"42Cyt_TMH_K5"	0	480	1432	1169
7	4	6	"cbpF"	"74N_term_wCS_O5"	0	481	2326	1360
7	5	6	"spr0693"	"34N_term_C9"	0	482	3615	3225
7	6	6	"ezrA"	"75N_term_G9"	0	483	1610	1400
7	7	6	"pepXP"	"72N_term_K9"	0	484	1823	1653
7	8	6	"phtD"	"44N_term_O9"	0	485	1457	1301
7	9	6	"phpA"	"27N_term_C13"	0	486	12029	11838
7	1	7	"ezrA"	"75N_term_G9"	0	487	1581	1383
7	2	7	"pepXP"	"72N_term_K9"	0	488	1793	1546
7	3	7	"phtD"	"44N_term_O9"	0	489	2611	2366
7	4	7	"phpA"	"27N_term_C13"	0	490	9971	9632
7	5	7	"srtA"	"64N_term_wCS_G13"	0	491	7112	6787
7	6	7	"adcA"	"23Lip_C1"	0	492	1079	817
7	7	7	"sp_2093"	"76N_term_G1"	0	493	918	746
7	8	7	"comB"	"54N_term_K1"	0	494	1157	983
7	9	7	"pspA"	"4N_term_O1"	0	495	4093	3899
7	1	8	"adcA"	"23Lip_C1"	0	496	1084	925
7	2	8	"sp_2093"	"76N_term_G1"	0	497	904	711
7	3	8	"comB"	"54N_term_K1"	0	498	922	717
7	4	8	"pspA"	"4N_term_O1"	0	499	1776	1516
7	5	8	"pbpX"	"41N_term_C5"	0	500	1773	1521
7	6	8	"pbpA"	"9N_term_G5"	0	501	476	260
7	7	8	"spr0334"	"42Cyt_TMH_K5"	0	502	1772	1602
7	8	8	"cbpF"	"74N_term_wCS_O5"	0	503	935	784
7	9	8	"spr0693"	"34N_term_C9"	0	504	4108	3958
8	1	1	"pbp1b"	"47Cyt_TMH_P5"	0	505	2921	2826
8	2	1	"pcpA"	"62N_term_wCS_D9"	0	506	739	643
8	3	1	"sphtra"	"8N_term_H9"	0	507	735	640
8	4	1	"cps4C"	"97Mult_L9"	0	508	665	529
8	5	1	"rrgB"	"95Mult_P9"	0	509	514	364
8	6	1	"TMP"	"96Mult_D13"	0	510	1190	1072
8	7	1	"LambdaSa04"	"94Mult_H13"	-50	511	181	88
8	8	1	"Buffer"	"Normaliz_L13"	-50	512	81	5
8	9	1	"Buffer"	"Normaliz_P13"	-50	513	61	-3
8	1	2	"TMP"	"96Mult_D13"	0	514	584	507
8	2	2	"LambdaSa04"	"94Mult_H13"	0	515	237	144
8	3	2	"potD"	"65N_term_D1"	0	516	1686	1572
8	4	2	"pgdA"	"40N_term_H1"	0	517	3172	2138
8	5	2	"spr1370"	"38Cyt_TMH_L1"	0	518	1110	476
8	6	2	"spr1418"	"82N_term_P1"	0	519	1964	1658
8	7	2	"stkP"	"67Cyt_TMH_D5"	0	520	977	706
8	8	2	"spr1584"	"83N_term_H5"	0	521	1584	1320
8	9	2	"pbp2A"	"53N_term_L5"	0	522	1258	1185
8	1	3	"spr1418"	"82N_term_P1"	0	523	3593	3517
8	2	3	"stkP"	"67Cyt_TMH_D5"	0	524	858	773
8	3	3	"spr1584"	"83N_term_H5"	0	525	1255	879
8	4	3	"pbp2A"	"53N_term_L5"	-50	526	2136	268
8	5	3	"pbp1b"	"47Cyt_TMH_P5"	-50	527	2078	601
8	6	3	"pcpA"	"62N_term_wCS_D9"	0	528	503	21
8	7	3	"sphtra"	"8N_term_H9"	0	529	238	-88
8	8	3	"cps4C"	"97Mult_L9"	0	530	941	506
8	9	3	"rrgB"	"95Mult_P9"	0	531	616	339
8	1	4	"pcpA"	"62N_term_wCS_D9"	0	532	2606	2516
8	2	4	"sphtra"	"8N_term_H9"	0	533	371	264
8	3	4	"cps4C"	"97Mult_L9"	0	534	659	578
8	4	4	"rrgB"	"95Mult_P9"	0	535	1457	279
8	5	4	"TMP"	"96Mult_D13"	0	536	1549	377
8	6	4	"LambdaSa04"	"94Mult_H13"	0	537	350	161
8	7	4	"potD"	"65N_term_D1"	0	538	851	573
8	8	4	"pgdA"	"40N_term_H1"	0	539	666	256
8	9	4	"spr1370"	"38Cyt_TMH_L1"	0	540	468	54
8	1	5	"LambdaSa04"	"94Mult_H13"	0	541	1220	1123
8	2	5	"potD"	"65N_term_D1"	0	542	1557	1460
8	3	5	"pgdA"	"40N_term_H1"	0	543	1087	1007
8	4	5	"spr1370"	"38Cyt_TMH_L1"	0	544	1902	1426
8	5	5	"spr1418"	"82N_term_P1"	0	545	1915	1834
8	6	5	"stkP"	"67Cyt_TMH_D5"	0	546	721	648
8	7	5	"spr1584"	"83N_term_H5"	0	547	1441	894
8	8	5	"pbp2A"	"53N_term_L5"	0	548	1363	444
8	9	5	"pbp1b"	"47Cyt_TMH_P5"	0	549	1486	1407
8	1	6	"stkP"	"67Cyt_TMH_D5"	0	550	1565	1461
8	2	6	"spr1584"	"83N_term_H5"	0	551	1671	1551
8	3	6	"pbp2A"	"53N_term_L5"	0	552	1524	1424
8	4	6	"pbp1b"	"47Cyt_TMH_P5"	0	553	2277	2066
8	5	6	"pcpA"	"62N_term_wCS_D9"	0	554	1774	1675
8	6	6	"sphtra"	"8N_term_H9"	-50	555	126	49
8	7	6	"cps4C"	"97Mult_L9"	-50	556	1227	276
8	8	6	"rrgB"	"95Mult_P9"	-50	557	985	-12
8	9	6	"TMP"	"96Mult_D13"	0	558	158	97
8	1	7	"sphtra"	"8N_term_H9"	0	559	342	240
8	2	7	"cps4C"	"97Mult_L9"	0	560	883	788
8	3	7	"rrgB"	"95Mult_P9"	0	561	218	135
8	4	7	"TMP"	"96Mult_D13"	0	562	303	211
8	5	7	"LambdaSa04"	"94Mult_H13"	-50	563	112	22
8	6	7	"potD"	"65N_term_D1"	0	564	876	660
8	7	7	"pgdA"	"40N_term_H1"	-50	565	1104	351
8	8	7	"spr1370"	"38Cyt_TMH_L1"	-50	566	741	-27
8	9	7	"spr1418"	"82N_term_P1"	0	567	314	248
8	1	8	"potD"	"65N_term_D1"	0	568	2528	2423
8	2	8	"pgdA"	"40N_term_H1"	0	569	1595	1514
8	3	8	"spr1370"	"38Cyt_TMH_L1"	0	570	3100	3022
8	4	8	"spr1418"	"82N_term_P1"	0	571	2727	2656
8	5	8	"stkP"	"67Cyt_TMH_D5"	0	572	565	504
8	6	8	"spr1584"	"83N_term_H5"	0	573	634	573
8	7	8	"pbp2A"	"53N_term_L5"	0	574	985	919
8	8	8	"pbp1b"	"47Cyt_TMH_P5"	0	575	629	559
8	9	8	"pcpA"	"62N_term_wCS_D9"	-50	576	97	40
