# Supplementary material for: Data in support of proteomic analysis of pneumococcal pediatric clinical isolates to construct a protein array
Source: Data Brief. 2016 Feb 5;6:917–22. doi: 10.1016/j.dib.2016.01.057 (PMC4758182; doi:10.1016/j.dib.2016.01.057)
Supplement: Supplementary file 4 — Supplementary material [file mmc4.zip › Protein array raw data/IgG/C1_SvG2_IgG-Cy3.txt]

ATF	1.0
31	9    
"Type=GenePix Export 3"
"DateTime=2014/05/08 13:44:38"
"Settings=C:\Documents and Settings\Usuario\Escritorio\Datos Usuarios\Alfonso\Resultados ensayo\Mayo 2014\Escaneado_08-05-14\Suero vG2\SvG2_IgG-Cy3.gps"
"GalFile=C:\Documents and Settings\Usuario\Escritorio\Datos Usuarios\Alfonso\Gals\Gal_Alfonso.2.gal"
"PixelSize=5"
"Wavelengths=n/a	532"
"ImageFiles=n/a	C:\Documents and Settings\Usuario\Escritorio\Datos Usuarios\Alfonso\Resultados ensayo\Mayo 2014\Escaneado_08-05-14\Suero vG2\SvG2_IgG-Cy3.tif 1"
"NormalizationMethod=None"
"NormalizationFactors=n/a	1"
"JpegImage="
"StdDev=Type 1"
"RatioFormulations=W1/W2 (/532)"
"Barcode="
"BackgroundSubtraction=LocalFeature"
"ImageOrigin=0, 0"
"JpegOrigin=3340, 10975"
"Creator=GenePix Pro 4.1.1.4"
"Scanner=GenePix 4000B [92870]"
"FocusPosition=0"
"Temperature=31.24"
"LinesAveraged=1"
"Comment="
"PMTGain=n/a	400"
"ScanPower=n/a	100"
"LaserPower=n/a	3.74"
"LaserOnTime=n/a	43489"
"Filters=n/a	"
"ScanRegion=616,2106,3816,3528"
"Supplier=BioRobotics"
"ArrayerSoftwareName=TAS Application Suite (MicroGrid II)"
"ArrayerSoftwareVersion=2.2.2.5"
"Block"	"Column"	"Row"	"Name"	"ID"	"Flags"	"Index"	"F532 Median"	"F532 Median - B532"
1	1	1	"ABC_N/P"	"90Mult_M6"	0	1	292	209
1	2	1	"spr1221"	"99Mult_A10"	0	2	434	356
1	3	1	"spr1403"	"91Mult_E10"	0	3	897	814
1	4	1	"spr1496"	"92Mult_I10"	0	4	332	238
1	5	1	"ABC_NP"	"100Mult_M10"	0	5	904	806
1	6	1	"SP_0462"	"77CellW_A14"	0	6	1997	1910
1	7	1	"SP_0464"	"81CellW_E14"	0	7	420	333
1	8	1	"Buffer"	"Normaliz_I14"	-50	8	75	1
1	9	1	"Buffer"	"Normaliz_M14"	-50	9	75	5
1	1	2	"SP_0462"	"77CellW_A14"	0	10	837	748
1	2	2	"SP_0464"	"81CellW_E14"	0	11	311	197
1	3	2	"fstH"	"84Mult_A2"	0	12	1307	1221
1	4	2	"comA"	"85Mult_E2"	0	13	256	110
1	5	2	"zmpB"	"86Mult_I2"	0	14	270	27
1	6	2	"spr0601"	"98Mult_M2"	0	15	2145	1827
1	7	2	"celB"	"87Mult_A6"	0	16	785	567
1	8	2	"iga"	"88Mult_E6"	0	17	4549	4446
1	9	2	"glnP"	"89Mult_I6"	0	18	704	631
1	1	3	"spr0601"	"98Mult_M2"	0	19	467	362
1	2	3	"celB"	"87Mult_A6"	0	20	179	34
1	3	3	"iga"	"88Mult_E6"	0	21	794	717
1	4	3	"glnP"	"89Mult_I6"	0	22	145	64
1	5	3	"ABC_N/P"	"90Mult_M6"	0	23	186	93
1	6	3	"spr1221"	"99Mult_A10"	0	24	985	730
1	7	3	"spr1403"	"91Mult_E10"	0	25	1574	1202
1	8	3	"spr1496"	"92Mult_I10"	-50	26	625	209
1	9	3	"ABC_NP"	"100Mult_M10"	0	27	5510	5407
1	1	4	"spr1221"	"99Mult_A10"	0	28	568	480
1	2	4	"spr1403"	"91Mult_E10"	0	29	675	589
1	3	4	"spr1496"	"92Mult_I10"	-50	30	209	118
1	4	4	"ABC_NP"	"100Mult_M10"	0	31	750	636
1	5	4	"SP_0462"	"77CellW_A14"	0	32	720	635
1	6	4	"SP_0464"	"81CellW_E14"	0	33	288	120
1	7	4	"fstH"	"84Mult_A2"	0	34	1095	742
1	8	4	"comA"	"85Mult_E2"	0	35	1093	663
1	9	4	"zmpB"	"86Mult_I2"	0	36	219	119
1	1	5	"SP_0464"	"81CellW_E14"	0	37	370	275
1	2	5	"fstH"	"84Mult_A2"	0	38	1363	1277
1	3	5	"comA"	"85Mult_E2"	0	39	283	196
1	4	5	"zmpB"	"86Mult_I2"	0	40	144	31
1	5	5	"spr0601"	"98Mult_M2"	0	41	354	262
1	6	5	"celB"	"87Mult_A6"	0	42	544	377
1	7	5	"iga"	"88Mult_E6"	0	43	572	457
1	8	5	"glnP"	"89Mult_I6"	0	44	163	86
1	9	5	"ABC_N/P"	"90Mult_M6"	0	45	199	132
1	1	6	"celB"	"87Mult_A6"	0	46	256	36
1	2	6	"iga"	"88Mult_E6"	0	47	882	798
1	3	6	"glnP"	"89Mult_I6"	0	48	150	78
1	4	6	"ABC_N/P"	"90Mult_M6"	0	49	193	123
1	5	6	"spr1221"	"99Mult_A10"	0	50	317	252
1	6	6	"spr1403"	"91Mult_E10"	0	51	369	284
1	7	6	"spr1496"	"92Mult_I10"	-50	52	737	556
1	8	6	"ABC_NP"	"100Mult_M10"	0	53	607	524
1	9	6	"SP_0462"	"77CellW_A14"	0	54	976	905
1	1	7	"spr1403"	"91Mult_E10"	0	55	1206	1112
1	2	7	"spr1496"	"92Mult_I10"	-50	56	168	84
1	3	7	"ABC_NP"	"100Mult_M10"	0	57	1271	1192
1	4	7	"SP_0462"	"77CellW_A14"	0	58	723	623
1	5	7	"SP_0464"	"81CellW_E14"	0	59	351	271
1	6	7	"fstH"	"84Mult_A2"	0	60	1420	1337
1	7	7	"comA"	"85Mult_E2"	0	61	301	189
1	8	7	"zmpB"	"86Mult_I2"	0	62	184	103
1	9	7	"spr0601"	"98Mult_M2"	0	63	483	409
1	1	8	"fstH"	"84Mult_A2"	0	64	1714	1623
1	2	8	"comA"	"85Mult_E2"	0	65	455	366
1	3	8	"zmpB"	"86Mult_I2"	0	66	193	110
1	4	8	"spr0601"	"98Mult_M2"	0	67	373	208
1	5	8	"celB"	"87Mult_A6"	0	68	202	125
1	6	8	"iga"	"88Mult_E6"	0	69	1147	1073
1	7	8	"glnP"	"89Mult_I6"	0	70	194	121
1	8	8	"ABC_N/P"	"90Mult_M6"	0	71	257	184
1	9	8	"spr1221"	"99Mult_A10"	0	72	427	355
2	1	1	"lytB"	"31CellW_N6"	0	73	3442	3325
2	2	1	"prtA"	"20CellW_B10"	0	74	3224	2132
2	3	1	"bgaA"	"43CellW_F10"	0	75	2057	681
2	4	1	"nanA"	"46CellW_J10"	-50	76	2272	1566
2	5	1	"spr1652/pfbA"	"25CellW_N10"	-50	77	3255	2531
2	6	1	"nisP"	"39CellW_B14"	-50	78	2117	1508
2	7	1	"spr1906"	"73CellW_F14"	0	79	1413	1272
2	8	1	"Buffer"	"Normaliz_J14"	-50	80	117	8
2	9	1	"Buffer"	"Normaliz_N14"	-50	81	111	22
2	1	2	"nisP"	"39CellW_B14"	0	82	775	621
2	2	2	"spr1906"	"73CellW_F14"	0	83	890	-854
2	3	2	"psrP"	"71CellW_B2"	0	84	9225	4111
2	4	2	"pblB_nt"	"48CellW_F2"	-50	85	3608	509
2	5	2	"pblB_ct"	"49CellW_J2"	0	86	3277	1440
2	6	2	"spr0075/pfbB"	"24CellW_N2"	0	87	1908	526
2	7	2	"pulA"	"19CellW_B6"	-50	88	1239	932
2	8	2	"hysA"	"51CellW_F6"	0	89	16582	16471
2	9	2	"spr0328"	"26CellW_J6"	0	90	3660	3559
2	1	3	"spr0075/pfbB"	"24CellW_N2"	0	91	6753	5454
2	2	3	"pulA"	"19CellW_B6"	0	92	747	550
2	3	3	"hysA"	"51CellW_F6"	0	93	14113	13818
2	4	3	"spr0328"	"26CellW_J6"	0	94	2333	1266
2	5	3	"lytB"	"31CellW_N6"	0	95	700	555
2	6	3	"prtA"	"20CellW_B10"	-50	96	3137	2955
2	7	3	"bgaA"	"43CellW_F10"	-50	97	2798	1147
2	8	3	"nanA"	"46CellW_J10"	0	98	921	-128
2	9	3	"spr1652/pfbA"	"25CellW_N10"	0	99	4475	3397
2	1	4	"prtA"	"20CellW_B10"	0	100	4607	4470
2	2	4	"bgaA"	"43CellW_F10"	0	101	2713	576
2	3	4	"nanA"	"46CellW_J10"	-50	102	3012	737
2	4	4	"spr1652/pfbA"	"25CellW_N10"	0	103	2658	1979
2	5	4	"nisP"	"39CellW_B14"	0	104	1557	1443
2	6	4	"spr1906"	"73CellW_F14"	0	105	1261	1100
2	7	4	"psrP"	"71CellW_B2"	0	106	1181	-794
2	8	4	"pblB_nt"	"48CellW_F2"	0	107	772	-679
2	9	4	"pblB_ct"	"49CellW_J2"	0	108	3510	2200
2	1	5	"spr1906"	"73CellW_F14"	0	109	1446	1317
2	2	5	"psrP"	"71CellW_B2"	0	110	2810	-390
2	3	5	"pblB_nt"	"48CellW_F2"	0	111	11820	6628
2	4	5	"pblB_ct"	"49CellW_J2"	0	112	3984	1209
2	5	5	"spr0075/pfbB"	"24CellW_N2"	-50	113	6278	5844
2	6	5	"pulA"	"19CellW_B6"	0	114	1166	770
2	7	5	"hysA"	"51CellW_F6"	0	115	13393	12717
2	8	5	"spr0328"	"26CellW_J6"	-50	116	4437	4053
2	9	5	"lytB"	"31CellW_N6"	0	117	844	722
2	1	6	"pulA"	"19CellW_B6"	0	118	1851	1745
2	2	6	"hysA"	"51CellW_F6"	0	119	1127	997
2	3	6	"spr0328"	"26CellW_J6"	-50	120	2965	2672
2	4	6	"lytB"	"31CellW_N6"	0	121	949	766
2	5	6	"prtA"	"20CellW_B10"	0	122	3661	3432
2	6	6	"bgaA"	"43CellW_F10"	0	123	1361	-89
2	7	6	"nanA"	"46CellW_J10"	0	124	1111	94
2	8	6	"spr1652/pfbA"	"25CellW_N10"	0	125	2015	1496
2	9	6	"nisP"	"39CellW_B14"	0	126	2263	2129
2	1	7	"bgaA"	"43CellW_F10"	-50	127	3030	2908
2	2	7	"nanA"	"46CellW_J10"	0	128	1323	629
2	3	7	"spr1652/pfbA"	"25CellW_N10"	0	129	2812	2667
2	4	7	"nisP"	"39CellW_B14"	0	130	2041	1887
2	5	7	"spr1906"	"73CellW_F14"	0	131	1000	866
2	6	7	"psrP"	"71CellW_B2"	-50	132	6479	4169
2	7	7	"pblB_nt"	"48CellW_F2"	-50	133	3286	1515
2	8	7	"pblB_ct"	"49CellW_J2"	0	134	4630	2671
2	9	7	"spr0075/pfbB"	"24CellW_N2"	0	135	5441	4070
2	1	8	"psrP"	"71CellW_B2"	0	136	2665	2515
2	2	8	"pblB_nt"	"48CellW_F2"	0	137	1012	-563
2	3	8	"pblB_ct"	"49CellW_J2"	0	138	6429	4195
2	4	8	"spr0075/pfbB"	"24CellW_N2"	0	139	2209	1812
2	5	8	"pulA"	"19CellW_B6"	-50	140	304	173
2	6	8	"hysA"	"51CellW_F6"	-50	141	13667	13505
2	7	8	"spr0328"	"26CellW_J6"	-50	142	6631	6469
2	8	8	"lytB"	"31CellW_N6"	0	143	1093	959
2	9	8	"prtA"	"20CellW_B10"	0	144	3449	3331
3	1	1	"nanB"	"58Secret_O6"	0	145	3581	3487
3	2	1	"spr1875"	"7Secret_C10"	0	146	2221	2137
3	3	1	"galU"	"21Secret_G10"	0	147	2737	2635
3	4	1	"cbpA"	"5Secret_K10"	0	148	2998	2890
3	5	1	"gsp_781"	"2Secret_O10"	0	149	9012	8901
3	6	1	"Control_1"	"C14"	0	150	641	544
3	7	1	"Control_2"	"G14"	0	151	750	670
3	8	1	"Buffer"	"Normaliz_K14"	-50	152	81	13
3	9	1	"Buffer"	"Normaliz_O14"	-50	153	64	-5
3	1	2	"Control_1"	"C14"	0	154	2386	2292
3	2	2	"Control_2"	"G14"	-50	155	78	-3
3	3	2	"bloodAB"	"59Secret_C2"	0	156	2699	321
3	4	2	"strH"	"32Secret_G2"	-50	157	5113	2377
3	5	2	"lysM"	"50Secret_K2"	0	158	876	783
3	6	2	"lytB"	"63Secret_O2"	0	159	1477	1393
3	7	2	"phtE"	"45Secret_C6"	0	160	1801	1707
3	8	2	"spr0931"	"36Secret_G6"	0	161	2409	2093
3	9	2	"lytC"	"56Secret_K6"	0	162	2913	2787
3	1	3	"lytB"	"63Secret_O2"	0	163	1828	1735
3	2	3	"phtE"	"45Secret_C6"	0	164	2713	2619
3	3	3	"spr0931"	"36Secret_G6"	0	165	1932	1703
3	4	3	"lytC"	"56Secret_K6"	0	166	2226	2108
3	5	3	"nanB"	"58Secret_O6"	0	167	3251	3161
3	6	3	"spr1875"	"7Secret_C10"	0	168	2098	2002
3	7	3	"galU"	"21Secret_G10"	0	169	1373	1099
3	8	3	"cbpA"	"5Secret_K10"	0	170	1728	276
3	9	3	"gsp_781"	"2Secret_O10"	0	171	6761	5314
3	1	4	"spr1875"	"7Secret_C10"	0	172	2452	2351
3	2	4	"galU"	"21Secret_G10"	0	173	3167	2390
3	3	4	"cbpA"	"5Secret_K10"	0	174	12408	12103
3	4	4	"gsp_781"	"2Secret_O10"	0	175	9231	9113
3	5	4	"Control_1"	"C14"	-50	176	146	45
3	6	4	"Control_2"	"G14"	-50	177	86	-2
3	7	4	"bloodAB"	"59Secret_C2"	0	178	2826	301
3	8	4	"strH"	"32Secret_G2"	-50	179	3795	1236
3	9	4	"lysM"	"50Secret_K2"	-50	180	2083	2008
3	1	5	"Control_2"	"G14"	-50	181	101	12
3	2	5	"bloodAB"	"59Secret_C2"	0	182	3089	1534
3	3	5	"strH"	"32Secret_G2"	-50	183	2148	575
3	4	5	"lysM"	"50Secret_K2"	0	184	1507	1339
3	5	5	"lytB"	"63Secret_O2"	0	185	1960	1840
3	6	5	"phtE"	"45Secret_C6"	0	186	2572	2470
3	7	5	"spr0931"	"36Secret_G6"	0	187	1602	-305
3	8	5	"lytC"	"56Secret_K6"	0	188	1946	1841
3	9	5	"nanB"	"58Secret_O6"	0	189	3180	3117
3	1	6	"phtE"	"45Secret_C6"	0	190	2815	2734
3	2	6	"spr0931"	"36Secret_G6"	0	191	1949	1863
3	3	6	"lytC"	"56Secret_K6"	0	192	1876	1781
3	4	6	"nanB"	"58Secret_O6"	0	193	2594	2498
3	5	6	"spr1875"	"7Secret_C10"	0	194	1750	1667
3	6	6	"galU"	"21Secret_G10"	0	195	1465	1363
3	7	6	"cbpA"	"5Secret_K10"	0	196	6525	6393
3	8	6	"gsp_781"	"2Secret_O10"	0	197	5942	5877
3	9	6	"Control_1"	"C14"	-50	198	62	3
3	1	7	"galU"	"21Secret_G10"	0	199	2444	2321
3	2	7	"cbpA"	"5Secret_K10"	0	200	1832	1467
3	3	7	"gsp_781"	"2Secret_O10"	0	201	5927	5843
3	4	7	"Control_1"	"C14"	-50	202	65	2
3	5	7	"Control_2"	"G14"	-50	203	61	2
3	6	7	"bloodAB"	"59Secret_C2"	0	204	1057	969
3	7	7	"strH"	"32Secret_G2"	-50	205	1147	496
3	8	7	"lysM"	"50Secret_K2"	0	206	947	881
3	9	7	"lytB"	"63Secret_O2"	0	207	1587	1533
3	1	8	"bloodAB"	"59Secret_C2"	0	208	2750	2627
3	2	8	"strH"	"32Secret_G2"	-50	209	2333	1318
3	3	8	"lysM"	"50Secret_K2"	0	210	733	672
3	4	8	"lytB"	"63Secret_O2"	0	211	623	570
3	5	8	"phtE"	"45Secret_C6"	0	212	753	704
3	6	8	"spr0931"	"36Secret_G6"	0	213	759	708
3	7	8	"lytC"	"56Secret_K6"	0	214	1030	972
3	8	8	"nanB"	"58Secret_O6"	0	215	2401	2344
3	9	8	"spr1875"	"7Secret_C10"	0	216	1743	1685
4	1	1	"Control_10"	"P6"	-50	217	49	-3
4	2	1	"Control_11"	"D10"	-50	218	51	-4
4	3	1	"Control_12"	"H10"	0	219	557	501
4	4	1	"Buffer"	"Normaliz_L10"	-50	220	63	2
4	5	1	"Buffer"	"Normaliz_P10"	-50	221	66	-2
4	6	1	"Control+"	"Rango0.2_D14"	0	222	3192	3119
4	7	1	"Control+"	"Rango0.1_H14"	-50	223	76	17
4	8	1	"Buffer"	"Normaliz_L14"	-50	224	63	6
4	9	1	"Buffer"	"Normaliz_P14"	-50	225	47	1
4	1	2	"Control+"	"Rango0.2_D14"	0	226	2686	2611
4	2	2	"Control+"	"Rango0.1_H14"	0	227	97	40
4	3	2	"Control_3"	"D2"	-50	228	61	3
4	4	2	"Control_4"	"H2"	-50	229	70	4
4	5	2	"Control_5"	"L2"	0	230	110	45
4	6	2	"Control_6"	"P2"	-50	231	96	30
4	7	2	"Control_7"	"D6"	-50	232	57	-10
4	8	2	"Control_8"	"H6"	-50	233	66	7
4	9	2	"Control_9"	"L6"	-50	234	49	2
4	1	3	"Control_6"	"P2"	-50	235	59	2
4	2	3	"Control_7"	"D6"	-50	236	56	-3
4	3	3	"Control_8"	"H6"	-50	237	63	-2
4	4	3	"Control_9"	"L6"	0	238	73	5
4	5	3	"Control_10"	"P6"	-50	239	71	3
4	6	3	"Control_11"	"D10"	-50	240	65	0
4	7	3	"Control_12"	"H10"	0	241	959	894
4	8	3	"Buffer"	"Normaliz_L10"	-50	242	76	14
4	9	3	"Buffer"	"Normaliz_P10"	-50	243	53	2
4	1	4	"Control_11"	"D10"	-50	244	56	-2
4	2	4	"Control_12"	"H10"	0	245	485	426
4	3	4	"Buffer"	"Normaliz_L10"	-50	246	64	-1
4	4	4	"Buffer"	"Normaliz_P10"	-50	247	61	-5
4	5	4	"Control+"	"Rango0.2_D14"	0	248	4817	4749
4	6	4	"Control+"	"Rango0.1_H14"	-50	249	94	23
4	7	4	"Control_3"	"D2"	-50	250	61	-5
4	8	4	"Control_4"	"H2"	0	251	89	23
4	9	4	"Control_5"	"L2"	0	252	118	62
4	1	5	"Control+"	"Rango0.1_H14"	0	253	5740	5681
4	2	5	"Control_3"	"D2"	-50	254	56	-4
4	3	5	"Control_4"	"H2"	-50	255	65	-1
4	4	5	"Control_5"	"L2"	0	256	167	100
4	5	5	"Control_6"	"P2"	-50	257	68	-6
4	6	5	"Control_7"	"D6"	-50	258	68	-12
4	7	5	"Control_8"	"H6"	-50	259	63	-6
4	8	5	"Control_9"	"L6"	0	260	81	11
4	9	5	"Control_10"	"P6"	-50	261	57	1
4	1	6	"Control_7"	"D6"	-50	262	52	-1
4	2	6	"Control_8"	"H6"	-50	263	58	-1
4	3	6	"Control_9"	"L6"	-50	264	66	3
4	4	6	"Control_10"	"P6"	-50	265	59	-8
4	5	6	"Control_11"	"D10"	-50	266	71	-7
4	6	6	"Control_12"	"H10"	0	267	1086	1010
4	7	6	"Buffer"	"Normaliz_L10"	-50	268	67	-1
4	8	6	"Buffer"	"Normaliz_P10"	-50	269	74	7
4	9	6	"Control+"	"Rango0.2_D14"	0	270	3130	3073
4	1	7	"Control_12"	"H10"	0	271	513	461
4	2	7	"Buffer"	"Normaliz_L10"	-50	272	59	3
4	3	7	"Buffer"	"Normaliz_P10"	-50	273	56	-2
4	4	7	"Control+"	"Rango0.2_D14"	0	274	4686	4620
4	5	7	"Control+"	"Rango0.1_H14"	0	275	123	46
4	6	7	"Control_3"	"D2"	-50	276	70	-1
4	7	7	"Control_4"	"H2"	-50	277	64	-2
4	8	7	"Control_5"	"L2"	0	278	140	72
4	9	7	"Control_6"	"P2"	-50	279	56	-3
4	1	8	"Control_3"	"D2"	-50	280	54	1
4	2	8	"Control_4"	"H2"	0	281	71	18
4	3	8	"Control_5"	"L2"	-50	282	60	6
4	4	8	"Control_6"	"P2"	-50	283	60	1
4	5	8	"Control_7"	"D6"	-50	284	65	-1
4	6	8	"Control_8"	"H6"	-50	285	68	1
4	7	8	"Control_9"	"L6"	-50	286	61	-1
4	8	8	"Control_10"	"P6"	-50	287	67	2
4	9	8	"Control_11"	"D10"	-50	288	59	1
5	1	1	"GADPH"	"68Cyt_M5"	0	289	2859	2788
5	2	1	"abc_sbp_2"	"30Lip_A9"	0	290	3330	3256
5	3	1	"abc_sbp"	"29Lip_E9"	0	291	2040	1967
5	4	1	"spr0174"	"79Lip_I9"	0	292	1311	1241
5	5	1	"aliA"	"10Lip_M9"	0	293	1506	1436
5	6	1	"slrA"	"17Lip_A13"	0	294	1870	1787
5	7	1	"spr0747"	"37Lip_E13"	0	295	2827	2692
5	8	1	"Buffer"	"Normaliz_I13"	-50	296	114	22
5	9	1	"Buffer"	"Normaliz_M13"	-50	297	79	-2
5	1	2	"slrA"	"17Lip_A13"	0	298	1919	1846
5	2	2	"spr0747"	"37Lip_E13"	0	299	3457	3389
5	3	2	"spxB"	"13Cyt_A1"	0	300	2989	2920
5	4	2	"clpP"	"66Cyt_E1"	0	301	2665	2592
5	5	2	"pavA"	"69Cyt_I1"	0	302	2314	2216
5	6	2	"eno"	"14Cyt_M1"	0	303	3696	1812
5	7	2	"PppA"	"70Cyt_A5"	0	304	4920	2536
5	8	2	"ply"	"11Cyt_E5"	0	305	4028	3623
5	9	2	"lytA"	"12Cyt_I5"	0	306	6590	6514
5	1	3	"eno"	"14Cyt_M1"	0	307	3725	3655
5	2	3	"PppA"	"70Cyt_A5"	0	308	2163	2095
5	3	3	"ply"	"11Cyt_E5"	0	309	5610	5546
5	4	3	"lytA"	"12Cyt_I5"	0	310	9999	9932
5	5	3	"GADPH"	"68Cyt_M5"	0	311	2149	2060
5	6	3	"abc_sbp_2"	"30Lip_A9"	-50	312	1875	411
5	7	3	"abc_sbp"	"29Lip_E9"	-50	313	1882	-207
5	8	3	"spr0174"	"79Lip_I9"	0	314	3173	895
5	9	3	"aliA"	"10Lip_M9"	0	315	4493	4373
5	1	4	"abc_sbp_2"	"30Lip_A9"	0	316	2354	2289
5	2	4	"abc_sbp"	"29Lip_E9"	0	317	1325	1260
5	3	4	"spr0174"	"79Lip_I9"	0	318	862	800
5	4	4	"aliA"	"10Lip_M9"	0	319	1060	992
5	5	4	"slrA"	"17Lip_A13"	0	320	1277	1195
5	6	4	"spr0747"	"37Lip_E13"	0	321	2814	1305
5	7	4	"spxB"	"13Cyt_A1"	0	322	4131	1981
5	8	4	"clpP"	"66Cyt_E1"	0	323	1699	262
5	9	4	"pavA"	"69Cyt_I1"	0	324	3081	2971
5	1	5	"spr0747"	"37Lip_E13"	0	325	2683	2622
5	2	5	"spxB"	"13Cyt_A1"	0	326	1959	1898
5	3	5	"clpP"	"66Cyt_E1"	0	327	1733	1672
5	4	5	"pavA"	"69Cyt_I1"	0	328	1838	1773
5	5	5	"eno"	"14Cyt_M1"	0	329	2978	2907
5	6	5	"PppA"	"70Cyt_A5"	-50	330	1683	494
5	7	5	"ply"	"11Cyt_E5"	-50	331	3782	2033
5	8	5	"lytA"	"12Cyt_I5"	0	332	5181	5103
5	9	5	"GADPH"	"68Cyt_M5"	0	333	2041	1973
5	1	6	"PppA"	"70Cyt_A5"	0	334	1128	1071
5	2	6	"ply"	"11Cyt_E5"	0	335	3018	2964
5	3	6	"lytA"	"12Cyt_I5"	0	336	4970	4917
5	4	6	"GADPH"	"68Cyt_M5"	0	337	1203	1149
5	5	6	"abc_sbp_2"	"30Lip_A9"	0	338	1253	1198
5	6	6	"abc_sbp"	"29Lip_E9"	0	339	631	569
5	7	6	"spr0174"	"79Lip_I9"	0	340	595	521
5	8	6	"aliA"	"10Lip_M9"	0	341	712	654
5	9	6	"slrA"	"17Lip_A13"	0	342	1208	1149
5	1	7	"abc_sbp"	"29Lip_E9"	0	343	335	288
5	2	7	"spr0174"	"79Lip_I9"	0	344	207	159
5	3	7	"aliA"	"10Lip_M9"	0	345	273	226
5	4	7	"slrA"	"17Lip_A13"	0	346	382	334
5	5	7	"spr0747"	"37Lip_E13"	0	347	1147	1097
5	6	7	"spxB"	"13Cyt_A1"	0	348	701	649
5	7	7	"clpP"	"66Cyt_E1"	0	349	692	636
5	8	7	"pavA"	"69Cyt_I1"	0	350	714	659
5	9	7	"eno"	"14Cyt_M1"	0	351	1471	1419
5	1	8	"spxB"	"13Cyt_A1"	0	352	159	117
5	2	8	"clpP"	"66Cyt_E1"	0	353	181	139
5	3	8	"pavA"	"69Cyt_I1"	0	354	172	130
5	4	8	"eno"	"14Cyt_M1"	0	355	367	325
5	5	8	"PppA"	"70Cyt_A5"	0	356	228	185
5	6	8	"ply"	"11Cyt_E5"	0	357	793	749
5	7	8	"lytA"	"12Cyt_I5"	0	358	1431	1386
5	8	8	"GADPH"	"68Cyt_M5"	0	359	263	218
5	9	8	"abc_sbp_2"	"30Lip_A9"	0	360	319	274
6	1	1	"psaA"	"6Lip_N5"	0	361	12616	12489
6	2	1	"ABC_SBP"	"57Lip_B9"	0	362	7989	7869
6	3	1	"ABC_SBP"	"52Lip_F9"	0	363	4197	4077
6	4	1	"piuA"	"18Lip_J9"	0	364	7471	7341
6	5	1	"amiA"	"3Lip_N9"	0	365	5374	5235
6	6	1	"msmE"	"78Lip_B13"	0	366	3284	3091
6	7	1	"MalX"	"22Lip_F13"	0	367	2177	2017
6	8	1	"Buffer"	"Normaliz_J13"	-50	368	132	15
6	9	1	"Buffer"	"Normaliz_N13"	-50	369	112	23
6	1	2	"msmE"	"78Lip_B13"	0	370	3441	3329
6	2	2	"MalX"	"22Lip_F13"	0	371	4973	4823
6	3	2	"prsA_ppmA"	"16Lip_B1"	0	372	4492	4349
6	4	2	"lmb"	"33Lip_F1"	-50	373	6933	6500
6	5	2	"piaA"	"15Lip_J1"	-50	374	5612	1660
6	6	2	"phtA"	"55Lip_N1"	0	375	5076	3963
6	7	2	"glnH"	"28Lip_B5"	0	376	1945	1593
6	8	2	"pstS"	"80Lip_F5"	0	377	2948	2777
6	9	2	"aliB"	"1Lip_J5"	0	378	977	883
6	1	3	"phtA"	"55Lip_N1"	0	379	12264	12141
6	2	3	"glnH"	"28Lip_B5"	0	380	4002	3863
6	3	3	"pstS"	"80Lip_F5"	0	381	2555	2421
6	4	3	"aliB"	"1Lip_J5"	0	382	2075	1934
6	5	3	"psaA"	"6Lip_N5"	0	383	8319	7891
6	6	3	"ABC_SBP"	"57Lip_B9"	0	384	3900	3636
6	7	3	"ABC_SBP"	"52Lip_F9"	0	385	1556	1309
6	8	3	"piuA"	"18Lip_J9"	-50	386	1813	1388
6	9	3	"amiA"	"3Lip_N9"	0	387	752	670
6	1	4	"ABC_SBP"	"57Lip_B9"	0	388	7221	7103
6	2	4	"ABC_SBP"	"52Lip_F9"	0	389	3278	3148
6	3	4	"piuA"	"18Lip_J9"	0	390	6979	6769
6	4	4	"amiA"	"3Lip_N9"	0	391	1651	1441
6	5	4	"msmE"	"78Lip_B13"	0	392	1917	1755
6	6	4	"MalX"	"22Lip_F13"	0	393	1810	1699
6	7	4	"prsA_ppmA"	"16Lip_B1"	0	394	2079	1971
6	8	4	"lmb"	"33Lip_F1"	0	395	2423	2313
6	9	4	"piaA"	"15Lip_J1"	0	396	2791	2715
6	1	5	"MalX"	"22Lip_F13"	0	397	4969	4859
6	2	5	"prsA_ppmA"	"16Lip_B1"	0	398	3663	3544
6	3	5	"lmb"	"33Lip_F1"	0	399	1850	1720
6	4	5	"piaA"	"15Lip_J1"	0	400	5208	5063
6	5	5	"phtA"	"55Lip_N1"	0	401	3481	3364
6	6	5	"glnH"	"28Lip_B5"	0	402	1230	1132
6	7	5	"pstS"	"80Lip_F5"	0	403	662	569
6	8	5	"aliB"	"1Lip_J5"	0	404	536	440
6	9	5	"psaA"	"6Lip_N5"	0	405	1996	1920
6	1	6	"glnH"	"28Lip_B5"	0	406	2123	1970
6	2	6	"pstS"	"80Lip_F5"	0	407	817	722
6	3	6	"aliB"	"1Lip_J5"	0	408	480	392
6	4	6	"psaA"	"6Lip_N5"	0	409	2500	2407
6	5	6	"ABC_SBP"	"57Lip_B9"	0	410	1022	930
6	6	6	"ABC_SBP"	"52Lip_F9"	0	411	407	322
6	7	6	"piuA"	"18Lip_J9"	0	412	1106	1024
6	8	6	"amiA"	"3Lip_N9"	0	413	304	217
6	9	6	"msmE"	"78Lip_B13"	0	414	274	202
6	1	7	"ABC_SBP"	"52Lip_F9"	0	415	280	202
6	2	7	"piuA"	"18Lip_J9"	0	416	760	684
6	3	7	"amiA"	"3Lip_N9"	0	417	168	97
6	4	7	"msmE"	"78Lip_B13"	0	418	180	103
6	5	7	"MalX"	"22Lip_F13"	0	419	227	144
6	6	7	"prsA_ppmA"	"16Lip_B1"	0	420	202	122
6	7	7	"lmb"	"33Lip_F1"	0	421	142	62
6	8	7	"piaA"	"15Lip_J1"	0	422	411	338
6	9	7	"phtA"	"55Lip_N1"	0	423	423	356
6	1	8	"prsA_ppmA"	"16Lip_B1"	0	424	145	99
6	2	8	"lmb"	"33Lip_F1"	-50	425	90	38
6	3	8	"piaA"	"15Lip_J1"	0	426	296	245
6	4	8	"phtA"	"55Lip_N1"	0	427	416	357
6	5	8	"glnH"	"28Lip_B5"	-50	428	127	53
6	6	8	"pstS"	"80Lip_F5"	-50	429	103	24
6	7	8	"aliB"	"1Lip_J5"	-50	430	91	9
6	8	8	"psaA"	"6Lip_N5"	0	431	253	179
6	9	8	"ABC_SBP"	"57Lip_B9"	0	432	135	67
7	1	1	"cbpF"	"74N_term_wCS_O5"	0	433	1525	1439
7	2	1	"spr0693"	"34N_term_C9"	0	434	11009	10933
7	3	1	"ezrA"	"75N_term_G9"	0	435	2145	2076
7	4	1	"pepXP"	"72N_term_K9"	0	436	2821	2652
7	5	1	"phtD"	"44N_term_O9"	0	437	6332	4497
7	6	1	"phpA"	"27N_term_C13"	0	438	6817	6063
7	7	1	"srtA"	"64N_term_wCS_G13"	0	439	5679	5553
7	8	1	"Buffer"	"Normaliz_K13"	-50	440	149	64
7	9	1	"Buffer"	"Normaliz_O13"	0	441	281	189
7	1	2	"phpA"	"27N_term_C13"	0	442	6367	6264
7	2	2	"srtA"	"64N_term_wCS_G13"	0	443	2962	2887
7	3	2	"adcA"	"23Lip_C1"	0	444	1455	1384
7	4	2	"sp_2093"	"76N_term_G1"	0	445	937	845
7	5	2	"comB"	"54N_term_K1"	0	446	3090	1716
7	6	2	"pspA"	"4N_term_O1"	0	447	3786	1565
7	7	2	"pbpX"	"41N_term_C5"	0	448	2279	479
7	8	2	"pbpA"	"9N_term_G5"	0	449	850	755
7	9	2	"spr0334"	"42Cyt_TMH_K5"	0	450	2927	2840
7	1	3	"pspA"	"4N_term_O1"	0	451	1925	1841
7	2	3	"pbpX"	"41N_term_C5"	0	452	1842	1771
7	3	3	"pbpA"	"9N_term_G5"	0	453	303	235
7	4	3	"spr0334"	"42Cyt_TMH_K5"	0	454	2118	2047
7	5	3	"cbpF"	"74N_term_wCS_O5"	0	455	991	917
7	6	3	"spr0693"	"34N_term_C9"	0	456	8552	7830
7	7	3	"ezrA"	"75N_term_G9"	0	457	1769	1579
7	8	3	"pepXP"	"72N_term_K9"	0	458	1847	1773
7	9	3	"phtD"	"44N_term_O9"	0	459	2569	2503
7	1	4	"spr0693"	"34N_term_C9"	0	460	8255	8184
7	2	4	"ezrA"	"75N_term_G9"	0	461	1464	1395
7	3	4	"pepXP"	"72N_term_K9"	0	462	1541	1476
7	4	4	"phtD"	"44N_term_O9"	0	463	1524	1455
7	5	4	"phpA"	"27N_term_C13"	0	464	4894	4816
7	6	4	"srtA"	"64N_term_wCS_G13"	0	465	2207	2139
7	7	4	"adcA"	"23Lip_C1"	0	466	1333	1267
7	8	4	"sp_2093"	"76N_term_G1"	0	467	1114	1049
7	9	4	"comB"	"54N_term_K1"	0	468	997	927
7	1	5	"srtA"	"64N_term_wCS_G13"	0	469	2259	2192
7	2	5	"adcA"	"23Lip_C1"	0	470	1007	941
7	3	5	"sp_2093"	"76N_term_G1"	0	471	732	669
7	4	5	"comB"	"54N_term_K1"	0	472	636	567
7	5	5	"pspA"	"4N_term_O1"	0	473	1378	1303
7	6	5	"pbpX"	"41N_term_C5"	0	474	1431	1358
7	7	5	"pbpA"	"9N_term_G5"	0	475	272	204
7	8	5	"spr0334"	"42Cyt_TMH_K5"	0	476	2057	1993
7	9	5	"cbpF"	"74N_term_wCS_O5"	0	477	1451	1380
7	1	6	"pbpX"	"41N_term_C5"	0	478	1162	1105
7	2	6	"pbpA"	"9N_term_G5"	0	479	182	124
7	3	6	"spr0334"	"42Cyt_TMH_K5"	0	480	1230	1172
7	4	6	"cbpF"	"74N_term_wCS_O5"	0	481	615	549
7	5	6	"spr0693"	"34N_term_C9"	0	482	5761	5691
7	6	6	"ezrA"	"75N_term_G9"	0	483	1100	1032
7	7	6	"pepXP"	"72N_term_K9"	0	484	1376	1297
7	8	6	"phtD"	"44N_term_O9"	0	485	1634	1563
7	9	6	"phpA"	"27N_term_C13"	0	486	6093	6019
7	1	7	"ezrA"	"75N_term_G9"	0	487	566	516
7	2	7	"pepXP"	"72N_term_K9"	0	488	583	528
7	3	7	"phtD"	"44N_term_O9"	0	489	582	529
7	4	7	"phpA"	"27N_term_C13"	0	490	2283	2223
7	5	7	"srtA"	"64N_term_wCS_G13"	0	491	991	932
7	6	7	"adcA"	"23Lip_C1"	0	492	629	575
7	7	7	"sp_2093"	"76N_term_G1"	0	493	509	449
7	8	7	"comB"	"54N_term_K1"	0	494	450	387
7	9	7	"pspA"	"4N_term_O1"	0	495	1385	1320
7	1	8	"adcA"	"23Lip_C1"	0	496	202	158
7	2	8	"sp_2093"	"76N_term_G1"	0	497	153	108
7	3	8	"comB"	"54N_term_K1"	0	498	126	82
7	4	8	"pspA"	"4N_term_O1"	0	499	332	286
7	5	8	"pbpX"	"41N_term_C5"	0	500	392	345
7	6	8	"pbpA"	"9N_term_G5"	0	501	93	46
7	7	8	"spr0334"	"42Cyt_TMH_K5"	0	502	556	508
7	8	8	"cbpF"	"74N_term_wCS_O5"	0	503	324	277
7	9	8	"spr0693"	"34N_term_C9"	0	504	3562	3514
8	1	1	"pbp1b"	"47Cyt_TMH_P5"	0	505	4182	4089
8	2	1	"pcpA"	"62N_term_wCS_D9"	0	506	508	421
8	3	1	"sphtra"	"8N_term_H9"	0	507	861	767
8	4	1	"cps4C"	"97Mult_L9"	0	508	1099	1001
8	5	1	"rrgB"	"95Mult_P9"	0	509	2029	1889
8	6	1	"TMP"	"96Mult_D13"	0	510	3104	2977
8	7	1	"LambdaSa04"	"94Mult_H13"	0	511	283	172
8	8	1	"Buffer"	"Normaliz_L13"	-50	512	91	15
8	9	1	"Buffer"	"Normaliz_P13"	-50	513	55	5
8	1	2	"TMP"	"96Mult_D13"	0	514	1138	1035
8	2	2	"LambdaSa04"	"94Mult_H13"	-50	515	161	82
8	3	2	"potD"	"65N_term_D1"	0	516	3770	3693
8	4	2	"pgdA"	"40N_term_H1"	0	517	3872	3794
8	5	2	"spr1370"	"38Cyt_TMH_L1"	0	518	8451	5846
8	6	2	"spr1418"	"82N_term_P1"	0	519	4522	3223
8	7	2	"stkP"	"67Cyt_TMH_D5"	0	520	4906	4547
8	8	2	"spr1584"	"83N_term_H5"	0	521	3138	2446
8	9	2	"pbp2A"	"53N_term_L5"	0	522	1225	1166
8	1	3	"spr1418"	"82N_term_P1"	0	523	4889	4806
8	2	3	"stkP"	"67Cyt_TMH_D5"	0	524	5069	4996
8	3	3	"spr1584"	"83N_term_H5"	0	525	3729	3658
8	4	3	"pbp2A"	"53N_term_L5"	0	526	2948	2878
8	5	3	"pbp1b"	"47Cyt_TMH_P5"	0	527	3268	3195
8	6	3	"pcpA"	"62N_term_wCS_D9"	0	528	451	352
8	7	3	"sphtra"	"8N_term_H9"	0	529	324	102
8	8	3	"cps4C"	"97Mult_L9"	0	530	771	671
8	9	3	"rrgB"	"95Mult_P9"	0	531	170	112
8	1	4	"pcpA"	"62N_term_wCS_D9"	0	532	488	403
8	2	4	"sphtra"	"8N_term_H9"	0	533	316	242
8	3	4	"cps4C"	"97Mult_L9"	0	534	935	863
8	4	4	"rrgB"	"95Mult_P9"	0	535	344	271
8	5	4	"TMP"	"96Mult_D13"	0	536	942	871
8	6	4	"LambdaSa04"	"94Mult_H13"	-50	537	140	71
8	7	4	"potD"	"65N_term_D1"	0	538	2274	2207
8	8	4	"pgdA"	"40N_term_H1"	0	539	2107	2041
8	9	4	"spr1370"	"38Cyt_TMH_L1"	0	540	3233	3148
8	1	5	"LambdaSa04"	"94Mult_H13"	0	541	280	117
8	2	5	"potD"	"65N_term_D1"	0	542	3574	3487
8	3	5	"pgdA"	"40N_term_H1"	0	543	3441	3371
8	4	5	"spr1370"	"38Cyt_TMH_L1"	0	544	9485	9413
8	5	5	"spr1418"	"82N_term_P1"	0	545	3449	3381
8	6	5	"stkP"	"67Cyt_TMH_D5"	0	546	3580	3515
8	7	5	"spr1584"	"83N_term_H5"	0	547	2083	2022
8	8	5	"pbp2A"	"53N_term_L5"	0	548	1225	1164
8	9	5	"pbp1b"	"47Cyt_TMH_P5"	0	549	538	466
8	1	6	"stkP"	"67Cyt_TMH_D5"	0	550	4112	4028
8	2	6	"spr1584"	"83N_term_H5"	0	551	3029	2962
8	3	6	"pbp2A"	"53N_term_L5"	0	552	2350	2286
8	4	6	"pbp1b"	"47Cyt_TMH_P5"	0	553	2501	2438
8	5	6	"pcpA"	"62N_term_wCS_D9"	0	554	310	247
8	6	6	"sphtra"	"8N_term_H9"	0	555	206	147
8	7	6	"cps4C"	"97Mult_L9"	0	556	414	359
8	8	6	"rrgB"	"95Mult_P9"	-50	557	129	80
8	9	6	"TMP"	"96Mult_D13"	-50	558	158	105
8	1	7	"sphtra"	"8N_term_H9"	0	559	286	220
8	2	7	"cps4C"	"97Mult_L9"	0	560	795	733
8	3	7	"rrgB"	"95Mult_P9"	0	561	2634	2574
8	4	7	"TMP"	"96Mult_D13"	0	562	633	574
8	5	7	"LambdaSa04"	"94Mult_H13"	-50	563	106	49
8	6	7	"potD"	"65N_term_D1"	0	564	869	816
8	7	7	"pgdA"	"40N_term_H1"	0	565	572	525
8	8	7	"spr1370"	"38Cyt_TMH_L1"	0	566	1279	1235
8	9	7	"spr1418"	"82N_term_P1"	0	567	184	139
8	1	8	"potD"	"65N_term_D1"	0	568	1261	1206
8	2	8	"pgdA"	"40N_term_H1"	0	569	868	817
8	3	8	"spr1370"	"38Cyt_TMH_L1"	0	570	2843	2791
8	4	8	"spr1418"	"82N_term_P1"	0	571	610	564
8	5	8	"stkP"	"67Cyt_TMH_D5"	0	572	633	588
8	6	8	"spr1584"	"83N_term_H5"	0	573	229	187
8	7	8	"pbp2A"	"53N_term_L5"	0	574	131	90
8	8	8	"pbp1b"	"47Cyt_TMH_P5"	0	575	104	63
8	9	8	"pcpA"	"62N_term_wCS_D9"	0	576	49	8
