# Supplementary material for: Data in support of proteomic analysis of pneumococcal pediatric clinical isolates to construct a protein array
Source: Data Brief. 2016 Feb 5;6:917–22. doi: 10.1016/j.dib.2016.01.057 (PMC4758182; doi:10.1016/j.dib.2016.01.057)
Supplement: Supplementary file 4 — Supplementary material [file mmc4.zip › Protein array raw data/IgG/C2_S43_IgG-Cy3.txt]

ATF	1.0
31	9    
"Type=GenePix Export 3"
"DateTime=2014/02/27 09:44:24"
"Settings=C:\Documents and Settings\Usuario\Escritorio\Datos Usuarios\Alfonso\Escaneado_27-2-14\Suero 43\S43_IgG-Cy3.gps"
"GalFile=C:\Documents and Settings\Usuario\Escritorio\Datos Usuarios\Alfonso\Gals\Gal_Alfonso.2.gal"
"PixelSize=5"
"Wavelengths=n/a	532"
"ImageFiles=n/a	C:\Documents and Settings\Usuario\Escritorio\Datos Usuarios\Alfonso\Escaneado_27-2-14\Suero 43\S43_IgG-Cy3.tif 1"
"NormalizationMethod=None"
"NormalizationFactors=n/a	1"
"JpegImage="
"StdDev=Type 1"
"RatioFormulations=W1/W2 (/532)"
"Barcode="
"BackgroundSubtraction=LocalFeature"
"ImageOrigin=0, 0"
"JpegOrigin=3335, 19310"
"Creator=GenePix Pro 4.1.1.4"
"Scanner=GenePix 4000B [92870]"
"FocusPosition=0"
"Temperature=23.24"
"LinesAveraged=1"
"Comment="
"PMTGain=n/a	420"
"ScanPower=n/a	100"
"LaserPower=n/a	3.43"
"LaserOnTime=n/a	42192"
"Filters=n/a	"
"ScanRegion=584,3765,3888,5207"
"Supplier=BioRobotics"
"ArrayerSoftwareName=TAS Application Suite (MicroGrid II)"
"ArrayerSoftwareVersion=2.2.2.5"
"Block"	"Column"	"Row"	"Name"	"ID"	"Flags"	"Index"	"F532 Median"	"F532 Median - B532"
1	1	1	"ABC_N/P"	"90Mult_M8"	-50	1	73	6
1	2	1	"spr1221"	"99Mult_A12"	-50	2	73	2
1	3	1	"spr1403"	"91Mult_E12"	0	3	94	20
1	4	1	"spr1496"	"92Mult_I12"	-50	4	75	5
1	5	1	"ABC_NP"	"100Mult_M12"	-50	5	74	2
1	6	1	"SP_0462"	"77CellW_A16"	-50	6	79	5
1	7	1	"SP_0464"	"81CellW_E16"	-50	7	81	7
1	8	1	"Buffer"	"Normaliz_I16"	0	8	114	43
1	9	1	"Buffer"	"Normaliz_M16"	0	9	75	7
1	1	2	"SP_0462"	"77CellW_A16"	-50	10	73	4
1	2	2	"SP_0464"	"81CellW_E16"	-50	11	73	3
1	3	2	"fstH"	"84Mult_A4"	-50	12	99	28
1	4	2	"comA"	"85Mult_E4"	-50	13	72	2
1	5	2	"zmpB"	"86Mult_I4"	-50	14	74	4
1	6	2	"spr0601"	"98Mult_M4"	0	15	89	13
1	7	2	"celB"	"87Mult_A8"	-50	16	90	16
1	8	2	"iga"	"88Mult_E8"	-50	17	81	7
1	9	2	"glnP"	"89Mult_I8"	0	18	168	99
1	1	3	"spr0601"	"98Mult_M4"	0	19	77	5
1	2	3	"celB"	"87Mult_A8"	-50	20	80	7
1	3	3	"iga"	"88Mult_E8"	-50	21	74	3
1	4	3	"glnP"	"89Mult_I8"	0	22	102	28
1	5	3	"ABC_N/P"	"90Mult_M8"	-50	23	89	16
1	6	3	"spr1221"	"99Mult_A12"	-50	24	82	7
1	7	3	"spr1403"	"91Mult_E12"	0	25	209	127
1	8	3	"spr1496"	"92Mult_I12"	0	26	100	23
1	9	3	"ABC_NP"	"100Mult_M12"	-50	27	94	22
1	1	4	"spr1221"	"99Mult_A12"	-50	28	81	10
1	2	4	"spr1403"	"91Mult_E12"	0	29	157	81
1	3	4	"spr1496"	"92Mult_I12"	-50	30	82	9
1	4	4	"ABC_NP"	"100Mult_M12"	-50	31	78	4
1	5	4	"SP_0462"	"77CellW_A16"	0	32	85	9
1	6	4	"SP_0464"	"81CellW_E16"	-50	33	82	3
1	7	4	"fstH"	"84Mult_A4"	0	34	138	59
1	8	4	"comA"	"85Mult_E4"	-50	35	81	4
1	9	4	"zmpB"	"86Mult_I4"	-50	36	93	19
1	1	5	"SP_0464"	"81CellW_E16"	-50	37	79	8
1	2	5	"fstH"	"84Mult_A4"	0	38	169	94
1	3	5	"comA"	"85Mult_E4"	-50	39	79	8
1	4	5	"zmpB"	"86Mult_I4"	-50	40	86	11
1	5	5	"spr0601"	"98Mult_M4"	0	41	134	51
1	6	5	"celB"	"87Mult_A8"	0	42	157	73
1	7	5	"iga"	"88Mult_E8"	0	43	109	26
1	8	5	"glnP"	"89Mult_I8"	0	44	284	205
1	9	5	"ABC_N/P"	"90Mult_M8"	0	45	204	131
1	1	6	"celB"	"87Mult_A8"	-50	46	116	46
1	2	6	"iga"	"88Mult_E8"	-50	47	109	33
1	3	6	"glnP"	"89Mult_I8"	0	48	299	219
1	4	6	"ABC_N/P"	"90Mult_M8"	0	49	263	174
1	5	6	"spr1221"	"99Mult_A12"	0	50	160	71
1	6	6	"spr1403"	"91Mult_E12"	0	51	595	512
1	7	6	"spr1496"	"92Mult_I12"	0	52	144	64
1	8	6	"ABC_NP"	"100Mult_M12"	0	53	112	31
1	9	6	"SP_0462"	"77CellW_A16"	0	54	177	100
1	1	7	"spr1403"	"91Mult_E12"	0	55	475	407
1	2	7	"spr1496"	"92Mult_I12"	0	56	163	85
1	3	7	"ABC_NP"	"100Mult_M12"	0	57	264	181
1	4	7	"SP_0462"	"77CellW_A16"	0	58	235	146
1	5	7	"SP_0464"	"81CellW_E16"	0	59	136	46
1	6	7	"fstH"	"84Mult_A4"	0	60	444	362
1	7	7	"comA"	"85Mult_E4"	0	61	104	24
1	8	7	"zmpB"	"86Mult_I4"	0	62	133	53
1	9	7	"spr0601"	"98Mult_M4"	0	63	227	152
1	1	8	"fstH"	"84Mult_A4"	-50	64	70	-1
1	2	8	"comA"	"85Mult_E4"	-50	65	75	-3
1	3	8	"zmpB"	"86Mult_I4"	-50	66	76	-3
1	4	8	"spr0601"	"98Mult_M4"	-50	67	77	-3
1	5	8	"celB"	"87Mult_A8"	-50	68	77	-4
1	6	8	"iga"	"88Mult_E8"	-50	69	75	-4
1	7	8	"glnP"	"89Mult_I8"	-50	70	76	-1
1	8	8	"ABC_N/P"	"90Mult_M8"	-50	71	74	-1
1	9	8	"spr1221"	"99Mult_A12"	-50	72	74	0
2	1	1	"lytB"	"31CellW_N8"	0	73	94	32
2	2	1	"prtA"	"20CellW_B12"	0	74	258	195
2	3	1	"bgaA"	"43CellW_F12"	0	75	120	57
2	4	1	"nanA"	"46CellW_J12"	0	76	105	41
2	5	1	"spr1652/pfbA"	"25CellW_N12"	0	77	104	37
2	6	1	"nisP"	"39CellW_B16"	-50	78	107	40
2	7	1	"spr1906"	"73CellW_F16"	0	79	91	24
2	8	1	"Buffer"	"Normaliz_J16"	-50	80	64	1
2	9	1	"Buffer"	"Normaliz_N16"	-50	81	63	-2
2	1	2	"nisP"	"39CellW_B16"	0	82	106	42
2	2	2	"spr1906"	"73CellW_F16"	-50	83	87	20
2	3	2	"psrP"	"71CellW_B4"	-50	84	120	51
2	4	2	"pblB_nt"	"48CellW_F4"	-50	85	85	9
2	5	2	"pblB_ct"	"49CellW_J4"	0	86	144	62
2	6	2	"spr0075/pfbB"	"24CellW_N4"	0	87	209	125
2	7	2	"pulA"	"19CellW_B8"	0	88	269	195
2	8	2	"hysA"	"51CellW_F8"	0	89	167	102
2	9	2	"spr0328"	"26CellW_J8"	0	90	136	70
2	1	3	"spr0075/pfbB"	"24CellW_N4"	0	91	209	145
2	2	3	"pulA"	"19CellW_B8"	0	92	237	170
2	3	3	"hysA"	"51CellW_F8"	0	93	123	52
2	4	3	"spr0328"	"26CellW_J8"	0	94	129	49
2	5	3	"lytB"	"31CellW_N8"	-50	95	87	11
2	6	3	"prtA"	"20CellW_B12"	0	96	337	263
2	7	3	"bgaA"	"43CellW_F12"	0	97	164	90
2	8	3	"nanA"	"46CellW_J12"	0	98	139	70
2	9	3	"spr1652/pfbA"	"25CellW_N12"	0	99	121	55
2	1	4	"prtA"	"20CellW_B12"	0	100	342	275
2	2	4	"bgaA"	"43CellW_F12"	-50	101	102	28
2	3	4	"nanA"	"46CellW_J12"	-50	102	109	40
2	4	4	"spr1652/pfbA"	"25CellW_N12"	-50	103	108	36
2	5	4	"nisP"	"39CellW_B16"	-50	104	118	43
2	6	4	"spr1906"	"73CellW_F16"	-50	105	93	21
2	7	4	"psrP"	"71CellW_B4"	0	106	212	130
2	8	4	"pblB_nt"	"48CellW_F4"	0	107	217	142
2	9	4	"pblB_ct"	"49CellW_J4"	0	108	174	106
2	1	5	"spr1906"	"73CellW_F16"	0	109	94	23
2	2	5	"psrP"	"71CellW_B4"	-50	110	117	39
2	3	5	"pblB_nt"	"48CellW_F4"	-50	111	93	17
2	4	5	"pblB_ct"	"49CellW_J4"	-50	112	130	52
2	5	5	"spr0075/pfbB"	"24CellW_N4"	0	113	218	87
2	6	5	"pulA"	"19CellW_B8"	0	114	302	209
2	7	5	"hysA"	"51CellW_F8"	-50	115	168	87
2	8	5	"spr0328"	"26CellW_J8"	0	116	231	158
2	9	5	"lytB"	"31CellW_N8"	0	117	125	55
2	1	6	"pulA"	"19CellW_B8"	0	118	329	263
2	2	6	"hysA"	"51CellW_F8"	-50	119	173	100
2	3	6	"spr0328"	"26CellW_J8"	0	120	148	72
2	4	6	"lytB"	"31CellW_N8"	-50	121	98	22
2	5	6	"prtA"	"20CellW_B12"	0	122	286	206
2	6	6	"bgaA"	"43CellW_F12"	-50	123	145	61
2	7	6	"nanA"	"46CellW_J12"	0	124	226	148
2	8	6	"spr1652/pfbA"	"25CellW_N12"	-50	125	266	193
2	9	6	"nisP"	"39CellW_B16"	-50	126	233	161
2	1	7	"bgaA"	"43CellW_F12"	0	127	128	60
2	2	7	"nanA"	"46CellW_J12"	0	128	129	57
2	3	7	"spr1652/pfbA"	"25CellW_N12"	0	129	131	55
2	4	7	"nisP"	"39CellW_B16"	0	130	142	58
2	5	7	"spr1906"	"73CellW_F16"	-50	131	81	6
2	6	7	"psrP"	"71CellW_B4"	0	132	191	113
2	7	7	"pblB_nt"	"48CellW_F4"	0	133	202	117
2	8	7	"pblB_ct"	"49CellW_J4"	0	134	435	358
2	9	7	"spr0075/pfbB"	"24CellW_N4"	0	135	980	904
2	1	8	"psrP"	"71CellW_B4"	-50	136	125	59
2	2	8	"pblB_nt"	"48CellW_F4"	-50	137	101	34
2	3	8	"pblB_ct"	"49CellW_J4"	0	138	158	92
2	4	8	"spr0075/pfbB"	"24CellW_N4"	0	139	297	227
2	5	8	"pulA"	"19CellW_B8"	0	140	417	350
2	6	8	"hysA"	"51CellW_F8"	0	141	264	197
2	7	8	"spr0328"	"26CellW_J8"	0	142	318	249
2	8	8	"lytB"	"31CellW_N8"	0	143	241	170
2	9	8	"prtA"	"20CellW_B12"	0	144	1372	1301
3	1	1	"nanB"	"58Secret_O8"	0	145	1376	1313
3	2	1	"spr1875"	"7Secret_C12"	0	146	913	846
3	3	1	"galU"	"21Secret_G12"	0	147	583	512
3	4	1	"cbpA"	"5Secret_K12"	0	148	4465	4398
3	5	1	"gsp_781"	"2Secret_O12"	0	149	1418	1353
3	6	1	"Control_1"	"C16"	0	150	206	144
3	7	1	"Control_2"	"G16"	0	151	90	28
3	8	1	"Buffer"	"Normaliz_K16"	0	152	71	9
3	9	1	"Buffer"	"Normaliz_O16"	0	153	76	8
3	1	2	"Control_1"	"C16"	0	154	433	364
3	2	2	"Control_2"	"G16"	-50	155	119	38
3	3	2	"bloodAB"	"59Secret_C4"	0	156	1030	947
3	4	2	"strH"	"32Secret_G4"	0	157	619	545
3	5	2	"lysM"	"50Secret_K4"	0	158	1594	1521
3	6	2	"lytB"	"63Secret_O4"	0	159	815	747
3	7	2	"phtE"	"45Secret_C8"	0	160	883	814
3	8	2	"spr0931"	"36Secret_G8"	0	161	1083	1012
3	9	2	"lytC"	"56Secret_K8"	0	162	7389	7316
3	1	3	"lytB"	"63Secret_O4"	0	163	2303	2223
3	2	3	"phtE"	"45Secret_C8"	0	164	2424	2329
3	3	3	"spr0931"	"36Secret_G8"	0	165	2161	2068
3	4	3	"lytC"	"56Secret_K8"	0	166	8264	8180
3	5	3	"nanB"	"58Secret_O8"	0	167	3996	3916
3	6	3	"spr1875"	"7Secret_C12"	0	168	3045	2966
3	7	3	"galU"	"21Secret_G12"	0	169	1997	1911
3	8	3	"cbpA"	"5Secret_K12"	0	170	18160	18078
3	9	3	"gsp_781"	"2Secret_O12"	0	171	8414	8335
3	1	4	"spr1875"	"7Secret_C12"	0	172	6565	6466
3	2	4	"galU"	"21Secret_G12"	0	173	4326	4207
3	3	4	"cbpA"	"5Secret_K12"	0	174	26622	26500
3	4	4	"gsp_781"	"2Secret_O12"	0	175	10284	10186
3	5	4	"Control_1"	"C16"	0	176	1039	952
3	6	4	"Control_2"	"G16"	0	177	93	6
3	7	4	"bloodAB"	"59Secret_C4"	0	178	1956	1866
3	8	4	"strH"	"32Secret_G4"	0	179	1433	1345
3	9	4	"lysM"	"50Secret_K4"	0	180	6078	5997
3	1	5	"Control_2"	"G16"	0	181	187	92
3	2	5	"bloodAB"	"59Secret_C4"	0	182	3202	3093
3	3	5	"strH"	"32Secret_G4"	0	183	2342	2223
3	4	5	"lysM"	"50Secret_K4"	0	184	7258	7151
3	5	5	"lytB"	"63Secret_O4"	0	185	3290	3194
3	6	5	"phtE"	"45Secret_C8"	0	186	2737	2644
3	7	5	"spr0931"	"36Secret_G8"	0	187	2194	2099
3	8	5	"lytC"	"56Secret_K8"	0	188	9849	9759
3	9	5	"nanB"	"58Secret_O8"	0	189	6867	6785
3	1	6	"phtE"	"45Secret_C8"	0	190	3135	3036
3	2	6	"spr0931"	"36Secret_G8"	0	191	2961	2852
3	3	6	"lytC"	"56Secret_K8"	0	192	12581	12479
3	4	6	"nanB"	"58Secret_O8"	0	193	8061	7957
3	5	6	"spr1875"	"7Secret_C12"	0	194	7916	7807
3	6	6	"galU"	"21Secret_G12"	0	195	4629	4523
3	7	6	"cbpA"	"5Secret_K12"	0	196	28398	28289
3	8	6	"gsp_781"	"2Secret_O12"	0	197	9973	9879
3	9	6	"Control_1"	"C16"	0	198	1253	1171
3	1	7	"galU"	"21Secret_G12"	0	199	4737	4633
3	2	7	"cbpA"	"5Secret_K12"	0	200	31963	31850
3	3	7	"gsp_781"	"2Secret_O12"	0	201	11271	11175
3	4	7	"Control_1"	"C16"	0	202	1189	1093
3	5	7	"Control_2"	"G16"	0	203	164	63
3	6	7	"bloodAB"	"59Secret_C4"	0	204	2961	2860
3	7	7	"strH"	"32Secret_G4"	0	205	2151	2045
3	8	7	"lysM"	"50Secret_K4"	0	206	6890	6794
3	9	7	"lytB"	"63Secret_O4"	0	207	3514	3430
3	1	8	"bloodAB"	"59Secret_C4"	0	208	3053	2959
3	2	8	"strH"	"32Secret_G4"	0	209	2514	2418
3	3	8	"lysM"	"50Secret_K4"	0	210	7732	7641
3	4	8	"lytB"	"63Secret_O4"	0	211	3645	3555
3	5	8	"phtE"	"45Secret_C8"	0	212	3701	3611
3	6	8	"spr0931"	"36Secret_G8"	0	213	3180	3092
3	7	8	"lytC"	"56Secret_K8"	0	214	12700	12612
3	8	8	"nanB"	"58Secret_O8"	0	215	7665	7579
3	9	8	"spr1875"	"7Secret_C12"	0	216	8761	8672
4	1	1	"Control_10"	"P8"	-50	217	71	8
4	2	1	"Control_11"	"D12"	-50	218	61	-3
4	3	1	"Control_12"	"H12"	0	219	157	96
4	4	1	"Buffer"	"Normaliz_L12"	-50	220	66	5
4	5	1	"Buffer"	"Normaliz_P12"	-50	221	65	-1
4	6	1	"Control+"	"Rango0.2_D16"	0	222	1654	1583
4	7	1	"Control+"	"Rango0.1_H16"	0	223	139	75
4	8	1	"Buffer"	"Normaliz_L16"	-50	224	64	5
4	9	1	"Buffer"	"Normaliz_P16"	-50	225	61	4
4	1	2	"Control+"	"Rango0.2_D16"	0	226	2569	2491
4	2	2	"Control+"	"Rango0.1_H16"	0	227	523	448
4	3	2	"Control_3"	"D4"	0	228	297	233
4	4	2	"Control_4"	"H4"	-50	229	77	7
4	5	2	"Control_5"	"L4"	-50	230	77	2
4	6	2	"Control_6"	"P4"	-50	231	76	0
4	7	2	"Control_7"	"D8"	0	232	131	61
4	8	2	"Control_8"	"H8"	-50	233	65	1
4	9	2	"Control_9"	"L8"	0	234	100	39
4	1	3	"Control_6"	"P4"	-50	235	69	2
4	2	3	"Control_7"	"D8"	0	236	113	43
4	3	3	"Control_8"	"H8"	-50	237	76	4
4	4	3	"Control_9"	"L8"	0	238	181	105
4	5	3	"Control_10"	"P8"	-50	239	124	37
4	6	3	"Control_11"	"D12"	-50	240	78	-12
4	7	3	"Control_12"	"H12"	0	241	542	468
4	8	3	"Buffer"	"Normaliz_L12"	-50	242	84	12
4	9	3	"Buffer"	"Normaliz_P12"	-50	243	75	11
4	1	4	"Control_11"	"D12"	-50	244	67	-5
4	2	4	"Control_12"	"H12"	0	245	268	193
4	3	4	"Buffer"	"Normaliz_L12"	0	246	127	49
4	4	4	"Buffer"	"Normaliz_P12"	-50	247	80	-1
4	5	4	"Control+"	"Rango0.2_D16"	0	248	10281	10118
4	6	4	"Control+"	"Rango0.1_H16"	0	249	1421	1310
4	7	4	"Control_3"	"D4"	0	250	974	900
4	8	4	"Control_4"	"H4"	-50	251	76	1
4	9	4	"Control_5"	"L4"	-50	252	77	7
4	1	5	"Control+"	"Rango0.1_H16"	-50	253	967	878
4	2	5	"Control_3"	"D4"	0	254	7427	7343
4	3	5	"Control_4"	"H4"	-50	255	91	10
4	4	5	"Control_5"	"L4"	-50	256	90	2
4	5	5	"Control_6"	"P4"	-50	257	102	-3
4	6	5	"Control_7"	"D8"	0	258	244	137
4	7	5	"Control_8"	"H8"	-50	259	91	2
4	8	5	"Control_9"	"L8"	0	260	278	197
4	9	5	"Control_10"	"P8"	0	261	142	67
4	1	6	"Control_7"	"D8"	0	262	234	144
4	2	6	"Control_8"	"H8"	-50	263	82	-7
4	3	6	"Control_9"	"L8"	-50	264	95	7
4	4	6	"Control_10"	"P8"	0	265	268	174
4	5	6	"Control_11"	"D12"	-50	266	85	-32
4	6	6	"Control_12"	"H12"	0	267	854	746
4	7	6	"Buffer"	"Normaliz_L12"	0	268	170	71
4	8	6	"Buffer"	"Normaliz_P12"	-50	269	96	6
4	9	6	"Control+"	"Rango0.2_D16"	0	270	8783	8710
4	1	7	"Control_12"	"H12"	0	271	731	648
4	2	7	"Buffer"	"Normaliz_L12"	0	272	174	85
4	3	7	"Buffer"	"Normaliz_P12"	-50	273	93	-1
4	4	7	"Control+"	"Rango0.2_D16"	0	274	15719	15599
4	5	7	"Control+"	"Rango0.1_H16"	0	275	1763	1626
4	6	7	"Control_3"	"D4"	0	276	1493	1388
4	7	7	"Control_4"	"H4"	-50	277	86	-5
4	8	7	"Control_5"	"L4"	-50	278	81	-1
4	9	7	"Control_6"	"P4"	0	279	100	29
4	1	8	"Control_3"	"D4"	0	280	1423	1342
4	2	8	"Control_4"	"H4"	-50	281	102	16
4	3	8	"Control_5"	"L4"	-50	282	84	0
4	4	8	"Control_6"	"P4"	-50	283	102	12
4	5	8	"Control_7"	"D8"	0	284	230	133
4	6	8	"Control_8"	"H8"	-50	285	131	36
4	7	8	"Control_9"	"L8"	-50	286	83	-2
4	8	8	"Control_10"	"P8"	-50	287	76	0
4	9	8	"Control_11"	"D12"	-50	288	71	1
5	1	1	"GADPH"	"68Cyt_M7"	0	289	1300	1216
5	2	1	"abc_sbp_2"	"30Lip_A11"	0	290	759	666
5	3	1	"abc_sbp"	"29Lip_E11"	0	291	698	595
5	4	1	"spr0174"	"79Lip_I11"	0	292	1371	1230
5	5	1	"aliA"	"10Lip_M11"	0	293	1713	1589
5	6	1	"slrA"	"17Lip_A15"	0	294	2035	1895
5	7	1	"spr0747"	"37Lip_E15"	0	295	7739	7611
5	8	1	"Buffer"	"Normaliz_I15"	0	296	125	15
5	9	1	"Buffer"	"Normaliz_M15"	0	297	121	18
5	1	2	"slrA"	"17Lip_A15"	0	298	850	761
5	2	2	"spr0747"	"37Lip_E15"	0	299	2001	1860
5	3	2	"spxB"	"13Cyt_A3"	0	300	2581	2400
5	4	2	"clpP"	"66Cyt_E3"	0	301	3777	3602
5	5	2	"pavA"	"69Cyt_I3"	0	302	3785	3596
5	6	2	"eno"	"14Cyt_M3"	0	303	8280	8098
5	7	2	"PppA"	"70Cyt_A7"	0	304	7082	6921
5	8	2	"ply"	"11Cyt_E7"	0	305	26856	26707
5	9	2	"lytA"	"12Cyt_I7"	0	306	14738	14623
5	1	3	"eno"	"14Cyt_M3"	0	307	5284	5186
5	2	3	"PppA"	"70Cyt_A7"	0	308	2590	2460
5	3	3	"ply"	"11Cyt_E7"	0	309	19524	19350
5	4	3	"lytA"	"12Cyt_I7"	0	310	11286	11097
5	5	3	"GADPH"	"68Cyt_M7"	0	311	5237	5069
5	6	3	"abc_sbp_2"	"30Lip_A11"	0	312	1860	1690
5	7	3	"abc_sbp"	"29Lip_E11"	0	313	1361	1188
5	8	3	"spr0174"	"79Lip_I11"	0	314	1448	1304
5	9	3	"aliA"	"10Lip_M11"	0	315	2039	1920
5	1	4	"abc_sbp_2"	"30Lip_A11"	0	316	2021	1902
5	2	4	"abc_sbp"	"29Lip_E11"	0	317	1269	1124
5	3	4	"spr0174"	"79Lip_I11"	0	318	1483	1308
5	4	4	"aliA"	"10Lip_M11"	0	319	4715	4444
5	5	4	"slrA"	"17Lip_A15"	0	320	1701	1481
5	6	4	"spr0747"	"37Lip_E15"	0	321	4517	4263
5	7	4	"spxB"	"13Cyt_A3"	0	322	4283	3849
5	8	4	"clpP"	"66Cyt_E3"	0	323	4607	4448
5	9	4	"pavA"	"69Cyt_I3"	0	324	3930	3813
5	1	5	"spr0747"	"37Lip_E15"	0	325	4280	4161
5	2	5	"spxB"	"13Cyt_A3"	0	326	4582	4422
5	3	5	"clpP"	"66Cyt_E3"	0	327	5162	4990
5	4	5	"pavA"	"69Cyt_I3"	0	328	4227	4042
5	5	5	"eno"	"14Cyt_M3"	0	329	8604	8410
5	6	5	"PppA"	"70Cyt_A7"	0	330	2984	2804
5	7	5	"ply"	"11Cyt_E7"	0	331	28702	28514
5	8	5	"lytA"	"12Cyt_I7"	0	332	15117	14957
5	9	5	"GADPH"	"68Cyt_M7"	0	333	5634	5508
5	1	6	"PppA"	"70Cyt_A7"	0	334	4200	4080
5	2	6	"ply"	"11Cyt_E7"	0	335	24625	24473
5	3	6	"lytA"	"12Cyt_I7"	0	336	14380	14221
5	4	6	"GADPH"	"68Cyt_M7"	0	337	6013	5849
5	5	6	"abc_sbp_2"	"30Lip_A11"	0	338	2475	2315
5	6	6	"abc_sbp"	"29Lip_E11"	0	339	1165	1006
5	7	6	"spr0174"	"79Lip_I11"	0	340	1549	1385
5	8	6	"aliA"	"10Lip_M11"	0	341	2171	2019
5	9	6	"slrA"	"17Lip_A15"	0	342	2125	1993
5	1	7	"abc_sbp"	"29Lip_E11"	0	343	1297	1179
5	2	7	"spr0174"	"79Lip_I11"	0	344	1583	1434
5	3	7	"aliA"	"10Lip_M11"	0	345	2276	2123
5	4	7	"slrA"	"17Lip_A15"	0	346	2498	2325
5	5	7	"spr0747"	"37Lip_E15"	0	347	4703	4507
5	6	7	"spxB"	"13Cyt_A3"	0	348	4484	4273
5	7	7	"clpP"	"66Cyt_E3"	0	349	4776	4590
5	8	7	"pavA"	"69Cyt_I3"	0	350	4095	3944
5	9	7	"eno"	"14Cyt_M3"	0	351	9874	9753
5	1	8	"spxB"	"13Cyt_A3"	0	352	4652	4545
5	2	8	"clpP"	"66Cyt_E3"	0	353	5624	5503
5	3	8	"pavA"	"69Cyt_I3"	0	354	4020	3900
5	4	8	"eno"	"14Cyt_M3"	0	355	10811	10682
5	5	8	"PppA"	"70Cyt_A7"	0	356	3855	3725
5	6	8	"ply"	"11Cyt_E7"	0	357	26231	26077
5	7	8	"lytA"	"12Cyt_I7"	0	358	15057	14907
5	8	8	"GADPH"	"68Cyt_M7"	0	359	5195	5069
5	9	8	"abc_sbp_2"	"30Lip_A11"	0	360	2143	2030
6	1	1	"psaA"	"6Lip_N7"	0	361	8300	8220
6	2	1	"ABC_SBP"	"57Lip_B11"	0	362	1986	1906
6	3	1	"ABC_SBP"	"52Lip_F11"	0	363	703	625
6	4	1	"piuA"	"18Lip_J11"	0	364	1558	1485
6	5	1	"amiA"	"3Lip_N11"	0	365	294	228
6	6	1	"msmE"	"78Lip_B15"	0	366	109	46
6	7	1	"MalX"	"22Lip_F15"	0	367	168	103
6	8	1	"Buffer"	"Normaliz_J15"	0	368	62	-2
6	9	1	"Buffer"	"Normaliz_N15"	0	369	64	3
6	1	2	"msmE"	"78Lip_B15"	0	370	819	735
6	2	2	"MalX"	"22Lip_F15"	0	371	1352	1263
6	3	2	"prsA_ppmA"	"16Lip_B3"	0	372	2687	2606
6	4	2	"lmb"	"33Lip_F3"	0	373	507	431
6	5	2	"piaA"	"15Lip_J3"	0	374	696	628
6	6	2	"phtA"	"55Lip_N3"	0	375	217	153
6	7	2	"glnH"	"28Lip_B7"	0	376	105	40
6	8	2	"pstS"	"80Lip_F7"	0	377	175	110
6	9	2	"aliB"	"1Lip_J7"	0	378	248	186
6	1	3	"phtA"	"55Lip_N3"	0	379	3419	3339
6	2	3	"glnH"	"28Lip_B7"	0	380	612	530
6	3	3	"pstS"	"80Lip_F7"	0	381	749	669
6	4	3	"aliB"	"1Lip_J7"	0	382	522	444
6	5	3	"psaA"	"6Lip_N7"	0	383	832	761
6	6	3	"ABC_SBP"	"57Lip_B11"	0	384	168	100
6	7	3	"ABC_SBP"	"52Lip_F11"	0	385	113	47
6	8	3	"piuA"	"18Lip_J11"	0	386	299	234
6	9	3	"amiA"	"3Lip_N11"	0	387	179	115
6	1	4	"ABC_SBP"	"57Lip_B11"	0	388	2347	2266
6	2	4	"ABC_SBP"	"52Lip_F11"	0	389	437	352
6	3	4	"piuA"	"18Lip_J11"	0	390	1530	1445
6	4	4	"amiA"	"3Lip_N11"	0	391	284	205
6	5	4	"msmE"	"78Lip_B15"	0	392	111	40
6	6	4	"MalX"	"22Lip_F15"	0	393	141	70
6	7	4	"prsA_ppmA"	"16Lip_B3"	0	394	322	252
6	8	4	"lmb"	"33Lip_F3"	0	395	152	87
6	9	4	"piaA"	"15Lip_J3"	0	396	653	590
6	1	5	"MalX"	"22Lip_F15"	0	397	2640	2551
6	2	5	"prsA_ppmA"	"16Lip_B3"	0	398	3074	2983
6	3	5	"lmb"	"33Lip_F3"	0	399	682	597
6	4	5	"piaA"	"15Lip_J3"	0	400	968	888
6	5	5	"phtA"	"55Lip_N3"	0	401	297	228
6	6	5	"glnH"	"28Lip_B7"	0	402	93	26
6	7	5	"pstS"	"80Lip_F7"	0	403	135	68
6	8	5	"aliB"	"1Lip_J7"	0	404	139	73
6	9	5	"psaA"	"6Lip_N7"	0	405	986	923
6	1	6	"glnH"	"28Lip_B7"	0	406	616	534
6	2	6	"pstS"	"80Lip_F7"	0	407	870	787
6	3	6	"aliB"	"1Lip_J7"	0	408	646	570
6	4	6	"psaA"	"6Lip_N7"	0	409	2087	2013
6	5	6	"ABC_SBP"	"57Lip_B11"	0	410	329	261
6	6	6	"ABC_SBP"	"52Lip_F11"	0	411	130	64
6	7	6	"piuA"	"18Lip_J11"	0	412	261	195
6	8	6	"amiA"	"3Lip_N11"	0	413	112	47
6	9	6	"msmE"	"78Lip_B15"	0	414	98	36
6	1	7	"ABC_SBP"	"52Lip_F11"	0	415	660	587
6	2	7	"piuA"	"18Lip_J11"	0	416	1993	1915
6	3	7	"amiA"	"3Lip_N11"	0	417	423	348
6	4	7	"msmE"	"78Lip_B15"	0	418	207	136
6	5	7	"MalX"	"22Lip_F15"	0	419	275	207
6	6	7	"prsA_ppmA"	"16Lip_B3"	0	420	597	530
6	7	7	"lmb"	"33Lip_F3"	0	421	195	131
6	8	7	"piaA"	"15Lip_J3"	0	422	334	271
6	9	7	"phtA"	"55Lip_N3"	0	423	199	139
6	1	8	"prsA_ppmA"	"16Lip_B3"	0	424	3367	3294
6	2	8	"lmb"	"33Lip_F3"	0	425	2654	2581
6	3	8	"piaA"	"15Lip_J3"	0	426	3168	3097
6	4	8	"phtA"	"55Lip_N3"	0	427	1223	1156
6	5	8	"glnH"	"28Lip_B7"	0	428	183	119
6	6	8	"pstS"	"80Lip_F7"	0	429	197	135
6	7	8	"aliB"	"1Lip_J7"	0	430	158	98
6	8	8	"psaA"	"6Lip_N7"	0	431	599	539
6	9	8	"ABC_SBP"	"57Lip_B11"	0	432	131	72
7	1	1	"cbpF"	"74N_term_wCS_O7"	0	433	1531	1450
7	2	1	"spr0693"	"34N_term_C11"	0	434	1234	1159
7	3	1	"ezrA"	"75N_term_G11"	0	435	3399	3324
7	4	1	"pepXP"	"72N_term_K11"	0	436	2302	2217
7	5	1	"phtD"	"44N_term_O11"	0	437	2967	2864
7	6	1	"phpA"	"27N_term_C15"	0	438	9902	9792
7	7	1	"srtA"	"64N_term_wCS_G15"	0	439	4523	4420
7	8	1	"Buffer"	"Normaliz_K15"	0	440	103	11
7	9	1	"Buffer"	"Normaliz_O15"	0	441	92	9
7	1	2	"phpA"	"27N_term_C15"	0	442	2475	2355
7	2	2	"srtA"	"64N_term_wCS_G15"	0	443	1138	1033
7	3	2	"adcA"	"23Lip_C3"	0	444	892	783
7	4	2	"sp_2093"	"76N_term_G3"	0	445	1132	990
7	5	2	"comB"	"54N_term_K3"	0	446	1232	965
7	6	2	"pspA"	"4N_term_O3"	0	447	7565	7368
7	7	2	"pbpX"	"41N_term_C7"	0	448	5771	5611
7	8	2	"pbpA"	"9N_term_G7"	0	449	587	476
7	9	2	"spr0334"	"42Cyt_TMH_K7"	0	450	6303	6213
7	1	3	"pspA"	"4N_term_O3"	0	451	2015	1912
7	2	3	"pbpX"	"41N_term_C7"	0	452	2011	1914
7	3	3	"pbpA"	"9N_term_G7"	0	453	314	213
7	4	3	"spr0334"	"42Cyt_TMH_K7"	0	454	3520	3363
7	5	3	"cbpF"	"74N_term_wCS_O7"	0	455	2800	2645
7	6	3	"spr0693"	"34N_term_C11"	0	456	7010	6871
7	7	3	"ezrA"	"75N_term_G11"	0	457	11394	11235
7	8	3	"pepXP"	"72N_term_K11"	0	458	3725	3600
7	9	3	"phtD"	"44N_term_O11"	0	459	2450	2352
7	1	4	"spr0693"	"34N_term_C11"	0	460	3677	3574
7	2	4	"ezrA"	"75N_term_G11"	0	461	5737	5589
7	3	4	"pepXP"	"72N_term_K11"	0	462	1893	1793
7	4	4	"phtD"	"44N_term_O11"	0	463	2537	2414
7	5	4	"phpA"	"27N_term_C15"	0	464	7941	7746
7	6	4	"srtA"	"64N_term_wCS_G15"	0	465	2418	2113
7	7	4	"adcA"	"23Lip_C3"	0	466	3463	2633
7	8	4	"sp_2093"	"76N_term_G3"	0	467	1677	1269
7	9	4	"comB"	"54N_term_K3"	0	468	1898	1795
7	1	5	"srtA"	"64N_term_wCS_G15"	0	469	1495	1401
7	2	5	"adcA"	"23Lip_C3"	0	470	2388	1528
7	3	5	"sp_2093"	"76N_term_G3"	0	471	2108	1906
7	4	5	"comB"	"54N_term_K3"	0	472	1866	1669
7	5	5	"pspA"	"4N_term_O3"	0	473	7491	5200
7	6	5	"pbpX"	"41N_term_C7"	0	474	6028	4819
7	7	5	"pbpA"	"9N_term_G7"	0	475	493	287
7	8	5	"spr0334"	"42Cyt_TMH_K7"	0	476	5152	5002
7	9	5	"cbpF"	"74N_term_wCS_O7"	0	477	2732	2629
7	1	6	"pbpX"	"41N_term_C7"	0	478	3451	3363
7	2	6	"pbpA"	"9N_term_G7"	0	479	962	849
7	3	6	"spr0334"	"42Cyt_TMH_K7"	0	480	2943	2813
7	4	6	"cbpF"	"74N_term_wCS_O7"	0	481	5304	4991
7	5	6	"spr0693"	"34N_term_C11"	0	482	6140	5199
7	6	6	"ezrA"	"75N_term_G11"	0	483	10384	10232
7	7	6	"pepXP"	"72N_term_K11"	0	484	4014	3882
7	8	6	"phtD"	"44N_term_O11"	0	485	2968	2845
7	9	6	"phpA"	"27N_term_C15"	0	486	10757	10640
7	1	7	"ezrA"	"75N_term_G11"	0	487	6895	6806
7	2	7	"pepXP"	"72N_term_K11"	0	488	2077	1975
7	3	7	"phtD"	"44N_term_O11"	0	489	1692	1589
7	4	7	"phpA"	"27N_term_C15"	0	490	7321	7164
7	5	7	"srtA"	"64N_term_wCS_G15"	0	491	3610	3430
7	6	7	"adcA"	"23Lip_C3"	0	492	2110	1942
7	7	7	"sp_2093"	"76N_term_G3"	0	493	1562	1346
7	8	7	"comB"	"54N_term_K3"	0	494	1826	1693
7	9	7	"pspA"	"4N_term_O3"	0	495	5240	5122
7	1	8	"adcA"	"23Lip_C3"	0	496	1108	1024
7	2	8	"sp_2093"	"76N_term_G3"	0	497	700	610
7	3	8	"comB"	"54N_term_K3"	0	498	733	646
7	4	8	"pspA"	"4N_term_O3"	0	499	2182	2087
7	5	8	"pbpX"	"41N_term_C7"	0	500	3807	3703
7	6	8	"pbpA"	"9N_term_G7"	0	501	614	503
7	7	8	"spr0334"	"42Cyt_TMH_K7"	0	502	5516	5409
7	8	8	"cbpF"	"74N_term_wCS_O7"	0	503	2850	2746
7	9	8	"spr0693"	"34N_term_C11"	0	504	7983	7884
8	1	1	"pbp1b"	"47Cyt_TMH_P7"	0	505	6581	6498
8	2	1	"pcpA"	"62N_term_wCS_D11"	0	506	654	574
8	3	1	"sphtra"	"8N_term_H11"	0	507	325	245
8	4	1	"cps4C"	"97Mult_L11"	0	508	829	746
8	5	1	"rrgB"	"95Mult_P11"	0	509	320	241
8	6	1	"TMP"	"96Mult_D15"	0	510	235	168
8	7	1	"LambdaSa04"	"94Mult_H15"	0	511	70	9
8	8	1	"Buffer"	"Normaliz_L15"	0	512	62	3
8	9	1	"Buffer"	"Normaliz_P15"	0	513	59	1
8	1	2	"TMP"	"96Mult_D15"	0	514	1303	1210
8	2	2	"LambdaSa04"	"94Mult_H15"	0	515	209	119
8	3	2	"potD"	"65N_term_D3"	0	516	4250	4165
8	4	2	"pgdA"	"40N_term_H3"	0	517	2109	2006
8	5	2	"spr1370"	"38Cyt_TMH_L3"	0	518	4772	4672
8	6	2	"spr1418"	"82N_term_P3"	0	519	577	505
8	7	2	"stkP"	"67Cyt_TMH_D7"	0	520	538	471
8	8	2	"spr1584"	"83N_term_H7"	0	521	307	243
8	9	2	"pbp2A"	"53N_term_L7"	0	522	250	190
8	1	3	"spr1418"	"82N_term_P3"	0	523	8728	8615
8	2	3	"stkP"	"67Cyt_TMH_D7"	0	524	11637	11546
8	3	3	"spr1584"	"83N_term_H7"	0	525	4309	4223
8	4	3	"pbp2A"	"53N_term_L7"	0	526	2896	2811
8	5	3	"pbp1b"	"47Cyt_TMH_P7"	0	527	965	888
8	6	3	"pcpA"	"62N_term_wCS_D11"	0	528	87	17
8	7	3	"sphtra"	"8N_term_H11"	0	529	73	4
8	8	3	"cps4C"	"97Mult_L11"	0	530	111	46
8	9	3	"rrgB"	"95Mult_P11"	0	531	77	16
8	1	4	"pcpA"	"62N_term_wCS_D11"	0	532	776	678
8	2	4	"sphtra"	"8N_term_H11"	0	533	303	211
8	3	4	"cps4C"	"97Mult_L11"	0	534	875	780
8	4	4	"rrgB"	"95Mult_P11"	0	535	297	212
8	5	4	"TMP"	"96Mult_D15"	0	536	264	190
8	6	4	"LambdaSa04"	"94Mult_H15"	0	537	73	5
8	7	4	"potD"	"65N_term_D3"	0	538	355	289
8	8	4	"pgdA"	"40N_term_H3"	0	539	187	121
8	9	4	"spr1370"	"38Cyt_TMH_L3"	0	540	669	607
8	1	5	"LambdaSa04"	"94Mult_H15"	0	541	216	133
8	2	5	"potD"	"65N_term_D3"	0	542	4632	4541
8	3	5	"pgdA"	"40N_term_H3"	0	543	2419	2317
8	4	5	"spr1370"	"38Cyt_TMH_L3"	0	544	6844	6746
8	5	5	"spr1418"	"82N_term_P3"	0	545	1870	1794
8	6	5	"stkP"	"67Cyt_TMH_D7"	0	546	1516	1448
8	7	5	"spr1584"	"83N_term_H7"	0	547	387	322
8	8	5	"pbp2A"	"53N_term_L7"	0	548	259	195
8	9	5	"pbp1b"	"47Cyt_TMH_P7"	0	549	196	134
8	1	6	"stkP"	"67Cyt_TMH_D7"	0	550	11748	11663
8	2	6	"spr1584"	"83N_term_H7"	0	551	4440	4354
8	3	6	"pbp2A"	"53N_term_L7"	0	552	3132	3045
8	4	6	"pbp1b"	"47Cyt_TMH_P7"	0	553	2496	2404
8	5	6	"pcpA"	"62N_term_wCS_D11"	0	554	183	107
8	6	6	"sphtra"	"8N_term_H11"	0	555	88	20
8	7	6	"cps4C"	"97Mult_L11"	0	556	126	58
8	8	6	"rrgB"	"95Mult_P11"	0	557	75	10
8	9	6	"TMP"	"96Mult_D15"	0	558	86	25
8	1	7	"sphtra"	"8N_term_H11"	0	559	271	190
8	2	7	"cps4C"	"97Mult_L11"	0	560	831	746
8	3	7	"rrgB"	"95Mult_P11"	0	561	354	269
8	4	7	"TMP"	"96Mult_D15"	0	562	435	350
8	5	7	"LambdaSa04"	"94Mult_H15"	0	563	104	30
8	6	7	"potD"	"65N_term_D3"	0	564	739	673
8	7	7	"pgdA"	"40N_term_H3"	0	565	227	160
8	8	7	"spr1370"	"38Cyt_TMH_L3"	0	566	672	608
8	9	7	"spr1418"	"82N_term_P3"	0	567	223	164
8	1	8	"potD"	"65N_term_D3"	0	568	3871	3796
8	2	8	"pgdA"	"40N_term_H3"	0	569	1830	1750
8	3	8	"spr1370"	"38Cyt_TMH_L3"	0	570	6511	6427
8	4	8	"spr1418"	"82N_term_P3"	0	571	2058	1988
8	5	8	"stkP"	"67Cyt_TMH_D7"	0	572	2296	2232
8	6	8	"spr1584"	"83N_term_H7"	0	573	543	482
8	7	8	"pbp2A"	"53N_term_L7"	0	574	282	221
8	8	8	"pbp1b"	"47Cyt_TMH_P7"	0	575	211	151
8	9	8	"pcpA"	"62N_term_wCS_D11"	0	576	71	13
