# Supplementary material for: Data in support of proteomic analysis of pneumococcal pediatric clinical isolates to construct a protein array
Source: Data Brief. 2016 Feb 5;6:917–22. doi: 10.1016/j.dib.2016.01.057 (PMC4758182; doi:10.1016/j.dib.2016.01.057)
Supplement: Supplementary file 4 — Supplementary material [file mmc4.zip › Protein array raw data/IgG/C2_S43bis_IgG-Cy3.txt]

ATF	1.0
31	9    
"Type=GenePix Export 3"
"DateTime=2014/04/02 14:32:51"
"Settings=C:\Documents and Settings\Usuario\Escritorio\Datos Usuarios\Alfonso\Resultados ensayo\Abril 2014\Escaneado_02-04-14\Suero 43 Bis\S43bis_IgG-Cy3.gps"
"GalFile=C:\Documents and Settings\Usuario\Escritorio\Datos Usuarios\Alfonso\Gals\Gal_Alfonso.2.gal"
"PixelSize=5"
"Wavelengths=n/a	532"
"ImageFiles=n/a	C:\Documents and Settings\Usuario\Escritorio\Datos Usuarios\Alfonso\Resultados ensayo\Abril 2014\Escaneado_02-04-14\Suero 43 Bis\S43bis_IgG-Cy3.tif 1"
"NormalizationMethod=None"
"NormalizationFactors=n/a	1"
"JpegImage="
"StdDev=Type 1"
"RatioFormulations=W1/W2 (/532)"
"Barcode="
"BackgroundSubtraction=LocalFeature"
"ImageOrigin=0, 0"
"JpegOrigin=3355, 19410"
"Creator=GenePix Pro 4.1.1.4"
"Scanner=GenePix 4000B [92870]"
"FocusPosition=0"
"Temperature=27.88"
"LinesAveraged=1"
"Comment="
"PMTGain=n/a	400"
"ScanPower=n/a	100"
"LaserPower=n/a	3.16"
"LaserOnTime=n/a	42759"
"Filters=n/a	"
"ScanRegion=640,3880,3792,5146"
"Supplier=BioRobotics"
"ArrayerSoftwareName=TAS Application Suite (MicroGrid II)"
"ArrayerSoftwareVersion=2.2.2.5"
"Block"	"Column"	"Row"	"Name"	"ID"	"Flags"	"Index"	"F532 Median"	"F532 Median - B532"
1	1	1	"ABC_N/P"	"90Mult_M8"	0	1	137	30
1	2	1	"spr1221"	"99Mult_A12"	-50	2	132	24
1	3	1	"spr1403"	"91Mult_E12"	-50	3	116	19
1	4	1	"spr1496"	"92Mult_I12"	-50	4	100	4
1	5	1	"ABC_NP"	"100Mult_M12"	0	5	139	41
1	6	1	"SP_0462"	"77CellW_A16"	0	6	196	96
1	7	1	"SP_0464"	"81CellW_E16"	0	7	160	68
1	8	1	"Buffer"	"Normaliz_I16"	-50	8	84	1
1	9	1	"Buffer"	"Normaliz_M16"	-50	9	81	-2
1	1	2	"SP_0462"	"77CellW_A16"	-50	10	115	13
1	2	2	"SP_0464"	"81CellW_E16"	-50	11	103	-4
1	3	2	"fstH"	"84Mult_A4"	0	12	154	50
1	4	2	"comA"	"85Mult_E4"	-50	13	112	9
1	5	2	"zmpB"	"86Mult_I4"	-50	14	123	18
1	6	2	"spr0601"	"98Mult_M4"	0	15	167	67
1	7	2	"celB"	"87Mult_A8"	-50	16	153	46
1	8	2	"iga"	"88Mult_E8"	0	17	272	175
1	9	2	"glnP"	"89Mult_I8"	0	18	122	34
1	1	3	"spr0601"	"98Mult_M4"	-50	19	116	20
1	2	3	"celB"	"87Mult_A8"	-50	20	108	15
1	3	3	"iga"	"88Mult_E8"	0	21	135	42
1	4	3	"glnP"	"89Mult_I8"	-50	22	101	3
1	5	3	"ABC_N/P"	"90Mult_M8"	0	23	156	56
1	6	3	"spr1221"	"99Mult_A12"	-50	24	125	29
1	7	3	"spr1403"	"91Mult_E12"	-50	25	138	31
1	8	3	"spr1496"	"92Mult_I12"	-50	26	119	16
1	9	3	"ABC_NP"	"100Mult_M12"	0	27	223	133
1	1	4	"spr1221"	"99Mult_A12"	-50	28	100	8
1	2	4	"spr1403"	"91Mult_E12"	-50	29	111	11
1	3	4	"spr1496"	"92Mult_I12"	-50	30	97	5
1	4	4	"ABC_NP"	"100Mult_M12"	0	31	151	49
1	5	4	"SP_0462"	"77CellW_A16"	-50	32	126	27
1	6	4	"SP_0464"	"81CellW_E16"	-50	33	119	5
1	7	4	"fstH"	"84Mult_A4"	0	34	357	208
1	8	4	"comA"	"85Mult_E4"	-50	35	150	32
1	9	4	"zmpB"	"86Mult_I4"	0	36	234	132
1	1	5	"SP_0464"	"81CellW_E16"	-50	37	96	6
1	2	5	"fstH"	"84Mult_A4"	0	38	166	57
1	3	5	"comA"	"85Mult_E4"	-50	39	109	16
1	4	5	"zmpB"	"86Mult_I4"	-50	40	98	8
1	5	5	"spr0601"	"98Mult_M4"	-50	41	105	15
1	6	5	"celB"	"87Mult_A8"	-50	42	117	24
1	7	5	"iga"	"88Mult_E8"	0	43	218	121
1	8	5	"glnP"	"89Mult_I8"	-50	44	113	21
1	9	5	"ABC_N/P"	"90Mult_M8"	-50	45	115	27
1	1	6	"celB"	"87Mult_A8"	-50	46	114	22
1	2	6	"iga"	"88Mult_E8"	0	47	150	53
1	3	6	"glnP"	"89Mult_I8"	-50	48	96	10
1	4	6	"ABC_N/P"	"90Mult_M8"	-50	49	102	18
1	5	6	"spr1221"	"99Mult_A12"	0	50	146	59
1	6	6	"spr1403"	"91Mult_E12"	-50	51	139	51
1	7	6	"spr1496"	"92Mult_I12"	-50	52	112	22
1	8	6	"ABC_NP"	"100Mult_M12"	0	53	211	121
1	9	6	"SP_0462"	"77CellW_A16"	0	54	222	137
1	1	7	"spr1403"	"91Mult_E12"	0	55	105	12
1	2	7	"spr1496"	"92Mult_I12"	-50	56	98	3
1	3	7	"ABC_NP"	"100Mult_M12"	0	57	173	85
1	4	7	"SP_0462"	"77CellW_A16"	-50	58	130	40
1	5	7	"SP_0464"	"81CellW_E16"	-50	59	113	20
1	6	7	"fstH"	"84Mult_A4"	0	60	387	299
1	7	7	"comA"	"85Mult_E4"	-50	61	142	46
1	8	7	"zmpB"	"86Mult_I4"	0	62	201	106
1	9	7	"spr0601"	"98Mult_M4"	0	63	178	93
1	1	8	"fstH"	"84Mult_A4"	0	64	200	124
1	2	8	"comA"	"85Mult_E4"	0	65	135	41
1	3	8	"zmpB"	"86Mult_I4"	-50	66	101	17
1	4	8	"spr0601"	"98Mult_M4"	-50	67	169	79
1	5	8	"celB"	"87Mult_A8"	-50	68	167	75
1	6	8	"iga"	"88Mult_E8"	0	69	233	156
1	7	8	"glnP"	"89Mult_I8"	-50	70	99	23
1	8	8	"ABC_N/P"	"90Mult_M8"	0	71	127	45
1	9	8	"spr1221"	"99Mult_A12"	0	72	172	96
2	1	1	"lytB"	"31CellW_N8"	0	73	681	534
2	2	1	"prtA"	"20CellW_B12"	0	74	2953	2803
2	3	1	"bgaA"	"43CellW_F12"	0	75	894	768
2	4	1	"nanA"	"46CellW_J12"	0	76	576	457
2	5	1	"spr1652/pfbA"	"25CellW_N12"	0	77	969	863
2	6	1	"nisP"	"39CellW_B16"	0	78	353	243
2	7	1	"spr1906"	"73CellW_F16"	0	79	204	102
2	8	1	"Buffer"	"Normaliz_J16"	-50	80	93	-3
2	9	1	"Buffer"	"Normaliz_N16"	-50	81	97	0
2	1	2	"nisP"	"39CellW_B16"	0	82	752	602
2	2	2	"spr1906"	"73CellW_F16"	0	83	570	343
2	3	2	"psrP"	"71CellW_B4"	0	84	962	691
2	4	2	"pblB_nt"	"48CellW_F4"	0	85	412	215
2	5	2	"pblB_ct"	"49CellW_J4"	0	86	701	479
2	6	2	"spr0075/pfbB"	"24CellW_N4"	0	87	765	597
2	7	2	"pulA"	"19CellW_B8"	0	88	530	389
2	8	2	"hysA"	"51CellW_F8"	0	89	391	282
2	9	2	"spr0328"	"26CellW_J8"	0	90	304	198
2	1	3	"spr0075/pfbB"	"24CellW_N4"	0	91	2132	1973
2	2	3	"pulA"	"19CellW_B8"	0	92	1179	948
2	3	3	"hysA"	"51CellW_F8"	0	93	1028	872
2	4	3	"spr0328"	"26CellW_J8"	0	94	825	688
2	5	3	"lytB"	"31CellW_N8"	0	95	455	323
2	6	3	"prtA"	"20CellW_B12"	0	96	2279	2149
2	7	3	"bgaA"	"43CellW_F12"	0	97	472	339
2	8	3	"nanA"	"46CellW_J12"	0	98	479	358
2	9	3	"spr1652/pfbA"	"25CellW_N12"	0	99	274	156
2	1	4	"prtA"	"20CellW_B12"	0	100	2298	2153
2	2	4	"bgaA"	"43CellW_F12"	0	101	707	476
2	3	4	"nanA"	"46CellW_J12"	0	102	1052	855
2	4	4	"spr1652/pfbA"	"25CellW_N12"	0	103	972	826
2	5	4	"nisP"	"39CellW_B16"	-50	104	452	317
2	6	4	"spr1906"	"73CellW_F16"	-50	105	373	221
2	7	4	"psrP"	"71CellW_B4"	-50	106	691	401
2	8	4	"pblB_nt"	"48CellW_F4"	-50	107	374	211
2	9	4	"pblB_ct"	"49CellW_J4"	0	108	438	297
2	1	5	"spr1906"	"73CellW_F16"	0	109	528	403
2	2	5	"psrP"	"71CellW_B4"	0	110	987	631
2	3	5	"pblB_nt"	"48CellW_F4"	0	111	396	140
2	4	5	"pblB_ct"	"49CellW_J4"	0	112	757	400
2	5	5	"spr0075/pfbB"	"24CellW_N4"	0	113	1212	635
2	6	5	"pulA"	"19CellW_B8"	0	114	816	628
2	7	5	"hysA"	"51CellW_F8"	0	115	832	676
2	8	5	"spr0328"	"26CellW_J8"	0	116	689	536
2	9	5	"lytB"	"31CellW_N8"	0	117	1045	882
2	1	6	"pulA"	"19CellW_B8"	0	118	1013	902
2	2	6	"hysA"	"51CellW_F8"	0	119	1019	876
2	3	6	"spr0328"	"26CellW_J8"	0	120	818	677
2	4	6	"lytB"	"31CellW_N8"	0	121	468	330
2	5	6	"prtA"	"20CellW_B12"	0	122	1981	1817
2	6	6	"bgaA"	"43CellW_F12"	0	123	853	710
2	7	6	"nanA"	"46CellW_J12"	0	124	628	486
2	8	6	"spr1652/pfbA"	"25CellW_N12"	0	125	710	562
2	9	6	"nisP"	"39CellW_B16"	0	126	905	757
2	1	7	"bgaA"	"43CellW_F12"	0	127	998	883
2	2	7	"nanA"	"46CellW_J12"	0	128	713	570
2	3	7	"spr1652/pfbA"	"25CellW_N12"	0	129	586	448
2	4	7	"nisP"	"39CellW_B16"	0	130	537	405
2	5	7	"spr1906"	"73CellW_F16"	0	131	384	224
2	6	7	"psrP"	"71CellW_B4"	0	132	915	510
2	7	7	"pblB_nt"	"48CellW_F4"	0	133	341	82
2	8	7	"pblB_ct"	"49CellW_J4"	0	134	850	662
2	9	7	"spr0075/pfbB"	"24CellW_N4"	0	135	1171	1016
2	1	8	"psrP"	"71CellW_B4"	0	136	551	424
2	2	8	"pblB_nt"	"48CellW_F4"	0	137	404	245
2	3	8	"pblB_ct"	"49CellW_J4"	0	138	689	554
2	4	8	"spr0075/pfbB"	"24CellW_N4"	-50	139	813	679
2	5	8	"pulA"	"19CellW_B8"	0	140	889	752
2	6	8	"hysA"	"51CellW_F8"	0	141	958	826
2	7	8	"spr0328"	"26CellW_J8"	0	142	941	808
2	8	8	"lytB"	"31CellW_N8"	0	143	701	563
2	9	8	"prtA"	"20CellW_B12"	0	144	2482	2348
3	1	1	"nanB"	"58Secret_O8"	0	145	519	395
3	2	1	"spr1875"	"7Secret_C12"	0	146	843	722
3	3	1	"galU"	"21Secret_G12"	0	147	408	289
3	4	1	"cbpA"	"5Secret_K12"	0	148	2708	2589
3	5	1	"gsp_781"	"2Secret_O12"	0	149	829	706
3	6	1	"Control_1"	"C16"	0	150	179	63
3	7	1	"Control_2"	"G16"	-50	151	115	-1
3	8	1	"Buffer"	"Normaliz_K16"	-50	152	123	4
3	9	1	"Buffer"	"Normaliz_O16"	-50	153	125	2
3	1	2	"Control_1"	"C16"	0	154	235	102
3	2	2	"Control_2"	"G16"	-50	155	114	-23
3	3	2	"bloodAB"	"59Secret_C4"	0	156	326	199
3	4	2	"strH"	"32Secret_G4"	0	157	281	162
3	5	2	"lysM"	"50Secret_K4"	0	158	500	375
3	6	2	"lytB"	"63Secret_O4"	0	159	388	261
3	7	2	"phtE"	"45Secret_C8"	0	160	394	261
3	8	2	"spr0931"	"36Secret_G8"	0	161	357	220
3	9	2	"lytC"	"56Secret_K8"	0	162	1245	1119
3	1	3	"lytB"	"63Secret_O4"	0	163	428	285
3	2	3	"phtE"	"45Secret_C8"	0	164	487	337
3	3	3	"spr0931"	"36Secret_G8"	0	165	391	247
3	4	3	"lytC"	"56Secret_K8"	0	166	1461	1332
3	5	3	"nanB"	"58Secret_O8"	0	167	899	772
3	6	3	"spr1875"	"7Secret_C12"	0	168	1337	1200
3	7	3	"galU"	"21Secret_G12"	0	169	669	524
3	8	3	"cbpA"	"5Secret_K12"	0	170	4394	4255
3	9	3	"gsp_781"	"2Secret_O12"	0	171	1726	1600
3	1	4	"spr1875"	"7Secret_C12"	0	172	1238	1099
3	2	4	"galU"	"21Secret_G12"	0	173	667	530
3	3	4	"cbpA"	"5Secret_K12"	0	174	4502	4373
3	4	4	"gsp_781"	"2Secret_O12"	0	175	1712	1577
3	5	4	"Control_1"	"C16"	0	176	323	184
3	6	4	"Control_2"	"G16"	-50	177	143	7
3	7	4	"bloodAB"	"59Secret_C4"	0	178	471	337
3	8	4	"strH"	"32Secret_G4"	0	179	388	265
3	9	4	"lysM"	"50Secret_K4"	0	180	825	700
3	1	5	"Control_2"	"G16"	-50	181	128	-2
3	2	5	"bloodAB"	"59Secret_C4"	0	182	441	315
3	3	5	"strH"	"32Secret_G4"	0	183	419	299
3	4	5	"lysM"	"50Secret_K4"	0	184	739	616
3	5	5	"lytB"	"63Secret_O4"	0	185	575	440
3	6	5	"phtE"	"45Secret_C8"	0	186	553	410
3	7	5	"spr0931"	"36Secret_G8"	0	187	456	306
3	8	5	"lytC"	"56Secret_K8"	0	188	1631	1495
3	9	5	"nanB"	"58Secret_O8"	0	189	994	859
3	1	6	"phtE"	"45Secret_C8"	0	190	438	310
3	2	6	"spr0931"	"36Secret_G8"	0	191	440	305
3	3	6	"lytC"	"56Secret_K8"	0	192	1639	1504
3	4	6	"nanB"	"58Secret_O8"	0	193	1033	902
3	5	6	"spr1875"	"7Secret_C12"	0	194	1586	1449
3	6	6	"galU"	"21Secret_G12"	0	195	797	652
3	7	6	"cbpA"	"5Secret_K12"	0	196	4794	4649
3	8	6	"gsp_781"	"2Secret_O12"	0	197	1843	1699
3	9	6	"Control_1"	"C16"	0	198	303	159
3	1	7	"galU"	"21Secret_G12"	0	199	718	575
3	2	7	"cbpA"	"5Secret_K12"	0	200	4522	4371
3	3	7	"gsp_781"	"2Secret_O12"	0	201	1764	1620
3	4	7	"Control_1"	"C16"	0	202	371	230
3	5	7	"Control_2"	"G16"	-50	203	150	-3
3	6	7	"bloodAB"	"59Secret_C4"	0	204	522	375
3	7	7	"strH"	"32Secret_G4"	0	205	416	278
3	8	7	"lysM"	"50Secret_K4"	0	206	749	607
3	9	7	"lytB"	"63Secret_O4"	0	207	639	497
3	1	8	"bloodAB"	"59Secret_C4"	0	208	534	380
3	2	8	"strH"	"32Secret_G4"	0	209	562	379
3	3	8	"lysM"	"50Secret_K4"	0	210	884	721
3	4	8	"lytB"	"63Secret_O4"	0	211	670	525
3	5	8	"phtE"	"45Secret_C8"	0	212	635	492
3	6	8	"spr0931"	"36Secret_G8"	0	213	519	381
3	7	8	"lytC"	"56Secret_K8"	0	214	1646	1509
3	8	8	"nanB"	"58Secret_O8"	0	215	1068	930
3	9	8	"spr1875"	"7Secret_C12"	0	216	1545	1411
4	1	1	"Control_10"	"P8"	-50	217	76	2
4	2	1	"Control_11"	"D12"	0	218	111	31
4	3	1	"Control_12"	"H12"	0	219	162	86
4	4	1	"Buffer"	"Normaliz_L12"	-50	220	72	1
4	5	1	"Buffer"	"Normaliz_P12"	-50	221	72	1
4	6	1	"Control+"	"Rango0.2_D16"	-50	222	438	363
4	7	1	"Control+"	"Rango0.1_H16"	-50	223	104	33
4	8	1	"Buffer"	"Normaliz_L16"	0	224	195	125
4	9	1	"Buffer"	"Normaliz_P16"	-50	225	191	122
4	1	2	"Control+"	"Rango0.2_D16"	0	226	2082	2001
4	2	2	"Control+"	"Rango0.1_H16"	-50	227	195	118
4	3	2	"Control_3"	"D4"	-50	228	84	8
4	4	2	"Control_4"	"H4"	-50	229	75	-5
4	5	2	"Control_5"	"L4"	-50	230	219	129
4	6	2	"Control_6"	"P4"	-50	231	74	-17
4	7	2	"Control_7"	"D8"	-50	232	416	334
4	8	2	"Control_8"	"H8"	-50	233	78	-1
4	9	2	"Control_9"	"L8"	-50	234	198	122
4	1	3	"Control_6"	"P4"	-50	235	66	-3
4	2	3	"Control_7"	"D8"	-50	236	1086	1002
4	3	3	"Control_8"	"H8"	0	237	130	50
4	4	3	"Control_9"	"L8"	0	238	520	433
4	5	3	"Control_10"	"P8"	-50	239	86	7
4	6	3	"Control_11"	"D12"	-50	240	69	1
4	7	3	"Control_12"	"H12"	-50	241	80	10
4	8	3	"Buffer"	"Normaliz_L12"	-50	242	72	3
4	9	3	"Buffer"	"Normaliz_P12"	-50	243	67	0
4	1	4	"Control_11"	"D12"	-50	244	69	-1
4	2	4	"Control_12"	"H12"	-50	245	363	287
4	3	4	"Buffer"	"Normaliz_L12"	-50	246	78	2
4	4	4	"Buffer"	"Normaliz_P12"	-50	247	302	219
4	5	4	"Control+"	"Rango0.2_D16"	-50	248	653	479
4	6	4	"Control+"	"Rango0.1_H16"	-50	249	114	39
4	7	4	"Control_3"	"D4"	-50	250	78	-1
4	8	4	"Control_4"	"H4"	-50	251	263	183
4	9	4	"Control_5"	"L4"	-50	252	70	-3
4	1	5	"Control+"	"Rango0.1_H16"	0	253	2509	2437
4	2	5	"Control_3"	"D4"	-50	254	79	10
4	3	5	"Control_4"	"H4"	0	255	101	31
4	4	5	"Control_5"	"L4"	-50	256	73	-5
4	5	5	"Control_6"	"P4"	-50	257	73	-4
4	6	5	"Control_7"	"D8"	-50	258	74	0
4	7	5	"Control_8"	"H8"	-50	259	207	118
4	8	5	"Control_9"	"L8"	-50	260	78	-9
4	9	5	"Control_10"	"P8"	-50	261	84	4
4	1	6	"Control_7"	"D8"	-50	262	84	18
4	2	6	"Control_8"	"H8"	-50	263	120	45
4	3	6	"Control_9"	"L8"	-50	264	516	440
4	4	6	"Control_10"	"P8"	-50	265	93	23
4	5	6	"Control_11"	"D12"	-50	266	70	2
4	6	6	"Control_12"	"H12"	0	267	106	36
4	7	6	"Buffer"	"Normaliz_L12"	0	268	124	46
4	8	6	"Buffer"	"Normaliz_P12"	-50	269	477	397
4	9	6	"Control+"	"Rango0.2_D16"	0	270	1100	998
4	1	7	"Control_12"	"H12"	-50	271	73	4
4	2	7	"Buffer"	"Normaliz_L12"	-50	272	176	92
4	3	7	"Buffer"	"Normaliz_P12"	-50	273	71	-8
4	4	7	"Control+"	"Rango0.2_D16"	-50	274	842	766
4	5	7	"Control+"	"Rango0.1_H16"	-50	275	142	59
4	6	7	"Control_3"	"D4"	-50	276	75	1
4	7	7	"Control_4"	"H4"	-50	277	167	91
4	8	7	"Control_5"	"L4"	-50	278	70	-2
4	9	7	"Control_6"	"P4"	-50	279	78	2
4	1	8	"Control_3"	"D4"	-50	280	63	-1
4	2	8	"Control_4"	"H4"	-50	281	91	24
4	3	8	"Control_5"	"L4"	-50	282	66	0
4	4	8	"Control_6"	"P4"	-50	283	74	5
4	5	8	"Control_7"	"D8"	0	284	784	714
4	6	8	"Control_8"	"H8"	0	285	716	643
4	7	8	"Control_9"	"L8"	-50	286	71	4
4	8	8	"Control_10"	"P8"	0	287	89	22
4	9	8	"Control_11"	"D12"	-50	288	79	7
5	1	1	"GADPH"	"68Cyt_M7"	0	289	1362	1295
5	2	1	"abc_sbp_2"	"30Lip_A11"	0	290	1069	1000
5	3	1	"abc_sbp"	"29Lip_E11"	0	291	723	654
5	4	1	"spr0174"	"79Lip_I11"	0	292	602	529
5	5	1	"aliA"	"10Lip_M11"	0	293	895	823
5	6	1	"slrA"	"17Lip_A15"	0	294	863	790
5	7	1	"spr0747"	"37Lip_E15"	0	295	1509	1430
5	8	1	"Buffer"	"Normaliz_I15"	0	296	96	20
5	9	1	"Buffer"	"Normaliz_M15"	-50	297	79	8
5	1	2	"slrA"	"17Lip_A15"	0	298	639	571
5	2	2	"spr0747"	"37Lip_E15"	0	299	1198	1128
5	3	2	"spxB"	"13Cyt_A3"	0	300	940	870
5	4	2	"clpP"	"66Cyt_E3"	0	301	1339	1264
5	5	2	"pavA"	"69Cyt_I3"	0	302	1277	1198
5	6	2	"eno"	"14Cyt_M3"	0	303	2318	2239
5	7	2	"PppA"	"70Cyt_A7"	0	304	1048	961
5	8	2	"ply"	"11Cyt_E7"	0	305	4930	4839
5	9	2	"lytA"	"12Cyt_I7"	0	306	4042	3957
5	1	3	"eno"	"14Cyt_M3"	0	307	1526	1460
5	2	3	"PppA"	"70Cyt_A7"	0	308	712	640
5	3	3	"ply"	"11Cyt_E7"	0	309	3392	3321
5	4	3	"lytA"	"12Cyt_I7"	0	310	2501	2429
5	5	3	"GADPH"	"68Cyt_M7"	0	311	1138	1063
5	6	3	"abc_sbp_2"	"30Lip_A11"	0	312	787	709
5	7	3	"abc_sbp"	"29Lip_E11"	0	313	574	490
5	8	3	"spr0174"	"79Lip_I11"	0	314	560	470
5	9	3	"aliA"	"10Lip_M11"	0	315	891	801
5	1	4	"abc_sbp_2"	"30Lip_A11"	0	316	567	504
5	2	4	"abc_sbp"	"29Lip_E11"	0	317	399	333
5	3	4	"spr0174"	"79Lip_I11"	0	318	358	288
5	4	4	"aliA"	"10Lip_M11"	0	319	490	416
5	5	4	"slrA"	"17Lip_A15"	0	320	500	425
5	6	4	"spr0747"	"37Lip_E15"	0	321	941	860
5	7	4	"spxB"	"13Cyt_A3"	0	322	782	695
5	8	4	"clpP"	"66Cyt_E3"	0	323	1269	1177
5	9	4	"pavA"	"69Cyt_I3"	0	324	1413	1312
5	1	5	"spr0747"	"37Lip_E15"	0	325	717	652
5	2	5	"spxB"	"13Cyt_A3"	0	326	520	455
5	3	5	"clpP"	"66Cyt_E3"	0	327	732	662
5	4	5	"pavA"	"69Cyt_I3"	0	328	728	656
5	5	5	"eno"	"14Cyt_M3"	0	329	1308	1233
5	6	5	"PppA"	"70Cyt_A7"	0	330	606	522
5	7	5	"ply"	"11Cyt_E7"	0	331	2903	2819
5	8	5	"lytA"	"12Cyt_I7"	0	332	2642	2554
5	9	5	"GADPH"	"68Cyt_M7"	0	333	1455	1356
5	1	6	"PppA"	"70Cyt_A7"	0	334	503	437
5	2	6	"ply"	"11Cyt_E7"	0	335	2114	2047
5	3	6	"lytA"	"12Cyt_I7"	0	336	1621	1555
5	4	6	"GADPH"	"68Cyt_M7"	0	337	746	677
5	5	6	"abc_sbp_2"	"30Lip_A11"	0	338	476	404
5	6	6	"abc_sbp"	"29Lip_E11"	0	339	359	279
5	7	6	"spr0174"	"79Lip_I11"	0	340	368	288
5	8	6	"aliA"	"10Lip_M11"	0	341	585	497
5	9	6	"slrA"	"17Lip_A15"	0	342	843	738
5	1	7	"abc_sbp"	"29Lip_E11"	0	343	297	231
5	2	7	"spr0174"	"79Lip_I11"	0	344	276	209
5	3	7	"aliA"	"10Lip_M11"	0	345	398	331
5	4	7	"slrA"	"17Lip_A15"	0	346	372	302
5	5	7	"spr0747"	"37Lip_E15"	0	347	610	535
5	6	7	"spxB"	"13Cyt_A3"	0	348	518	430
5	7	7	"clpP"	"66Cyt_E3"	0	349	893	797
5	8	7	"pavA"	"69Cyt_I3"	0	350	1103	1007
5	9	7	"eno"	"14Cyt_M3"	0	351	2431	2319
5	1	8	"spxB"	"13Cyt_A3"	0	352	456	391
5	2	8	"clpP"	"66Cyt_E3"	0	353	668	597
5	3	8	"pavA"	"69Cyt_I3"	0	354	628	555
5	4	8	"eno"	"14Cyt_M3"	0	355	1075	1000
5	5	8	"PppA"	"70Cyt_A7"	0	356	463	388
5	6	8	"ply"	"11Cyt_E7"	0	357	2327	2240
5	7	8	"lytA"	"12Cyt_I7"	0	358	2337	2218
5	8	8	"GADPH"	"68Cyt_M7"	0	359	1283	1185
5	9	8	"abc_sbp_2"	"30Lip_A11"	0	360	1057	952
6	1	1	"psaA"	"6Lip_N7"	0	361	5579	5453
6	2	1	"ABC_SBP"	"57Lip_B11"	0	362	2107	1984
6	3	1	"ABC_SBP"	"52Lip_F11"	0	363	941	833
6	4	1	"piuA"	"18Lip_J11"	0	364	1571	1467
6	5	1	"amiA"	"3Lip_N11"	0	365	758	649
6	6	1	"msmE"	"78Lip_B15"	0	366	828	694
6	7	1	"MalX"	"22Lip_F15"	0	367	881	739
6	8	1	"Buffer"	"Normaliz_J15"	-50	368	187	46
6	9	1	"Buffer"	"Normaliz_N15"	-50	369	159	29
6	1	2	"msmE"	"78Lip_B15"	0	370	905	785
6	2	2	"MalX"	"22Lip_F15"	0	371	1066	919
6	3	2	"prsA_ppmA"	"16Lip_B3"	0	372	1841	1722
6	4	2	"lmb"	"33Lip_F3"	0	373	844	724
6	5	2	"piaA"	"15Lip_J3"	0	374	2129	2009
6	6	2	"phtA"	"55Lip_N3"	0	375	1261	1129
6	7	2	"glnH"	"28Lip_B7"	0	376	971	841
6	8	2	"pstS"	"80Lip_F7"	0	377	922	798
6	9	2	"aliB"	"1Lip_J7"	0	378	1103	967
6	1	3	"phtA"	"55Lip_N3"	0	379	2494	2372
6	2	3	"glnH"	"28Lip_B7"	0	380	1335	1207
6	3	3	"pstS"	"80Lip_F7"	0	381	1066	933
6	4	3	"aliB"	"1Lip_J7"	0	382	1080	936
6	5	3	"psaA"	"6Lip_N7"	0	383	4209	4081
6	6	3	"ABC_SBP"	"57Lip_B11"	0	384	1654	1525
6	7	3	"ABC_SBP"	"52Lip_F11"	0	385	722	593
6	8	3	"piuA"	"18Lip_J11"	0	386	1497	1378
6	9	3	"amiA"	"3Lip_N11"	0	387	681	543
6	1	4	"ABC_SBP"	"57Lip_B11"	0	388	2749	2631
6	2	4	"ABC_SBP"	"52Lip_F11"	0	389	1331	1204
6	3	4	"piuA"	"18Lip_J11"	0	390	2340	2210
6	4	4	"amiA"	"3Lip_N11"	0	391	1070	926
6	5	4	"msmE"	"78Lip_B15"	-50	392	577	436
6	6	4	"MalX"	"22Lip_F15"	0	393	614	478
6	7	4	"prsA_ppmA"	"16Lip_B3"	0	394	917	791
6	8	4	"lmb"	"33Lip_F3"	0	395	446	330
6	9	4	"piaA"	"15Lip_J3"	0	396	1290	1171
6	1	5	"MalX"	"22Lip_F15"	0	397	1816	1708
6	2	5	"prsA_ppmA"	"16Lip_B3"	0	398	2678	2557
6	3	5	"lmb"	"33Lip_F3"	0	399	1251	1127
6	4	5	"piaA"	"15Lip_J3"	0	400	2758	2623
6	5	5	"phtA"	"55Lip_N3"	0	401	1274	1133
6	6	5	"glnH"	"28Lip_B7"	0	402	497	362
6	7	5	"pstS"	"80Lip_F7"	0	403	374	259
6	8	5	"aliB"	"1Lip_J7"	0	404	402	292
6	9	5	"psaA"	"6Lip_N7"	0	405	1959	1849
6	1	6	"glnH"	"28Lip_B7"	0	406	1771	1665
6	2	6	"pstS"	"80Lip_F7"	0	407	1287	1161
6	3	6	"aliB"	"1Lip_J7"	0	408	1217	1083
6	4	6	"psaA"	"6Lip_N7"	0	409	5100	4965
6	5	6	"ABC_SBP"	"57Lip_B11"	0	410	1274	1144
6	6	6	"ABC_SBP"	"52Lip_F11"	0	411	416	293
6	7	6	"piuA"	"18Lip_J11"	0	412	643	534
6	8	6	"amiA"	"3Lip_N11"	0	413	291	186
6	9	6	"msmE"	"78Lip_B15"	0	414	244	144
6	1	7	"ABC_SBP"	"52Lip_F11"	0	415	1462	1355
6	2	7	"piuA"	"18Lip_J11"	0	416	2484	2360
6	3	7	"amiA"	"3Lip_N11"	0	417	1074	943
6	4	7	"msmE"	"78Lip_B15"	0	418	646	517
6	5	7	"MalX"	"22Lip_F15"	0	419	586	467
6	6	7	"prsA_ppmA"	"16Lip_B3"	0	420	825	710
6	7	7	"lmb"	"33Lip_F3"	0	421	325	216
6	8	7	"piaA"	"15Lip_J3"	0	422	787	675
6	9	7	"phtA"	"55Lip_N3"	0	423	417	309
6	1	8	"prsA_ppmA"	"16Lip_B3"	0	424	2306	2204
6	2	8	"lmb"	"33Lip_F3"	0	425	1045	920
6	3	8	"piaA"	"15Lip_J3"	0	426	2543	2409
6	4	8	"phtA"	"55Lip_N3"	0	427	1432	1308
6	5	8	"glnH"	"28Lip_B7"	0	428	667	557
6	6	8	"pstS"	"80Lip_F7"	0	429	410	307
6	7	8	"aliB"	"1Lip_J7"	0	430	362	257
6	8	8	"psaA"	"6Lip_N7"	0	431	1422	1303
6	9	8	"ABC_SBP"	"57Lip_B11"	0	432	484	370
7	1	1	"cbpF"	"74N_term_wCS_O7"	0	433	393	270
7	2	1	"spr0693"	"34N_term_C11"	0	434	626	364
7	3	1	"ezrA"	"75N_term_G11"	0	435	1229	1097
7	4	1	"pepXP"	"72N_term_K11"	0	436	656	526
7	5	1	"phtD"	"44N_term_O11"	0	437	516	379
7	6	1	"phpA"	"27N_term_C15"	0	438	1529	1383
7	7	1	"srtA"	"64N_term_wCS_G15"	0	439	934	793
7	8	1	"Buffer"	"Normaliz_K15"	-50	440	141	10
7	9	1	"Buffer"	"Normaliz_O15"	-50	441	143	19
7	1	2	"phpA"	"27N_term_C15"	0	442	724	586
7	2	2	"srtA"	"64N_term_wCS_G15"	0	443	314	54
7	3	2	"adcA"	"23Lip_C3"	0	444	287	130
7	4	2	"sp_2093"	"76N_term_G3"	0	445	261	118
7	5	2	"comB"	"54N_term_K3"	0	446	268	116
7	6	2	"pspA"	"4N_term_O3"	0	447	1290	852
7	7	2	"pbpX"	"41N_term_C7"	0	448	1027	521
7	8	2	"pbpA"	"9N_term_G7"	0	449	363	170
7	9	2	"spr0334"	"42Cyt_TMH_K7"	0	450	977	849
7	1	3	"pspA"	"4N_term_O3"	0	451	461	336
7	2	3	"pbpX"	"41N_term_C7"	0	452	455	156
7	3	3	"pbpA"	"9N_term_G7"	-50	453	180	16
7	4	3	"spr0334"	"42Cyt_TMH_K7"	0	454	416	272
7	5	3	"cbpF"	"74N_term_wCS_O7"	0	455	490	339
7	6	3	"spr0693"	"34N_term_C11"	0	456	889	708
7	7	3	"ezrA"	"75N_term_G11"	0	457	1375	920
7	8	3	"pepXP"	"72N_term_K11"	-50	458	797	548
7	9	3	"phtD"	"44N_term_O11"	0	459	724	590
7	1	4	"spr0693"	"34N_term_C11"	0	460	565	448
7	2	4	"ezrA"	"75N_term_G11"	0	461	843	617
7	3	4	"pepXP"	"72N_term_K11"	0	462	381	170
7	4	4	"phtD"	"44N_term_O11"	0	463	318	173
7	5	4	"phpA"	"27N_term_C15"	0	464	887	733
7	6	4	"srtA"	"64N_term_wCS_G15"	0	465	765	619
7	7	4	"adcA"	"23Lip_C3"	0	466	861	504
7	8	4	"sp_2093"	"76N_term_G3"	0	467	351	66
7	9	4	"comB"	"54N_term_K3"	0	468	663	527
7	1	5	"srtA"	"64N_term_wCS_G15"	0	469	353	238
7	2	5	"adcA"	"23Lip_C3"	0	470	225	59
7	3	5	"sp_2093"	"76N_term_G3"	0	471	197	49
7	4	5	"comB"	"54N_term_K3"	-50	472	180	37
7	5	5	"pspA"	"4N_term_O3"	0	473	870	709
7	6	5	"pbpX"	"41N_term_C7"	0	474	770	607
7	7	5	"pbpA"	"9N_term_G7"	0	475	289	66
7	8	5	"spr0334"	"42Cyt_TMH_K7"	0	476	787	610
7	9	5	"cbpF"	"74N_term_wCS_O7"	0	477	790	656
7	1	6	"pbpX"	"41N_term_C7"	0	478	401	286
7	2	6	"pbpA"	"9N_term_G7"	0	479	170	47
7	3	6	"spr0334"	"42Cyt_TMH_K7"	0	480	331	206
7	4	6	"cbpF"	"74N_term_wCS_O7"	0	481	475	247
7	5	6	"spr0693"	"34N_term_C11"	0	482	680	388
7	6	6	"ezrA"	"75N_term_G11"	0	483	1504	1252
7	7	6	"pepXP"	"72N_term_K11"	0	484	875	677
7	8	6	"phtD"	"44N_term_O11"	0	485	914	752
7	9	6	"phpA"	"27N_term_C15"	0	486	1967	1806
7	1	7	"ezrA"	"75N_term_G11"	0	487	472	349
7	2	7	"pepXP"	"72N_term_K11"	0	488	324	201
7	3	7	"phtD"	"44N_term_O11"	0	489	251	134
7	4	7	"phpA"	"27N_term_C15"	0	490	730	535
7	5	7	"srtA"	"64N_term_wCS_G15"	0	491	485	110
7	6	7	"adcA"	"23Lip_C3"	0	492	492	152
7	7	7	"sp_2093"	"76N_term_G3"	0	493	319	101
7	8	7	"comB"	"54N_term_K3"	0	494	285	124
7	9	7	"pspA"	"4N_term_O3"	0	495	1461	1281
7	1	8	"adcA"	"23Lip_C3"	0	496	322	208
7	2	8	"sp_2093"	"76N_term_G3"	0	497	228	109
7	3	8	"comB"	"54N_term_K3"	0	498	204	93
7	4	8	"pspA"	"4N_term_O3"	0	499	409	267
7	5	8	"pbpX"	"41N_term_C7"	0	500	614	470
7	6	8	"pbpA"	"9N_term_G7"	0	501	233	107
7	7	8	"spr0334"	"42Cyt_TMH_K7"	0	502	598	473
7	8	8	"cbpF"	"74N_term_wCS_O7"	0	503	677	551
7	9	8	"spr0693"	"34N_term_C11"	0	504	1302	1181
8	1	1	"pbp1b"	"47Cyt_TMH_P7"	0	505	772	706
8	2	1	"pcpA"	"62N_term_wCS_D11"	0	506	679	589
8	3	1	"sphtra"	"8N_term_H11"	0	507	1319	1226
8	4	1	"cps4C"	"97Mult_L11"	0	508	1346	1267
8	5	1	"rrgB"	"95Mult_P11"	0	509	1339	1260
8	6	1	"TMP"	"96Mult_D15"	0	510	1446	1361
8	7	1	"LambdaSa04"	"94Mult_H15"	0	511	527	-211
8	8	1	"Buffer"	"Normaliz_L15"	-50	512	194	129
8	9	1	"Buffer"	"Normaliz_P15"	-50	513	57	2
8	1	2	"TMP"	"96Mult_D15"	0	514	349	238
8	2	2	"LambdaSa04"	"94Mult_H15"	0	515	354	188
8	3	2	"potD"	"65N_term_D3"	-50	516	1169	806
8	4	2	"pgdA"	"40N_term_H3"	0	517	1188	611
8	5	2	"spr1370"	"38Cyt_TMH_L3"	0	518	1239	1105
8	6	2	"spr1418"	"82N_term_P3"	0	519	1417	1273
8	7	2	"stkP"	"67Cyt_TMH_D7"	0	520	1309	614
8	8	2	"spr1584"	"83N_term_H7"	-50	521	1251	1098
8	9	2	"pbp2A"	"53N_term_L7"	0	522	840	775
8	1	3	"spr1418"	"82N_term_P3"	0	523	1215	1117
8	2	3	"stkP"	"67Cyt_TMH_D7"	0	524	855	758
8	3	3	"spr1584"	"83N_term_H7"	0	525	817	710
8	4	3	"pbp2A"	"53N_term_L7"	0	526	627	521
8	5	3	"pbp1b"	"47Cyt_TMH_P7"	0	527	403	318
8	6	3	"pcpA"	"62N_term_wCS_D11"	0	528	618	533
8	7	3	"sphtra"	"8N_term_H11"	0	529	533	347
8	8	3	"cps4C"	"97Mult_L11"	0	530	564	446
8	9	3	"rrgB"	"95Mult_P11"	0	531	423	339
8	1	4	"pcpA"	"62N_term_wCS_D11"	0	532	162	78
8	2	4	"sphtra"	"8N_term_H11"	-50	533	214	127
8	3	4	"cps4C"	"97Mult_L11"	-50	534	180	96
8	4	4	"rrgB"	"95Mult_P11"	-50	535	134	56
8	5	4	"TMP"	"96Mult_D15"	-50	536	97	26
8	6	4	"LambdaSa04"	"94Mult_H15"	-50	537	78	-4
8	7	4	"potD"	"65N_term_D3"	-50	538	432	50
8	8	4	"pgdA"	"40N_term_H3"	-50	539	461	54
8	9	4	"spr1370"	"38Cyt_TMH_L3"	-50	540	321	245
8	1	5	"LambdaSa04"	"94Mult_H15"	-50	541	105	39
8	2	5	"potD"	"65N_term_D3"	0	542	504	393
8	3	5	"pgdA"	"40N_term_H3"	0	543	472	389
8	4	5	"spr1370"	"38Cyt_TMH_L3"	0	544	449	373
8	5	5	"spr1418"	"82N_term_P3"	0	545	353	283
8	6	5	"stkP"	"67Cyt_TMH_D7"	0	546	362	289
8	7	5	"spr1584"	"83N_term_H7"	0	547	362	141
8	8	5	"pbp2A"	"53N_term_L7"	0	548	456	164
8	9	5	"pbp1b"	"47Cyt_TMH_P7"	0	549	355	288
8	1	6	"stkP"	"67Cyt_TMH_D7"	0	550	645	584
8	2	6	"spr1584"	"83N_term_H7"	0	551	554	461
8	3	6	"pbp2A"	"53N_term_L7"	-50	552	469	384
8	4	6	"pbp1b"	"47Cyt_TMH_P7"	0	553	260	189
8	5	6	"pcpA"	"62N_term_wCS_D11"	0	554	190	118
8	6	6	"sphtra"	"8N_term_H11"	-50	555	196	115
8	7	6	"cps4C"	"97Mult_L11"	-50	556	273	48
8	8	6	"rrgB"	"95Mult_P11"	0	557	271	179
8	9	6	"TMP"	"96Mult_D15"	-50	558	88	25
8	1	7	"sphtra"	"8N_term_H11"	0	559	274	208
8	2	7	"cps4C"	"97Mult_L11"	0	560	255	167
8	3	7	"rrgB"	"95Mult_P11"	-50	561	163	89
8	4	7	"TMP"	"96Mult_D15"	-50	562	89	26
8	5	7	"LambdaSa04"	"94Mult_H15"	-50	563	73	6
8	6	7	"potD"	"65N_term_D3"	-50	564	219	113
8	7	7	"pgdA"	"40N_term_H3"	-50	565	325	11
8	8	7	"spr1370"	"38Cyt_TMH_L3"	-50	566	373	98
8	9	7	"spr1418"	"82N_term_P3"	0	567	326	263
8	1	8	"potD"	"65N_term_D3"	0	568	803	740
8	2	8	"pgdA"	"40N_term_H3"	0	569	546	430
8	3	8	"spr1370"	"38Cyt_TMH_L3"	0	570	458	391
8	4	8	"spr1418"	"82N_term_P3"	0	571	344	287
8	5	8	"stkP"	"67Cyt_TMH_D7"	0	572	324	265
8	6	8	"spr1584"	"83N_term_H7"	0	573	307	244
8	7	8	"pbp2A"	"53N_term_L7"	0	574	355	285
8	8	8	"pbp1b"	"47Cyt_TMH_P7"	0	575	299	238
8	9	8	"pcpA"	"62N_term_wCS_D11"	0	576	102	46
