# Supplementary material for: Data in support of proteomic analysis of pneumococcal pediatric clinical isolates to construct a protein array
Source: Data Brief. 2016 Feb 5;6:917–22. doi: 10.1016/j.dib.2016.01.057 (PMC4758182; doi:10.1016/j.dib.2016.01.057)
Supplement: Supplementary file 4 — Supplementary material [file mmc4.zip › Protein array raw data/IgG/C2_S47_IgG-Cy3.txt]

ATF	1.0
31	9    
"Type=GenePix Export 3"
"DateTime=2014/03/05 11:54:46"
"Settings=C:\Documents and Settings\Usuario\Escritorio\Datos Usuarios\Alfonso\Resultados ensayo\Marzo 2014\Escaneado_5-3-14\Suero 47\S47_IgG-Cy3.gps"
"GalFile=C:\Documents and Settings\Usuario\Escritorio\Datos Usuarios\Alfonso\Gals\Gal_Alfonso.2.gal"
"PixelSize=5"
"Wavelengths=n/a	532"
"ImageFiles=n/a	C:\Documents and Settings\Usuario\Escritorio\Datos Usuarios\Alfonso\Resultados ensayo\Marzo 2014\Escaneado_5-3-14\Suero 47\S47_IgG-Cy3.tif 1"
"NormalizationMethod=None"
"NormalizationFactors=n/a	1"
"JpegImage="
"StdDev=Type 1"
"RatioFormulations=W1/W2 (/532)"
"Barcode="
"BackgroundSubtraction=LocalFeature"
"ImageOrigin=0, 0"
"JpegOrigin=3380, 1645"
"Creator=GenePix Pro 4.1.1.4"
"Scanner=GenePix 4000B [92870]"
"FocusPosition=0"
"Temperature=26.69"
"LinesAveraged=1"
"Comment="
"PMTGain=n/a	400"
"ScanPower=n/a	100"
"LaserPower=n/a	3.51"
"LaserOnTime=n/a	42244"
"Filters=n/a	"
"ScanRegion=616,304,3872,1608"
"Supplier=BioRobotics"
"ArrayerSoftwareName=TAS Application Suite (MicroGrid II)"
"ArrayerSoftwareVersion=2.2.2.5"
"Block"	"Column"	"Row"	"Name"	"ID"	"Flags"	"Index"	"F532 Median"	"F532 Median - B532"
1	1	1	"ABC_N/P"	"90Mult_M8"	0	1	278	149
1	2	1	"spr1221"	"99Mult_A12"	0	2	471	350
1	3	1	"spr1403"	"91Mult_E12"	0	3	452	338
1	4	1	"spr1496"	"92Mult_I12"	0	4	242	131
1	5	1	"ABC_NP"	"100Mult_M12"	0	5	942	831
1	6	1	"SP_0462"	"77CellW_A16"	0	6	655	544
1	7	1	"SP_0464"	"81CellW_E16"	0	7	419	309
1	8	1	"Buffer"	"Normaliz_I16"	-50	8	106	-1
1	9	1	"Buffer"	"Normaliz_M16"	-50	9	114	8
1	1	2	"SP_0462"	"77CellW_A16"	0	10	739	612
1	2	2	"SP_0464"	"81CellW_E16"	0	11	423	298
1	3	2	"fstH"	"84Mult_A4"	0	12	1246	1123
1	4	2	"comA"	"85Mult_E4"	0	13	307	185
1	5	2	"zmpB"	"86Mult_I4"	0	14	211	90
1	6	2	"spr0601"	"98Mult_M4"	0	15	428	309
1	7	2	"celB"	"87Mult_A8"	0	16	221	103
1	8	2	"iga"	"88Mult_E8"	0	17	845	731
1	9	2	"glnP"	"89Mult_I8"	0	18	169	61
1	1	3	"spr0601"	"98Mult_M4"	0	19	461	339
1	2	3	"celB"	"87Mult_A8"	0	20	245	111
1	3	3	"iga"	"88Mult_E8"	0	21	784	656
1	4	3	"glnP"	"89Mult_I8"	0	22	162	37
1	5	3	"ABC_N/P"	"90Mult_M8"	0	23	220	94
1	6	3	"spr1221"	"99Mult_A12"	0	24	389	265
1	7	3	"spr1403"	"91Mult_E12"	0	25	432	309
1	8	3	"spr1496"	"92Mult_I12"	0	26	253	133
1	9	3	"ABC_NP"	"100Mult_M12"	0	27	1016	903
1	1	4	"spr1221"	"99Mult_A12"	0	28	376	257
1	2	4	"spr1403"	"91Mult_E12"	0	29	346	216
1	3	4	"spr1496"	"92Mult_I12"	0	30	232	103
1	4	4	"ABC_NP"	"100Mult_M12"	0	31	846	717
1	5	4	"SP_0462"	"77CellW_A16"	0	32	601	471
1	6	4	"SP_0464"	"81CellW_E16"	0	33	344	217
1	7	4	"fstH"	"84Mult_A4"	0	34	1282	1152
1	8	4	"comA"	"85Mult_E4"	0	35	311	184
1	9	4	"zmpB"	"86Mult_I4"	0	36	214	92
1	1	5	"SP_0464"	"81CellW_E16"	0	37	338	220
1	2	5	"fstH"	"84Mult_A4"	0	38	1202	1072
1	3	5	"comA"	"85Mult_E4"	0	39	282	146
1	4	5	"zmpB"	"86Mult_I4"	0	40	211	66
1	5	5	"spr0601"	"98Mult_M4"	0	41	418	275
1	6	5	"celB"	"87Mult_A8"	0	42	211	71
1	7	5	"iga"	"88Mult_E8"	0	43	943	801
1	8	5	"glnP"	"89Mult_I8"	0	44	175	35
1	9	5	"ABC_N/P"	"90Mult_M8"	0	45	232	103
1	1	6	"celB"	"87Mult_A8"	0	46	196	78
1	2	6	"iga"	"88Mult_E8"	0	47	609	482
1	3	6	"glnP"	"89Mult_I8"	0	48	178	43
1	4	6	"ABC_N/P"	"90Mult_M8"	0	49	254	103
1	5	6	"spr1221"	"99Mult_A12"	0	50	456	297
1	6	6	"spr1403"	"91Mult_E12"	0	51	463	310
1	7	6	"spr1496"	"92Mult_I12"	0	52	261	105
1	8	6	"ABC_NP"	"100Mult_M12"	0	53	1030	878
1	9	6	"SP_0462"	"77CellW_A16"	0	54	691	549
1	1	7	"spr1403"	"91Mult_E12"	0	55	355	240
1	2	7	"spr1496"	"92Mult_I12"	0	56	241	120
1	3	7	"ABC_NP"	"100Mult_M12"	0	57	655	522
1	4	7	"SP_0462"	"77CellW_A16"	0	58	615	464
1	5	7	"SP_0464"	"81CellW_E16"	0	59	432	270
1	6	7	"fstH"	"84Mult_A4"	0	60	1278	1113
1	7	7	"comA"	"85Mult_E4"	0	61	355	192
1	8	7	"zmpB"	"86Mult_I4"	0	62	250	87
1	9	7	"spr0601"	"98Mult_M4"	0	63	441	283
1	1	8	"fstH"	"84Mult_A4"	0	64	991	878
1	2	8	"comA"	"85Mult_E4"	0	65	291	170
1	3	8	"zmpB"	"86Mult_I4"	0	66	221	92
1	4	8	"spr0601"	"98Mult_M4"	0	67	439	293
1	5	8	"celB"	"87Mult_A8"	0	68	250	92
1	6	8	"iga"	"88Mult_E8"	0	69	923	755
1	7	8	"glnP"	"89Mult_I8"	0	70	229	59
1	8	8	"ABC_N/P"	"90Mult_M8"	0	71	278	109
1	9	8	"spr1221"	"99Mult_A12"	0	72	457	286
2	1	1	"lytB"	"31CellW_N8"	0	73	2604	2396
2	2	1	"prtA"	"20CellW_B12"	0	74	3284	3010
2	3	1	"bgaA"	"43CellW_F12"	0	75	3824	3583
2	4	1	"nanA"	"46CellW_J12"	0	76	1887	1682
2	5	1	"spr1652/pfbA"	"25CellW_N12"	0	77	2557	2367
2	6	1	"nisP"	"39CellW_B16"	0	78	3339	3146
2	7	1	"spr1906"	"73CellW_F16"	0	79	1367	1168
2	8	1	"Buffer"	"Normaliz_J16"	0	80	212	23
2	9	1	"Buffer"	"Normaliz_N16"	0	81	192	8
2	1	2	"nisP"	"39CellW_B16"	0	82	3103	2837
2	2	2	"spr1906"	"73CellW_F16"	0	83	1489	1120
2	3	2	"psrP"	"71CellW_B4"	0	84	857	454
2	4	2	"pblB_nt"	"48CellW_F4"	0	85	1470	1042
2	5	2	"pblB_ct"	"49CellW_J4"	0	86	1722	1310
2	6	2	"spr0075/pfbB"	"24CellW_N4"	0	87	12420	11951
2	7	2	"pulA"	"19CellW_B8"	0	88	2704	2320
2	8	2	"hysA"	"51CellW_F8"	0	89	20621	20396
2	9	2	"spr0328"	"26CellW_J8"	0	90	4854	4662
2	1	3	"spr0075/pfbB"	"24CellW_N4"	0	91	12653	12343
2	2	3	"pulA"	"19CellW_B8"	0	92	2445	2111
2	3	3	"hysA"	"51CellW_F8"	0	93	20670	20392
2	4	3	"spr0328"	"26CellW_J8"	0	94	3650	3337
2	5	3	"lytB"	"31CellW_N8"	0	95	2236	1989
2	6	3	"prtA"	"20CellW_B12"	0	96	3569	3212
2	7	3	"bgaA"	"43CellW_F12"	0	97	2015	1662
2	8	3	"nanA"	"46CellW_J12"	0	98	3411	3134
2	9	3	"spr1652/pfbA"	"25CellW_N12"	0	99	2131	1914
2	1	4	"prtA"	"20CellW_B12"	0	100	3424	3135
2	2	4	"bgaA"	"43CellW_F12"	0	101	4125	3700
2	3	4	"nanA"	"46CellW_J12"	0	102	3182	2868
2	4	4	"spr1652/pfbA"	"25CellW_N12"	0	103	2762	2460
2	5	4	"nisP"	"39CellW_B16"	0	104	3090	2781
2	6	4	"spr1906"	"73CellW_F16"	0	105	882	569
2	7	4	"psrP"	"71CellW_B4"	0	106	1971	1329
2	8	4	"pblB_nt"	"48CellW_F4"	0	107	933	406
2	9	4	"pblB_ct"	"49CellW_J4"	0	108	2264	2027
2	1	5	"spr1906"	"73CellW_F16"	0	109	2667	2383
2	2	5	"psrP"	"71CellW_B4"	0	110	14089	13418
2	3	5	"pblB_nt"	"48CellW_F4"	0	111	1736	1190
2	4	5	"pblB_ct"	"49CellW_J4"	0	112	1925	1489
2	5	5	"spr0075/pfbB"	"24CellW_N4"	0	113	12781	12310
2	6	5	"pulA"	"19CellW_B8"	0	114	2284	1995
2	7	5	"hysA"	"51CellW_F8"	0	115	18183	17818
2	8	5	"spr0328"	"26CellW_J8"	0	116	8421	8079
2	9	5	"lytB"	"31CellW_N8"	0	117	2523	2315
2	1	6	"pulA"	"19CellW_B8"	0	118	2610	2353
2	2	6	"hysA"	"51CellW_F8"	0	119	18103	17835
2	3	6	"spr0328"	"26CellW_J8"	0	120	2278	2051
2	4	6	"lytB"	"31CellW_N8"	0	121	1998	1772
2	5	6	"prtA"	"20CellW_B12"	0	122	3609	3375
2	6	6	"bgaA"	"43CellW_F12"	0	123	3544	3301
2	7	6	"nanA"	"46CellW_J12"	0	124	3393	3089
2	8	6	"spr1652/pfbA"	"25CellW_N12"	0	125	2871	2558
2	9	6	"nisP"	"39CellW_B16"	0	126	3334	3099
2	1	7	"bgaA"	"43CellW_F12"	0	127	2036	1788
2	2	7	"nanA"	"46CellW_J12"	0	128	3838	3575
2	3	7	"spr1652/pfbA"	"25CellW_N12"	0	129	1920	1680
2	4	7	"nisP"	"39CellW_B16"	0	130	3155	2947
2	5	7	"spr1906"	"73CellW_F16"	0	131	1469	1249
2	6	7	"psrP"	"71CellW_B4"	0	132	12440	11865
2	7	7	"pblB_nt"	"48CellW_F4"	-50	133	2832	2134
2	8	7	"pblB_ct"	"49CellW_J4"	0	134	2180	1759
2	9	7	"spr0075/pfbB"	"24CellW_N4"	0	135	12555	12227
2	1	8	"psrP"	"71CellW_B4"	0	136	1625	1391
2	2	8	"pblB_nt"	"48CellW_F4"	0	137	848	611
2	3	8	"pblB_ct"	"49CellW_J4"	0	138	2390	2175
2	4	8	"spr0075/pfbB"	"24CellW_N4"	0	139	13466	13261
2	5	8	"pulA"	"19CellW_B8"	0	140	2792	2595
2	6	8	"hysA"	"51CellW_F8"	0	141	17404	17207
2	7	8	"spr0328"	"26CellW_J8"	0	142	4365	4163
2	8	8	"lytB"	"31CellW_N8"	0	143	1861	1642
2	9	8	"prtA"	"20CellW_B12"	0	144	4039	3826
3	1	1	"nanB"	"58Secret_O8"	0	145	3439	3328
3	2	1	"spr1875"	"7Secret_C12"	0	146	1593	1474
3	3	1	"galU"	"21Secret_G12"	0	147	3420	3295
3	4	1	"cbpA"	"5Secret_K12"	0	148	12712	12579
3	5	1	"gsp_781"	"2Secret_O12"	0	149	9633	9496
3	6	1	"Control_1"	"C16"	0	150	9910	9773
3	7	1	"Control_2"	"G16"	0	151	201	64
3	8	1	"Buffer"	"Normaliz_K16"	-50	152	148	6
3	9	1	"Buffer"	"Normaliz_O16"	-50	153	138	-2
3	1	2	"Control_1"	"C16"	0	154	7201	7083
3	2	2	"Control_2"	"G16"	0	155	172	45
3	3	2	"bloodAB"	"59Secret_C4"	0	156	2435	2302
3	4	2	"strH"	"32Secret_G4"	0	157	1815	1680
3	5	2	"lysM"	"50Secret_K4"	0	158	3689	3556
3	6	2	"lytB"	"63Secret_O4"	0	159	2254	2118
3	7	2	"phtE"	"45Secret_C8"	0	160	3160	3011
3	8	2	"spr0931"	"36Secret_G8"	0	161	2826	2635
3	9	2	"lytC"	"56Secret_K8"	0	162	6297	6146
3	1	3	"lytB"	"63Secret_O4"	0	163	2118	1996
3	2	3	"phtE"	"45Secret_C8"	0	164	3154	3022
3	3	3	"spr0931"	"36Secret_G8"	0	165	2868	2728
3	4	3	"lytC"	"56Secret_K8"	0	166	6344	6211
3	5	3	"nanB"	"58Secret_O8"	0	167	5859	5728
3	6	3	"spr1875"	"7Secret_C12"	0	168	1777	1641
3	7	3	"galU"	"21Secret_G12"	0	169	3626	3468
3	8	3	"cbpA"	"5Secret_K12"	0	170	12322	12109
3	9	3	"gsp_781"	"2Secret_O12"	0	171	8334	8190
3	1	4	"spr1875"	"7Secret_C12"	0	172	2326	2202
3	2	4	"galU"	"21Secret_G12"	0	173	4034	3900
3	3	4	"cbpA"	"5Secret_K12"	0	174	13290	13152
3	4	4	"gsp_781"	"2Secret_O12"	0	175	8779	8645
3	5	4	"Control_1"	"C16"	0	176	9398	9266
3	6	4	"Control_2"	"G16"	0	177	203	68
3	7	4	"bloodAB"	"59Secret_C4"	0	178	2295	2142
3	8	4	"strH"	"32Secret_G4"	0	179	1598	1367
3	9	4	"lysM"	"50Secret_K4"	0	180	3192	3049
3	1	5	"Control_2"	"G16"	0	181	194	71
3	2	5	"bloodAB"	"59Secret_C4"	0	182	2245	2115
3	3	5	"strH"	"32Secret_G4"	0	183	1705	1574
3	4	5	"lysM"	"50Secret_K4"	0	184	3280	3152
3	5	5	"lytB"	"63Secret_O4"	0	185	2110	1979
3	6	5	"phtE"	"45Secret_C8"	0	186	2977	2841
3	7	5	"spr0931"	"36Secret_G8"	0	187	2510	2350
3	8	5	"lytC"	"56Secret_K8"	0	188	6153	5851
3	9	5	"nanB"	"58Secret_O8"	0	189	5437	5301
3	1	6	"phtE"	"45Secret_C8"	0	190	2888	2769
3	2	6	"spr0931"	"36Secret_G8"	0	191	2636	2509
3	3	6	"lytC"	"56Secret_K8"	0	192	5735	5611
3	4	6	"nanB"	"58Secret_O8"	0	193	5317	5194
3	5	6	"spr1875"	"7Secret_C12"	0	194	1955	1831
3	6	6	"galU"	"21Secret_G12"	0	195	3454	3316
3	7	6	"cbpA"	"5Secret_K12"	0	196	12351	12191
3	8	6	"gsp_781"	"2Secret_O12"	0	197	8369	8192
3	9	6	"Control_1"	"C16"	0	198	6876	6749
3	1	7	"galU"	"21Secret_G12"	0	199	3521	3405
3	2	7	"cbpA"	"5Secret_K12"	0	200	12908	12783
3	3	7	"gsp_781"	"2Secret_O12"	0	201	8232	8110
3	4	7	"Control_1"	"C16"	0	202	10173	10053
3	5	7	"Control_2"	"G16"	0	203	181	60
3	6	7	"bloodAB"	"59Secret_C4"	0	204	2220	2085
3	7	7	"strH"	"32Secret_G4"	0	205	1654	1480
3	8	7	"lysM"	"50Secret_K4"	0	206	3259	2976
3	9	7	"lytB"	"63Secret_O4"	0	207	2251	2118
3	1	8	"bloodAB"	"59Secret_C4"	0	208	2110	1997
3	2	8	"strH"	"32Secret_G4"	0	209	1632	1514
3	3	8	"lysM"	"50Secret_K4"	0	210	3149	3032
3	4	8	"lytB"	"63Secret_O4"	0	211	2031	1916
3	5	8	"phtE"	"45Secret_C8"	0	212	2923	2806
3	6	8	"spr0931"	"36Secret_G8"	0	213	2704	2579
3	7	8	"lytC"	"56Secret_K8"	0	214	5973	5837
3	8	8	"nanB"	"58Secret_O8"	0	215	5352	5212
3	9	8	"spr1875"	"7Secret_C12"	0	216	2121	2004
4	1	1	"Control_10"	"P8"	-50	217	228	73
4	2	1	"Control_11"	"D12"	0	218	189	56
4	3	1	"Control_12"	"H12"	0	219	568	444
4	4	1	"Buffer"	"Normaliz_L12"	0	220	175	51
4	5	1	"Buffer"	"Normaliz_P12"	-50	221	142	29
4	6	1	"Control+"	"Rango0.2_D16"	0	222	4562	4440
4	7	1	"Control+"	"Rango0.1_H16"	-50	223	350	229
4	8	1	"Buffer"	"Normaliz_L16"	0	224	158	41
4	9	1	"Buffer"	"Normaliz_P16"	0	225	162	44
4	1	2	"Control+"	"Rango0.2_D16"	0	226	4702	4536
4	2	2	"Control+"	"Rango0.1_H16"	-50	227	556	422
4	3	2	"Control_3"	"D4"	0	228	14415	14291
4	4	2	"Control_4"	"H4"	-50	229	140	21
4	5	2	"Control_5"	"L4"	0	230	367	254
4	6	2	"Control_6"	"P4"	-50	231	146	25
4	7	2	"Control_7"	"D8"	0	232	383	253
4	8	2	"Control_8"	"H8"	0	233	168	47
4	9	2	"Control_9"	"L8"	0	234	473	350
4	1	3	"Control_6"	"P4"	-50	235	153	9
4	2	3	"Control_7"	"D8"	0	236	417	285
4	3	3	"Control_8"	"H8"	-50	237	133	9
4	4	3	"Control_9"	"L8"	0	238	356	242
4	5	3	"Control_10"	"P8"	0	239	247	132
4	6	3	"Control_11"	"D12"	0	240	166	47
4	7	3	"Control_12"	"H12"	0	241	464	341
4	8	3	"Buffer"	"Normaliz_L12"	0	242	173	48
4	9	3	"Buffer"	"Normaliz_P12"	0	243	171	47
4	1	4	"Control_11"	"D12"	-50	244	169	28
4	2	4	"Control_12"	"H12"	0	245	776	653
4	3	4	"Buffer"	"Normaliz_L12"	0	246	174	52
4	4	4	"Buffer"	"Normaliz_P12"	-50	247	125	9
4	5	4	"Control+"	"Rango0.2_D16"	0	248	4975	4849
4	6	4	"Control+"	"Rango0.1_H16"	0	249	614	492
4	7	4	"Control_3"	"D4"	0	250	14155	14041
4	8	4	"Control_4"	"H4"	0	251	278	157
4	9	4	"Control_5"	"L4"	0	252	693	570
4	1	5	"Control+"	"Rango0.1_H16"	0	253	5099	4955
4	2	5	"Control_3"	"D4"	0	254	13397	13277
4	3	5	"Control_4"	"H4"	-50	255	136	18
4	4	5	"Control_5"	"L4"	0	256	533	419
4	5	5	"Control_6"	"P4"	-50	257	151	32
4	6	5	"Control_7"	"D8"	0	258	364	240
4	7	5	"Control_8"	"H8"	-50	259	129	10
4	8	5	"Control_9"	"L8"	0	260	386	264
4	9	5	"Control_10"	"P8"	0	261	287	159
4	1	6	"Control_7"	"D8"	-50	262	169	42
4	2	6	"Control_8"	"H8"	-50	263	121	2
4	3	6	"Control_9"	"L8"	0	264	583	466
4	4	6	"Control_10"	"P8"	0	265	252	134
4	5	6	"Control_11"	"D12"	0	266	170	53
4	6	6	"Control_12"	"H12"	0	267	533	411
4	7	6	"Buffer"	"Normaliz_L12"	0	268	185	61
4	8	6	"Buffer"	"Normaliz_P12"	-50	269	146	24
4	9	6	"Control+"	"Rango0.2_D16"	0	270	3866	3733
4	1	7	"Control_12"	"H12"	0	271	666	547
4	2	7	"Buffer"	"Normaliz_L12"	0	272	175	60
4	3	7	"Buffer"	"Normaliz_P12"	-50	273	120	5
4	4	7	"Control+"	"Rango0.2_D16"	0	274	4826	4631
4	5	7	"Control+"	"Rango0.1_H16"	-50	275	601	471
4	6	7	"Control_3"	"D4"	0	276	13050	12933
4	7	7	"Control_4"	"H4"	0	277	293	174
4	8	7	"Control_5"	"L4"	0	278	538	418
4	9	7	"Control_6"	"P4"	-50	279	147	11
4	1	8	"Control_3"	"D4"	0	280	14331	14213
4	2	8	"Control_4"	"H4"	0	281	293	180
4	3	8	"Control_5"	"L4"	0	282	270	163
4	4	8	"Control_6"	"P4"	-50	283	386	271
4	5	8	"Control_7"	"D8"	0	284	388	268
4	6	8	"Control_8"	"H8"	0	285	185	69
4	7	8	"Control_9"	"L8"	0	286	610	490
4	8	8	"Control_10"	"P8"	0	287	324	198
4	9	8	"Control_11"	"D12"	0	288	217	82
5	1	1	"GADPH"	"68Cyt_M7"	0	289	3638	3444
5	2	1	"abc_sbp_2"	"30Lip_A11"	0	290	2155	1957
5	3	1	"abc_sbp"	"29Lip_E11"	0	291	755	556
5	4	1	"spr0174"	"79Lip_I11"	0	292	1004	810
5	5	1	"aliA"	"10Lip_M11"	0	293	1397	1200
5	6	1	"slrA"	"17Lip_A15"	0	294	1449	1265
5	7	1	"spr0747"	"37Lip_E15"	0	295	1586	1453
5	8	1	"Buffer"	"Normaliz_I15"	0	296	111	11
5	9	1	"Buffer"	"Normaliz_M15"	0	297	153	67
5	1	2	"slrA"	"17Lip_A15"	0	298	1760	1551
5	2	2	"spr0747"	"37Lip_E15"	0	299	2186	1973
5	3	2	"spxB"	"13Cyt_A3"	0	300	2784	2558
5	4	2	"clpP"	"66Cyt_E3"	0	301	2963	2730
5	5	2	"pavA"	"69Cyt_I3"	0	302	2428	2206
5	6	2	"eno"	"14Cyt_M3"	0	303	5515	5304
5	7	2	"PppA"	"70Cyt_A7"	0	304	3207	2959
5	8	2	"ply"	"11Cyt_E7"	0	305	7723	7599
5	9	2	"lytA"	"12Cyt_I7"	0	306	11089	11001
5	1	3	"eno"	"14Cyt_M3"	0	307	4766	4540
5	2	3	"PppA"	"70Cyt_A7"	0	308	2416	2183
5	3	3	"ply"	"11Cyt_E7"	0	309	10669	9874
5	4	3	"lytA"	"12Cyt_I7"	0	310	11203	9750
5	5	3	"GADPH"	"68Cyt_M7"	0	311	3555	3307
5	6	3	"abc_sbp_2"	"30Lip_A11"	0	312	1270	1051
5	7	3	"abc_sbp"	"29Lip_E11"	0	313	944	666
5	8	3	"spr0174"	"79Lip_I11"	0	314	786	638
5	9	3	"aliA"	"10Lip_M11"	0	315	1054	961
5	1	4	"abc_sbp_2"	"30Lip_A11"	0	316	1568	1361
5	2	4	"abc_sbp"	"29Lip_E11"	0	317	606	363
5	3	4	"spr0174"	"79Lip_I11"	0	318	5725	4728
5	4	4	"aliA"	"10Lip_M11"	0	319	3842	2401
5	5	4	"slrA"	"17Lip_A15"	0	320	3385	3118
5	6	4	"spr0747"	"37Lip_E15"	0	321	1973	1748
5	7	4	"spxB"	"13Cyt_A3"	0	322	2022	1830
5	8	4	"clpP"	"66Cyt_E3"	0	323	2296	2177
5	9	4	"pavA"	"69Cyt_I3"	0	324	2091	1991
5	1	5	"spr0747"	"37Lip_E15"	0	325	1468	1271
5	2	5	"spxB"	"13Cyt_A3"	0	326	4812	4548
5	3	5	"clpP"	"66Cyt_E3"	0	327	6521	6253
5	4	5	"pavA"	"69Cyt_I3"	0	328	2004	1704
5	5	5	"eno"	"14Cyt_M3"	0	329	4494	4222
5	6	5	"PppA"	"70Cyt_A7"	0	330	1951	1686
5	7	5	"ply"	"11Cyt_E7"	0	331	9509	8972
5	8	5	"lytA"	"12Cyt_I7"	0	332	8763	8608
5	9	5	"GADPH"	"68Cyt_M7"	0	333	2773	2675
5	1	6	"PppA"	"70Cyt_A7"	0	334	1656	1462
5	2	6	"ply"	"11Cyt_E7"	0	335	4438	4159
5	3	6	"lytA"	"12Cyt_I7"	0	336	7608	7349
5	4	6	"GADPH"	"68Cyt_M7"	0	337	2894	2585
5	5	6	"abc_sbp_2"	"30Lip_A11"	0	338	1092	488
5	6	6	"abc_sbp"	"29Lip_E11"	0	339	648	257
5	7	6	"spr0174"	"79Lip_I11"	0	340	776	162
5	8	6	"aliA"	"10Lip_M11"	0	341	4165	4004
5	9	6	"slrA"	"17Lip_A15"	0	342	1134	994
5	1	7	"abc_sbp"	"29Lip_E11"	0	343	320	134
5	2	7	"spr0174"	"79Lip_I11"	0	344	577	335
5	3	7	"aliA"	"10Lip_M11"	0	345	1119	879
5	4	7	"slrA"	"17Lip_A15"	0	346	1329	1071
5	5	7	"spr0747"	"37Lip_E15"	0	347	2270	1966
5	6	7	"spxB"	"13Cyt_A3"	0	348	4096	3741
5	7	7	"clpP"	"66Cyt_E3"	0	349	2544	2321
5	8	7	"pavA"	"69Cyt_I3"	0	350	2145	2016
5	9	7	"eno"	"14Cyt_M3"	0	351	5418	5312
5	1	8	"spxB"	"13Cyt_A3"	0	352	615	424
5	2	8	"clpP"	"66Cyt_E3"	0	353	1015	770
5	3	8	"pavA"	"69Cyt_I3"	0	354	1247	981
5	4	8	"eno"	"14Cyt_M3"	-50	355	1933	1662
5	5	8	"PppA"	"70Cyt_A7"	0	356	1498	1197
5	6	8	"ply"	"11Cyt_E7"	0	357	7109	6808
5	7	8	"lytA"	"12Cyt_I7"	0	358	9063	8903
5	8	8	"GADPH"	"68Cyt_M7"	0	359	2934	2823
5	9	8	"abc_sbp_2"	"30Lip_A11"	0	360	1425	1330
6	1	1	"psaA"	"6Lip_N7"	0	361	4520	4435
6	2	1	"ABC_SBP"	"57Lip_B11"	0	362	4054	3958
6	3	1	"ABC_SBP"	"52Lip_F11"	0	363	1552	1372
6	4	1	"piuA"	"18Lip_J11"	0	364	1544	1400
6	5	1	"amiA"	"3Lip_N11"	0	365	1826	1706
6	6	1	"msmE"	"78Lip_B15"	0	366	1971	1861
6	7	1	"MalX"	"22Lip_F15"	0	367	2976	2875
6	8	1	"Buffer"	"Normaliz_J15"	0	368	96	-2
6	9	1	"Buffer"	"Normaliz_N15"	0	369	95	8
6	1	2	"msmE"	"78Lip_B15"	0	370	2321	2201
6	2	2	"MalX"	"22Lip_F15"	0	371	2277	2059
6	3	2	"prsA_ppmA"	"16Lip_B3"	0	372	2762	2464
6	4	2	"lmb"	"33Lip_F3"	0	373	2244	1929
6	5	2	"piaA"	"15Lip_J3"	0	374	10320	10067
6	6	2	"phtA"	"55Lip_N3"	0	375	7804	7646
6	7	2	"glnH"	"28Lip_B7"	0	376	956	800
6	8	2	"pstS"	"80Lip_F7"	0	377	2413	1972
6	9	2	"aliB"	"1Lip_J7"	0	378	2298	2173
6	1	3	"phtA"	"55Lip_N3"	0	379	8457	8341
6	2	3	"glnH"	"28Lip_B7"	0	380	958	781
6	3	3	"pstS"	"80Lip_F7"	0	381	1884	1651
6	4	3	"aliB"	"1Lip_J7"	0	382	1552	1232
6	5	3	"psaA"	"6Lip_N7"	0	383	2204	1984
6	6	3	"ABC_SBP"	"57Lip_B11"	0	384	3129	2947
6	7	3	"ABC_SBP"	"52Lip_F11"	0	385	907	708
6	8	3	"piuA"	"18Lip_J11"	0	386	1202	861
6	9	3	"amiA"	"3Lip_N11"	0	387	1592	1478
6	1	4	"ABC_SBP"	"57Lip_B11"	0	388	3918	3795
6	2	4	"ABC_SBP"	"52Lip_F11"	0	389	856	639
6	3	4	"piuA"	"18Lip_J11"	0	390	1225	1026
6	4	4	"amiA"	"3Lip_N11"	0	391	1609	1401
6	5	4	"msmE"	"78Lip_B15"	0	392	1260	1043
6	6	4	"MalX"	"22Lip_F15"	0	393	1779	1597
6	7	4	"prsA_ppmA"	"16Lip_B3"	0	394	1808	1493
6	8	4	"lmb"	"33Lip_F3"	0	395	1595	1122
6	9	4	"piaA"	"15Lip_J3"	0	396	8414	8266
6	1	5	"MalX"	"22Lip_F15"	0	397	2434	2321
6	2	5	"prsA_ppmA"	"16Lip_B3"	0	398	2574	2283
6	3	5	"lmb"	"33Lip_F3"	0	399	2040	1743
6	4	5	"piaA"	"15Lip_J3"	0	400	9740	9449
6	5	5	"phtA"	"55Lip_N3"	0	401	7195	7021
6	6	5	"glnH"	"28Lip_B7"	0	402	922	778
6	7	5	"pstS"	"80Lip_F7"	0	403	1701	1395
6	8	5	"aliB"	"1Lip_J7"	0	404	1580	1106
6	9	5	"psaA"	"6Lip_N7"	0	405	2194	2093
6	1	6	"glnH"	"28Lip_B7"	0	406	1042	923
6	2	6	"pstS"	"80Lip_F7"	0	407	1766	1458
6	3	6	"aliB"	"1Lip_J7"	0	408	1559	1033
6	4	6	"psaA"	"6Lip_N7"	0	409	2293	1770
6	5	6	"ABC_SBP"	"57Lip_B11"	0	410	3166	2933
6	6	6	"ABC_SBP"	"52Lip_F11"	0	411	736	545
6	7	6	"piuA"	"18Lip_J11"	0	412	970	742
6	8	6	"amiA"	"3Lip_N11"	0	413	1055	722
6	9	6	"msmE"	"78Lip_B15"	0	414	853	755
6	1	7	"ABC_SBP"	"52Lip_F11"	0	415	955	685
6	2	7	"piuA"	"18Lip_J11"	0	416	1295	967
6	3	7	"amiA"	"3Lip_N11"	0	417	1379	1040
6	4	7	"msmE"	"78Lip_B15"	0	418	1268	385
6	5	7	"MalX"	"22Lip_F15"	0	419	2246	588
6	6	7	"prsA_ppmA"	"16Lip_B3"	0	420	1813	1371
6	7	7	"lmb"	"33Lip_F3"	0	421	1260	912
6	8	7	"piaA"	"15Lip_J3"	0	422	5624	5349
6	9	7	"phtA"	"55Lip_N3"	0	423	3733	3633
6	1	8	"prsA_ppmA"	"16Lip_B3"	0	424	2264	2157
6	2	8	"lmb"	"33Lip_F3"	0	425	1845	1722
6	3	8	"piaA"	"15Lip_J3"	0	426	10555	10440
6	4	8	"phtA"	"55Lip_N3"	0	427	7910	7797
6	5	8	"glnH"	"28Lip_B7"	0	428	1091	978
6	6	8	"pstS"	"80Lip_F7"	0	429	1533	1382
6	7	8	"aliB"	"1Lip_J7"	0	430	1172	1070
6	8	8	"psaA"	"6Lip_N7"	0	431	1587	1496
6	9	8	"ABC_SBP"	"57Lip_B11"	0	432	927	861
7	1	1	"cbpF"	"74N_term_wCS_O7"	0	433	1515	1267
7	2	1	"spr0693"	"34N_term_C11"	0	434	7700	7456
7	3	1	"ezrA"	"75N_term_G11"	0	435	1727	1547
7	4	1	"pepXP"	"72N_term_K11"	0	436	1285	1125
7	5	1	"phtD"	"44N_term_O11"	0	437	3041	2893
7	6	1	"phpA"	"27N_term_C15"	0	438	11125	10939
7	7	1	"srtA"	"64N_term_wCS_G15"	0	439	4290	4135
7	8	1	"Buffer"	"Normaliz_K15"	0	440	122	-2
7	9	1	"Buffer"	"Normaliz_O15"	0	441	126	9
7	1	2	"phpA"	"27N_term_C15"	0	442	9617	9353
7	2	2	"srtA"	"64N_term_wCS_G15"	0	443	1839	1430
7	3	2	"adcA"	"23Lip_C3"	0	444	2287	1908
7	4	2	"sp_2093"	"76N_term_G3"	0	445	1621	1189
7	5	2	"comB"	"54N_term_K3"	0	446	1040	437
7	6	2	"pspA"	"4N_term_O3"	0	447	4487	3844
7	7	2	"pbpX"	"41N_term_C7"	0	448	2941	2308
7	8	2	"pbpA"	"9N_term_G7"	0	449	676	498
7	9	2	"spr0334"	"42Cyt_TMH_K7"	0	450	2844	2713
7	1	3	"pspA"	"4N_term_O3"	0	451	3916	3637
7	2	3	"pbpX"	"41N_term_C7"	0	452	2757	2272
7	3	3	"pbpA"	"9N_term_G7"	0	453	929	622
7	4	3	"spr0334"	"42Cyt_TMH_K7"	0	454	2196	1725
7	5	3	"cbpF"	"74N_term_wCS_O7"	0	455	6289	5740
7	6	3	"spr0693"	"34N_term_C11"	0	456	7322	6933
7	7	3	"ezrA"	"75N_term_G11"	0	457	1335	853
7	8	3	"pepXP"	"72N_term_K11"	0	458	1485	1135
7	9	3	"phtD"	"44N_term_O11"	0	459	3226	3070
7	1	4	"spr0693"	"34N_term_C11"	0	460	7534	7294
7	2	4	"ezrA"	"75N_term_G11"	0	461	1171	222
7	3	4	"pepXP"	"72N_term_K11"	0	462	1228	513
7	4	4	"phtD"	"44N_term_O11"	0	463	2565	1963
7	5	4	"phpA"	"27N_term_C15"	0	464	8465	7988
7	6	4	"srtA"	"64N_term_wCS_G15"	0	465	1689	1368
7	7	4	"adcA"	"23Lip_C3"	0	466	2674	2344
7	8	4	"sp_2093"	"76N_term_G3"	0	467	1516	1079
7	9	4	"comB"	"54N_term_K3"	0	468	993	834
7	1	5	"srtA"	"64N_term_wCS_G15"	0	469	1672	1507
7	2	5	"adcA"	"23Lip_C3"	0	470	2116	1393
7	3	5	"sp_2093"	"76N_term_G3"	0	471	1000	290
7	4	5	"comB"	"54N_term_K3"	0	472	1002	183
7	5	5	"pspA"	"4N_term_O3"	0	473	2666	1900
7	6	5	"pbpX"	"41N_term_C7"	0	474	2843	1938
7	7	5	"pbpA"	"9N_term_G7"	0	475	1107	164
7	8	5	"spr0334"	"42Cyt_TMH_K7"	0	476	2209	1571
7	9	5	"cbpF"	"74N_term_wCS_O7"	0	477	6802	6566
7	1	6	"pbpX"	"41N_term_C7"	0	478	2937	2765
7	2	6	"pbpA"	"9N_term_G7"	0	479	456	251
7	3	6	"spr0334"	"42Cyt_TMH_K7"	0	480	2360	2149
7	4	6	"cbpF"	"74N_term_wCS_O7"	0	481	1350	883
7	5	6	"spr0693"	"34N_term_C11"	0	482	7570	7002
7	6	6	"ezrA"	"75N_term_G11"	0	483	1221	473
7	7	6	"pepXP"	"72N_term_K11"	0	484	1946	1309
7	8	6	"phtD"	"44N_term_O11"	0	485	2656	2270
7	9	6	"phpA"	"27N_term_C15"	0	486	8859	8602
7	1	7	"ezrA"	"75N_term_G11"	0	487	909	783
7	2	7	"pepXP"	"72N_term_K11"	0	488	1227	1011
7	3	7	"phtD"	"44N_term_O11"	0	489	1439	1153
7	4	7	"phpA"	"27N_term_C15"	0	490	9432	9016
7	5	7	"srtA"	"64N_term_wCS_G15"	0	491	2346	1994
7	6	7	"adcA"	"23Lip_C3"	0	492	1455	1065
7	7	7	"sp_2093"	"76N_term_G3"	0	493	1049	792
7	8	7	"comB"	"54N_term_K3"	0	494	1086	846
7	9	7	"pspA"	"4N_term_O3"	0	495	6673	6459
7	1	8	"adcA"	"23Lip_C3"	0	496	377	290
7	2	8	"sp_2093"	"76N_term_G3"	0	497	703	592
7	3	8	"comB"	"54N_term_K3"	0	498	1036	884
7	4	8	"pspA"	"4N_term_O3"	0	499	4789	4623
7	5	8	"pbpX"	"41N_term_C7"	0	500	2782	2619
7	6	8	"pbpA"	"9N_term_G7"	0	501	509	323
7	7	8	"spr0334"	"42Cyt_TMH_K7"	0	502	2236	2078
7	8	8	"cbpF"	"74N_term_wCS_O7"	0	503	1202	1049
7	9	8	"spr0693"	"34N_term_C11"	0	504	7832	7696
8	1	1	"pbp1b"	"47Cyt_TMH_P7"	0	505	5780	5676
8	2	1	"pcpA"	"62N_term_wCS_D11"	0	506	438	332
8	3	1	"sphtra"	"8N_term_H11"	0	507	293	189
8	4	1	"cps4C"	"97Mult_L11"	0	508	796	694
8	5	1	"rrgB"	"95Mult_P11"	0	509	348	247
8	6	1	"TMP"	"96Mult_D15"	0	510	1214	1115
8	7	1	"LambdaSa04"	"94Mult_H15"	0	511	199	104
8	8	1	"Buffer"	"Normaliz_L15"	0	512	101	5
8	9	1	"Buffer"	"Normaliz_P15"	0	513	111	11
8	1	2	"TMP"	"96Mult_D15"	0	514	817	712
8	2	2	"LambdaSa04"	"94Mult_H15"	0	515	232	118
8	3	2	"potD"	"65N_term_D3"	0	516	3500	3394
8	4	2	"pgdA"	"40N_term_H3"	0	517	3068	2970
8	5	2	"spr1370"	"38Cyt_TMH_L3"	0	518	10092	9994
8	6	2	"spr1418"	"82N_term_P3"	0	519	4330	4237
8	7	2	"stkP"	"67Cyt_TMH_D7"	0	520	3252	3166
8	8	2	"spr1584"	"83N_term_H7"	0	521	3458	3375
8	9	2	"pbp2A"	"53N_term_L7"	0	522	3078	2997
8	1	3	"spr1418"	"82N_term_P3"	0	523	5682	5583
8	2	3	"stkP"	"67Cyt_TMH_D7"	0	524	3519	3417
8	3	3	"spr1584"	"83N_term_H7"	0	525	3643	3550
8	4	3	"pbp2A"	"53N_term_L7"	0	526	3489	3401
8	5	3	"pbp1b"	"47Cyt_TMH_P7"	0	527	4415	4327
8	6	3	"pcpA"	"62N_term_wCS_D11"	0	528	363	277
8	7	3	"sphtra"	"8N_term_H11"	0	529	163	81
8	8	3	"cps4C"	"97Mult_L11"	0	530	586	505
8	9	3	"rrgB"	"95Mult_P11"	0	531	7468	7387
8	1	4	"pcpA"	"62N_term_wCS_D11"	0	532	415	316
8	2	4	"sphtra"	"8N_term_H11"	0	533	297	197
8	3	4	"cps4C"	"97Mult_L11"	0	534	724	632
8	4	4	"rrgB"	"95Mult_P11"	0	535	240	150
8	5	4	"TMP"	"96Mult_D15"	0	536	765	678
8	6	4	"LambdaSa04"	"94Mult_H15"	0	537	180	85
8	7	4	"potD"	"65N_term_D3"	0	538	3269	3178
8	8	4	"pgdA"	"40N_term_H3"	0	539	2843	2757
8	9	4	"spr1370"	"38Cyt_TMH_L3"	0	540	8413	8330
8	1	5	"LambdaSa04"	"94Mult_H15"	0	541	188	96
8	2	5	"potD"	"65N_term_D3"	0	542	3322	3225
8	3	5	"pgdA"	"40N_term_H3"	0	543	2937	2845
8	4	5	"spr1370"	"38Cyt_TMH_L3"	0	544	8646	8551
8	5	5	"spr1418"	"82N_term_P3"	0	545	4907	4805
8	6	5	"stkP"	"67Cyt_TMH_D7"	0	546	2918	2798
8	7	5	"spr1584"	"83N_term_H7"	0	547	3702	3608
8	8	5	"pbp2A"	"53N_term_L7"	0	548	3474	3386
8	9	5	"pbp1b"	"47Cyt_TMH_P7"	0	549	4727	4642
8	1	6	"stkP"	"67Cyt_TMH_D7"	0	550	3321	3216
8	2	6	"spr1584"	"83N_term_H7"	0	551	3233	3133
8	3	6	"pbp2A"	"53N_term_L7"	0	552	3191	3095
8	4	6	"pbp1b"	"47Cyt_TMH_P7"	0	553	4357	4258
8	5	6	"pcpA"	"62N_term_wCS_D11"	-50	554	373	260
8	6	6	"sphtra"	"8N_term_H11"	0	555	290	157
8	7	6	"cps4C"	"97Mult_L11"	0	556	662	555
8	8	6	"rrgB"	"95Mult_P11"	0	557	247	146
8	9	6	"TMP"	"96Mult_D15"	0	558	664	571
8	1	7	"sphtra"	"8N_term_H11"	0	559	315	208
8	2	7	"cps4C"	"97Mult_L11"	0	560	677	567
8	3	7	"rrgB"	"95Mult_P11"	0	561	256	155
8	4	7	"TMP"	"96Mult_D15"	0	562	626	526
8	5	7	"LambdaSa04"	"94Mult_H15"	0	563	206	96
8	6	7	"potD"	"65N_term_D3"	0	564	2707	2606
8	7	7	"pgdA"	"40N_term_H3"	0	565	2697	2597
8	8	7	"spr1370"	"38Cyt_TMH_L3"	0	566	7386	7277
8	9	7	"spr1418"	"82N_term_P3"	0	567	4470	4380
8	1	8	"potD"	"65N_term_D3"	0	568	3129	3042
8	2	8	"pgdA"	"40N_term_H3"	0	569	2808	2720
8	3	8	"spr1370"	"38Cyt_TMH_L3"	0	570	9396	9306
8	4	8	"spr1418"	"82N_term_P3"	0	571	4432	4347
8	5	8	"stkP"	"67Cyt_TMH_D7"	0	572	3266	3181
8	6	8	"spr1584"	"83N_term_H7"	0	573	3268	3186
8	7	8	"pbp2A"	"53N_term_L7"	0	574	3229	3146
8	8	8	"pbp1b"	"47Cyt_TMH_P7"	0	575	8778	8690
8	9	8	"pcpA"	"62N_term_wCS_D11"	0	576	319	240
