# Supplementary material for: Data in support of proteomic analysis of pneumococcal pediatric clinical isolates to construct a protein array
Source: Data Brief. 2016 Feb 5;6:917–22. doi: 10.1016/j.dib.2016.01.057 (PMC4758182; doi:10.1016/j.dib.2016.01.057)
Supplement: Supplementary file 4 — Supplementary material [file mmc4.zip › Protein array raw data/IgG/C2_S47bis_IgG-Cy3.txt]

ATF	1.0
29	9    
"Type=GenePix Export 3"
"DateTime=2014/04/04 14:03:53"
"Settings=C:\Documents and Settings\Usuario\Escritorio\Datos Usuarios\Alfonso\Resultados ensayo\Abril 2014\Escaneado_04-04-14\Suero 47 Bis\S47bis_IgG-Cy3.gps"
"GalFile=C:\Documents and Settings\Usuario\Escritorio\Datos Usuarios\Alfonso\Gals\Gal_Alfonso.2.gal"
"PixelSize=5"
"Wavelengths=n/a	532"
"ImageFiles=n/a	C:\Documents and Settings\Usuario\Escritorio\Datos Usuarios\Alfonso\Resultados ensayo\Abril 2014\Escaneado_04-04-14\Suero 47 Bis\S47bis_IgG-Cy3.tif 1"
"NormalizationMethod=None"
"NormalizationFactors=n/a	1"
"JpegImage="
"StdDev=Type 1"
"RatioFormulations=W1/W2 (/532)"
"Barcode="
"BackgroundSubtraction=LocalFeature"
"ImageOrigin=0, 0"
"JpegOrigin=3385, 1920"
"Creator=GenePix Pro 4.1.1.4"
"Scanner=GenePix 4000B [92870]"
"FocusPosition=0"
"Temperature=27.03"
"LinesAveraged=1"
"Comment="
"PMTGain=n/a	420"
"ScanPower=n/a	100"
"LaserPower=n/a	3.65"
"LaserOnTime=n/a	42823"
"Filters=n/a	"
"ScanRegion=672,384,3816,1656"
"Supplier="
"Block"	"Column"	"Row"	"Name"	"ID"	"Flags"	"Index"	"F532 Median"	"F532 Median - B532"
1	1	1	"ABC_N/P"	"90Mult_M8"	0	1	587	232
1	2	1	"spr1221"	"99Mult_A12"	0	2	602	252
1	3	1	"spr1403"	"91Mult_E12"	0	3	467	131
1	4	1	"spr1496"	"92Mult_I12"	-50	4	411	62
1	5	1	"ABC_NP"	"100Mult_M12"	0	5	643	272
1	6	1	"SP_0462"	"77CellW_A16"	0	6	620	242
1	7	1	"SP_0464"	"81CellW_E16"	-50	7	457	76
1	8	1	"Buffer"	"Normaliz_I16"	-50	8	385	12
1	9	1	"Buffer"	"Normaliz_M16"	-50	9	384	6
1	1	2	"SP_0462"	"77CellW_A16"	0	10	663	290
1	2	2	"SP_0464"	"81CellW_E16"	-50	11	440	43
1	3	2	"fstH"	"84Mult_A4"	0	12	1573	1097
1	4	2	"comA"	"85Mult_E4"	-50	13	656	166
1	5	2	"zmpB"	"86Mult_I4"	0	14	477	23
1	6	2	"spr0601"	"98Mult_M4"	0	15	908	331
1	7	2	"celB"	"87Mult_A8"	-50	16	495	102
1	8	2	"iga"	"88Mult_E8"	0	17	907	545
1	9	2	"glnP"	"89Mult_I8"	-50	18	488	92
1	1	3	"spr0601"	"98Mult_M4"	0	19	594	249
1	2	3	"celB"	"87Mult_A8"	-50	20	406	59
1	3	3	"iga"	"88Mult_E8"	0	21	622	273
1	4	3	"glnP"	"89Mult_I8"	0	22	685	197
1	5	3	"ABC_N/P"	"90Mult_M8"	-50	23	446	47
1	6	3	"spr1221"	"99Mult_A12"	0	24	554	150
1	7	3	"spr1403"	"91Mult_E12"	-50	25	467	52
1	8	3	"spr1496"	"92Mult_I12"	-50	26	468	86
1	9	3	"ABC_NP"	"100Mult_M12"	0	27	568	181
1	1	4	"spr1221"	"99Mult_A12"	0	28	471	188
1	2	4	"spr1403"	"91Mult_E12"	-50	29	371	30
1	3	4	"spr1496"	"92Mult_I12"	-50	30	361	35
1	4	4	"ABC_NP"	"100Mult_M12"	-50	31	518	155
1	5	4	"SP_0462"	"77CellW_A16"	-50	32	577	169
1	6	4	"SP_0464"	"81CellW_E16"	-50	33	426	17
1	7	4	"fstH"	"84Mult_A4"	0	34	1570	1054
1	8	4	"comA"	"85Mult_E4"	0	35	604	172
1	9	4	"zmpB"	"86Mult_I4"	0	36	716	307
1	1	5	"SP_0464"	"81CellW_E16"	0	37	361	110
1	2	5	"fstH"	"84Mult_A4"	0	38	1577	1110
1	3	5	"comA"	"85Mult_E4"	-50	39	578	186
1	4	5	"zmpB"	"86Mult_I4"	0	40	395	47
1	5	5	"spr0601"	"98Mult_M4"	0	41	713	290
1	6	5	"celB"	"87Mult_A8"	-50	42	469	49
1	7	5	"iga"	"88Mult_E8"	0	43	604	214
1	8	5	"glnP"	"89Mult_I8"	-50	44	578	176
1	9	5	"ABC_N/P"	"90Mult_M8"	-50	45	433	36
1	1	6	"celB"	"87Mult_A8"	0	46	357	157
1	2	6	"iga"	"88Mult_E8"	0	47	523	277
1	3	6	"glnP"	"89Mult_I8"	-50	48	294	37
1	4	6	"ABC_N/P"	"90Mult_M8"	-50	49	319	47
1	5	6	"spr1221"	"99Mult_A12"	-50	50	526	208
1	6	6	"spr1403"	"91Mult_E12"	0	51	475	52
1	7	6	"spr1496"	"92Mult_I12"	-50	52	423	42
1	8	6	"ABC_NP"	"100Mult_M12"	0	53	737	357
1	9	6	"SP_0462"	"77CellW_A16"	0	54	655	276
1	1	7	"spr1403"	"91Mult_E12"	0	55	360	158
1	2	7	"spr1496"	"92Mult_I12"	0	56	274	75
1	3	7	"ABC_NP"	"100Mult_M12"	0	57	474	255
1	4	7	"SP_0462"	"77CellW_A16"	0	58	526	256
1	5	7	"SP_0464"	"81CellW_E16"	0	59	384	93
1	6	7	"fstH"	"84Mult_A4"	0	60	1681	1200
1	7	7	"comA"	"85Mult_E4"	0	61	566	178
1	8	7	"zmpB"	"86Mult_I4"	0	62	450	47
1	9	7	"spr0601"	"98Mult_M4"	0	63	774	377
1	1	8	"fstH"	"84Mult_A4"	0	64	1764	1546
1	2	8	"comA"	"85Mult_E4"	0	65	509	300
1	3	8	"zmpB"	"86Mult_I4"	0	66	467	276
1	4	8	"spr0601"	"98Mult_M4"	0	67	661	457
1	5	8	"celB"	"87Mult_A8"	0	68	354	158
1	6	8	"iga"	"88Mult_E8"	0	69	525	286
1	7	8	"glnP"	"89Mult_I8"	0	70	335	84
1	8	8	"ABC_N/P"	"90Mult_M8"	0	71	365	78
1	9	8	"spr1221"	"99Mult_A12"	0	72	637	338
2	1	1	"lytB"	"31CellW_N8"	0	73	1252	1104
2	2	1	"prtA"	"20CellW_B12"	0	74	2457	2327
2	3	1	"bgaA"	"43CellW_F12"	0	75	1619	1491
2	4	1	"nanA"	"46CellW_J12"	0	76	1016	880
2	5	1	"spr1652/pfbA"	"25CellW_N12"	0	77	963	824
2	6	1	"nisP"	"39CellW_B16"	0	78	1490	1336
2	7	1	"spr1906"	"73CellW_F16"	0	79	558	411
2	8	1	"Buffer"	"Normaliz_J16"	-50	80	126	-2
2	9	1	"Buffer"	"Normaliz_N16"	-50	81	135	4
2	1	2	"nisP"	"39CellW_B16"	0	82	1171	1021
2	2	2	"spr1906"	"73CellW_F16"	0	83	745	570
2	3	2	"psrP"	"71CellW_B4"	-50	84	6567	5121
2	4	2	"pblB_nt"	"48CellW_F4"	0	85	510	-93
2	5	2	"pblB_ct"	"49CellW_J4"	0	86	1096	880
2	6	2	"spr0075/pfbB"	"24CellW_N4"	-50	87	5015	2716
2	7	2	"pulA"	"19CellW_B8"	-50	88	7984	4705
2	8	2	"hysA"	"51CellW_F8"	0	89	8759	8590
2	9	2	"spr0328"	"26CellW_J8"	0	90	1765	1602
2	1	3	"spr0075/pfbB"	"24CellW_N4"	0	91	4482	4298
2	2	3	"pulA"	"19CellW_B8"	0	92	1457	1300
2	3	3	"hysA"	"51CellW_F8"	0	93	7300	7157
2	4	3	"spr0328"	"26CellW_J8"	0	94	1446	1267
2	5	3	"lytB"	"31CellW_N8"	0	95	789	627
2	6	3	"prtA"	"20CellW_B12"	0	96	1543	1346
2	7	3	"bgaA"	"43CellW_F12"	0	97	1005	432
2	8	3	"nanA"	"46CellW_J12"	0	98	995	760
2	9	3	"spr1652/pfbA"	"25CellW_N12"	0	99	1905	1544
2	1	4	"prtA"	"20CellW_B12"	0	100	1839	1678
2	2	4	"bgaA"	"43CellW_F12"	-50	101	803	632
2	3	4	"nanA"	"46CellW_J12"	0	102	978	831
2	4	4	"spr1652/pfbA"	"25CellW_N12"	0	103	1218	1050
2	5	4	"nisP"	"39CellW_B16"	0	104	1318	1096
2	6	4	"spr1906"	"73CellW_F16"	0	105	864	679
2	7	4	"psrP"	"71CellW_B4"	-50	106	1300	732
2	8	4	"pblB_nt"	"48CellW_F4"	0	107	462	147
2	9	4	"pblB_ct"	"49CellW_J4"	0	108	1170	985
2	1	5	"spr1906"	"73CellW_F16"	0	109	457	301
2	2	5	"psrP"	"71CellW_B4"	0	110	6357	4220
2	3	5	"pblB_nt"	"48CellW_F4"	0	111	1705	757
2	4	5	"pblB_ct"	"49CellW_J4"	0	112	1488	548
2	5	5	"spr0075/pfbB"	"24CellW_N4"	0	113	3810	2772
2	6	5	"pulA"	"19CellW_B8"	0	114	6259	6053
2	7	5	"hysA"	"51CellW_F8"	0	115	8054	7735
2	8	5	"spr0328"	"26CellW_J8"	0	116	1306	1080
2	9	5	"lytB"	"31CellW_N8"	0	117	746	576
2	1	6	"pulA"	"19CellW_B8"	0	118	717	547
2	2	6	"hysA"	"51CellW_F8"	0	119	4053	3721
2	3	6	"spr0328"	"26CellW_J8"	0	120	1946	1750
2	4	6	"lytB"	"31CellW_N8"	0	121	1260	1076
2	5	6	"prtA"	"20CellW_B12"	0	122	1989	1756
2	6	6	"bgaA"	"43CellW_F12"	0	123	2659	2162
2	7	6	"nanA"	"46CellW_J12"	0	124	1005	696
2	8	6	"spr1652/pfbA"	"25CellW_N12"	0	125	1055	861
2	9	6	"nisP"	"39CellW_B16"	0	126	1272	1104
2	1	7	"bgaA"	"43CellW_F12"	0	127	1551	1380
2	2	7	"nanA"	"46CellW_J12"	0	128	1045	848
2	3	7	"spr1652/pfbA"	"25CellW_N12"	0	129	2825	2601
2	4	7	"nisP"	"39CellW_B16"	0	130	1037	824
2	5	7	"spr1906"	"73CellW_F16"	0	131	368	72
2	6	7	"psrP"	"71CellW_B4"	0	132	6857	5457
2	7	7	"pblB_nt"	"48CellW_F4"	0	133	446	82
2	8	7	"pblB_ct"	"49CellW_J4"	0	134	1046	651
2	9	7	"spr0075/pfbB"	"24CellW_N4"	0	135	4456	4223
2	1	8	"psrP"	"71CellW_B4"	0	136	1012	842
2	2	8	"pblB_nt"	"48CellW_F4"	0	137	447	264
2	3	8	"pblB_ct"	"49CellW_J4"	0	138	1210	1012
2	4	8	"spr0075/pfbB"	"24CellW_N4"	0	139	3985	3754
2	5	8	"pulA"	"19CellW_B8"	0	140	1469	1253
2	6	8	"hysA"	"51CellW_F8"	0	141	3767	3572
2	7	8	"spr0328"	"26CellW_J8"	0	142	1385	1175
2	8	8	"lytB"	"31CellW_N8"	0	143	2501	2276
2	9	8	"prtA"	"20CellW_B12"	0	144	1972	1789
3	1	1	"nanB"	"58Secret_O8"	0	145	1431	1282
3	2	1	"spr1875"	"7Secret_C12"	0	146	1512	1402
3	3	1	"galU"	"21Secret_G12"	0	147	1395	1297
3	4	1	"cbpA"	"5Secret_K12"	0	148	6455	6355
3	5	1	"gsp_781"	"2Secret_O12"	0	149	3266	3138
3	6	1	"Control_1"	"C16"	0	150	5465	5322
3	7	1	"Control_2"	"G16"	-50	151	110	12
3	8	1	"Buffer"	"Normaliz_K16"	-50	152	87	-19
3	9	1	"Buffer"	"Normaliz_O16"	-50	153	92	-8
3	1	2	"Control_1"	"C16"	0	154	2630	2257
3	2	2	"Control_2"	"G16"	-50	155	100	-94
3	3	2	"bloodAB"	"59Secret_C4"	0	156	1086	946
3	4	2	"strH"	"32Secret_G4"	0	157	854	716
3	5	2	"lysM"	"50Secret_K4"	0	158	1246	983
3	6	2	"lytB"	"63Secret_O4"	0	159	1232	939
3	7	2	"phtE"	"45Secret_C8"	0	160	1311	1149
3	8	2	"spr0931"	"36Secret_G8"	0	161	1143	1030
3	9	2	"lytC"	"56Secret_K8"	0	162	2609	2504
3	1	3	"lytB"	"63Secret_O4"	0	163	896	602
3	2	3	"phtE"	"45Secret_C8"	0	164	942	753
3	3	3	"spr0931"	"36Secret_G8"	0	165	958	817
3	4	3	"lytC"	"56Secret_K8"	0	166	2440	2313
3	5	3	"nanB"	"58Secret_O8"	0	167	2179	2042
3	6	3	"spr1875"	"7Secret_C12"	0	168	2038	1877
3	7	3	"galU"	"21Secret_G12"	0	169	1738	1519
3	8	3	"cbpA"	"5Secret_K12"	0	170	7320	7128
3	9	3	"gsp_781"	"2Secret_O12"	0	171	3777	3636
3	1	4	"spr1875"	"7Secret_C12"	0	172	1394	1232
3	2	4	"galU"	"21Secret_G12"	0	173	1274	1167
3	3	4	"cbpA"	"5Secret_K12"	0	174	6307	6208
3	4	4	"gsp_781"	"2Secret_O12"	0	175	3050	2951
3	5	4	"Control_1"	"C16"	0	176	5754	5659
3	6	4	"Control_2"	"G16"	-50	177	128	21
3	7	4	"bloodAB"	"59Secret_C4"	0	178	1052	849
3	8	4	"strH"	"32Secret_G4"	0	179	929	669
3	9	4	"lysM"	"50Secret_K4"	0	180	1170	945
3	1	5	"Control_2"	"G16"	-50	181	109	-18
3	2	5	"bloodAB"	"59Secret_C4"	0	182	996	845
3	3	5	"strH"	"32Secret_G4"	0	183	828	700
3	4	5	"lysM"	"50Secret_K4"	0	184	1221	1121
3	5	5	"lytB"	"63Secret_O4"	0	185	1139	1032
3	6	5	"phtE"	"45Secret_C8"	0	186	1321	1212
3	7	5	"spr0931"	"36Secret_G8"	0	187	1034	905
3	8	5	"lytC"	"56Secret_K8"	0	188	2530	2332
3	9	5	"nanB"	"58Secret_O8"	0	189	2346	2170
3	1	6	"phtE"	"45Secret_C8"	0	190	1102	973
3	2	6	"spr0931"	"36Secret_G8"	0	191	915	784
3	3	6	"lytC"	"56Secret_K8"	0	192	2452	2336
3	4	6	"nanB"	"58Secret_O8"	0	193	1876	1779
3	5	6	"spr1875"	"7Secret_C12"	0	194	1724	1582
3	6	6	"galU"	"21Secret_G12"	0	195	1608	1429
3	7	6	"cbpA"	"5Secret_K12"	0	196	6950	6749
3	8	6	"gsp_781"	"2Secret_O12"	0	197	3475	3339
3	9	6	"Control_1"	"C16"	0	198	6124	5978
3	1	7	"galU"	"21Secret_G12"	0	199	1387	1282
3	2	7	"cbpA"	"5Secret_K12"	0	200	6577	6470
3	3	7	"gsp_781"	"2Secret_O12"	0	201	3049	2949
3	4	7	"Control_1"	"C16"	0	202	6210	6116
3	5	7	"Control_2"	"G16"	-50	203	133	4
3	6	7	"bloodAB"	"59Secret_C4"	0	204	1176	1012
3	7	7	"strH"	"32Secret_G4"	0	205	882	511
3	8	7	"lysM"	"50Secret_K4"	0	206	1255	1047
3	9	7	"lytB"	"63Secret_O4"	0	207	1132	1016
3	1	8	"bloodAB"	"59Secret_C4"	0	208	1148	1047
3	2	8	"strH"	"32Secret_G4"	0	209	886	785
3	3	8	"lysM"	"50Secret_K4"	0	210	1130	1039
3	4	8	"lytB"	"63Secret_O4"	0	211	1258	1158
3	5	8	"phtE"	"45Secret_C8"	0	212	1102	993
3	6	8	"spr0931"	"36Secret_G8"	0	213	1047	936
3	7	8	"lytC"	"56Secret_K8"	0	214	2443	2292
3	8	8	"nanB"	"58Secret_O8"	0	215	2142	1940
3	9	8	"spr1875"	"7Secret_C12"	0	216	2298	2180
4	1	1	"Control_10"	"P8"	-50	217	166	61
4	2	1	"Control_11"	"D12"	-50	218	231	121
4	3	1	"Control_12"	"H12"	-50	219	226	108
4	4	1	"Buffer"	"Normaliz_L12"	-50	220	308	190
4	5	1	"Buffer"	"Normaliz_P12"	-50	221	157	54
4	6	1	"Control+"	"Rango0.2_D16"	-50	222	2298	2191
4	7	1	"Control+"	"Rango0.1_H16"	-50	223	333	221
4	8	1	"Buffer"	"Normaliz_L16"	-50	224	425	318
4	9	1	"Buffer"	"Normaliz_P16"	-50	225	152	58
4	1	2	"Control+"	"Rango0.2_D16"	-50	226	2774	2656
4	2	2	"Control+"	"Rango0.1_H16"	-50	227	2154	1154
4	3	2	"Control_3"	"D4"	-50	228	1205	355
4	4	2	"Control_4"	"H4"	-50	229	1669	918
4	5	2	"Control_5"	"L4"	-50	230	327	171
4	6	2	"Control_6"	"P4"	-50	231	117	-8
4	7	2	"Control_7"	"D8"	-50	232	2098	1180
4	8	2	"Control_8"	"H8"	-50	233	1325	384
4	9	2	"Control_9"	"L8"	-50	234	403	267
4	1	3	"Control_6"	"P4"	-50	235	101	-13
4	2	3	"Control_7"	"D8"	-50	236	3032	1119
4	3	3	"Control_8"	"H8"	-50	237	1695	438
4	4	3	"Control_9"	"L8"	-50	238	250	101
4	5	3	"Control_10"	"P8"	-50	239	449	324
4	6	3	"Control_11"	"D12"	-50	240	97	-10
4	7	3	"Control_12"	"H12"	-50	241	408	286
4	8	3	"Buffer"	"Normaliz_L12"	-50	242	251	127
4	9	3	"Buffer"	"Normaliz_P12"	-50	243	142	28
4	1	4	"Control_11"	"D12"	-50	244	99	0
4	2	4	"Control_12"	"H12"	-50	245	450	292
4	3	4	"Buffer"	"Normaliz_L12"	-50	246	284	85
4	4	4	"Buffer"	"Normaliz_P12"	-50	247	136	-6
4	5	4	"Control+"	"Rango0.2_D16"	-50	248	2783	2572
4	6	4	"Control+"	"Rango0.1_H16"	-50	249	573	-601
4	7	4	"Control_3"	"D4"	-50	250	377	-554
4	8	4	"Control_4"	"H4"	-50	251	2159	1829
4	9	4	"Control_5"	"L4"	-50	252	164	56
4	1	5	"Control+"	"Rango0.1_H16"	-50	253	794	689
4	2	5	"Control_3"	"D4"	-50	254	1616	328
4	3	5	"Control_4"	"H4"	-50	255	1396	622
4	4	5	"Control_5"	"L4"	-50	256	444	254
4	5	5	"Control_6"	"P4"	-50	257	197	50
4	6	5	"Control_7"	"D8"	-50	258	1819	1392
4	7	5	"Control_8"	"H8"	-50	259	1555	242
4	8	5	"Control_9"	"L8"	-50	260	1184	908
4	9	5	"Control_10"	"P8"	-50	261	179	70
4	1	6	"Control_7"	"D8"	-50	262	122	16
4	2	6	"Control_8"	"H8"	-50	263	2320	1000
4	3	6	"Control_9"	"L8"	-50	264	516	278
4	4	6	"Control_10"	"P8"	-50	265	163	46
4	5	6	"Control_11"	"D12"	-50	266	117	11
4	6	6	"Control_12"	"H12"	0	267	749	645
4	7	6	"Buffer"	"Normaliz_L12"	-50	268	160	37
4	8	6	"Buffer"	"Normaliz_P12"	-50	269	121	10
4	9	6	"Control+"	"Rango0.2_D16"	0	270	1936	1811
4	1	7	"Control_12"	"H12"	-50	271	151	53
4	2	7	"Buffer"	"Normaliz_L12"	-50	272	364	231
4	3	7	"Buffer"	"Normaliz_P12"	-50	273	530	379
4	4	7	"Control+"	"Rango0.2_D16"	-50	274	2884	2733
4	5	7	"Control+"	"Rango0.1_H16"	-50	275	228	-60
4	6	7	"Control_3"	"D4"	-50	276	395	-438
4	7	7	"Control_4"	"H4"	-50	277	2066	1808
4	8	7	"Control_5"	"L4"	-50	278	118	6
4	9	7	"Control_6"	"P4"	-50	279	289	175
4	1	8	"Control_3"	"D4"	-50	280	102	5
4	2	8	"Control_4"	"H4"	-50	281	2073	1920
4	3	8	"Control_5"	"L4"	-50	282	182	40
4	4	8	"Control_6"	"P4"	-50	283	159	38
4	5	8	"Control_7"	"D8"	-50	284	843	713
4	6	8	"Control_8"	"H8"	-50	285	2012	1320
4	7	8	"Control_9"	"L8"	-50	286	288	180
4	8	8	"Control_10"	"P8"	-50	287	195	92
4	9	8	"Control_11"	"D12"	-50	288	93	-11
5	1	1	"GADPH"	"68Cyt_M7"	0	289	2921	2799
5	2	1	"abc_sbp_2"	"30Lip_A11"	0	290	2778	2634
5	3	1	"abc_sbp"	"29Lip_E11"	0	291	1691	1556
5	4	1	"spr0174"	"79Lip_I11"	-50	292	107	-11
5	5	1	"aliA"	"10Lip_M11"	0	293	1603	1476
5	6	1	"slrA"	"17Lip_A15"	0	294	1811	1683
5	7	1	"spr0747"	"37Lip_E15"	0	295	2311	2197
5	8	1	"Buffer"	"Normaliz_I15"	-50	296	104	1
5	9	1	"Buffer"	"Normaliz_M15"	-50	297	108	6
5	1	2	"slrA"	"17Lip_A15"	0	298	1611	1473
5	2	2	"spr0747"	"37Lip_E15"	0	299	1939	1679
5	3	2	"spxB"	"13Cyt_A3"	0	300	4492	3491
5	4	2	"clpP"	"66Cyt_E3"	0	301	3095	2843
5	5	2	"pavA"	"69Cyt_I3"	0	302	2486	2226
5	6	2	"eno"	"14Cyt_M3"	0	303	5131	4866
5	7	2	"PppA"	"70Cyt_A7"	0	304	2330	2149
5	8	2	"ply"	"11Cyt_E7"	0	305	7137	7012
5	9	2	"lytA"	"12Cyt_I7"	0	306	10966	10854
5	1	3	"eno"	"14Cyt_M3"	0	307	5051	4914
5	2	3	"PppA"	"70Cyt_A7"	0	308	1847	1680
5	3	3	"ply"	"11Cyt_E7"	0	309	3686	3531
5	4	3	"lytA"	"12Cyt_I7"	0	310	8870	8206
5	5	3	"GADPH"	"68Cyt_M7"	0	311	2716	2479
5	6	3	"abc_sbp_2"	"30Lip_A11"	0	312	2462	2270
5	7	3	"abc_sbp"	"29Lip_E11"	0	313	2501	2201
5	8	3	"spr0174"	"79Lip_I11"	-50	314	124	-48
5	9	3	"aliA"	"10Lip_M11"	0	315	2416	2272
5	1	4	"abc_sbp_2"	"30Lip_A11"	0	316	2587	2455
5	2	4	"abc_sbp"	"29Lip_E11"	0	317	3268	3060
5	3	4	"spr0174"	"79Lip_I11"	-50	318	118	-43
5	4	4	"aliA"	"10Lip_M11"	0	319	1335	749
5	5	4	"slrA"	"17Lip_A15"	0	320	1476	1185
5	6	4	"spr0747"	"37Lip_E15"	0	321	1626	1470
5	7	4	"spxB"	"13Cyt_A3"	0	322	2492	2050
5	8	4	"clpP"	"66Cyt_E3"	0	323	2506	2289
5	9	4	"pavA"	"69Cyt_I3"	0	324	2550	2295
5	1	5	"spr0747"	"37Lip_E15"	0	325	2051	1925
5	2	5	"spxB"	"13Cyt_A3"	0	326	4294	4003
5	3	5	"clpP"	"66Cyt_E3"	0	327	3526	3320
5	4	5	"pavA"	"69Cyt_I3"	0	328	2492	2263
5	5	5	"eno"	"14Cyt_M3"	0	329	4987	4748
5	6	5	"PppA"	"70Cyt_A7"	0	330	1954	1789
5	7	5	"ply"	"11Cyt_E7"	0	331	4308	4121
5	8	5	"lytA"	"12Cyt_I7"	0	332	9762	9432
5	9	5	"GADPH"	"68Cyt_M7"	0	333	2758	2435
5	1	6	"PppA"	"70Cyt_A7"	0	334	1633	1525
5	2	6	"ply"	"11Cyt_E7"	0	335	287	154
5	3	6	"lytA"	"12Cyt_I7"	0	336	8617	8392
5	4	6	"GADPH"	"68Cyt_M7"	0	337	2271	2004
5	5	6	"abc_sbp_2"	"30Lip_A11"	0	338	2286	2085
5	6	6	"abc_sbp"	"29Lip_E11"	0	339	1453	1241
5	7	6	"spr0174"	"79Lip_I11"	0	340	901	664
5	8	6	"aliA"	"10Lip_M11"	0	341	1160	891
5	9	6	"slrA"	"17Lip_A15"	0	342	1565	1352
5	1	7	"abc_sbp"	"29Lip_E11"	0	343	394	299
5	2	7	"spr0174"	"79Lip_I11"	0	344	355	250
5	3	7	"aliA"	"10Lip_M11"	0	345	643	496
5	4	7	"slrA"	"17Lip_A15"	0	346	901	736
5	5	7	"spr0747"	"37Lip_E15"	0	347	1553	1412
5	6	7	"spxB"	"13Cyt_A3"	0	348	1494	1333
5	7	7	"clpP"	"66Cyt_E3"	0	349	1738	1545
5	8	7	"pavA"	"69Cyt_I3"	0	350	1802	1585
5	9	7	"eno"	"14Cyt_M3"	0	351	3656	3456
5	1	8	"spxB"	"13Cyt_A3"	0	352	194	102
5	2	8	"clpP"	"66Cyt_E3"	0	353	342	238
5	3	8	"pavA"	"69Cyt_I3"	0	354	425	306
5	4	8	"eno"	"14Cyt_M3"	0	355	1113	968
5	5	8	"PppA"	"70Cyt_A7"	0	356	530	408
5	6	8	"ply"	"11Cyt_E7"	0	357	1528	1433
5	7	8	"lytA"	"12Cyt_I7"	0	358	2589	2489
5	8	8	"GADPH"	"68Cyt_M7"	0	359	838	687
5	9	8	"abc_sbp_2"	"30Lip_A11"	0	360	705	576
6	1	1	"psaA"	"6Lip_N7"	0	361	5642	5526
6	2	1	"ABC_SBP"	"57Lip_B11"	0	362	5052	4937
6	3	1	"ABC_SBP"	"52Lip_F11"	-50	363	222	81
6	4	1	"piuA"	"18Lip_J11"	0	364	2028	1783
6	5	1	"amiA"	"3Lip_N11"	0	365	1657	1424
6	6	1	"msmE"	"78Lip_B15"	0	366	3513	3274
6	7	1	"MalX"	"22Lip_F15"	0	367	2329	2100
6	8	1	"Buffer"	"Normaliz_J15"	-50	368	159	-17
6	9	1	"Buffer"	"Normaliz_N15"	0	369	255	79
6	1	2	"msmE"	"78Lip_B15"	0	370	1505	1388
6	2	2	"MalX"	"22Lip_F15"	0	371	787	544
6	3	2	"prsA_ppmA"	"16Lip_B3"	0	372	2248	1469
6	4	2	"lmb"	"33Lip_F3"	0	373	1783	1363
6	5	2	"piaA"	"15Lip_J3"	0	374	11424	11004
6	6	2	"phtA"	"55Lip_N3"	0	375	6701	5479
6	7	2	"glnH"	"28Lip_B7"	0	376	2570	2052
6	8	2	"pstS"	"80Lip_F7"	0	377	1558	1294
6	9	2	"aliB"	"1Lip_J7"	0	378	1781	1617
6	1	3	"phtA"	"55Lip_N3"	0	379	7049	6919
6	2	3	"glnH"	"28Lip_B7"	0	380	2795	2532
6	3	3	"pstS"	"80Lip_F7"	0	381	505	106
6	4	3	"aliB"	"1Lip_J7"	0	382	1249	881
6	5	3	"psaA"	"6Lip_N7"	0	383	4852	4586
6	6	3	"ABC_SBP"	"57Lip_B11"	0	384	4225	3832
6	7	3	"ABC_SBP"	"52Lip_F11"	0	385	1531	1161
6	8	3	"piuA"	"18Lip_J11"	0	386	1862	1656
6	9	3	"amiA"	"3Lip_N11"	0	387	1717	1557
6	1	4	"ABC_SBP"	"57Lip_B11"	0	388	4738	4565
6	2	4	"ABC_SBP"	"52Lip_F11"	0	389	676	329
6	3	4	"piuA"	"18Lip_J11"	0	390	1621	1384
6	4	4	"amiA"	"3Lip_N11"	0	391	1549	1326
6	5	4	"msmE"	"78Lip_B15"	0	392	1273	1058
6	6	4	"MalX"	"22Lip_F15"	0	393	473	174
6	7	4	"prsA_ppmA"	"16Lip_B3"	0	394	2246	1747
6	8	4	"lmb"	"33Lip_F3"	0	395	1959	1705
6	9	4	"piaA"	"15Lip_J3"	0	396	11861	11668
6	1	5	"MalX"	"22Lip_F15"	0	397	1239	325
6	2	5	"prsA_ppmA"	"16Lip_B3"	0	398	2514	717
6	3	5	"lmb"	"33Lip_F3"	0	399	1889	1485
6	4	5	"piaA"	"15Lip_J3"	0	400	11766	11478
6	5	5	"phtA"	"55Lip_N3"	0	401	7740	7488
6	6	5	"glnH"	"28Lip_B7"	0	402	2704	2438
6	7	5	"pstS"	"80Lip_F7"	0	403	1630	1309
6	8	5	"aliB"	"1Lip_J7"	0	404	1515	1237
6	9	5	"psaA"	"6Lip_N7"	0	405	5411	5213
6	1	6	"glnH"	"28Lip_B7"	0	406	2623	2384
6	2	6	"pstS"	"80Lip_F7"	0	407	624	260
6	3	6	"aliB"	"1Lip_J7"	0	408	1525	1143
6	4	6	"psaA"	"6Lip_N7"	0	409	5228	4505
6	5	6	"ABC_SBP"	"57Lip_B11"	0	410	4438	3962
6	6	6	"ABC_SBP"	"52Lip_F11"	0	411	1889	1525
6	7	6	"piuA"	"18Lip_J11"	0	412	1781	1493
6	8	6	"amiA"	"3Lip_N11"	0	413	1810	1605
6	9	6	"msmE"	"78Lip_B15"	0	414	1465	1317
6	1	7	"ABC_SBP"	"52Lip_F11"	0	415	436	195
6	2	7	"piuA"	"18Lip_J11"	0	416	1903	1624
6	3	7	"amiA"	"3Lip_N11"	0	417	1931	1648
6	4	7	"msmE"	"78Lip_B15"	0	418	1708	1342
6	5	7	"MalX"	"22Lip_F15"	0	419	1513	910
6	6	7	"prsA_ppmA"	"16Lip_B3"	0	420	2148	1668
6	7	7	"lmb"	"33Lip_F3"	0	421	1699	1437
6	8	7	"piaA"	"15Lip_J3"	0	422	9078	8940
6	9	7	"phtA"	"55Lip_N3"	0	423	5206	5058
6	1	8	"prsA_ppmA"	"16Lip_B3"	0	424	1191	1000
6	2	8	"lmb"	"33Lip_F3"	0	425	1160	950
6	3	8	"piaA"	"15Lip_J3"	0	426	5842	5640
6	4	8	"phtA"	"55Lip_N3"	0	427	3803	3606
6	5	8	"glnH"	"28Lip_B7"	0	428	1469	1300
6	6	8	"pstS"	"80Lip_F7"	0	429	829	680
6	7	8	"aliB"	"1Lip_J7"	0	430	659	519
6	8	8	"psaA"	"6Lip_N7"	0	431	1736	1609
6	9	8	"ABC_SBP"	"57Lip_B11"	0	432	913	731
7	1	1	"cbpF"	"74N_term_wCS_O7"	0	433	2779	2671
7	2	1	"spr0693"	"34N_term_C11"	0	434	3060	2948
7	3	1	"ezrA"	"75N_term_G11"	0	435	814	707
7	4	1	"pepXP"	"72N_term_K11"	0	436	849	740
7	5	1	"phtD"	"44N_term_O11"	0	437	475	377
7	6	1	"phpA"	"27N_term_C15"	0	438	3820	3723
7	7	1	"srtA"	"64N_term_wCS_G15"	0	439	1636	1526
7	8	1	"Buffer"	"Normaliz_K15"	-50	440	93	-5
7	9	1	"Buffer"	"Normaliz_O15"	0	441	109	20
7	1	2	"phpA"	"27N_term_C15"	0	442	3321	3204
7	2	2	"srtA"	"64N_term_wCS_G15"	0	443	724	532
7	3	2	"adcA"	"23Lip_C3"	-50	444	1548	737
7	4	2	"sp_2093"	"76N_term_G3"	-50	445	1111	272
7	5	2	"comB"	"54N_term_K3"	0	446	515	391
7	6	2	"pspA"	"4N_term_O3"	0	447	2589	2435
7	7	2	"pbpX"	"41N_term_C7"	-50	448	1766	924
7	8	2	"pbpA"	"9N_term_G7"	0	449	780	652
7	9	2	"spr0334"	"42Cyt_TMH_K7"	0	450	1096	994
7	1	3	"pspA"	"4N_term_O3"	-50	451	3695	3554
7	2	3	"pbpX"	"41N_term_C7"	0	452	1522	1226
7	3	3	"pbpA"	"9N_term_G7"	0	453	434	314
7	4	3	"spr0334"	"42Cyt_TMH_K7"	0	454	713	401
7	5	3	"cbpF"	"74N_term_wCS_O7"	0	455	773	664
7	6	3	"spr0693"	"34N_term_C11"	0	456	2927	2794
7	7	3	"ezrA"	"75N_term_G11"	-50	457	1930	953
7	8	3	"pepXP"	"72N_term_K11"	-50	458	1082	807
7	9	3	"phtD"	"44N_term_O11"	0	459	760	669
7	1	4	"spr0693"	"34N_term_C11"	0	460	3100	2967
7	2	4	"ezrA"	"75N_term_G11"	0	461	832	465
7	3	4	"pepXP"	"72N_term_K11"	0	462	1049	922
7	4	4	"phtD"	"44N_term_O11"	0	463	1418	823
7	5	4	"phpA"	"27N_term_C15"	-50	464	2862	2440
7	6	4	"srtA"	"64N_term_wCS_G15"	-50	465	922	121
7	7	4	"adcA"	"23Lip_C3"	-50	466	2253	928
7	8	4	"sp_2093"	"76N_term_G3"	0	467	1149	148
7	9	4	"comB"	"54N_term_K3"	0	468	817	722
7	1	5	"srtA"	"64N_term_wCS_G15"	-50	469	637	521
7	2	5	"adcA"	"23Lip_C3"	-50	470	1093	381
7	3	5	"sp_2093"	"76N_term_G3"	-50	471	1010	444
7	4	5	"comB"	"54N_term_K3"	0	472	1014	45
7	5	5	"pspA"	"4N_term_O3"	-50	473	3803	1271
7	6	5	"pbpX"	"41N_term_C7"	-50	474	1450	474
7	7	5	"pbpA"	"9N_term_G7"	-50	475	1246	214
7	8	5	"spr0334"	"42Cyt_TMH_K7"	-50	476	751	254
7	9	5	"cbpF"	"74N_term_wCS_O7"	0	477	803	708
7	1	6	"pbpX"	"41N_term_C7"	0	478	803	704
7	2	6	"pbpA"	"9N_term_G7"	-50	479	480	-21
7	3	6	"spr0334"	"42Cyt_TMH_K7"	-50	480	503	163
7	4	6	"cbpF"	"74N_term_wCS_O7"	-50	481	774	650
7	5	6	"spr0693"	"34N_term_C11"	-50	482	2660	2432
7	6	6	"ezrA"	"75N_term_G11"	-50	483	852	653
7	7	6	"pepXP"	"72N_term_K11"	-50	484	674	383
7	8	6	"phtD"	"44N_term_O11"	0	485	1514	1384
7	9	6	"phpA"	"27N_term_C15"	0	486	3463	3365
7	1	7	"ezrA"	"75N_term_G11"	0	487	246	148
7	2	7	"pepXP"	"72N_term_K11"	0	488	747	572
7	3	7	"phtD"	"44N_term_O11"	0	489	389	304
7	4	7	"phpA"	"27N_term_C15"	0	490	1228	1126
7	5	7	"srtA"	"64N_term_wCS_G15"	0	491	1280	970
7	6	7	"adcA"	"23Lip_C3"	-50	492	532	241
7	7	7	"sp_2093"	"76N_term_G3"	-50	493	297	108
7	8	7	"comB"	"54N_term_K3"	0	494	182	33
7	9	7	"pspA"	"4N_term_O3"	0	495	2154	1932
7	1	8	"adcA"	"23Lip_C3"	0	496	142	65
7	2	8	"sp_2093"	"76N_term_G3"	0	497	125	37
7	3	8	"comB"	"54N_term_K3"	0	498	106	30
7	4	8	"pspA"	"4N_term_O3"	0	499	511	427
7	5	8	"pbpX"	"41N_term_C7"	0	500	257	167
7	6	8	"pbpA"	"9N_term_G7"	0	501	136	57
7	7	8	"spr0334"	"42Cyt_TMH_K7"	-50	502	175	93
7	8	8	"cbpF"	"74N_term_wCS_O7"	-50	503	115	37
7	9	8	"spr0693"	"34N_term_C11"	0	504	564	491
8	1	1	"pbp1b"	"47Cyt_TMH_P7"	0	505	2616	2378
8	2	1	"pcpA"	"62N_term_wCS_D11"	0	506	3800	3582
8	3	1	"sphtra"	"8N_term_H11"	0	507	1008	-73
8	4	1	"cps4C"	"97Mult_L11"	0	508	2731	2512
8	5	1	"rrgB"	"95Mult_P11"	0	509	1916	1705
8	6	1	"TMP"	"96Mult_D15"	-50	510	1215	977
8	7	1	"LambdaSa04"	"94Mult_H15"	0	511	2329	2153
8	8	1	"Buffer"	"Normaliz_L15"	-50	512	167	47
8	9	1	"Buffer"	"Normaliz_P15"	-50	513	102	1
8	1	2	"TMP"	"96Mult_D15"	0	514	1044	685
8	2	2	"LambdaSa04"	"94Mult_H15"	-50	515	3916	2585
8	3	2	"potD"	"65N_term_D3"	-50	516	3871	283
8	4	2	"pgdA"	"40N_term_H3"	0	517	4202	3115
8	5	2	"spr1370"	"38Cyt_TMH_L3"	-50	518	885	507
8	6	2	"spr1418"	"82N_term_P3"	0	519	3391	3023
8	7	2	"stkP"	"67Cyt_TMH_D7"	0	520	2130	1644
8	8	2	"spr1584"	"83N_term_H7"	-50	521	1262	1023
8	9	2	"pbp2A"	"53N_term_L7"	0	522	3989	3859
8	1	3	"spr1418"	"82N_term_P3"	0	523	3203	2791
8	2	3	"stkP"	"67Cyt_TMH_D7"	-50	524	2450	1427
8	3	3	"spr1584"	"83N_term_H7"	0	525	963	635
8	4	3	"pbp2A"	"53N_term_L7"	0	526	3370	3068
8	5	3	"pbp1b"	"47Cyt_TMH_P7"	0	527	2703	2453
8	6	3	"pcpA"	"62N_term_wCS_D11"	-50	528	3351	2086
8	7	3	"sphtra"	"8N_term_H11"	-50	529	3104	168
8	8	3	"cps4C"	"97Mult_L11"	0	530	776	-590
8	9	3	"rrgB"	"95Mult_P11"	0	531	535	365
8	1	4	"pcpA"	"62N_term_wCS_D11"	0	532	957	709
8	2	4	"sphtra"	"8N_term_H11"	-50	533	2631	1534
8	3	4	"cps4C"	"97Mult_L11"	0	534	1031	573
8	4	4	"rrgB"	"95Mult_P11"	0	535	1407	1159
8	5	4	"TMP"	"96Mult_D15"	0	536	1779	1534
8	6	4	"LambdaSa04"	"94Mult_H15"	0	537	1363	560
8	7	4	"potD"	"65N_term_D3"	-50	538	3460	433
8	8	4	"pgdA"	"40N_term_H3"	-50	539	3657	1571
8	9	4	"spr1370"	"38Cyt_TMH_L3"	0	540	6174	6008
8	1	5	"LambdaSa04"	"94Mult_H15"	0	541	653	511
8	2	5	"potD"	"65N_term_D3"	-50	542	3793	598
8	3	5	"pgdA"	"40N_term_H3"	-50	543	3621	794
8	4	5	"spr1370"	"38Cyt_TMH_L3"	-50	544	2334	2027
8	5	5	"spr1418"	"82N_term_P3"	-50	545	2902	2552
8	6	5	"stkP"	"67Cyt_TMH_D7"	-50	546	2560	2264
8	7	5	"spr1584"	"83N_term_H7"	0	547	1083	774
8	8	5	"pbp2A"	"53N_term_L7"	-50	548	2366	2059
8	9	5	"pbp1b"	"47Cyt_TMH_P7"	0	549	3061	2915
8	1	6	"stkP"	"67Cyt_TMH_D7"	0	550	2270	2126
8	2	6	"spr1584"	"83N_term_H7"	-50	551	3104	1176
8	3	6	"pbp2A"	"53N_term_L7"	-50	552	2993	2475
8	4	6	"pbp1b"	"47Cyt_TMH_P7"	-50	553	1110	902
8	5	6	"pcpA"	"62N_term_wCS_D11"	0	554	2631	2369
8	6	6	"sphtra"	"8N_term_H11"	-50	555	2335	2035
8	7	6	"cps4C"	"97Mult_L11"	0	556	1832	1518
8	8	6	"rrgB"	"95Mult_P11"	0	557	2124	1811
8	9	6	"TMP"	"96Mult_D15"	0	558	1057	833
8	1	7	"sphtra"	"8N_term_H11"	0	559	473	366
8	2	7	"cps4C"	"97Mult_L11"	-50	560	1387	827
8	3	7	"rrgB"	"95Mult_P11"	0	561	975	774
8	4	7	"TMP"	"96Mult_D15"	0	562	564	433
8	5	7	"LambdaSa04"	"94Mult_H15"	-50	563	223	56
8	6	7	"potD"	"65N_term_D3"	-50	564	1444	926
8	7	7	"pgdA"	"40N_term_H3"	-50	565	1481	1038
8	8	7	"spr1370"	"38Cyt_TMH_L3"	0	566	801	587
8	9	7	"spr1418"	"82N_term_P3"	0	567	1666	1515
8	1	8	"potD"	"65N_term_D3"	0	568	612	525
8	2	8	"pgdA"	"40N_term_H3"	-50	569	500	172
8	3	8	"spr1370"	"38Cyt_TMH_L3"	-50	570	165	79
8	4	8	"spr1418"	"82N_term_P3"	0	571	471	385
8	5	8	"stkP"	"67Cyt_TMH_D7"	0	572	319	222
8	6	8	"spr1584"	"83N_term_H7"	-50	573	297	214
8	7	8	"pbp2A"	"53N_term_L7"	-50	574	438	357
8	8	8	"pbp1b"	"47Cyt_TMH_P7"	-50	575	101	18
8	9	8	"pcpA"	"62N_term_wCS_D11"	0	576	419	339
