# Supplementary material for: Data in support of proteomic analysis of pneumococcal pediatric clinical isolates to construct a protein array
Source: Data Brief. 2016 Feb 5;6:917–22. doi: 10.1016/j.dib.2016.01.057 (PMC4758182; doi:10.1016/j.dib.2016.01.057)
Supplement: Supplementary file 4 — Supplementary material [file mmc4.zip › Protein array raw data/IgG/C2_S49_IgG-Cy3.txt]

ATF	1.0
31	9    
"Type=GenePix Export 3"
"DateTime=2013/12/20 10:24:37"
"Settings=C:\Documents and Settings\Usuario\Escritorio\Datos Usuarios\Alfonso\Escaneado 20-12-13\Suero 49\S49_IgG-Cy3.gps"
"GalFile=C:\Documents and Settings\Usuario\Escritorio\Datos Usuarios\Alfonso\Gals\Gal_Alfonso.2.gal"
"PixelSize=5"
"Wavelengths=n/a	532"
"ImageFiles=n/a	C:\Documents and Settings\Usuario\Escritorio\Datos Usuarios\Alfonso\Escaneado 20-12-13\Suero 49\S49_IgG-Cy3.tif 1"
"NormalizationMethod=None"
"NormalizationFactors=n/a	1"
"JpegImage="
"StdDev=Type 1"
"RatioFormulations=W1/W2 (/532)"
"Barcode="
"BackgroundSubtraction=LocalFeature"
"ImageOrigin=0, 0"
"JpegOrigin=3350, 1780"
"Creator=GenePix Pro 4.1.1.4"
"Scanner=GenePix 4000B [92870]"
"FocusPosition=0"
"Temperature=25.35"
"LinesAveraged=1"
"Comment="
"PMTGain=n/a	400"
"ScanPower=n/a	100"
"LaserPower=n/a	3.49"
"LaserOnTime=n/a	41860"
"Filters=n/a	"
"ScanRegion=560,232,3936,1760"
"Supplier=BioRobotics"
"ArrayerSoftwareName=TAS Application Suite (MicroGrid II)"
"ArrayerSoftwareVersion=2.2.2.5"
"Block"	"Column"	"Row"	"Name"	"ID"	"Flags"	"Index"	"F532 Median"	"F532 Median - B532"
1	1	1	"ABC_N/P"	"90Mult_M8"	0	1	1189	996
1	2	1	"spr1221"	"99Mult_A12"	0	2	1542	1358
1	3	1	"spr1403"	"91Mult_E12"	0	3	1667	1477
1	4	1	"spr1496"	"92Mult_I12"	0	4	1086	903
1	5	1	"ABC_NP"	"100Mult_M12"	0	5	3082	2890
1	6	1	"SP_0462"	"77CellW_A16"	0	6	2689	2475
1	7	1	"SP_0464"	"81CellW_E16"	0	7	2224	2015
1	8	1	"Buffer"	"Normaliz_I16"	-50	8	215	11
1	9	1	"Buffer"	"Normaliz_M16"	-50	9	206	1
1	1	2	"SP_0462"	"77CellW_A16"	0	10	2523	2332
1	2	2	"SP_0464"	"81CellW_E16"	0	11	1369	1197
1	3	2	"fstH"	"84Mult_A4"	0	12	2430	2266
1	4	2	"comA"	"85Mult_E4"	0	13	1020	854
1	5	2	"zmpB"	"86Mult_I4"	0	14	871	703
1	6	2	"spr0601"	"98Mult_M4"	0	15	1272	1090
1	7	2	"celB"	"87Mult_A8"	0	16	730	532
1	8	2	"iga"	"88Mult_E8"	0	17	2366	2165
1	9	2	"glnP"	"89Mult_I8"	0	18	566	361
1	1	3	"spr0601"	"98Mult_M4"	0	19	1347	1174
1	2	3	"celB"	"87Mult_A8"	0	20	524	374
1	3	3	"iga"	"88Mult_E8"	0	21	1376	1227
1	4	3	"glnP"	"89Mult_I8"	0	22	324	175
1	5	3	"ABC_N/P"	"90Mult_M8"	0	23	713	561
1	6	3	"spr1221"	"99Mult_A12"	0	24	1096	923
1	7	3	"spr1403"	"91Mult_E12"	0	25	1281	1092
1	8	3	"spr1496"	"92Mult_I12"	0	26	917	718
1	9	3	"ABC_NP"	"100Mult_M12"	0	27	3722	3519
1	1	4	"spr1221"	"99Mult_A12"	0	28	1156	998
1	2	4	"spr1403"	"91Mult_E12"	0	29	1074	936
1	3	4	"spr1496"	"92Mult_I12"	0	30	685	547
1	4	4	"ABC_NP"	"100Mult_M12"	0	31	2262	2127
1	5	4	"SP_0462"	"77CellW_A16"	0	32	1537	1393
1	6	4	"SP_0464"	"81CellW_E16"	0	33	1139	964
1	7	4	"fstH"	"84Mult_A4"	0	34	2350	2163
1	8	4	"comA"	"85Mult_E4"	0	35	985	785
1	9	4	"zmpB"	"86Mult_I4"	0	36	1265	1060
1	1	5	"SP_0464"	"81CellW_E16"	0	37	1514	1361
1	2	5	"fstH"	"84Mult_A4"	0	38	2139	2002
1	3	5	"comA"	"85Mult_E4"	0	39	757	623
1	4	5	"zmpB"	"86Mult_I4"	0	40	623	492
1	5	5	"spr0601"	"98Mult_M4"	0	41	1009	868
1	6	5	"celB"	"87Mult_A8"	0	42	626	462
1	7	5	"iga"	"88Mult_E8"	0	43	1699	1516
1	8	5	"glnP"	"89Mult_I8"	0	44	415	217
1	9	5	"ABC_N/P"	"90Mult_M8"	0	45	1229	1024
1	1	6	"celB"	"87Mult_A8"	0	46	657	505
1	2	6	"iga"	"88Mult_E8"	0	47	1446	1310
1	3	6	"glnP"	"89Mult_I8"	0	48	262	127
1	4	6	"ABC_N/P"	"90Mult_M8"	0	49	651	515
1	5	6	"spr1221"	"99Mult_A12"	0	50	1022	878
1	6	6	"spr1403"	"91Mult_E12"	0	51	1226	1067
1	7	6	"spr1496"	"92Mult_I12"	0	52	848	667
1	8	6	"ABC_NP"	"100Mult_M12"	0	53	3074	2878
1	9	6	"SP_0462"	"77CellW_A16"	0	54	3035	2819
1	1	7	"spr1403"	"91Mult_E12"	0	55	1464	1312
1	2	7	"spr1496"	"92Mult_I12"	0	56	737	604
1	3	7	"ABC_NP"	"100Mult_M12"	0	57	2591	2455
1	4	7	"SP_0462"	"77CellW_A16"	0	58	1697	1557
1	5	7	"SP_0464"	"81CellW_E16"	0	59	1126	974
1	6	7	"fstH"	"84Mult_A4"	0	60	2668	2499
1	7	7	"comA"	"85Mult_E4"	0	61	1125	942
1	8	7	"zmpB"	"86Mult_I4"	0	62	990	789
1	9	7	"spr0601"	"98Mult_M4"	0	63	1929	1706
1	1	8	"fstH"	"84Mult_A4"	0	64	2467	2317
1	2	8	"comA"	"85Mult_E4"	0	65	1047	916
1	3	8	"zmpB"	"86Mult_I4"	0	66	721	590
1	4	8	"spr0601"	"98Mult_M4"	0	67	1141	1001
1	5	8	"celB"	"87Mult_A8"	0	68	699	538
1	6	8	"iga"	"88Mult_E8"	0	69	2466	2284
1	7	8	"glnP"	"89Mult_I8"	0	70	504	314
1	8	8	"ABC_N/P"	"90Mult_M8"	0	71	1381	1172
1	9	8	"spr1221"	"99Mult_A12"	0	72	2117	1890
2	1	1	"lytB"	"31CellW_N8"	0	73	5152	4899
2	2	1	"prtA"	"20CellW_B12"	0	74	22479	22235
2	3	1	"bgaA"	"43CellW_F12"	0	75	6026	5775
2	4	1	"nanA"	"46CellW_J12"	0	76	5506	5263
2	5	1	"spr1652/pfbA"	"25CellW_N12"	0	77	4150	3901
2	6	1	"nisP"	"39CellW_B16"	0	78	4242	3977
2	7	1	"spr1906"	"73CellW_F16"	0	79	2734	2463
2	8	1	"Buffer"	"Normaliz_J16"	-50	80	291	15
2	9	1	"Buffer"	"Normaliz_N16"	-50	81	265	1
2	1	2	"nisP"	"39CellW_B16"	0	82	4502	4254
2	2	2	"spr1906"	"73CellW_F16"	0	83	2572	2324
2	3	2	"psrP"	"71CellW_B4"	0	84	2230	1970
2	4	2	"pblB_nt"	"48CellW_F4"	0	85	1858	1610
2	5	2	"pblB_ct"	"49CellW_J4"	0	86	6051	5806
2	6	2	"spr0075/pfbB"	"24CellW_N4"	0	87	35492	35246
2	7	2	"pulA"	"19CellW_B8"	0	88	9408	9162
2	8	2	"hysA"	"51CellW_F8"	0	89	44773	44529
2	9	2	"spr0328"	"26CellW_J8"	0	90	7057	6809
2	1	3	"spr0075/pfbB"	"24CellW_N4"	0	91	41168	40925
2	2	3	"pulA"	"19CellW_B8"	0	92	9230	8987
2	3	3	"hysA"	"51CellW_F8"	0	93	49313	49059
2	4	3	"spr0328"	"26CellW_J8"	0	94	6468	6224
2	5	3	"lytB"	"31CellW_N8"	0	95	4411	4172
2	6	3	"prtA"	"20CellW_B12"	0	96	19487	19248
2	7	3	"bgaA"	"43CellW_F12"	0	97	5485	5244
2	8	3	"nanA"	"46CellW_J12"	0	98	5328	5083
2	9	3	"spr1652/pfbA"	"25CellW_N12"	0	99	4684	4421
2	1	4	"prtA"	"20CellW_B12"	0	100	20999	20757
2	2	4	"bgaA"	"43CellW_F12"	0	101	5634	5404
2	3	4	"nanA"	"46CellW_J12"	0	102	4940	4703
2	4	4	"spr1652/pfbA"	"25CellW_N12"	0	103	4148	3910
2	5	4	"nisP"	"39CellW_B16"	0	104	3642	3407
2	6	4	"spr1906"	"73CellW_F16"	0	105	2376	2139
2	7	4	"psrP"	"71CellW_B4"	0	106	2163	1922
2	8	4	"pblB_nt"	"48CellW_F4"	0	107	2007	1760
2	9	4	"pblB_ct"	"49CellW_J4"	0	108	7009	6731
2	1	5	"spr1906"	"73CellW_F16"	0	109	2526	2269
2	2	5	"psrP"	"71CellW_B4"	0	110	26459	26210
2	3	5	"pblB_nt"	"48CellW_F4"	0	111	1654	1415
2	4	5	"pblB_ct"	"49CellW_J4"	0	112	5924	5687
2	5	5	"spr0075/pfbB"	"24CellW_N4"	0	113	31196	30962
2	6	5	"pulA"	"19CellW_B8"	0	114	8653	8415
2	7	5	"hysA"	"51CellW_F8"	0	115	49010	48764
2	8	5	"spr0328"	"26CellW_J8"	0	116	6365	6115
2	9	5	"lytB"	"31CellW_N8"	0	117	5372	5088
2	1	6	"pulA"	"19CellW_B8"	0	118	10163	9898
2	2	6	"hysA"	"51CellW_F8"	0	119	47297	47036
2	3	6	"spr0328"	"26CellW_J8"	0	120	6403	6154
2	4	6	"lytB"	"31CellW_N8"	0	121	3945	3702
2	5	6	"prtA"	"20CellW_B12"	0	122	18545	18295
2	6	6	"bgaA"	"43CellW_F12"	0	123	5918	5664
2	7	6	"nanA"	"46CellW_J12"	0	124	5181	4927
2	8	6	"spr1652/pfbA"	"25CellW_N12"	0	125	4464	4208
2	9	6	"nisP"	"39CellW_B16"	0	126	4617	4324
2	1	7	"bgaA"	"43CellW_F12"	0	127	5842	5564
2	2	7	"nanA"	"46CellW_J12"	0	128	5554	5295
2	3	7	"spr1652/pfbA"	"25CellW_N12"	0	129	4310	4056
2	4	7	"nisP"	"39CellW_B16"	0	130	3854	3599
2	5	7	"spr1906"	"73CellW_F16"	0	131	2508	2247
2	6	7	"psrP"	"71CellW_B4"	0	132	2281	2009
2	7	7	"pblB_nt"	"48CellW_F4"	0	133	1924	1652
2	8	7	"pblB_ct"	"49CellW_J4"	0	134	6389	6117
2	9	7	"spr0075/pfbB"	"24CellW_N4"	0	135	35556	35255
2	1	8	"psrP"	"71CellW_B4"	0	136	2208	1895
2	2	8	"pblB_nt"	"48CellW_F4"	0	137	1915	1602
2	3	8	"pblB_ct"	"49CellW_J4"	0	138	6608	6311
2	4	8	"spr0075/pfbB"	"24CellW_N4"	0	139	39760	39466
2	5	8	"pulA"	"19CellW_B8"	0	140	9780	9481
2	6	8	"hysA"	"51CellW_F8"	0	141	48452	48140
2	7	8	"spr0328"	"26CellW_J8"	0	142	7154	6834
2	8	8	"lytB"	"31CellW_N8"	0	143	5309	5007
2	9	8	"prtA"	"20CellW_B12"	0	144	24666	24349
3	1	1	"nanB"	"58Secret_O8"	0	145	6880	6669
3	2	1	"spr1875"	"7Secret_C12"	0	146	10246	10004
3	3	1	"galU"	"21Secret_G12"	0	147	6951	6692
3	4	1	"cbpA"	"5Secret_K12"	0	148	30203	29933
3	5	1	"gsp_781"	"2Secret_O12"	0	149	40063	39795
3	6	1	"Control_1"	"C16"	0	150	10956	10678
3	7	1	"Control_2"	"G16"	-50	151	295	10
3	8	1	"Buffer"	"Normaliz_K16"	-50	152	303	4
3	9	1	"Buffer"	"Normaliz_O16"	-50	153	331	-12
3	1	2	"Control_1"	"C16"	0	154	8547	8315
3	2	2	"Control_2"	"G16"	0	155	366	99
3	3	2	"bloodAB"	"59Secret_C4"	0	156	5766	5500
3	4	2	"strH"	"32Secret_G4"	0	157	3664	3398
3	5	2	"lysM"	"50Secret_K4"	0	158	4705	4441
3	6	2	"lytB"	"63Secret_O4"	0	159	3631	3365
3	7	2	"phtE"	"45Secret_C8"	0	160	4886	4608
3	8	2	"spr0931"	"36Secret_G8"	0	161	4199	3909
3	9	2	"lytC"	"56Secret_K8"	0	162	8599	8291
3	1	3	"lytB"	"63Secret_O4"	0	163	3504	3256
3	2	3	"phtE"	"45Secret_C8"	0	164	4923	4659
3	3	3	"spr0931"	"36Secret_G8"	0	165	3720	3456
3	4	3	"lytC"	"56Secret_K8"	0	166	7953	7691
3	5	3	"nanB"	"58Secret_O8"	0	167	7749	7477
3	6	3	"spr1875"	"7Secret_C12"	0	168	12354	12079
3	7	3	"galU"	"21Secret_G12"	0	169	6997	6721
3	8	3	"cbpA"	"5Secret_K12"	0	170	32629	32348
3	9	3	"gsp_781"	"2Secret_O12"	0	171	41033	40731
3	1	4	"spr1875"	"7Secret_C12"	0	172	11652	11383
3	2	4	"galU"	"21Secret_G12"	0	173	7247	6979
3	3	4	"cbpA"	"5Secret_K12"	0	174	30493	30227
3	4	4	"gsp_781"	"2Secret_O12"	0	175	38248	37982
3	5	4	"Control_1"	"C16"	0	176	8508	8234
3	6	4	"Control_2"	"G16"	-50	177	293	20
3	7	4	"bloodAB"	"59Secret_C4"	0	178	4312	4055
3	8	4	"strH"	"32Secret_G4"	0	179	3594	3331
3	9	4	"lysM"	"50Secret_K4"	0	180	5276	4997
3	1	5	"Control_2"	"G16"	-50	181	314	35
3	2	5	"bloodAB"	"59Secret_C4"	0	182	5429	5160
3	3	5	"strH"	"32Secret_G4"	0	183	3496	3242
3	4	5	"lysM"	"50Secret_K4"	0	184	4588	4338
3	5	5	"lytB"	"63Secret_O4"	0	185	3434	3174
3	6	5	"phtE"	"45Secret_C8"	0	186	4657	4398
3	7	5	"spr0931"	"36Secret_G8"	0	187	3643	3389
3	8	5	"lytC"	"56Secret_K8"	0	188	8534	8281
3	9	5	"nanB"	"58Secret_O8"	0	189	8764	8498
3	1	6	"phtE"	"45Secret_C8"	0	190	5374	5080
3	2	6	"spr0931"	"36Secret_G8"	0	191	3657	3402
3	3	6	"lytC"	"56Secret_K8"	0	192	7769	7527
3	4	6	"nanB"	"58Secret_O8"	0	193	7909	7661
3	5	6	"spr1875"	"7Secret_C12"	0	194	12288	12033
3	6	6	"galU"	"21Secret_G12"	0	195	6834	6579
3	7	6	"cbpA"	"5Secret_K12"	0	196	32435	32177
3	8	6	"gsp_781"	"2Secret_O12"	0	197	41908	41652
3	9	6	"Control_1"	"C16"	0	198	8885	8626
3	1	7	"galU"	"21Secret_G12"	0	199	7163	6878
3	2	7	"cbpA"	"5Secret_K12"	0	200	30024	29771
3	3	7	"gsp_781"	"2Secret_O12"	0	201	38934	38678
3	4	7	"Control_1"	"C16"	0	202	9285	9022
3	5	7	"Control_2"	"G16"	-50	203	288	22
3	6	7	"bloodAB"	"59Secret_C4"	0	204	5469	5214
3	7	7	"strH"	"32Secret_G4"	0	205	3648	3397
3	8	7	"lysM"	"50Secret_K4"	0	206	5086	4838
3	9	7	"lytB"	"63Secret_O4"	0	207	3898	3643
3	1	8	"bloodAB"	"59Secret_C4"	0	208	5782	5490
3	2	8	"strH"	"32Secret_G4"	0	209	3736	3474
3	3	8	"lysM"	"50Secret_K4"	0	210	5123	4864
3	4	8	"lytB"	"63Secret_O4"	0	211	4031	3763
3	5	8	"phtE"	"45Secret_C8"	0	212	5123	4856
3	6	8	"spr0931"	"36Secret_G8"	0	213	4020	3762
3	7	8	"lytC"	"56Secret_K8"	0	214	8642	8387
3	8	8	"nanB"	"58Secret_O8"	0	215	8424	8167
3	9	8	"spr1875"	"7Secret_C12"	0	216	13844	13574
4	1	1	"Control_10"	"P8"	-50	217	405	46
4	2	1	"Control_11"	"D12"	-50	218	403	49
4	3	1	"Control_12"	"H12"	0	219	1293	892
4	4	1	"Buffer"	"Normaliz_L12"	-50	220	352	-27
4	5	1	"Buffer"	"Normaliz_P12"	-50	221	371	12
4	6	1	"Control+"	"Rango0.2_D16"	0	222	15991	15701
4	7	1	"Control+"	"Rango0.1_H16"	0	223	14351	14116
4	8	1	"Buffer"	"Normaliz_L16"	-50	224	208	-5
4	9	1	"Buffer"	"Normaliz_P16"	-50	225	182	15
4	1	2	"Control+"	"Rango0.2_D16"	0	226	20717	20314
4	2	2	"Control+"	"Rango0.1_H16"	0	227	21804	21272
4	3	2	"Control_3"	"D4"	0	228	15453	14774
4	4	2	"Control_4"	"H4"	-50	229	624	39
4	5	2	"Control_5"	"L4"	-50	230	451	38
4	6	2	"Control_6"	"P4"	-50	231	349	-8
4	7	2	"Control_7"	"D8"	-50	232	349	43
4	8	2	"Control_8"	"H8"	-50	233	223	-10
4	9	2	"Control_9"	"L8"	-50	234	199	27
4	1	3	"Control_6"	"P4"	-50	235	467	16
4	2	3	"Control_7"	"D8"	-50	236	911	66
4	3	3	"Control_8"	"H8"	-50	237	1333	313
4	4	3	"Control_9"	"L8"	-50	238	1127	246
4	5	3	"Control_10"	"P8"	-50	239	622	151
4	6	3	"Control_11"	"D12"	0	240	510	133
4	7	3	"Control_12"	"H12"	0	241	1095	763
4	8	3	"Buffer"	"Normaliz_L12"	-50	242	247	-16
4	9	3	"Buffer"	"Normaliz_P12"	-50	243	221	29
4	1	4	"Control_11"	"D12"	0	244	657	190
4	2	4	"Control_12"	"H12"	0	245	1946	1138
4	3	4	"Buffer"	"Normaliz_L12"	-50	246	1248	251
4	4	4	"Buffer"	"Normaliz_P12"	-50	247	1049	141
4	5	4	"Control+"	"Rango0.2_D16"	0	248	20280	19674
4	6	4	"Control+"	"Rango0.1_H16"	0	249	18662	18267
4	7	4	"Control_3"	"D4"	0	250	10045	9706
4	8	4	"Control_4"	"H4"	-50	251	254	-31
4	9	4	"Control_5"	"L4"	-50	252	223	15
4	1	5	"Control+"	"Rango0.1_H16"	0	253	23034	22564
4	2	5	"Control_3"	"D4"	0	254	14416	13824
4	3	5	"Control_4"	"H4"	0	255	1191	491
4	4	5	"Control_5"	"L4"	-50	256	704	50
4	5	5	"Control_6"	"P4"	-50	257	531	10
4	6	5	"Control_7"	"D8"	0	258	504	65
4	7	5	"Control_8"	"H8"	-50	259	356	-2
4	8	5	"Control_9"	"L8"	-50	260	321	37
4	9	5	"Control_10"	"P8"	0	261	286	59
4	1	6	"Control_7"	"D8"	0	262	802	380
4	2	6	"Control_8"	"H8"	-50	263	467	-11
4	3	6	"Control_9"	"L8"	-50	264	513	-23
4	4	6	"Control_10"	"P8"	0	265	998	485
4	5	6	"Control_11"	"D12"	-50	266	499	32
4	6	6	"Control_12"	"H12"	0	267	1333	909
4	7	6	"Buffer"	"Normaliz_L12"	-50	268	373	-3
4	8	6	"Buffer"	"Normaliz_P12"	-50	269	306	19
4	9	6	"Control+"	"Rango0.2_D16"	0	270	13705	13468
4	1	7	"Control_12"	"H12"	0	271	1449	1053
4	2	7	"Buffer"	"Normaliz_L12"	-50	272	437	24
4	3	7	"Buffer"	"Normaliz_P12"	-50	273	437	24
4	4	7	"Control+"	"Rango0.2_D16"	0	274	19209	18789
4	5	7	"Control+"	"Rango0.1_H16"	0	275	20788	20362
4	6	7	"Control_3"	"D4"	0	276	15538	15142
4	7	7	"Control_4"	"H4"	-50	277	360	-10
4	8	7	"Control_5"	"L4"	-50	278	295	-6
4	9	7	"Control_6"	"P4"	-50	279	247	1
4	1	8	"Control_3"	"D4"	0	280	18094	17743
4	2	8	"Control_4"	"H4"	-50	281	375	24
4	3	8	"Control_5"	"L4"	-50	282	375	-21
4	4	8	"Control_6"	"P4"	0	283	411	-17
4	5	8	"Control_7"	"D8"	0	284	887	461
4	6	8	"Control_8"	"H8"	-50	285	406	15
4	7	8	"Control_9"	"L8"	-50	286	376	22
4	8	8	"Control_10"	"P8"	-50	287	362	67
4	9	8	"Control_11"	"D12"	-50	288	287	36
5	1	1	"GADPH"	"68Cyt_M7"	0	289	5375	5161
5	2	1	"abc_sbp_2"	"30Lip_A11"	0	290	5707	5511
5	3	1	"abc_sbp"	"29Lip_E11"	0	291	7113	6917
5	4	1	"spr0174"	"79Lip_I11"	0	292	2345	2132
5	5	1	"aliA"	"10Lip_M11"	0	293	2987	2752
5	6	1	"slrA"	"17Lip_A15"	0	294	5628	5371
5	7	1	"spr0747"	"37Lip_E15"	0	295	9497	9236
5	8	1	"Buffer"	"Normaliz_I15"	-50	296	250	-9
5	9	1	"Buffer"	"Normaliz_M15"	-50	297	245	-25
5	1	2	"slrA"	"17Lip_A15"	0	298	4908	4725
5	2	2	"spr0747"	"37Lip_E15"	0	299	6702	6548
5	3	2	"spxB"	"13Cyt_A3"	0	300	4032	3866
5	4	2	"clpP"	"66Cyt_E3"	0	301	4348	4166
5	5	2	"pavA"	"69Cyt_I3"	0	302	2930	2735
5	6	2	"eno"	"14Cyt_M3"	0	303	9942	9734
5	7	2	"PppA"	"70Cyt_A7"	0	304	5873	5635
5	8	2	"ply"	"11Cyt_E7"	0	305	19392	19158
5	9	2	"lytA"	"12Cyt_I7"	0	306	35737	35515
5	1	3	"eno"	"14Cyt_M3"	0	307	9081	8935
5	2	3	"PppA"	"70Cyt_A7"	0	308	4771	4639
5	3	3	"ply"	"11Cyt_E7"	0	309	11031	10886
5	4	3	"lytA"	"12Cyt_I7"	0	310	17312	17157
5	5	3	"GADPH"	"68Cyt_M7"	0	311	2938	2766
5	6	3	"abc_sbp_2"	"30Lip_A11"	0	312	3618	3426
5	7	3	"abc_sbp"	"29Lip_E11"	0	313	5342	5109
5	8	3	"spr0174"	"79Lip_I11"	0	314	1878	1630
5	9	3	"aliA"	"10Lip_M11"	0	315	2830	2594
5	1	4	"abc_sbp_2"	"30Lip_A11"	0	316	3114	2991
5	2	4	"abc_sbp"	"29Lip_E11"	0	317	3776	3651
5	3	4	"spr0174"	"79Lip_I11"	0	318	1144	1006
5	4	4	"aliA"	"10Lip_M11"	0	319	1251	1104
5	5	4	"slrA"	"17Lip_A15"	0	320	2844	2668
5	6	4	"spr0747"	"37Lip_E15"	0	321	4783	4582
5	7	4	"spxB"	"13Cyt_A3"	0	322	3338	3108
5	8	4	"clpP"	"66Cyt_E3"	0	323	4601	4332
5	9	4	"pavA"	"69Cyt_I3"	0	324	3830	3548
5	1	5	"spr0747"	"37Lip_E15"	0	325	3860	3754
5	2	5	"spxB"	"13Cyt_A3"	0	326	2449	2342
5	3	5	"clpP"	"66Cyt_E3"	0	327	2647	2527
5	4	5	"pavA"	"69Cyt_I3"	0	328	1680	1541
5	5	5	"eno"	"14Cyt_M3"	0	329	6440	6267
5	6	5	"PppA"	"70Cyt_A7"	0	330	4573	4363
5	7	5	"ply"	"11Cyt_E7"	0	331	11245	10971
5	8	5	"lytA"	"12Cyt_I7"	0	332	15020	14688
5	9	5	"GADPH"	"68Cyt_M7"	0	333	4880	4550
5	1	6	"PppA"	"70Cyt_A7"	0	334	3920	3838
5	2	6	"ply"	"11Cyt_E7"	0	335	8701	8614
5	3	6	"lytA"	"12Cyt_I7"	0	336	13411	13311
5	4	6	"GADPH"	"68Cyt_M7"	0	337	2155	2022
5	5	6	"abc_sbp_2"	"30Lip_A11"	0	338	2629	2473
5	6	6	"abc_sbp"	"29Lip_E11"	0	339	4328	4114
5	7	6	"spr0174"	"79Lip_I11"	0	340	1683	1384
5	8	6	"aliA"	"10Lip_M11"	0	341	2551	2227
5	9	6	"slrA"	"17Lip_A15"	0	342	5076	4790
5	1	7	"abc_sbp"	"29Lip_E11"	0	343	1051	983
5	2	7	"spr0174"	"79Lip_I11"	0	344	410	335
5	3	7	"aliA"	"10Lip_M11"	0	345	763	679
5	4	7	"slrA"	"17Lip_A15"	0	346	2479	2371
5	5	7	"spr0747"	"37Lip_E15"	0	347	3634	3500
5	6	7	"spxB"	"13Cyt_A3"	0	348	2613	2450
5	7	7	"clpP"	"66Cyt_E3"	0	349	3410	3197
5	8	7	"pavA"	"69Cyt_I3"	0	350	2806	2577
5	9	7	"eno"	"14Cyt_M3"	0	351	9208	8982
5	1	8	"spxB"	"13Cyt_A3"	0	352	398	343
5	2	8	"clpP"	"66Cyt_E3"	0	353	571	513
5	3	8	"pavA"	"69Cyt_I3"	0	354	517	456
5	4	8	"eno"	"14Cyt_M3"	0	355	2905	2842
5	5	8	"PppA"	"70Cyt_A7"	0	356	2309	2233
5	6	8	"ply"	"11Cyt_E7"	0	357	5674	5590
5	7	8	"lytA"	"12Cyt_I7"	0	358	10741	10642
5	8	8	"GADPH"	"68Cyt_M7"	0	359	1893	1780
5	9	8	"abc_sbp_2"	"30Lip_A11"	0	360	3154	3015
6	1	1	"psaA"	"6Lip_N7"	0	361	13347	13130
6	2	1	"ABC_SBP"	"57Lip_B11"	0	362	5235	5047
6	3	1	"ABC_SBP"	"52Lip_F11"	0	363	2125	1932
6	4	1	"piuA"	"18Lip_J11"	0	364	10638	10426
6	5	1	"amiA"	"3Lip_N11"	0	365	2879	2651
6	6	1	"msmE"	"78Lip_B15"	0	366	3065	2833
6	7	1	"MalX"	"22Lip_F15"	0	367	7683	7462
6	8	1	"Buffer"	"Normaliz_J15"	-50	368	233	-11
6	9	1	"Buffer"	"Normaliz_N15"	-50	369	221	-30
6	1	2	"msmE"	"78Lip_B15"	0	370	1306	1162
6	2	2	"MalX"	"22Lip_F15"	0	371	2266	2152
6	3	2	"prsA_ppmA"	"16Lip_B3"	0	372	1133	1021
6	4	2	"lmb"	"33Lip_F3"	0	373	1275	1162
6	5	2	"piaA"	"15Lip_J3"	0	374	2878	2749
6	6	2	"phtA"	"55Lip_N3"	0	375	5552	5408
6	7	2	"glnH"	"28Lip_B7"	0	376	3818	3678
6	8	2	"pstS"	"80Lip_F7"	0	377	1927	1781
6	9	2	"aliB"	"1Lip_J7"	0	378	3728	3562
6	1	3	"phtA"	"55Lip_N3"	0	379	3068	2966
6	2	3	"glnH"	"28Lip_B7"	0	380	926	817
6	3	3	"pstS"	"80Lip_F7"	0	381	398	301
6	4	3	"aliB"	"1Lip_J7"	0	382	692	602
6	5	3	"psaA"	"6Lip_N7"	0	383	3990	3888
6	6	3	"ABC_SBP"	"57Lip_B11"	0	384	2413	2296
6	7	3	"ABC_SBP"	"52Lip_F11"	0	385	1628	1512
6	8	3	"piuA"	"18Lip_J11"	0	386	8769	8651
6	9	3	"amiA"	"3Lip_N11"	0	387	2007	1872
6	1	4	"ABC_SBP"	"57Lip_B11"	0	388	2210	2119
6	2	4	"ABC_SBP"	"52Lip_F11"	0	389	669	544
6	3	4	"piuA"	"18Lip_J11"	0	390	3022	2905
6	4	4	"amiA"	"3Lip_N11"	0	391	440	339
6	5	4	"msmE"	"78Lip_B15"	0	392	427	321
6	6	4	"MalX"	"22Lip_F15"	0	393	1606	1497
6	7	4	"prsA_ppmA"	"16Lip_B3"	0	394	1289	1179
6	8	4	"lmb"	"33Lip_F3"	0	395	2508	2408
6	9	4	"piaA"	"15Lip_J3"	0	396	4062	3958
6	1	5	"MalX"	"22Lip_F15"	0	397	1520	1422
6	2	5	"prsA_ppmA"	"16Lip_B3"	0	398	825	698
6	3	5	"lmb"	"33Lip_F3"	0	399	1140	1017
6	4	5	"piaA"	"15Lip_J3"	0	400	1825	1718
6	5	5	"phtA"	"55Lip_N3"	0	401	2391	2287
6	6	5	"glnH"	"28Lip_B7"	0	402	1556	1450
6	7	5	"pstS"	"80Lip_F7"	0	403	689	580
6	8	5	"aliB"	"1Lip_J7"	0	404	1512	1411
6	9	5	"psaA"	"6Lip_N7"	0	405	7651	7555
6	1	6	"glnH"	"28Lip_B7"	0	406	1582	1486
6	2	6	"pstS"	"80Lip_F7"	0	407	646	546
6	3	6	"aliB"	"1Lip_J7"	0	408	1277	1178
6	4	6	"psaA"	"6Lip_N7"	0	409	6322	6225
6	5	6	"ABC_SBP"	"57Lip_B11"	0	410	2903	2807
6	6	6	"ABC_SBP"	"52Lip_F11"	0	411	1344	1246
6	7	6	"piuA"	"18Lip_J11"	0	412	6187	6088
6	8	6	"amiA"	"3Lip_N11"	0	413	1115	1017
6	9	6	"msmE"	"78Lip_B15"	0	414	1024	931
6	1	7	"ABC_SBP"	"52Lip_F11"	0	415	873	791
6	2	7	"piuA"	"18Lip_J11"	0	416	4253	4170
6	3	7	"amiA"	"3Lip_N11"	0	417	792	709
6	4	7	"msmE"	"78Lip_B15"	0	418	683	600
6	5	7	"MalX"	"22Lip_F15"	0	419	2042	1962
6	6	7	"prsA_ppmA"	"16Lip_B3"	0	420	1169	1088
6	7	7	"lmb"	"33Lip_F3"	0	421	2139	2057
6	8	7	"piaA"	"15Lip_J3"	0	422	2565	2479
6	9	7	"phtA"	"55Lip_N3"	0	423	2573	2501
6	1	8	"prsA_ppmA"	"16Lip_B3"	0	424	536	476
6	2	8	"lmb"	"33Lip_F3"	0	425	863	800
6	3	8	"piaA"	"15Lip_J3"	0	426	1087	1025
6	4	8	"phtA"	"55Lip_N3"	0	427	1616	1555
6	5	8	"glnH"	"28Lip_B7"	0	428	976	914
6	6	8	"pstS"	"80Lip_F7"	0	429	295	232
6	7	8	"aliB"	"1Lip_J7"	0	430	531	465
6	8	8	"psaA"	"6Lip_N7"	0	431	2815	2752
6	9	8	"ABC_SBP"	"57Lip_B11"	0	432	1506	1451
7	1	1	"cbpF"	"74N_term_wCS_O7"	0	433	2777	2541
7	2	1	"spr0693"	"34N_term_C11"	0	434	7132	6946
7	3	1	"ezrA"	"75N_term_G11"	0	435	3467	3282
7	4	1	"pepXP"	"72N_term_K11"	0	436	4750	4552
7	5	1	"phtD"	"44N_term_O11"	0	437	6361	6158
7	6	1	"phpA"	"27N_term_C15"	0	438	19349	19135
7	7	1	"srtA"	"64N_term_wCS_G15"	0	439	10402	10176
7	8	1	"Buffer"	"Normaliz_K15"	-50	440	262	8
7	9	1	"Buffer"	"Normaliz_O15"	-50	441	277	-14
7	1	2	"phpA"	"27N_term_C15"	0	442	13674	13485
7	2	2	"srtA"	"64N_term_wCS_G15"	0	443	6632	6462
7	3	2	"adcA"	"23Lip_C3"	0	444	2741	2555
7	4	2	"sp_2093"	"76N_term_G3"	0	445	3072	2880
7	5	2	"comB"	"54N_term_K3"	0	446	3150	2954
7	6	2	"pspA"	"4N_term_O3"	0	447	4157	3960
7	7	2	"pbpX"	"41N_term_C7"	0	448	4189	3984
7	8	2	"pbpA"	"9N_term_G7"	0	449	1920	1696
7	9	2	"spr0334"	"42Cyt_TMH_K7"	0	450	12025	11786
7	1	3	"pspA"	"4N_term_O3"	0	451	2903	2735
7	2	3	"pbpX"	"41N_term_C7"	0	452	2998	2812
7	3	3	"pbpA"	"9N_term_G7"	0	453	1208	1006
7	4	3	"spr0334"	"42Cyt_TMH_K7"	0	454	10483	10281
7	5	3	"cbpF"	"74N_term_wCS_O7"	0	455	2390	2174
7	6	3	"spr0693"	"34N_term_C11"	0	456	7320	7105
7	7	3	"ezrA"	"75N_term_G11"	0	457	2873	2670
7	8	3	"pepXP"	"72N_term_K11"	0	458	3776	3584
7	9	3	"phtD"	"44N_term_O11"	0	459	4921	4727
7	1	4	"spr0693"	"34N_term_C11"	0	460	5140	4997
7	2	4	"ezrA"	"75N_term_G11"	0	461	3123	2939
7	3	4	"pepXP"	"72N_term_K11"	0	462	2910	2706
7	4	4	"phtD"	"44N_term_O11"	0	463	4334	4117
7	5	4	"phpA"	"27N_term_C15"	0	464	14812	14564
7	6	4	"srtA"	"64N_term_wCS_G15"	0	465	6842	6586
7	7	4	"adcA"	"23Lip_C3"	0	466	2403	2178
7	8	4	"sp_2093"	"76N_term_G3"	0	467	2045	1860
7	9	4	"comB"	"54N_term_K3"	0	468	2172	2000
7	1	5	"srtA"	"64N_term_wCS_G15"	0	469	5085	4951
7	2	5	"adcA"	"23Lip_C3"	0	470	2249	2087
7	3	5	"sp_2093"	"76N_term_G3"	0	471	2097	1923
7	4	5	"comB"	"54N_term_K3"	0	472	1903	1714
7	5	5	"pspA"	"4N_term_O3"	0	473	2909	2683
7	6	5	"pbpX"	"41N_term_C7"	0	474	2731	2476
7	7	5	"pbpA"	"9N_term_G7"	0	475	698	482
7	8	5	"spr0334"	"42Cyt_TMH_K7"	0	476	7064	6893
7	9	5	"cbpF"	"74N_term_wCS_O7"	0	477	1863	1702
7	1	6	"pbpX"	"41N_term_C7"	0	478	1601	1490
7	2	6	"pbpA"	"9N_term_G7"	0	479	799	663
7	3	6	"spr0334"	"42Cyt_TMH_K7"	0	480	7638	7497
7	4	6	"cbpF"	"74N_term_wCS_O7"	0	481	1302	1155
7	5	6	"spr0693"	"34N_term_C11"	0	482	3866	3704
7	6	6	"ezrA"	"75N_term_G11"	0	483	1784	1607
7	7	6	"pepXP"	"72N_term_K11"	0	484	1570	1416
7	8	6	"phtD"	"44N_term_O11"	0	485	1903	1774
7	9	6	"phpA"	"27N_term_C15"	0	486	6991	6865
7	1	7	"ezrA"	"75N_term_G11"	0	487	805	726
7	2	7	"pepXP"	"72N_term_K11"	0	488	1036	938
7	3	7	"phtD"	"44N_term_O11"	0	489	1351	1247
7	4	7	"phpA"	"27N_term_C15"	0	490	4976	4872
7	5	7	"srtA"	"64N_term_wCS_G15"	0	491	1904	1788
7	6	7	"adcA"	"23Lip_C3"	0	492	635	515
7	7	7	"sp_2093"	"76N_term_G3"	0	493	531	429
7	8	7	"comB"	"54N_term_K3"	0	494	504	414
7	9	7	"pspA"	"4N_term_O3"	0	495	744	654
7	1	8	"adcA"	"23Lip_C3"	0	496	229	167
7	2	8	"sp_2093"	"76N_term_G3"	0	497	287	215
7	3	8	"comB"	"54N_term_K3"	0	498	342	261
7	4	8	"pspA"	"4N_term_O3"	0	499	364	283
7	5	8	"pbpX"	"41N_term_C7"	0	500	324	246
7	6	8	"pbpA"	"9N_term_G7"	0	501	159	82
7	7	8	"spr0334"	"42Cyt_TMH_K7"	0	502	1191	1114
7	8	8	"cbpF"	"74N_term_wCS_O7"	0	503	204	132
7	9	8	"spr0693"	"34N_term_C11"	0	504	687	612
8	1	1	"pbp1b"	"47Cyt_TMH_P7"	0	505	8668	8448
8	2	1	"pcpA"	"62N_term_wCS_D11"	0	506	1220	1019
8	3	1	"sphtra"	"8N_term_H11"	0	507	496	302
8	4	1	"cps4C"	"97Mult_L11"	0	508	1869	1691
8	5	1	"rrgB"	"95Mult_P11"	0	509	1081	900
8	6	1	"TMP"	"96Mult_D15"	0	510	1701	1512
8	7	1	"LambdaSa04"	"94Mult_H15"	0	511	426	234
8	8	1	"Buffer"	"Normaliz_L15"	-50	512	153	-14
8	9	1	"Buffer"	"Normaliz_P15"	-50	513	109	8
8	1	2	"TMP"	"96Mult_D15"	0	514	1998	1797
8	2	2	"LambdaSa04"	"94Mult_H15"	0	515	360	186
8	3	2	"potD"	"65N_term_D3"	0	516	4686	4513
8	4	2	"pgdA"	"40N_term_H3"	0	517	5839	5681
8	5	2	"spr1370"	"38Cyt_TMH_L3"	0	518	19676	19528
8	6	2	"spr1418"	"82N_term_P3"	0	519	5369	5230
8	7	2	"stkP"	"67Cyt_TMH_D7"	0	520	3445	3300
8	8	2	"spr1584"	"83N_term_H7"	0	521	2711	2591
8	9	2	"pbp2A"	"53N_term_L7"	0	522	1377	1294
8	1	3	"spr1418"	"82N_term_P3"	0	523	6262	6077
8	2	3	"stkP"	"67Cyt_TMH_D7"	0	524	4203	4022
8	3	3	"spr1584"	"83N_term_H7"	0	525	4080	3909
8	4	3	"pbp2A"	"53N_term_L7"	0	526	3794	3644
8	5	3	"pbp1b"	"47Cyt_TMH_P7"	0	527	3995	3859
8	6	3	"pcpA"	"62N_term_wCS_D11"	0	528	660	532
8	7	3	"sphtra"	"8N_term_H11"	0	529	265	142
8	8	3	"cps4C"	"97Mult_L11"	0	530	567	462
8	9	3	"rrgB"	"95Mult_P11"	0	531	204	128
8	1	4	"pcpA"	"62N_term_wCS_D11"	0	532	765	600
8	2	4	"sphtra"	"8N_term_H11"	0	533	340	175
8	3	4	"cps4C"	"97Mult_L11"	0	534	881	727
8	4	4	"rrgB"	"95Mult_P11"	0	535	505	361
8	5	4	"TMP"	"96Mult_D15"	0	536	723	601
8	6	4	"LambdaSa04"	"94Mult_H15"	-50	537	172	62
8	7	4	"potD"	"65N_term_D3"	0	538	1258	1157
8	8	4	"pgdA"	"40N_term_H3"	0	539	1326	1243
8	9	4	"spr1370"	"38Cyt_TMH_L3"	0	540	3973	3902
8	1	5	"LambdaSa04"	"94Mult_H15"	-50	541	173	50
8	2	5	"potD"	"65N_term_D3"	0	542	1549	1413
8	3	5	"pgdA"	"40N_term_H3"	0	543	1539	1407
8	4	5	"spr1370"	"38Cyt_TMH_L3"	0	544	6008	5882
8	5	5	"spr1418"	"82N_term_P3"	0	545	1226	1125
8	6	5	"stkP"	"67Cyt_TMH_D7"	0	546	677	591
8	7	5	"spr1584"	"83N_term_H7"	0	547	624	543
8	8	5	"pbp2A"	"53N_term_L7"	0	548	469	396
8	9	5	"pbp1b"	"47Cyt_TMH_P7"	0	549	430	366
8	1	6	"stkP"	"67Cyt_TMH_D7"	0	550	483	394
8	2	6	"spr1584"	"83N_term_H7"	0	551	509	394
8	3	6	"pbp2A"	"53N_term_L7"	0	552	397	292
8	4	6	"pbp1b"	"47Cyt_TMH_P7"	0	553	480	384
8	5	6	"pcpA"	"62N_term_wCS_D11"	-50	554	119	44
8	6	6	"sphtra"	"8N_term_H11"	-50	555	79	10
8	7	6	"cps4C"	"97Mult_L11"	0	556	127	58
8	8	6	"rrgB"	"95Mult_P11"	-50	557	82	18
8	9	6	"TMP"	"96Mult_D15"	0	558	99	39
8	1	7	"sphtra"	"8N_term_H11"	0	559	96	23
8	2	7	"cps4C"	"97Mult_L11"	-50	560	116	37
8	3	7	"rrgB"	"95Mult_P11"	-50	561	91	13
8	4	7	"TMP"	"96Mult_D15"	0	562	111	34
8	5	7	"LambdaSa04"	"94Mult_H15"	-50	563	73	4
8	6	7	"potD"	"65N_term_D3"	0	564	143	80
8	7	7	"pgdA"	"40N_term_H3"	0	565	180	120
8	8	7	"spr1370"	"38Cyt_TMH_L3"	0	566	733	676
8	9	7	"spr1418"	"82N_term_P3"	0	567	133	78
8	1	8	"potD"	"65N_term_D3"	0	568	155	85
8	2	8	"pgdA"	"40N_term_H3"	0	569	179	108
8	3	8	"spr1370"	"38Cyt_TMH_L3"	0	570	832	763
8	4	8	"spr1418"	"82N_term_P3"	0	571	155	87
8	5	8	"stkP"	"67Cyt_TMH_D7"	0	572	117	53
8	6	8	"spr1584"	"83N_term_H7"	0	573	100	39
8	7	8	"pbp2A"	"53N_term_L7"	0	574	90	33
8	8	8	"pbp1b"	"47Cyt_TMH_P7"	0	575	91	36
8	9	8	"pcpA"	"62N_term_wCS_D11"	0	576	61	7
