# Supplementary material for: Data in support of proteomic analysis of pneumococcal pediatric clinical isolates to construct a protein array
Source: Data Brief. 2016 Feb 5;6:917–22. doi: 10.1016/j.dib.2016.01.057 (PMC4758182; doi:10.1016/j.dib.2016.01.057)
Supplement: Supplementary file 4 — Supplementary material [file mmc4.zip › Protein array raw data/IgG/C2_S49bis_IgG-Cy3.txt]

ATF	1.0
31	9    
"Type=GenePix Export 3"
"DateTime=2014/03/05 12:16:44"
"Settings=C:\Documents and Settings\Usuario\Escritorio\Datos Usuarios\Alfonso\Resultados ensayo\Marzo 2014\Escaneado_5-3-14\Suero 49 bis\S49bis_IgG-Cy3.gps"
"GalFile=C:\Documents and Settings\Usuario\Escritorio\Datos Usuarios\Alfonso\Gals\Gal_Alfonso.2.gal"
"PixelSize=5"
"Wavelengths=n/a	532"
"ImageFiles=n/a	C:\Documents and Settings\Usuario\Escritorio\Datos Usuarios\Alfonso\Resultados ensayo\Marzo 2014\Escaneado_5-3-14\Suero 49 bis\S49bis_IgG-Cy3.tif 1"
"NormalizationMethod=None"
"NormalizationFactors=n/a	1"
"JpegImage="
"StdDev=Type 1"
"RatioFormulations=W1/W2 (/532)"
"Barcode="
"BackgroundSubtraction=LocalFeature"
"ImageOrigin=0, 0"
"JpegOrigin=3395, 19240"
"Creator=GenePix Pro 4.1.1.4"
"Scanner=GenePix 4000B [92870]"
"FocusPosition=0"
"Temperature=27.82"
"LinesAveraged=1"
"Comment="
"PMTGain=n/a	400"
"ScanPower=n/a	100"
"LaserPower=n/a	3.63"
"LaserOnTime=n/a	42259"
"Filters=n/a	"
"ScanRegion=616,3808,3872,5157"
"Supplier=BioRobotics"
"ArrayerSoftwareName=TAS Application Suite (MicroGrid II)"
"ArrayerSoftwareVersion=2.2.2.5"
"Block"	"Column"	"Row"	"Name"	"ID"	"Flags"	"Index"	"F532 Median"	"F532 Median - B532"
1	1	1	"ABC_N/P"	"90Mult_M8"	0	1	102	40
1	2	1	"spr1221"	"99Mult_A12"	0	2	386	319
1	3	1	"spr1403"	"91Mult_E12"	0	3	510	437
1	4	1	"spr1496"	"92Mult_I12"	0	4	204	132
1	5	1	"ABC_NP"	"100Mult_M12"	0	5	649	581
1	6	1	"SP_0462"	"77CellW_A16"	0	6	326	259
1	7	1	"SP_0464"	"81CellW_E16"	0	7	184	114
1	8	1	"Buffer"	"Normaliz_I16"	-50	8	68	1
1	9	1	"Buffer"	"Normaliz_M16"	-50	9	74	3
1	1	2	"SP_0462"	"77CellW_A16"	0	10	503	434
1	2	2	"SP_0464"	"81CellW_E16"	0	11	663	561
1	3	2	"fstH"	"84Mult_A4"	0	12	2088	1969
1	4	2	"comA"	"85Mult_E4"	0	13	482	367
1	5	2	"zmpB"	"86Mult_I4"	0	14	187	90
1	6	2	"spr0601"	"98Mult_M4"	0	15	356	261
1	7	2	"celB"	"87Mult_A8"	0	16	158	64
1	8	2	"iga"	"88Mult_E8"	0	17	812	735
1	9	2	"glnP"	"89Mult_I8"	0	18	141	68
1	1	3	"spr0601"	"98Mult_M4"	0	19	627	551
1	2	3	"celB"	"87Mult_A8"	0	20	280	158
1	3	3	"iga"	"88Mult_E8"	0	21	2093	1946
1	4	3	"glnP"	"89Mult_I8"	0	22	305	117
1	5	3	"ABC_N/P"	"90Mult_M8"	0	23	292	74
1	6	3	"spr1221"	"99Mult_A12"	0	24	708	567
1	7	3	"spr1403"	"91Mult_E12"	0	25	629	504
1	8	3	"spr1496"	"92Mult_I12"	0	26	218	126
1	9	3	"ABC_NP"	"100Mult_M12"	0	27	1165	1089
1	1	4	"spr1221"	"99Mult_A12"	0	28	848	752
1	2	4	"spr1403"	"91Mult_E12"	0	29	1007	854
1	3	4	"spr1496"	"92Mult_I12"	0	30	525	364
1	4	4	"ABC_NP"	"100Mult_M12"	0	31	2777	2605
1	5	4	"SP_0462"	"77CellW_A16"	0	32	1531	1372
1	6	4	"SP_0464"	"81CellW_E16"	0	33	1080	926
1	7	4	"fstH"	"84Mult_A4"	0	34	2471	2301
1	8	4	"comA"	"85Mult_E4"	0	35	498	376
1	9	4	"zmpB"	"86Mult_I4"	0	36	226	139
1	1	5	"SP_0464"	"81CellW_E16"	0	37	963	848
1	2	5	"fstH"	"84Mult_A4"	0	38	3022	2827
1	3	5	"comA"	"85Mult_E4"	0	39	796	638
1	4	5	"zmpB"	"86Mult_I4"	0	40	354	224
1	5	5	"spr0601"	"98Mult_M4"	0	41	963	823
1	6	5	"celB"	"87Mult_A8"	0	42	378	234
1	7	5	"iga"	"88Mult_E8"	0	43	2070	1924
1	8	5	"glnP"	"89Mult_I8"	0	44	257	120
1	9	5	"ABC_N/P"	"90Mult_M8"	0	45	407	302
1	1	6	"celB"	"87Mult_A8"	0	46	349	230
1	2	6	"iga"	"88Mult_E8"	0	47	2531	2375
1	3	6	"glnP"	"89Mult_I8"	0	48	255	113
1	4	6	"ABC_N/P"	"90Mult_M8"	0	49	352	232
1	5	6	"spr1221"	"99Mult_A12"	0	50	914	781
1	6	6	"spr1403"	"91Mult_E12"	0	51	1108	964
1	7	6	"spr1496"	"92Mult_I12"	0	52	553	405
1	8	6	"ABC_NP"	"100Mult_M12"	0	53	3313	3162
1	9	6	"SP_0462"	"77CellW_A16"	0	54	1477	1358
1	1	7	"spr1403"	"91Mult_E12"	0	55	1245	1117
1	2	7	"spr1496"	"92Mult_I12"	0	56	581	445
1	3	7	"ABC_NP"	"100Mult_M12"	0	57	2806	2679
1	4	7	"SP_0462"	"77CellW_A16"	0	58	1535	1420
1	5	7	"SP_0464"	"81CellW_E16"	0	59	768	641
1	6	7	"fstH"	"84Mult_A4"	0	60	2834	2694
1	7	7	"comA"	"85Mult_E4"	0	61	831	648
1	8	7	"zmpB"	"86Mult_I4"	0	62	464	303
1	9	7	"spr0601"	"98Mult_M4"	0	63	1183	1065
1	1	8	"fstH"	"84Mult_A4"	0	64	3363	3224
1	2	8	"comA"	"85Mult_E4"	0	65	801	681
1	3	8	"zmpB"	"86Mult_I4"	0	66	421	311
1	4	8	"spr0601"	"98Mult_M4"	0	67	1103	992
1	5	8	"celB"	"87Mult_A8"	0	68	355	240
1	6	8	"iga"	"88Mult_E8"	0	69	2486	2371
1	7	8	"glnP"	"89Mult_I8"	0	70	321	189
1	8	8	"ABC_N/P"	"90Mult_M8"	0	71	481	354
1	9	8	"spr1221"	"99Mult_A12"	0	72	1188	1082
2	1	1	"lytB"	"31CellW_N8"	0	73	4821	4666
2	2	1	"prtA"	"20CellW_B12"	0	74	9350	9110
2	3	1	"bgaA"	"43CellW_F12"	0	75	4342	4188
2	4	1	"nanA"	"46CellW_J12"	0	76	1176	1099
2	5	1	"spr1652/pfbA"	"25CellW_N12"	0	77	838	759
2	6	1	"nisP"	"39CellW_B16"	0	78	659	582
2	7	1	"spr1906"	"73CellW_F16"	0	79	260	194
2	8	1	"Buffer"	"Normaliz_J16"	0	80	62	0
2	9	1	"Buffer"	"Normaliz_N16"	0	81	59	1
2	1	2	"nisP"	"39CellW_B16"	0	82	4651	4501
2	2	2	"spr1906"	"73CellW_F16"	0	83	5333	4800
2	3	2	"psrP"	"71CellW_B4"	0	84	7945	6592
2	4	2	"pblB_nt"	"48CellW_F4"	0	85	522	168
2	5	2	"pblB_ct"	"49CellW_J4"	0	86	487	328
2	6	2	"spr0075/pfbB"	"24CellW_N4"	0	87	4646	4547
2	7	2	"pulA"	"19CellW_B8"	0	88	1254	1174
2	8	2	"hysA"	"51CellW_F8"	0	89	3267	3194
2	9	2	"spr0328"	"26CellW_J8"	0	90	433	366
2	1	3	"spr0075/pfbB"	"24CellW_N4"	0	91	20588	20428
2	2	3	"pulA"	"19CellW_B8"	0	92	6426	5936
2	3	3	"hysA"	"51CellW_F8"	0	93	12383	11893
2	4	3	"spr0328"	"26CellW_J8"	0	94	1417	1204
2	5	3	"lytB"	"31CellW_N8"	0	95	986	852
2	6	3	"prtA"	"20CellW_B12"	0	96	3119	3014
2	7	3	"bgaA"	"43CellW_F12"	-50	97	1170	1084
2	8	3	"nanA"	"46CellW_J12"	0	98	704	626
2	9	3	"spr1652/pfbA"	"25CellW_N12"	0	99	532	456
2	1	4	"prtA"	"20CellW_B12"	0	100	10359	10220
2	2	4	"bgaA"	"43CellW_F12"	0	101	7087	6597
2	3	4	"nanA"	"46CellW_J12"	0	102	3613	3289
2	4	4	"spr1652/pfbA"	"25CellW_N12"	0	103	2470	2300
2	5	4	"nisP"	"39CellW_B16"	0	104	1633	1481
2	6	4	"spr1906"	"73CellW_F16"	0	105	491	359
2	7	4	"psrP"	"71CellW_B4"	0	106	6496	5410
2	8	4	"pblB_nt"	"48CellW_F4"	0	107	4193	3824
2	9	4	"pblB_ct"	"49CellW_J4"	0	108	872	783
2	1	5	"spr1906"	"73CellW_F16"	0	109	7159	7007
2	2	5	"psrP"	"71CellW_B4"	0	110	16853	14872
2	3	5	"pblB_nt"	"48CellW_F4"	0	111	2282	1554
2	4	5	"pblB_ct"	"49CellW_J4"	0	112	4669	3092
2	5	5	"spr0075/pfbB"	"24CellW_N4"	0	113	15552	14686
2	6	5	"pulA"	"19CellW_B8"	0	114	5139	4982
2	7	5	"hysA"	"51CellW_F8"	0	115	16224	16020
2	8	5	"spr0328"	"26CellW_J8"	0	116	3920	3730
2	9	5	"lytB"	"31CellW_N8"	0	117	1890	1770
2	1	6	"pulA"	"19CellW_B8"	0	118	7772	7639
2	2	6	"hysA"	"51CellW_F8"	0	119	29153	28852
2	3	6	"spr0328"	"26CellW_J8"	0	120	4748	4440
2	4	6	"lytB"	"31CellW_N8"	0	121	3201	2872
2	5	6	"prtA"	"20CellW_B12"	0	122	11466	11298
2	6	6	"bgaA"	"43CellW_F12"	0	123	2436	2266
2	7	6	"nanA"	"46CellW_J12"	0	124	4731	4537
2	8	6	"spr1652/pfbA"	"25CellW_N12"	0	125	3773	3603
2	9	6	"nisP"	"39CellW_B16"	0	126	3520	3391
2	1	7	"bgaA"	"43CellW_F12"	0	127	3769	3644
2	2	7	"nanA"	"46CellW_J12"	0	128	5895	5614
2	3	7	"spr1652/pfbA"	"25CellW_N12"	0	129	3514	3231
2	4	7	"nisP"	"39CellW_B16"	0	130	4178	3973
2	5	7	"spr1906"	"73CellW_F16"	0	131	1934	1760
2	6	7	"psrP"	"71CellW_B4"	0	132	17951	16694
2	7	7	"pblB_nt"	"48CellW_F4"	0	133	11777	8043
2	8	7	"pblB_ct"	"49CellW_J4"	0	134	4026	3850
2	9	7	"spr0075/pfbB"	"24CellW_N4"	0	135	19982	19842
2	1	8	"psrP"	"71CellW_B4"	0	136	3156	3044
2	2	8	"pblB_nt"	"48CellW_F4"	0	137	1123	973
2	3	8	"pblB_ct"	"49CellW_J4"	0	138	3730	3597
2	4	8	"spr0075/pfbB"	"24CellW_N4"	0	139	24017	23872
2	5	8	"pulA"	"19CellW_B8"	0	140	7868	7738
2	6	8	"hysA"	"51CellW_F8"	0	141	27217	27085
2	7	8	"spr0328"	"26CellW_J8"	0	142	8266	8124
2	8	8	"lytB"	"31CellW_N8"	0	143	4090	3942
2	9	8	"prtA"	"20CellW_B12"	0	144	14010	13885
3	1	1	"nanB"	"58Secret_O8"	0	145	4652	4558
3	2	1	"spr1875"	"7Secret_C12"	0	146	5383	5246
3	3	1	"galU"	"21Secret_G12"	0	147	5539	5379
3	4	1	"cbpA"	"5Secret_K12"	0	148	20325	20146
3	5	1	"gsp_781"	"2Secret_O12"	0	149	29656	29518
3	6	1	"Control_1"	"C16"	0	150	11690	11545
3	7	1	"Control_2"	"G16"	0	151	276	126
3	8	1	"Buffer"	"Normaliz_K16"	-50	152	141	8
3	9	1	"Buffer"	"Normaliz_O16"	-50	153	187	16
3	1	2	"Control_1"	"C16"	0	154	8772	8633
3	2	2	"Control_2"	"G16"	0	155	240	110
3	3	2	"bloodAB"	"59Secret_C4"	0	156	3845	3699
3	4	2	"strH"	"32Secret_G4"	0	157	2838	2682
3	5	2	"lysM"	"50Secret_K4"	0	158	4069	3940
3	6	2	"lytB"	"63Secret_O4"	0	159	3067	2943
3	7	2	"phtE"	"45Secret_C8"	0	160	3741	3611
3	8	2	"spr0931"	"36Secret_G8"	0	161	3960	3793
3	9	2	"lytC"	"56Secret_K8"	0	162	8962	8762
3	1	3	"lytB"	"63Secret_O4"	0	163	3134	3004
3	2	3	"phtE"	"45Secret_C8"	0	164	3538	3399
3	3	3	"spr0931"	"36Secret_G8"	0	165	3049	2904
3	4	3	"lytC"	"56Secret_K8"	0	166	7775	7629
3	5	3	"nanB"	"58Secret_O8"	0	167	7146	7013
3	6	3	"spr1875"	"7Secret_C12"	0	168	5651	5526
3	7	3	"galU"	"21Secret_G12"	0	169	5066	4944
3	8	3	"cbpA"	"5Secret_K12"	0	170	20071	19954
3	9	3	"gsp_781"	"2Secret_O12"	0	171	34134	34010
3	1	4	"spr1875"	"7Secret_C12"	0	172	6970	6846
3	2	4	"galU"	"21Secret_G12"	0	173	4808	4665
3	3	4	"cbpA"	"5Secret_K12"	0	174	21139	20996
3	4	4	"gsp_781"	"2Secret_O12"	0	175	33627	33486
3	5	4	"Control_1"	"C16"	0	176	2631	2494
3	6	4	"Control_2"	"G16"	0	177	209	81
3	7	4	"bloodAB"	"59Secret_C4"	0	178	2940	2817
3	8	4	"strH"	"32Secret_G4"	0	179	1960	1850
3	9	4	"lysM"	"50Secret_K4"	0	180	3765	3662
3	1	5	"Control_2"	"G16"	0	181	264	138
3	2	5	"bloodAB"	"59Secret_C4"	0	182	3161	3030
3	3	5	"strH"	"32Secret_G4"	0	183	2454	2318
3	4	5	"lysM"	"50Secret_K4"	0	184	3613	3473
3	5	5	"lytB"	"63Secret_O4"	0	185	2727	2586
3	6	5	"phtE"	"45Secret_C8"	0	186	3233	3095
3	7	5	"spr0931"	"36Secret_G8"	0	187	3116	2978
3	8	5	"lytC"	"56Secret_K8"	0	188	7950	7828
3	9	5	"nanB"	"58Secret_O8"	0	189	7261	7163
3	1	6	"phtE"	"45Secret_C8"	0	190	3304	3182
3	2	6	"spr0931"	"36Secret_G8"	0	191	2861	2737
3	3	6	"lytC"	"56Secret_K8"	0	192	8037	7905
3	4	6	"nanB"	"58Secret_O8"	0	193	6929	6783
3	5	6	"spr1875"	"7Secret_C12"	0	194	6285	6139
3	6	6	"galU"	"21Secret_G12"	0	195	5236	5094
3	7	6	"cbpA"	"5Secret_K12"	0	196	20986	20859
3	8	6	"gsp_781"	"2Secret_O12"	0	197	33643	33519
3	9	6	"Control_1"	"C16"	0	198	6679	6553
3	1	7	"galU"	"21Secret_G12"	0	199	5193	5060
3	2	7	"cbpA"	"5Secret_K12"	0	200	21524	21402
3	3	7	"gsp_781"	"2Secret_O12"	0	201	34179	34039
3	4	7	"Control_1"	"C16"	0	202	7379	7228
3	5	7	"Control_2"	"G16"	0	203	246	113
3	6	7	"bloodAB"	"59Secret_C4"	0	204	3266	3144
3	7	7	"strH"	"32Secret_G4"	0	205	2205	2101
3	8	7	"lysM"	"50Secret_K4"	0	206	3381	3273
3	9	7	"lytB"	"63Secret_O4"	0	207	2786	2636
3	1	8	"bloodAB"	"59Secret_C4"	0	208	3398	3276
3	2	8	"strH"	"32Secret_G4"	0	209	2655	2532
3	3	8	"lysM"	"50Secret_K4"	0	210	4037	3910
3	4	8	"lytB"	"63Secret_O4"	0	211	2760	2639
3	5	8	"phtE"	"45Secret_C8"	0	212	3415	3301
3	6	8	"spr0931"	"36Secret_G8"	0	213	3153	3047
3	7	8	"lytC"	"56Secret_K8"	0	214	7582	7470
3	8	8	"nanB"	"58Secret_O8"	0	215	6914	6801
3	9	8	"spr1875"	"7Secret_C12"	0	216	6332	6168
4	1	1	"Control_10"	"P8"	-50	217	76	10
4	2	1	"Control_11"	"D12"	-50	218	71	11
4	3	1	"Control_12"	"H12"	0	219	122	66
4	4	1	"Buffer"	"Normaliz_L12"	-50	220	56	2
4	5	1	"Buffer"	"Normaliz_P12"	-50	221	56	-3
4	6	1	"Control+"	"Rango0.2_D16"	0	222	1492	1365
4	7	1	"Control+"	"Rango0.1_H16"	0	223	85	26
4	8	1	"Buffer"	"Normaliz_L16"	-50	224	52	0
4	9	1	"Buffer"	"Normaliz_P16"	-50	225	50	-1
4	1	2	"Control+"	"Rango0.2_D16"	0	226	3593	3523
4	2	2	"Control+"	"Rango0.1_H16"	0	227	442	374
4	3	2	"Control_3"	"D4"	0	228	403	340
4	4	2	"Control_4"	"H4"	0	229	77	14
4	5	2	"Control_5"	"L4"	-50	230	61	1
4	6	2	"Control_6"	"P4"	-50	231	62	1
4	7	2	"Control_7"	"D8"	-50	232	63	2
4	8	2	"Control_8"	"H8"	0	233	64	6
4	9	2	"Control_9"	"L8"	0	234	66	10
4	1	3	"Control_6"	"P4"	0	235	97	32
4	2	3	"Control_7"	"D8"	0	236	183	112
4	3	3	"Control_8"	"H8"	-50	237	74	6
4	4	3	"Control_9"	"L8"	0	238	86	23
4	5	3	"Control_10"	"P8"	0	239	114	53
4	6	3	"Control_11"	"D12"	0	240	96	35
4	7	3	"Control_12"	"H12"	0	241	136	73
4	8	3	"Buffer"	"Normaliz_L12"	0	242	83	19
4	9	3	"Buffer"	"Normaliz_P12"	0	243	81	17
4	1	4	"Control_11"	"D12"	0	244	6727	6642
4	2	4	"Control_12"	"H12"	0	245	135	63
4	3	4	"Buffer"	"Normaliz_L12"	0	246	92	21
4	4	4	"Buffer"	"Normaliz_P12"	-50	247	62	-6
4	5	4	"Control+"	"Rango0.2_D16"	0	248	5117	5041
4	6	4	"Control+"	"Rango0.1_H16"	0	249	684	598
4	7	4	"Control_3"	"D4"	0	250	2769	2693
4	8	4	"Control_4"	"H4"	0	251	100	29
4	9	4	"Control_5"	"L4"	0	252	106	36
4	1	5	"Control+"	"Rango0.1_H16"	-50	253	287	208
4	2	5	"Control_3"	"D4"	0	254	5565	5492
4	3	5	"Control_4"	"H4"	0	255	167	90
4	4	5	"Control_5"	"L4"	0	256	144	69
4	5	5	"Control_6"	"P4"	-50	257	94	14
4	6	5	"Control_7"	"D8"	0	258	317	234
4	7	5	"Control_8"	"H8"	-50	259	82	-7
4	8	5	"Control_9"	"L8"	0	260	145	62
4	9	5	"Control_10"	"P8"	0	261	238	159
4	1	6	"Control_7"	"D8"	0	262	396	313
4	2	6	"Control_8"	"H8"	-50	263	93	9
4	3	6	"Control_9"	"L8"	0	264	203	119
4	4	6	"Control_10"	"P8"	-50	265	126	43
4	5	6	"Control_11"	"D12"	0	266	189	105
4	6	6	"Control_12"	"H12"	0	267	399	310
4	7	6	"Buffer"	"Normaliz_L12"	0	268	168	66
4	8	6	"Buffer"	"Normaliz_P12"	-50	269	102	0
4	9	6	"Control+"	"Rango0.2_D16"	0	270	8272	8197
4	1	7	"Control_12"	"H12"	0	271	519	426
4	2	7	"Buffer"	"Normaliz_L12"	0	272	212	112
4	3	7	"Buffer"	"Normaliz_P12"	-50	273	81	-7
4	4	7	"Control+"	"Rango0.2_D16"	0	274	12276	12153
4	5	7	"Control+"	"Rango0.1_H16"	0	275	1138	1041
4	6	7	"Control_3"	"D4"	0	276	8210	8121
4	7	7	"Control_4"	"H4"	0	277	283	187
4	8	7	"Control_5"	"L4"	0	278	288	179
4	9	7	"Control_6"	"P4"	0	279	275	183
4	1	8	"Control_3"	"D4"	0	280	8646	8533
4	2	8	"Control_4"	"H4"	-50	281	184	87
4	3	8	"Control_5"	"L4"	0	282	254	172
4	4	8	"Control_6"	"P4"	-50	283	348	255
4	5	8	"Control_7"	"D8"	0	284	548	445
4	6	8	"Control_8"	"H8"	-50	285	110	9
4	7	8	"Control_9"	"L8"	0	286	232	134
4	8	8	"Control_10"	"P8"	0	287	350	235
4	9	8	"Control_11"	"D12"	0	288	344	235
5	1	1	"GADPH"	"68Cyt_M7"	0	289	6652	6563
5	2	1	"abc_sbp_2"	"30Lip_A11"	0	290	3639	3536
5	3	1	"abc_sbp"	"29Lip_E11"	0	291	4158	4053
5	4	1	"spr0174"	"79Lip_I11"	0	292	1670	1571
5	5	1	"aliA"	"10Lip_M11"	0	293	3216	3119
5	6	1	"slrA"	"17Lip_A15"	-50	294	3491	3387
5	7	1	"spr0747"	"37Lip_E15"	0	295	5834	5730
5	8	1	"Buffer"	"Normaliz_I15"	0	296	127	30
5	9	1	"Buffer"	"Normaliz_M15"	0	297	163	56
5	1	2	"slrA"	"17Lip_A15"	0	298	3617	3519
5	2	2	"spr0747"	"37Lip_E15"	0	299	5612	5488
5	3	2	"spxB"	"13Cyt_A3"	0	300	5011	4875
5	4	2	"clpP"	"66Cyt_E3"	0	301	5196	5057
5	5	2	"pavA"	"69Cyt_I3"	0	302	3937	3811
5	6	2	"eno"	"14Cyt_M3"	0	303	12892	12732
5	7	2	"PppA"	"70Cyt_A7"	0	304	5706	5538
5	8	2	"ply"	"11Cyt_E7"	0	305	17261	17122
5	9	2	"lytA"	"12Cyt_I7"	0	306	22074	21926
5	1	3	"eno"	"14Cyt_M3"	0	307	12967	12861
5	2	3	"PppA"	"70Cyt_A7"	0	308	5506	5364
5	3	3	"ply"	"11Cyt_E7"	0	309	18123	17973
5	4	3	"lytA"	"12Cyt_I7"	0	310	17673	17524
5	5	3	"GADPH"	"68Cyt_M7"	0	311	6029	5893
5	6	3	"abc_sbp_2"	"30Lip_A11"	0	312	2897	2741
5	7	3	"abc_sbp"	"29Lip_E11"	0	313	6395	6221
5	8	3	"spr0174"	"79Lip_I11"	0	314	2374	2224
5	9	3	"aliA"	"10Lip_M11"	0	315	3199	3076
5	1	4	"abc_sbp_2"	"30Lip_A11"	0	316	3222	3116
5	2	4	"abc_sbp"	"29Lip_E11"	0	317	3812	3683
5	3	4	"spr0174"	"79Lip_I11"	0	318	1595	1464
5	4	4	"aliA"	"10Lip_M11"	0	319	2596	2461
5	5	4	"slrA"	"17Lip_A15"	0	320	2912	2775
5	6	4	"spr0747"	"37Lip_E15"	0	321	5008	4844
5	7	4	"spxB"	"13Cyt_A3"	0	322	9161	8249
5	8	4	"clpP"	"66Cyt_E3"	0	323	5152	4905
5	9	4	"pavA"	"69Cyt_I3"	0	324	4725	4612
5	1	5	"spr0747"	"37Lip_E15"	0	325	5601	5487
5	2	5	"spxB"	"13Cyt_A3"	0	326	6978	6835
5	3	5	"clpP"	"66Cyt_E3"	0	327	4031	3908
5	4	5	"pavA"	"69Cyt_I3"	0	328	2624	2506
5	5	5	"eno"	"14Cyt_M3"	0	329	8379	8261
5	6	5	"PppA"	"70Cyt_A7"	0	330	2625	2480
5	7	5	"ply"	"11Cyt_E7"	0	331	10691	10363
5	8	5	"lytA"	"12Cyt_I7"	0	332	11036	10799
5	9	5	"GADPH"	"68Cyt_M7"	0	333	4357	4260
5	1	6	"PppA"	"70Cyt_A7"	0	334	5014	4900
5	2	6	"ply"	"11Cyt_E7"	0	335	12555	12428
5	3	6	"lytA"	"12Cyt_I7"	0	336	14184	14066
5	4	6	"GADPH"	"68Cyt_M7"	0	337	3434	3329
5	5	6	"abc_sbp_2"	"30Lip_A11"	0	338	1148	1050
5	6	6	"abc_sbp"	"29Lip_E11"	0	339	1667	1553
5	7	6	"spr0174"	"79Lip_I11"	0	340	739	570
5	8	6	"aliA"	"10Lip_M11"	0	341	1302	1191
5	9	6	"slrA"	"17Lip_A15"	0	342	1434	1347
5	1	7	"abc_sbp"	"29Lip_E11"	0	343	3066	2960
5	2	7	"spr0174"	"79Lip_I11"	0	344	1124	1014
5	3	7	"aliA"	"10Lip_M11"	0	345	1507	1402
5	4	7	"slrA"	"17Lip_A15"	0	346	1312	1213
5	5	7	"spr0747"	"37Lip_E15"	0	347	2665	2559
5	6	7	"spxB"	"13Cyt_A3"	0	348	4341	4055
5	7	7	"clpP"	"66Cyt_E3"	0	349	2257	1776
5	8	7	"pavA"	"69Cyt_I3"	0	350	1808	1711
5	9	7	"eno"	"14Cyt_M3"	0	351	6177	6097
5	1	8	"spxB"	"13Cyt_A3"	0	352	2477	2403
5	2	8	"clpP"	"66Cyt_E3"	0	353	2189	2116
5	3	8	"pavA"	"69Cyt_I3"	0	354	1344	1274
5	4	8	"eno"	"14Cyt_M3"	0	355	4562	4495
5	5	8	"PppA"	"70Cyt_A7"	0	356	1421	1351
5	6	8	"ply"	"11Cyt_E7"	0	357	5551	5473
5	7	8	"lytA"	"12Cyt_I7"	0	358	5959	5881
5	8	8	"GADPH"	"68Cyt_M7"	0	359	2270	2195
5	9	8	"abc_sbp_2"	"30Lip_A11"	0	360	1287	1213
6	1	1	"psaA"	"6Lip_N7"	0	361	11794	11621
6	2	1	"ABC_SBP"	"57Lip_B11"	0	362	6535	6425
6	3	1	"ABC_SBP"	"52Lip_F11"	0	363	1920	1805
6	4	1	"piuA"	"18Lip_J11"	0	364	12478	12337
6	5	1	"amiA"	"3Lip_N11"	0	365	2586	2479
6	6	1	"msmE"	"78Lip_B15"	0	366	2063	1956
6	7	1	"MalX"	"22Lip_F15"	0	367	7603	7483
6	8	1	"Buffer"	"Normaliz_J15"	-50	368	132	21
6	9	1	"Buffer"	"Normaliz_N15"	-50	369	91	6
6	1	2	"msmE"	"78Lip_B15"	0	370	2258	2117
6	2	2	"MalX"	"22Lip_F15"	0	371	6250	6122
6	3	2	"prsA_ppmA"	"16Lip_B3"	0	372	3385	3274
6	4	2	"lmb"	"33Lip_F3"	0	373	2828	2729
6	5	2	"piaA"	"15Lip_J3"	0	374	6665	6559
6	6	2	"phtA"	"55Lip_N3"	0	375	9323	9193
6	7	2	"glnH"	"28Lip_B7"	0	376	2342	2193
6	8	2	"pstS"	"80Lip_F7"	0	377	3114	2998
6	9	2	"aliB"	"1Lip_J7"	0	378	3954	3864
6	1	3	"phtA"	"55Lip_N3"	0	379	9715	9579
6	2	3	"glnH"	"28Lip_B7"	0	380	1672	1551
6	3	3	"pstS"	"80Lip_F7"	0	381	2213	2102
6	4	3	"aliB"	"1Lip_J7"	0	382	3635	3532
6	5	3	"psaA"	"6Lip_N7"	0	383	10695	10574
6	6	3	"ABC_SBP"	"57Lip_B11"	0	384	6185	6025
6	7	3	"ABC_SBP"	"52Lip_F11"	0	385	1895	1743
6	8	3	"piuA"	"18Lip_J11"	0	386	12951	12819
6	9	3	"amiA"	"3Lip_N11"	0	387	2191	2094
6	1	4	"ABC_SBP"	"57Lip_B11"	0	388	5863	5753
6	2	4	"ABC_SBP"	"52Lip_F11"	0	389	1600	1500
6	3	4	"piuA"	"18Lip_J11"	0	390	11187	11057
6	4	4	"amiA"	"3Lip_N11"	0	391	2662	2421
6	5	4	"msmE"	"78Lip_B15"	0	392	1881	1709
6	6	4	"MalX"	"22Lip_F15"	0	393	6213	6069
6	7	4	"prsA_ppmA"	"16Lip_B3"	0	394	3770	3628
6	8	4	"lmb"	"33Lip_F3"	0	395	3227	3109
6	9	4	"piaA"	"15Lip_J3"	0	396	5318	5222
6	1	5	"MalX"	"22Lip_F15"	0	397	6161	6043
6	2	5	"prsA_ppmA"	"16Lip_B3"	0	398	3300	3177
6	3	5	"lmb"	"33Lip_F3"	0	399	2924	2787
6	4	5	"piaA"	"15Lip_J3"	0	400	6556	6242
6	5	5	"phtA"	"55Lip_N3"	0	401	8581	8421
6	6	5	"glnH"	"28Lip_B7"	0	402	2095	1976
6	7	5	"pstS"	"80Lip_F7"	0	403	3334	3176
6	8	5	"aliB"	"1Lip_J7"	0	404	4854	4725
6	9	5	"psaA"	"6Lip_N7"	0	405	9588	9485
6	1	6	"glnH"	"28Lip_B7"	0	406	1915	1804
6	2	6	"pstS"	"80Lip_F7"	0	407	2598	2441
6	3	6	"aliB"	"1Lip_J7"	0	408	3979	3842
6	4	6	"psaA"	"6Lip_N7"	0	409	11165	10976
6	5	6	"ABC_SBP"	"57Lip_B11"	0	410	6154	6011
6	6	6	"ABC_SBP"	"52Lip_F11"	0	411	1853	1735
6	7	6	"piuA"	"18Lip_J11"	0	412	13185	13036
6	8	6	"amiA"	"3Lip_N11"	0	413	2649	2520
6	9	6	"msmE"	"78Lip_B15"	0	414	1615	1514
6	1	7	"ABC_SBP"	"52Lip_F11"	0	415	1981	1876
6	2	7	"piuA"	"18Lip_J11"	0	416	12643	12510
6	3	7	"amiA"	"3Lip_N11"	0	417	2796	2659
6	4	7	"msmE"	"78Lip_B15"	0	418	1979	1827
6	5	7	"MalX"	"22Lip_F15"	0	419	6815	6651
6	6	7	"prsA_ppmA"	"16Lip_B3"	0	420	3786	3622
6	7	7	"lmb"	"33Lip_F3"	0	421	3514	3391
6	8	7	"piaA"	"15Lip_J3"	0	422	7550	7439
6	9	7	"phtA"	"55Lip_N3"	0	423	6054	5963
6	1	8	"prsA_ppmA"	"16Lip_B3"	0	424	3866	3745
6	2	8	"lmb"	"33Lip_F3"	0	425	3516	3403
6	3	8	"piaA"	"15Lip_J3"	0	426	7695	7583
6	4	8	"phtA"	"55Lip_N3"	0	427	9588	9475
6	5	8	"glnH"	"28Lip_B7"	0	428	2196	2078
6	6	8	"pstS"	"80Lip_F7"	0	429	2701	2573
6	7	8	"aliB"	"1Lip_J7"	0	430	4921	4809
6	8	8	"psaA"	"6Lip_N7"	0	431	10493	10393
6	9	8	"ABC_SBP"	"57Lip_B11"	0	432	2787	2710
7	1	1	"cbpF"	"74N_term_wCS_O7"	0	433	2003	1884
7	2	1	"spr0693"	"34N_term_C11"	0	434	6467	6331
7	3	1	"ezrA"	"75N_term_G11"	0	435	2292	2182
7	4	1	"pepXP"	"72N_term_K11"	0	436	2798	2679
7	5	1	"phtD"	"44N_term_O11"	0	437	2474	2332
7	6	1	"phpA"	"27N_term_C15"	0	438	11878	11759
7	7	1	"srtA"	"64N_term_wCS_G15"	0	439	5419	5277
7	8	1	"Buffer"	"Normaliz_K15"	0	440	95	-3
7	9	1	"Buffer"	"Normaliz_O15"	0	441	88	8
7	1	2	"phpA"	"27N_term_C15"	0	442	12168	12038
7	2	2	"srtA"	"64N_term_wCS_G15"	0	443	4966	4819
7	3	2	"adcA"	"23Lip_C3"	0	444	1967	1834
7	4	2	"sp_2093"	"76N_term_G3"	0	445	4525	2641
7	5	2	"comB"	"54N_term_K3"	0	446	3035	968
7	6	2	"pspA"	"4N_term_O3"	0	447	3901	3682
7	7	2	"pbpX"	"41N_term_C7"	0	448	3173	2924
7	8	2	"pbpA"	"9N_term_G7"	0	449	783	631
7	9	2	"spr0334"	"42Cyt_TMH_K7"	0	450	10327	10231
7	1	3	"pspA"	"4N_term_O3"	0	451	4099	3977
7	2	3	"pbpX"	"41N_term_C7"	0	452	3342	3224
7	3	3	"pbpA"	"9N_term_G7"	0	453	650	542
7	4	3	"spr0334"	"42Cyt_TMH_K7"	0	454	6266	6141
7	5	3	"cbpF"	"74N_term_wCS_O7"	0	455	1524	1331
7	6	3	"spr0693"	"34N_term_C11"	0	456	5229	5006
7	7	3	"ezrA"	"75N_term_G11"	0	457	1820	1365
7	8	3	"pepXP"	"72N_term_K11"	0	458	2730	2271
7	9	3	"phtD"	"44N_term_O11"	0	459	2060	1952
7	1	4	"spr0693"	"34N_term_C11"	0	460	5145	5016
7	2	4	"ezrA"	"75N_term_G11"	0	461	1765	1555
7	3	4	"pepXP"	"72N_term_K11"	0	462	2357	2238
7	4	4	"phtD"	"44N_term_O11"	0	463	2067	1945
7	5	4	"phpA"	"27N_term_C15"	0	464	11100	10937
7	6	4	"srtA"	"64N_term_wCS_G15"	0	465	4425	4244
7	7	4	"adcA"	"23Lip_C3"	0	466	4203	2056
7	8	4	"sp_2093"	"76N_term_G3"	0	467	4416	2727
7	9	4	"comB"	"54N_term_K3"	0	468	1980	1861
7	1	5	"srtA"	"64N_term_wCS_G15"	0	469	4259	4128
7	2	5	"adcA"	"23Lip_C3"	0	470	4068	3276
7	3	5	"sp_2093"	"76N_term_G3"	0	471	1451	1000
7	4	5	"comB"	"54N_term_K3"	0	472	1606	1326
7	5	5	"pspA"	"4N_term_O3"	0	473	3478	3091
7	6	5	"pbpX"	"41N_term_C7"	0	474	3257	3102
7	7	5	"pbpA"	"9N_term_G7"	0	475	1309	1185
7	8	5	"spr0334"	"42Cyt_TMH_K7"	0	476	4530	4402
7	9	5	"cbpF"	"74N_term_wCS_O7"	0	477	1585	1482
7	1	6	"pbpX"	"41N_term_C7"	0	478	3621	3494
7	2	6	"pbpA"	"9N_term_G7"	0	479	706	547
7	3	6	"spr0334"	"42Cyt_TMH_K7"	0	480	9134	9002
7	4	6	"cbpF"	"74N_term_wCS_O7"	0	481	1475	1340
7	5	6	"spr0693"	"34N_term_C11"	0	482	4519	4361
7	6	6	"ezrA"	"75N_term_G11"	0	483	1804	1273
7	7	6	"pepXP"	"72N_term_K11"	0	484	1934	1729
7	8	6	"phtD"	"44N_term_O11"	0	485	3444	3322
7	9	6	"phpA"	"27N_term_C15"	0	486	11953	11844
7	1	7	"ezrA"	"75N_term_G11"	-50	487	1450	1289
7	2	7	"pepXP"	"72N_term_K11"	0	488	3560	3351
7	3	7	"phtD"	"44N_term_O11"	0	489	2412	2256
7	4	7	"phpA"	"27N_term_C15"	0	490	9443	9268
7	5	7	"srtA"	"64N_term_wCS_G15"	0	491	2961	2735
7	6	7	"adcA"	"23Lip_C3"	0	492	4485	3484
7	7	7	"sp_2093"	"76N_term_G3"	0	493	1896	906
7	8	7	"comB"	"54N_term_K3"	0	494	1072	906
7	9	7	"pspA"	"4N_term_O3"	0	495	3703	3584
7	1	8	"adcA"	"23Lip_C3"	0	496	2695	2573
7	2	8	"sp_2093"	"76N_term_G3"	0	497	1708	1541
7	3	8	"comB"	"54N_term_K3"	0	498	1982	1857
7	4	8	"pspA"	"4N_term_O3"	0	499	5831	5697
7	5	8	"pbpX"	"41N_term_C7"	0	500	4947	4811
7	6	8	"pbpA"	"9N_term_G7"	0	501	1048	903
7	7	8	"spr0334"	"42Cyt_TMH_K7"	0	502	10047	9916
7	8	8	"cbpF"	"74N_term_wCS_O7"	0	503	1764	1614
7	9	8	"spr0693"	"34N_term_C11"	0	504	5416	5285
8	1	1	"pbp1b"	"47Cyt_TMH_P7"	0	505	8740	8572
8	2	1	"pcpA"	"62N_term_wCS_D11"	0	506	784	598
8	3	1	"sphtra"	"8N_term_H11"	0	507	618	366
8	4	1	"cps4C"	"97Mult_L11"	0	508	1642	1271
8	5	1	"rrgB"	"95Mult_P11"	0	509	672	176
8	6	1	"TMP"	"96Mult_D15"	0	510	1061	551
8	7	1	"LambdaSa04"	"94Mult_H15"	-50	511	209	-62
8	8	1	"Buffer"	"Normaliz_L15"	0	512	144	26
8	9	1	"Buffer"	"Normaliz_P15"	0	513	88	-44
8	1	2	"TMP"	"96Mult_D15"	0	514	1111	955
8	2	2	"LambdaSa04"	"94Mult_H15"	0	515	297	111
8	3	2	"potD"	"65N_term_D3"	0	516	5632	5413
8	4	2	"pgdA"	"40N_term_H3"	0	517	6611	6232
8	5	2	"spr1370"	"38Cyt_TMH_L3"	0	518	18676	18307
8	6	2	"spr1418"	"82N_term_P3"	0	519	4012	3708
8	7	2	"stkP"	"67Cyt_TMH_D7"	0	520	1118	534
8	8	2	"spr1584"	"83N_term_H7"	0	521	1048	673
8	9	2	"pbp2A"	"53N_term_L7"	0	522	1074	879
8	1	3	"spr1418"	"82N_term_P3"	0	523	9735	9590
8	2	3	"stkP"	"67Cyt_TMH_D7"	0	524	4917	4739
8	3	3	"spr1584"	"83N_term_H7"	0	525	6555	6360
8	4	3	"pbp2A"	"53N_term_L7"	0	526	6952	6536
8	5	3	"pbp1b"	"47Cyt_TMH_P7"	0	527	7613	7240
8	6	3	"pcpA"	"62N_term_wCS_D11"	0	528	468	205
8	7	3	"sphtra"	"8N_term_H11"	-50	529	241	-60
8	8	3	"cps4C"	"97Mult_L11"	-50	530	311	-66
8	9	3	"rrgB"	"95Mult_P11"	0	531	604	488
8	1	4	"pcpA"	"62N_term_wCS_D11"	0	532	648	510
8	2	4	"sphtra"	"8N_term_H11"	0	533	492	306
8	3	4	"cps4C"	"97Mult_L11"	0	534	1724	1442
8	4	4	"rrgB"	"95Mult_P11"	0	535	598	144
8	5	4	"TMP"	"96Mult_D15"	0	536	1259	792
8	6	4	"LambdaSa04"	"94Mult_H15"	0	537	898	69
8	7	4	"potD"	"65N_term_D3"	0	538	1687	1312
8	8	4	"pgdA"	"40N_term_H3"	0	539	716	81
8	9	4	"spr1370"	"38Cyt_TMH_L3"	0	540	3155	2960
8	1	5	"LambdaSa04"	"94Mult_H15"	0	541	303	149
8	2	5	"potD"	"65N_term_D3"	0	542	5340	5097
8	3	5	"pgdA"	"40N_term_H3"	0	543	7270	6830
8	4	5	"spr1370"	"38Cyt_TMH_L3"	0	544	22120	21689
8	5	5	"spr1418"	"82N_term_P3"	0	545	8764	8238
8	6	5	"stkP"	"67Cyt_TMH_D7"	0	546	3830	3009
8	7	5	"spr1584"	"83N_term_H7"	0	547	2848	2555
8	8	5	"pbp2A"	"53N_term_L7"	0	548	1273	978
8	9	5	"pbp1b"	"47Cyt_TMH_P7"	0	549	1113	960
8	1	6	"stkP"	"67Cyt_TMH_D7"	0	550	5052	4902
8	2	6	"spr1584"	"83N_term_H7"	0	551	6514	6249
8	3	6	"pbp2A"	"53N_term_L7"	0	552	7263	6772
8	4	6	"pbp1b"	"47Cyt_TMH_P7"	0	553	8169	7785
8	5	6	"pcpA"	"62N_term_wCS_D11"	-50	554	951	489
8	6	6	"sphtra"	"8N_term_H11"	-50	555	546	10
8	7	6	"cps4C"	"97Mult_L11"	0	556	1238	829
8	8	6	"rrgB"	"95Mult_P11"	0	557	334	71
8	9	6	"TMP"	"96Mult_D15"	0	558	325	106
8	1	7	"sphtra"	"8N_term_H11"	0	559	610	458
8	2	7	"cps4C"	"97Mult_L11"	0	560	1528	1122
8	3	7	"rrgB"	"95Mult_P11"	0	561	655	-56
8	4	7	"TMP"	"96Mult_D15"	-50	562	2018	1468
8	5	7	"LambdaSa04"	"94Mult_H15"	-50	563	439	111
8	6	7	"potD"	"65N_term_D3"	0	564	3544	3067
8	7	7	"pgdA"	"40N_term_H3"	0	565	3121	2100
8	8	7	"spr1370"	"38Cyt_TMH_L3"	0	566	5271	4930
8	9	7	"spr1418"	"82N_term_P3"	0	567	969	763
8	1	8	"potD"	"65N_term_D3"	0	568	6132	6016
8	2	8	"pgdA"	"40N_term_H3"	0	569	7441	7253
8	3	8	"spr1370"	"38Cyt_TMH_L3"	0	570	20999	20429
8	4	8	"spr1418"	"82N_term_P3"	0	571	7659	6913
8	5	8	"stkP"	"67Cyt_TMH_D7"	0	572	3663	3475
8	6	8	"spr1584"	"83N_term_H7"	0	573	3269	2983
8	7	8	"pbp2A"	"53N_term_L7"	0	574	2381	1695
8	8	8	"pbp1b"	"47Cyt_TMH_P7"	0	575	4465	4085
8	9	8	"pcpA"	"62N_term_wCS_D11"	0	576	147	-31
