# Supplementary material for: Data in support of proteomic analysis of pneumococcal pediatric clinical isolates to construct a protein array
Source: Data Brief. 2016 Feb 5;6:917–22. doi: 10.1016/j.dib.2016.01.057 (PMC4758182; doi:10.1016/j.dib.2016.01.057)
Supplement: Supplementary file 4 — Supplementary material [file mmc4.zip › Protein array raw data/IgG/C2_S50_IgG-Cy-3.txt]

ATF	1.0
31	9    
"Type=GenePix Export 3"
"DateTime=2013/11/08 10:30:51"
"Settings=C:\Documents and Settings\Usuario\Escritorio\Datos Usuarios\Alfonso\Xtal10052443_7-11-13\Suero 50\S50_IgG-Cy-3.gps"
"GalFile=C:\Documents and Settings\Usuario\Escritorio\Datos Usuarios\Alfonso\Gals\Gal_Alfonso.2.gal"
"PixelSize=5"
"Wavelengths=n/a	532"
"ImageFiles=n/a	C:\Documents and Settings\Usuario\Escritorio\Datos Usuarios\Alfonso\Xtal10052443_7-11-13\Suero 50\S50_IgG-Cy-3.tif 1"
"NormalizationMethod=None"
"NormalizationFactors=n/a	1"
"JpegImage="
"StdDev=Type 1"
"RatioFormulations=W1/W2 (/532)"
"Barcode="
"BackgroundSubtraction=LocalFeature"
"ImageOrigin=0, 0"
"JpegOrigin=3350, 1860"
"Creator=GenePix Pro 4.1.1.4"
"Scanner=GenePix 4000B [92870]"
"FocusPosition=0"
"Temperature=27.33"
"LinesAveraged=1"
"Comment="
"PMTGain=n/a	400"
"ScanPower=n/a	100"
"LaserPower=n/a	3.41"
"LaserOnTime=n/a	41312"
"Filters=n/a	"
"ScanRegion=608,304,3816,1704"
"Supplier=BioRobotics"
"ArrayerSoftwareName=TAS Application Suite (MicroGrid II)"
"ArrayerSoftwareVersion=2.2.2.5"
"Block"	"Column"	"Row"	"Name"	"ID"	"F532 Median"	"Flags"	"Index"	"F532 Median - B532"
1	1	1	"ABC_N/P"	"90Mult_M8"	1974	0	1	1596
1	2	1	"spr1221"	"99Mult_A12"	2297	0	2	1912
1	3	1	"spr1403"	"91Mult_E12"	2971	0	3	2574
1	4	1	"spr1496"	"92Mult_I12"	1230	0	4	820
1	5	1	"ABC_NP"	"100Mult_M12"	5147	0	5	4725
1	6	1	"SP_0462"	"77CellW_A16"	4301	0	6	3823
1	7	1	"SP_0464"	"81CellW_E16"	3151	0	7	2683
1	8	1	"Buffer"	"Normaliz_I16"	431	-50	8	-1
1	9	1	"Buffer"	"Normaliz_M16"	395	-50	9	20
1	1	2	"SP_0462"	"77CellW_A16"	3471	0	10	3065
1	2	2	"SP_0464"	"81CellW_E16"	1890	0	11	1479
1	3	2	"fstH"	"84Mult_A4"	3701	0	12	3284
1	4	2	"comA"	"85Mult_E4"	2550	0	13	2130
1	5	2	"zmpB"	"86Mult_I4"	2275	0	14	1790
1	6	2	"spr0601"	"98Mult_M4"	3288	0	15	2746
1	7	2	"celB"	"87Mult_A8"	1865	0	16	1360
1	8	2	"iga"	"88Mult_E8"	6181	0	17	5715
1	9	2	"glnP"	"89Mult_I8"	1344	0	18	928
1	1	3	"spr0601"	"98Mult_M4"	2627	0	19	2192
1	2	3	"celB"	"87Mult_A8"	1531	0	20	1088
1	3	3	"iga"	"88Mult_E8"	4722	0	21	4323
1	4	3	"glnP"	"89Mult_I8"	886	0	22	489
1	5	3	"ABC_N/P"	"90Mult_M8"	1999	0	23	1552
1	6	3	"spr1221"	"99Mult_A12"	2606	0	24	2112
1	7	3	"spr1403"	"91Mult_E12"	3425	0	25	2890
1	8	3	"spr1496"	"92Mult_I12"	1410	0	26	885
1	9	3	"ABC_NP"	"100Mult_M12"	6156	0	27	5708
1	1	4	"spr1221"	"99Mult_A12"	2583	0	28	2136
1	2	4	"spr1403"	"91Mult_E12"	3085	0	29	2610
1	3	4	"spr1496"	"92Mult_I12"	1018	0	30	599
1	4	4	"ABC_NP"	"100Mult_M12"	4299	0	31	3889
1	5	4	"SP_0462"	"77CellW_A16"	3166	0	32	2731
1	6	4	"SP_0464"	"81CellW_E16"	1976	0	33	1530
1	7	4	"fstH"	"84Mult_A4"	3836	0	34	3349
1	8	4	"comA"	"85Mult_E4"	3056	0	35	2543
1	9	4	"zmpB"	"86Mult_I4"	2921	0	36	2474
1	1	5	"SP_0464"	"81CellW_E16"	2402	0	37	1943
1	2	5	"fstH"	"84Mult_A4"	3916	0	38	3432
1	3	5	"comA"	"85Mult_E4"	2487	0	39	2039
1	4	5	"zmpB"	"86Mult_I4"	1960	0	40	1522
1	5	5	"spr0601"	"98Mult_M4"	1701	0	41	1248
1	6	5	"celB"	"87Mult_A8"	1584	0	42	1132
1	7	5	"iga"	"88Mult_E8"	5040	0	43	4569
1	8	5	"glnP"	"89Mult_I8"	1107	0	44	635
1	9	5	"ABC_N/P"	"90Mult_M8"	2575	0	45	2144
1	1	6	"celB"	"87Mult_A8"	1787	0	46	1314
1	2	6	"iga"	"88Mult_E8"	5161	0	47	4683
1	3	6	"glnP"	"89Mult_I8"	965	0	48	514
1	4	6	"ABC_N/P"	"90Mult_M8"	1734	0	49	1274
1	5	6	"spr1221"	"99Mult_A12"	2512	0	50	2041
1	6	6	"spr1403"	"91Mult_E12"	3074	0	51	2614
1	7	6	"spr1496"	"92Mult_I12"	1574	0	52	1096
1	8	6	"ABC_NP"	"100Mult_M12"	5159	0	53	4681
1	9	6	"SP_0462"	"77CellW_A16"	4163	0	54	3719
1	1	7	"spr1403"	"91Mult_E12"	3990	0	55	3491
1	2	7	"spr1496"	"92Mult_I12"	1217	0	56	711
1	3	7	"ABC_NP"	"100Mult_M12"	5091	0	57	4617
1	4	7	"SP_0462"	"77CellW_A16"	3319	0	58	2826
1	5	7	"SP_0464"	"81CellW_E16"	2122	0	59	1646
1	6	7	"fstH"	"84Mult_A4"	5115	0	60	4659
1	7	7	"comA"	"85Mult_E4"	2697	0	61	2199
1	8	7	"zmpB"	"86Mult_I4"	2690	0	62	2173
1	9	7	"spr0601"	"98Mult_M4"	3676	0	63	3200
1	1	8	"fstH"	"84Mult_A4"	5085	0	64	4567
1	2	8	"comA"	"85Mult_E4"	3084	0	65	2560
1	3	8	"zmpB"	"86Mult_I4"	2670	0	66	2180
1	4	8	"spr0601"	"98Mult_M4"	2644	0	67	2142
1	5	8	"celB"	"87Mult_A8"	1940	0	68	1453
1	6	8	"iga"	"88Mult_E8"	4770	0	69	4318
1	7	8	"glnP"	"89Mult_I8"	1201	0	70	753
1	8	8	"ABC_N/P"	"90Mult_M8"	2103	0	71	1643
1	9	8	"spr1221"	"99Mult_A12"	3364	0	72	2905
2	1	1	"lytB"	"31CellW_N8"	3657	0	73	3296
2	2	1	"prtA"	"20CellW_B12"	6888	0	74	6364
2	3	1	"bgaA"	"43CellW_F12"	5666	0	75	5204
2	4	1	"nanA"	"46CellW_J12"	4271	0	76	3804
2	5	1	"spr1652/pfbA"	"25CellW_N12"	3792	0	77	3349
2	6	1	"nisP"	"39CellW_B16"	1545	0	78	1113
2	7	1	"spr1906"	"73CellW_F16"	2312	0	79	1834
2	8	1	"Buffer"	"Normaliz_J16"	412	-50	80	-10
2	9	1	"Buffer"	"Normaliz_N16"	358	-50	81	-10
2	1	2	"nisP"	"39CellW_B16"	1631	0	82	1258
2	2	2	"spr1906"	"73CellW_F16"	2077	0	83	1634
2	3	2	"psrP"	"71CellW_B4"	2772	0	84	2322
2	4	2	"pblB_nt"	"48CellW_F4"	2195	0	85	1742
2	5	2	"pblB_ct"	"49CellW_J4"	4215	0	86	3747
2	6	2	"spr0075/pfbB"	"24CellW_N4"	3363	0	87	2801
2	7	2	"pulA"	"19CellW_B8"	2388	0	88	1769
2	8	2	"hysA"	"51CellW_F8"	3613	0	89	3061
2	9	2	"spr0328"	"26CellW_J8"	2009	0	90	1586
2	1	3	"spr0075/pfbB"	"24CellW_N4"	4234	0	91	3739
2	2	3	"pulA"	"19CellW_B8"	2446	0	92	1960
2	3	3	"hysA"	"51CellW_F8"	3554	0	93	3051
2	4	3	"spr0328"	"26CellW_J8"	2458	0	94	1962
2	5	3	"lytB"	"31CellW_N8"	3208	0	95	2694
2	6	3	"prtA"	"20CellW_B12"	7735	0	96	7072
2	7	3	"bgaA"	"43CellW_F12"	5572	0	97	4961
2	8	3	"nanA"	"46CellW_J12"	3745	0	98	3220
2	9	3	"spr1652/pfbA"	"25CellW_N12"	3576	0	99	3158
2	1	4	"prtA"	"20CellW_B12"	7559	0	100	7102
2	2	4	"bgaA"	"43CellW_F12"	5877	0	101	5389
2	3	4	"nanA"	"46CellW_J12"	4161	0	102	3671
2	4	4	"spr1652/pfbA"	"25CellW_N12"	4244	0	103	3749
2	5	4	"nisP"	"39CellW_B16"	1824	0	104	1307
2	6	4	"spr1906"	"73CellW_F16"	2106	0	105	1505
2	7	4	"psrP"	"71CellW_B4"	4032	0	106	3503
2	8	4	"pblB_nt"	"48CellW_F4"	2178	0	107	1700
2	9	4	"pblB_ct"	"49CellW_J4"	3623	0	108	3204
2	1	5	"spr1906"	"73CellW_F16"	2260	0	109	1844
2	2	5	"psrP"	"71CellW_B4"	3036	0	110	2583
2	3	5	"pblB_nt"	"48CellW_F4"	2383	0	111	1909
2	4	5	"pblB_ct"	"49CellW_J4"	4108	0	112	3581
2	5	5	"spr0075/pfbB"	"24CellW_N4"	3726	0	113	3126
2	6	5	"pulA"	"19CellW_B8"	2546	0	114	1936
2	7	5	"hysA"	"51CellW_F8"	3181	0	115	2603
2	8	5	"spr0328"	"26CellW_J8"	2331	0	116	1819
2	9	5	"lytB"	"31CellW_N8"	2767	0	117	2322
2	1	6	"pulA"	"19CellW_B8"	2604	0	118	2156
2	2	6	"hysA"	"51CellW_F8"	4060	0	119	3585
2	3	6	"spr0328"	"26CellW_J8"	2747	0	120	2251
2	4	6	"lytB"	"31CellW_N8"	3107	0	121	2557
2	5	6	"prtA"	"20CellW_B12"	8573	0	122	7989
2	6	6	"bgaA"	"43CellW_F12"	5864	0	123	5316
2	7	6	"nanA"	"46CellW_J12"	4099	0	124	3545
2	8	6	"spr1652/pfbA"	"25CellW_N12"	3718	0	125	3211
2	9	6	"nisP"	"39CellW_B16"	1430	0	126	970
2	1	7	"bgaA"	"43CellW_F12"	7107	0	127	6653
2	2	7	"nanA"	"46CellW_J12"	4893	0	128	4411
2	3	7	"spr1652/pfbA"	"25CellW_N12"	4087	0	129	3600
2	4	7	"nisP"	"39CellW_B16"	1808	0	130	1290
2	5	7	"spr1906"	"73CellW_F16"	2173	0	131	1639
2	6	7	"psrP"	"71CellW_B4"	3201	0	132	2684
2	7	7	"pblB_nt"	"48CellW_F4"	3021	0	133	2508
2	8	7	"pblB_ct"	"49CellW_J4"	2860	0	134	2359
2	9	7	"spr0075/pfbB"	"24CellW_N4"	4258	0	135	3746
2	1	8	"psrP"	"71CellW_B4"	3993	0	136	3563
2	2	8	"pblB_nt"	"48CellW_F4"	4141	0	137	3678
2	3	8	"pblB_ct"	"49CellW_J4"	3571	0	138	3112
2	4	8	"spr0075/pfbB"	"24CellW_N4"	5459	0	139	4983
2	5	8	"pulA"	"19CellW_B8"	2699	0	140	2218
2	6	8	"hysA"	"51CellW_F8"	4023	0	141	3557
2	7	8	"spr0328"	"26CellW_J8"	2312	0	142	1859
2	8	8	"lytB"	"31CellW_N8"	3657	0	143	3196
2	9	8	"prtA"	"20CellW_B12"	6909	0	144	6443
3	1	1	"nanB"	"58Secret_O8"	11067	0	145	10045
3	2	1	"spr1875"	"7Secret_C12"	2761	0	146	1551
3	3	1	"galU"	"21Secret_G12"	6082	0	147	4816
3	4	1	"cbpA"	"5Secret_K12"	19155	0	148	17377
3	5	1	"gsp_781"	"2Secret_O12"	42655	0	149	41196
3	6	1	"Control_1"	"C16"	5170	0	150	4264
3	7	1	"Control_2"	"G16"	851	-50	151	-12
3	8	1	"Buffer"	"Normaliz_K16"	821	-50	152	-127
3	9	1	"Buffer"	"Normaliz_O16"	1011	-50	153	-50
3	1	2	"Control_1"	"C16"	5903	0	154	4763
3	2	2	"Control_2"	"G16"	1279	-50	155	61
3	3	2	"bloodAB"	"59Secret_C4"	5411	0	156	4136
3	4	2	"strH"	"32Secret_G4"	2259	0	157	1020
3	5	2	"lysM"	"50Secret_K4"	7882	0	158	6775
3	6	2	"lytB"	"63Secret_O4"	7013	0	159	6070
3	7	2	"phtE"	"45Secret_C8"	3736	0	160	2808
3	8	2	"spr0931"	"36Secret_G8"	4658	0	161	3325
3	9	2	"lytC"	"56Secret_K8"	16315	0	162	14237
3	1	3	"lytB"	"63Secret_O4"	8194	0	163	7063
3	2	3	"phtE"	"45Secret_C8"	4151	0	164	2992
3	3	3	"spr0931"	"36Secret_G8"	4751	0	165	3264
3	4	3	"lytC"	"56Secret_K8"	13719	0	166	12015
3	5	3	"nanB"	"58Secret_O8"	9757	0	167	8771
3	6	3	"spr1875"	"7Secret_C12"	2167	0	168	1297
3	7	3	"galU"	"21Secret_G12"	5927	0	169	5012
3	8	3	"cbpA"	"5Secret_K12"	20951	0	170	19634
3	9	3	"gsp_781"	"2Secret_O12"	49111	0	171	47863
3	1	4	"spr1875"	"7Secret_C12"	2732	0	172	1758
3	2	4	"galU"	"21Secret_G12"	6414	0	173	5386
3	3	4	"cbpA"	"5Secret_K12"	19545	0	174	18307
3	4	4	"gsp_781"	"2Secret_O12"	42820	0	175	41707
3	5	4	"Control_1"	"C16"	4622	0	176	3869
3	6	4	"Control_2"	"G16"	866	-50	177	34
3	7	4	"bloodAB"	"59Secret_C4"	5071	0	178	4070
3	8	4	"strH"	"32Secret_G4"	2642	0	179	1430
3	9	4	"lysM"	"50Secret_K4"	7817	0	180	6797
3	1	5	"Control_2"	"G16"	952	-50	181	-27
3	2	5	"bloodAB"	"59Secret_C4"	5533	-50	182	4343
3	3	5	"strH"	"32Secret_G4"	2466	0	183	1324
3	4	5	"lysM"	"50Secret_K4"	9320	0	184	8327
3	5	5	"lytB"	"63Secret_O4"	7204	0	185	6402
3	6	5	"phtE"	"45Secret_C8"	3622	0	186	2811
3	7	5	"spr0931"	"36Secret_G8"	3764	0	187	2651
3	8	5	"lytC"	"56Secret_K8"	14995	0	188	13630
3	9	5	"nanB"	"58Secret_O8"	11884	0	189	10923
3	1	6	"phtE"	"45Secret_C8"	4050	0	190	3124
3	2	6	"spr0931"	"36Secret_G8"	3908	0	191	2486
3	3	6	"lytC"	"56Secret_K8"	15907	0	192	14458
3	4	6	"nanB"	"58Secret_O8"	11874	0	193	10780
3	5	6	"spr1875"	"7Secret_C12"	2457	0	194	1641
3	6	6	"galU"	"21Secret_G12"	4857	0	195	4073
3	7	6	"cbpA"	"5Secret_K12"	16608	0	196	15595
3	8	6	"gsp_781"	"2Secret_O12"	44339	0	197	43308
3	9	6	"Control_1"	"C16"	5295	0	198	4523
3	1	7	"galU"	"21Secret_G12"	5967	0	199	5035
3	2	7	"cbpA"	"5Secret_K12"	16612	0	200	15449
3	3	7	"gsp_781"	"2Secret_O12"	38973	0	201	37657
3	4	7	"Control_1"	"C16"	5990	0	202	4794
3	5	7	"Control_2"	"G16"	1021	-50	203	-35
3	6	7	"bloodAB"	"59Secret_C4"	5362	0	204	4435
3	7	7	"strH"	"32Secret_G4"	2245	0	205	1249
3	8	7	"lysM"	"50Secret_K4"	7931	0	206	7094
3	9	7	"lytB"	"63Secret_O4"	7590	0	207	6875
3	1	8	"bloodAB"	"59Secret_C4"	6698	0	208	5875
3	2	8	"strH"	"32Secret_G4"	3894	0	209	3014
3	3	8	"lysM"	"50Secret_K4"	5948	0	210	5106
3	4	8	"lytB"	"63Secret_O4"	9047	0	211	8212
3	5	8	"phtE"	"45Secret_C8"	3990	0	212	3195
3	6	8	"spr0931"	"36Secret_G8"	3968	0	213	3192
3	7	8	"lytC"	"56Secret_K8"	14605	0	214	13948
3	8	8	"nanB"	"58Secret_O8"	10191	0	215	9574
3	9	8	"spr1875"	"7Secret_C12"	2188	0	216	1608
4	1	1	"Control_10"	"P8"	1329	0	217	635
4	2	1	"Control_11"	"D12"	6208	0	218	5569
4	3	1	"Control_12"	"H12"	1359	0	219	802
4	4	1	"Buffer"	"Normaliz_L12"	561	-50	220	-26
4	5	1	"Buffer"	"Normaliz_P12"	560	-50	221	-29
4	6	1	"Control+"	"Rango0.2_D16"	33637	0	222	33018
4	7	1	"Control+"	"Rango0.1_H16"	4166	0	223	3616
4	8	1	"Buffer"	"Normaliz_L16"	533	-50	224	26
4	9	1	"Buffer"	"Normaliz_P16"	604	-50	225	18
4	1	2	"Control+"	"Rango0.2_D16"	48308	0	226	47660
4	2	2	"Control+"	"Rango0.1_H16"	13608	0	227	13007
4	3	2	"Control_3"	"D4"	534	-50	228	32
4	4	2	"Control_4"	"H4"	482	-50	229	15
4	5	2	"Control_5"	"L4"	507	-50	230	22
4	6	2	"Control_6"	"P4"	560	-50	231	53
4	7	2	"Control_7"	"D8"	497	-50	232	-54
4	8	2	"Control_8"	"H8"	547	-50	233	-20
4	9	2	"Control_9"	"L8"	662	-50	234	-6
4	1	3	"Control_6"	"P4"	490	-50	235	18
4	2	3	"Control_7"	"D8"	420	-50	236	15
4	3	3	"Control_8"	"H8"	435	-50	237	8
4	4	3	"Control_9"	"L8"	448	-50	238	-4
4	5	3	"Control_10"	"P8"	853	0	239	387
4	6	3	"Control_11"	"D12"	920	0	240	440
4	7	3	"Control_12"	"H12"	1668	0	241	1138
4	8	3	"Buffer"	"Normaliz_L12"	598	-50	242	-13
4	9	3	"Buffer"	"Normaliz_P12"	730	-50	243	-23
4	1	4	"Control_11"	"D12"	1778	0	244	1359
4	2	4	"Control_12"	"H12"	1219	0	245	867
4	3	4	"Buffer"	"Normaliz_L12"	382	-50	246	6
4	4	4	"Buffer"	"Normaliz_P12"	454	-50	247	4
4	5	4	"Control+"	"Rango0.2_D16"	36108	0	248	35597
4	6	4	"Control+"	"Rango0.1_H16"	12233	0	249	11644
4	7	4	"Control_3"	"D4"	551	-50	250	-27
4	8	4	"Control_4"	"H4"	667	-50	251	-1
4	9	4	"Control_5"	"L4"	997	0	252	153
4	1	5	"Control+"	"Rango0.1_H16"	12974	0	253	12493
4	2	5	"Control_3"	"D4"	324	-50	254	-31
4	3	5	"Control_4"	"H4"	396	-50	255	17
4	4	5	"Control_5"	"L4"	469	-50	256	-15
4	5	5	"Control_6"	"P4"	569	-50	257	11
4	6	5	"Control_7"	"D8"	558	-50	258	-42
4	7	5	"Control_8"	"H8"	895	0	259	267
4	8	5	"Control_9"	"L8"	690	-50	260	-7
4	9	5	"Control_10"	"P8"	1652	0	261	859
4	1	6	"Control_7"	"D8"	452	-50	262	-79
4	2	6	"Control_8"	"H8"	407	-50	263	-13
4	3	6	"Control_9"	"L8"	496	-50	264	34
4	4	6	"Control_10"	"P8"	909	0	265	376
4	5	6	"Control_11"	"D12"	1026	0	266	418
4	6	6	"Control_12"	"H12"	1450	0	267	843
4	7	6	"Buffer"	"Normaliz_L12"	656	-50	268	-1
4	8	6	"Buffer"	"Normaliz_P12"	736	-50	269	29
4	9	6	"Control+"	"Rango0.2_D16"	44944	0	270	44215
4	1	7	"Control_12"	"H12"	1912	0	271	1346
4	2	7	"Buffer"	"Normaliz_L12"	494	-50	272	-14
4	3	7	"Buffer"	"Normaliz_P12"	498	-50	273	-8
4	4	7	"Control+"	"Rango0.2_D16"	34362	0	274	33816
4	5	7	"Control+"	"Rango0.1_H16"	12521	0	275	11852
4	6	7	"Control_3"	"D4"	640	-50	276	2
4	7	7	"Control_4"	"H4"	865	0	277	222
4	8	7	"Control_5"	"L4"	710	-50	278	7
4	9	7	"Control_6"	"P4"	1331	0	279	600
4	1	8	"Control_3"	"D4"	618	-50	280	-39
4	2	8	"Control_4"	"H4"	582	-50	281	8
4	3	8	"Control_5"	"L4"	550	-50	282	7
4	4	8	"Control_6"	"P4"	563	-50	283	1
4	5	8	"Control_7"	"D8"	634	-50	284	-1
4	6	8	"Control_8"	"H8"	632	-50	285	-14
4	7	8	"Control_9"	"L8"	767	-50	286	63
4	8	8	"Control_10"	"P8"	689	-50	287	-8
4	9	8	"Control_11"	"D12"	1365	0	288	694
5	1	1	"GADPH"	"68Cyt_M7"	5059	0	289	4570
5	2	1	"abc_sbp_2"	"30Lip_A11"	1815	0	290	1373
5	3	1	"abc_sbp"	"29Lip_E11"	867	0	291	431
5	4	1	"spr0174"	"79Lip_I11"	3625	0	292	3099
5	5	1	"aliA"	"10Lip_M11"	1800	0	293	1331
5	6	1	"slrA"	"17Lip_A15"	2099	0	294	1653
5	7	1	"spr0747"	"37Lip_E15"	2480	0	295	2076
5	8	1	"Buffer"	"Normaliz_I15"	550	-50	296	114
5	9	1	"Buffer"	"Normaliz_M15"	482	-50	297	-14
5	1	2	"slrA"	"17Lip_A15"	2566	0	298	1975
5	2	2	"spr0747"	"37Lip_E15"	1786	0	299	1169
5	3	2	"spxB"	"13Cyt_A3"	4393	0	300	3697
5	4	2	"clpP"	"66Cyt_E3"	6511	0	301	5845
5	5	2	"pavA"	"69Cyt_I3"	4035	0	302	3490
5	6	2	"eno"	"14Cyt_M3"	10844	0	303	10367
5	7	2	"PppA"	"70Cyt_A7"	2210	0	304	1712
5	8	2	"ply"	"11Cyt_E7"	5158	0	305	4579
5	9	2	"lytA"	"12Cyt_I7"	4319	0	306	3814
5	1	3	"eno"	"14Cyt_M3"	9928	0	307	9499
5	2	3	"PppA"	"70Cyt_A7"	1806	0	308	1296
5	3	3	"ply"	"11Cyt_E7"	4584	0	309	3947
5	4	3	"lytA"	"12Cyt_I7"	5264	0	310	4565
5	5	3	"GADPH"	"68Cyt_M7"	4534	0	311	3965
5	6	3	"abc_sbp_2"	"30Lip_A11"	1282	0	312	797
5	7	3	"abc_sbp"	"29Lip_E11"	898	-50	313	378
5	8	3	"spr0174"	"79Lip_I11"	3740	0	314	3119
5	9	3	"aliA"	"10Lip_M11"	2132	0	315	1634
5	1	4	"abc_sbp_2"	"30Lip_A11"	1123	0	316	725
5	2	4	"abc_sbp"	"29Lip_E11"	752	0	317	261
5	3	4	"spr0174"	"79Lip_I11"	2877	0	318	2331
5	4	4	"aliA"	"10Lip_M11"	1331	0	319	564
5	5	4	"slrA"	"17Lip_A15"	2199	0	320	1435
5	6	4	"spr0747"	"37Lip_E15"	2204	0	321	1553
5	7	4	"spxB"	"13Cyt_A3"	4841	0	322	4067
5	8	4	"clpP"	"66Cyt_E3"	7146	0	323	6452
5	9	4	"pavA"	"69Cyt_I3"	4811	0	324	4361
5	1	5	"spr0747"	"37Lip_E15"	1846	0	325	1403
5	2	5	"spxB"	"13Cyt_A3"	4043	0	326	3357
5	3	5	"clpP"	"66Cyt_E3"	6616	0	327	5976
5	4	5	"pavA"	"69Cyt_I3"	3653	0	328	2796
5	5	5	"eno"	"14Cyt_M3"	9545	0	329	8822
5	6	5	"PppA"	"70Cyt_A7"	2094	0	330	1520
5	7	5	"ply"	"11Cyt_E7"	5395	0	331	4681
5	8	5	"lytA"	"12Cyt_I7"	5483	0	332	4785
5	9	5	"GADPH"	"68Cyt_M7"	5199	0	333	4725
5	1	6	"PppA"	"70Cyt_A7"	1660	0	334	1261
5	2	6	"ply"	"11Cyt_E7"	4254	0	335	3740
5	3	6	"lytA"	"12Cyt_I7"	5440	0	336	4900
5	4	6	"GADPH"	"68Cyt_M7"	4497	0	337	3926
5	5	6	"abc_sbp_2"	"30Lip_A11"	1205	0	338	694
5	6	6	"abc_sbp"	"29Lip_E11"	883	0	339	348
5	7	6	"spr0174"	"79Lip_I11"	3618	0	340	2950
5	8	6	"aliA"	"10Lip_M11"	1728	0	341	990
5	9	6	"slrA"	"17Lip_A15"	2424	0	342	1893
5	1	7	"abc_sbp"	"29Lip_E11"	742	0	343	369
5	2	7	"spr0174"	"79Lip_I11"	2542	0	344	2113
5	3	7	"aliA"	"10Lip_M11"	1277	0	345	806
5	4	7	"slrA"	"17Lip_A15"	1898	0	346	1369
5	5	7	"spr0747"	"37Lip_E15"	2002	0	347	1443
5	6	7	"spxB"	"13Cyt_A3"	4320	0	348	3648
5	7	7	"clpP"	"66Cyt_E3"	6715	0	349	5995
5	8	7	"pavA"	"69Cyt_I3"	4233	0	350	3578
5	9	7	"eno"	"14Cyt_M3"	11704	0	351	11217
5	1	8	"spxB"	"13Cyt_A3"	2298	0	352	2168
5	2	8	"clpP"	"66Cyt_E3"	3179	0	353	3061
5	3	8	"pavA"	"69Cyt_I3"	1887	0	354	1762
5	4	8	"eno"	"14Cyt_M3"	7035	0	355	6903
5	5	8	"PppA"	"70Cyt_A7"	1091	0	356	926
5	6	8	"ply"	"11Cyt_E7"	3188	0	357	2991
5	7	8	"lytA"	"12Cyt_I7"	3555	0	358	3313
5	8	8	"GADPH"	"68Cyt_M7"	3592	0	359	3312
5	9	8	"abc_sbp_2"	"30Lip_A11"	1148	0	360	850
6	1	1	"psaA"	"6Lip_N7"	1736	0	361	951
6	2	1	"ABC_SBP"	"57Lip_B11"	2753	0	362	1686
6	3	1	"ABC_SBP"	"52Lip_F11"	1548	-50	363	329
6	4	1	"piuA"	"18Lip_J11"	2106	0	364	437
6	5	1	"amiA"	"3Lip_N11"	2656	0	365	1146
6	6	1	"msmE"	"78Lip_B15"	5070	0	366	3749
6	7	1	"MalX"	"22Lip_F15"	2952	0	367	1950
6	8	1	"Buffer"	"Normaliz_J15"	860	-50	368	39
6	9	1	"Buffer"	"Normaliz_N15"	696	-50	369	-4
6	1	2	"msmE"	"78Lip_B15"	5005	0	370	3954
6	2	2	"MalX"	"22Lip_F15"	3391	0	371	2006
6	3	2	"prsA_ppmA"	"16Lip_B3"	8379	0	372	6691
6	4	2	"lmb"	"33Lip_F3"	4023	0	373	1894
6	5	2	"piaA"	"15Lip_J3"	4616	0	374	2577
6	6	2	"phtA"	"55Lip_N3"	7736	0	375	5883
6	7	2	"glnH"	"28Lip_B7"	2762	0	376	1354
6	8	2	"pstS"	"80Lip_F7"	4715	0	377	3810
6	9	2	"aliB"	"1Lip_J7"	1467	0	378	829
6	1	3	"phtA"	"55Lip_N3"	8980	0	379	7470
6	2	3	"glnH"	"28Lip_B7"	2375	0	380	919
6	3	3	"pstS"	"80Lip_F7"	7568	0	381	5918
6	4	3	"aliB"	"1Lip_J7"	3387	0	382	1481
6	5	3	"psaA"	"6Lip_N7"	1998	0	383	224
6	6	3	"ABC_SBP"	"57Lip_B11"	2430	0	384	935
6	7	3	"ABC_SBP"	"52Lip_F11"	1084	-50	385	50
6	8	3	"piuA"	"18Lip_J11"	954	-50	386	120
6	9	3	"amiA"	"3Lip_N11"	1116	-50	387	455
6	1	4	"ABC_SBP"	"57Lip_B11"	4118	-50	388	2888
6	2	4	"ABC_SBP"	"52Lip_F11"	1603	-50	389	196
6	3	4	"piuA"	"18Lip_J11"	1805	-50	390	201
6	4	4	"amiA"	"3Lip_N11"	2331	-50	391	617
6	5	4	"msmE"	"78Lip_B15"	4026	0	392	2441
6	6	4	"MalX"	"22Lip_F15"	3168	-50	393	1882
6	7	4	"prsA_ppmA"	"16Lip_B3"	4330	0	394	3058
6	8	4	"lmb"	"33Lip_F3"	1869	-50	395	829
6	9	4	"piaA"	"15Lip_J3"	1567	0	396	944
6	1	5	"MalX"	"22Lip_F15"	3000	0	397	1897
6	2	5	"prsA_ppmA"	"16Lip_B3"	7140	0	398	5638
6	3	5	"lmb"	"33Lip_F3"	3202	0	399	1403
6	4	5	"piaA"	"15Lip_J3"	3867	0	400	1998
6	5	5	"phtA"	"55Lip_N3"	7965	0	401	6154
6	6	5	"glnH"	"28Lip_B7"	2022	0	402	811
6	7	5	"pstS"	"80Lip_F7"	4829	0	403	3804
6	8	5	"aliB"	"1Lip_J7"	1440	0	404	485
6	9	5	"psaA"	"6Lip_N7"	724	0	405	237
6	1	6	"glnH"	"28Lip_B7"	2472	0	406	1603
6	2	6	"pstS"	"80Lip_F7"	5274	0	407	4069
6	3	6	"aliB"	"1Lip_J7"	2214	0	408	1052
6	4	6	"psaA"	"6Lip_N7"	1449	0	409	60
6	5	6	"ABC_SBP"	"57Lip_B11"	2578	0	410	1465
6	6	6	"ABC_SBP"	"52Lip_F11"	914	-50	411	22
6	7	6	"piuA"	"18Lip_J11"	1958	-50	412	1177
6	8	6	"amiA"	"3Lip_N11"	843	-50	413	72
6	9	6	"msmE"	"78Lip_B15"	1432	0	414	970
6	1	7	"ABC_SBP"	"52Lip_F11"	930	-50	415	213
6	2	7	"piuA"	"18Lip_J11"	1124	-50	416	303
6	3	7	"amiA"	"3Lip_N11"	2997	0	417	2093
6	4	7	"msmE"	"78Lip_B15"	2962	0	418	1940
6	5	7	"MalX"	"22Lip_F15"	1668	0	419	747
6	6	7	"prsA_ppmA"	"16Lip_B3"	2754	0	420	1908
6	7	7	"lmb"	"33Lip_F3"	1887	0	421	1104
6	8	7	"piaA"	"15Lip_J3"	1313	0	422	687
6	9	7	"phtA"	"55Lip_N3"	2121	0	423	1814
6	1	8	"prsA_ppmA"	"16Lip_B3"	1877	0	424	1466
6	2	8	"lmb"	"33Lip_F3"	1584	0	425	1268
6	3	8	"piaA"	"15Lip_J3"	1283	0	426	977
6	4	8	"phtA"	"55Lip_N3"	2087	0	427	1821
6	5	8	"glnH"	"28Lip_B7"	1728	0	428	1397
6	6	8	"pstS"	"80Lip_F7"	1789	0	429	1524
6	7	8	"aliB"	"1Lip_J7"	540	-50	430	351
6	8	8	"psaA"	"6Lip_N7"	237	-50	431	118
6	9	8	"ABC_SBP"	"57Lip_B11"	180	-50	432	81
7	1	1	"cbpF"	"74N_term_wCS_O7"	13571	0	433	12977
7	2	1	"spr0693"	"34N_term_C11"	7182	0	434	6593
7	3	1	"ezrA"	"75N_term_G11"	6137	0	435	5569
7	4	1	"pepXP"	"72N_term_K11"	8630	0	436	7993
7	5	1	"phtD"	"44N_term_O11"	5312	0	437	4651
7	6	1	"phpA"	"27N_term_C15"	16422	0	438	15794
7	7	1	"srtA"	"64N_term_wCS_G15"	10751	0	439	10110
7	8	1	"Buffer"	"Normaliz_K15"	582	-50	440	28
7	9	1	"Buffer"	"Normaliz_O15"	582	-50	441	34
7	1	2	"phpA"	"27N_term_C15"	18424	0	442	17778
7	2	2	"srtA"	"64N_term_wCS_G15"	5961	0	443	5241
7	3	2	"adcA"	"23Lip_C3"	4736	0	444	4021
7	4	2	"sp_2093"	"76N_term_G3"	4209	0	445	3437
7	5	2	"comB"	"54N_term_K3"	5105	0	446	4333
7	6	2	"pspA"	"4N_term_O3"	3366	0	447	2606
7	7	2	"pbpX"	"41N_term_C7"	7990	0	448	7253
7	8	2	"pbpA"	"9N_term_G7"	1986	0	449	1270
7	9	2	"spr0334"	"42Cyt_TMH_K7"	4936	0	450	4238
7	1	3	"pspA"	"4N_term_O3"	3386	0	451	2701
7	2	3	"pbpX"	"41N_term_C7"	8730	0	452	7942
7	3	3	"pbpA"	"9N_term_G7"	1906	0	453	1137
7	4	3	"spr0334"	"42Cyt_TMH_K7"	4072	0	454	3273
7	5	3	"cbpF"	"74N_term_wCS_O7"	14872	0	455	14059
7	6	3	"spr0693"	"34N_term_C11"	4945	0	456	4112
7	7	3	"ezrA"	"75N_term_G11"	5741	0	457	4955
7	8	3	"pepXP"	"72N_term_K11"	8686	0	458	7939
7	9	3	"phtD"	"44N_term_O11"	4296	0	459	3551
7	1	4	"spr0693"	"34N_term_C11"	4599	0	460	3914
7	2	4	"ezrA"	"75N_term_G11"	6049	0	461	5283
7	3	4	"pepXP"	"72N_term_K11"	9099	0	462	8324
7	4	4	"phtD"	"44N_term_O11"	4213	0	463	3351
7	5	4	"phpA"	"27N_term_C15"	18657	0	464	17780
7	6	4	"srtA"	"64N_term_wCS_G15"	6021	0	465	5182
7	7	4	"adcA"	"23Lip_C3"	6908	0	466	6073
7	8	4	"sp_2093"	"76N_term_G3"	4202	0	467	3378
7	9	4	"comB"	"54N_term_K3"	5007	0	468	4263
7	1	5	"srtA"	"64N_term_wCS_G15"	3890	0	469	3189
7	2	5	"adcA"	"23Lip_C3"	5810	0	470	5038
7	3	5	"sp_2093"	"76N_term_G3"	3557	0	471	2777
7	4	5	"comB"	"54N_term_K3"	4086	0	472	3166
7	5	5	"pspA"	"4N_term_O3"	3659	0	473	2730
7	6	5	"pbpX"	"41N_term_C7"	8180	0	474	7265
7	7	5	"pbpA"	"9N_term_G7"	1821	0	475	962
7	8	5	"spr0334"	"42Cyt_TMH_K7"	6181	0	476	5251
7	9	5	"cbpF"	"74N_term_wCS_O7"	6622	0	477	5782
7	1	6	"pbpX"	"41N_term_C7"	8324	0	478	7619
7	2	6	"pbpA"	"9N_term_G7"	2692	0	479	1889
7	3	6	"spr0334"	"42Cyt_TMH_K7"	4148	0	480	3334
7	4	6	"cbpF"	"74N_term_wCS_O7"	4910	0	481	3991
7	5	6	"spr0693"	"34N_term_C11"	4347	0	482	3489
7	6	6	"ezrA"	"75N_term_G11"	6962	0	483	6087
7	7	6	"pepXP"	"72N_term_K11"	7481	0	484	6622
7	8	6	"phtD"	"44N_term_O11"	5375	0	485	4464
7	9	6	"phpA"	"27N_term_C15"	17434	0	486	16616
7	1	7	"ezrA"	"75N_term_G11"	5678	0	487	4958
7	2	7	"pepXP"	"72N_term_K11"	8406	0	488	7608
7	3	7	"phtD"	"44N_term_O11"	8252	0	489	7364
7	4	7	"phpA"	"27N_term_C15"	13934	0	490	12457
7	5	7	"srtA"	"64N_term_wCS_G15"	5808	0	491	4865
7	6	7	"adcA"	"23Lip_C3"	4717	0	492	3854
7	7	7	"sp_2093"	"76N_term_G3"	3382	0	493	2505
7	8	7	"comB"	"54N_term_K3"	5920	0	494	4991
7	9	7	"pspA"	"4N_term_O3"	3858	0	495	3018
7	1	8	"adcA"	"23Lip_C3"	4321	0	496	3735
7	2	8	"sp_2093"	"76N_term_G3"	3222	0	497	2620
7	3	8	"comB"	"54N_term_K3"	5070	0	498	4484
7	4	8	"pspA"	"4N_term_O3"	3542	0	499	2899
7	5	8	"pbpX"	"41N_term_C7"	9420	0	500	8792
7	6	8	"pbpA"	"9N_term_G7"	2217	0	501	1604
7	7	8	"spr0334"	"42Cyt_TMH_K7"	5349	0	502	4697
7	8	8	"cbpF"	"74N_term_wCS_O7"	5010	0	503	4283
7	9	8	"spr0693"	"34N_term_C11"	5547	0	504	4798
8	1	1	"pbp1b"	"47Cyt_TMH_P7"	6401	0	505	5654
8	2	1	"pcpA"	"62N_term_wCS_D11"	3751	0	506	2864
8	3	1	"sphtra"	"8N_term_H11"	2321	0	507	1540
8	4	1	"cps4C"	"97Mult_L11"	5225	0	508	4408
8	5	1	"rrgB"	"95Mult_P11"	3570	0	509	2642
8	6	1	"TMP"	"96Mult_D15"	3720	0	510	2917
8	7	1	"LambdaSa04"	"94Mult_H15"	1429	0	511	696
8	8	1	"Buffer"	"Normaliz_L15"	863	-50	512	130
8	9	1	"Buffer"	"Normaliz_P15"	689	-50	513	84
8	1	2	"TMP"	"96Mult_D15"	4202	0	514	3425
8	2	2	"LambdaSa04"	"94Mult_H15"	2936	-50	515	1273
8	3	2	"potD"	"65N_term_D3"	10164	0	516	8890
8	4	2	"pgdA"	"40N_term_H3"	4794	0	517	3566
8	5	2	"spr1370"	"38Cyt_TMH_L3"	5104	0	518	3928
8	6	2	"spr1418"	"82N_term_P3"	7887	0	519	7052
8	7	2	"stkP"	"67Cyt_TMH_D7"	5767	0	520	4989
8	8	2	"spr1584"	"83N_term_H7"	6530	0	521	5819
8	9	2	"pbp2A"	"53N_term_L7"	5442	0	522	4932
8	1	3	"spr1418"	"82N_term_P3"	9414	0	523	8670
8	2	3	"stkP"	"67Cyt_TMH_D7"	7383	0	524	6475
8	3	3	"spr1584"	"83N_term_H7"	8021	0	525	7119
8	4	3	"pbp2A"	"53N_term_L7"	7945	0	526	6961
8	5	3	"pbp1b"	"47Cyt_TMH_P7"	7693	0	527	6615
8	6	3	"pcpA"	"62N_term_wCS_D11"	2499	0	528	1711
8	7	3	"sphtra"	"8N_term_H11"	1221	-50	529	460
8	8	3	"cps4C"	"97Mult_L11"	3676	0	530	2927
8	9	3	"rrgB"	"95Mult_P11"	2391	0	531	1868
8	1	4	"pcpA"	"62N_term_wCS_D11"	3322	0	532	2524
8	2	4	"sphtra"	"8N_term_H11"	1662	-50	533	661
8	3	4	"cps4C"	"97Mult_L11"	5250	0	534	4267
8	4	4	"rrgB"	"95Mult_P11"	3696	0	535	2775
8	5	4	"TMP"	"96Mult_D15"	3342	0	536	2317
8	6	4	"LambdaSa04"	"94Mult_H15"	1281	-50	537	170
8	7	4	"potD"	"65N_term_D3"	7951	0	538	6924
8	8	4	"pgdA"	"40N_term_H3"	2891	0	539	2013
8	9	4	"spr1370"	"38Cyt_TMH_L3"	2503	0	540	1931
8	1	5	"LambdaSa04"	"94Mult_H15"	1986	0	541	1187
8	2	5	"potD"	"65N_term_D3"	10954	0	542	9594
8	3	5	"pgdA"	"40N_term_H3"	6457	0	543	4989
8	4	5	"spr1370"	"38Cyt_TMH_L3"	4094	0	544	3043
8	5	5	"spr1418"	"82N_term_P3"	8278	0	545	7471
8	6	5	"stkP"	"67Cyt_TMH_D7"	5508	0	546	4796
8	7	5	"spr1584"	"83N_term_H7"	5544	0	547	4965
8	8	5	"pbp2A"	"53N_term_L7"	4804	0	548	4278
8	9	5	"pbp1b"	"47Cyt_TMH_P7"	2787	0	549	2441
8	1	6	"stkP"	"67Cyt_TMH_D7"	8047	0	550	7288
8	2	6	"spr1584"	"83N_term_H7"	4396	0	551	3246
8	3	6	"pbp2A"	"53N_term_L7"	6004	0	552	4928
8	4	6	"pbp1b"	"47Cyt_TMH_P7"	4424	0	553	3695
8	5	6	"pcpA"	"62N_term_wCS_D11"	2080	0	554	1528
8	6	6	"sphtra"	"8N_term_H11"	1401	0	555	912
8	7	6	"cps4C"	"97Mult_L11"	1939	0	556	1493
8	8	6	"rrgB"	"95Mult_P11"	1255	0	557	896
8	9	6	"TMP"	"96Mult_D15"	710	0	558	551
8	1	7	"sphtra"	"8N_term_H11"	4863	0	559	4134
8	2	7	"cps4C"	"97Mult_L11"	5572	0	560	4703
8	3	7	"rrgB"	"95Mult_P11"	2565	0	561	1850
8	4	7	"TMP"	"96Mult_D15"	2046	0	562	1449
8	5	7	"LambdaSa04"	"94Mult_H15"	845	0	563	377
8	6	7	"potD"	"65N_term_D3"	3027	0	564	2612
8	7	7	"pgdA"	"40N_term_H3"	1001	0	565	746
8	8	7	"spr1370"	"38Cyt_TMH_L3"	449	0	566	288
8	9	7	"spr1418"	"82N_term_P3"	603	0	567	530
8	1	8	"potD"	"65N_term_D3"	6114	0	568	5798
8	2	8	"pgdA"	"40N_term_H3"	1773	0	569	1601
8	3	8	"spr1370"	"38Cyt_TMH_L3"	1236	0	570	1121
8	4	8	"spr1418"	"82N_term_P3"	1329	0	571	1245
8	5	8	"stkP"	"67Cyt_TMH_D7"	593	0	572	521
8	6	8	"spr1584"	"83N_term_H7"	491	0	573	415
8	7	8	"pbp2A"	"53N_term_L7"	345	0	574	255
8	8	8	"pbp1b"	"47Cyt_TMH_P7"	253	0	575	181
8	9	8	"pcpA"	"62N_term_wCS_D11"	101	-50	576	44
