# Supplementary material for: Data in support of proteomic analysis of pneumococcal pediatric clinical isolates to construct a protein array
Source: Data Brief. 2016 Feb 5;6:917–22. doi: 10.1016/j.dib.2016.01.057 (PMC4758182; doi:10.1016/j.dib.2016.01.057)
Supplement: Supplementary file 4 — Supplementary material [file mmc4.zip › Protein array raw data/IgG/C2_S50bis_IgG-Cy-3.txt]

ATF	1.0
31	9    
"Type=GenePix Export 3"
"DateTime=2013/12/04 09:54:12"
"Settings=C:\Documents and Settings\Usuario\Escritorio\Datos Usuarios\Alfonso\Escaneado_3-12-13\Xtal10052447_IgG-Cy3\Suero 50\S50bis_IgG-Cy3.gps"
"GalFile=C:\Documents and Settings\Usuario\Escritorio\Datos Usuarios\Alfonso\Gals\Gal_Alfonso.2.gal"
"PixelSize=5"
"Wavelengths=n/a	532"
"ImageFiles=n/a	C:\Documents and Settings\Usuario\Escritorio\Datos Usuarios\Alfonso\Escaneado_3-12-13\Xtal10052447_IgG-Cy3\Suero 50\S50bis_IgG-Cy-3.tif 1"
"NormalizationMethod=None"
"NormalizationFactors=n/a	1"
"JpegImage="
"StdDev=Type 1"
"RatioFormulations=W1/W2 (/532)"
"Barcode="
"BackgroundSubtraction=LocalFeature"
"ImageOrigin=0, 0"
"JpegOrigin=3345, 28260"
"Creator=GenePix Pro 4.1.1.4"
"Scanner=GenePix 4000B [92870]"
"FocusPosition=0"
"Temperature=24.43"
"LinesAveraged=1"
"Comment="
"PMTGain=n/a	400"
"ScanPower=n/a	100"
"LaserPower=n/a	3.39"
"LaserOnTime=n/a	41603"
"Filters=n/a	"
"ScanRegion=544,5571,3880,7009"
"Supplier=BioRobotics"
"ArrayerSoftwareName=TAS Application Suite (MicroGrid II)"
"ArrayerSoftwareVersion=2.2.2.5"
"Block"	"Column"	"Row"	"Name"	"ID"	"F532 Median"	"Flags"	"Index"	"F532 Median - B532"
1	1	1	"ABC_N/P"	"90Mult_M6"	555	0	1	412
1	2	1	"spr1221"	"99Mult_A10"	671	0	2	516
1	3	1	"spr1403"	"91Mult_E10"	625	0	3	466
1	4	1	"spr1496"	"92Mult_I10"	471	0	4	316
1	5	1	"ABC_NP"	"100Mult_M10"	1015	0	5	869
1	6	1	"SP_0462"	"77CellW_A14"	500	0	6	329
1	7	1	"SP_0464"	"81CellW_E14"	423	0	7	243
1	8	1	"Buffer"	"Normaliz_I14"	171	-50	8	4
1	9	1	"Buffer"	"Normaliz_M14"	167	-50	9	-5
1	1	2	"SP_0462"	"77CellW_A14"	703	0	10	553
1	2	2	"SP_0464"	"81CellW_E14"	352	0	11	198
1	3	2	"fstH"	"84Mult_A2"	1303	0	12	1154
1	4	2	"comA"	"85Mult_E2"	476	0	13	337
1	5	2	"zmpB"	"86Mult_I2"	218	0	14	88
1	6	2	"spr0601"	"98Mult_M2"	272	0	15	123
1	7	2	"celB"	"87Mult_A6"	373	0	16	175
1	8	2	"iga"	"88Mult_E6"	1004	0	17	826
1	9	2	"glnP"	"89Mult_I6"	385	0	18	187
1	1	3	"spr0601"	"98Mult_M2"	510	0	19	350
1	2	3	"celB"	"87Mult_A6"	159	-50	20	-6
1	3	3	"iga"	"88Mult_E6"	514	0	21	360
1	4	3	"glnP"	"89Mult_I6"	460	0	22	306
1	5	3	"ABC_N/P"	"90Mult_M6"	212	0	23	73
1	6	3	"spr1221"	"99Mult_A10"	509	0	24	366
1	7	3	"spr1403"	"91Mult_E10"	426	0	25	263
1	8	3	"spr1496"	"92Mult_I10"	310	0	26	145
1	9	3	"ABC_NP"	"100Mult_M10"	1278	0	27	1111
1	1	4	"spr1221"	"99Mult_A10"	507	0	28	343
1	2	4	"spr1403"	"91Mult_E10"	439	0	29	282
1	3	4	"spr1496"	"92Mult_I10"	278	0	30	138
1	4	4	"ABC_NP"	"100Mult_M10"	647	0	31	506
1	5	4	"SP_0462"	"77CellW_A14"	301	0	32	120
1	6	4	"SP_0464"	"81CellW_E14"	178	-50	33	-6
1	7	4	"fstH"	"84Mult_A2"	1339	0	34	1186
1	8	4	"comA"	"85Mult_E2"	446	0	35	315
1	9	4	"zmpB"	"86Mult_I2"	420	0	36	268
1	1	5	"SP_0464"	"81CellW_E14"	553	0	37	380
1	2	5	"fstH"	"84Mult_A2"	1175	0	38	1014
1	3	5	"comA"	"85Mult_E2"	457	0	39	323
1	4	5	"zmpB"	"86Mult_I2"	238	0	40	105
1	5	5	"spr0601"	"98Mult_M2"	387	0	41	200
1	6	5	"celB"	"87Mult_A6"	228	-50	42	25
1	7	5	"iga"	"88Mult_E6"	609	0	43	465
1	8	5	"glnP"	"89Mult_I6"	105	-50	44	-40
1	9	5	"ABC_N/P"	"90Mult_M6"	500	0	45	348
1	1	6	"celB"	"87Mult_A6"	498	0	46	313
1	2	6	"iga"	"88Mult_E6"	670	0	47	472
1	3	6	"glnP"	"89Mult_I6"	135	-50	48	-14
1	4	6	"ABC_N/P"	"90Mult_M6"	183	0	49	30
1	5	6	"spr1221"	"99Mult_A10"	413	0	50	245
1	6	6	"spr1403"	"91Mult_E10"	357	0	51	212
1	7	6	"spr1496"	"92Mult_I10"	177	-50	52	46
1	8	6	"ABC_NP"	"100Mult_M10"	915	0	53	781
1	9	6	"SP_0462"	"77CellW_A14"	507	0	54	356
1	1	7	"spr1403"	"91Mult_E10"	704	0	55	528
1	2	7	"spr1496"	"92Mult_I10"	327	0	56	156
1	3	7	"ABC_NP"	"100Mult_M10"	1045	0	57	887
1	4	7	"SP_0462"	"77CellW_A14"	235	0	58	66
1	5	7	"SP_0464"	"81CellW_E14"	246	0	59	80
1	6	7	"fstH"	"84Mult_A2"	1306	0	60	1160
1	7	7	"comA"	"85Mult_E2"	361	0	61	234
1	8	7	"zmpB"	"86Mult_I2"	185	0	62	62
1	9	7	"spr0601"	"98Mult_M2"	838	0	63	680
1	1	8	"fstH"	"84Mult_A2"	1737	0	64	1547
1	2	8	"comA"	"85Mult_E2"	1050	0	65	858
1	3	8	"zmpB"	"86Mult_I2"	441	0	66	276
1	4	8	"spr0601"	"98Mult_M2"	754	0	67	576
1	5	8	"celB"	"87Mult_A6"	361	0	68	194
1	6	8	"iga"	"88Mult_E6"	763	0	69	615
1	7	8	"glnP"	"89Mult_I6"	215	0	70	75
1	8	8	"ABC_N/P"	"90Mult_M6"	379	0	71	242
1	9	8	"spr1221"	"99Mult_A10"	552	0	72	404
2	1	1	"lytB"	"31CellW_N6"	1372	0	73	1184
2	2	1	"prtA"	"20CellW_B10"	8814	0	74	8654
2	3	1	"bgaA"	"43CellW_F10"	1608	0	75	1460
2	4	1	"nanA"	"46CellW_J10"	1202	0	76	1058
2	5	1	"spr1652/pfbA"	"25CellW_N10"	1112	0	77	975
2	6	1	"nisP"	"39CellW_B14"	896	0	78	768
2	7	1	"spr1906"	"73CellW_F14"	565	0	79	456
2	8	1	"Buffer"	"Normaliz_J14"	302	0	80	207
2	9	1	"Buffer"	"Normaliz_N14"	96	-50	81	6
2	1	2	"nisP"	"39CellW_B14"	1540	0	82	1350
2	2	2	"spr1906"	"73CellW_F14"	3984	0	83	3805
2	3	2	"psrP"	"71CellW_B2"	1309	0	84	1137
2	4	2	"pblB_nt"	"48CellW_F2"	1031	0	85	857
2	5	2	"pblB_ct"	"49CellW_J2"	751	0	86	615
2	6	2	"spr0075/pfbB"	"24CellW_N2"	519	0	87	395
2	7	2	"pulA"	"19CellW_B6"	516	0	88	405
2	8	2	"hysA"	"51CellW_F6"	1265	0	89	1164
2	9	2	"spr0328"	"26CellW_J6"	748	0	90	648
2	1	3	"spr0075/pfbB"	"24CellW_N2"	1288	0	91	1114
2	2	3	"pulA"	"19CellW_B6"	662	0	92	502
2	3	3	"hysA"	"51CellW_F6"	1190	0	93	1032
2	4	3	"spr0328"	"26CellW_J6"	921	0	94	623
2	5	3	"lytB"	"31CellW_N6"	727	0	95	571
2	6	3	"prtA"	"20CellW_B10"	7945	0	96	7815
2	7	3	"bgaA"	"43CellW_F10"	1134	0	97	1018
2	8	3	"nanA"	"46CellW_J10"	864	0	98	740
2	9	3	"spr1652/pfbA"	"25CellW_N10"	855	0	99	746
2	1	4	"prtA"	"20CellW_B10"	11882	0	100	11703
2	2	4	"bgaA"	"43CellW_F10"	1645	0	101	1488
2	3	4	"nanA"	"46CellW_J10"	1180	0	102	1042
2	4	4	"spr1652/pfbA"	"25CellW_N10"	1034	0	103	894
2	5	4	"nisP"	"39CellW_B14"	709	0	104	571
2	6	4	"spr1906"	"73CellW_F14"	557	0	105	418
2	7	4	"psrP"	"71CellW_B2"	849	0	106	694
2	8	4	"pblB_nt"	"48CellW_F2"	467	0	107	325
2	9	4	"pblB_ct"	"49CellW_J2"	897	0	108	785
2	1	5	"spr1906"	"73CellW_F14"	1058	0	109	863
2	2	5	"psrP"	"71CellW_B2"	1324	0	110	1151
2	3	5	"pblB_nt"	"48CellW_F2"	588	0	111	444
2	4	5	"pblB_ct"	"49CellW_J2"	1140	0	112	1000
2	5	5	"spr0075/pfbB"	"24CellW_N2"	930	0	113	803
2	6	5	"pulA"	"19CellW_B6"	963	0	114	828
2	7	5	"hysA"	"51CellW_F6"	899	0	115	684
2	8	5	"spr0328"	"26CellW_J6"	777	0	116	645
2	9	5	"lytB"	"31CellW_N6"	671	0	117	564
2	1	6	"pulA"	"19CellW_B6"	1711	0	118	1515
2	2	6	"hysA"	"51CellW_F6"	1479	0	119	1250
2	3	6	"spr0328"	"26CellW_J6"	1013	0	120	837
2	4	6	"lytB"	"31CellW_N6"	898	0	121	751
2	5	6	"prtA"	"20CellW_B10"	8676	0	122	8545
2	6	6	"bgaA"	"43CellW_F10"	1325	0	123	1199
2	7	6	"nanA"	"46CellW_J10"	947	0	124	805
2	8	6	"spr1652/pfbA"	"25CellW_N10"	943	0	125	812
2	9	6	"nisP"	"39CellW_B14"	750	0	126	646
2	1	7	"bgaA"	"43CellW_F10"	1898	0	127	1722
2	2	7	"nanA"	"46CellW_J10"	1147	0	128	979
2	3	7	"spr1652/pfbA"	"25CellW_N10"	1204	0	129	1035
2	4	7	"nisP"	"39CellW_B14"	794	0	130	657
2	5	7	"spr1906"	"73CellW_F14"	695	0	131	562
2	6	7	"psrP"	"71CellW_B2"	1162	0	132	1014
2	7	7	"pblB_nt"	"48CellW_F2"	919	0	133	759
2	8	7	"pblB_ct"	"49CellW_J2"	731	0	134	589
2	9	7	"spr0075/pfbB"	"24CellW_N2"	1023	0	135	910
2	1	8	"psrP"	"71CellW_B2"	837	0	136	651
2	2	8	"pblB_nt"	"48CellW_F2"	527	0	137	359
2	3	8	"pblB_ct"	"49CellW_J2"	1360	0	138	1202
2	4	8	"spr0075/pfbB"	"24CellW_N2"	1214	0	139	1069
2	5	8	"pulA"	"19CellW_B6"	1134	0	140	989
2	6	8	"hysA"	"51CellW_F6"	1269	0	141	1122
2	7	8	"spr0328"	"26CellW_J6"	963	0	142	816
2	8	8	"lytB"	"31CellW_N6"	816	0	143	675
2	9	8	"prtA"	"20CellW_B10"	7186	0	144	7082
3	1	1	"nanB"	"58Secret_O6"	3404	0	145	3226
3	2	1	"spr1875"	"7Secret_C10"	2727	0	146	2567
3	3	1	"galU"	"21Secret_G10"	2632	0	147	2479
3	4	1	"cbpA"	"5Secret_K10"	13884	0	148	13721
3	5	1	"gsp_781"	"2Secret_O10"	14357	0	149	14194
3	6	1	"Control_1"	"C14"	1109	0	150	965
3	7	1	"Control_2"	"G14"	206	0	151	66
3	8	1	"Buffer"	"Normaliz_K14"	153	-50	152	3
3	9	1	"Buffer"	"Normaliz_O14"	163	-50	153	-19
3	1	2	"Control_1"	"C14"	1355	0	154	1190
3	2	2	"Control_2"	"G14"	232	0	155	81
3	3	2	"bloodAB"	"59Secret_C2"	1796	0	156	1644
3	4	2	"strH"	"32Secret_G2"	1540	0	157	1310
3	5	2	"lysM"	"50Secret_K2"	2785	0	158	2586
3	6	2	"lytB"	"63Secret_O2"	1728	0	159	1563
3	7	2	"phtE"	"45Secret_C6"	1463	0	160	1297
3	8	2	"spr0931"	"36Secret_G6"	1404	0	161	1250
3	9	2	"lytC"	"56Secret_K6"	2528	0	162	2359
3	1	3	"lytB"	"63Secret_O2"	2693	0	163	2494
3	2	3	"phtE"	"45Secret_C6"	2592	0	164	2413
3	3	3	"spr0931"	"36Secret_G6"	1685	0	165	1513
3	4	3	"lytC"	"56Secret_K6"	7241	0	166	6316
3	5	3	"nanB"	"58Secret_O6"	5314	0	167	5115
3	6	3	"spr1875"	"7Secret_C10"	3308	0	168	3109
3	7	3	"galU"	"21Secret_G10"	9974	0	169	8991
3	8	3	"cbpA"	"5Secret_K10"	12721	0	170	12514
3	9	3	"gsp_781"	"2Secret_O10"	12500	0	171	12296
3	1	4	"spr1875"	"7Secret_C10"	2686	0	172	2502
3	2	4	"galU"	"21Secret_G10"	2651	0	173	2467
3	3	4	"cbpA"	"5Secret_K10"	17444	0	174	17273
3	4	4	"gsp_781"	"2Secret_O10"	11191	0	175	11014
3	5	4	"Control_1"	"C14"	1166	0	176	997
3	6	4	"Control_2"	"G14"	332	0	177	147
3	7	4	"bloodAB"	"59Secret_C2"	2072	0	178	723
3	8	4	"strH"	"32Secret_G2"	1946	0	179	1698
3	9	4	"lysM"	"50Secret_K2"	2991	0	180	2809
3	1	5	"Control_2"	"G14"	308	0	181	131
3	2	5	"bloodAB"	"59Secret_C2"	2109	0	182	1899
3	3	5	"strH"	"32Secret_G2"	1917	0	183	1705
3	4	5	"lysM"	"50Secret_K2"	4384	0	184	4002
3	5	5	"lytB"	"63Secret_O2"	6355	0	185	6156
3	6	5	"phtE"	"45Secret_C6"	2009	0	186	1813
3	7	5	"spr0931"	"36Secret_G6"	2154	0	187	1656
3	8	5	"lytC"	"56Secret_K6"	2247	0	188	2068
3	9	5	"nanB"	"58Secret_O6"	3830	0	189	3661
3	1	6	"phtE"	"45Secret_C6"	2202	0	190	1991
3	2	6	"spr0931"	"36Secret_G6"	2162	0	191	997
3	3	6	"lytC"	"56Secret_K6"	3038	0	192	2815
3	4	6	"nanB"	"58Secret_O6"	5929	0	193	5691
3	5	6	"spr1875"	"7Secret_C10"	12720	0	194	12490
3	6	6	"galU"	"21Secret_G10"	13867	0	195	13665
3	7	6	"cbpA"	"5Secret_K10"	6255	0	196	6067
3	8	6	"gsp_781"	"2Secret_O10"	15643	0	197	15472
3	9	6	"Control_1"	"C14"	1457	0	198	1292
3	1	7	"galU"	"21Secret_G10"	12822	0	199	12576
3	2	7	"cbpA"	"5Secret_K10"	17795	0	200	17533
3	3	7	"gsp_781"	"2Secret_O10"	17637	0	201	17423
3	4	7	"Control_1"	"C14"	1621	0	202	1409
3	5	7	"Control_2"	"G14"	410	0	203	184
3	6	7	"bloodAB"	"59Secret_C2"	2221	0	204	1928
3	7	7	"strH"	"32Secret_G2"	2348	0	205	2121
3	8	7	"lysM"	"50Secret_K2"	3577	0	206	3310
3	9	7	"lytB"	"63Secret_O2"	3565	0	207	3380
3	1	8	"bloodAB"	"59Secret_C2"	2128	0	208	1860
3	2	8	"strH"	"32Secret_G2"	1888	0	209	1631
3	3	8	"lysM"	"50Secret_K2"	3015	0	210	2766
3	4	8	"lytB"	"63Secret_O2"	3346	0	211	3105
3	5	8	"phtE"	"45Secret_C6"	2439	0	212	2206
3	6	8	"spr0931"	"36Secret_G6"	2802	0	213	2545
3	7	8	"lytC"	"56Secret_K6"	3420	0	214	3172
3	8	8	"nanB"	"58Secret_O6"	4324	0	215	4091
3	9	8	"spr1875"	"7Secret_C10"	4089	0	216	3887
4	1	1	"Control_10"	"P6"	196	0	217	60
4	2	1	"Control_11"	"D10"	148	-50	218	21
4	3	1	"Control_12"	"H10"	629	0	219	494
4	4	1	"Buffer"	"Normaliz_L10"	147	-50	220	1
4	5	1	"Buffer"	"Normaliz_P10"	140	-50	221	-10
4	6	1	"Control+"	"Rango0.2_D14"	10254	0	222	10103
4	7	1	"Control+"	"Rango0.1_H14"	656	0	223	511
4	8	1	"Buffer"	"Normaliz_L14"	145	-50	224	3
4	9	1	"Buffer"	"Normaliz_P14"	161	-50	225	0
4	1	2	"Control+"	"Rango0.2_D14"	11572	0	226	11436
4	2	2	"Control+"	"Rango0.1_H14"	1371	0	227	1232
4	3	2	"Control_3"	"D2"	284	0	228	153
4	4	2	"Control_4"	"H2"	142	-50	229	9
4	5	2	"Control_5"	"L2"	147	-50	230	18
4	6	2	"Control_6"	"P2"	142	-50	231	2
4	7	2	"Control_7"	"D6"	243	0	232	101
4	8	2	"Control_8"	"H6"	147	-50	233	5
4	9	2	"Control_9"	"L6"	173	-50	234	13
4	1	3	"Control_6"	"P2"	136	-50	235	-3
4	2	3	"Control_7"	"D6"	241	0	236	94
4	3	3	"Control_8"	"H6"	151	-50	237	10
4	4	3	"Control_9"	"L6"	225	0	238	86
4	5	3	"Control_10"	"P6"	151	-50	239	22
4	6	3	"Control_11"	"D10"	138	-50	240	8
4	7	3	"Control_12"	"H10"	656	0	241	519
4	8	3	"Buffer"	"Normaliz_L10"	147	-50	242	7
4	9	3	"Buffer"	"Normaliz_P10"	156	-50	243	3
4	1	4	"Control_11"	"D10"	178	-50	244	29
4	2	4	"Control_12"	"H10"	713	0	245	564
4	3	4	"Buffer"	"Normaliz_L10"	142	-50	246	1
4	4	4	"Buffer"	"Normaliz_P10"	130	-50	247	-5
4	5	4	"Control+"	"Rango0.2_D14"	9548	0	248	9416
4	6	4	"Control+"	"Rango0.1_H14"	1207	-50	249	1068
4	7	4	"Control_3"	"D2"	142	-50	250	11
4	8	4	"Control_4"	"H2"	137	-50	251	1
4	9	4	"Control_5"	"L2"	159	-50	252	10
4	1	5	"Control+"	"Rango0.1_H14"	1422	0	253	1257
4	2	5	"Control_3"	"D2"	7909	0	254	7763
4	3	5	"Control_4"	"H2"	149	-50	255	9
4	4	5	"Control_5"	"L2"	270	-50	256	71
4	5	5	"Control_6"	"P2"	133	-50	257	-5
4	6	5	"Control_7"	"D6"	204	0	258	68
4	7	5	"Control_8"	"H6"	133	-50	259	-1
4	8	5	"Control_9"	"L6"	166	-50	260	22
4	9	5	"Control_10"	"P6"	212	0	261	63
4	1	6	"Control_7"	"D6"	252	0	262	103
4	2	6	"Control_8"	"H6"	123	-50	263	3
4	3	6	"Control_9"	"L6"	258	-50	264	89
4	4	6	"Control_10"	"P6"	427	-50	265	77
4	5	6	"Control_11"	"D10"	210	-50	266	39
4	6	6	"Control_12"	"H10"	692	0	267	558
4	7	6	"Buffer"	"Normaliz_L10"	145	-50	268	3
4	8	6	"Buffer"	"Normaliz_P10"	162	-50	269	11
4	9	6	"Control+"	"Rango0.2_D14"	12002	0	270	11853
4	1	7	"Control_12"	"H10"	587	0	271	457
4	2	7	"Buffer"	"Normaliz_L10"	110	-50	272	1
4	3	7	"Buffer"	"Normaliz_P10"	126	-50	273	-1
4	4	7	"Control+"	"Rango0.2_D14"	10509	0	274	10189
4	5	7	"Control+"	"Rango0.1_H14"	1491	0	275	1270
4	6	7	"Control_3"	"D2"	229	0	276	95
4	7	7	"Control_4"	"H2"	138	-50	277	-1
4	8	7	"Control_5"	"L2"	170	-50	278	17
4	9	7	"Control_6"	"P2"	160	-50	279	0
4	1	8	"Control_3"	"D2"	357	0	280	238
4	2	8	"Control_4"	"H2"	125	-50	281	7
4	3	8	"Control_5"	"L2"	137	-50	282	16
4	4	8	"Control_6"	"P2"	138	-50	283	6
4	5	8	"Control_7"	"D6"	194	-50	284	42
4	6	8	"Control_8"	"H6"	147	-50	285	4
4	7	8	"Control_9"	"L6"	160	-50	286	17
4	8	8	"Control_10"	"P6"	189	-50	287	26
4	9	8	"Control_11"	"D10"	260	0	288	91
5	1	1	"GADPH"	"68Cyt_M5"	2863	0	289	2713
5	2	1	"abc_sbp_2"	"30Lip_A9"	2295	0	290	2148
5	3	1	"abc_sbp"	"29Lip_E9"	1185	0	291	1045
5	4	1	"spr0174"	"79Lip_I9"	1199	0	292	1059
5	5	1	"aliA"	"10Lip_M9"	1381	0	293	1245
5	6	1	"slrA"	"17Lip_A13"	1258	0	294	1126
5	7	1	"spr0747"	"37Lip_E13"	1451	0	295	1316
5	8	1	"Buffer"	"Normaliz_I13"	137	-50	296	8
5	9	1	"Buffer"	"Normaliz_M13"	140	-50	297	13
5	1	2	"slrA"	"17Lip_A13"	1644	0	298	1492
5	2	2	"spr0747"	"37Lip_E13"	1411	0	299	1267
5	3	2	"spxB"	"13Cyt_A1"	1911	0	300	1779
5	4	2	"clpP"	"66Cyt_E1"	2436	0	301	2307
5	5	2	"pavA"	"69Cyt_I1"	1687	0	302	1563
5	6	2	"eno"	"14Cyt_M1"	3951	0	303	3828
5	7	2	"PppA"	"70Cyt_A5"	1597	0	304	1471
5	8	2	"ply"	"11Cyt_E5"	3828	0	305	3711
5	9	2	"lytA"	"12Cyt_I5"	6850	0	306	6734
5	1	3	"eno"	"14Cyt_M1"	5052	0	307	4901
5	2	3	"PppA"	"70Cyt_A5"	1779	0	308	1632
5	3	3	"ply"	"11Cyt_E5"	4034	0	309	3899
5	4	3	"lytA"	"12Cyt_I5"	5995	0	310	5866
5	5	3	"GADPH"	"68Cyt_M5"	2150	0	311	2022
5	6	3	"abc_sbp_2"	"30Lip_A9"	1817	0	312	1692
5	7	3	"abc_sbp"	"29Lip_E9"	1044	0	313	923
5	8	3	"spr0174"	"79Lip_I9"	1080	0	314	966
5	9	3	"aliA"	"10Lip_M9"	1390	0	315	1267
5	1	4	"abc_sbp_2"	"30Lip_A9"	2226	0	316	2071
5	2	4	"abc_sbp"	"29Lip_E9"	1106	0	317	964
5	3	4	"spr0174"	"79Lip_I9"	1102	0	318	968
5	4	4	"aliA"	"10Lip_M9"	1248	0	319	1118
5	5	4	"slrA"	"17Lip_A13"	1258	0	320	1124
5	6	4	"spr0747"	"37Lip_E13"	1467	0	321	1328
5	7	4	"spxB"	"13Cyt_A1"	2746	0	322	2613
5	8	4	"clpP"	"66Cyt_E1"	4522	0	323	4395
5	9	4	"pavA"	"69Cyt_I1"	2211	0	324	2078
5	1	5	"spr0747"	"37Lip_E13"	1587	0	325	1430
5	2	5	"spxB"	"13Cyt_A1"	2012	0	326	1872
5	3	5	"clpP"	"66Cyt_E1"	2769	0	327	2632
5	4	5	"pavA"	"69Cyt_I1"	2002	0	328	1868
5	5	5	"eno"	"14Cyt_M1"	6013	0	329	5872
5	6	5	"PppA"	"70Cyt_A5"	1778	0	330	1624
5	7	5	"ply"	"11Cyt_E5"	3403	0	331	3260
5	8	5	"lytA"	"12Cyt_I5"	5344	0	332	5208
5	9	5	"GADPH"	"68Cyt_M5"	2499	0	333	2353
5	1	6	"PppA"	"70Cyt_A5"	2061	0	334	1903
5	2	6	"ply"	"11Cyt_E5"	4561	0	335	4415
5	3	6	"lytA"	"12Cyt_I5"	6864	0	336	6725
5	4	6	"GADPH"	"68Cyt_M5"	2171	0	337	2029
5	5	6	"abc_sbp_2"	"30Lip_A9"	2092	0	338	1941
5	6	6	"abc_sbp"	"29Lip_E9"	1135	0	339	983
5	7	6	"spr0174"	"79Lip_I9"	1251	0	340	1108
5	8	6	"aliA"	"10Lip_M9"	1527	0	341	1394
5	9	6	"slrA"	"17Lip_A13"	1706	0	342	1550
5	1	7	"abc_sbp"	"29Lip_E9"	1116	0	343	949
5	2	7	"spr0174"	"79Lip_I9"	1391	0	344	1244
5	3	7	"aliA"	"10Lip_M9"	1577	0	345	1434
5	4	7	"slrA"	"17Lip_A13"	1591	0	346	1434
5	5	7	"spr0747"	"37Lip_E13"	1831	0	347	1668
5	6	7	"spxB"	"13Cyt_A1"	2396	0	348	2238
5	7	7	"clpP"	"66Cyt_E1"	3182	0	349	3032
5	8	7	"pavA"	"69Cyt_I1"	2524	0	350	2387
5	9	7	"eno"	"14Cyt_M1"	7380	0	351	7222
5	1	8	"spxB"	"13Cyt_A1"	2711	0	352	2525
5	2	8	"clpP"	"66Cyt_E1"	3314	0	353	3140
5	3	8	"pavA"	"69Cyt_I1"	2315	0	354	2157
5	4	8	"eno"	"14Cyt_M1"	7401	0	355	7236
5	5	8	"PppA"	"70Cyt_A5"	2284	0	356	2108
5	6	8	"ply"	"11Cyt_E5"	5473	0	357	5302
5	7	8	"lytA"	"12Cyt_I5"	8299	0	358	8143
5	8	8	"GADPH"	"68Cyt_M5"	2660	0	359	2508
5	9	8	"abc_sbp_2"	"30Lip_A9"	3047	0	360	2885
6	1	1	"psaA"	"6Lip_N5"	1616	0	361	1506
6	2	1	"ABC_SBP"	"57Lip_B9"	2569	0	362	2456
6	3	1	"ABC_SBP"	"52Lip_F9"	1550	0	363	1431
6	4	1	"piuA"	"18Lip_J9"	1654	0	364	1529
6	5	1	"amiA"	"3Lip_N9"	1506	0	365	1381
6	6	1	"msmE"	"78Lip_B13"	3003	0	366	2875
6	7	1	"MalX"	"22Lip_F13"	1692	0	367	1556
6	8	1	"Buffer"	"Normaliz_J13"	137	-50	368	5
6	9	1	"Buffer"	"Normaliz_N13"	149	-50	369	25
6	1	2	"msmE"	"78Lip_B13"	3884	0	370	3770
6	2	2	"MalX"	"22Lip_F13"	1837	0	371	1710
6	3	2	"prsA_ppmA"	"16Lip_B1"	1523	0	372	1388
6	4	2	"lmb"	"33Lip_F1"	1022	0	373	901
6	5	2	"piaA"	"15Lip_J1"	2465	0	374	2343
6	6	2	"phtA"	"55Lip_N1"	4649	0	375	4526
6	7	2	"glnH"	"28Lip_B5"	1975	0	376	1858
6	8	2	"pstS"	"80Lip_F5"	1153	0	377	1039
6	9	2	"aliB"	"1Lip_J5"	1333	0	378	1221
6	1	3	"phtA"	"55Lip_N1"	4518	0	379	4403
6	2	3	"glnH"	"28Lip_B5"	692	0	380	579
6	3	3	"pstS"	"80Lip_F5"	1072	0	381	951
6	4	3	"aliB"	"1Lip_J5"	1112	0	382	982
6	5	3	"psaA"	"6Lip_N5"	1629	0	383	1505
6	6	3	"ABC_SBP"	"57Lip_B9"	2319	0	384	2208
6	7	3	"ABC_SBP"	"52Lip_F9"	1271	0	385	1165
6	8	3	"piuA"	"18Lip_J9"	1481	0	386	1377
6	9	3	"amiA"	"3Lip_N9"	1065	0	387	962
6	1	4	"ABC_SBP"	"57Lip_B9"	2382	0	388	2250
6	2	4	"ABC_SBP"	"52Lip_F9"	1352	0	389	1209
6	3	4	"piuA"	"18Lip_J9"	1477	0	390	1361
6	4	4	"amiA"	"3Lip_N9"	1078	0	391	950
6	5	4	"msmE"	"78Lip_B13"	3590	0	392	3460
6	6	4	"MalX"	"22Lip_F13"	1028	0	393	915
6	7	4	"prsA_ppmA"	"16Lip_B1"	1228	0	394	1118
6	8	4	"lmb"	"33Lip_F1"	918	0	395	814
6	9	4	"piaA"	"15Lip_J1"	2322	0	396	2221
6	1	5	"MalX"	"22Lip_F13"	2063	0	397	1894
6	2	5	"prsA_ppmA"	"16Lip_B1"	1552	0	398	584
6	3	5	"lmb"	"33Lip_F1"	1125	0	399	1011
6	4	5	"piaA"	"15Lip_J1"	2277	0	400	2168
6	5	5	"phtA"	"55Lip_N1"	4036	0	401	3924
6	6	5	"glnH"	"28Lip_B5"	1715	0	402	1605
6	7	5	"pstS"	"80Lip_F5"	963	0	403	851
6	8	5	"aliB"	"1Lip_J5"	1023	0	404	917
6	9	5	"psaA"	"6Lip_N5"	1590	0	405	1489
6	1	6	"glnH"	"28Lip_B5"	1943	0	406	1822
6	2	6	"pstS"	"80Lip_F5"	1102	0	407	986
6	3	6	"aliB"	"1Lip_J5"	1153	0	408	1048
6	4	6	"psaA"	"6Lip_N5"	1296	0	409	1190
6	5	6	"ABC_SBP"	"57Lip_B9"	2371	0	410	2266
6	6	6	"ABC_SBP"	"52Lip_F9"	1239	0	411	1139
6	7	6	"piuA"	"18Lip_J9"	1290	0	412	1191
6	8	6	"amiA"	"3Lip_N9"	948	0	413	851
6	9	6	"msmE"	"78Lip_B13"	2258	0	414	2159
6	1	7	"ABC_SBP"	"52Lip_F9"	1590	0	415	1468
6	2	7	"piuA"	"18Lip_J9"	1455	0	416	1346
6	3	7	"amiA"	"3Lip_N9"	1118	0	417	1010
6	4	7	"msmE"	"78Lip_B13"	2346	0	418	2234
6	5	7	"MalX"	"22Lip_F13"	1497	0	419	1387
6	6	7	"prsA_ppmA"	"16Lip_B1"	961	0	420	859
6	7	7	"lmb"	"33Lip_F1"	770	0	421	673
6	8	7	"piaA"	"15Lip_J1"	2080	0	422	1982
6	9	7	"phtA"	"55Lip_N1"	3915	0	423	3816
6	1	8	"prsA_ppmA"	"16Lip_B1"	989	0	424	862
6	2	8	"lmb"	"33Lip_F1"	941	0	425	825
6	3	8	"piaA"	"15Lip_J1"	2650	0	426	2541
6	4	8	"phtA"	"55Lip_N1"	5018	0	427	4906
6	5	8	"glnH"	"28Lip_B5"	1749	0	428	1640
6	6	8	"pstS"	"80Lip_F5"	1445	0	429	1340
6	7	8	"aliB"	"1Lip_J5"	1121	0	430	1016
6	8	8	"psaA"	"6Lip_N5"	1693	0	431	1591
6	9	8	"ABC_SBP"	"57Lip_B9"	2937	0	432	2842
7	1	1	"cbpF"	"74N_term_wCS_O5"	2211	0	433	2003
7	2	1	"spr0693"	"34N_term_C9"	2111	0	434	1887
7	3	1	"ezrA"	"75N_term_G9"	2067	0	435	1839
7	4	1	"pepXP"	"72N_term_K9"	2453	0	436	2178
7	5	1	"phtD"	"44N_term_O9"	2111	0	437	1897
7	6	1	"phpA"	"27N_term_C13"	8972	0	438	8766
7	7	1	"srtA"	"64N_term_wCS_G13"	3654	0	439	3422
7	8	1	"Buffer"	"Normaliz_K13"	239	-50	440	-4
7	9	1	"Buffer"	"Normaliz_O13"	256	-50	441	19
7	1	2	"phpA"	"27N_term_C13"	9180	0	442	8996
7	2	2	"srtA"	"64N_term_wCS_G13"	2249	0	443	2042
7	3	2	"adcA"	"23Lip_C1"	2095	0	444	1876
7	4	2	"sp_2093"	"76N_term_G1"	1125	0	445	867
7	5	2	"comB"	"54N_term_K1"	1152	0	446	947
7	6	2	"pspA"	"4N_term_O1"	6768	0	447	6572
7	7	2	"pbpX"	"41N_term_C5"	2589	0	448	2366
7	8	2	"pbpA"	"9N_term_G5"	902	0	449	684
7	9	2	"spr0334"	"42Cyt_TMH_K5"	2765	0	450	2519
7	1	3	"pspA"	"4N_term_O1"	2496	0	451	2321
7	2	3	"pbpX"	"41N_term_C5"	2315	0	452	2104
7	3	3	"pbpA"	"9N_term_G5"	762	0	453	557
7	4	3	"spr0334"	"42Cyt_TMH_K5"	2630	0	454	2201
7	5	3	"cbpF"	"74N_term_wCS_O5"	3358	0	455	3143
7	6	3	"spr0693"	"34N_term_C9"	1999	0	456	1801
7	7	3	"ezrA"	"75N_term_G9"	2020	0	457	1812
7	8	3	"pepXP"	"72N_term_K9"	2890	0	458	2700
7	9	3	"phtD"	"44N_term_O9"	2784	0	459	2560
7	1	4	"spr0693"	"34N_term_C9"	2162	0	460	1985
7	2	4	"ezrA"	"75N_term_G9"	1845	0	461	1661
7	3	4	"pepXP"	"72N_term_K9"	2420	0	462	2252
7	4	4	"phtD"	"44N_term_O9"	4906	0	463	4709
7	5	4	"phpA"	"27N_term_C13"	6522	0	464	6312
7	6	4	"srtA"	"64N_term_wCS_G13"	2274	0	465	2068
7	7	4	"adcA"	"23Lip_C1"	2158	0	466	1775
7	8	4	"sp_2093"	"76N_term_G1"	1518	0	467	1331
7	9	4	"comB"	"54N_term_K1"	1544	0	468	1337
7	1	5	"srtA"	"64N_term_wCS_G13"	2041	0	469	1862
7	2	5	"adcA"	"23Lip_C1"	1607	0	470	1423
7	3	5	"sp_2093"	"76N_term_G1"	909	0	471	748
7	4	5	"comB"	"54N_term_K1"	1519	0	472	1334
7	5	5	"pspA"	"4N_term_O1"	3068	0	473	2854
7	6	5	"pbpX"	"41N_term_C5"	2090	0	474	1868
7	7	5	"pbpA"	"9N_term_G5"	1747	0	475	1440
7	8	5	"spr0334"	"42Cyt_TMH_K5"	1747	0	476	1508
7	9	5	"cbpF"	"74N_term_wCS_O5"	2222	0	477	1976
7	1	6	"pbpX"	"41N_term_C5"	2464	0	478	2278
7	2	6	"pbpA"	"9N_term_G5"	1999	0	479	249
7	3	6	"spr0334"	"42Cyt_TMH_K5"	1594	0	480	1408
7	4	6	"cbpF"	"74N_term_wCS_O5"	5662	0	481	4573
7	5	6	"spr0693"	"34N_term_C9"	2914	0	482	2703
7	6	6	"ezrA"	"75N_term_G9"	2333	0	483	2143
7	7	6	"pepXP"	"72N_term_K9"	2351	0	484	2139
7	8	6	"phtD"	"44N_term_O9"	5789	0	485	5574
7	9	6	"phpA"	"27N_term_C13"	9248	0	486	8980
7	1	7	"ezrA"	"75N_term_G9"	1717	0	487	1558
7	2	7	"pepXP"	"72N_term_K9"	1932	0	488	1765
7	3	7	"phtD"	"44N_term_O9"	1696	0	489	1528
7	4	7	"phpA"	"27N_term_C13"	7346	0	490	7113
7	5	7	"srtA"	"64N_term_wCS_G13"	2100	0	491	1862
7	6	7	"adcA"	"23Lip_C1"	2444	0	492	2072
7	7	7	"sp_2093"	"76N_term_G1"	1699	0	493	1502
7	8	7	"comB"	"54N_term_K1"	1507	0	494	1321
7	9	7	"pspA"	"4N_term_O1"	4065	0	495	3829
7	1	8	"adcA"	"23Lip_C1"	1330	0	496	1180
7	2	8	"sp_2093"	"76N_term_G1"	1217	0	497	1066
7	3	8	"comB"	"54N_term_K1"	1151	0	498	992
7	4	8	"pspA"	"4N_term_O1"	3743	0	499	3565
7	5	8	"pbpX"	"41N_term_C5"	2583	0	500	2379
7	6	8	"pbpA"	"9N_term_G5"	1588	0	501	1369
7	7	8	"spr0334"	"42Cyt_TMH_K5"	1986	0	502	1765
7	8	8	"cbpF"	"74N_term_wCS_O5"	1763	0	503	1546
7	9	8	"spr0693"	"34N_term_C9"	2828	0	504	2597
8	1	1	"pbp1b"	"47Cyt_TMH_P5"	2075	0	505	1920
8	2	1	"pcpA"	"62N_term_wCS_D9"	622	0	506	461
8	3	1	"sphtra"	"8N_term_H9"	463	0	507	311
8	4	1	"cps4C"	"97Mult_L9"	826	0	508	659
8	5	1	"rrgB"	"95Mult_P9"	632	0	509	409
8	6	1	"TMP"	"96Mult_D13"	915	0	510	739
8	7	1	"LambdaSa04"	"94Mult_H13"	782	0	511	603
8	8	1	"Buffer"	"Normaliz_L13"	180	-50	512	5
8	9	1	"Buffer"	"Normaliz_P13"	224	-50	513	49
8	1	2	"TMP"	"96Mult_D13"	1410	0	514	1244
8	2	2	"LambdaSa04"	"94Mult_H13"	448	0	515	283
8	3	2	"potD"	"65N_term_D1"	2330	0	516	2167
8	4	2	"pgdA"	"40N_term_H1"	2012	0	517	1850
8	5	2	"spr1370"	"38Cyt_TMH_L1"	1464	0	518	1317
8	6	2	"spr1418"	"82N_term_P1"	2242	0	519	2096
8	7	2	"stkP"	"67Cyt_TMH_D5"	2160	0	520	1992
8	8	2	"spr1584"	"83N_term_H5"	2205	0	521	2038
8	9	2	"pbp2A"	"53N_term_L5"	2249	0	522	2080
8	1	3	"spr1418"	"82N_term_P1"	2379	0	523	2205
8	2	3	"stkP"	"67Cyt_TMH_D5"	1858	0	524	1681
8	3	3	"spr1584"	"83N_term_H5"	1574	0	525	1375
8	4	3	"pbp2A"	"53N_term_L5"	1576	0	526	1361
8	5	3	"pbp1b"	"47Cyt_TMH_P5"	1565	0	527	1419
8	6	3	"pcpA"	"62N_term_wCS_D9"	472	0	528	322
8	7	3	"sphtra"	"8N_term_H9"	520	0	529	363
8	8	3	"cps4C"	"97Mult_L9"	840	0	530	680
8	9	3	"rrgB"	"95Mult_P9"	720	0	531	549
8	1	4	"pcpA"	"62N_term_wCS_D9"	1548	0	532	1351
8	2	4	"sphtra"	"8N_term_H9"	1036	0	533	846
8	3	4	"cps4C"	"97Mult_L9"	776	0	534	602
8	4	4	"rrgB"	"95Mult_P9"	548	0	535	394
8	5	4	"TMP"	"96Mult_D13"	1518	0	536	1376
8	6	4	"LambdaSa04"	"94Mult_H13"	1063	0	537	914
8	7	4	"potD"	"65N_term_D1"	1908	0	538	1745
8	8	4	"pgdA"	"40N_term_H1"	2064	0	539	1909
8	9	4	"spr1370"	"38Cyt_TMH_L1"	1796	0	540	1631
8	1	5	"LambdaSa04"	"94Mult_H13"	2220	0	541	2010
8	2	5	"potD"	"65N_term_D1"	2765	0	542	2566
8	3	5	"pgdA"	"40N_term_H1"	2359	0	543	2194
8	4	5	"spr1370"	"38Cyt_TMH_L1"	1653	0	544	1486
8	5	5	"spr1418"	"82N_term_P1"	2365	0	545	2217
8	6	5	"stkP"	"67Cyt_TMH_D5"	1629	0	546	1487
8	7	5	"spr1584"	"83N_term_H5"	1334	0	547	1156
8	8	5	"pbp2A"	"53N_term_L5"	1582	0	548	1413
8	9	5	"pbp1b"	"47Cyt_TMH_P5"	2269	0	549	2104
8	1	6	"stkP"	"67Cyt_TMH_D5"	2195	0	550	1984
8	2	6	"spr1584"	"83N_term_H5"	1977	0	551	1773
8	3	6	"pbp2A"	"53N_term_L5"	2015	0	552	1835
8	4	6	"pbp1b"	"47Cyt_TMH_P5"	1879	0	553	1649
8	5	6	"pcpA"	"62N_term_wCS_D9"	1066	0	554	905
8	6	6	"sphtra"	"8N_term_H9"	487	0	555	341
8	7	6	"cps4C"	"97Mult_L9"	550	0	556	400
8	8	6	"rrgB"	"95Mult_P9"	634	0	557	485
8	9	6	"TMP"	"96Mult_D13"	800	0	558	636
8	1	7	"sphtra"	"8N_term_H9"	2127	0	559	1917
8	2	7	"cps4C"	"97Mult_L9"	1292	0	560	1105
8	3	7	"rrgB"	"95Mult_P9"	804	0	561	624
8	4	7	"TMP"	"96Mult_D13"	891	0	562	715
8	5	7	"LambdaSa04"	"94Mult_H13"	599	0	563	439
8	6	7	"potD"	"65N_term_D1"	2350	0	564	2198
8	7	7	"pgdA"	"40N_term_H1"	2029	0	565	1882
8	8	7	"spr1370"	"38Cyt_TMH_L1"	1611	0	566	1464
8	9	7	"spr1418"	"82N_term_P1"	2618	0	567	2456
8	1	8	"potD"	"65N_term_D1"	4012	0	568	3795
8	2	8	"pgdA"	"40N_term_H1"	3832	0	569	3644
8	3	8	"spr1370"	"38Cyt_TMH_L1"	2508	0	570	2327
8	4	8	"spr1418"	"82N_term_P1"	4177	0	571	3992
8	5	8	"stkP"	"67Cyt_TMH_D5"	2429	0	572	2261
8	6	8	"spr1584"	"83N_term_H5"	1966	0	573	1804
8	7	8	"pbp2A"	"53N_term_L5"	1776	0	574	1626
8	8	8	"pbp1b"	"47Cyt_TMH_P5"	1763	0	575	1619
8	9	8	"pcpA"	"62N_term_wCS_D9"	1450	0	576	1302
