# Supplementary material for: Data in support of proteomic analysis of pneumococcal pediatric clinical isolates to construct a protein array
Source: Data Brief. 2016 Feb 5;6:917–22. doi: 10.1016/j.dib.2016.01.057 (PMC4758182; doi:10.1016/j.dib.2016.01.057)
Supplement: Supplementary file 4 — Supplementary material [file mmc4.zip › Protein array raw data/IgG/C2_S52_IgG-Cy-3.txt]

ATF	1.0
31	9    
"Type=GenePix Export 3"
"DateTime=2013/11/08 10:51:39"
"Settings=C:\Documents and Settings\Usuario\Escritorio\Datos Usuarios\Alfonso\Xtal10052443_7-11-13\Suero 52\S52_IgG-Cy-3.gps"
"GalFile=C:\Documents and Settings\Usuario\Escritorio\Datos Usuarios\Alfonso\Gals\Gal_Alfonso.2.gal"
"PixelSize=5"
"Wavelengths=n/a	532"
"ImageFiles=n/a	C:\Documents and Settings\Usuario\Escritorio\Datos Usuarios\Alfonso\Xtal10052443_7-11-13\Suero 52\S52_IgG-Cy-3.tif 1"
"NormalizationMethod=None"
"NormalizationFactors=n/a	1"
"JpegImage="
"StdDev=Type 1"
"RatioFormulations=W1/W2 (/532)"
"Barcode="
"BackgroundSubtraction=LocalFeature"
"ImageOrigin=0, 0"
"JpegOrigin=3350, 19275"
"Creator=GenePix Pro 4.1.1.4"
"Scanner=GenePix 4000B [92870]"
"FocusPosition=0"
"Temperature=27.94"
"LinesAveraged=1"
"Comment="
"PMTGain=n/a	400"
"ScanPower=n/a	100"
"LaserPower=n/a	3.37"
"LaserOnTime=n/a	41330"
"Filters=n/a	"
"ScanRegion=608,3852,3816,5159"
"Supplier=BioRobotics"
"ArrayerSoftwareName=TAS Application Suite (MicroGrid II)"
"ArrayerSoftwareVersion=2.2.2.5"
"Block"	"Column"	"Row"	"Name"	"ID"	"F532 Median"	"Flags"	"Index"	"F532 Median - B532"
1	1	1	"ABC_N/P"	"90Mult_M6"	664	0	1	493
1	2	1	"spr1221"	"99Mult_A10"	851	0	2	643
1	3	1	"spr1403"	"91Mult_E10"	1524	0	3	1308
1	4	1	"spr1496"	"92Mult_I10"	814	0	4	589
1	5	1	"ABC_NP"	"100Mult_M10"	2424	0	5	2173
1	6	1	"SP_0462"	"77CellW_A14"	1731	0	6	1459
1	7	1	"SP_0464"	"81CellW_E14"	1323	0	7	1033
1	8	1	"Buffer"	"Normaliz_I14"	382	-50	8	47
1	9	1	"Buffer"	"Normaliz_M14"	384	-50	9	28
1	1	2	"SP_0462"	"77CellW_A14"	1170	0	10	969
1	2	2	"SP_0464"	"81CellW_E14"	890	0	11	594
1	3	2	"fstH"	"84Mult_A2"	2407	0	12	2074
1	4	2	"comA"	"85Mult_E2"	1857	0	13	1433
1	5	2	"zmpB"	"86Mult_I2"	1887	0	14	1253
1	6	2	"spr0601"	"98Mult_M2"	1304	0	15	785
1	7	2	"celB"	"87Mult_A6"	2643	0	16	2196
1	8	2	"iga"	"88Mult_E6"	6055	0	17	5534
1	9	2	"glnP"	"89Mult_I6"	1080	0	18	668
1	1	3	"spr0601"	"98Mult_M2"	1103	0	19	886
1	2	3	"celB"	"87Mult_A6"	826	0	20	522
1	3	3	"iga"	"88Mult_E6"	4331	0	21	3932
1	4	3	"glnP"	"89Mult_I6"	2534	0	22	2005
1	5	3	"ABC_N/P"	"90Mult_M6"	2325	0	23	1516
1	6	3	"spr1221"	"99Mult_A10"	2779	0	24	2118
1	7	3	"spr1403"	"91Mult_E10"	2937	0	25	2249
1	8	3	"spr1496"	"92Mult_I10"	1057	0	26	418
1	9	3	"ABC_NP"	"100Mult_M10"	4395	0	27	3953
1	1	4	"spr1221"	"99Mult_A10"	914	0	28	670
1	2	4	"spr1403"	"91Mult_E10"	1586	0	29	1114
1	3	4	"spr1496"	"92Mult_I10"	1175	0	30	550
1	4	4	"ABC_NP"	"100Mult_M10"	3957	0	31	3367
1	5	4	"SP_0462"	"77CellW_A14"	3444	0	32	2783
1	6	4	"SP_0464"	"81CellW_E14"	2478	0	33	1799
1	7	4	"fstH"	"84Mult_A2"	4708	0	34	3808
1	8	4	"comA"	"85Mult_E2"	2508	0	35	1760
1	9	4	"zmpB"	"86Mult_I2"	2551	0	36	2049
1	1	5	"SP_0464"	"81CellW_E14"	1005	0	37	753
1	2	5	"fstH"	"84Mult_A2"	2326	0	38	1927
1	3	5	"comA"	"85Mult_E2"	1913	0	39	1438
1	4	5	"zmpB"	"86Mult_I2"	2341	0	40	1845
1	5	5	"spr0601"	"98Mult_M2"	1799	0	41	1231
1	6	5	"celB"	"87Mult_A6"	4332	0	42	3749
1	7	5	"iga"	"88Mult_E6"	5754	0	43	5023
1	8	5	"glnP"	"89Mult_I6"	1741	0	44	1108
1	9	5	"ABC_N/P"	"90Mult_M6"	2041	0	45	1536
1	1	6	"celB"	"87Mult_A6"	1861	0	46	1598
1	2	6	"iga"	"88Mult_E6"	2747	0	47	2418
1	3	6	"glnP"	"89Mult_I6"	665	0	48	296
1	4	6	"ABC_N/P"	"90Mult_M6"	2421	0	49	1817
1	5	6	"spr1221"	"99Mult_A10"	3120	0	50	2461
1	6	6	"spr1403"	"91Mult_E10"	4316	0	51	3647
1	7	6	"spr1496"	"92Mult_I10"	4236	0	52	3345
1	8	6	"ABC_NP"	"100Mult_M10"	4376	0	53	3782
1	9	6	"SP_0462"	"77CellW_A14"	3588	0	54	3112
1	1	7	"spr1403"	"91Mult_E10"	1450	0	55	1136
1	2	7	"spr1496"	"92Mult_I10"	690	0	56	302
1	3	7	"ABC_NP"	"100Mult_M10"	3363	0	57	2993
1	4	7	"SP_0462"	"77CellW_A14"	2136	0	58	1499
1	5	7	"SP_0464"	"81CellW_E14"	1729	0	59	1031
1	6	7	"fstH"	"84Mult_A2"	5152	0	60	4426
1	7	7	"comA"	"85Mult_E2"	2715	0	61	1733
1	8	7	"zmpB"	"86Mult_I2"	2711	0	62	2001
1	9	7	"spr0601"	"98Mult_M2"	3458	0	63	2964
1	1	8	"fstH"	"84Mult_A2"	2589	0	64	2296
1	2	8	"comA"	"85Mult_E2"	1469	0	65	1131
1	3	8	"zmpB"	"86Mult_I2"	1491	0	66	1142
1	4	8	"spr0601"	"98Mult_M2"	1708	0	67	1320
1	5	8	"celB"	"87Mult_A6"	4111	0	68	3609
1	6	8	"iga"	"88Mult_E6"	6898	0	69	6262
1	7	8	"glnP"	"89Mult_I6"	1491	0	70	893
1	8	8	"ABC_N/P"	"90Mult_M6"	1423	0	71	895
1	9	8	"spr1221"	"99Mult_A10"	2257	0	72	1810
2	1	1	"lytB"	"31CellW_N6"	2438	0	73	2146
2	2	1	"prtA"	"20CellW_B10"	8788	0	74	8368
2	3	1	"bgaA"	"43CellW_F10"	4708	0	75	4370
2	4	1	"nanA"	"46CellW_J10"	2456	0	76	2116
2	5	1	"spr1652/pfbA"	"25CellW_N10"	2417	0	77	2146
2	6	1	"nisP"	"39CellW_B14"	1049	0	78	787
2	7	1	"spr1906"	"73CellW_F14"	1401	0	79	1124
2	8	1	"Buffer"	"Normaliz_J14"	227	-50	80	32
2	9	1	"Buffer"	"Normaliz_N14"	194	-50	81	26
2	1	2	"nisP"	"39CellW_B14"	1265	0	82	887
2	2	2	"spr1906"	"73CellW_F14"	1853	0	83	1447
2	3	2	"psrP"	"71CellW_B2"	1777	0	84	1440
2	4	2	"pblB_nt"	"48CellW_F2"	4706	0	85	4394
2	5	2	"pblB_ct"	"49CellW_J2"	4500	0	86	4130
2	6	2	"spr0075/pfbB"	"24CellW_N2"	7871	0	87	7329
2	7	2	"pulA"	"19CellW_B6"	3171	0	88	2702
2	8	2	"hysA"	"51CellW_F6"	5765	0	89	5456
2	9	2	"spr0328"	"26CellW_J6"	1288	0	90	1021
2	1	3	"spr0075/pfbB"	"24CellW_N2"	6448	0	91	6042
2	2	3	"pulA"	"19CellW_B6"	3753	0	92	3254
2	3	3	"hysA"	"51CellW_F6"	5804	0	93	5410
2	4	3	"spr0328"	"26CellW_J6"	1473	0	94	1119
2	5	3	"lytB"	"31CellW_N6"	2007	0	95	1601
2	6	3	"prtA"	"20CellW_B10"	8325	0	96	7753
2	7	3	"bgaA"	"43CellW_F10"	4802	0	97	4316
2	8	3	"nanA"	"46CellW_J10"	2587	0	98	2221
2	9	3	"spr1652/pfbA"	"25CellW_N10"	2974	0	99	2663
2	1	4	"prtA"	"20CellW_B10"	8652	0	100	8306
2	2	4	"bgaA"	"43CellW_F10"	4601	0	101	3907
2	3	4	"nanA"	"46CellW_J10"	2419	0	102	2003
2	4	4	"spr1652/pfbA"	"25CellW_N10"	2756	0	103	2327
2	5	4	"nisP"	"39CellW_B14"	1387	0	104	967
2	6	4	"spr1906"	"73CellW_F14"	1991	0	105	1602
2	7	4	"psrP"	"71CellW_B2"	6780	0	106	6246
2	8	4	"pblB_nt"	"48CellW_F2"	5299	0	107	4869
2	9	4	"pblB_ct"	"49CellW_J2"	7057	0	108	6752
2	1	5	"spr1906"	"73CellW_F14"	7599	0	109	7303
2	2	5	"psrP"	"71CellW_B2"	7513	0	110	6890
2	3	5	"pblB_nt"	"48CellW_F2"	3787	0	111	3487
2	4	5	"pblB_ct"	"49CellW_J2"	6027	0	112	5581
2	5	5	"spr0075/pfbB"	"24CellW_N2"	5502	0	113	4581
2	6	5	"pulA"	"19CellW_B6"	2439	0	114	1781
2	7	5	"hysA"	"51CellW_F6"	6536	0	115	5738
2	8	5	"spr0328"	"26CellW_J6"	1985	0	116	1460
2	9	5	"lytB"	"31CellW_N6"	2354	0	117	2049
2	1	6	"pulA"	"19CellW_B6"	2984	0	118	2699
2	2	6	"hysA"	"51CellW_F6"	5567	0	119	5117
2	3	6	"spr0328"	"26CellW_J6"	1602	0	120	1306
2	4	6	"lytB"	"31CellW_N6"	2057	0	121	1711
2	5	6	"prtA"	"20CellW_B10"	8261	0	122	7896
2	6	6	"bgaA"	"43CellW_F10"	4481	0	123	3888
2	7	6	"nanA"	"46CellW_J10"	3096	0	124	2322
2	8	6	"spr1652/pfbA"	"25CellW_N10"	3852	0	125	3414
2	9	6	"nisP"	"39CellW_B14"	1363	0	126	1060
2	1	7	"bgaA"	"43CellW_F10"	4070	0	127	3774
2	2	7	"nanA"	"46CellW_J10"	2822	0	128	2094
2	3	7	"spr1652/pfbA"	"25CellW_N10"	3053	0	129	2676
2	4	7	"nisP"	"39CellW_B14"	1212	0	130	864
2	5	7	"spr1906"	"73CellW_F14"	1665	0	131	1326
2	6	7	"psrP"	"71CellW_B2"	7414	0	132	6496
2	7	7	"pblB_nt"	"48CellW_F2"	7078	0	133	5783
2	8	7	"pblB_ct"	"49CellW_J2"	7226	0	134	6742
2	9	7	"spr0075/pfbB"	"24CellW_N2"	13381	0	135	13022
2	1	8	"psrP"	"71CellW_B2"	5289	0	136	5015
2	2	8	"pblB_nt"	"48CellW_F2"	6406	0	137	6108
2	3	8	"pblB_ct"	"49CellW_J2"	7050	0	138	6753
2	4	8	"spr0075/pfbB"	"24CellW_N2"	6691	0	139	6393
2	5	8	"pulA"	"19CellW_B6"	4136	0	140	3840
2	6	8	"hysA"	"51CellW_F6"	7803	0	141	7480
2	7	8	"spr0328"	"26CellW_J6"	3727	0	142	3376
2	8	8	"lytB"	"31CellW_N6"	3312	0	143	2953
2	9	8	"prtA"	"20CellW_B10"	15206	0	144	14885
3	1	1	"nanB"	"58Secret_O6"	2513	0	145	2358
3	2	1	"spr1875"	"7Secret_C10"	1375	0	146	1130
3	3	1	"galU"	"21Secret_G10"	3431	0	147	3076
3	4	1	"cbpA"	"5Secret_K10"	18871	0	148	17943
3	5	1	"gsp_781"	"2Secret_O10"	35371	0	149	34063
3	6	1	"Control_1"	"C14"	14284	0	150	13388
3	7	1	"Control_2"	"G14"	715	0	151	295
3	8	1	"Buffer"	"Normaliz_K14"	456	-50	152	126
3	9	1	"Buffer"	"Normaliz_O14"	599	-50	153	153
3	1	2	"Control_1"	"C14"	5990	0	154	5777
3	2	2	"Control_2"	"G14"	821	0	155	482
3	3	2	"bloodAB"	"59Secret_C2"	3845	0	156	3019
3	4	2	"strH"	"32Secret_G2"	15623	0	157	13310
3	5	2	"lysM"	"50Secret_K2"	30124	0	158	25326
3	6	2	"lytB"	"63Secret_O2"	13305	0	159	10953
3	7	2	"phtE"	"45Secret_C6"	5032	0	160	3128
3	8	2	"spr0931"	"36Secret_G6"	4762	0	161	3235
3	9	2	"lytC"	"56Secret_K6"	24040	0	162	22605
3	1	3	"lytB"	"63Secret_O2"	4314	0	163	3993
3	2	3	"phtE"	"45Secret_C6"	2678	0	164	1812
3	3	3	"spr0931"	"36Secret_G6"	3827	0	165	2064
3	4	3	"lytC"	"56Secret_K6"	18083	0	166	15397
3	5	3	"nanB"	"58Secret_O6"	14389	0	167	12582
3	6	3	"spr1875"	"7Secret_C10"	3422	0	168	2009
3	7	3	"galU"	"21Secret_G10"	5604	0	169	4161
3	8	3	"cbpA"	"5Secret_K10"	30262	0	170	28007
3	9	3	"gsp_781"	"2Secret_O10"	54563	0	171	51334
3	1	4	"spr1875"	"7Secret_C10"	1367	0	172	1100
3	2	4	"galU"	"21Secret_G10"	1907	0	173	1135
3	3	4	"cbpA"	"5Secret_K10"	20181	0	174	18670
3	4	4	"gsp_781"	"2Secret_O10"	42265	0	175	39394
3	5	4	"Control_1"	"C14"	21702	0	176	19872
3	6	4	"Control_2"	"G14"	1676	0	177	280
3	7	4	"bloodAB"	"59Secret_C2"	4795	0	178	3149
3	8	4	"strH"	"32Secret_G2"	3306	0	179	1220
3	9	4	"lysM"	"50Secret_K2"	43683	0	180	42106
3	1	5	"Control_2"	"G14"	878	0	181	601
3	2	5	"bloodAB"	"59Secret_C2"	3447	0	182	2760
3	3	5	"strH"	"32Secret_G2"	11766	0	183	9833
3	4	5	"lysM"	"50Secret_K2"	35024	0	184	31097
3	5	5	"lytB"	"63Secret_O2"	22973	0	185	20571
3	6	5	"phtE"	"45Secret_C6"	4118	0	186	2607
3	7	5	"spr0931"	"36Secret_G6"	3549	0	187	1744
3	8	5	"lytC"	"56Secret_K6"	23616	0	188	21994
3	9	5	"nanB"	"58Secret_O6"	15818	0	189	14678
3	1	6	"phtE"	"45Secret_C6"	3355	0	190	2859
3	2	6	"spr0931"	"36Secret_G6"	2393	0	191	926
3	3	6	"lytC"	"56Secret_K6"	15250	0	192	13215
3	4	6	"nanB"	"58Secret_O6"	12318	0	193	10199
3	5	6	"spr1875"	"7Secret_C10"	5350	0	194	4120
3	6	6	"galU"	"21Secret_G10"	6380	0	195	5576
3	7	6	"cbpA"	"5Secret_K10"	36328	0	196	34769
3	8	6	"gsp_781"	"2Secret_O10"	49853	0	197	48350
3	9	6	"Control_1"	"C14"	19560	0	198	17974
3	1	7	"galU"	"21Secret_G10"	3906	0	199	3216
3	2	7	"cbpA"	"5Secret_K10"	20246	0	200	18345
3	3	7	"gsp_781"	"2Secret_O10"	38963	0	201	36144
3	4	7	"Control_1"	"C14"	21209	0	202	19098
3	5	7	"Control_2"	"G14"	2138	0	203	410
3	6	7	"bloodAB"	"59Secret_C2"	6070	0	204	4223
3	7	7	"strH"	"32Secret_G2"	11972	0	205	8859
3	8	7	"lysM"	"50Secret_K2"	38830	0	206	36655
3	9	7	"lytB"	"63Secret_O2"	10719	0	207	8810
3	1	8	"bloodAB"	"59Secret_C2"	3252	0	208	2758
3	2	8	"strH"	"32Secret_G2"	2618	0	209	1764
3	3	8	"lysM"	"50Secret_K2"	29782	0	210	28182
3	4	8	"lytB"	"63Secret_O2"	12701	0	211	11094
3	5	8	"phtE"	"45Secret_C6"	6925	0	212	5563
3	6	8	"spr0931"	"36Secret_G6"	7858	0	213	6626
3	7	8	"lytC"	"56Secret_K6"	16791	0	214	15874
3	8	8	"nanB"	"58Secret_O6"	20172	0	215	19263
3	9	8	"spr1875"	"7Secret_C10"	2143	0	216	1492
4	1	1	"Control_10"	"P6"	257	-50	217	-12
4	2	1	"Control_11"	"D10"	603	0	218	387
4	3	1	"Control_12"	"H10"	586	0	219	388
4	4	1	"Buffer"	"Normaliz_L10"	200	-50	220	15
4	5	1	"Buffer"	"Normaliz_P10"	186	-50	221	15
4	6	1	"Control+"	"Rango0.2_D14"	18873	0	222	18683
4	7	1	"Control+"	"Rango0.1_H14"	1448	0	223	1279
4	8	1	"Buffer"	"Normaliz_L14"	125	-50	224	22
4	9	1	"Buffer"	"Normaliz_P14"	98	-50	225	5
4	1	2	"Control+"	"Rango0.2_D14"	39958	0	226	39578
4	2	2	"Control+"	"Rango0.1_H14"	5399	0	227	5080
4	3	2	"Control_3"	"D2"	246	-50	228	8
4	4	2	"Control_4"	"H2"	412	0	229	190
4	5	2	"Control_5"	"L2"	226	-50	230	19
4	6	2	"Control_6"	"P2"	251	0	231	58
4	7	2	"Control_7"	"D6"	146	-50	232	-32
4	8	2	"Control_8"	"H6"	152	-50	233	8
4	9	2	"Control_9"	"L6"	142	-50	234	0
4	1	3	"Control_6"	"P2"	421	0	235	76
4	2	3	"Control_7"	"D6"	299	-50	236	1
4	3	3	"Control_8"	"H6"	429	0	237	166
4	4	3	"Control_9"	"L6"	281	-50	238	20
4	5	3	"Control_10"	"P6"	239	-50	239	-9
4	6	3	"Control_11"	"D10"	4383	-50	240	4176
4	7	3	"Control_12"	"H10"	477	0	241	296
4	8	3	"Buffer"	"Normaliz_L10"	190	-50	242	6
4	9	3	"Buffer"	"Normaliz_P10"	189	-50	243	0
4	1	4	"Control_11"	"D10"	7259	0	244	6915
4	2	4	"Control_12"	"H10"	788	0	245	486
4	3	4	"Buffer"	"Normaliz_L10"	315	-50	246	25
4	4	4	"Buffer"	"Normaliz_P10"	306	-50	247	16
4	5	4	"Control+"	"Rango0.2_D14"	37016	0	248	36705
4	6	4	"Control+"	"Rango0.1_H14"	9406	0	249	7750
4	7	4	"Control_3"	"D2"	240	-50	250	3
4	8	4	"Control_4"	"H2"	409	0	251	188
4	9	4	"Control_5"	"L2"	217	-50	252	-10
4	1	5	"Control+"	"Rango0.1_H14"	9023	0	253	8602
4	2	5	"Control_3"	"D2"	322	-50	254	4
4	3	5	"Control_4"	"H2"	540	0	255	241
4	4	5	"Control_5"	"L2"	318	-50	256	25
4	5	5	"Control_6"	"P2"	298	-50	257	27
4	6	5	"Control_7"	"D6"	283	-50	258	10
4	7	5	"Control_8"	"H6"	388	0	259	129
4	8	5	"Control_9"	"L6"	290	-50	260	27
4	9	5	"Control_10"	"P6"	263	-50	261	-2
4	1	6	"Control_7"	"D6"	317	-50	262	-6
4	2	6	"Control_8"	"H6"	337	-50	263	16
4	3	6	"Control_9"	"L6"	335	-50	264	11
4	4	6	"Control_10"	"P6"	266	-50	265	-35
4	5	6	"Control_11"	"D10"	780	0	266	514
4	6	6	"Control_12"	"H10"	779	0	267	516
4	7	6	"Buffer"	"Normaliz_L10"	288	-50	268	13
4	8	6	"Buffer"	"Normaliz_P10"	328	-50	269	17
4	9	6	"Control+"	"Rango0.2_D14"	46463	0	270	46153
4	1	7	"Control_12"	"H10"	911	0	271	624
4	2	7	"Buffer"	"Normaliz_L10"	319	-50	272	22
4	3	7	"Buffer"	"Normaliz_P10"	360	-50	273	-7
4	4	7	"Control+"	"Rango0.2_D14"	36573	0	274	35711
4	5	7	"Control+"	"Rango0.1_H14"	503	0	275	177
4	6	7	"Control_3"	"D2"	286	-50	276	2
4	7	7	"Control_4"	"H2"	450	0	277	173
4	8	7	"Control_5"	"L2"	331	-50	278	22
4	9	7	"Control_6"	"P2"	335	-50	279	19
4	1	8	"Control_3"	"D2"	289	-50	280	-1
4	2	8	"Control_4"	"H2"	480	0	281	210
4	3	8	"Control_5"	"L2"	331	-50	282	24
4	4	8	"Control_6"	"P2"	375	-50	283	55
4	5	8	"Control_7"	"D6"	326	-50	284	2
4	6	8	"Control_8"	"H6"	321	-50	285	14
4	7	8	"Control_9"	"L6"	293	-50	286	-3
4	8	8	"Control_10"	"P6"	328	-50	287	14
4	9	8	"Control_11"	"D10"	863	0	288	555
5	1	1	"GADPH"	"68Cyt_M5"	4476	0	289	4142
5	2	1	"abc_sbp_2"	"30Lip_A9"	1811	0	290	1523
5	3	1	"abc_sbp"	"29Lip_E9"	972	0	291	650
5	4	1	"spr0174"	"79Lip_I9"	5036	0	292	4553
5	5	1	"aliA"	"10Lip_M9"	2234	0	293	1784
5	6	1	"slrA"	"17Lip_A13"	3327	0	294	2926
5	7	1	"spr0747"	"37Lip_E13"	3750	0	295	3327
5	8	1	"Buffer"	"Normaliz_I13"	2672	-50	296	2055
5	9	1	"Buffer"	"Normaliz_M13"	1715	-50	297	720
5	1	2	"slrA"	"17Lip_A13"	1872	0	298	1393
5	2	2	"spr0747"	"37Lip_E13"	2223	0	299	1474
5	3	2	"spxB"	"13Cyt_A1"	11371	0	300	10474
5	4	2	"clpP"	"66Cyt_E1"	6656	0	301	5739
5	5	2	"pavA"	"69Cyt_I1"	4056	0	302	3274
5	6	2	"eno"	"14Cyt_M1"	10161	0	303	9563
5	7	2	"PppA"	"70Cyt_A5"	2237	0	304	1676
5	8	2	"ply"	"11Cyt_E5"	23282	0	305	22759
5	9	2	"lytA"	"12Cyt_I5"	16607	0	306	16161
5	1	3	"eno"	"14Cyt_M1"	7003	0	307	6620
5	2	3	"PppA"	"70Cyt_A5"	2079	0	308	1475
5	3	3	"ply"	"11Cyt_E5"	18948	0	309	18150
5	4	3	"lytA"	"12Cyt_I5"	13801	0	310	12726
5	5	3	"GADPH"	"68Cyt_M5"	5443	0	311	4335
5	6	3	"abc_sbp_2"	"30Lip_A9"	1855	0	312	1125
5	7	3	"abc_sbp"	"29Lip_E9"	1255	0	313	683
5	8	3	"spr0174"	"79Lip_I9"	8585	0	314	8006
5	9	3	"aliA"	"10Lip_M9"	5471	0	315	4943
5	1	4	"abc_sbp_2"	"30Lip_A9"	2200	0	316	1799
5	2	4	"abc_sbp"	"29Lip_E9"	1294	0	317	637
5	3	4	"spr0174"	"79Lip_I9"	11430	0	318	10559
5	4	4	"aliA"	"10Lip_M9"	8886	0	319	7319
5	5	4	"slrA"	"17Lip_A13"	3063	0	320	1427
5	6	4	"spr0747"	"37Lip_E13"	7289	0	321	5980
5	7	4	"spxB"	"13Cyt_A1"	14718	0	322	13417
5	8	4	"clpP"	"66Cyt_E1"	6677	0	323	5202
5	9	4	"pavA"	"69Cyt_I1"	4756	0	324	3968
5	1	5	"spr0747"	"37Lip_E13"	1672	0	325	1303
5	2	5	"spxB"	"13Cyt_A1"	3676	0	326	2639
5	3	5	"clpP"	"66Cyt_E1"	6995	0	327	5650
5	4	5	"pavA"	"69Cyt_I1"	7966	0	328	6825
5	5	5	"eno"	"14Cyt_M1"	8562	0	329	7797
5	6	5	"PppA"	"70Cyt_A5"	2046	0	330	1576
5	7	5	"ply"	"11Cyt_E5"	15707	0	331	14742
5	8	5	"lytA"	"12Cyt_I5"	20634	0	332	19470
5	9	5	"GADPH"	"68Cyt_M5"	6973	0	333	6203
5	1	6	"PppA"	"70Cyt_A5"	1174	0	334	953
5	2	6	"ply"	"11Cyt_E5"	16325	0	335	15928
5	3	6	"lytA"	"12Cyt_I5"	15850	0	336	14868
5	4	6	"GADPH"	"68Cyt_M5"	5402	0	337	4703
5	5	6	"abc_sbp_2"	"30Lip_A9"	1250	0	338	840
5	6	6	"abc_sbp"	"29Lip_E9"	910	0	339	512
5	7	6	"spr0174"	"79Lip_I9"	3542	0	340	3028
5	8	6	"aliA"	"10Lip_M9"	2377	0	341	1711
5	9	6	"slrA"	"17Lip_A13"	2536	0	342	1977
5	1	7	"abc_sbp"	"29Lip_E9"	594	0	343	277
5	2	7	"spr0174"	"79Lip_I9"	2304	0	344	1918
5	3	7	"aliA"	"10Lip_M9"	1918	0	345	1246
5	4	7	"slrA"	"17Lip_A13"	2416	0	346	1393
5	5	7	"spr0747"	"37Lip_E13"	2957	0	347	2024
5	6	7	"spxB"	"13Cyt_A1"	13229	0	348	12159
5	7	7	"clpP"	"66Cyt_E1"	6561	0	349	5328
5	8	7	"pavA"	"69Cyt_I1"	4981	0	350	4045
5	9	7	"eno"	"14Cyt_M1"	11982	0	351	11561
5	1	8	"spxB"	"13Cyt_A1"	2661	0	352	2440
5	2	8	"clpP"	"66Cyt_E1"	5333	0	353	5025
5	3	8	"pavA"	"69Cyt_I1"	3721	0	354	3442
5	4	8	"eno"	"14Cyt_M1"	8744	0	355	8470
5	5	8	"PppA"	"70Cyt_A5"	2470	0	356	2159
5	6	8	"ply"	"11Cyt_E5"	17831	0	357	17447
5	7	8	"lytA"	"12Cyt_I5"	20921	0	358	20481
5	8	8	"GADPH"	"68Cyt_M5"	8711	0	359	8303
5	9	8	"abc_sbp_2"	"30Lip_A9"	2403	0	360	2008
6	1	1	"psaA"	"6Lip_N5"	2822	0	361	2177
6	2	1	"ABC_SBP"	"57Lip_B9"	2172	0	362	1781
6	3	1	"ABC_SBP"	"52Lip_F9"	2610	0	363	2061
6	4	1	"piuA"	"18Lip_J9"	2731	0	364	1864
6	5	1	"amiA"	"3Lip_N9"	2903	0	365	2422
6	6	1	"msmE"	"78Lip_B13"	2593	0	366	2284
6	7	1	"MalX"	"22Lip_F13"	1896	0	367	1556
6	8	1	"Buffer"	"Normaliz_J13"	573	-50	368	158
6	9	1	"Buffer"	"Normaliz_N13"	794	-50	369	282
6	1	2	"msmE"	"78Lip_B13"	2804	0	370	2149
6	2	2	"MalX"	"22Lip_F13"	1755	0	371	754
6	3	2	"prsA_ppmA"	"16Lip_B1"	6911	0	372	5821
6	4	2	"lmb"	"33Lip_F1"	5251	0	373	3897
6	5	2	"piaA"	"15Lip_J1"	9259	0	374	7952
6	6	2	"phtA"	"55Lip_N1"	4485	0	375	3599
6	7	2	"glnH"	"28Lip_B5"	1843	0	376	1338
6	8	2	"pstS"	"80Lip_F5"	4172	0	377	3685
6	9	2	"aliB"	"1Lip_J5"	1878	0	378	1241
6	1	3	"phtA"	"55Lip_N1"	3491	0	379	2758
6	2	3	"glnH"	"28Lip_B5"	2121	0	380	1194
6	3	3	"pstS"	"80Lip_F5"	4542	0	381	3732
6	4	3	"aliB"	"1Lip_J5"	2688	0	382	1778
6	5	3	"psaA"	"6Lip_N5"	2439	0	383	1527
6	6	3	"ABC_SBP"	"57Lip_B9"	1507	0	384	982
6	7	3	"ABC_SBP"	"52Lip_F9"	753	0	385	240
6	8	3	"piuA"	"18Lip_J9"	2338	0	386	1662
6	9	3	"amiA"	"3Lip_N9"	3210	0	387	2463
6	1	4	"ABC_SBP"	"57Lip_B9"	1594	0	388	1185
6	2	4	"ABC_SBP"	"52Lip_F9"	1989	0	389	1257
6	3	4	"piuA"	"18Lip_J9"	2515	0	390	1758
6	4	4	"amiA"	"3Lip_N9"	3279	0	391	2136
6	5	4	"msmE"	"78Lip_B13"	2194	0	392	1231
6	6	4	"MalX"	"22Lip_F13"	1291	0	393	729
6	7	4	"prsA_ppmA"	"16Lip_B1"	7111	0	394	6344
6	8	4	"lmb"	"33Lip_F1"	5145	0	395	3745
6	9	4	"piaA"	"15Lip_J1"	7598	0	396	6689
6	1	5	"MalX"	"22Lip_F13"	1360	0	397	948
6	2	5	"prsA_ppmA"	"16Lip_B1"	6408	0	398	5681
6	3	5	"lmb"	"33Lip_F1"	4548	0	399	3318
6	4	5	"piaA"	"15Lip_J1"	8602	0	400	7250
6	5	5	"phtA"	"55Lip_N1"	5243	0	401	4377
6	6	5	"glnH"	"28Lip_B5"	1647	0	402	1115
6	7	5	"pstS"	"80Lip_F5"	4746	0	403	4062
6	8	5	"aliB"	"1Lip_J5"	1923	0	404	1294
6	9	5	"psaA"	"6Lip_N5"	1339	0	405	1060
6	1	6	"glnH"	"28Lip_B5"	1577	0	406	1152
6	2	6	"pstS"	"80Lip_F5"	3654	0	407	3065
6	3	6	"aliB"	"1Lip_J5"	2233	0	408	1663
6	4	6	"psaA"	"6Lip_N5"	1882	0	409	1265
6	5	6	"ABC_SBP"	"57Lip_B9"	1505	0	410	938
6	6	6	"ABC_SBP"	"52Lip_F9"	1560	0	411	982
6	7	6	"piuA"	"18Lip_J9"	1888	0	412	1264
6	8	6	"amiA"	"3Lip_N9"	1653	0	413	1115
6	9	6	"msmE"	"78Lip_B13"	1518	0	414	1215
6	1	7	"ABC_SBP"	"52Lip_F9"	1181	0	415	759
6	2	7	"piuA"	"18Lip_J9"	2365	0	416	1687
6	3	7	"amiA"	"3Lip_N9"	2407	0	417	1591
6	4	7	"msmE"	"78Lip_B13"	2118	0	418	1517
6	5	7	"MalX"	"22Lip_F13"	2477	0	419	1852
6	6	7	"prsA_ppmA"	"16Lip_B1"	5749	0	420	4798
6	7	7	"lmb"	"33Lip_F1"	4568	0	421	3304
6	8	7	"piaA"	"15Lip_J1"	4772	0	422	3896
6	9	7	"phtA"	"55Lip_N1"	4239	0	423	3895
6	1	8	"prsA_ppmA"	"16Lip_B1"	5882	0	424	5471
6	2	8	"lmb"	"33Lip_F1"	3813	0	425	3365
6	3	8	"piaA"	"15Lip_J1"	8512	0	426	8132
6	4	8	"phtA"	"55Lip_N1"	3991	0	427	3649
6	5	8	"glnH"	"28Lip_B5"	1782	0	428	1473
6	6	8	"pstS"	"80Lip_F5"	2963	0	429	2654
6	7	8	"aliB"	"1Lip_J5"	3134	0	430	2856
6	8	8	"psaA"	"6Lip_N5"	2089	0	431	1839
6	9	8	"ABC_SBP"	"57Lip_B9"	1057	0	432	837
7	1	1	"cbpF"	"74N_term_wCS_O5"	19817	0	433	18978
7	2	1	"spr0693"	"34N_term_C9"	25404	0	434	24841
7	3	1	"ezrA"	"75N_term_G9"	7130	0	435	6653
7	4	1	"pepXP"	"72N_term_K9"	7469	0	436	6954
7	5	1	"phtD"	"44N_term_O9"	5172	0	437	4609
7	6	1	"phpA"	"27N_term_C13"	23032	0	438	22393
7	7	1	"srtA"	"64N_term_wCS_G13"	12670	0	439	12073
7	8	1	"Buffer"	"Normaliz_K13"	556	-50	440	97
7	9	1	"Buffer"	"Normaliz_O13"	504	-50	441	54
7	1	2	"phpA"	"27N_term_C13"	16768	0	442	16267
7	2	2	"srtA"	"64N_term_wCS_G13"	4395	0	443	3221
7	3	2	"adcA"	"23Lip_C1"	4865	0	444	4332
7	4	2	"sp_2093"	"76N_term_G1"	3076	0	445	2453
7	5	2	"comB"	"54N_term_K1"	5143	0	446	4335
7	6	2	"pspA"	"4N_term_O1"	4018	0	447	3156
7	7	2	"pbpX"	"41N_term_C5"	13395	0	448	12846
7	8	2	"pbpA"	"9N_term_G5"	1778	0	449	1276
7	9	2	"spr0334"	"42Cyt_TMH_K5"	13030	0	450	12524
7	1	3	"pspA"	"4N_term_O1"	3214	0	451	2672
7	2	3	"pbpX"	"41N_term_C5"	12039	0	452	11469
7	3	3	"pbpA"	"9N_term_G5"	1766	0	453	1283
7	4	3	"spr0334"	"42Cyt_TMH_K5"	12097	0	454	11513
7	5	3	"cbpF"	"74N_term_wCS_O5"	18572	0	455	17761
7	6	3	"spr0693"	"34N_term_C9"	23492	0	456	22596
7	7	3	"ezrA"	"75N_term_G9"	7571	0	457	6974
7	8	3	"pepXP"	"72N_term_K9"	8203	0	458	7605
7	9	3	"phtD"	"44N_term_O9"	4776	0	459	4182
7	1	4	"spr0693"	"34N_term_C9"	19253	0	460	18779
7	2	4	"ezrA"	"75N_term_G9"	7037	0	461	6480
7	3	4	"pepXP"	"72N_term_K9"	8318	0	462	7809
7	4	4	"phtD"	"44N_term_O9"	3223	0	463	2501
7	5	4	"phpA"	"27N_term_C13"	21256	0	464	20369
7	6	4	"srtA"	"64N_term_wCS_G13"	4955	0	465	3909
7	7	4	"adcA"	"23Lip_C1"	4494	0	466	3534
7	8	4	"sp_2093"	"76N_term_G1"	3368	0	467	2658
7	9	4	"comB"	"54N_term_K1"	4962	0	468	4397
7	1	5	"srtA"	"64N_term_wCS_G13"	3275	0	469	2738
7	2	5	"adcA"	"23Lip_C1"	4937	0	470	4298
7	3	5	"sp_2093"	"76N_term_G1"	2736	0	471	2239
7	4	5	"comB"	"54N_term_K1"	4246	0	472	3703
7	5	5	"pspA"	"4N_term_O1"	3991	0	473	3494
7	6	5	"pbpX"	"41N_term_C5"	12643	0	474	12116
7	7	5	"pbpA"	"9N_term_G5"	1718	0	475	871
7	8	5	"spr0334"	"42Cyt_TMH_K5"	10860	0	476	10292
7	9	5	"cbpF"	"74N_term_wCS_O5"	17332	0	477	16753
7	1	6	"pbpX"	"41N_term_C5"	9223	0	478	8553
7	2	6	"pbpA"	"9N_term_G5"	2423	0	479	1585
7	3	6	"spr0334"	"42Cyt_TMH_K5"	10139	0	480	9618
7	4	6	"cbpF"	"74N_term_wCS_O5"	19434	0	481	18306
7	5	6	"spr0693"	"34N_term_C9"	20109	0	482	19527
7	6	6	"ezrA"	"75N_term_G9"	7246	0	483	6735
7	7	6	"pepXP"	"72N_term_K9"	7520	0	484	6834
7	8	6	"phtD"	"44N_term_O9"	5101	0	485	4555
7	9	6	"phpA"	"27N_term_C13"	21571	0	486	20959
7	1	7	"ezrA"	"75N_term_G9"	4746	0	487	4217
7	2	7	"pepXP"	"72N_term_K9"	6635	0	488	5929
7	3	7	"phtD"	"44N_term_O9"	7859	0	489	6501
7	4	7	"phpA"	"27N_term_C13"	14531	0	490	10101
7	5	7	"srtA"	"64N_term_wCS_G13"	3534	0	491	2086
7	6	7	"adcA"	"23Lip_C1"	6702	0	492	6132
7	7	7	"sp_2093"	"76N_term_G1"	6346	0	493	4659
7	8	7	"comB"	"54N_term_K1"	5364	0	494	4462
7	9	7	"pspA"	"4N_term_O1"	3682	0	495	3139
7	1	8	"adcA"	"23Lip_C1"	3512	0	496	3080
7	2	8	"sp_2093"	"76N_term_G1"	2313	0	497	1797
7	3	8	"comB"	"54N_term_K1"	5196	0	498	4665
7	4	8	"pspA"	"4N_term_O1"	7254	0	499	6749
7	5	8	"pbpX"	"41N_term_C5"	8842	0	500	8382
7	6	8	"pbpA"	"9N_term_G5"	1625	0	501	1162
7	7	8	"spr0334"	"42Cyt_TMH_K5"	9486	0	502	8985
7	8	8	"cbpF"	"74N_term_wCS_O5"	6361	0	503	5860
7	9	8	"spr0693"	"34N_term_C9"	20904	0	504	20456
8	1	1	"pbp1b"	"47Cyt_TMH_P5"	5632	0	505	5206
8	2	1	"pcpA"	"62N_term_wCS_D9"	2606	0	506	2192
8	3	1	"sphtra"	"8N_term_H9"	1161	0	507	806
8	4	1	"cps4C"	"97Mult_L9"	8789	0	508	8432
8	5	1	"rrgB"	"95Mult_P9"	3549	0	509	3194
8	6	1	"TMP"	"96Mult_D13"	3968	0	510	3617
8	7	1	"LambdaSa04"	"94Mult_H13"	2188	0	511	1851
8	8	1	"Buffer"	"Normaliz_L13"	509	-50	512	133
8	9	1	"Buffer"	"Normaliz_P13"	587	-50	513	149
8	1	2	"TMP"	"96Mult_D13"	6731	0	514	6296
8	2	2	"LambdaSa04"	"94Mult_H13"	4694	0	515	4025
8	3	2	"potD"	"65N_term_D1"	7843	0	516	7329
8	4	2	"pgdA"	"40N_term_H1"	2876	0	517	1598
8	5	2	"spr1370"	"38Cyt_TMH_L1"	16415	0	518	15136
8	6	2	"spr1418"	"82N_term_P1"	5373	0	519	4894
8	7	2	"stkP"	"67Cyt_TMH_D5"	6362	0	520	5984
8	8	2	"spr1584"	"83N_term_H5"	4507	0	521	4149
8	9	2	"pbp2A"	"53N_term_L5"	4112	0	522	3780
8	1	3	"spr1418"	"82N_term_P1"	7797	0	523	7381
8	2	3	"stkP"	"67Cyt_TMH_D5"	8158	0	524	7629
8	3	3	"spr1584"	"83N_term_H5"	6353	0	525	5876
8	4	3	"pbp2A"	"53N_term_L5"	5261	0	526	4740
8	5	3	"pbp1b"	"47Cyt_TMH_P5"	4451	0	527	3986
8	6	3	"pcpA"	"62N_term_wCS_D9"	2100	0	528	1682
8	7	3	"sphtra"	"8N_term_H9"	1127	0	529	742
8	8	3	"cps4C"	"97Mult_L9"	7646	0	530	7259
8	9	3	"rrgB"	"95Mult_P9"	3000	0	531	2663
8	1	4	"pcpA"	"62N_term_wCS_D9"	2529	0	532	2133
8	2	4	"sphtra"	"8N_term_H9"	2148	0	533	1633
8	3	4	"cps4C"	"97Mult_L9"	7948	0	534	7442
8	4	4	"rrgB"	"95Mult_P9"	4075	0	535	3347
8	5	4	"TMP"	"96Mult_D13"	4313	0	536	3801
8	6	4	"LambdaSa04"	"94Mult_H13"	3407	0	537	2588
8	7	4	"potD"	"65N_term_D1"	6963	0	538	6011
8	8	4	"pgdA"	"40N_term_H1"	2728	0	539	2042
8	9	4	"spr1370"	"38Cyt_TMH_L1"	13340	0	540	13023
8	1	5	"LambdaSa04"	"94Mult_H13"	3470	0	541	2963
8	2	5	"potD"	"65N_term_D1"	7232	0	542	6242
8	3	5	"pgdA"	"40N_term_H1"	2932	0	543	2051
8	4	5	"spr1370"	"38Cyt_TMH_L1"	16388	0	544	15294
8	5	5	"spr1418"	"82N_term_P1"	5872	0	545	5425
8	6	5	"stkP"	"67Cyt_TMH_D5"	6853	0	546	6396
8	7	5	"spr1584"	"83N_term_H5"	4257	0	547	3630
8	8	5	"pbp2A"	"53N_term_L5"	2958	0	548	2545
8	9	5	"pbp1b"	"47Cyt_TMH_P5"	3114	0	549	2805
8	1	6	"stkP"	"67Cyt_TMH_D5"	6485	0	550	6062
8	2	6	"spr1584"	"83N_term_H5"	5478	0	551	5026
8	3	6	"pbp2A"	"53N_term_L5"	5333	0	552	4794
8	4	6	"pbp1b"	"47Cyt_TMH_P5"	8683	0	553	7572
8	5	6	"pcpA"	"62N_term_wCS_D9"	2350	0	554	1900
8	6	6	"sphtra"	"8N_term_H9"	3499	0	555	3079
8	7	6	"cps4C"	"97Mult_L9"	4278	0	556	3871
8	8	6	"rrgB"	"95Mult_P9"	5314	0	557	4966
8	9	6	"TMP"	"96Mult_D13"	4062	0	558	3756
8	1	7	"sphtra"	"8N_term_H9"	3000	0	559	2613
8	2	7	"cps4C"	"97Mult_L9"	6036	0	560	5551
8	3	7	"rrgB"	"95Mult_P9"	8148	0	561	7526
8	4	7	"TMP"	"96Mult_D13"	4558	0	562	1691
8	5	7	"LambdaSa04"	"94Mult_H13"	3566	0	563	1925
8	6	7	"potD"	"65N_term_D1"	5893	0	564	4851
8	7	7	"pgdA"	"40N_term_H1"	1720	0	565	376
8	8	7	"spr1370"	"38Cyt_TMH_L1"	9411	0	566	8688
8	9	7	"spr1418"	"82N_term_P1"	3653	0	567	3418
8	1	8	"potD"	"65N_term_D1"	6466	0	568	6104
8	2	8	"pgdA"	"40N_term_H1"	3027	0	569	2643
8	3	8	"spr1370"	"38Cyt_TMH_L1"	15132	0	570	14768
8	4	8	"spr1418"	"82N_term_P1"	5753	0	571	5415
8	5	8	"stkP"	"67Cyt_TMH_D5"	4972	0	572	4661
8	6	8	"spr1584"	"83N_term_H5"	3568	0	573	3296
8	7	8	"pbp2A"	"53N_term_L5"	3035	0	574	2808
8	8	8	"pbp1b"	"47Cyt_TMH_P5"	8111	0	575	7930
8	9	8	"pcpA"	"62N_term_wCS_D9"	1351	0	576	1214
