# Supplementary material for: Data in support of proteomic analysis of pneumococcal pediatric clinical isolates to construct a protein array
Source: Data Brief. 2016 Feb 5;6:917–22. doi: 10.1016/j.dib.2016.01.057 (PMC4758182; doi:10.1016/j.dib.2016.01.057)
Supplement: Supplementary file 4 — Supplementary material [file mmc4.zip › Protein array raw data/IgG/C2_S52_IgG-Cy3.txt]

ATF	1.0
31	9    
"Type=GenePix Export 3"
"DateTime=2013/12/20 10:48:50"
"Settings=C:\Documents and Settings\Usuario\Escritorio\Datos Usuarios\Alfonso\Escaneado 20-12-13\Suero 52_verde\S52_IgG-Cy3.gps"
"GalFile=C:\Documents and Settings\Usuario\Escritorio\Datos Usuarios\Alfonso\Gals\Gal_Alfonso.2.gal"
"PixelSize=5"
"Wavelengths=635	532"
"ImageFiles=C:\Documents and Settings\Usuario\Escritorio\Datos Usuarios\Alfonso\Escaneado 20-12-13\Suero 52_verde\S52_IgG-Cy3.tif 2	C:\Documents and Settings\Usuario\Escritorio\Datos Usuarios\Alfonso\Escaneado 20-12-13\Suero 52_verde\S52_IgG-Cy3.tif 3"
"NormalizationMethod=None"
"NormalizationFactors=1	1"
"JpegImage="
"StdDev=Type 1"
"RatioFormulations=W1/W2 (635/532)"
"Barcode="
"BackgroundSubtraction=LocalFeature"
"ImageOrigin=2800, 10305"
"JpegOrigin=3355, 10825"
"Creator=GenePix Pro 4.1.1.4"
"Scanner=GenePix 4000B [92870]"
"FocusPosition=0"
"Temperature=26.33"
"LinesAveraged=1"
"Comment="
"PMTGain=560	400"
"ScanPower=100	100"
"LaserPower=1.7	3.29"
"LaserOnTime=41403	41876"
"Filters=	"
"ScanRegion=560,2061,3936,3513"
"Supplier=BioRobotics"
"ArrayerSoftwareName=TAS Application Suite (MicroGrid II)"
"ArrayerSoftwareVersion=2.2.2.5"
"Block"	"Column"	"Row"	"Name"	"ID"	"Flags"	"Index"	"F532 Median"	"F532 Median - B532"
1	1	1	"ABC_N/P"	"90Mult_M6"	0	1	915	721
1	2	1	"spr1221"	"99Mult_A10"	0	2	999	797
1	3	1	"spr1403"	"91Mult_E10"	0	3	1101	918
1	4	1	"spr1496"	"92Mult_I10"	0	4	973	796
1	5	1	"ABC_NP"	"100Mult_M10"	0	5	1262	1085
1	6	1	"SP_0462"	"77CellW_A14"	0	6	1174	1004
1	7	1	"SP_0464"	"81CellW_E14"	0	7	770	608
1	8	1	"Buffer"	"Normaliz_I14"	0	8	157	-2
1	9	1	"Buffer"	"Normaliz_M14"	0	9	164	10
1	1	2	"SP_0462"	"77CellW_A14"	0	10	1815	1627
1	2	2	"SP_0464"	"81CellW_E14"	0	11	907	718
1	3	2	"fstH"	"84Mult_A2"	0	12	2037	1867
1	4	2	"comA"	"85Mult_E2"	0	13	707	529
1	5	2	"zmpB"	"86Mult_I2"	0	14	478	207
1	6	2	"spr0601"	"98Mult_M2"	-50	15	973	687
1	7	2	"celB"	"87Mult_A6"	0	16	373	208
1	8	2	"iga"	"88Mult_E6"	0	17	2306	2158
1	9	2	"glnP"	"89Mult_I6"	0	18	470	313
1	1	3	"spr0601"	"98Mult_M2"	0	19	909	714
1	2	3	"celB"	"87Mult_A6"	0	20	487	290
1	3	3	"iga"	"88Mult_E6"	0	21	1921	1737
1	4	3	"glnP"	"89Mult_I6"	0	22	317	132
1	5	3	"ABC_N/P"	"90Mult_M6"	0	23	549	368
1	6	3	"spr1221"	"99Mult_A10"	0	24	843	600
1	7	3	"spr1403"	"91Mult_E10"	0	25	753	494
1	8	3	"spr1496"	"92Mult_I10"	0	26	714	499
1	9	3	"ABC_NP"	"100Mult_M10"	0	27	1841	1678
1	1	4	"spr1221"	"99Mult_A10"	0	28	944	759
1	2	4	"spr1403"	"91Mult_E10"	0	29	867	657
1	3	4	"spr1496"	"92Mult_I10"	0	30	662	466
1	4	4	"ABC_NP"	"100Mult_M10"	0	31	1431	1226
1	5	4	"SP_0462"	"77CellW_A14"	0	32	1167	975
1	6	4	"SP_0464"	"81CellW_E14"	0	33	649	463
1	7	4	"fstH"	"84Mult_A2"	0	34	1756	1464
1	8	4	"comA"	"85Mult_E2"	0	35	778	559
1	9	4	"zmpB"	"86Mult_I2"	0	36	604	445
1	1	5	"SP_0464"	"81CellW_E14"	0	37	792	618
1	2	5	"fstH"	"84Mult_A2"	0	38	2067	1872
1	3	5	"comA"	"85Mult_E2"	0	39	693	500
1	4	5	"zmpB"	"86Mult_I2"	0	40	502	246
1	5	5	"spr0601"	"98Mult_M2"	0	41	955	521
1	6	5	"celB"	"87Mult_A6"	0	42	399	156
1	7	5	"iga"	"88Mult_E6"	0	43	1986	1761
1	8	5	"glnP"	"89Mult_I6"	0	44	317	148
1	9	5	"ABC_N/P"	"90Mult_M6"	0	45	596	439
1	1	6	"celB"	"87Mult_A6"	0	46	551	357
1	2	6	"iga"	"88Mult_E6"	0	47	1907	1670
1	3	6	"glnP"	"89Mult_I6"	0	48	401	201
1	4	6	"ABC_N/P"	"90Mult_M6"	0	49	505	273
1	5	6	"spr1221"	"99Mult_A10"	-50	50	758	375
1	6	6	"spr1403"	"91Mult_E10"	-50	51	903	668
1	7	6	"spr1496"	"92Mult_I10"	0	52	818	630
1	8	6	"ABC_NP"	"100Mult_M10"	0	53	1326	1150
1	9	6	"SP_0462"	"77CellW_A14"	0	54	1434	1274
1	1	7	"spr1403"	"91Mult_E10"	0	55	1125	925
1	2	7	"spr1496"	"92Mult_I10"	0	56	737	546
1	3	7	"ABC_NP"	"100Mult_M10"	0	57	1726	1547
1	4	7	"SP_0462"	"77CellW_A14"	0	58	1299	1104
1	5	7	"SP_0464"	"81CellW_E14"	0	59	676	464
1	6	7	"fstH"	"84Mult_A2"	0	60	1918	1738
1	7	7	"comA"	"85Mult_E2"	0	61	754	587
1	8	7	"zmpB"	"86Mult_I2"	0	62	560	399
1	9	7	"spr0601"	"98Mult_M2"	0	63	974	813
1	1	8	"fstH"	"84Mult_A2"	0	64	2913	2703
1	2	8	"comA"	"85Mult_E2"	0	65	1040	862
1	3	8	"zmpB"	"86Mult_I2"	0	66	673	507
1	4	8	"spr0601"	"98Mult_M2"	0	67	972	800
1	5	8	"celB"	"87Mult_A6"	0	68	474	299
1	6	8	"iga"	"88Mult_E6"	0	69	2403	2234
1	7	8	"glnP"	"89Mult_I6"	0	70	374	204
1	8	8	"ABC_N/P"	"90Mult_M6"	0	71	599	433
1	9	8	"spr1221"	"99Mult_A10"	0	72	1097	932
2	1	1	"lytB"	"31CellW_N6"	0	73	1756	1608
2	2	1	"prtA"	"20CellW_B10"	0	74	27845	27691
2	3	1	"bgaA"	"43CellW_F10"	0	75	2737	2601
2	4	1	"nanA"	"46CellW_J10"	0	76	3202	3063
2	5	1	"spr1652/pfbA"	"25CellW_N10"	0	77	1861	1724
2	6	1	"nisP"	"39CellW_B14"	0	78	1662	1523
2	7	1	"spr1906"	"73CellW_F14"	0	79	1284	1134
2	8	1	"Buffer"	"Normaliz_J14"	0	80	166	22
2	9	1	"Buffer"	"Normaliz_N14"	0	81	145	4
2	1	2	"nisP"	"39CellW_B14"	0	82	1893	1745
2	2	2	"spr1906"	"73CellW_F14"	0	83	1337	1186
2	3	2	"psrP"	"71CellW_B2"	0	84	987	850
2	4	2	"pblB_nt"	"48CellW_F2"	0	85	1121	965
2	5	2	"pblB_ct"	"49CellW_J2"	0	86	2575	2426
2	6	2	"spr0075/pfbB"	"24CellW_N2"	0	87	6040	5886
2	7	2	"pulA"	"19CellW_B6"	0	88	5473	5304
2	8	2	"hysA"	"51CellW_F6"	0	89	10205	10056
2	9	2	"spr0328"	"26CellW_J6"	0	90	3286	3145
2	1	3	"spr0075/pfbB"	"24CellW_N2"	0	91	7287	7144
2	2	3	"pulA"	"19CellW_B6"	0	92	6043	5897
2	3	3	"hysA"	"51CellW_F6"	0	93	7984	7838
2	4	3	"spr0328"	"26CellW_J6"	0	94	2627	2433
2	5	3	"lytB"	"31CellW_N6"	0	95	1167	1004
2	6	3	"prtA"	"20CellW_B10"	0	96	26507	26347
2	7	3	"bgaA"	"43CellW_F10"	0	97	2611	2448
2	8	3	"nanA"	"46CellW_J10"	0	98	3438	3276
2	9	3	"spr1652/pfbA"	"25CellW_N10"	0	99	2027	1875
2	1	4	"prtA"	"20CellW_B10"	0	100	29359	29207
2	2	4	"bgaA"	"43CellW_F10"	0	101	2771	2613
2	3	4	"nanA"	"46CellW_J10"	0	102	6941	6775
2	4	4	"spr1652/pfbA"	"25CellW_N10"	0	103	2537	2340
2	5	4	"nisP"	"39CellW_B14"	0	104	1530	1373
2	6	4	"spr1906"	"73CellW_F14"	0	105	755	617
2	7	4	"psrP"	"71CellW_B2"	0	106	780	638
2	8	4	"pblB_nt"	"48CellW_F2"	0	107	1127	962
2	9	4	"pblB_ct"	"49CellW_J2"	0	108	3131	2970
2	1	5	"spr1906"	"73CellW_F14"	0	109	953	798
2	2	5	"psrP"	"71CellW_B2"	0	110	6463	6304
2	3	5	"pblB_nt"	"48CellW_F2"	0	111	1732	1522
2	4	5	"pblB_ct"	"49CellW_J2"	0	112	2754	2315
2	5	5	"spr0075/pfbB"	"24CellW_N2"	0	113	5957	5786
2	6	5	"pulA"	"19CellW_B6"	0	114	5600	5456
2	7	5	"hysA"	"51CellW_F6"	0	115	6377	6217
2	8	5	"spr0328"	"26CellW_J6"	0	116	6172	6005
2	9	5	"lytB"	"31CellW_N6"	0	117	1394	1248
2	1	6	"pulA"	"19CellW_B6"	0	118	7039	6896
2	2	6	"hysA"	"51CellW_F6"	0	119	8250	8087
2	3	6	"spr0328"	"26CellW_J6"	0	120	1731	1547
2	4	6	"lytB"	"31CellW_N6"	0	121	1247	941
2	5	6	"prtA"	"20CellW_B10"	0	122	27960	27780
2	6	6	"bgaA"	"43CellW_F10"	0	123	2648	2491
2	7	6	"nanA"	"46CellW_J10"	0	124	4893	4686
2	8	6	"spr1652/pfbA"	"25CellW_N10"	0	125	1692	1534
2	9	6	"nisP"	"39CellW_B14"	0	126	1894	1751
2	1	7	"bgaA"	"43CellW_F10"	0	127	2962	2813
2	2	7	"nanA"	"46CellW_J10"	0	128	2672	2501
2	3	7	"spr1652/pfbA"	"25CellW_N10"	0	129	1824	1663
2	4	7	"nisP"	"39CellW_B14"	0	130	1561	1369
2	5	7	"spr1906"	"73CellW_F14"	0	131	1113	933
2	6	7	"psrP"	"71CellW_B2"	0	132	5314	5126
2	7	7	"pblB_nt"	"48CellW_F2"	0	133	3007	2753
2	8	7	"pblB_ct"	"49CellW_J2"	0	134	3235	3062
2	9	7	"spr0075/pfbB"	"24CellW_N2"	0	135	7372	7222
2	1	8	"psrP"	"71CellW_B2"	0	136	1094	922
2	2	8	"pblB_nt"	"48CellW_F2"	0	137	811	632
2	3	8	"pblB_ct"	"49CellW_J2"	0	138	3178	3029
2	4	8	"spr0075/pfbB"	"24CellW_N2"	0	139	7038	6891
2	5	8	"pulA"	"19CellW_B6"	0	140	6324	6184
2	6	8	"hysA"	"51CellW_F6"	0	141	8799	8656
2	7	8	"spr0328"	"26CellW_J6"	0	142	2427	2280
2	8	8	"lytB"	"31CellW_N6"	0	143	1202	1059
2	9	8	"prtA"	"20CellW_B10"	0	144	26354	26206
3	1	1	"nanB"	"58Secret_O6"	0	145	5914	5780
3	2	1	"spr1875"	"7Secret_C10"	0	146	2075	1843
3	3	1	"galU"	"21Secret_G10"	0	147	3448	3129
3	4	1	"cbpA"	"5Secret_K10"	0	148	40346	40081
3	5	1	"gsp_781"	"2Secret_O10"	0	149	23593	23280
3	6	1	"Control_1"	"C14"	0	150	9943	9807
3	7	1	"Control_2"	"G14"	0	151	329	216
3	8	1	"Buffer"	"Normaliz_K14"	-50	152	115	10
3	9	1	"Buffer"	"Normaliz_O14"	-50	153	124	15
3	1	2	"Control_1"	"C14"	0	154	9059	8925
3	2	2	"Control_2"	"G14"	-50	155	177	23
3	3	2	"bloodAB"	"59Secret_C2"	0	156	2821	2535
3	4	2	"strH"	"32Secret_G2"	0	157	1776	1437
3	5	2	"lysM"	"50Secret_K2"	0	158	17442	17288
3	6	2	"lytB"	"63Secret_O2"	0	159	2662	2524
3	7	2	"phtE"	"45Secret_C6"	0	160	3261	3128
3	8	2	"spr0931"	"36Secret_G6"	0	161	2045	1897
3	9	2	"lytC"	"56Secret_K6"	0	162	8127	8005
3	1	3	"lytB"	"63Secret_O2"	0	163	2845	2715
3	2	3	"phtE"	"45Secret_C6"	0	164	3207	3062
3	3	3	"spr0931"	"36Secret_G6"	0	165	18649	18316
3	4	3	"lytC"	"56Secret_K6"	0	166	9466	9201
3	5	3	"nanB"	"58Secret_O6"	0	167	6050	5910
3	6	3	"spr1875"	"7Secret_C10"	0	168	1736	1605
3	7	3	"galU"	"21Secret_G10"	0	169	2955	2803
3	8	3	"cbpA"	"5Secret_K10"	0	170	41653	41406
3	9	3	"gsp_781"	"2Secret_O10"	0	171	23626	23487
3	1	4	"spr1875"	"7Secret_C10"	0	172	2197	2051
3	2	4	"galU"	"21Secret_G10"	0	173	3478	3237
3	3	4	"cbpA"	"5Secret_K10"	0	174	32993	32667
3	4	4	"gsp_781"	"2Secret_O10"	0	175	20769	20535
3	5	4	"Control_1"	"C14"	0	176	9140	9010
3	6	4	"Control_2"	"G14"	-50	177	293	172
3	7	4	"bloodAB"	"59Secret_C2"	0	178	2327	2190
3	8	4	"strH"	"32Secret_G2"	0	179	1746	1533
3	9	4	"lysM"	"50Secret_K2"	0	180	19578	19444
3	1	5	"Control_2"	"G14"	-50	181	313	184
3	2	5	"bloodAB"	"59Secret_C2"	0	182	3091	2926
3	3	5	"strH"	"32Secret_G2"	0	183	1762	1571
3	4	5	"lysM"	"50Secret_K2"	0	184	17630	17458
3	5	5	"lytB"	"63Secret_O2"	0	185	2571	2423
3	6	5	"phtE"	"45Secret_C6"	0	186	2915	2779
3	7	5	"spr0931"	"36Secret_G6"	0	187	1681	1513
3	8	5	"lytC"	"56Secret_K6"	0	188	7298	7137
3	9	5	"nanB"	"58Secret_O6"	0	189	6620	6505
3	1	6	"phtE"	"45Secret_C6"	0	190	3426	3302
3	2	6	"spr0931"	"36Secret_G6"	0	191	1821	1673
3	3	6	"lytC"	"56Secret_K6"	0	192	7739	7599
3	4	6	"nanB"	"58Secret_O6"	0	193	6079	5946
3	5	6	"spr1875"	"7Secret_C10"	0	194	2041	1903
3	6	6	"galU"	"21Secret_G10"	0	195	2925	2746
3	7	6	"cbpA"	"5Secret_K10"	0	196	43924	43599
3	8	6	"gsp_781"	"2Secret_O10"	0	197	22812	22531
3	9	6	"Control_1"	"C14"	0	198	9738	9627
3	1	7	"galU"	"21Secret_G10"	0	199	2927	2801
3	2	7	"cbpA"	"5Secret_K10"	0	200	43452	43292
3	3	7	"gsp_781"	"2Secret_O10"	0	201	23037	22890
3	4	7	"Control_1"	"C14"	0	202	9744	9620
3	5	7	"Control_2"	"G14"	-50	203	342	221
3	6	7	"bloodAB"	"59Secret_C2"	0	204	2617	2483
3	7	7	"strH"	"32Secret_G2"	0	205	1889	1692
3	8	7	"lysM"	"50Secret_K2"	0	206	19060	18873
3	9	7	"lytB"	"63Secret_O2"	0	207	2727	2614
3	1	8	"bloodAB"	"59Secret_C2"	0	208	2860	2739
3	2	8	"strH"	"32Secret_G2"	0	209	2011	1871
3	3	8	"lysM"	"50Secret_K2"	0	210	18857	18725
3	4	8	"lytB"	"63Secret_O2"	0	211	2999	2878
3	5	8	"phtE"	"45Secret_C6"	0	212	3432	3313
3	6	8	"spr0931"	"36Secret_G6"	0	213	1842	1725
3	7	8	"lytC"	"56Secret_K6"	0	214	7084	6966
3	8	8	"nanB"	"58Secret_O6"	0	215	5845	5721
3	9	8	"spr1875"	"7Secret_C10"	0	216	2480	2360
4	1	1	"Control_10"	"P6"	-50	217	182	36
4	2	1	"Control_11"	"D10"	-50	218	123	-12
4	3	1	"Control_12"	"H10"	0	219	1222	1086
4	4	1	"Buffer"	"Normaliz_L10"	-50	220	158	10
4	5	1	"Buffer"	"Normaliz_P10"	-50	221	160	-7
4	6	1	"Control+"	"Rango0.2_D14"	0	222	33535	33342
4	7	1	"Control+"	"Rango0.1_H14"	0	223	936	751
4	8	1	"Buffer"	"Normaliz_L14"	-50	224	148	5
4	9	1	"Buffer"	"Normaliz_P14"	-50	225	105	14
4	1	2	"Control+"	"Rango0.2_D14"	0	226	34634	34470
4	2	2	"Control+"	"Rango0.1_H14"	0	227	1401	1228
4	3	2	"Control_3"	"D2"	-50	228	149	-2
4	4	2	"Control_4"	"H2"	-50	229	163	6
4	5	2	"Control_5"	"L2"	-50	230	160	-2
4	6	2	"Control_6"	"P2"	-50	231	168	-15
4	7	2	"Control_7"	"D6"	-50	232	238	44
4	8	2	"Control_8"	"H6"	-50	233	155	-3
4	9	2	"Control_9"	"L6"	-50	234	110	16
4	1	3	"Control_6"	"P2"	-50	235	142	-7
4	2	3	"Control_7"	"D6"	0	236	371	215
4	3	3	"Control_8"	"H6"	-50	237	156	-3
4	4	3	"Control_9"	"L6"	-50	238	150	-4
4	5	3	"Control_10"	"P6"	0	239	342	188
4	6	3	"Control_11"	"D10"	-50	240	169	-3
4	7	3	"Control_12"	"H10"	0	241	1912	1728
4	8	3	"Buffer"	"Normaliz_L10"	-50	242	165	-4
4	9	3	"Buffer"	"Normaliz_P10"	-50	243	121	19
4	1	4	"Control_11"	"D10"	-50	244	135	-12
4	2	4	"Control_12"	"H10"	0	245	1759	1614
4	3	4	"Buffer"	"Normaliz_L10"	-50	246	152	2
4	4	4	"Buffer"	"Normaliz_P10"	-50	247	138	-9
4	5	4	"Control+"	"Rango0.2_D14"	0	248	37889	37742
4	6	4	"Control+"	"Rango0.1_H14"	0	249	959	775
4	7	4	"Control_3"	"D2"	-50	250	197	3
4	8	4	"Control_4"	"H2"	-50	251	180	8
4	9	4	"Control_5"	"L2"	-50	252	131	15
4	1	5	"Control+"	"Rango0.1_H14"	0	253	31235	31087
4	2	5	"Control_3"	"D2"	-50	254	138	-9
4	3	5	"Control_4"	"H2"	-50	255	148	2
4	4	5	"Control_5"	"L2"	-50	256	143	-5
4	5	5	"Control_6"	"P2"	-50	257	148	-9
4	6	5	"Control_7"	"D6"	0	258	406	216
4	7	5	"Control_8"	"H6"	-50	259	192	-7
4	8	5	"Control_9"	"L6"	-50	260	173	7
4	9	5	"Control_10"	"P6"	0	261	412	278
4	1	6	"Control_7"	"D6"	0	262	357	213
4	2	6	"Control_8"	"H6"	-50	263	139	-10
4	3	6	"Control_9"	"L6"	-50	264	139	-3
4	4	6	"Control_10"	"P6"	0	265	383	241
4	5	6	"Control_11"	"D10"	-50	266	144	-9
4	6	6	"Control_12"	"H10"	0	267	1608	1429
4	7	6	"Buffer"	"Normaliz_L10"	-50	268	193	3
4	8	6	"Buffer"	"Normaliz_P10"	-50	269	160	-1
4	9	6	"Control+"	"Rango0.2_D14"	0	270	21468	21362
4	1	7	"Control_12"	"H10"	0	271	1859	1717
4	2	7	"Buffer"	"Normaliz_L10"	-50	272	149	6
4	3	7	"Buffer"	"Normaliz_P10"	-50	273	152	9
4	4	7	"Control+"	"Rango0.2_D14"	0	274	37054	36906
4	5	7	"Control+"	"Rango0.1_H14"	0	275	1090	934
4	6	7	"Control_3"	"D2"	-50	276	170	-3
4	7	7	"Control_4"	"H2"	-50	277	182	5
4	8	7	"Control_5"	"L2"	-50	278	158	-3
4	9	7	"Control_6"	"P2"	-50	279	120	15
4	1	8	"Control_3"	"D2"	-50	280	128	3
4	2	8	"Control_4"	"H2"	-50	281	140	1
4	3	8	"Control_5"	"L2"	-50	282	143	-8
4	4	8	"Control_6"	"P2"	-50	283	158	-1
4	5	8	"Control_7"	"D6"	0	284	518	355
4	6	8	"Control_8"	"H6"	-50	285	161	2
4	7	8	"Control_9"	"L6"	-50	286	166	11
4	8	8	"Control_10"	"P6"	0	287	507	347
4	9	8	"Control_11"	"D10"	-50	288	121	7
5	1	1	"GADPH"	"68Cyt_M5"	0	289	4182	4023
5	2	1	"abc_sbp_2"	"30Lip_A9"	0	290	3049	2892
5	3	1	"abc_sbp"	"29Lip_E9"	0	291	1835	1692
5	4	1	"spr0174"	"79Lip_I9"	0	292	1244	1102
5	5	1	"aliA"	"10Lip_M9"	0	293	1614	1474
5	6	1	"slrA"	"17Lip_A13"	0	294	1887	1754
5	7	1	"spr0747"	"37Lip_E13"	0	295	3370	3241
5	8	1	"Buffer"	"Normaliz_I13"	-50	296	135	5
5	9	1	"Buffer"	"Normaliz_M13"	-50	297	133	3
5	1	2	"slrA"	"17Lip_A13"	0	298	2120	1966
5	2	2	"spr0747"	"37Lip_E13"	0	299	3397	3238
5	3	2	"spxB"	"13Cyt_A1"	0	300	2637	2486
5	4	2	"clpP"	"66Cyt_E1"	0	301	3114	2950
5	5	2	"pavA"	"69Cyt_I1"	0	302	2229	2084
5	6	2	"eno"	"14Cyt_M1"	0	303	5263	5143
5	7	2	"PppA"	"70Cyt_A5"	0	304	1687	1566
5	8	2	"ply"	"11Cyt_E5"	0	305	28633	28505
5	9	2	"lytA"	"12Cyt_I5"	0	306	32616	32494
5	1	3	"eno"	"14Cyt_M1"	0	307	5597	5449
5	2	3	"PppA"	"70Cyt_A5"	0	308	1993	1833
5	3	3	"ply"	"11Cyt_E5"	0	309	24860	24693
5	4	3	"lytA"	"12Cyt_I5"	0	310	30644	30380
5	5	3	"GADPH"	"68Cyt_M5"	0	311	3493	3338
5	6	3	"abc_sbp_2"	"30Lip_A9"	0	312	2024	1895
5	7	3	"abc_sbp"	"29Lip_E9"	0	313	1290	1152
5	8	3	"spr0174"	"79Lip_I9"	0	314	1039	901
5	9	3	"aliA"	"10Lip_M9"	0	315	1457	1334
5	1	4	"abc_sbp_2"	"30Lip_A9"	0	316	2968	2821
5	2	4	"abc_sbp"	"29Lip_E9"	0	317	1686	1529
5	3	4	"spr0174"	"79Lip_I9"	0	318	1269	1102
5	4	4	"aliA"	"10Lip_M9"	0	319	1620	1431
5	5	4	"slrA"	"17Lip_A13"	0	320	1597	1433
5	6	4	"spr0747"	"37Lip_E13"	0	321	3029	2871
5	7	4	"spxB"	"13Cyt_A1"	0	322	2872	2690
5	8	4	"clpP"	"66Cyt_E1"	0	323	3266	3104
5	9	4	"pavA"	"69Cyt_I1"	0	324	2219	2085
5	1	5	"spr0747"	"37Lip_E13"	0	325	3274	3135
5	2	5	"spxB"	"13Cyt_A1"	0	326	2464	2308
5	3	5	"clpP"	"66Cyt_E1"	0	327	3054	2895
5	4	5	"pavA"	"69Cyt_I1"	0	328	2453	2295
5	5	5	"eno"	"14Cyt_M1"	0	329	5303	5149
5	6	5	"PppA"	"70Cyt_A5"	0	330	1869	1716
5	7	5	"ply"	"11Cyt_E5"	0	331	26011	25846
5	8	5	"lytA"	"12Cyt_I5"	0	332	32124	31975
5	9	5	"GADPH"	"68Cyt_M5"	0	333	4037	3899
5	1	6	"PppA"	"70Cyt_A5"	0	334	1548	1433
5	2	6	"ply"	"11Cyt_E5"	0	335	17914	17786
5	3	6	"lytA"	"12Cyt_I5"	0	336	21898	21756
5	4	6	"GADPH"	"68Cyt_M5"	0	337	3437	3293
5	5	6	"abc_sbp_2"	"30Lip_A9"	0	338	2173	2027
5	6	6	"abc_sbp"	"29Lip_E9"	0	339	1539	1394
5	7	6	"spr0174"	"79Lip_I9"	0	340	1168	1020
5	8	6	"aliA"	"10Lip_M9"	0	341	1539	1395
5	9	6	"slrA"	"17Lip_A13"	0	342	1940	1809
5	1	7	"abc_sbp"	"29Lip_E9"	0	343	941	850
5	2	7	"spr0174"	"79Lip_I9"	0	344	658	554
5	3	7	"aliA"	"10Lip_M9"	0	345	918	809
5	4	7	"slrA"	"17Lip_A13"	0	346	1332	1209
5	5	7	"spr0747"	"37Lip_E13"	0	347	2918	2786
5	6	7	"spxB"	"13Cyt_A1"	0	348	2496	2355
5	7	7	"clpP"	"66Cyt_E1"	0	349	3170	3031
5	8	7	"pavA"	"69Cyt_I1"	0	350	2493	2354
5	9	7	"eno"	"14Cyt_M1"	0	351	5861	5726
5	1	8	"spxB"	"13Cyt_A1"	0	352	883	819
5	2	8	"clpP"	"66Cyt_E1"	0	353	1086	1019
5	3	8	"pavA"	"69Cyt_I1"	0	354	881	811
5	4	8	"eno"	"14Cyt_M1"	0	355	2748	2671
5	5	8	"PppA"	"70Cyt_A5"	0	356	1139	1048
5	6	8	"ply"	"11Cyt_E5"	0	357	16787	16683
5	7	8	"lytA"	"12Cyt_I5"	0	358	21178	21059
5	8	8	"GADPH"	"68Cyt_M5"	0	359	3440	3312
5	9	8	"abc_sbp_2"	"30Lip_A9"	0	360	2928	2799
6	1	1	"psaA"	"6Lip_N5"	0	361	5415	5263
6	2	1	"ABC_SBP"	"57Lip_B9"	0	362	5600	5447
6	3	1	"ABC_SBP"	"52Lip_F9"	0	363	2708	2530
6	4	1	"piuA"	"18Lip_J9"	0	364	14503	14219
6	5	1	"amiA"	"3Lip_N9"	0	365	1384	1245
6	6	1	"msmE"	"78Lip_B13"	0	366	698	606
6	7	1	"MalX"	"22Lip_F13"	0	367	530	459
6	8	1	"Buffer"	"Normaliz_J13"	-50	368	64	1
6	9	1	"Buffer"	"Normaliz_N13"	-50	369	64	1
6	1	2	"msmE"	"78Lip_B13"	0	370	1963	1803
6	2	2	"MalX"	"22Lip_F13"	0	371	2352	2167
6	3	2	"prsA_ppmA"	"16Lip_B1"	0	372	4247	4011
6	4	2	"lmb"	"33Lip_F1"	0	373	3810	3123
6	5	2	"piaA"	"15Lip_J1"	0	374	7251	7098
6	6	2	"phtA"	"55Lip_N1"	0	375	1423	1301
6	7	2	"glnH"	"28Lip_B5"	0	376	271	150
6	8	2	"pstS"	"80Lip_F5"	0	377	238	168
6	9	2	"aliB"	"1Lip_J5"	0	378	542	480
6	1	3	"phtA"	"55Lip_N1"	0	379	7145	6988
6	2	3	"glnH"	"28Lip_B5"	0	380	2233	1982
6	3	3	"pstS"	"80Lip_F5"	0	381	1722	1416
6	4	3	"aliB"	"1Lip_J5"	0	382	2651	2288
6	5	3	"psaA"	"6Lip_N5"	0	383	1918	1733
6	6	3	"ABC_SBP"	"57Lip_B9"	0	384	753	547
6	7	3	"ABC_SBP"	"52Lip_F9"	0	385	304	142
6	8	3	"piuA"	"18Lip_J9"	0	386	2478	2320
6	9	3	"amiA"	"3Lip_N9"	0	387	306	241
6	1	4	"ABC_SBP"	"57Lip_B9"	0	388	4737	4591
6	2	4	"ABC_SBP"	"52Lip_F9"	0	389	2551	2219
6	3	4	"piuA"	"18Lip_J9"	0	390	14754	14498
6	4	4	"amiA"	"3Lip_N9"	0	391	1384	1155
6	5	4	"msmE"	"78Lip_B13"	0	392	689	522
6	6	4	"MalX"	"22Lip_F13"	0	393	554	440
6	7	4	"prsA_ppmA"	"16Lip_B1"	0	394	710	573
6	8	4	"lmb"	"33Lip_F1"	0	395	863	669
6	9	4	"piaA"	"15Lip_J1"	0	396	3517	3452
6	1	5	"MalX"	"22Lip_F13"	0	397	2787	2625
6	2	5	"prsA_ppmA"	"16Lip_B1"	0	398	4537	4234
6	3	5	"lmb"	"33Lip_F1"	0	399	4417	4180
6	4	5	"piaA"	"15Lip_J1"	0	400	12584	12336
6	5	5	"phtA"	"55Lip_N1"	0	401	4146	3951
6	6	5	"glnH"	"28Lip_B5"	0	402	783	625
6	7	5	"pstS"	"80Lip_F5"	0	403	431	187
6	8	5	"aliB"	"1Lip_J5"	0	404	767	663
6	9	5	"psaA"	"6Lip_N5"	0	405	989	925
6	1	6	"glnH"	"28Lip_B5"	0	406	2721	2532
6	2	6	"pstS"	"80Lip_F5"	0	407	1958	1328
6	3	6	"aliB"	"1Lip_J5"	0	408	3449	3231
6	4	6	"psaA"	"6Lip_N5"	0	409	4376	4175
6	5	6	"ABC_SBP"	"57Lip_B9"	0	410	3281	3094
6	6	6	"ABC_SBP"	"52Lip_F9"	0	411	1126	933
6	7	6	"piuA"	"18Lip_J9"	0	412	4995	4707
6	8	6	"amiA"	"3Lip_N9"	0	413	359	224
6	9	6	"msmE"	"78Lip_B13"	0	414	349	290
6	1	7	"ABC_SBP"	"52Lip_F9"	0	415	2794	2591
6	2	7	"piuA"	"18Lip_J9"	0	416	13523	12682
6	3	7	"amiA"	"3Lip_N9"	0	417	1781	1543
6	4	7	"msmE"	"78Lip_B13"	0	418	1314	1146
6	5	7	"MalX"	"22Lip_F13"	0	419	1475	1336
6	6	7	"prsA_ppmA"	"16Lip_B1"	0	420	1450	1330
6	7	7	"lmb"	"33Lip_F1"	0	421	1324	1114
6	8	7	"piaA"	"15Lip_J1"	0	422	2813	2645
6	9	7	"phtA"	"55Lip_N1"	0	423	1105	1047
6	1	8	"prsA_ppmA"	"16Lip_B1"	0	424	3429	3284
6	2	8	"lmb"	"33Lip_F1"	0	425	3310	3187
6	3	8	"piaA"	"15Lip_J1"	0	426	8701	8599
6	4	8	"phtA"	"55Lip_N1"	0	427	2889	2802
6	5	8	"glnH"	"28Lip_B5"	0	428	829	753
6	6	8	"pstS"	"80Lip_F5"	0	429	442	376
6	7	8	"aliB"	"1Lip_J5"	0	430	415	352
6	8	8	"psaA"	"6Lip_N5"	0	431	441	383
6	9	8	"ABC_SBP"	"57Lip_B9"	0	432	711	658
7	1	1	"cbpF"	"74N_term_wCS_O5"	0	433	1337	1222
7	2	1	"spr0693"	"34N_term_C9"	0	434	12457	12343
7	3	1	"ezrA"	"75N_term_G9"	0	435	1971	1856
7	4	1	"pepXP"	"72N_term_K9"	0	436	2328	2211
7	5	1	"phtD"	"44N_term_O9"	0	437	2549	2432
7	6	1	"phpA"	"27N_term_C13"	0	438	16016	15899
7	7	1	"srtA"	"64N_term_wCS_G13"	0	439	3041	2931
7	8	1	"Buffer"	"Normaliz_K13"	0	440	114	9
7	9	1	"Buffer"	"Normaliz_O13"	0	441	108	6
7	1	2	"phpA"	"27N_term_C13"	0	442	11780	11676
7	2	2	"srtA"	"64N_term_wCS_G13"	0	443	2234	2114
7	3	2	"adcA"	"23Lip_C1"	0	444	1636	1520
7	4	2	"sp_2093"	"76N_term_G1"	0	445	894	776
7	5	2	"comB"	"54N_term_K1"	0	446	981	862
7	6	2	"pspA"	"4N_term_O1"	0	447	1695	1574
7	7	2	"pbpX"	"41N_term_C5"	0	448	2972	2853
7	8	2	"pbpA"	"9N_term_G5"	0	449	700	590
7	9	2	"spr0334"	"42Cyt_TMH_K5"	0	450	5571	5467
7	1	3	"pspA"	"4N_term_O1"	0	451	1660	1552
7	2	3	"pbpX"	"41N_term_C5"	0	452	2923	2800
7	3	3	"pbpA"	"9N_term_G5"	0	453	701	584
7	4	3	"spr0334"	"42Cyt_TMH_K5"	0	454	4414	4294
7	5	3	"cbpF"	"74N_term_wCS_O5"	0	455	1133	1015
7	6	3	"spr0693"	"34N_term_C9"	0	456	12333	12217
7	7	3	"ezrA"	"75N_term_G9"	0	457	1664	1545
7	8	3	"pepXP"	"72N_term_K9"	0	458	2140	2028
7	9	3	"phtD"	"44N_term_O9"	0	459	2718	2614
7	1	4	"spr0693"	"34N_term_C9"	0	460	10645	10531
7	2	4	"ezrA"	"75N_term_G9"	0	461	1691	1568
7	3	4	"pepXP"	"72N_term_K9"	0	462	2139	2023
7	4	4	"phtD"	"44N_term_O9"	0	463	5667	5548
7	5	4	"phpA"	"27N_term_C13"	0	464	11410	11296
7	6	4	"srtA"	"64N_term_wCS_G13"	0	465	1935	1825
7	7	4	"adcA"	"23Lip_C1"	0	466	1453	1341
7	8	4	"sp_2093"	"76N_term_G1"	0	467	903	791
7	9	4	"comB"	"54N_term_K1"	0	468	1275	1169
7	1	5	"srtA"	"64N_term_wCS_G13"	0	469	2522	2407
7	2	5	"adcA"	"23Lip_C1"	0	470	1651	1525
7	3	5	"sp_2093"	"76N_term_G1"	0	471	847	725
7	4	5	"comB"	"54N_term_K1"	0	472	1175	1046
7	5	5	"pspA"	"4N_term_O1"	0	473	1536	1414
7	6	5	"pbpX"	"41N_term_C5"	0	474	2724	2611
7	7	5	"pbpA"	"9N_term_G5"	0	475	671	558
7	8	5	"spr0334"	"42Cyt_TMH_K5"	0	476	4604	4492
7	9	5	"cbpF"	"74N_term_wCS_O5"	0	477	1297	1189
7	1	6	"pbpX"	"41N_term_C5"	0	478	2919	2797
7	2	6	"pbpA"	"9N_term_G5"	0	479	687	555
7	3	6	"spr0334"	"42Cyt_TMH_K5"	0	480	4666	4534
7	4	6	"cbpF"	"74N_term_wCS_O5"	0	481	1012	876
7	5	6	"spr0693"	"34N_term_C9"	0	482	11942	11820
7	6	6	"ezrA"	"75N_term_G9"	0	483	1615	1500
7	7	6	"pepXP"	"72N_term_K9"	0	484	1950	1828
7	8	6	"phtD"	"44N_term_O9"	0	485	2036	1907
7	9	6	"phpA"	"27N_term_C13"	0	486	16819	16703
7	1	7	"ezrA"	"75N_term_G9"	0	487	1951	1822
7	2	7	"pepXP"	"72N_term_K9"	0	488	2344	2214
7	3	7	"phtD"	"44N_term_O9"	0	489	2232	2103
7	4	7	"phpA"	"27N_term_C13"	0	490	12596	12470
7	5	7	"srtA"	"64N_term_wCS_G13"	0	491	2063	1948
7	6	7	"adcA"	"23Lip_C1"	0	492	1293	1179
7	7	7	"sp_2093"	"76N_term_G1"	0	493	859	736
7	8	7	"comB"	"54N_term_K1"	0	494	1098	947
7	9	7	"pspA"	"4N_term_O1"	0	495	1984	1857
7	1	8	"adcA"	"23Lip_C1"	0	496	1599	1491
7	2	8	"sp_2093"	"76N_term_G1"	0	497	1073	965
7	3	8	"comB"	"54N_term_K1"	0	498	1058	950
7	4	8	"pspA"	"4N_term_O1"	0	499	1415	1313
7	5	8	"pbpX"	"41N_term_C5"	0	500	2192	2093
7	6	8	"pbpA"	"9N_term_G5"	0	501	514	420
7	7	8	"spr0334"	"42Cyt_TMH_K5"	0	502	4553	4455
7	8	8	"cbpF"	"74N_term_wCS_O5"	0	503	1187	1073
7	9	8	"spr0693"	"34N_term_C9"	0	504	13171	13057
8	1	1	"pbp1b"	"47Cyt_TMH_P5"	0	505	3810	3658
8	2	1	"pcpA"	"62N_term_wCS_D9"	0	506	651	523
8	3	1	"sphtra"	"8N_term_H9"	0	507	365	208
8	4	1	"cps4C"	"97Mult_L9"	0	508	1106	933
8	5	1	"rrgB"	"95Mult_P9"	0	509	832	686
8	6	1	"TMP"	"96Mult_D13"	0	510	1253	1114
8	7	1	"LambdaSa04"	"94Mult_H13"	0	511	362	223
8	8	1	"Buffer"	"Normaliz_L13"	0	512	126	-1
8	9	1	"Buffer"	"Normaliz_P13"	0	513	130	1
8	1	2	"TMP"	"96Mult_D13"	0	514	1137	851
8	2	2	"LambdaSa04"	"94Mult_H13"	0	515	298	-777
8	3	2	"potD"	"65N_term_D1"	0	516	3533	2783
8	4	2	"pgdA"	"40N_term_H1"	0	517	2750	2174
8	5	2	"spr1370"	"38Cyt_TMH_L1"	0	518	10946	10444
8	6	2	"spr1418"	"82N_term_P1"	0	519	6727	6418
8	7	2	"stkP"	"67Cyt_TMH_D5"	0	520	5835	5666
8	8	2	"spr1584"	"83N_term_H5"	0	521	3316	3182
8	9	2	"pbp2A"	"53N_term_L5"	0	522	3843	3716
8	1	3	"spr1418"	"82N_term_P1"	0	523	6764	6526
8	2	3	"stkP"	"67Cyt_TMH_D5"	0	524	5424	4225
8	3	3	"spr1584"	"83N_term_H5"	0	525	3022	2579
8	4	3	"pbp2A"	"53N_term_L5"	0	526	3552	3268
8	5	3	"pbp1b"	"47Cyt_TMH_P5"	0	527	10950	10650
8	6	3	"pcpA"	"62N_term_wCS_D9"	0	528	577	403
8	7	3	"sphtra"	"8N_term_H9"	0	529	393	239
8	8	3	"cps4C"	"97Mult_L9"	0	530	1318	1177
8	9	3	"rrgB"	"95Mult_P9"	0	531	814	689
8	1	4	"pcpA"	"62N_term_wCS_D9"	0	532	596	458
8	2	4	"sphtra"	"8N_term_H9"	0	533	340	-176
8	3	4	"cps4C"	"97Mult_L9"	0	534	1063	805
8	4	4	"rrgB"	"95Mult_P9"	0	535	522	352
8	5	4	"TMP"	"96Mult_D13"	0	536	968	815
8	6	4	"LambdaSa04"	"94Mult_H13"	0	537	370	224
8	7	4	"potD"	"65N_term_D1"	0	538	3381	3236
8	8	4	"pgdA"	"40N_term_H1"	0	539	3132	2995
8	9	4	"spr1370"	"38Cyt_TMH_L1"	0	540	10849	10729
8	1	5	"LambdaSa04"	"94Mult_H13"	0	541	284	154
8	2	5	"potD"	"65N_term_D1"	0	542	3216	2709
8	3	5	"pgdA"	"40N_term_H1"	0	543	3095	1025
8	4	5	"spr1370"	"38Cyt_TMH_L1"	0	544	9722	9271
8	5	5	"spr1418"	"82N_term_P1"	0	545	6798	6586
8	6	5	"stkP"	"67Cyt_TMH_D5"	0	546	5403	5231
8	7	5	"spr1584"	"83N_term_H5"	0	547	4694	4558
8	8	5	"pbp2A"	"53N_term_L5"	0	548	2999	2878
8	9	5	"pbp1b"	"47Cyt_TMH_P5"	0	549	3266	3163
8	1	6	"stkP"	"67Cyt_TMH_D5"	0	550	5759	5623
8	2	6	"spr1584"	"83N_term_H5"	0	551	3165	2839
8	3	6	"pbp2A"	"53N_term_L5"	0	552	3537	3206
8	4	6	"pbp1b"	"47Cyt_TMH_P5"	0	553	11705	11473
8	5	6	"pcpA"	"62N_term_wCS_D9"	0	554	562	375
8	6	6	"sphtra"	"8N_term_H9"	0	555	483	325
8	7	6	"cps4C"	"97Mult_L9"	0	556	1037	911
8	8	6	"rrgB"	"95Mult_P9"	0	557	555	445
8	9	6	"TMP"	"96Mult_D13"	0	558	709	616
8	1	7	"sphtra"	"8N_term_H9"	0	559	672	514
8	2	7	"cps4C"	"97Mult_L9"	0	560	908	635
8	3	7	"rrgB"	"95Mult_P9"	0	561	604	378
8	4	7	"TMP"	"96Mult_D13"	0	562	957	789
8	5	7	"LambdaSa04"	"94Mult_H13"	0	563	397	257
8	6	7	"potD"	"65N_term_D1"	0	564	2640	2509
8	7	7	"pgdA"	"40N_term_H1"	0	565	2201	2089
8	8	7	"spr1370"	"38Cyt_TMH_L1"	0	566	7877	7780
8	9	7	"spr1418"	"82N_term_P1"	0	567	2552	2473
8	1	8	"potD"	"65N_term_D1"	0	568	3101	2961
8	2	8	"pgdA"	"40N_term_H1"	0	569	3314	3172
8	3	8	"spr1370"	"38Cyt_TMH_L1"	0	570	12320	12179
8	4	8	"spr1418"	"82N_term_P1"	0	571	4526	4398
8	5	8	"stkP"	"67Cyt_TMH_D5"	0	572	5650	5533
8	6	8	"spr1584"	"83N_term_H5"	0	573	2251	2157
8	7	8	"pbp2A"	"53N_term_L5"	0	574	2034	1955
8	8	8	"pbp1b"	"47Cyt_TMH_P5"	0	575	1843	1775
8	9	8	"pcpA"	"62N_term_wCS_D9"	0	576	204	148
