# Supplementary material for: Data in support of proteomic analysis of pneumococcal pediatric clinical isolates to construct a protein array
Source: Data Brief. 2016 Feb 5;6:917–22. doi: 10.1016/j.dib.2016.01.057 (PMC4758182; doi:10.1016/j.dib.2016.01.057)
Supplement: Supplementary file 4 — Supplementary material [file mmc4.zip › Protein array raw data/IgG/C2_S52bis_IgG-Cy3.txt]

ATF	1.0
31	9    
"Type=GenePix Export 3"
"DateTime=2014/03/13 14:06:57"
"Settings=C:\Documents and Settings\Usuario\Escritorio\Datos Usuarios\Alfonso\Resultados ensayo\Marzo 2014\Escaneado _13-3-14\Suero 52bis\S52bis_IgG-Cy3.gps"
"GalFile=C:\Documents and Settings\Usuario\Escritorio\Datos Usuarios\Alfonso\Gals\Gal_Alfonso.2.gal"
"PixelSize=5"
"Wavelengths=n/a	532"
"ImageFiles=n/a	C:\Documents and Settings\Usuario\Escritorio\Datos Usuarios\Alfonso\Resultados ensayo\Marzo 2014\Escaneado _13-3-14\Suero 52bis\S52bis_IgG-Cy3.tif 1"
"NormalizationMethod=None"
"NormalizationFactors=n/a	1"
"JpegImage="
"StdDev=Type 1"
"RatioFormulations=W1/W2 (/532)"
"Barcode="
"BackgroundSubtraction=LocalFeature"
"ImageOrigin=0, 0"
"JpegOrigin=3385, 19260"
"Creator=GenePix Pro 4.1.1.4"
"Scanner=GenePix 4000B [92870]"
"FocusPosition=0"
"Temperature=26.11"
"LinesAveraged=1"
"Comment="
"PMTGain=n/a	400"
"ScanPower=n/a	100"
"LaserPower=n/a	3.62"
"LaserOnTime=n/a	42271"
"Filters=n/a	"
"ScanRegion=636,3794,3868,5164"
"Supplier=BioRobotics"
"ArrayerSoftwareName=TAS Application Suite (MicroGrid II)"
"ArrayerSoftwareVersion=2.2.2.5"
"Block"	"Column"	"Row"	"Name"	"ID"	"Flags"	"Index"	"F532 Median"	"F532 Median - B532"
1	1	1	"ABC_N/P"	"90Mult_M8"	0	1	90	32
1	2	1	"spr1221"	"99Mult_A12"	0	2	112	51
1	3	1	"spr1403"	"91Mult_E12"	0	3	115	53
1	4	1	"spr1496"	"92Mult_I12"	0	4	74	13
1	5	1	"ABC_NP"	"100Mult_M12"	0	5	162	100
1	6	1	"SP_0462"	"77CellW_A16"	0	6	298	221
1	7	1	"SP_0464"	"81CellW_E16"	0	7	304	202
1	8	1	"Buffer"	"Normaliz_I16"	0	8	142	12
1	9	1	"Buffer"	"Normaliz_M16"	0	9	169	29
1	1	2	"SP_0462"	"77CellW_A16"	0	10	129	74
1	2	2	"SP_0464"	"81CellW_E16"	0	11	91	29
1	3	2	"fstH"	"84Mult_A4"	0	12	150	71
1	4	2	"comA"	"85Mult_E4"	0	13	94	13
1	5	2	"zmpB"	"86Mult_I4"	0	14	207	95
1	6	2	"spr0601"	"98Mult_M4"	0	15	554	388
1	7	2	"celB"	"87Mult_A8"	0	16	379	131
1	8	2	"iga"	"88Mult_E8"	0	17	1043	852
1	9	2	"glnP"	"89Mult_I8"	0	18	429	216
1	1	3	"spr0601"	"98Mult_M4"	0	19	86	34
1	2	3	"celB"	"87Mult_A8"	0	20	67	10
1	3	3	"iga"	"88Mult_E8"	0	21	128	57
1	4	3	"glnP"	"89Mult_I8"	0	22	109	24
1	5	3	"ABC_N/P"	"90Mult_M8"	0	23	226	119
1	6	3	"spr1221"	"99Mult_A12"	0	24	543	408
1	7	3	"spr1403"	"91Mult_E12"	0	25	739	378
1	8	3	"spr1496"	"92Mult_I12"	0	26	562	233
1	9	3	"ABC_NP"	"100Mult_M12"	0	27	2007	1755
1	1	4	"spr1221"	"99Mult_A12"	0	28	81	26
1	2	4	"spr1403"	"91Mult_E12"	0	29	97	28
1	3	4	"spr1496"	"92Mult_I12"	0	30	107	18
1	4	4	"ABC_NP"	"100Mult_M12"	0	31	545	426
1	5	4	"SP_0462"	"77CellW_A16"	0	32	558	425
1	6	4	"SP_0464"	"81CellW_E16"	0	33	403	136
1	7	4	"fstH"	"84Mult_A4"	0	34	1531	1000
1	8	4	"comA"	"85Mult_E4"	0	35	907	198
1	9	4	"zmpB"	"86Mult_I4"	0	36	969	720
1	1	5	"SP_0464"	"81CellW_E16"	0	37	80	21
1	2	5	"fstH"	"84Mult_A4"	0	38	240	152
1	3	5	"comA"	"85Mult_E4"	0	39	188	88
1	4	5	"zmpB"	"86Mult_I4"	0	40	316	174
1	5	5	"spr0601"	"98Mult_M4"	0	41	556	404
1	6	5	"celB"	"87Mult_A8"	0	42	283	116
1	7	5	"iga"	"88Mult_E8"	0	43	1258	1017
1	8	5	"glnP"	"89Mult_I8"	0	44	360	163
1	9	5	"ABC_N/P"	"90Mult_M8"	0	45	549	339
1	1	6	"celB"	"87Mult_A8"	0	46	85	26
1	2	6	"iga"	"88Mult_E8"	0	47	322	247
1	3	6	"glnP"	"89Mult_I8"	0	48	131	40
1	4	6	"ABC_N/P"	"90Mult_M8"	0	49	222	100
1	5	6	"spr1221"	"99Mult_A12"	0	50	502	358
1	6	6	"spr1403"	"91Mult_E12"	0	51	686	537
1	7	6	"spr1496"	"92Mult_I12"	0	52	441	258
1	8	6	"ABC_NP"	"100Mult_M12"	0	53	1758	1497
1	9	6	"SP_0462"	"77CellW_A16"	0	54	1498	1262
1	1	7	"spr1403"	"91Mult_E12"	0	55	177	112
1	2	7	"spr1496"	"92Mult_I12"	0	56	130	44
1	3	7	"ABC_NP"	"100Mult_M12"	0	57	532	433
1	4	7	"SP_0462"	"77CellW_A16"	0	58	609	484
1	5	7	"SP_0464"	"81CellW_E16"	0	59	481	279
1	6	7	"fstH"	"84Mult_A4"	0	60	1551	1369
1	7	7	"comA"	"85Mult_E4"	0	61	846	598
1	8	7	"zmpB"	"86Mult_I4"	0	62	862	436
1	9	7	"spr0601"	"98Mult_M4"	0	63	1189	932
1	1	8	"fstH"	"84Mult_A4"	0	64	293	222
1	2	8	"comA"	"85Mult_E4"	0	65	216	109
1	3	8	"zmpB"	"86Mult_I4"	0	66	280	168
1	4	8	"spr0601"	"98Mult_M4"	0	67	474	346
1	5	8	"celB"	"87Mult_A8"	0	68	260	93
1	6	8	"iga"	"88Mult_E8"	0	69	1369	1160
1	7	8	"glnP"	"89Mult_I8"	0	70	382	153
1	8	8	"ABC_N/P"	"90Mult_M8"	0	71	536	312
1	9	8	"spr1221"	"99Mult_A12"	0	72	1109	870
2	1	1	"lytB"	"31CellW_N8"	0	73	757	698
2	2	1	"prtA"	"20CellW_B12"	0	74	1101	1034
2	3	1	"bgaA"	"43CellW_F12"	0	75	137	73
2	4	1	"nanA"	"46CellW_J12"	0	76	129	61
2	5	1	"spr1652/pfbA"	"25CellW_N12"	0	77	125	62
2	6	1	"nisP"	"39CellW_B16"	0	78	204	137
2	7	1	"spr1906"	"73CellW_F16"	0	79	165	99
2	8	1	"Buffer"	"Normaliz_J16"	0	80	65	0
2	9	1	"Buffer"	"Normaliz_N16"	0	81	65	0
2	1	2	"nisP"	"39CellW_B16"	0	82	627	302
2	2	2	"spr1906"	"73CellW_F16"	0	83	96	-107
2	3	2	"psrP"	"71CellW_B4"	0	84	227	49
2	4	2	"pblB_nt"	"48CellW_F4"	0	85	180	32
2	5	2	"pblB_ct"	"49CellW_J4"	0	86	109	36
2	6	2	"spr0075/pfbB"	"24CellW_N4"	0	87	825	389
2	7	2	"pulA"	"19CellW_B8"	0	88	529	233
2	8	2	"hysA"	"51CellW_F8"	0	89	562	472
2	9	2	"spr0328"	"26CellW_J8"	0	90	615	542
2	1	3	"spr0075/pfbB"	"24CellW_N4"	0	91	1224	760
2	2	3	"pulA"	"19CellW_B8"	0	92	502	286
2	3	3	"hysA"	"51CellW_F8"	0	93	262	192
2	4	3	"spr0328"	"26CellW_J8"	0	94	169	86
2	5	3	"lytB"	"31CellW_N8"	0	95	114	37
2	6	3	"prtA"	"20CellW_B12"	0	96	1141	1040
2	7	3	"bgaA"	"43CellW_F12"	0	97	124	-3
2	8	3	"nanA"	"46CellW_J12"	0	98	217	74
2	9	3	"spr1652/pfbA"	"25CellW_N12"	0	99	342	264
2	1	4	"prtA"	"20CellW_B12"	0	100	1584	1506
2	2	4	"bgaA"	"43CellW_F12"	0	101	180	-17
2	3	4	"nanA"	"46CellW_J12"	0	102	153	82
2	4	4	"spr1652/pfbA"	"25CellW_N12"	0	103	162	82
2	5	4	"nisP"	"39CellW_B16"	0	104	132	45
2	6	4	"spr1906"	"73CellW_F16"	0	105	135	50
2	7	4	"psrP"	"71CellW_B4"	0	106	330	21
2	8	4	"pblB_nt"	"48CellW_F4"	0	107	280	87
2	9	4	"pblB_ct"	"49CellW_J4"	0	108	330	249
2	1	5	"spr1906"	"73CellW_F16"	0	109	196	126
2	2	5	"psrP"	"71CellW_B4"	0	110	375	57
2	3	5	"pblB_nt"	"48CellW_F4"	0	111	219	-16
2	4	5	"pblB_ct"	"49CellW_J4"	0	112	419	163
2	5	5	"spr0075/pfbB"	"24CellW_N4"	0	113	591	439
2	6	5	"pulA"	"19CellW_B8"	0	114	389	294
2	7	5	"hysA"	"51CellW_F8"	0	115	574	178
2	8	5	"spr0328"	"26CellW_J8"	0	116	433	199
2	9	5	"lytB"	"31CellW_N8"	0	117	255	168
2	1	6	"pulA"	"19CellW_B8"	0	118	667	589
2	2	6	"hysA"	"51CellW_F8"	0	119	467	133
2	3	6	"spr0328"	"26CellW_J8"	0	120	217	146
2	4	6	"lytB"	"31CellW_N8"	0	121	735	656
2	5	6	"prtA"	"20CellW_B12"	0	122	1888	1793
2	6	6	"bgaA"	"43CellW_F12"	0	123	240	151
2	7	6	"nanA"	"46CellW_J12"	0	124	273	107
2	8	6	"spr1652/pfbA"	"25CellW_N12"	0	125	327	127
2	9	6	"nisP"	"39CellW_B16"	0	126	327	242
2	1	7	"bgaA"	"43CellW_F12"	0	127	360	267
2	2	7	"nanA"	"46CellW_J12"	0	128	200	109
2	3	7	"spr1652/pfbA"	"25CellW_N12"	0	129	186	119
2	4	7	"nisP"	"39CellW_B16"	0	130	211	130
2	5	7	"spr1906"	"73CellW_F16"	0	131	258	39
2	6	7	"psrP"	"71CellW_B4"	0	132	396	138
2	7	7	"pblB_nt"	"48CellW_F4"	0	133	427	41
2	8	7	"pblB_ct"	"49CellW_J4"	0	134	320	-50
2	9	7	"spr0075/pfbB"	"24CellW_N4"	0	135	2916	2818
2	1	8	"psrP"	"71CellW_B4"	0	136	411	293
2	2	8	"pblB_nt"	"48CellW_F4"	0	137	252	118
2	3	8	"pblB_ct"	"49CellW_J4"	0	138	197	123
2	4	8	"spr0075/pfbB"	"24CellW_N4"	0	139	617	524
2	5	8	"pulA"	"19CellW_B8"	0	140	540	449
2	6	8	"hysA"	"51CellW_F8"	0	141	633	545
2	7	8	"spr0328"	"26CellW_J8"	0	142	529	426
2	8	8	"lytB"	"31CellW_N8"	0	143	304	197
2	9	8	"prtA"	"20CellW_B12"	0	144	3793	3707
3	1	1	"nanB"	"58Secret_O8"	0	145	5833	5696
3	2	1	"spr1875"	"7Secret_C12"	0	146	2982	2826
3	3	1	"galU"	"21Secret_G12"	0	147	3746	3581
3	4	1	"cbpA"	"5Secret_K12"	0	148	33554	33394
3	5	1	"gsp_781"	"2Secret_O12"	0	149	20789	20634
3	6	1	"Control_1"	"C16"	0	150	6930	6781
3	7	1	"Control_2"	"G16"	0	151	152	17
3	8	1	"Buffer"	"Normaliz_K16"	0	152	130	0
3	9	1	"Buffer"	"Normaliz_O16"	0	153	140	-8
3	1	2	"Control_1"	"C16"	0	154	6370	6227
3	2	2	"Control_2"	"G16"	0	155	169	16
3	3	2	"bloodAB"	"59Secret_C4"	0	156	2561	2398
3	4	2	"strH"	"32Secret_G4"	0	157	2180	2015
3	5	2	"lysM"	"50Secret_K4"	0	158	14331	14145
3	6	2	"lytB"	"63Secret_O4"	0	159	2663	2473
3	7	2	"phtE"	"45Secret_C8"	0	160	3815	3632
3	8	2	"spr0931"	"36Secret_G8"	0	161	2293	2123
3	9	2	"lytC"	"56Secret_K8"	0	162	7116	6946
3	1	3	"lytB"	"63Secret_O4"	0	163	2495	2335
3	2	3	"phtE"	"45Secret_C8"	0	164	3707	3519
3	3	3	"spr0931"	"36Secret_G8"	0	165	17105	16920
3	4	3	"lytC"	"56Secret_K8"	0	166	7303	7106
3	5	3	"nanB"	"58Secret_O8"	0	167	7771	7583
3	6	3	"spr1875"	"7Secret_C12"	0	168	3669	3480
3	7	3	"galU"	"21Secret_G12"	0	169	4291	4097
3	8	3	"cbpA"	"5Secret_K12"	0	170	40991	40803
3	9	3	"gsp_781"	"2Secret_O12"	0	171	27015	26830
3	1	4	"spr1875"	"7Secret_C12"	0	172	3374	3207
3	2	4	"galU"	"21Secret_G12"	0	173	3742	3557
3	3	4	"cbpA"	"5Secret_K12"	0	174	26674	26502
3	4	4	"gsp_781"	"2Secret_O12"	0	175	25204	25023
3	5	4	"Control_1"	"C16"	0	176	8924	8752
3	6	4	"Control_2"	"G16"	0	177	194	8
3	7	4	"bloodAB"	"59Secret_C4"	0	178	2774	2557
3	8	4	"strH"	"32Secret_G4"	0	179	2174	1973
3	9	4	"lysM"	"50Secret_K4"	0	180	15937	15763
3	1	5	"Control_2"	"G16"	0	181	177	9
3	2	5	"bloodAB"	"59Secret_C4"	0	182	2859	2688
3	3	5	"strH"	"32Secret_G4"	0	183	2198	2035
3	4	5	"lysM"	"50Secret_K4"	0	184	13838	13586
3	5	5	"lytB"	"63Secret_O4"	0	185	8842	8653
3	6	5	"phtE"	"45Secret_C8"	0	186	3850	3673
3	7	5	"spr0931"	"36Secret_G8"	0	187	2154	1974
3	8	5	"lytC"	"56Secret_K8"	0	188	7474	7300
3	9	5	"nanB"	"58Secret_O8"	0	189	11711	11550
3	1	6	"phtE"	"45Secret_C8"	0	190	4138	3949
3	2	6	"spr0931"	"36Secret_G8"	0	191	2372	2187
3	3	6	"lytC"	"56Secret_K8"	0	192	7005	6844
3	4	6	"nanB"	"58Secret_O8"	0	193	6152	5984
3	5	6	"spr1875"	"7Secret_C12"	0	194	3938	3754
3	6	6	"galU"	"21Secret_G12"	0	195	4062	3882
3	7	6	"cbpA"	"5Secret_K12"	0	196	48272	48090
3	8	6	"gsp_781"	"2Secret_O12"	0	197	29523	29345
3	9	6	"Control_1"	"C16"	0	198	8793	8618
3	1	7	"galU"	"21Secret_G12"	0	199	4537	4342
3	2	7	"cbpA"	"5Secret_K12"	0	200	46985	46806
3	3	7	"gsp_781"	"2Secret_O12"	0	201	28568	28408
3	4	7	"Control_1"	"C16"	0	202	6187	6030
3	5	7	"Control_2"	"G16"	0	203	186	10
3	6	7	"bloodAB"	"59Secret_C4"	0	204	2646	2376
3	7	7	"strH"	"32Secret_G4"	0	205	1975	1711
3	8	7	"lysM"	"50Secret_K4"	0	206	16234	16014
3	9	7	"lytB"	"63Secret_O4"	0	207	2876	2680
3	1	8	"bloodAB"	"59Secret_C4"	0	208	2906	2728
3	2	8	"strH"	"32Secret_G4"	0	209	2390	2236
3	3	8	"lysM"	"50Secret_K4"	0	210	17198	17045
3	4	8	"lytB"	"63Secret_O4"	0	211	3230	3061
3	5	8	"phtE"	"45Secret_C8"	0	212	3657	3484
3	6	8	"spr0931"	"36Secret_G8"	0	213	2516	2331
3	7	8	"lytC"	"56Secret_K8"	0	214	7646	7452
3	8	8	"nanB"	"58Secret_O8"	0	215	12064	11872
3	9	8	"spr1875"	"7Secret_C12"	0	216	4136	3940
4	1	1	"Control_10"	"P8"	-50	217	297	156
4	2	1	"Control_11"	"D12"	-50	218	255	106
4	3	1	"Control_12"	"H12"	0	219	417	273
4	4	1	"Buffer"	"Normaliz_L12"	-50	220	149	11
4	5	1	"Buffer"	"Normaliz_P12"	-50	221	141	5
4	6	1	"Control+"	"Rango0.2_D16"	0	222	8029	7884
4	7	1	"Control+"	"Rango0.1_H16"	0	223	356	204
4	8	1	"Buffer"	"Normaliz_L16"	-50	224	146	10
4	9	1	"Buffer"	"Normaliz_P16"	-50	225	138	12
4	1	2	"Control+"	"Rango0.2_D16"	-50	226	15149	14966
4	2	2	"Control+"	"Rango0.1_H16"	-50	227	9202	9010
4	3	2	"Control_3"	"D4"	0	228	3078	2930
4	4	2	"Control_4"	"H4"	-50	229	150	6
4	5	2	"Control_5"	"L4"	0	230	222	87
4	6	2	"Control_6"	"P4"	-50	231	135	-3
4	7	2	"Control_7"	"D8"	0	232	296	137
4	8	2	"Control_8"	"H8"	-50	233	173	18
4	9	2	"Control_9"	"L8"	-50	234	148	22
4	1	3	"Control_6"	"P4"	-50	235	210	27
4	2	3	"Control_7"	"D8"	0	236	366	191
4	3	3	"Control_8"	"H8"	0	237	261	95
4	4	3	"Control_9"	"L8"	0	238	275	127
4	5	3	"Control_10"	"P8"	-50	239	145	6
4	6	3	"Control_11"	"D12"	-50	240	659	506
4	7	3	"Control_12"	"H12"	0	241	687	538
4	8	3	"Buffer"	"Normaliz_L12"	-50	242	171	18
4	9	3	"Buffer"	"Normaliz_P12"	-50	243	159	17
4	1	4	"Control_11"	"D12"	-50	244	10239	10022
4	2	4	"Control_12"	"H12"	-50	245	2911	2731
4	3	4	"Buffer"	"Normaliz_L12"	0	246	236	70
4	4	4	"Buffer"	"Normaliz_P12"	-50	247	164	10
4	5	4	"Control+"	"Rango0.2_D16"	0	248	11405	11258
4	6	4	"Control+"	"Rango0.1_H16"	-50	249	6256	3298
4	7	4	"Control_3"	"D4"	0	250	3908	3770
4	8	4	"Control_4"	"H4"	-50	251	160	11
4	9	4	"Control_5"	"L4"	0	252	404	239
4	1	5	"Control+"	"Rango0.1_H16"	-50	253	15879	15638
4	2	5	"Control_3"	"D4"	0	254	11769	11592
4	3	5	"Control_4"	"H4"	-50	255	174	10
4	4	5	"Control_5"	"L4"	0	256	378	216
4	5	5	"Control_6"	"P4"	-50	257	156	12
4	6	5	"Control_7"	"D8"	-50	258	169	41
4	7	5	"Control_8"	"H8"	0	259	197	67
4	8	5	"Control_9"	"L8"	0	260	319	171
4	9	5	"Control_10"	"P8"	0	261	306	138
4	1	6	"Control_7"	"D8"	0	262	554	340
4	2	6	"Control_8"	"H8"	0	263	343	162
4	3	6	"Control_9"	"L8"	0	264	404	235
4	4	6	"Control_10"	"P8"	0	265	312	148
4	5	6	"Control_11"	"D12"	0	266	225	83
4	6	6	"Control_12"	"H12"	0	267	602	476
4	7	6	"Buffer"	"Normaliz_L12"	-50	268	136	10
4	8	6	"Buffer"	"Normaliz_P12"	-50	269	151	11
4	9	6	"Control+"	"Rango0.2_D16"	0	270	16116	15966
4	1	7	"Control_12"	"H12"	0	271	1983	1765
4	2	7	"Buffer"	"Normaliz_L12"	-50	272	207	13
4	3	7	"Buffer"	"Normaliz_P12"	-50	273	171	4
4	4	7	"Control+"	"Rango0.2_D16"	-50	274	17811	17643
4	5	7	"Control+"	"Rango0.1_H16"	-50	275	1458	1302
4	6	7	"Control_3"	"D4"	0	276	3188	3058
4	7	7	"Control_4"	"H4"	-50	277	128	2
4	8	7	"Control_5"	"L4"	0	278	331	195
4	9	7	"Control_6"	"P4"	0	279	214	68
4	1	8	"Control_3"	"D4"	0	280	8377	8160
4	2	8	"Control_4"	"H4"	-50	281	218	25
4	3	8	"Control_5"	"L4"	-50	282	161	2
4	4	8	"Control_6"	"P4"	0	283	204	59
4	5	8	"Control_7"	"D8"	0	284	312	166
4	6	8	"Control_8"	"H8"	-50	285	131	-1
4	7	8	"Control_9"	"L8"	0	286	182	55
4	8	8	"Control_10"	"P8"	0	287	218	83
4	9	8	"Control_11"	"D12"	0	288	209	66
5	1	1	"GADPH"	"68Cyt_M7"	0	289	3615	3473
5	2	1	"abc_sbp_2"	"30Lip_A11"	0	290	3984	3777
5	3	1	"abc_sbp"	"29Lip_E11"	0	291	3780	3565
5	4	1	"spr0174"	"79Lip_I11"	0	292	2100	1890
5	5	1	"aliA"	"10Lip_M11"	0	293	2888	2719
5	6	1	"slrA"	"17Lip_A15"	0	294	3286	3124
5	7	1	"spr0747"	"37Lip_E15"	0	295	3634	3462
5	8	1	"Buffer"	"Normaliz_I15"	0	296	156	-11
5	9	1	"Buffer"	"Normaliz_M15"	0	297	167	0
5	1	2	"slrA"	"17Lip_A15"	0	298	2402	2271
5	2	2	"spr0747"	"37Lip_E15"	0	299	3697	3434
5	3	2	"spxB"	"13Cyt_A3"	0	300	9582	9230
5	4	2	"clpP"	"66Cyt_E3"	0	301	5221	5002
5	5	2	"pavA"	"69Cyt_I3"	0	302	3314	3139
5	6	2	"eno"	"14Cyt_M3"	0	303	6588	6415
5	7	2	"PppA"	"70Cyt_A7"	0	304	2596	2352
5	8	2	"ply"	"11Cyt_E7"	0	305	20413	20258
5	9	2	"lytA"	"12Cyt_I7"	0	306	28155	28011
5	1	3	"eno"	"14Cyt_M3"	0	307	4490	4375
5	2	3	"PppA"	"70Cyt_A7"	0	308	2709	2533
5	3	3	"ply"	"11Cyt_E7"	0	309	10076	9895
5	4	3	"lytA"	"12Cyt_I7"	0	310	20728	20531
5	5	3	"GADPH"	"68Cyt_M7"	0	311	4951	4759
5	6	3	"abc_sbp_2"	"30Lip_A11"	0	312	3960	3769
5	7	3	"abc_sbp"	"29Lip_E11"	0	313	2400	2183
5	8	3	"spr0174"	"79Lip_I11"	0	314	1716	1555
5	9	3	"aliA"	"10Lip_M11"	0	315	2440	2290
5	1	4	"abc_sbp_2"	"30Lip_A11"	0	316	2202	2088
5	2	4	"abc_sbp"	"29Lip_E11"	0	317	2165	1977
5	3	4	"spr0174"	"79Lip_I11"	0	318	2366	2187
5	4	4	"aliA"	"10Lip_M11"	0	319	2712	2520
5	5	4	"slrA"	"17Lip_A15"	0	320	3448	3251
5	6	4	"spr0747"	"37Lip_E15"	0	321	2929	2503
5	7	4	"spxB"	"13Cyt_A3"	0	322	10706	7248
5	8	4	"clpP"	"66Cyt_E3"	0	323	11705	11491
5	9	4	"pavA"	"69Cyt_I3"	0	324	2786	2620
5	1	5	"spr0747"	"37Lip_E15"	0	325	2297	2190
5	2	5	"spxB"	"13Cyt_A3"	0	326	6358	5465
5	3	5	"clpP"	"66Cyt_E3"	0	327	3440	3251
5	4	5	"pavA"	"69Cyt_I3"	0	328	2583	2406
5	5	5	"eno"	"14Cyt_M3"	0	329	6411	6231
5	6	5	"PppA"	"70Cyt_A7"	0	330	3193	2963
5	7	5	"ply"	"11Cyt_E7"	0	331	11113	8936
5	8	5	"lytA"	"12Cyt_I7"	0	332	15830	15570
5	9	5	"GADPH"	"68Cyt_M7"	0	333	5109	4940
5	1	6	"PppA"	"70Cyt_A7"	0	334	1119	1027
5	2	6	"ply"	"11Cyt_E7"	0	335	5581	5469
5	3	6	"lytA"	"12Cyt_I7"	0	336	13360	13234
5	4	6	"GADPH"	"68Cyt_M7"	0	337	4149	4001
5	5	6	"abc_sbp_2"	"30Lip_A11"	0	338	3332	3170
5	6	6	"abc_sbp"	"29Lip_E11"	0	339	2504	2317
5	7	6	"spr0174"	"79Lip_I11"	0	340	2331	2114
5	8	6	"aliA"	"10Lip_M11"	0	341	2609	2431
5	9	6	"slrA"	"17Lip_A15"	0	342	3073	2900
5	1	7	"abc_sbp"	"29Lip_E11"	0	343	990	903
5	2	7	"spr0174"	"79Lip_I11"	0	344	492	398
5	3	7	"aliA"	"10Lip_M11"	0	345	1116	1010
5	4	7	"slrA"	"17Lip_A15"	0	346	1885	1750
5	5	7	"spr0747"	"37Lip_E15"	0	347	2380	2212
5	6	7	"spxB"	"13Cyt_A3"	0	348	7654	6161
5	7	7	"clpP"	"66Cyt_E3"	0	349	4952	4600
5	8	7	"pavA"	"69Cyt_I3"	0	350	3718	3545
5	9	7	"eno"	"14Cyt_M3"	0	351	7789	7613
5	1	8	"spxB"	"13Cyt_A3"	0	352	912	836
5	2	8	"clpP"	"66Cyt_E3"	0	353	751	679
5	3	8	"pavA"	"69Cyt_I3"	0	354	748	678
5	4	8	"eno"	"14Cyt_M3"	0	355	2261	2176
5	5	8	"PppA"	"70Cyt_A7"	0	356	1452	1346
5	6	8	"ply"	"11Cyt_E7"	0	357	6902	6773
5	7	8	"lytA"	"12Cyt_I7"	0	358	15964	15812
5	8	8	"GADPH"	"68Cyt_M7"	0	359	5108	4944
5	9	8	"abc_sbp_2"	"30Lip_A11"	0	360	4827	4637
6	1	1	"psaA"	"6Lip_N7"	0	361	5002	4857
6	2	1	"ABC_SBP"	"57Lip_B11"	0	362	5038	4911
6	3	1	"ABC_SBP"	"52Lip_F11"	0	363	3198	3073
6	4	1	"piuA"	"18Lip_J11"	0	364	7740	7628
6	5	1	"amiA"	"3Lip_N11"	0	365	975	881
6	6	1	"msmE"	"78Lip_B15"	0	366	1226	1141
6	7	1	"MalX"	"22Lip_F15"	0	367	699	626
6	8	1	"Buffer"	"Normaliz_J15"	0	368	63	0
6	9	1	"Buffer"	"Normaliz_N15"	0	369	66	-5
6	1	2	"msmE"	"78Lip_B15"	0	370	3970	3825
6	2	2	"MalX"	"22Lip_F15"	0	371	2856	2687
6	3	2	"prsA_ppmA"	"16Lip_B3"	0	372	2688	2445
6	4	2	"lmb"	"33Lip_F3"	0	373	1882	1755
6	5	2	"piaA"	"15Lip_J3"	0	374	5684	5592
6	6	2	"phtA"	"55Lip_N3"	0	375	1386	1300
6	7	2	"glnH"	"28Lip_B7"	0	376	680	605
6	8	2	"pstS"	"80Lip_F7"	0	377	445	378
6	9	2	"aliB"	"1Lip_J7"	0	378	439	365
6	1	3	"phtA"	"55Lip_N3"	0	379	3740	3622
6	2	3	"glnH"	"28Lip_B7"	0	380	1579	1475
6	3	3	"pstS"	"80Lip_F7"	0	381	1237	1141
6	4	3	"aliB"	"1Lip_J7"	0	382	931	833
6	5	3	"psaA"	"6Lip_N7"	0	383	1646	1561
6	6	3	"ABC_SBP"	"57Lip_B11"	0	384	1633	1558
6	7	3	"ABC_SBP"	"52Lip_F11"	0	385	701	625
6	8	3	"piuA"	"18Lip_J11"	0	386	3519	3446
6	9	3	"amiA"	"3Lip_N11"	0	387	477	402
6	1	4	"ABC_SBP"	"57Lip_B11"	0	388	3073	2961
6	2	4	"ABC_SBP"	"52Lip_F11"	0	389	1581	1434
6	3	4	"piuA"	"18Lip_J11"	0	390	1786	1687
6	4	4	"amiA"	"3Lip_N11"	0	391	875	776
6	5	4	"msmE"	"78Lip_B15"	0	392	1413	1283
6	6	4	"MalX"	"22Lip_F15"	0	393	847	759
6	7	4	"prsA_ppmA"	"16Lip_B3"	0	394	972	874
6	8	4	"lmb"	"33Lip_F3"	0	395	837	762
6	9	4	"piaA"	"15Lip_J3"	0	396	4634	4557
6	1	5	"MalX"	"22Lip_F15"	0	397	2879	2751
6	2	5	"prsA_ppmA"	"16Lip_B3"	0	398	4285	3490
6	3	5	"lmb"	"33Lip_F3"	0	399	3709	3594
6	4	5	"piaA"	"15Lip_J3"	0	400	5500	5416
6	5	5	"phtA"	"55Lip_N3"	0	401	1533	1442
6	6	5	"glnH"	"28Lip_B7"	0	402	820	738
6	7	5	"pstS"	"80Lip_F7"	0	403	834	760
6	8	5	"aliB"	"1Lip_J7"	0	404	595	524
6	9	5	"psaA"	"6Lip_N7"	0	405	1438	1361
6	1	6	"glnH"	"28Lip_B7"	0	406	2341	2219
6	2	6	"pstS"	"80Lip_F7"	0	407	919	825
6	3	6	"aliB"	"1Lip_J7"	0	408	855	777
6	4	6	"psaA"	"6Lip_N7"	0	409	1508	1434
6	5	6	"ABC_SBP"	"57Lip_B11"	0	410	1598	1524
6	6	6	"ABC_SBP"	"52Lip_F11"	0	411	3347	3268
6	7	6	"piuA"	"18Lip_J11"	0	412	4442	4359
6	8	6	"amiA"	"3Lip_N11"	0	413	741	660
6	9	6	"msmE"	"78Lip_B15"	0	414	1502	1421
6	1	7	"ABC_SBP"	"52Lip_F11"	0	415	2152	2019
6	2	7	"piuA"	"18Lip_J11"	0	416	7386	7287
6	3	7	"amiA"	"3Lip_N11"	0	417	839	753
6	4	7	"msmE"	"78Lip_B15"	0	418	1308	1221
6	5	7	"MalX"	"22Lip_F15"	0	419	948	840
6	6	7	"prsA_ppmA"	"16Lip_B3"	0	420	1257	1095
6	7	7	"lmb"	"33Lip_F3"	0	421	1445	1348
6	8	7	"piaA"	"15Lip_J3"	0	422	6556	6471
6	9	7	"phtA"	"55Lip_N3"	0	423	2053	1975
6	1	8	"prsA_ppmA"	"16Lip_B3"	0	424	2759	2620
6	2	8	"lmb"	"33Lip_F3"	0	425	1833	1741
6	3	8	"piaA"	"15Lip_J3"	0	426	5766	5691
6	4	8	"phtA"	"55Lip_N3"	0	427	1414	1342
6	5	8	"glnH"	"28Lip_B7"	0	428	800	730
6	6	8	"pstS"	"80Lip_F7"	0	429	520	450
6	7	8	"aliB"	"1Lip_J7"	0	430	775	702
6	8	8	"psaA"	"6Lip_N7"	0	431	1906	1832
6	9	8	"ABC_SBP"	"57Lip_B11"	0	432	2241	2168
7	1	1	"cbpF"	"74N_term_wCS_O7"	0	433	10315	10128
7	2	1	"spr0693"	"34N_term_C11"	0	434	11497	11298
7	3	1	"ezrA"	"75N_term_G11"	0	435	2601	2435
7	4	1	"pepXP"	"72N_term_K11"	0	436	2053	1877
7	5	1	"phtD"	"44N_term_O11"	0	437	2906	2716
7	6	1	"phpA"	"27N_term_C15"	0	438	11112	10913
7	7	1	"srtA"	"64N_term_wCS_G15"	0	439	4773	4575
7	8	1	"Buffer"	"Normaliz_K15"	0	440	168	-2
7	9	1	"Buffer"	"Normaliz_O15"	0	441	149	7
7	1	2	"phpA"	"27N_term_C15"	0	442	11354	11185
7	2	2	"srtA"	"64N_term_wCS_G15"	0	443	4702	2490
7	3	2	"adcA"	"23Lip_C3"	0	444	2600	1403
7	4	2	"sp_2093"	"76N_term_G3"	0	445	3261	1875
7	5	2	"comB"	"54N_term_K3"	0	446	1659	-135
7	6	2	"pspA"	"4N_term_O3"	0	447	13339	3851
7	7	2	"pbpX"	"41N_term_C7"	0	448	8290	3168
7	8	2	"pbpA"	"9N_term_G7"	0	449	1346	1129
7	9	2	"spr0334"	"42Cyt_TMH_K7"	0	450	4464	4308
7	1	3	"pspA"	"4N_term_O3"	0	451	7783	7613
7	2	3	"pbpX"	"41N_term_C7"	0	452	6193	4988
7	3	3	"pbpA"	"9N_term_G7"	0	453	1008	729
7	4	3	"spr0334"	"42Cyt_TMH_K7"	0	454	2870	2584
7	5	3	"cbpF"	"74N_term_wCS_O7"	0	455	1567	1204
7	6	3	"spr0693"	"34N_term_C11"	0	456	11991	10793
7	7	3	"ezrA"	"75N_term_G11"	0	457	1688	-371
7	8	3	"pepXP"	"72N_term_K11"	0	458	2004	1109
7	9	3	"phtD"	"44N_term_O11"	0	459	3138	2989
7	1	4	"spr0693"	"34N_term_C11"	0	460	10606	10425
7	2	4	"ezrA"	"75N_term_G11"	0	461	1738	-624
7	3	4	"pepXP"	"72N_term_K11"	0	462	2057	1714
7	4	4	"phtD"	"44N_term_O11"	0	463	4719	4125
7	5	4	"phpA"	"27N_term_C15"	0	464	10805	9905
7	6	4	"srtA"	"64N_term_wCS_G15"	0	465	1819	1465
7	7	4	"adcA"	"23Lip_C3"	0	466	2883	616
7	8	4	"sp_2093"	"76N_term_G3"	0	467	2609	483
7	9	4	"comB"	"54N_term_K3"	0	468	1332	1193
7	1	5	"srtA"	"64N_term_wCS_G15"	0	469	2804	2621
7	2	5	"adcA"	"23Lip_C3"	0	470	2990	1192
7	3	5	"sp_2093"	"76N_term_G3"	0	471	2093	199
7	4	5	"comB"	"54N_term_K3"	0	472	4186	1066
7	5	5	"pspA"	"4N_term_O3"	0	473	7128	3625
7	6	5	"pbpX"	"41N_term_C7"	0	474	3630	3399
7	7	5	"pbpA"	"9N_term_G7"	0	475	1726	1290
7	8	5	"spr0334"	"42Cyt_TMH_K7"	0	476	3034	2863
7	9	5	"cbpF"	"74N_term_wCS_O7"	0	477	1252	1129
7	1	6	"pbpX"	"41N_term_C7"	0	478	3504	3316
7	2	6	"pbpA"	"9N_term_G7"	0	479	1127	841
7	3	6	"spr0334"	"42Cyt_TMH_K7"	0	480	5511	5238
7	4	6	"cbpF"	"74N_term_wCS_O7"	0	481	2386	2028
7	5	6	"spr0693"	"34N_term_C11"	0	482	11339	9697
7	6	6	"ezrA"	"75N_term_G11"	0	483	3119	746
7	7	6	"pepXP"	"72N_term_K11"	0	484	2756	2057
7	8	6	"phtD"	"44N_term_O11"	0	485	1935	1781
7	9	6	"phpA"	"27N_term_C15"	0	486	12099	11971
7	1	7	"ezrA"	"75N_term_G11"	0	487	1538	1343
7	2	7	"pepXP"	"72N_term_K11"	0	488	2438	1720
7	3	7	"phtD"	"44N_term_O11"	0	489	4728	3740
7	4	7	"phpA"	"27N_term_C15"	0	490	8873	8117
7	5	7	"srtA"	"64N_term_wCS_G15"	0	491	6638	4195
7	6	7	"adcA"	"23Lip_C3"	0	492	7534	2562
7	7	7	"sp_2093"	"76N_term_G3"	0	493	3835	118
7	8	7	"comB"	"54N_term_K3"	0	494	1463	243
7	9	7	"pspA"	"4N_term_O3"	0	495	13807	13503
7	1	8	"adcA"	"23Lip_C3"	0	496	1359	1201
7	2	8	"sp_2093"	"76N_term_G3"	0	497	1490	1291
7	3	8	"comB"	"54N_term_K3"	0	498	3782	3410
7	4	8	"pspA"	"4N_term_O3"	0	499	6601	6304
7	5	8	"pbpX"	"41N_term_C7"	0	500	3584	3370
7	6	8	"pbpA"	"9N_term_G7"	0	501	3106	2895
7	7	8	"spr0334"	"42Cyt_TMH_K7"	0	502	3838	3637
7	8	8	"cbpF"	"74N_term_wCS_O7"	0	503	1590	1386
7	9	8	"spr0693"	"34N_term_C11"	0	504	12436	12240
8	1	1	"pbp1b"	"47Cyt_TMH_P7"	0	505	3205	3027
8	2	1	"pcpA"	"62N_term_wCS_D11"	0	506	874	669
8	3	1	"sphtra"	"8N_term_H11"	0	507	414	204
8	4	1	"cps4C"	"97Mult_L11"	0	508	1195	975
8	5	1	"rrgB"	"95Mult_P11"	0	509	703	502
8	6	1	"TMP"	"96Mult_D15"	0	510	1837	1330
8	7	1	"LambdaSa04"	"94Mult_H15"	0	511	1504	1329
8	8	1	"Buffer"	"Normaliz_L15"	0	512	141	-8
8	9	1	"Buffer"	"Normaliz_P15"	0	513	159	5
8	1	2	"TMP"	"96Mult_D15"	0	514	1627	1444
8	2	2	"LambdaSa04"	"94Mult_H15"	0	515	939	507
8	3	2	"potD"	"65N_term_D3"	0	516	3489	2013
8	4	2	"pgdA"	"40N_term_H3"	0	517	2714	535
8	5	2	"spr1370"	"38Cyt_TMH_L3"	0	518	7061	5107
8	6	2	"spr1418"	"82N_term_P3"	0	519	3021	460
8	7	2	"stkP"	"67Cyt_TMH_D7"	0	520	2819	2195
8	8	2	"spr1584"	"83N_term_H7"	0	521	2054	1889
8	9	2	"pbp2A"	"53N_term_L7"	0	522	1926	1786
8	1	3	"spr1418"	"82N_term_P3"	0	523	7050	6847
8	2	3	"stkP"	"67Cyt_TMH_D7"	0	524	5909	5574
8	3	3	"spr1584"	"83N_term_H7"	0	525	3191	2780
8	4	3	"pbp2A"	"53N_term_L7"	0	526	2216	343
8	5	3	"pbp1b"	"47Cyt_TMH_P7"	0	527	6829	5335
8	6	3	"pcpA"	"62N_term_wCS_D11"	0	528	548	218
8	7	3	"sphtra"	"8N_term_H11"	0	529	381	28
8	8	3	"cps4C"	"97Mult_L11"	0	530	505	196
8	9	3	"rrgB"	"95Mult_P11"	0	531	283	149
8	1	4	"pcpA"	"62N_term_wCS_D11"	0	532	2491	2283
8	2	4	"sphtra"	"8N_term_H11"	0	533	362	-247
8	3	4	"cps4C"	"97Mult_L11"	0	534	1057	875
8	4	4	"rrgB"	"95Mult_P11"	0	535	537	244
8	5	4	"TMP"	"96Mult_D15"	0	536	627	125
8	6	4	"LambdaSa04"	"94Mult_H15"	0	537	604	228
8	7	4	"potD"	"65N_term_D3"	0	538	2019	980
8	8	4	"pgdA"	"40N_term_H3"	0	539	1244	-311
8	9	4	"spr1370"	"38Cyt_TMH_L3"	0	540	4011	3849
8	1	5	"LambdaSa04"	"94Mult_H15"	0	541	1086	904
8	2	5	"potD"	"65N_term_D3"	0	542	4129	2156
8	3	5	"pgdA"	"40N_term_H3"	0	543	3295	535
8	4	5	"spr1370"	"38Cyt_TMH_L3"	0	544	7950	2777
8	5	5	"spr1418"	"82N_term_P3"	0	545	9238	1977
8	6	5	"stkP"	"67Cyt_TMH_D7"	0	546	7280	6602
8	7	5	"spr1584"	"83N_term_H7"	0	547	1996	1303
8	8	5	"pbp2A"	"53N_term_L7"	0	548	1697	552
8	9	5	"pbp1b"	"47Cyt_TMH_P7"	0	549	5079	4923
8	1	6	"stkP"	"67Cyt_TMH_D7"	0	550	4760	4583
8	2	6	"spr1584"	"83N_term_H7"	0	551	4198	2591
8	3	6	"pbp2A"	"53N_term_L7"	0	552	2956	1843
8	4	6	"pbp1b"	"47Cyt_TMH_P7"	0	553	7979	7134
8	5	6	"pcpA"	"62N_term_wCS_D11"	0	554	664	170
8	6	6	"sphtra"	"8N_term_H11"	0	555	523	27
8	7	6	"cps4C"	"97Mult_L11"	0	556	896	344
8	8	6	"rrgB"	"95Mult_P11"	0	557	508	163
8	9	6	"TMP"	"96Mult_D15"	0	558	460	329
8	1	7	"sphtra"	"8N_term_H11"	0	559	839	661
8	2	7	"cps4C"	"97Mult_L11"	0	560	1082	551
8	3	7	"rrgB"	"95Mult_P11"	0	561	568	95
8	4	7	"TMP"	"96Mult_D15"	0	562	864	322
8	5	7	"LambdaSa04"	"94Mult_H15"	0	563	1218	928
8	6	7	"potD"	"65N_term_D3"	0	564	5247	2717
8	7	7	"pgdA"	"40N_term_H3"	0	565	6835	824
8	8	7	"spr1370"	"38Cyt_TMH_L3"	0	566	7124	1606
8	9	7	"spr1418"	"82N_term_P3"	0	567	2827	2679
8	1	8	"potD"	"65N_term_D3"	0	568	3703	3485
8	2	8	"pgdA"	"40N_term_H3"	0	569	7203	6950
8	3	8	"spr1370"	"38Cyt_TMH_L3"	0	570	8193	7938
8	4	8	"spr1418"	"82N_term_P3"	0	571	8954	8693
8	5	8	"stkP"	"67Cyt_TMH_D7"	0	572	6874	6684
8	6	8	"spr1584"	"83N_term_H7"	0	573	3842	3657
8	7	8	"pbp2A"	"53N_term_L7"	0	574	6731	6555
8	8	8	"pbp1b"	"47Cyt_TMH_P7"	0	575	7089	6934
8	9	8	"pcpA"	"62N_term_wCS_D11"	0	576	798	690
