# Supplementary material for: Data in support of proteomic analysis of pneumococcal pediatric clinical isolates to construct a protein array
Source: Data Brief. 2016 Feb 5;6:917–22. doi: 10.1016/j.dib.2016.01.057 (PMC4758182; doi:10.1016/j.dib.2016.01.057)
Supplement: Supplementary file 4 — Supplementary material [file mmc4.zip › Protein array raw data/IgG/C2_S53_IgG-Cy3.txt]

ATF	1.0
31	9    
"Type=GenePix Export 3"
"DateTime=2013/12/20 10:29:25"
"Settings=C:\Documents and Settings\Usuario\Escritorio\Datos Usuarios\Alfonso\Escaneado 20-12-13\Suero 53\S53_IgG-Cy3.gps"
"GalFile=C:\Documents and Settings\Usuario\Escritorio\Datos Usuarios\Alfonso\Gals\Gal_Alfonso.2.gal"
"PixelSize=5"
"Wavelengths=n/a	532"
"ImageFiles=n/a	C:\Documents and Settings\Usuario\Escritorio\Datos Usuarios\Alfonso\Escaneado 20-12-13\Suero 53\S53_IgG-Cy3.tif 1"
"NormalizationMethod=None"
"NormalizationFactors=n/a	1"
"JpegImage="
"StdDev=Type 1"
"RatioFormulations=W1/W2 (/532)"
"Barcode="
"BackgroundSubtraction=LocalFeature"
"ImageOrigin=0, 0"
"JpegOrigin=3340, 10790"
"Creator=GenePix Pro 4.1.1.4"
"Scanner=GenePix 4000B [92870]"
"FocusPosition=0"
"Temperature=25.59"
"LinesAveraged=1"
"Comment="
"PMTGain=n/a	400"
"ScanPower=n/a	100"
"LaserPower=n/a	3.61"
"LaserOnTime=n/a	41866"
"Filters=n/a	"
"ScanRegion=560,2037,3936,3548"
"Supplier=BioRobotics"
"ArrayerSoftwareName=TAS Application Suite (MicroGrid II)"
"ArrayerSoftwareVersion=2.2.2.5"
"Block"	"Column"	"Row"	"Name"	"ID"	"Flags"	"Index"	"F532 Median"	"F532 Median - B532"
1	1	1	"ABC_N/P"	"90Mult_M6"	0	1	391	305
1	2	1	"spr1221"	"99Mult_A10"	0	2	590	502
1	3	1	"spr1403"	"91Mult_E10"	0	3	621	529
1	4	1	"spr1496"	"92Mult_I10"	0	4	378	282
1	5	1	"ABC_NP"	"100Mult_M10"	0	5	1233	1131
1	6	1	"SP_0462"	"77CellW_A14"	0	6	1222	1119
1	7	1	"SP_0464"	"81CellW_E14"	0	7	901	795
1	8	1	"Buffer"	"Normaliz_I14"	0	8	134	32
1	9	1	"Buffer"	"Normaliz_M14"	0	9	148	44
1	1	2	"SP_0462"	"77CellW_A14"	0	10	1057	970
1	2	2	"SP_0464"	"81CellW_E14"	0	11	500	414
1	3	2	"fstH"	"84Mult_A2"	0	12	943	854
1	4	2	"comA"	"85Mult_E2"	0	13	405	312
1	5	2	"zmpB"	"86Mult_I2"	0	14	312	215
1	6	2	"spr0601"	"98Mult_M2"	0	15	722	621
1	7	2	"celB"	"87Mult_A6"	0	16	287	185
1	8	2	"iga"	"88Mult_E6"	0	17	1416	1313
1	9	2	"glnP"	"89Mult_I6"	0	18	324	212
1	1	3	"spr0601"	"98Mult_M2"	0	19	594	507
1	2	3	"celB"	"87Mult_A6"	0	20	251	167
1	3	3	"iga"	"88Mult_E6"	0	21	933	846
1	4	3	"glnP"	"89Mult_I6"	-50	22	411	318
1	5	3	"ABC_N/P"	"90Mult_M6"	0	23	272	176
1	6	3	"spr1221"	"99Mult_A10"	0	24	555	455
1	7	3	"spr1403"	"91Mult_E10"	0	25	665	551
1	8	3	"spr1496"	"92Mult_I10"	0	26	442	325
1	9	3	"ABC_NP"	"100Mult_M10"	0	27	1643	1526
1	1	4	"spr1221"	"99Mult_A10"	0	28	442	356
1	2	4	"spr1403"	"91Mult_E10"	0	29	450	370
1	3	4	"spr1496"	"92Mult_I10"	0	30	330	245
1	4	4	"ABC_NP"	"100Mult_M10"	0	31	783	686
1	5	4	"SP_0462"	"77CellW_A14"	0	32	933	829
1	6	4	"SP_0464"	"81CellW_E14"	0	33	482	372
1	7	4	"fstH"	"84Mult_A2"	0	34	1095	960
1	8	4	"comA"	"85Mult_E2"	0	35	476	346
1	9	4	"zmpB"	"86Mult_I2"	0	36	504	383
1	1	5	"SP_0464"	"81CellW_E14"	0	37	512	425
1	2	5	"fstH"	"84Mult_A2"	0	38	969	883
1	3	5	"comA"	"85Mult_E2"	0	39	389	298
1	4	5	"zmpB"	"86Mult_I2"	0	40	273	180
1	5	5	"spr0601"	"98Mult_M2"	0	41	551	446
1	6	5	"celB"	"87Mult_A6"	0	42	258	140
1	7	5	"iga"	"88Mult_E6"	0	43	1162	1028
1	8	5	"glnP"	"89Mult_I6"	-50	44	549	428
1	9	5	"ABC_N/P"	"90Mult_M6"	0	45	481	360
1	1	6	"celB"	"87Mult_A6"	0	46	263	176
1	2	6	"iga"	"88Mult_E6"	0	47	931	840
1	3	6	"glnP"	"89Mult_I6"	0	48	192	96
1	4	6	"ABC_N/P"	"90Mult_M6"	0	49	290	191
1	5	6	"spr1221"	"99Mult_A10"	0	50	536	424
1	6	6	"spr1403"	"91Mult_E10"	0	51	478	341
1	7	6	"spr1496"	"92Mult_I10"	0	52	420	285
1	8	6	"ABC_NP"	"100Mult_M10"	0	53	1183	1064
1	9	6	"SP_0462"	"77CellW_A14"	0	54	1820	1700
1	1	7	"spr1403"	"91Mult_E10"	0	55	595	506
1	2	7	"spr1496"	"92Mult_I10"	0	56	327	236
1	3	7	"ABC_NP"	"100Mult_M10"	0	57	1163	1063
1	4	7	"SP_0462"	"77CellW_A14"	0	58	1068	962
1	5	7	"SP_0464"	"81CellW_E14"	0	59	669	553
1	6	7	"fstH"	"84Mult_A2"	0	60	1288	1159
1	7	7	"comA"	"85Mult_E2"	0	61	498	372
1	8	7	"zmpB"	"86Mult_I2"	0	62	387	268
1	9	7	"spr0601"	"98Mult_M2"	0	63	1013	891
1	1	8	"fstH"	"84Mult_A2"	0	64	1094	994
1	2	8	"comA"	"85Mult_E2"	0	65	572	465
1	3	8	"zmpB"	"86Mult_I2"	0	66	372	261
1	4	8	"spr0601"	"98Mult_M2"	0	67	736	620
1	5	8	"celB"	"87Mult_A6"	0	68	378	257
1	6	8	"iga"	"88Mult_E6"	0	69	1409	1285
1	7	8	"glnP"	"89Mult_I6"	0	70	295	171
1	8	8	"ABC_N/P"	"90Mult_M6"	0	71	520	393
1	9	8	"spr1221"	"99Mult_A10"	0	72	1059	932
2	1	1	"lytB"	"31CellW_N6"	0	73	2339	2216
2	2	1	"prtA"	"20CellW_B10"	0	74	23033	22916
2	3	1	"bgaA"	"43CellW_F10"	0	75	2497	2391
2	4	1	"nanA"	"46CellW_J10"	0	76	1633	1535
2	5	1	"spr1652/pfbA"	"25CellW_N10"	0	77	1112	1020
2	6	1	"nisP"	"39CellW_B14"	0	78	1938	1846
2	7	1	"spr1906"	"73CellW_F14"	0	79	567	475
2	8	1	"Buffer"	"Normaliz_J14"	-50	80	96	4
2	9	1	"Buffer"	"Normaliz_N14"	-50	81	106	10
2	1	2	"nisP"	"39CellW_B14"	0	82	4141	4015
2	2	2	"spr1906"	"73CellW_F14"	0	83	934	811
2	3	2	"psrP"	"71CellW_B2"	0	84	1058	943
2	4	2	"pblB_nt"	"48CellW_F2"	0	85	2330	2218
2	5	2	"pblB_ct"	"49CellW_J2"	0	86	2645	2538
2	6	2	"spr0075/pfbB"	"24CellW_N2"	0	87	3069	2964
2	7	2	"pulA"	"19CellW_B6"	0	88	3515	3404
2	8	2	"hysA"	"51CellW_F6"	0	89	4285	4160
2	9	2	"spr0328"	"26CellW_J6"	0	90	7953	7823
2	1	3	"spr0075/pfbB"	"24CellW_N2"	0	91	6296	6164
2	2	3	"pulA"	"19CellW_B6"	0	92	4901	4780
2	3	3	"hysA"	"51CellW_F6"	0	93	3310	3194
2	4	3	"spr0328"	"26CellW_J6"	0	94	4686	4572
2	5	3	"lytB"	"31CellW_N6"	0	95	974	865
2	6	3	"prtA"	"20CellW_B10"	0	96	17346	17234
2	7	3	"bgaA"	"43CellW_F10"	0	97	2416	2282
2	8	3	"nanA"	"46CellW_J10"	0	98	2684	2536
2	9	3	"spr1652/pfbA"	"25CellW_N10"	0	99	2280	2136
2	1	4	"prtA"	"20CellW_B10"	0	100	22170	22044
2	2	4	"bgaA"	"43CellW_F10"	0	101	2290	2172
2	3	4	"nanA"	"46CellW_J10"	0	102	1512	1401
2	4	4	"spr1652/pfbA"	"25CellW_N10"	0	103	1156	1044
2	5	4	"nisP"	"39CellW_B14"	0	104	2198	2086
2	6	4	"spr1906"	"73CellW_F14"	0	105	858	730
2	7	4	"psrP"	"71CellW_B2"	0	106	1206	1042
2	8	4	"pblB_nt"	"48CellW_F2"	0	107	1201	1028
2	9	4	"pblB_ct"	"49CellW_J2"	0	108	7245	7093
2	1	5	"spr1906"	"73CellW_F14"	0	109	974	847
2	2	5	"psrP"	"71CellW_B2"	0	110	2574	2446
2	3	5	"pblB_nt"	"48CellW_F2"	0	111	607	482
2	4	5	"pblB_ct"	"49CellW_J2"	0	112	3866	3736
2	5	5	"spr0075/pfbB"	"24CellW_N2"	0	113	3980	3847
2	6	5	"pulA"	"19CellW_B6"	0	114	5397	5255
2	7	5	"hysA"	"51CellW_F6"	0	115	5711	5542
2	8	5	"spr0328"	"26CellW_J6"	0	116	9195	9025
2	9	5	"lytB"	"31CellW_N6"	0	117	2312	2167
2	1	6	"pulA"	"19CellW_B6"	0	118	5499	5367
2	2	6	"hysA"	"51CellW_F6"	0	119	3233	3091
2	3	6	"spr0328"	"26CellW_J6"	0	120	5517	5387
2	4	6	"lytB"	"31CellW_N6"	0	121	1738	1604
2	5	6	"prtA"	"20CellW_B10"	0	122	19746	19589
2	6	6	"bgaA"	"43CellW_F10"	0	123	3070	2912
2	7	6	"nanA"	"46CellW_J10"	0	124	2792	2632
2	8	6	"spr1652/pfbA"	"25CellW_N10"	0	125	2340	2180
2	9	6	"nisP"	"39CellW_B14"	0	126	4571	4432
2	1	7	"bgaA"	"43CellW_F10"	0	127	2773	2632
2	2	7	"nanA"	"46CellW_J10"	0	128	1862	1723
2	3	7	"spr1652/pfbA"	"25CellW_N10"	0	129	1447	1318
2	4	7	"nisP"	"39CellW_B14"	0	130	3218	3082
2	5	7	"spr1906"	"73CellW_F14"	0	131	1175	1004
2	6	7	"psrP"	"71CellW_B2"	0	132	1594	1420
2	7	7	"pblB_nt"	"48CellW_F2"	0	133	1466	1298
2	8	7	"pblB_ct"	"49CellW_J2"	0	134	7595	7432
2	9	7	"spr0075/pfbB"	"24CellW_N2"	0	135	17313	17175
2	1	8	"psrP"	"71CellW_B2"	0	136	1557	1392
2	2	8	"pblB_nt"	"48CellW_F2"	0	137	1148	999
2	3	8	"pblB_ct"	"49CellW_J2"	0	138	5668	5523
2	4	8	"spr0075/pfbB"	"24CellW_N2"	0	139	6551	6387
2	5	8	"pulA"	"19CellW_B6"	0	140	6854	6684
2	6	8	"hysA"	"51CellW_F6"	0	141	6720	6556
2	7	8	"spr0328"	"26CellW_J6"	0	142	10790	10624
2	8	8	"lytB"	"31CellW_N6"	0	143	2257	2097
2	9	8	"prtA"	"20CellW_B10"	0	144	23953	23806
3	1	1	"nanB"	"58Secret_O6"	0	145	6396	6300
3	2	1	"spr1875"	"7Secret_C10"	0	146	18140	18028
3	3	1	"galU"	"21Secret_G10"	0	147	5208	5088
3	4	1	"cbpA"	"5Secret_K10"	0	148	30196	30072
3	5	1	"gsp_781"	"2Secret_O10"	0	149	25282	25160
3	6	1	"Control_1"	"C14"	0	150	7642	7528
3	7	1	"Control_2"	"G14"	-50	151	116	7
3	8	1	"Buffer"	"Normaliz_K14"	0	152	263	162
3	9	1	"Buffer"	"Normaliz_O14"	0	153	211	107
3	1	2	"Control_1"	"C14"	0	154	6017	5918
3	2	2	"Control_2"	"G14"	-50	155	136	24
3	3	2	"bloodAB"	"59Secret_C2"	0	156	3753	3629
3	4	2	"strH"	"32Secret_G2"	0	157	2830	2705
3	5	2	"lysM"	"50Secret_K2"	0	158	11611	11486
3	6	2	"lytB"	"63Secret_O2"	0	159	2675	2549
3	7	2	"phtE"	"45Secret_C6"	0	160	10216	10095
3	8	2	"spr0931"	"36Secret_G6"	0	161	3012	2891
3	9	2	"lytC"	"56Secret_K6"	0	162	12334	12225
3	1	3	"lytB"	"63Secret_O2"	0	163	2533	2428
3	2	3	"phtE"	"45Secret_C6"	0	164	9425	9300
3	3	3	"spr0931"	"36Secret_G6"	0	165	2935	2793
3	4	3	"lytC"	"56Secret_K6"	0	166	13009	12870
3	5	3	"nanB"	"58Secret_O6"	0	167	7230	7094
3	6	3	"spr1875"	"7Secret_C10"	0	168	24265	24129
3	7	3	"galU"	"21Secret_G10"	0	169	5213	5076
3	8	3	"cbpA"	"5Secret_K10"	0	170	37447	37313
3	9	3	"gsp_781"	"2Secret_O10"	0	171	29297	29172
3	1	4	"spr1875"	"7Secret_C10"	0	172	19299	19183
3	2	4	"galU"	"21Secret_G10"	0	173	5360	5218
3	3	4	"cbpA"	"5Secret_K10"	0	174	30826	30683
3	4	4	"gsp_781"	"2Secret_O10"	0	175	24151	24007
3	5	4	"Control_1"	"C14"	0	176	7208	7074
3	6	4	"Control_2"	"G14"	-50	177	143	14
3	7	4	"bloodAB"	"59Secret_C2"	0	178	3337	3203
3	8	4	"strH"	"32Secret_G2"	0	179	2444	2315
3	9	4	"lysM"	"50Secret_K2"	0	180	11707	11586
3	1	5	"Control_2"	"G14"	-50	181	133	18
3	2	5	"bloodAB"	"59Secret_C2"	0	182	3935	3798
3	3	5	"strH"	"32Secret_G2"	0	183	2595	2462
3	4	5	"lysM"	"50Secret_K2"	0	184	10457	10325
3	5	5	"lytB"	"63Secret_O2"	0	185	2398	2266
3	6	5	"phtE"	"45Secret_C6"	0	186	9542	9412
3	7	5	"spr0931"	"36Secret_G6"	0	187	2516	2379
3	8	5	"lytC"	"56Secret_K6"	0	188	12558	12436
3	9	5	"nanB"	"58Secret_O6"	0	189	6919	6806
3	1	6	"phtE"	"45Secret_C6"	0	190	10035	9911
3	2	6	"spr0931"	"36Secret_G6"	0	191	2987	2841
3	3	6	"lytC"	"56Secret_K6"	0	192	12663	12525
3	4	6	"nanB"	"58Secret_O6"	0	193	6693	6568
3	5	6	"spr1875"	"7Secret_C10"	0	194	23372	23242
3	6	6	"galU"	"21Secret_G10"	0	195	5116	4985
3	7	6	"cbpA"	"5Secret_K10"	0	196	36529	36395
3	8	6	"gsp_781"	"2Secret_O10"	0	197	26592	26466
3	9	6	"Control_1"	"C14"	0	198	7107	6991
3	1	7	"galU"	"21Secret_G10"	0	199	5692	5565
3	2	7	"cbpA"	"5Secret_K10"	0	200	31347	31204
3	3	7	"gsp_781"	"2Secret_O10"	0	201	24774	24636
3	4	7	"Control_1"	"C14"	0	202	7131	7008
3	5	7	"Control_2"	"G14"	0	203	207	77
3	6	7	"bloodAB"	"59Secret_C2"	0	204	3241	3114
3	7	7	"strH"	"32Secret_G2"	0	205	2437	2309
3	8	7	"lysM"	"50Secret_K2"	0	206	11422	11288
3	9	7	"lytB"	"63Secret_O2"	0	207	2610	2489
3	1	8	"bloodAB"	"59Secret_C2"	0	208	4086	3962
3	2	8	"strH"	"32Secret_G2"	0	209	2930	2801
3	3	8	"lysM"	"50Secret_K2"	0	210	11046	10919
3	4	8	"lytB"	"63Secret_O2"	0	211	2589	2464
3	5	8	"phtE"	"45Secret_C6"	0	212	10355	10230
3	6	8	"spr0931"	"36Secret_G6"	0	213	2831	2710
3	7	8	"lytC"	"56Secret_K6"	0	214	13778	13659
3	8	8	"nanB"	"58Secret_O6"	0	215	7202	7075
3	9	8	"spr1875"	"7Secret_C10"	0	216	26988	26841
4	1	1	"Control_10"	"P6"	-50	217	139	17
4	2	1	"Control_11"	"D10"	0	218	170	64
4	3	1	"Control_12"	"H10"	0	219	449	351
4	4	1	"Buffer"	"Normaliz_L10"	-50	220	92	6
4	5	1	"Buffer"	"Normaliz_P10"	-50	221	86	-1
4	6	1	"Control+"	"Rango0.2_D14"	0	222	8445	8349
4	7	1	"Control+"	"Rango0.1_H14"	0	223	733	654
4	8	1	"Buffer"	"Normaliz_L14"	-50	224	74	0
4	9	1	"Buffer"	"Normaliz_P14"	-50	225	70	4
4	1	2	"Control+"	"Rango0.2_D14"	0	226	34116	33675
4	2	2	"Control+"	"Rango0.1_H14"	0	227	4160	4034
4	3	2	"Control_3"	"D2"	0	228	5713	5604
4	4	2	"Control_4"	"H2"	-50	229	104	2
4	5	2	"Control_5"	"L2"	-50	230	109	8
4	6	2	"Control_6"	"P2"	-50	231	101	3
4	7	2	"Control_7"	"D6"	0	232	130	40
4	8	2	"Control_8"	"H6"	-50	233	79	-3
4	9	2	"Control_9"	"L6"	-50	234	78	8
4	1	3	"Control_6"	"P2"	-50	235	138	-20
4	2	3	"Control_7"	"D6"	-50	236	158	14
4	3	3	"Control_8"	"H6"	-50	237	133	3
4	4	3	"Control_9"	"L6"	-50	238	137	12
4	5	3	"Control_10"	"P6"	-50	239	125	10
4	6	3	"Control_11"	"D10"	0	240	129	29
4	7	3	"Control_12"	"H10"	0	241	412	316
4	8	3	"Buffer"	"Normaliz_L10"	-50	242	92	2
4	9	3	"Buffer"	"Normaliz_P10"	-50	243	81	4
4	1	4	"Control_11"	"D10"	0	244	366	209
4	2	4	"Control_12"	"H10"	0	245	880	725
4	3	4	"Buffer"	"Normaliz_L10"	0	246	182	30
4	4	4	"Buffer"	"Normaliz_P10"	-50	247	147	-2
4	5	4	"Control+"	"Rango0.2_D14"	0	248	20396	20201
4	6	4	"Control+"	"Rango0.1_H14"	0	249	2960	2843
4	7	4	"Control_3"	"D2"	0	250	3602	3493
4	8	4	"Control_4"	"H2"	-50	251	98	-2
4	9	4	"Control_5"	"L2"	0	252	176	92
4	1	5	"Control+"	"Rango0.1_H14"	0	253	40385	40214
4	2	5	"Control_3"	"D2"	0	254	7354	7197
4	3	5	"Control_4"	"H2"	-50	255	148	-4
4	4	5	"Control_5"	"L2"	-50	256	156	7
4	5	5	"Control_6"	"P2"	-50	257	178	24
4	6	5	"Control_7"	"D6"	-50	258	153	13
4	7	5	"Control_8"	"H6"	-50	259	120	-7
4	8	5	"Control_9"	"L6"	0	260	173	58
4	9	5	"Control_10"	"P6"	-50	261	106	19
4	1	6	"Control_7"	"D6"	-50	262	173	24
4	2	6	"Control_8"	"H6"	-50	263	146	-2
4	3	6	"Control_9"	"L6"	-50	264	164	12
4	4	6	"Control_10"	"P6"	0	265	308	165
4	5	6	"Control_11"	"D10"	0	266	265	118
4	6	6	"Control_12"	"H10"	0	267	593	455
4	7	6	"Buffer"	"Normaliz_L10"	0	268	142	4
4	8	6	"Buffer"	"Normaliz_P10"	0	269	160	31
4	9	6	"Control+"	"Rango0.2_D14"	0	270	18534	18443
4	1	7	"Control_12"	"H10"	0	271	591	456
4	2	7	"Buffer"	"Normaliz_L10"	0	272	173	34
4	3	7	"Buffer"	"Normaliz_P10"	-50	273	172	11
4	4	7	"Control+"	"Rango0.2_D14"	0	274	25394	25200
4	5	7	"Control+"	"Rango0.1_H14"	0	275	3370	3215
4	6	7	"Control_3"	"D2"	0	276	6115	5982
4	7	7	"Control_4"	"H2"	0	277	134	-2
4	8	7	"Control_5"	"L2"	0	278	253	126
4	9	7	"Control_6"	"P2"	-50	279	100	3
4	1	8	"Control_3"	"D2"	0	280	6269	6141
4	2	8	"Control_4"	"H2"	-50	281	141	5
4	3	8	"Control_5"	"L2"	-50	282	163	17
4	4	8	"Control_6"	"P2"	-50	283	153	1
4	5	8	"Control_7"	"D6"	-50	284	173	22
4	6	8	"Control_8"	"H6"	-50	285	131	-6
4	7	8	"Control_9"	"L6"	0	286	233	96
4	8	8	"Control_10"	"P6"	0	287	194	66
4	9	8	"Control_11"	"D10"	-50	288	116	18
5	1	1	"GADPH"	"68Cyt_M5"	0	289	1984	1894
5	2	1	"abc_sbp_2"	"30Lip_A9"	0	290	3277	3168
5	3	1	"abc_sbp"	"29Lip_E9"	0	291	3475	3354
5	4	1	"spr0174"	"79Lip_I9"	0	292	1526	1383
5	5	1	"aliA"	"10Lip_M9"	0	293	2073	1925
5	6	1	"slrA"	"17Lip_A13"	0	294	2849	2717
5	7	1	"spr0747"	"37Lip_E13"	0	295	6782	6661
5	8	1	"Buffer"	"Normaliz_I13"	-50	296	140	23
5	9	1	"Buffer"	"Normaliz_M13"	-50	297	118	9
5	1	2	"slrA"	"17Lip_A13"	0	298	1647	1548
5	2	2	"spr0747"	"37Lip_E13"	0	299	5088	4975
5	3	2	"spxB"	"13Cyt_A1"	0	300	3913	3786
5	4	2	"clpP"	"66Cyt_E1"	0	301	3617	3473
5	5	2	"pavA"	"69Cyt_I1"	0	302	2412	2239
5	6	2	"eno"	"14Cyt_M1"	0	303	6405	6238
5	7	2	"PppA"	"70Cyt_A5"	0	304	4904	4733
5	8	2	"ply"	"11Cyt_E5"	0	305	17989	17798
5	9	2	"lytA"	"12Cyt_I5"	0	306	18736	18578
5	1	3	"eno"	"14Cyt_M1"	0	307	3483	3386
5	2	3	"PppA"	"70Cyt_A5"	0	308	4063	3958
5	3	3	"ply"	"11Cyt_E5"	0	309	17095	16979
5	4	3	"lytA"	"12Cyt_I5"	0	310	19546	19404
5	5	3	"GADPH"	"68Cyt_M5"	0	311	2955	2804
5	6	3	"abc_sbp_2"	"30Lip_A9"	0	312	2671	2523
5	7	3	"abc_sbp"	"29Lip_E9"	0	313	2417	2257
5	8	3	"spr0174"	"79Lip_I9"	0	314	1076	919
5	9	3	"aliA"	"10Lip_M9"	0	315	1745	1602
5	1	4	"abc_sbp_2"	"30Lip_A9"	0	316	1553	1457
5	2	4	"abc_sbp"	"29Lip_E9"	0	317	1958	1852
5	3	4	"spr0174"	"79Lip_I9"	0	318	1220	1096
5	4	4	"aliA"	"10Lip_M9"	0	319	1723	1577
5	5	4	"slrA"	"17Lip_A13"	0	320	2439	2288
5	6	4	"spr0747"	"37Lip_E13"	0	321	5671	5504
5	7	4	"spxB"	"13Cyt_A1"	0	322	3148	2956
5	8	4	"clpP"	"66Cyt_E1"	0	323	3268	3108
5	9	4	"pavA"	"69Cyt_I1"	0	324	2382	2246
5	1	5	"spr0747"	"37Lip_E13"	0	325	3937	3844
5	2	5	"spxB"	"13Cyt_A1"	0	326	2753	2647
5	3	5	"clpP"	"66Cyt_E1"	0	327	3241	3115
5	4	5	"pavA"	"69Cyt_I1"	0	328	2376	2238
5	5	5	"eno"	"14Cyt_M1"	0	329	6104	5933
5	6	5	"PppA"	"70Cyt_A5"	0	330	3549	3325
5	7	5	"ply"	"11Cyt_E5"	0	331	17392	17145
5	8	5	"lytA"	"12Cyt_I5"	0	332	18750	18569
5	9	5	"GADPH"	"68Cyt_M5"	0	333	3023	2885
5	1	6	"PppA"	"70Cyt_A5"	0	334	4129	4038
5	2	6	"ply"	"11Cyt_E5"	0	335	13702	13601
5	3	6	"lytA"	"12Cyt_I5"	0	336	17507	17393
5	4	6	"GADPH"	"68Cyt_M5"	0	337	2760	2641
5	5	6	"abc_sbp_2"	"30Lip_A9"	0	338	2829	2675
5	6	6	"abc_sbp"	"29Lip_E9"	0	339	2297	2077
5	7	6	"spr0174"	"79Lip_I9"	0	340	1145	902
5	8	6	"aliA"	"10Lip_M9"	0	341	1641	1462
5	9	6	"slrA"	"17Lip_A13"	0	342	2570	2434
5	1	7	"abc_sbp"	"29Lip_E9"	0	343	1705	1617
5	2	7	"spr0174"	"79Lip_I9"	0	344	750	657
5	3	7	"aliA"	"10Lip_M9"	0	345	1240	1136
5	4	7	"slrA"	"17Lip_A13"	0	346	2513	2394
5	5	7	"spr0747"	"37Lip_E13"	0	347	5706	5564
5	6	7	"spxB"	"13Cyt_A1"	0	348	2997	2826
5	7	7	"clpP"	"66Cyt_E1"	0	349	3173	2996
5	8	7	"pavA"	"69Cyt_I1"	0	350	2197	2051
5	9	7	"eno"	"14Cyt_M1"	0	351	6496	6373
5	1	8	"spxB"	"13Cyt_A1"	0	352	1754	1678
5	2	8	"clpP"	"66Cyt_E1"	0	353	1681	1600
5	3	8	"pavA"	"69Cyt_I1"	0	354	1409	1319
5	4	8	"eno"	"14Cyt_M1"	0	355	5570	5473
5	5	8	"PppA"	"70Cyt_A5"	0	356	4580	4467
5	6	8	"ply"	"11Cyt_E5"	0	357	14857	14738
5	7	8	"lytA"	"12Cyt_I5"	0	358	16149	16024
5	8	8	"GADPH"	"68Cyt_M5"	0	359	2324	2225
5	9	8	"abc_sbp_2"	"30Lip_A9"	0	360	3170	3077
6	1	1	"psaA"	"6Lip_N5"	0	361	22460	22333
6	2	1	"ABC_SBP"	"57Lip_B9"	0	362	9951	9827
6	3	1	"ABC_SBP"	"52Lip_F9"	0	363	2848	2723
6	4	1	"piuA"	"18Lip_J9"	0	364	7632	7512
6	5	1	"amiA"	"3Lip_N9"	0	365	2050	1930
6	6	1	"msmE"	"78Lip_B13"	0	366	2435	2316
6	7	1	"MalX"	"22Lip_F13"	0	367	7983	7873
6	8	1	"Buffer"	"Normaliz_J13"	0	368	153	60
6	9	1	"Buffer"	"Normaliz_N13"	-50	369	81	8
6	1	2	"msmE"	"78Lip_B13"	0	370	2208	2085
6	2	2	"MalX"	"22Lip_F13"	0	371	7097	6955
6	3	2	"prsA_ppmA"	"16Lip_B1"	0	372	8217	8091
6	4	2	"lmb"	"33Lip_F1"	0	373	3501	3390
6	5	2	"piaA"	"15Lip_J1"	0	374	6469	6349
6	6	2	"phtA"	"55Lip_N1"	0	375	21990	21872
6	7	2	"glnH"	"28Lip_B5"	0	376	5378	5270
6	8	2	"pstS"	"80Lip_F5"	0	377	2071	1977
6	9	2	"aliB"	"1Lip_J5"	0	378	1932	1860
6	1	3	"phtA"	"55Lip_N1"	0	379	24298	24181
6	2	3	"glnH"	"28Lip_B5"	0	380	6717	6584
6	3	3	"pstS"	"80Lip_F5"	0	381	2705	2577
6	4	3	"aliB"	"1Lip_J5"	0	382	4647	4536
6	5	3	"psaA"	"6Lip_N5"	0	383	20784	20663
6	6	3	"ABC_SBP"	"57Lip_B9"	0	384	7931	7811
6	7	3	"ABC_SBP"	"52Lip_F9"	0	385	2076	1965
6	8	3	"piuA"	"18Lip_J9"	0	386	5325	5230
6	9	3	"amiA"	"3Lip_N9"	0	387	812	739
6	1	4	"ABC_SBP"	"57Lip_B9"	0	388	9096	8990
6	2	4	"ABC_SBP"	"52Lip_F9"	0	389	2575	2461
6	3	4	"piuA"	"18Lip_J9"	0	390	8424	8304
6	4	4	"amiA"	"3Lip_N9"	0	391	2306	2180
6	5	4	"msmE"	"78Lip_B13"	0	392	1714	1595
6	6	4	"MalX"	"22Lip_F13"	0	393	6002	5893
6	7	4	"prsA_ppmA"	"16Lip_B1"	0	394	5770	5668
6	8	4	"lmb"	"33Lip_F1"	0	395	1809	1719
6	9	4	"piaA"	"15Lip_J1"	0	396	2172	2101
6	1	5	"MalX"	"22Lip_F13"	0	397	7073	6953
6	2	5	"prsA_ppmA"	"16Lip_B1"	0	398	8240	8115
6	3	5	"lmb"	"33Lip_F1"	0	399	3531	3405
6	4	5	"piaA"	"15Lip_J1"	0	400	5548	5420
6	5	5	"phtA"	"55Lip_N1"	0	401	16603	16486
6	6	5	"glnH"	"28Lip_B5"	0	402	4617	4510
6	7	5	"pstS"	"80Lip_F5"	0	403	1356	1260
6	8	5	"aliB"	"1Lip_J5"	0	404	1620	1537
6	9	5	"psaA"	"6Lip_N5"	0	405	6862	6792
6	1	6	"glnH"	"28Lip_B5"	0	406	7200	7082
6	2	6	"pstS"	"80Lip_F5"	0	407	2655	2526
6	3	6	"aliB"	"1Lip_J5"	0	408	3984	3860
6	4	6	"psaA"	"6Lip_N5"	0	409	17220	17103
6	5	6	"ABC_SBP"	"57Lip_B9"	0	410	5391	5288
6	6	6	"ABC_SBP"	"52Lip_F9"	0	411	1397	1297
6	7	6	"piuA"	"18Lip_J9"	0	412	3202	3111
6	8	6	"amiA"	"3Lip_N9"	0	413	577	497
6	9	6	"msmE"	"78Lip_B13"	0	414	393	325
6	1	7	"ABC_SBP"	"52Lip_F9"	0	415	2560	2448
6	2	7	"piuA"	"18Lip_J9"	0	416	6110	5998
6	3	7	"amiA"	"3Lip_N9"	0	417	1517	1402
6	4	7	"msmE"	"78Lip_B13"	0	418	1174	1068
6	5	7	"MalX"	"22Lip_F13"	0	419	3753	3664
6	6	7	"prsA_ppmA"	"16Lip_B1"	0	420	3354	3269
6	7	7	"lmb"	"33Lip_F1"	0	421	981	902
6	8	7	"piaA"	"15Lip_J1"	0	422	1210	1137
6	9	7	"phtA"	"55Lip_N1"	0	423	3739	3676
6	1	8	"prsA_ppmA"	"16Lip_B1"	0	424	6539	6449
6	2	8	"lmb"	"33Lip_F1"	0	425	2127	2038
6	3	8	"piaA"	"15Lip_J1"	0	426	3605	3514
6	4	8	"phtA"	"55Lip_N1"	0	427	10413	10331
6	5	8	"glnH"	"28Lip_B5"	0	428	2256	2183
6	6	8	"pstS"	"80Lip_F5"	0	429	587	520
6	7	8	"aliB"	"1Lip_J5"	0	430	753	689
6	8	8	"psaA"	"6Lip_N5"	0	431	2802	2742
6	9	8	"ABC_SBP"	"57Lip_B9"	0	432	622	566
7	1	1	"cbpF"	"74N_term_wCS_O5"	0	433	603	526
7	2	1	"spr0693"	"34N_term_C9"	0	434	5977	5893
7	3	1	"ezrA"	"75N_term_G9"	0	435	1796	1693
7	4	1	"pepXP"	"72N_term_K9"	0	436	2540	2423
7	5	1	"phtD"	"44N_term_O9"	0	437	3695	3580
7	6	1	"phpA"	"27N_term_C13"	0	438	20319	20203
7	7	1	"srtA"	"64N_term_wCS_G13"	0	439	6489	6375
7	8	1	"Buffer"	"Normaliz_K13"	0	440	153	45
7	9	1	"Buffer"	"Normaliz_O13"	0	441	145	42
7	1	2	"phpA"	"27N_term_C13"	0	442	10444	10357
7	2	2	"srtA"	"64N_term_wCS_G13"	0	443	3563	3467
7	3	2	"adcA"	"23Lip_C1"	0	444	1654	1555
7	4	2	"sp_2093"	"76N_term_G1"	0	445	1407	1299
7	5	2	"comB"	"54N_term_K1"	0	446	1420	1301
7	6	2	"pspA"	"4N_term_O1"	0	447	2451	2318
7	7	2	"pbpX"	"41N_term_C5"	0	448	5277	5152
7	8	2	"pbpA"	"9N_term_G5"	0	449	1226	1112
7	9	2	"spr0334"	"42Cyt_TMH_K5"	0	450	6166	6055
7	1	3	"pspA"	"4N_term_O1"	0	451	1647	1551
7	2	3	"pbpX"	"41N_term_C5"	0	452	4253	4145
7	3	3	"pbpA"	"9N_term_G5"	0	453	781	679
7	4	3	"spr0334"	"42Cyt_TMH_K5"	0	454	5368	5263
7	5	3	"cbpF"	"74N_term_wCS_O5"	0	455	1464	1349
7	6	3	"spr0693"	"34N_term_C9"	0	456	11961	11836
7	7	3	"ezrA"	"75N_term_G9"	0	457	2640	2514
7	8	3	"pepXP"	"72N_term_K9"	0	458	2675	2553
7	9	3	"phtD"	"44N_term_O9"	0	459	3580	3461
7	1	4	"spr0693"	"34N_term_C9"	0	460	10283	10177
7	2	4	"ezrA"	"75N_term_G9"	0	461	2141	2030
7	3	4	"pepXP"	"72N_term_K9"	0	462	2232	2127
7	4	4	"phtD"	"44N_term_O9"	0	463	2866	2760
7	5	4	"phpA"	"27N_term_C13"	0	464	16849	16736
7	6	4	"srtA"	"64N_term_wCS_G13"	0	465	4965	4851
7	7	4	"adcA"	"23Lip_C1"	0	466	1970	1856
7	8	4	"sp_2093"	"76N_term_G1"	0	467	1428	1316
7	9	4	"comB"	"54N_term_K1"	0	468	1662	1551
7	1	5	"srtA"	"64N_term_wCS_G13"	0	469	5054	4948
7	2	5	"adcA"	"23Lip_C1"	0	470	1766	1657
7	3	5	"sp_2093"	"76N_term_G1"	0	471	1253	1147
7	4	5	"comB"	"54N_term_K1"	0	472	1180	1070
7	5	5	"pspA"	"4N_term_O1"	0	473	2090	1972
7	6	5	"pbpX"	"41N_term_C5"	0	474	5156	5039
7	7	5	"pbpA"	"9N_term_G5"	0	475	890	780
7	8	5	"spr0334"	"42Cyt_TMH_K5"	0	476	5687	5579
7	9	5	"cbpF"	"74N_term_wCS_O5"	0	477	1620	1509
7	1	6	"pbpX"	"41N_term_C5"	0	478	4140	4043
7	2	6	"pbpA"	"9N_term_G5"	0	479	715	614
7	3	6	"spr0334"	"42Cyt_TMH_K5"	0	480	5361	5253
7	4	6	"cbpF"	"74N_term_wCS_O5"	0	481	1333	1225
7	5	6	"spr0693"	"34N_term_C9"	0	482	10922	10807
7	6	6	"ezrA"	"75N_term_G9"	0	483	2351	2235
7	7	6	"pepXP"	"72N_term_K9"	0	484	2302	2192
7	8	6	"phtD"	"44N_term_O9"	0	485	2960	2849
7	9	6	"phpA"	"27N_term_C13"	0	486	20025	19907
7	1	7	"ezrA"	"75N_term_G9"	0	487	1667	1576
7	2	7	"pepXP"	"72N_term_K9"	0	488	1882	1788
7	3	7	"phtD"	"44N_term_O9"	0	489	2523	2423
7	4	7	"phpA"	"27N_term_C13"	0	490	15640	15533
7	5	7	"srtA"	"64N_term_wCS_G13"	0	491	4612	4502
7	6	7	"adcA"	"23Lip_C1"	0	492	1719	1608
7	7	7	"sp_2093"	"76N_term_G1"	0	493	1240	1131
7	8	7	"comB"	"54N_term_K1"	0	494	1278	1167
7	9	7	"pspA"	"4N_term_O1"	0	495	2058	1940
7	1	8	"adcA"	"23Lip_C1"	0	496	832	755
7	2	8	"sp_2093"	"76N_term_G1"	0	497	694	613
7	3	8	"comB"	"54N_term_K1"	0	498	882	796
7	4	8	"pspA"	"4N_term_O1"	0	499	1492	1402
7	5	8	"pbpX"	"41N_term_C5"	0	500	3876	3783
7	6	8	"pbpA"	"9N_term_G5"	0	501	786	690
7	7	8	"spr0334"	"42Cyt_TMH_K5"	0	502	4798	4696
7	8	8	"cbpF"	"74N_term_wCS_O5"	0	503	1194	1087
7	9	8	"spr0693"	"34N_term_C9"	0	504	10740	10629
8	1	1	"pbp1b"	"47Cyt_TMH_P5"	0	505	4178	4047
8	2	1	"pcpA"	"62N_term_wCS_D9"	0	506	939	798
8	3	1	"sphtra"	"8N_term_H9"	0	507	668	519
8	4	1	"cps4C"	"97Mult_L9"	-50	508	2228	1276
8	5	1	"rrgB"	"95Mult_P9"	-50	509	1745	1062
8	6	1	"TMP"	"96Mult_D13"	0	510	1160	1035
8	7	1	"LambdaSa04"	"94Mult_H13"	0	511	218	129
8	8	1	"Buffer"	"Normaliz_L13"	-50	512	63	-2
8	9	1	"Buffer"	"Normaliz_P13"	-50	513	52	1
8	1	2	"TMP"	"96Mult_D13"	0	514	2063	1921
8	2	2	"LambdaSa04"	"94Mult_H13"	0	515	438	282
8	3	2	"potD"	"65N_term_D1"	0	516	3550	3381
8	4	2	"pgdA"	"40N_term_H1"	0	517	4015	3686
8	5	2	"spr1370"	"38Cyt_TMH_L1"	0	518	10925	9989
8	6	2	"spr1418"	"82N_term_P1"	0	519	3694	3464
8	7	2	"stkP"	"67Cyt_TMH_D5"	0	520	6390	6309
8	8	2	"spr1584"	"83N_term_H5"	0	521	759	698
8	9	2	"pbp2A"	"53N_term_L5"	0	522	318	266
8	1	3	"spr1418"	"82N_term_P1"	0	523	6869	6720
8	2	3	"stkP"	"67Cyt_TMH_D5"	0	524	16274	16107
8	3	3	"spr1584"	"83N_term_H5"	0	525	4091	3942
8	4	3	"pbp2A"	"53N_term_L5"	0	526	3104	2960
8	5	3	"pbp1b"	"47Cyt_TMH_P5"	0	527	3139	3019
8	6	3	"pcpA"	"62N_term_wCS_D9"	0	528	428	336
8	7	3	"sphtra"	"8N_term_H9"	0	529	191	117
8	8	3	"cps4C"	"97Mult_L9"	0	530	191	129
8	9	3	"rrgB"	"95Mult_P9"	0	531	85	32
8	1	4	"pcpA"	"62N_term_wCS_D9"	0	532	870	712
8	2	4	"sphtra"	"8N_term_H9"	-50	533	657	455
8	3	4	"cps4C"	"97Mult_L9"	0	534	1147	976
8	4	4	"rrgB"	"95Mult_P9"	0	535	580	435
8	5	4	"TMP"	"96Mult_D13"	0	536	801	689
8	6	4	"LambdaSa04"	"94Mult_H13"	0	537	216	126
8	7	4	"potD"	"65N_term_D1"	0	538	797	725
8	8	4	"pgdA"	"40N_term_H1"	0	539	457	398
8	9	4	"spr1370"	"38Cyt_TMH_L1"	0	540	1261	1208
8	1	5	"LambdaSa04"	"94Mult_H13"	0	541	424	258
8	2	5	"potD"	"65N_term_D1"	0	542	3030	2830
8	3	5	"pgdA"	"40N_term_H1"	0	543	2848	2663
8	4	5	"spr1370"	"38Cyt_TMH_L1"	0	544	9903	9744
8	5	5	"spr1418"	"82N_term_P1"	0	545	2863	2764
8	6	5	"stkP"	"67Cyt_TMH_D5"	0	546	6121	6037
8	7	5	"spr1584"	"83N_term_H5"	0	547	929	860
8	8	5	"pbp2A"	"53N_term_L5"	0	548	462	403
8	9	5	"pbp1b"	"47Cyt_TMH_P5"	0	549	277	225
8	1	6	"stkP"	"67Cyt_TMH_D5"	0	550	11296	11164
8	2	6	"spr1584"	"83N_term_H5"	0	551	2530	2409
8	3	6	"pbp2A"	"53N_term_L5"	0	552	1756	1647
8	4	6	"pbp1b"	"47Cyt_TMH_P5"	0	553	1547	1456
8	5	6	"pcpA"	"62N_term_wCS_D9"	0	554	239	163
8	6	6	"sphtra"	"8N_term_H9"	-50	555	133	61
8	7	6	"cps4C"	"97Mult_L9"	0	556	167	102
8	8	6	"rrgB"	"95Mult_P9"	0	557	104	46
8	9	6	"TMP"	"96Mult_D13"	0	558	95	44
8	1	7	"sphtra"	"8N_term_H9"	0	559	250	144
8	2	7	"cps4C"	"97Mult_L9"	0	560	358	257
8	3	7	"rrgB"	"95Mult_P9"	0	561	187	98
8	4	7	"TMP"	"96Mult_D13"	0	562	200	121
8	5	7	"LambdaSa04"	"94Mult_H13"	-50	563	101	30
8	6	7	"potD"	"65N_term_D1"	0	564	261	197
8	7	7	"pgdA"	"40N_term_H1"	0	565	269	211
8	8	7	"spr1370"	"38Cyt_TMH_L1"	0	566	922	868
8	9	7	"spr1418"	"82N_term_P1"	0	567	215	166
8	1	8	"potD"	"65N_term_D1"	0	568	365	285
8	2	8	"pgdA"	"40N_term_H1"	0	569	303	232
8	3	8	"spr1370"	"38Cyt_TMH_L1"	0	570	1295	1229
8	4	8	"spr1418"	"82N_term_P1"	0	571	316	253
8	5	8	"stkP"	"67Cyt_TMH_D5"	0	572	870	806
8	6	8	"spr1584"	"83N_term_H5"	0	573	167	103
8	7	8	"pbp2A"	"53N_term_L5"	0	574	121	66
8	8	8	"pbp1b"	"47Cyt_TMH_P5"	0	575	115	63
8	9	8	"pcpA"	"62N_term_wCS_D9"	-50	576	59	11
