# Supplementary material for: Data in support of proteomic analysis of pneumococcal pediatric clinical isolates to construct a protein array
Source: Data Brief. 2016 Feb 5;6:917–22. doi: 10.1016/j.dib.2016.01.057 (PMC4758182; doi:10.1016/j.dib.2016.01.057)
Supplement: Supplementary file 4 — Supplementary material [file mmc4.zip › Protein array raw data/IgG/C2_S53bis_IgG-Cy3.txt]

ATF	1.0
31	9    
"Type=GenePix Export 3"
"DateTime=2014/04/08 14:05:24"
"Settings=C:\Documents and Settings\Usuario\Escritorio\Datos Usuarios\Alfonso\Resultados ensayo\Abril 2014\Escaneado_08-04-14\Suero 53bis\S53bis_IgG-Cy3.gps"
"GalFile=C:\Documents and Settings\Usuario\Escritorio\Datos Usuarios\Alfonso\Gals\Gal_Alfonso.2.gal"
"PixelSize=5"
"Wavelengths=n/a	532"
"ImageFiles=n/a	C:\Documents and Settings\Usuario\Escritorio\Datos Usuarios\Alfonso\Resultados ensayo\Abril 2014\Escaneado_08-04-14\Suero 53bis\S53bis_IgG-Cy3.tif 1"
"NormalizationMethod=None"
"NormalizationFactors=n/a	1"
"JpegImage="
"StdDev=Type 1"
"RatioFormulations=W1/W2 (/532)"
"Barcode="
"BackgroundSubtraction=LocalFeature"
"ImageOrigin=0, 0"
"JpegOrigin=3355, 2225"
"Creator=GenePix Pro 4.1.1.4"
"Scanner=GenePix 4000B [92870]"
"FocusPosition=0"
"Temperature=31.48"
"LinesAveraged=1"
"Comment="
"PMTGain=n/a	400"
"ScanPower=n/a	100"
"LaserPower=n/a	2.9"
"LaserOnTime=n/a	42896"
"Filters=n/a	"
"ScanRegion=624,408,3824,1720"
"Supplier=BioRobotics"
"ArrayerSoftwareName=TAS Application Suite (MicroGrid II)"
"ArrayerSoftwareVersion=2.2.2.5"
"Block"	"Column"	"Row"	"Name"	"ID"	"Flags"	"Index"	"F532 Median"	"F532 Median - B532"
1	1	1	"ABC_N/P"	"90Mult_M8"	0	1	933	781
1	2	1	"spr1221"	"99Mult_A12"	0	2	1021	861
1	3	1	"spr1403"	"91Mult_E12"	0	3	1350	1175
1	4	1	"spr1496"	"92Mult_I12"	0	4	1257	1076
1	5	1	"ABC_NP"	"100Mult_M12"	0	5	2251	2069
1	6	1	"SP_0462"	"77CellW_A16"	0	6	2507	2333
1	7	1	"SP_0464"	"81CellW_E16"	0	7	1404	1233
1	8	1	"Buffer"	"Normaliz_I16"	-50	8	169	11
1	9	1	"Buffer"	"Normaliz_M16"	-50	9	166	19
1	1	2	"SP_0462"	"77CellW_A16"	0	10	2221	2062
1	2	2	"SP_0464"	"81CellW_E16"	0	11	1087	924
1	3	2	"fstH"	"84Mult_A4"	0	12	2074	1902
1	4	2	"comA"	"85Mult_E4"	0	13	1237	1051
1	5	2	"zmpB"	"86Mult_I4"	0	14	800	613
1	6	2	"spr0601"	"98Mult_M4"	0	15	1053	868
1	7	2	"celB"	"87Mult_A8"	0	16	515	335
1	8	2	"iga"	"88Mult_E8"	0	17	2574	2402
1	9	2	"glnP"	"89Mult_I8"	0	18	382	218
1	1	3	"spr0601"	"98Mult_M4"	0	19	1162	986
1	2	3	"celB"	"87Mult_A8"	0	20	502	338
1	3	3	"iga"	"88Mult_E8"	0	21	1986	1814
1	4	3	"glnP"	"89Mult_I8"	0	22	329	154
1	5	3	"ABC_N/P"	"90Mult_M8"	0	23	680	497
1	6	3	"spr1221"	"99Mult_A12"	0	24	1225	1042
1	7	3	"spr1403"	"91Mult_E12"	0	25	1017	825
1	8	3	"spr1496"	"92Mult_I12"	0	26	622	427
1	9	3	"ABC_NP"	"100Mult_M12"	0	27	2665	2493
1	1	4	"spr1221"	"99Mult_A12"	0	28	1232	1070
1	2	4	"spr1403"	"91Mult_E12"	0	29	956	784
1	3	4	"spr1496"	"92Mult_I12"	0	30	595	400
1	4	4	"ABC_NP"	"100Mult_M12"	0	31	1949	1760
1	5	4	"SP_0462"	"77CellW_A16"	0	32	1652	1479
1	6	4	"SP_0464"	"81CellW_E16"	0	33	1039	867
1	7	4	"fstH"	"84Mult_A4"	0	34	1720	1536
1	8	4	"comA"	"85Mult_E4"	0	35	1494	1280
1	9	4	"zmpB"	"86Mult_I4"	0	36	868	692
1	1	5	"SP_0464"	"81CellW_E16"	0	37	1306	1086
1	2	5	"fstH"	"84Mult_A4"	0	38	1758	1573
1	3	5	"comA"	"85Mult_E4"	0	39	998	787
1	4	5	"zmpB"	"86Mult_I4"	0	40	646	435
1	5	5	"spr0601"	"98Mult_M4"	0	41	892	718
1	6	5	"celB"	"87Mult_A8"	0	42	457	288
1	7	5	"iga"	"88Mult_E8"	0	43	2054	1872
1	8	5	"glnP"	"89Mult_I8"	-50	44	348	151
1	9	5	"ABC_N/P"	"90Mult_M8"	0	45	770	596
1	1	6	"celB"	"87Mult_A8"	0	46	426	251
1	2	6	"iga"	"88Mult_E8"	0	47	1730	1555
1	3	6	"glnP"	"89Mult_I8"	0	48	334	153
1	4	6	"ABC_N/P"	"90Mult_M8"	0	49	748	538
1	5	6	"spr1221"	"99Mult_A12"	0	50	828	645
1	6	6	"spr1403"	"91Mult_E12"	0	51	969	793
1	7	6	"spr1496"	"92Mult_I12"	0	52	1144	943
1	8	6	"ABC_NP"	"100Mult_M12"	0	53	1695	1514
1	9	6	"SP_0462"	"77CellW_A16"	0	54	2252	2082
1	1	7	"spr1403"	"91Mult_E12"	0	55	1104	951
1	2	7	"spr1496"	"92Mult_I12"	0	56	1029	852
1	3	7	"ABC_NP"	"100Mult_M12"	0	57	1655	1473
1	4	7	"SP_0462"	"77CellW_A16"	0	58	1694	1510
1	5	7	"SP_0464"	"81CellW_E16"	0	59	964	797
1	6	7	"fstH"	"84Mult_A4"	0	60	1409	1241
1	7	7	"comA"	"85Mult_E4"	0	61	1167	987
1	8	7	"zmpB"	"86Mult_I4"	0	62	856	683
1	9	7	"spr0601"	"98Mult_M4"	0	63	1073	901
1	1	8	"fstH"	"84Mult_A4"	0	64	2383	2223
1	2	8	"comA"	"85Mult_E4"	0	65	977	793
1	3	8	"zmpB"	"86Mult_I4"	0	66	736	555
1	4	8	"spr0601"	"98Mult_M4"	0	67	879	706
1	5	8	"celB"	"87Mult_A8"	0	68	419	266
1	6	8	"iga"	"88Mult_E8"	0	69	1963	1810
1	7	8	"glnP"	"89Mult_I8"	0	70	425	269
1	8	8	"ABC_N/P"	"90Mult_M8"	0	71	641	479
1	9	8	"spr1221"	"99Mult_A12"	0	72	1306	1137
2	1	1	"lytB"	"31CellW_N8"	0	73	2407	2246
2	2	1	"prtA"	"20CellW_B12"	0	74	12732	12575
2	3	1	"bgaA"	"43CellW_F12"	0	75	2973	2815
2	4	1	"nanA"	"46CellW_J12"	0	76	2669	2507
2	5	1	"spr1652/pfbA"	"25CellW_N12"	0	77	2203	2030
2	6	1	"nisP"	"39CellW_B16"	0	78	2476	2304
2	7	1	"spr1906"	"73CellW_F16"	0	79	1271	1109
2	8	1	"Buffer"	"Normaliz_J16"	-50	80	163	-13
2	9	1	"Buffer"	"Normaliz_N16"	-50	81	194	-4
2	1	2	"nisP"	"39CellW_B16"	0	82	2674	2515
2	2	2	"spr1906"	"73CellW_F16"	0	83	1119	960
2	3	2	"psrP"	"71CellW_B4"	0	84	1232	1070
2	4	2	"pblB_nt"	"48CellW_F4"	0	85	2403	2232
2	5	2	"pblB_ct"	"49CellW_J4"	0	86	2786	2613
2	6	2	"spr0075/pfbB"	"24CellW_N4"	0	87	3070	2910
2	7	2	"pulA"	"19CellW_B8"	0	88	2949	2792
2	8	2	"hysA"	"51CellW_F8"	0	89	3034	2872
2	9	2	"spr0328"	"26CellW_J8"	0	90	4040	3874
2	1	3	"spr0075/pfbB"	"24CellW_N4"	0	91	3602	3445
2	2	3	"pulA"	"19CellW_B8"	0	92	3161	3001
2	3	3	"hysA"	"51CellW_F8"	0	93	3244	3078
2	4	3	"spr0328"	"26CellW_J8"	0	94	4238	4066
2	5	3	"lytB"	"31CellW_N8"	0	95	1780	1611
2	6	3	"prtA"	"20CellW_B12"	0	96	9644	9479
2	7	3	"bgaA"	"43CellW_F12"	0	97	1976	1807
2	8	3	"nanA"	"46CellW_J12"	0	98	2216	2047
2	9	3	"spr1652/pfbA"	"25CellW_N12"	0	99	1979	1819
2	1	4	"prtA"	"20CellW_B12"	0	100	11822	11666
2	2	4	"bgaA"	"43CellW_F12"	0	101	2703	2543
2	3	4	"nanA"	"46CellW_J12"	0	102	2428	2265
2	4	4	"spr1652/pfbA"	"25CellW_N12"	0	103	1892	1723
2	5	4	"nisP"	"39CellW_B16"	0	104	2159	1987
2	6	4	"spr1906"	"73CellW_F16"	0	105	1067	894
2	7	4	"psrP"	"71CellW_B4"	0	106	2303	2089
2	8	4	"pblB_nt"	"48CellW_F4"	0	107	1678	1500
2	9	4	"pblB_ct"	"49CellW_J4"	0	108	3457	3294
2	1	5	"spr1906"	"73CellW_F16"	0	109	1180	1027
2	2	5	"psrP"	"71CellW_B4"	0	110	1149	989
2	3	5	"pblB_nt"	"48CellW_F4"	0	111	890	725
2	4	5	"pblB_ct"	"49CellW_J4"	0	112	3511	3345
2	5	5	"spr0075/pfbB"	"24CellW_N4"	0	113	2967	2793
2	6	5	"pulA"	"19CellW_B8"	0	114	2773	2595
2	7	5	"hysA"	"51CellW_F8"	0	115	2200	2018
2	8	5	"spr0328"	"26CellW_J8"	0	116	3611	3438
2	9	5	"lytB"	"31CellW_N8"	0	117	1802	1644
2	1	6	"pulA"	"19CellW_B8"	0	118	3524	3369
2	2	6	"hysA"	"51CellW_F8"	0	119	3239	3079
2	3	6	"spr0328"	"26CellW_J8"	0	120	4232	4064
2	4	6	"lytB"	"31CellW_N8"	0	121	1684	1515
2	5	6	"prtA"	"20CellW_B12"	0	122	9755	9573
2	6	6	"bgaA"	"43CellW_F12"	0	123	2493	2295
2	7	6	"nanA"	"46CellW_J12"	0	124	2087	1890
2	8	6	"spr1652/pfbA"	"25CellW_N12"	0	125	1976	1805
2	9	6	"nisP"	"39CellW_B16"	0	126	2287	2133
2	1	7	"bgaA"	"43CellW_F12"	0	127	2572	2407
2	2	7	"nanA"	"46CellW_J12"	0	128	2562	2395
2	3	7	"spr1652/pfbA"	"25CellW_N12"	0	129	2052	1882
2	4	7	"nisP"	"39CellW_B16"	0	130	2317	2140
2	5	7	"spr1906"	"73CellW_F16"	0	131	1165	982
2	6	7	"psrP"	"71CellW_B4"	0	132	2153	1945
2	7	7	"pblB_nt"	"48CellW_F4"	0	133	1601	1367
2	8	7	"pblB_ct"	"49CellW_J4"	0	134	2923	2751
2	9	7	"spr0075/pfbB"	"24CellW_N4"	0	135	3112	2955
2	1	8	"psrP"	"71CellW_B4"	0	136	2271	2094
2	2	8	"pblB_nt"	"48CellW_F4"	0	137	1199	1019
2	3	8	"pblB_ct"	"49CellW_J4"	0	138	4077	3898
2	4	8	"spr0075/pfbB"	"24CellW_N4"	0	139	3740	3553
2	5	8	"pulA"	"19CellW_B8"	0	140	3444	3253
2	6	8	"hysA"	"51CellW_F8"	0	141	2636	2442
2	7	8	"spr0328"	"26CellW_J8"	0	142	4393	4206
2	8	8	"lytB"	"31CellW_N8"	0	143	2430	2255
2	9	8	"prtA"	"20CellW_B12"	0	144	9193	9013
3	1	1	"nanB"	"58Secret_O8"	0	145	2952	2802
3	2	1	"spr1875"	"7Secret_C12"	0	146	4810	4671
3	3	1	"galU"	"21Secret_G12"	0	147	2271	2139
3	4	1	"cbpA"	"5Secret_K12"	0	148	6544	6407
3	5	1	"gsp_781"	"2Secret_O12"	0	149	6497	6356
3	6	1	"Control_1"	"C16"	0	150	1855	1713
3	7	1	"Control_2"	"G16"	-50	151	135	1
3	8	1	"Buffer"	"Normaliz_K16"	-50	152	141	-2
3	9	1	"Buffer"	"Normaliz_O16"	-50	153	154	-14
3	1	2	"Control_1"	"C16"	0	154	1702	1525
3	2	2	"Control_2"	"G16"	-50	155	159	8
3	3	2	"bloodAB"	"59Secret_C4"	0	156	1602	1466
3	4	2	"strH"	"32Secret_G4"	0	157	1106	972
3	5	2	"lysM"	"50Secret_K4"	0	158	3122	2986
3	6	2	"lytB"	"63Secret_O4"	0	159	1386	1248
3	7	2	"phtE"	"45Secret_C8"	0	160	2948	2815
3	8	2	"spr0931"	"36Secret_G8"	0	161	1890	1758
3	9	2	"lytC"	"56Secret_K8"	0	162	4183	4039
3	1	3	"lytB"	"63Secret_O4"	0	163	1696	1494
3	2	3	"phtE"	"45Secret_C8"	0	164	2476	2320
3	3	3	"spr0931"	"36Secret_G8"	0	165	1425	1294
3	4	3	"lytC"	"56Secret_K8"	0	166	2923	2790
3	5	3	"nanB"	"58Secret_O8"	0	167	2660	2514
3	6	3	"spr1875"	"7Secret_C12"	0	168	4930	4783
3	7	3	"galU"	"21Secret_G12"	0	169	2517	2377
3	8	3	"cbpA"	"5Secret_K12"	0	170	7703	7565
3	9	3	"gsp_781"	"2Secret_O12"	0	171	7600	7433
3	1	4	"spr1875"	"7Secret_C12"	0	172	5245	5053
3	2	4	"galU"	"21Secret_G12"	0	173	2338	2194
3	3	4	"cbpA"	"5Secret_K12"	0	174	5916	5786
3	4	4	"gsp_781"	"2Secret_O12"	0	175	6151	6015
3	5	4	"Control_1"	"C16"	0	176	1905	1758
3	6	4	"Control_2"	"G16"	-50	177	158	13
3	7	4	"bloodAB"	"59Secret_C4"	0	178	1741	1604
3	8	4	"strH"	"32Secret_G4"	0	179	1306	1169
3	9	4	"lysM"	"50Secret_K4"	0	180	4064	3911
3	1	5	"Control_2"	"G16"	-50	181	184	6
3	2	5	"bloodAB"	"59Secret_C4"	0	182	1644	1508
3	3	5	"strH"	"32Secret_G4"	0	183	1099	969
3	4	5	"lysM"	"50Secret_K4"	0	184	3042	2909
3	5	5	"lytB"	"63Secret_O4"	0	185	1308	1172
3	6	5	"phtE"	"45Secret_C8"	0	186	2591	2458
3	7	5	"spr0931"	"36Secret_G8"	0	187	1542	1412
3	8	5	"lytC"	"56Secret_K8"	0	188	3330	3198
3	9	5	"nanB"	"58Secret_O8"	0	189	3726	3583
3	1	6	"phtE"	"45Secret_C8"	0	190	2615	2478
3	2	6	"spr0931"	"36Secret_G8"	0	191	1514	1382
3	3	6	"lytC"	"56Secret_K8"	0	192	3056	2924
3	4	6	"nanB"	"58Secret_O8"	0	193	2669	2524
3	5	6	"spr1875"	"7Secret_C12"	0	194	4611	4467
3	6	6	"galU"	"21Secret_G12"	0	195	2409	2275
3	7	6	"cbpA"	"5Secret_K12"	0	196	6038	5908
3	8	6	"gsp_781"	"2Secret_O12"	0	197	6743	6604
3	9	6	"Control_1"	"C16"	0	198	2364	2213
3	1	7	"galU"	"21Secret_G12"	0	199	2646	2510
3	2	7	"cbpA"	"5Secret_K12"	0	200	5806	5670
3	3	7	"gsp_781"	"2Secret_O12"	0	201	6077	5942
3	4	7	"Control_1"	"C16"	0	202	2327	2185
3	5	7	"Control_2"	"G16"	-50	203	145	6
3	6	7	"bloodAB"	"59Secret_C4"	0	204	1333	1199
3	7	7	"strH"	"32Secret_G4"	0	205	1319	1184
3	8	7	"lysM"	"50Secret_K4"	0	206	2975	2845
3	9	7	"lytB"	"63Secret_O4"	0	207	1764	1620
3	1	8	"bloodAB"	"59Secret_C4"	0	208	1692	1540
3	2	8	"strH"	"32Secret_G4"	0	209	1562	1409
3	3	8	"lysM"	"50Secret_K4"	0	210	3336	3205
3	4	8	"lytB"	"63Secret_O4"	0	211	1626	1478
3	5	8	"phtE"	"45Secret_C8"	0	212	1221	1083
3	6	8	"spr0931"	"36Secret_G8"	0	213	1831	1702
3	7	8	"lytC"	"56Secret_K8"	0	214	3539	3409
3	8	8	"nanB"	"58Secret_O8"	0	215	3132	2999
3	9	8	"spr1875"	"7Secret_C12"	0	216	7424	7278
4	1	1	"Control_10"	"P8"	0	217	351	194
4	2	1	"Control_11"	"D12"	0	218	913	735
4	3	1	"Control_12"	"H12"	0	219	617	445
4	4	1	"Buffer"	"Normaliz_L12"	-50	220	185	17
4	5	1	"Buffer"	"Normaliz_P12"	-50	221	165	-2
4	6	1	"Control+"	"Rango0.2_D16"	0	222	8614	8447
4	7	1	"Control+"	"Rango0.1_H16"	0	223	282	154
4	8	1	"Buffer"	"Normaliz_L16"	-50	224	125	1
4	9	1	"Buffer"	"Normaliz_P16"	-50	225	138	14
4	1	2	"Control+"	"Rango0.2_D16"	-50	226	15008	14786
4	2	2	"Control+"	"Rango0.1_H16"	-50	227	5532	5330
4	3	2	"Control_3"	"D4"	0	228	2400	2235
4	4	2	"Control_4"	"H4"	-50	229	170	15
4	5	2	"Control_5"	"L4"	0	230	328	183
4	6	2	"Control_6"	"P4"	-50	231	162	22
4	7	2	"Control_7"	"D8"	-50	232	152	20
4	8	2	"Control_8"	"H8"	-50	233	139	10
4	9	2	"Control_9"	"L8"	0	234	240	107
4	1	3	"Control_6"	"P4"	-50	235	172	6
4	2	3	"Control_7"	"D8"	0	236	292	119
4	3	3	"Control_8"	"H8"	-50	237	163	-1
4	4	3	"Control_9"	"L8"	0	238	242	88
4	5	3	"Control_10"	"P8"	0	239	424	271
4	6	3	"Control_11"	"D12"	0	240	346	207
4	7	3	"Control_12"	"H12"	0	241	502	368
4	8	3	"Buffer"	"Normaliz_L12"	-50	242	145	10
4	9	3	"Buffer"	"Normaliz_P12"	-50	243	152	17
4	1	4	"Control_11"	"D12"	-50	244	568	399
4	2	4	"Control_12"	"H12"	0	245	627	455
4	3	4	"Buffer"	"Normaliz_L12"	-50	246	168	7
4	4	4	"Buffer"	"Normaliz_P12"	-50	247	177	17
4	5	4	"Control+"	"Rango0.2_D16"	0	248	10634	10419
4	6	4	"Control+"	"Rango0.1_H16"	0	249	5216	4475
4	7	4	"Control_3"	"D4"	0	250	1140	1005
4	8	4	"Control_4"	"H4"	-50	251	144	11
4	9	4	"Control_5"	"L4"	-50	252	162	23
4	1	5	"Control+"	"Rango0.1_H16"	-50	253	8330	8093
4	2	5	"Control_3"	"D4"	-50	254	353	173
4	3	5	"Control_4"	"H4"	-50	255	179	19
4	4	5	"Control_5"	"L4"	-50	256	176	19
4	5	5	"Control_6"	"P4"	-50	257	165	14
4	6	5	"Control_7"	"D8"	-50	258	167	24
4	7	5	"Control_8"	"H8"	-50	259	136	2
4	8	5	"Control_9"	"L8"	-50	260	151	14
4	9	5	"Control_10"	"P8"	0	261	191	48
4	1	6	"Control_7"	"D8"	0	262	4687	4449
4	2	6	"Control_8"	"H8"	-50	263	178	-10
4	3	6	"Control_9"	"L8"	0	264	395	236
4	4	6	"Control_10"	"P8"	-50	265	172	13
4	5	6	"Control_11"	"D12"	0	266	217	82
4	6	6	"Control_12"	"H12"	0	267	416	281
4	7	6	"Buffer"	"Normaliz_L12"	0	268	171	32
4	8	6	"Buffer"	"Normaliz_P12"	-50	269	147	5
4	9	6	"Control+"	"Rango0.2_D16"	0	270	9171	9029
4	1	7	"Control_12"	"H12"	0	271	729	501
4	2	7	"Buffer"	"Normaliz_L12"	-50	272	197	12
4	3	7	"Buffer"	"Normaliz_P12"	-50	273	195	26
4	4	7	"Control+"	"Rango0.2_D16"	0	274	8820	8355
4	5	7	"Control+"	"Rango0.1_H16"	0	275	185	38
4	6	7	"Control_3"	"D4"	0	276	842	712
4	7	7	"Control_4"	"H4"	-50	277	146	12
4	8	7	"Control_5"	"L4"	-50	278	160	17
4	9	7	"Control_6"	"P4"	-50	279	155	12
4	1	8	"Control_3"	"D4"	0	280	2014	1833
4	2	8	"Control_4"	"H4"	0	281	271	102
4	3	8	"Control_5"	"L4"	0	282	296	138
4	4	8	"Control_6"	"P4"	-50	283	155	1
4	5	8	"Control_7"	"D8"	-50	284	149	7
4	6	8	"Control_8"	"H8"	-50	285	144	8
4	7	8	"Control_9"	"L8"	0	286	258	118
4	8	8	"Control_10"	"P8"	0	287	269	128
4	9	8	"Control_11"	"D12"	0	288	223	82
5	1	1	"GADPH"	"68Cyt_M7"	0	289	3134	2969
5	2	1	"abc_sbp_2"	"30Lip_A11"	0	290	3382	3227
5	3	1	"abc_sbp"	"29Lip_E11"	0	291	2337	2163
5	4	1	"spr0174"	"79Lip_I11"	0	292	2321	478
5	5	1	"aliA"	"10Lip_M11"	0	293	1837	585
5	6	1	"slrA"	"17Lip_A15"	0	294	2951	2767
5	7	1	"spr0747"	"37Lip_E15"	0	295	3572	3405
5	8	1	"Buffer"	"Normaliz_I15"	-50	296	164	-3
5	9	1	"Buffer"	"Normaliz_M15"	-50	297	175	-9
5	1	2	"slrA"	"17Lip_A15"	0	298	2363	2194
5	2	2	"spr0747"	"37Lip_E15"	0	299	2878	2704
5	3	2	"spxB"	"13Cyt_A3"	0	300	2660	2488
5	4	2	"clpP"	"66Cyt_E3"	0	301	2811	1576
5	5	2	"pavA"	"69Cyt_I3"	0	302	2264	296
5	6	2	"eno"	"14Cyt_M3"	0	303	4577	4332
5	7	2	"PppA"	"70Cyt_A7"	0	304	3165	2989
5	8	2	"ply"	"11Cyt_E7"	0	305	6794	6628
5	9	2	"lytA"	"12Cyt_I7"	0	306	8661	8503
5	1	3	"eno"	"14Cyt_M3"	0	307	4010	3853
5	2	3	"PppA"	"70Cyt_A7"	0	308	2415	2246
5	3	3	"ply"	"11Cyt_E7"	0	309	5813	5645
5	4	3	"lytA"	"12Cyt_I7"	0	310	6487	5579
5	5	3	"GADPH"	"68Cyt_M7"	0	311	2316	463
5	6	3	"abc_sbp_2"	"30Lip_A11"	0	312	2415	1862
5	7	3	"abc_sbp"	"29Lip_E11"	0	313	1698	1306
5	8	3	"spr0174"	"79Lip_I11"	0	314	1285	1102
5	9	3	"aliA"	"10Lip_M11"	0	315	1506	1353
5	1	4	"abc_sbp_2"	"30Lip_A11"	0	316	2074	1937
5	2	4	"abc_sbp"	"29Lip_E11"	0	317	1306	1159
5	3	4	"spr0174"	"79Lip_I11"	0	318	995	820
5	4	4	"aliA"	"10Lip_M11"	0	319	1177	368
5	5	4	"slrA"	"17Lip_A15"	-50	320	2443	783
5	6	4	"spr0747"	"37Lip_E15"	0	321	3774	2807
5	7	4	"spxB"	"13Cyt_A3"	0	322	4094	3238
5	8	4	"clpP"	"66Cyt_E3"	0	323	3227	2587
5	9	4	"pavA"	"69Cyt_I3"	0	324	1954	1758
5	1	5	"spr0747"	"37Lip_E15"	0	325	1308	1199
5	2	5	"spxB"	"13Cyt_A3"	0	326	1569	1420
5	3	5	"clpP"	"66Cyt_E3"	0	327	1816	1471
5	4	5	"pavA"	"69Cyt_I3"	0	328	2353	1164
5	5	5	"eno"	"14Cyt_M3"	0	329	4974	2192
5	6	5	"PppA"	"70Cyt_A7"	-50	330	3467	1553
5	7	5	"ply"	"11Cyt_E7"	0	331	7372	5863
5	8	5	"lytA"	"12Cyt_I7"	0	332	8494	7596
5	9	5	"GADPH"	"68Cyt_M7"	0	333	3252	2903
5	1	6	"PppA"	"70Cyt_A7"	0	334	506	416
5	2	6	"ply"	"11Cyt_E7"	0	335	1663	1490
5	3	6	"lytA"	"12Cyt_I7"	0	336	2549	2095
5	4	6	"GADPH"	"68Cyt_M7"	0	337	1759	408
5	5	6	"abc_sbp_2"	"30Lip_A11"	-50	338	3133	423
5	6	6	"abc_sbp"	"29Lip_E11"	-50	339	3693	308
5	7	6	"spr0174"	"79Lip_I11"	0	340	3086	952
5	8	6	"aliA"	"10Lip_M11"	0	341	2368	908
5	9	6	"slrA"	"17Lip_A15"	0	342	2360	1927
5	1	7	"abc_sbp"	"29Lip_E11"	-50	343	134	42
5	2	7	"spr0174"	"79Lip_I11"	-50	344	341	75
5	3	7	"aliA"	"10Lip_M11"	-50	345	694	-172
5	4	7	"slrA"	"17Lip_A15"	-50	346	1438	-664
5	5	7	"spr0747"	"37Lip_E15"	0	347	9498	763
5	6	7	"spxB"	"13Cyt_A3"	-50	348	8030	576
5	7	7	"clpP"	"66Cyt_E3"	-50	349	3262	224
5	8	7	"pavA"	"69Cyt_I3"	-50	350	1932	445
5	9	7	"eno"	"14Cyt_M3"	0	351	1787	1207
5	1	8	"spxB"	"13Cyt_A3"	-50	352	132	-32
5	2	8	"clpP"	"66Cyt_E3"	-50	353	324	-2327
5	3	8	"pavA"	"69Cyt_I3"	-50	354	2164	-1827
5	4	8	"eno"	"14Cyt_M3"	-50	355	2711	-4736
5	5	8	"PppA"	"70Cyt_A7"	-50	356	19633	-45591
5	6	8	"ply"	"11Cyt_E7"	-50	357	15745	-26332
5	7	8	"lytA"	"12Cyt_I7"	-50	358	3185	-856
5	8	8	"GADPH"	"68Cyt_M7"	-50	359	1157	35
5	9	8	"abc_sbp_2"	"30Lip_A11"	-50	360	917	87
6	1	1	"psaA"	"6Lip_N7"	0	361	7005	6846
6	2	1	"ABC_SBP"	"57Lip_B11"	0	362	6123	5959
6	3	1	"ABC_SBP"	"52Lip_F11"	0	363	3450	3279
6	4	1	"piuA"	"18Lip_J11"	0	364	3189	3021
6	5	1	"amiA"	"3Lip_N11"	0	365	1853	1700
6	6	1	"msmE"	"78Lip_B15"	0	366	3744	3591
6	7	1	"MalX"	"22Lip_F15"	0	367	4019	3859
6	8	1	"Buffer"	"Normaliz_J15"	-50	368	152	1
6	9	1	"Buffer"	"Normaliz_N15"	-50	369	157	-7
6	1	2	"msmE"	"78Lip_B15"	0	370	2648	2493
6	2	2	"MalX"	"22Lip_F15"	0	371	3870	3707
6	3	2	"prsA_ppmA"	"16Lip_B3"	0	372	3304	3139
6	4	2	"lmb"	"33Lip_F3"	0	373	2726	2564
6	5	2	"piaA"	"15Lip_J3"	-50	374	57	-34
6	6	2	"phtA"	"55Lip_N3"	-50	375	1177	1053
6	7	2	"glnH"	"28Lip_B7"	0	376	3131	2753
6	8	2	"pstS"	"80Lip_F7"	0	377	2024	1870
6	9	2	"aliB"	"1Lip_J7"	0	378	1894	1754
6	1	3	"phtA"	"55Lip_N3"	0	379	6992	6839
6	2	3	"glnH"	"28Lip_B7"	0	380	3149	2992
6	3	3	"pstS"	"80Lip_F7"	0	381	1843	1683
6	4	3	"aliB"	"1Lip_J7"	0	382	1854	1675
6	5	3	"psaA"	"6Lip_N7"	0	383	6385	6215
6	6	3	"ABC_SBP"	"57Lip_B11"	0	384	5050	4925
6	7	3	"ABC_SBP"	"52Lip_F11"	0	385	2509	2349
6	8	3	"piuA"	"18Lip_J11"	0	386	2517	2361
6	9	3	"amiA"	"3Lip_N11"	0	387	1377	1249
6	1	4	"ABC_SBP"	"57Lip_B11"	0	388	5388	5243
6	2	4	"ABC_SBP"	"52Lip_F11"	0	389	2511	2349
6	3	4	"piuA"	"18Lip_J11"	0	390	2481	2321
6	4	4	"amiA"	"3Lip_N11"	0	391	1470	1299
6	5	4	"msmE"	"78Lip_B15"	0	392	1761	1590
6	6	4	"MalX"	"22Lip_F15"	0	393	3242	3081
6	7	4	"prsA_ppmA"	"16Lip_B3"	0	394	2569	2415
6	8	4	"lmb"	"33Lip_F3"	0	395	2538	2397
6	9	4	"piaA"	"15Lip_J3"	0	396	2194	2086
6	1	5	"MalX"	"22Lip_F15"	0	397	3586	3429
6	2	5	"prsA_ppmA"	"16Lip_B3"	0	398	3576	3403
6	3	5	"lmb"	"33Lip_F3"	0	399	2320	2151
6	4	5	"piaA"	"15Lip_J3"	0	400	2690	2516
6	5	5	"phtA"	"55Lip_N3"	0	401	6612	6443
6	6	5	"glnH"	"28Lip_B7"	0	402	2711	2550
6	7	5	"pstS"	"80Lip_F7"	-50	403	1485	1331
6	8	5	"aliB"	"1Lip_J7"	0	404	1216	1083
6	9	5	"psaA"	"6Lip_N7"	0	405	3521	3431
6	1	6	"glnH"	"28Lip_B7"	0	406	2714	2575
6	2	6	"pstS"	"80Lip_F7"	0	407	1451	1326
6	3	6	"aliB"	"1Lip_J7"	0	408	1428	1292
6	4	6	"psaA"	"6Lip_N7"	0	409	4955	4807
6	5	6	"ABC_SBP"	"57Lip_B11"	0	410	3568	3427
6	6	6	"ABC_SBP"	"52Lip_F11"	0	411	1679	1536
6	7	6	"piuA"	"18Lip_J11"	0	412	1749	1612
6	8	6	"amiA"	"3Lip_N11"	0	413	785	681
6	9	6	"msmE"	"78Lip_B15"	0	414	691	619
6	1	7	"ABC_SBP"	"52Lip_F11"	0	415	1020	911
6	2	7	"piuA"	"18Lip_J11"	0	416	485	379
6	3	7	"amiA"	"3Lip_N11"	0	417	622	518
6	4	7	"msmE"	"78Lip_B15"	0	418	977	867
6	5	7	"MalX"	"22Lip_F15"	0	419	957	860
6	6	7	"prsA_ppmA"	"16Lip_B3"	0	420	821	728
6	7	7	"lmb"	"33Lip_F3"	0	421	771	674
6	8	7	"piaA"	"15Lip_J3"	0	422	652	571
6	9	7	"phtA"	"55Lip_N3"	0	423	1175	1114
6	1	8	"prsA_ppmA"	"16Lip_B3"	0	424	328	264
6	2	8	"lmb"	"33Lip_F3"	0	425	301	241
6	3	8	"piaA"	"15Lip_J3"	0	426	251	192
6	4	8	"phtA"	"55Lip_N3"	0	427	597	541
6	5	8	"glnH"	"28Lip_B7"	-50	428	248	190
6	6	8	"pstS"	"80Lip_F7"	0	429	134	69
6	7	8	"aliB"	"1Lip_J7"	0	430	131	52
6	8	8	"psaA"	"6Lip_N7"	0	431	337	280
6	9	8	"ABC_SBP"	"57Lip_B11"	0	432	212	163
7	1	1	"cbpF"	"74N_term_wCS_O7"	0	433	1474	1329
7	2	1	"spr0693"	"34N_term_C11"	0	434	4298	4176
7	3	1	"ezrA"	"75N_term_G11"	0	435	1862	1729
7	4	1	"pepXP"	"72N_term_K11"	0	436	1474	1311
7	5	1	"phtD"	"44N_term_O11"	0	437	2692	2522
7	6	1	"phpA"	"27N_term_C15"	0	438	5400	5237
7	7	1	"srtA"	"64N_term_wCS_G15"	0	439	3082	2930
7	8	1	"Buffer"	"Normaliz_K15"	-50	440	147	4
7	9	1	"Buffer"	"Normaliz_O15"	0	441	145	17
7	1	2	"phpA"	"27N_term_C15"	0	442	5460	5329
7	2	2	"srtA"	"64N_term_wCS_G15"	0	443	2673	2538
7	3	2	"adcA"	"23Lip_C3"	0	444	1154	972
7	4	2	"sp_2093"	"76N_term_G3"	0	445	1394	1067
7	5	2	"comB"	"54N_term_K3"	0	446	1443	1295
7	6	2	"pspA"	"4N_term_O3"	0	447	2350	2216
7	7	2	"pbpX"	"41N_term_C7"	0	448	1965	1814
7	8	2	"pbpA"	"9N_term_G7"	0	449	1240	1085
7	9	2	"spr0334"	"42Cyt_TMH_K7"	0	450	2644	2516
7	1	3	"pspA"	"4N_term_O3"	0	451	2137	2008
7	2	3	"pbpX"	"41N_term_C7"	0	452	2089	1943
7	3	3	"pbpA"	"9N_term_G7"	0	453	665	504
7	4	3	"spr0334"	"42Cyt_TMH_K7"	0	454	2463	2292
7	5	3	"cbpF"	"74N_term_wCS_O7"	0	455	1042	901
7	6	3	"spr0693"	"34N_term_C11"	0	456	3266	3137
7	7	3	"ezrA"	"75N_term_G11"	0	457	1549	1393
7	8	3	"pepXP"	"72N_term_K11"	0	458	1214	1025
7	9	3	"phtD"	"44N_term_O11"	0	459	2861	2736
7	1	4	"spr0693"	"34N_term_C11"	0	460	3999	3876
7	2	4	"ezrA"	"75N_term_G11"	0	461	1457	1284
7	3	4	"pepXP"	"72N_term_K11"	0	462	1573	1408
7	4	4	"phtD"	"44N_term_O11"	0	463	2004	1859
7	5	4	"phpA"	"27N_term_C15"	0	464	5551	5412
7	6	4	"srtA"	"64N_term_wCS_G15"	0	465	3017	2875
7	7	4	"adcA"	"23Lip_C3"	0	466	1042	582
7	8	4	"sp_2093"	"76N_term_G3"	0	467	1452	1050
7	9	4	"comB"	"54N_term_K3"	0	468	1657	1512
7	1	5	"srtA"	"64N_term_wCS_G15"	0	469	1870	1745
7	2	5	"adcA"	"23Lip_C3"	0	470	1827	1538
7	3	5	"sp_2093"	"76N_term_G3"	0	471	1340	1052
7	4	5	"comB"	"54N_term_K3"	0	472	1867	1709
7	5	5	"pspA"	"4N_term_O3"	0	473	1617	1476
7	6	5	"pbpX"	"41N_term_C7"	0	474	1734	1582
7	7	5	"pbpA"	"9N_term_G7"	0	475	639	417
7	8	5	"spr0334"	"42Cyt_TMH_K7"	0	476	2884	2670
7	9	5	"cbpF"	"74N_term_wCS_O7"	0	477	1197	1052
7	1	6	"pbpX"	"41N_term_C7"	0	478	1510	1414
7	2	6	"pbpA"	"9N_term_G7"	0	479	639	513
7	3	6	"spr0334"	"42Cyt_TMH_K7"	0	480	2075	1939
7	4	6	"cbpF"	"74N_term_wCS_O7"	0	481	924	795
7	5	6	"spr0693"	"34N_term_C11"	0	482	3610	3474
7	6	6	"ezrA"	"75N_term_G11"	0	483	1403	1253
7	7	6	"pepXP"	"72N_term_K11"	0	484	1338	1184
7	8	6	"phtD"	"44N_term_O11"	0	485	2112	1976
7	9	6	"phpA"	"27N_term_C15"	0	486	6383	6238
7	1	7	"ezrA"	"75N_term_G11"	0	487	406	335
7	2	7	"pepXP"	"72N_term_K11"	0	488	363	272
7	3	7	"phtD"	"44N_term_O11"	0	489	799	697
7	4	7	"phpA"	"27N_term_C15"	0	490	2567	2456
7	5	7	"srtA"	"64N_term_wCS_G15"	0	491	1356	1229
7	6	7	"adcA"	"23Lip_C3"	0	492	629	388
7	7	7	"sp_2093"	"76N_term_G3"	0	493	706	431
7	8	7	"comB"	"54N_term_K3"	0	494	940	828
7	9	7	"pspA"	"4N_term_O3"	0	495	1484	1370
7	1	8	"adcA"	"23Lip_C3"	-50	496	92	39
7	2	8	"sp_2093"	"76N_term_G3"	-50	497	101	40
7	3	8	"comB"	"54N_term_K3"	-50	498	122	57
7	4	8	"pspA"	"4N_term_O3"	0	499	261	192
7	5	8	"pbpX"	"41N_term_C7"	0	500	382	318
7	6	8	"pbpA"	"9N_term_G7"	-50	501	152	88
7	7	8	"spr0334"	"42Cyt_TMH_K7"	0	502	498	434
7	8	8	"cbpF"	"74N_term_wCS_O7"	-50	503	232	168
7	9	8	"spr0693"	"34N_term_C11"	0	504	947	883
8	1	1	"pbp1b"	"47Cyt_TMH_P7"	0	505	3510	3335
8	2	1	"pcpA"	"62N_term_wCS_D11"	0	506	875	719
8	3	1	"sphtra"	"8N_term_H11"	0	507	620	473
8	4	1	"cps4C"	"97Mult_L11"	0	508	898	758
8	5	1	"rrgB"	"95Mult_P11"	-50	509	108	-22
8	6	1	"TMP"	"96Mult_D15"	0	510	2005	1867
8	7	1	"LambdaSa04"	"94Mult_H15"	0	511	1614	1451
8	8	1	"Buffer"	"Normaliz_L15"	-50	512	157	-19
8	9	1	"Buffer"	"Normaliz_P15"	-50	513	147	-36
8	1	2	"TMP"	"96Mult_D15"	0	514	1551	1340
8	2	2	"LambdaSa04"	"94Mult_H15"	0	515	1001	705
8	3	2	"potD"	"65N_term_D3"	0	516	2424	2154
8	4	2	"pgdA"	"40N_term_H3"	0	517	2371	2228
8	5	2	"spr1370"	"38Cyt_TMH_L3"	0	518	4349	4242
8	6	2	"spr1418"	"82N_term_P3"	0	519	2361	2022
8	7	2	"stkP"	"67Cyt_TMH_D7"	0	520	5206	5037
8	8	2	"spr1584"	"83N_term_H7"	0	521	1835	1688
8	9	2	"pbp2A"	"53N_term_L7"	0	522	2561	2390
8	1	3	"spr1418"	"82N_term_P3"	0	523	3539	3316
8	2	3	"stkP"	"67Cyt_TMH_D7"	0	524	6778	6475
8	3	3	"spr1584"	"83N_term_H7"	0	525	2285	2055
8	4	3	"pbp2A"	"53N_term_L7"	0	526	2270	2113
8	5	3	"pbp1b"	"47Cyt_TMH_P7"	-50	527	487	353
8	6	3	"pcpA"	"62N_term_wCS_D11"	0	528	781	629
8	7	3	"sphtra"	"8N_term_H11"	0	529	841	677
8	8	3	"cps4C"	"97Mult_L11"	0	530	1265	1119
8	9	3	"rrgB"	"95Mult_P11"	0	531	632	498
8	1	4	"pcpA"	"62N_term_wCS_D11"	0	532	1384	1163
8	2	4	"sphtra"	"8N_term_H11"	-50	533	715	434
8	3	4	"cps4C"	"97Mult_L11"	0	534	1107	910
8	4	4	"rrgB"	"95Mult_P11"	0	535	1833	1615
8	5	4	"TMP"	"96Mult_D15"	0	536	1242	1038
8	6	4	"LambdaSa04"	"94Mult_H15"	0	537	1070	923
8	7	4	"potD"	"65N_term_D3"	0	538	1641	1452
8	8	4	"pgdA"	"40N_term_H3"	0	539	1773	1561
8	9	4	"spr1370"	"38Cyt_TMH_L3"	0	540	3954	3806
8	1	5	"LambdaSa04"	"94Mult_H15"	0	541	1785	1578
8	2	5	"potD"	"65N_term_D3"	0	542	2754	2431
8	3	5	"pgdA"	"40N_term_H3"	0	543	2774	2501
8	4	5	"spr1370"	"38Cyt_TMH_L3"	0	544	5343	4867
8	5	5	"spr1418"	"82N_term_P3"	0	545	2208	1979
8	6	5	"stkP"	"67Cyt_TMH_D7"	0	546	4621	4486
8	7	5	"spr1584"	"83N_term_H7"	0	547	1621	1479
8	8	5	"pbp2A"	"53N_term_L7"	0	548	1702	1556
8	9	5	"pbp1b"	"47Cyt_TMH_P7"	0	549	2202	2051
8	1	6	"stkP"	"67Cyt_TMH_D7"	0	550	7066	6822
8	2	6	"spr1584"	"83N_term_H7"	0	551	2833	2440
8	3	6	"pbp2A"	"53N_term_L7"	0	552	2492	2083
8	4	6	"pbp1b"	"47Cyt_TMH_P7"	0	553	2155	1837
8	5	6	"pcpA"	"62N_term_wCS_D11"	0	554	700	513
8	6	6	"sphtra"	"8N_term_H11"	0	555	632	445
8	7	6	"cps4C"	"97Mult_L11"	0	556	648	458
8	8	6	"rrgB"	"95Mult_P11"	0	557	942	762
8	9	6	"TMP"	"96Mult_D15"	0	558	1158	1041
8	1	7	"sphtra"	"8N_term_H11"	0	559	855	476
8	2	7	"cps4C"	"97Mult_L11"	0	560	1025	714
8	3	7	"rrgB"	"95Mult_P11"	0	561	652	422
8	4	7	"TMP"	"96Mult_D15"	0	562	517	375
8	5	7	"LambdaSa04"	"94Mult_H15"	0	563	470	298
8	6	7	"potD"	"65N_term_D3"	0	564	655	255
8	7	7	"pgdA"	"40N_term_H3"	0	565	950	719
8	8	7	"spr1370"	"38Cyt_TMH_L3"	0	566	1375	1226
8	9	7	"spr1418"	"82N_term_P3"	0	567	536	456
8	1	8	"potD"	"65N_term_D3"	0	568	535	432
8	2	8	"pgdA"	"40N_term_H3"	0	569	509	346
8	3	8	"spr1370"	"38Cyt_TMH_L3"	0	570	683	618
8	4	8	"spr1418"	"82N_term_P3"	0	571	226	162
8	5	8	"stkP"	"67Cyt_TMH_D7"	0	572	688	632
8	6	8	"spr1584"	"83N_term_H7"	-50	573	185	105
8	7	8	"pbp2A"	"53N_term_L7"	0	574	185	116
8	8	8	"pbp1b"	"47Cyt_TMH_P7"	-50	575	239	176
8	9	8	"pcpA"	"62N_term_wCS_D11"	-50	576	77	26
