# Supplementary material for: Data in support of proteomic analysis of pneumococcal pediatric clinical isolates to construct a protein array
Source: Data Brief. 2016 Feb 5;6:917–22. doi: 10.1016/j.dib.2016.01.057 (PMC4758182; doi:10.1016/j.dib.2016.01.057)
Supplement: Supplementary file 4 — Supplementary material [file mmc4.zip › Protein array raw data/IgG/C2_S54_IgG-Cy3.txt]

ATF	1.0
31	9    
"Type=GenePix Export 3"
"DateTime=2013/12/20 10:31:46"
"Settings=C:\Documents and Settings\Usuario\Escritorio\Datos Usuarios\Alfonso\Escaneado 20-12-13\Suero 54\S54_IgG-Cy3.gps"
"GalFile=C:\Documents and Settings\Usuario\Escritorio\Datos Usuarios\Alfonso\Gals\Gal_Alfonso.2.gal"
"PixelSize=5"
"Wavelengths=n/a	532"
"ImageFiles=n/a	C:\Documents and Settings\Usuario\Escritorio\Datos Usuarios\Alfonso\Escaneado 20-12-13\Suero 54\S54_IgG-Cy3.tif 1"
"NormalizationMethod=None"
"NormalizationFactors=n/a	1"
"JpegImage="
"StdDev=Type 1"
"RatioFormulations=W1/W2 (/532)"
"Barcode="
"BackgroundSubtraction=LocalFeature"
"ImageOrigin=0, 0"
"JpegOrigin=3335, 19190"
"Creator=GenePix Pro 4.1.1.4"
"Scanner=GenePix 4000B [92870]"
"FocusPosition=0"
"Temperature=25.69"
"LinesAveraged=1"
"Comment="
"PMTGain=n/a	400"
"ScanPower=n/a	100"
"LaserPower=n/a	3.61"
"LaserOnTime=n/a	41868"
"Filters=n/a	"
"ScanRegion=560,3784,3936,5208"
"Supplier=BioRobotics"
"ArrayerSoftwareName=TAS Application Suite (MicroGrid II)"
"ArrayerSoftwareVersion=2.2.2.5"
"Block"	"Column"	"Row"	"Name"	"ID"	"Flags"	"Index"	"F532 Median"	"F532 Median - B532"
1	1	1	"ABC_N/P"	"90Mult_M8"	0	1	522	427
1	2	1	"spr1221"	"99Mult_A12"	0	2	787	685
1	3	1	"spr1403"	"91Mult_E12"	0	3	920	810
1	4	1	"spr1496"	"92Mult_I12"	0	4	761	650
1	5	1	"ABC_NP"	"100Mult_M12"	0	5	2161	2052
1	6	1	"SP_0462"	"77CellW_A16"	0	6	1281	1168
1	7	1	"SP_0464"	"81CellW_E16"	0	7	954	832
1	8	1	"Buffer"	"Normaliz_I16"	-50	8	130	1
1	9	1	"Buffer"	"Normaliz_M16"	0	9	186	46
1	1	2	"SP_0462"	"77CellW_A16"	0	10	1128	1026
1	2	2	"SP_0464"	"81CellW_E16"	0	11	595	490
1	3	2	"fstH"	"84Mult_A4"	0	12	2490	2376
1	4	2	"comA"	"85Mult_E4"	0	13	700	584
1	5	2	"zmpB"	"86Mult_I4"	0	14	449	338
1	6	2	"spr0601"	"98Mult_M4"	0	15	730	604
1	7	2	"celB"	"87Mult_A8"	0	16	578	429
1	8	2	"iga"	"88Mult_E8"	0	17	1846	1688
1	9	2	"glnP"	"89Mult_I8"	0	18	364	210
1	1	3	"spr0601"	"98Mult_M4"	0	19	727	623
1	2	3	"celB"	"87Mult_A8"	0	20	483	376
1	3	3	"iga"	"88Mult_E8"	0	21	1344	1232
1	4	3	"glnP"	"89Mult_I8"	0	22	254	139
1	5	3	"ABC_N/P"	"90Mult_M8"	0	23	668	550
1	6	3	"spr1221"	"99Mult_A12"	0	24	1009	877
1	7	3	"spr1403"	"91Mult_E12"	0	25	1029	879
1	8	3	"spr1496"	"92Mult_I12"	0	26	880	728
1	9	3	"ABC_NP"	"100Mult_M12"	0	27	2879	2731
1	1	4	"spr1221"	"99Mult_A12"	0	28	836	730
1	2	4	"spr1403"	"91Mult_E12"	0	29	764	653
1	3	4	"spr1496"	"92Mult_I12"	0	30	611	500
1	4	4	"ABC_NP"	"100Mult_M12"	0	31	2152	2037
1	5	4	"SP_0462"	"77CellW_A16"	0	32	1135	1005
1	6	4	"SP_0464"	"81CellW_E16"	0	33	865	726
1	7	4	"fstH"	"84Mult_A4"	0	34	3148	3012
1	8	4	"comA"	"85Mult_E4"	0	35	827	691
1	9	4	"zmpB"	"86Mult_I4"	0	36	598	460
1	1	5	"SP_0464"	"81CellW_E16"	0	37	782	670
1	2	5	"fstH"	"84Mult_A4"	0	38	2508	2391
1	3	5	"comA"	"85Mult_E4"	0	39	571	456
1	4	5	"zmpB"	"86Mult_I4"	0	40	404	283
1	5	5	"spr0601"	"98Mult_M4"	0	41	737	598
1	6	5	"celB"	"87Mult_A8"	0	42	626	488
1	7	5	"iga"	"88Mult_E8"	0	43	1293	1156
1	8	5	"glnP"	"89Mult_I8"	0	44	310	174
1	9	5	"ABC_N/P"	"90Mult_M8"	0	45	755	622
1	1	6	"celB"	"87Mult_A8"	0	46	523	410
1	2	6	"iga"	"88Mult_E8"	0	47	1524	1410
1	3	6	"glnP"	"89Mult_I8"	0	48	223	108
1	4	6	"ABC_N/P"	"90Mult_M8"	0	49	625	499
1	5	6	"spr1221"	"99Mult_A12"	0	50	1037	897
1	6	6	"spr1403"	"91Mult_E12"	0	51	964	823
1	7	6	"spr1496"	"92Mult_I12"	0	52	779	635
1	8	6	"ABC_NP"	"100Mult_M12"	0	53	2647	2513
1	9	6	"SP_0462"	"77CellW_A16"	0	54	1550	1418
1	1	7	"spr1403"	"91Mult_E12"	0	55	917	802
1	2	7	"spr1496"	"92Mult_I12"	0	56	631	513
1	3	7	"ABC_NP"	"100Mult_M12"	0	57	2124	2004
1	4	7	"SP_0462"	"77CellW_A16"	0	58	1294	1165
1	5	7	"SP_0464"	"81CellW_E16"	0	59	965	828
1	6	7	"fstH"	"84Mult_A4"	0	60	3303	3164
1	7	7	"comA"	"85Mult_E4"	0	61	801	664
1	8	7	"zmpB"	"86Mult_I4"	0	62	514	386
1	9	7	"spr0601"	"98Mult_M4"	0	63	950	819
1	1	8	"fstH"	"84Mult_A4"	0	64	2607	2484
1	2	8	"comA"	"85Mult_E4"	0	65	752	621
1	3	8	"zmpB"	"86Mult_I4"	0	66	491	356
1	4	8	"spr0601"	"98Mult_M4"	0	67	1028	885
1	5	8	"celB"	"87Mult_A8"	0	68	672	534
1	6	8	"iga"	"88Mult_E8"	0	69	2190	2051
1	7	8	"glnP"	"89Mult_I8"	0	70	323	187
1	8	8	"ABC_N/P"	"90Mult_M8"	0	71	800	662
1	9	8	"spr1221"	"99Mult_A12"	0	72	1221	1085
2	1	1	"lytB"	"31CellW_N8"	0	73	1863	1751
2	2	1	"prtA"	"20CellW_B12"	0	74	18652	18543
2	3	1	"bgaA"	"43CellW_F12"	0	75	3398	3288
2	4	1	"nanA"	"46CellW_J12"	0	76	1865	1755
2	5	1	"spr1652/pfbA"	"25CellW_N12"	0	77	1649	1540
2	6	1	"nisP"	"39CellW_B16"	0	78	1158	1047
2	7	1	"spr1906"	"73CellW_F16"	0	79	1029	918
2	8	1	"Buffer"	"Normaliz_J16"	0	80	119	13
2	9	1	"Buffer"	"Normaliz_N16"	-50	81	100	8
2	1	2	"nisP"	"39CellW_B16"	0	82	2015	1901
2	2	2	"spr1906"	"73CellW_F16"	0	83	1688	1571
2	3	2	"psrP"	"71CellW_B4"	0	84	1942	1818
2	4	2	"pblB_nt"	"48CellW_F4"	0	85	1703	1582
2	5	2	"pblB_ct"	"49CellW_J4"	0	86	11292	11181
2	6	2	"spr0075/pfbB"	"24CellW_N4"	0	87	7044	6932
2	7	2	"pulA"	"19CellW_B8"	0	88	5496	5381
2	8	2	"hysA"	"51CellW_F8"	0	89	8295	8181
2	9	2	"spr0328"	"26CellW_J8"	0	90	1226	1128
2	1	3	"spr0075/pfbB"	"24CellW_N4"	0	91	16283	16162
2	2	3	"pulA"	"19CellW_B8"	0	92	9711	9590
2	3	3	"hysA"	"51CellW_F8"	0	93	15670	15548
2	4	3	"spr0328"	"26CellW_J8"	0	94	2575	2448
2	5	3	"lytB"	"31CellW_N8"	0	95	2268	2150
2	6	3	"prtA"	"20CellW_B12"	0	96	14733	14619
2	7	3	"bgaA"	"43CellW_F12"	0	97	2288	2167
2	8	3	"nanA"	"46CellW_J12"	0	98	1346	1227
2	9	3	"spr1652/pfbA"	"25CellW_N12"	0	99	869	768
2	1	4	"prtA"	"20CellW_B12"	0	100	26134	26010
2	2	4	"bgaA"	"43CellW_F12"	0	101	4433	4307
2	3	4	"nanA"	"46CellW_J12"	0	102	2371	2252
2	4	4	"spr1652/pfbA"	"25CellW_N12"	0	103	2117	1996
2	5	4	"nisP"	"39CellW_B16"	0	104	1402	1283
2	6	4	"spr1906"	"73CellW_F16"	0	105	1259	1140
2	7	4	"psrP"	"71CellW_B4"	0	106	5739	5611
2	8	4	"pblB_nt"	"48CellW_F4"	-50	107	2405	2291
2	9	4	"pblB_ct"	"49CellW_J4"	0	108	5950	5854
2	1	5	"spr1906"	"73CellW_F16"	0	109	2062	1944
2	2	5	"psrP"	"71CellW_B4"	0	110	2373	2251
2	3	5	"pblB_nt"	"48CellW_F4"	0	111	1963	1845
2	4	5	"pblB_ct"	"49CellW_J4"	0	112	16130	16012
2	5	5	"spr0075/pfbB"	"24CellW_N4"	0	113	9649	9536
2	6	5	"pulA"	"19CellW_B8"	0	114	6558	6443
2	7	5	"hysA"	"51CellW_F8"	0	115	8518	8402
2	8	5	"spr0328"	"26CellW_J8"	0	116	1660	1551
2	9	5	"lytB"	"31CellW_N8"	0	117	656	557
2	1	6	"pulA"	"19CellW_B8"	0	118	11723	11607
2	2	6	"hysA"	"51CellW_F8"	0	119	17848	17725
2	3	6	"spr0328"	"26CellW_J8"	0	120	3692	3567
2	4	6	"lytB"	"31CellW_N8"	0	121	1663	1539
2	5	6	"prtA"	"20CellW_B12"	0	122	19142	19025
2	6	6	"bgaA"	"43CellW_F12"	0	123	3226	3115
2	7	6	"nanA"	"46CellW_J12"	0	124	1631	1519
2	8	6	"spr1652/pfbA"	"25CellW_N12"	0	125	1094	985
2	9	6	"nisP"	"39CellW_B16"	0	126	650	550
2	1	7	"bgaA"	"43CellW_F12"	0	127	4510	4392
2	2	7	"nanA"	"46CellW_J12"	0	128	2743	2619
2	3	7	"spr1652/pfbA"	"25CellW_N12"	0	129	2591	2462
2	4	7	"nisP"	"39CellW_B16"	0	130	1757	1629
2	5	7	"spr1906"	"73CellW_F16"	0	131	1645	1530
2	6	7	"psrP"	"71CellW_B4"	0	132	7280	7169
2	7	7	"pblB_nt"	"48CellW_F4"	-50	133	2103	1984
2	8	7	"pblB_ct"	"49CellW_J4"	0	134	6810	6706
2	9	7	"spr0075/pfbB"	"24CellW_N4"	0	135	4344	4251
2	1	8	"psrP"	"71CellW_B4"	0	136	2715	2590
2	2	8	"pblB_nt"	"48CellW_F4"	0	137	2771	2641
2	3	8	"pblB_ct"	"49CellW_J4"	0	138	17159	17030
2	4	8	"spr0075/pfbB"	"24CellW_N4"	0	139	12501	12380
2	5	8	"pulA"	"19CellW_B8"	0	140	8661	8554
2	6	8	"hysA"	"51CellW_F8"	0	141	8830	8729
2	7	8	"spr0328"	"26CellW_J8"	0	142	1729	1633
2	8	8	"lytB"	"31CellW_N8"	0	143	787	696
2	9	8	"prtA"	"20CellW_B12"	0	144	7192	7108
3	1	1	"nanB"	"58Secret_O8"	0	145	9335	9240
3	2	1	"spr1875"	"7Secret_C12"	0	146	7290	7178
3	3	1	"galU"	"21Secret_G12"	0	147	4871	4752
3	4	1	"cbpA"	"5Secret_K12"	0	148	38962	38834
3	5	1	"gsp_781"	"2Secret_O12"	0	149	17072	16949
3	6	1	"Control_1"	"C16"	0	150	3749	3636
3	7	1	"Control_2"	"G16"	-50	151	107	10
3	8	1	"Buffer"	"Normaliz_K16"	-50	152	96	4
3	9	1	"Buffer"	"Normaliz_O16"	0	153	109	14
3	1	2	"Control_1"	"C16"	0	154	5039	4935
3	2	2	"Control_2"	"G16"	-50	155	191	70
3	3	2	"bloodAB"	"59Secret_C4"	0	156	3227	3097
3	4	2	"strH"	"32Secret_G4"	0	157	4630	4492
3	5	2	"lysM"	"50Secret_K4"	0	158	3553	3421
3	6	2	"lytB"	"63Secret_O4"	0	159	2625	2505
3	7	2	"phtE"	"45Secret_C8"	0	160	3558	3461
3	8	2	"spr0931"	"36Secret_G8"	0	161	1218	1126
3	9	2	"lytC"	"56Secret_K8"	0	162	9932	9837
3	1	3	"lytB"	"63Secret_O4"	0	163	3411	3298
3	2	3	"phtE"	"45Secret_C8"	0	164	6859	6729
3	3	3	"spr0931"	"36Secret_G8"	0	165	2878	2741
3	4	3	"lytC"	"56Secret_K8"	0	166	19696	19560
3	5	3	"nanB"	"58Secret_O8"	0	167	10470	10342
3	6	3	"spr1875"	"7Secret_C12"	0	168	7726	7601
3	7	3	"galU"	"21Secret_G12"	0	169	3013	2904
3	8	3	"cbpA"	"5Secret_K12"	0	170	26709	26607
3	9	3	"gsp_781"	"2Secret_O12"	0	171	12659	12550
3	1	4	"spr1875"	"7Secret_C12"	0	172	9510	9393
3	2	4	"galU"	"21Secret_G12"	0	173	4882	4740
3	3	4	"cbpA"	"5Secret_K12"	0	174	48586	48436
3	4	4	"gsp_781"	"2Secret_O12"	0	175	21804	21663
3	5	4	"Control_1"	"C16"	0	176	6329	6202
3	6	4	"Control_2"	"G16"	-50	177	135	9
3	7	4	"bloodAB"	"59Secret_C4"	0	178	2173	2058
3	8	4	"strH"	"32Secret_G4"	0	179	2502	2391
3	9	4	"lysM"	"50Secret_K4"	0	180	2588	2472
3	1	5	"Control_2"	"G16"	-50	181	169	52
3	2	5	"bloodAB"	"59Secret_C4"	0	182	3730	3603
3	3	5	"strH"	"32Secret_G4"	0	183	4857	4716
3	4	5	"lysM"	"50Secret_K4"	0	184	3833	3692
3	5	5	"lytB"	"63Secret_O4"	0	185	3538	3404
3	6	5	"phtE"	"45Secret_C8"	0	186	5775	5652
3	7	5	"spr0931"	"36Secret_G8"	0	187	2015	1896
3	8	5	"lytC"	"56Secret_K8"	0	188	16115	15999
3	9	5	"nanB"	"58Secret_O8"	0	189	9533	9415
3	1	6	"phtE"	"45Secret_C8"	0	190	7332	7212
3	2	6	"spr0931"	"36Secret_G8"	0	191	3032	2904
3	3	6	"lytC"	"56Secret_K8"	0	192	20980	20850
3	4	6	"nanB"	"58Secret_O8"	0	193	11065	10937
3	5	6	"spr1875"	"7Secret_C12"	0	194	10244	10115
3	6	6	"galU"	"21Secret_G12"	0	195	5063	4936
3	7	6	"cbpA"	"5Secret_K12"	0	196	44871	44738
3	8	6	"gsp_781"	"2Secret_O12"	0	197	20892	20762
3	9	6	"Control_1"	"C16"	0	198	5549	5429
3	1	7	"galU"	"21Secret_G12"	0	199	5761	5642
3	2	7	"cbpA"	"5Secret_K12"	0	200	56814	56679
3	3	7	"gsp_781"	"2Secret_O12"	0	201	24287	24148
3	4	7	"Control_1"	"C16"	0	202	6088	5959
3	5	7	"Control_2"	"G16"	-50	203	144	20
3	6	7	"bloodAB"	"59Secret_C4"	0	204	3770	3647
3	7	7	"strH"	"32Secret_G4"	0	205	5001	4866
3	8	7	"lysM"	"50Secret_K4"	0	206	4198	4061
3	9	7	"lytB"	"63Secret_O4"	0	207	3952	3826
3	1	8	"bloodAB"	"59Secret_C4"	0	208	3846	3725
3	2	8	"strH"	"32Secret_G4"	0	209	5682	5548
3	3	8	"lysM"	"50Secret_K4"	0	210	4330	4194
3	4	8	"lytB"	"63Secret_O4"	0	211	4491	4358
3	5	8	"phtE"	"45Secret_C8"	0	212	7611	7489
3	6	8	"spr0931"	"36Secret_G8"	0	213	3230	3105
3	7	8	"lytC"	"56Secret_K8"	0	214	24565	24437
3	8	8	"nanB"	"58Secret_O8"	0	215	12885	12748
3	9	8	"spr1875"	"7Secret_C12"	0	216	11708	11573
4	1	1	"Control_10"	"P8"	-50	217	67	2
4	2	1	"Control_11"	"D12"	-50	218	65	1
4	3	1	"Control_12"	"H12"	0	219	90	26
4	4	1	"Buffer"	"Normaliz_L12"	-50	220	58	-4
4	5	1	"Buffer"	"Normaliz_P12"	-50	221	53	-2
4	6	1	"Control+"	"Rango0.2_D16"	0	222	2029	1966
4	7	1	"Control+"	"Rango0.1_H16"	0	223	421	363
4	8	1	"Buffer"	"Normaliz_L16"	-50	224	54	2
4	9	1	"Buffer"	"Normaliz_P16"	-50	225	52	2
4	1	2	"Control+"	"Rango0.2_D16"	0	226	2964	2855
4	2	2	"Control+"	"Rango0.1_H16"	0	227	341	274
4	3	2	"Control_3"	"D4"	0	228	334	275
4	4	2	"Control_4"	"H4"	-50	229	57	2
4	5	2	"Control_5"	"L4"	-50	230	56	1
4	6	2	"Control_6"	"P4"	-50	231	54	-4
4	7	2	"Control_7"	"D8"	-50	232	61	4
4	8	2	"Control_8"	"H8"	-50	233	55	0
4	9	2	"Control_9"	"L8"	-50	234	59	5
4	1	3	"Control_6"	"P4"	-50	235	80	-13
4	2	3	"Control_7"	"D8"	-50	236	68	0
4	3	3	"Control_8"	"H8"	-50	237	57	-2
4	4	3	"Control_9"	"L8"	-50	238	60	5
4	5	3	"Control_10"	"P8"	-50	239	56	2
4	6	3	"Control_11"	"D12"	0	240	72	18
4	7	3	"Control_12"	"H12"	0	241	147	91
4	8	3	"Buffer"	"Normaliz_L12"	-50	242	65	5
4	9	3	"Buffer"	"Normaliz_P12"	-50	243	61	3
4	1	4	"Control_11"	"D12"	-50	244	91	4
4	2	4	"Control_12"	"H12"	0	245	126	61
4	3	4	"Buffer"	"Normaliz_L12"	-50	246	62	1
4	4	4	"Buffer"	"Normaliz_P12"	-50	247	56	-3
4	5	4	"Control+"	"Rango0.2_D16"	0	248	2499	2442
4	6	4	"Control+"	"Rango0.1_H16"	0	249	3857	3797
4	7	4	"Control_3"	"D4"	0	250	1827	1764
4	8	4	"Control_4"	"H4"	-50	251	74	8
4	9	4	"Control_5"	"L4"	0	252	160	96
4	1	5	"Control+"	"Rango0.1_H16"	0	253	7025	6937
4	2	5	"Control_3"	"D4"	0	254	956	888
4	3	5	"Control_4"	"H4"	0	255	76	13
4	4	5	"Control_5"	"L4"	0	256	111	49
4	5	5	"Control_6"	"P4"	-50	257	57	-3
4	6	5	"Control_7"	"D8"	-50	258	75	12
4	7	5	"Control_8"	"H8"	0	259	69	4
4	8	5	"Control_9"	"L8"	0	260	95	25
4	9	5	"Control_10"	"P8"	0	261	97	32
4	1	6	"Control_7"	"D8"	-50	262	93	8
4	2	6	"Control_8"	"H8"	-50	263	68	0
4	3	6	"Control_9"	"L8"	-50	264	70	5
4	4	6	"Control_10"	"P8"	-50	265	69	5
4	5	6	"Control_11"	"D12"	0	266	91	31
4	6	6	"Control_12"	"H12"	0	267	219	155
4	7	6	"Buffer"	"Normaliz_L12"	-50	268	70	2
4	8	6	"Buffer"	"Normaliz_P12"	0	269	81	11
4	9	6	"Control+"	"Rango0.2_D16"	0	270	8467	8403
4	1	7	"Control_12"	"H12"	0	271	203	126
4	2	7	"Buffer"	"Normaliz_L12"	-50	272	71	2
4	3	7	"Buffer"	"Normaliz_P12"	-50	273	70	-1
4	4	7	"Control+"	"Rango0.2_D16"	0	274	5250	5159
4	5	7	"Control+"	"Rango0.1_H16"	0	275	705	633
4	6	7	"Control_3"	"D4"	0	276	1704	1637
4	7	7	"Control_4"	"H4"	-50	277	73	3
4	8	7	"Control_5"	"L4"	-50	278	81	10
4	9	7	"Control_6"	"P4"	-50	279	66	1
4	1	8	"Control_3"	"D4"	0	280	3052	2974
4	2	8	"Control_4"	"H4"	-50	281	74	5
4	3	8	"Control_5"	"L4"	0	282	145	79
4	4	8	"Control_6"	"P4"	-50	283	65	-6
4	5	8	"Control_7"	"D8"	-50	284	77	7
4	6	8	"Control_8"	"H8"	-50	285	65	-5
4	7	8	"Control_9"	"L8"	0	286	257	186
4	8	8	"Control_10"	"P8"	-50	287	85	13
4	9	8	"Control_11"	"D12"	0	288	119	52
5	1	1	"GADPH"	"68Cyt_M7"	0	289	5830	5715
5	2	1	"abc_sbp_2"	"30Lip_A11"	0	290	5144	5023
5	3	1	"abc_sbp"	"29Lip_E11"	0	291	5028	4909
5	4	1	"spr0174"	"79Lip_I11"	0	292	2473	2343
5	5	1	"aliA"	"10Lip_M11"	0	293	2477	2350
5	6	1	"slrA"	"17Lip_A15"	0	294	2962	2840
5	7	1	"spr0747"	"37Lip_E15"	0	295	8902	8778
5	8	1	"Buffer"	"Normaliz_I15"	0	296	162	44
5	9	1	"Buffer"	"Normaliz_M15"	-50	297	130	15
5	1	2	"slrA"	"17Lip_A15"	0	298	3171	3058
5	2	2	"spr0747"	"37Lip_E15"	0	299	9563	9445
5	3	2	"spxB"	"13Cyt_A3"	0	300	3637	3520
5	4	2	"clpP"	"66Cyt_E3"	0	301	12857	12730
5	5	2	"pavA"	"69Cyt_I3"	0	302	3940	3811
5	6	2	"eno"	"14Cyt_M3"	0	303	7919	7802
5	7	2	"PppA"	"70Cyt_A7"	0	304	4538	4394
5	8	2	"ply"	"11Cyt_E7"	0	305	59428	56531
5	9	2	"lytA"	"12Cyt_I7"	0	306	53891	53757
5	1	3	"eno"	"14Cyt_M3"	0	307	7921	7811
5	2	3	"PppA"	"70Cyt_A7"	0	308	5028	4910
5	3	3	"ply"	"11Cyt_E7"	0	309	54219	54098
5	4	3	"lytA"	"12Cyt_I7"	0	310	49710	49582
5	5	3	"GADPH"	"68Cyt_M7"	0	311	5835	5704
5	6	3	"abc_sbp_2"	"30Lip_A11"	0	312	4014	3896
5	7	3	"abc_sbp"	"29Lip_E11"	0	313	3943	3809
5	8	3	"spr0174"	"79Lip_I11"	0	314	2022	1871
5	9	3	"aliA"	"10Lip_M11"	0	315	2266	2146
5	1	4	"abc_sbp_2"	"30Lip_A11"	0	316	4171	4061
5	2	4	"abc_sbp"	"29Lip_E11"	0	317	4393	4275
5	3	4	"spr0174"	"79Lip_I11"	0	318	2276	2158
5	4	4	"aliA"	"10Lip_M11"	0	319	2050	1932
5	5	4	"slrA"	"17Lip_A15"	0	320	2459	2340
5	6	4	"spr0747"	"37Lip_E15"	0	321	8062	7944
5	7	4	"spxB"	"13Cyt_A3"	0	322	3073	2936
5	8	4	"clpP"	"66Cyt_E3"	0	323	12575	12445
5	9	4	"pavA"	"69Cyt_I3"	0	324	3471	3351
5	1	5	"spr0747"	"37Lip_E15"	0	325	7906	7798
5	2	5	"spxB"	"13Cyt_A3"	0	326	3134	3018
5	3	5	"clpP"	"66Cyt_E3"	0	327	12387	12269
5	4	5	"pavA"	"69Cyt_I3"	0	328	3726	3610
5	5	5	"eno"	"14Cyt_M3"	0	329	7290	7179
5	6	5	"PppA"	"70Cyt_A7"	0	330	4240	4111
5	7	5	"ply"	"11Cyt_E7"	0	331	56213	55919
5	8	5	"lytA"	"12Cyt_I7"	0	332	51759	51621
5	9	5	"GADPH"	"68Cyt_M7"	0	333	5821	5693
5	1	6	"PppA"	"70Cyt_A7"	0	334	4976	4873
5	2	6	"ply"	"11Cyt_E7"	0	335	46104	45985
5	3	6	"lytA"	"12Cyt_I7"	0	336	43788	43662
5	4	6	"GADPH"	"68Cyt_M7"	0	337	5673	5549
5	5	6	"abc_sbp_2"	"30Lip_A11"	0	338	4119	4006
5	6	6	"abc_sbp"	"29Lip_E11"	0	339	3824	3705
5	7	6	"spr0174"	"79Lip_I11"	0	340	2071	1942
5	8	6	"aliA"	"10Lip_M11"	0	341	2139	2024
5	9	6	"slrA"	"17Lip_A15"	0	342	2579	2463
5	1	7	"abc_sbp"	"29Lip_E11"	0	343	3638	3537
5	2	7	"spr0174"	"79Lip_I11"	0	344	2259	2139
5	3	7	"aliA"	"10Lip_M11"	0	345	2545	2421
5	4	7	"slrA"	"17Lip_A15"	0	346	2750	2626
5	5	7	"spr0747"	"37Lip_E15"	0	347	9093	8974
5	6	7	"spxB"	"13Cyt_A3"	0	348	3177	3061
5	7	7	"clpP"	"66Cyt_E3"	0	349	12256	12145
5	8	7	"pavA"	"69Cyt_I3"	0	350	3418	3309
5	9	7	"eno"	"14Cyt_M3"	0	351	7618	7507
5	1	8	"spxB"	"13Cyt_A3"	0	352	2930	2839
5	2	8	"clpP"	"66Cyt_E3"	0	353	10468	10362
5	3	8	"pavA"	"69Cyt_I3"	0	354	3545	3430
5	4	8	"eno"	"14Cyt_M3"	0	355	8344	8225
5	5	8	"PppA"	"70Cyt_A7"	0	356	4642	4517
5	6	8	"ply"	"11Cyt_E7"	0	357	54114	53988
5	7	8	"lytA"	"12Cyt_I7"	0	358	48401	48277
5	8	8	"GADPH"	"68Cyt_M7"	0	359	6016	5896
5	9	8	"abc_sbp_2"	"30Lip_A11"	0	360	4864	4745
6	1	1	"psaA"	"6Lip_N7"	0	361	16744	16654
6	2	1	"ABC_SBP"	"57Lip_B11"	0	362	2979	2903
6	3	1	"ABC_SBP"	"52Lip_F11"	0	363	631	560
6	4	1	"piuA"	"18Lip_J11"	0	364	4866	4796
6	5	1	"amiA"	"3Lip_N11"	0	365	461	393
6	6	1	"msmE"	"78Lip_B15"	0	366	294	230
6	7	1	"MalX"	"22Lip_F15"	0	367	813	749
6	8	1	"Buffer"	"Normaliz_J15"	-50	368	66	3
6	9	1	"Buffer"	"Normaliz_N15"	-50	369	64	2
6	1	2	"msmE"	"78Lip_B15"	0	370	1688	1598
6	2	2	"MalX"	"22Lip_F15"	0	371	3915	3835
6	3	2	"prsA_ppmA"	"16Lip_B3"	0	372	2670	2596
6	4	2	"lmb"	"33Lip_F3"	0	373	826	754
6	5	2	"piaA"	"15Lip_J3"	0	374	2888	2818
6	6	2	"phtA"	"55Lip_N3"	0	375	2114	2047
6	7	2	"glnH"	"28Lip_B7"	0	376	323	258
6	8	2	"pstS"	"80Lip_F7"	0	377	185	121
6	9	2	"aliB"	"1Lip_J7"	0	378	332	269
6	1	3	"phtA"	"55Lip_N3"	0	379	11855	11766
6	2	3	"glnH"	"28Lip_B7"	0	380	1958	1876
6	3	3	"pstS"	"80Lip_F7"	0	381	945	868
6	4	3	"aliB"	"1Lip_J7"	0	382	1325	1251
6	5	3	"psaA"	"6Lip_N7"	0	383	4282	4210
6	6	3	"ABC_SBP"	"57Lip_B11"	0	384	698	630
6	7	3	"ABC_SBP"	"52Lip_F11"	0	385	161	95
6	8	3	"piuA"	"18Lip_J11"	0	386	1088	1022
6	9	3	"amiA"	"3Lip_N11"	0	387	287	222
6	1	4	"ABC_SBP"	"57Lip_B11"	0	388	5328	5237
6	2	4	"ABC_SBP"	"52Lip_F11"	0	389	1431	1343
6	3	4	"piuA"	"18Lip_J11"	0	390	10205	10122
6	4	4	"amiA"	"3Lip_N11"	0	391	1053	972
6	5	4	"msmE"	"78Lip_B15"	0	392	476	401
6	6	4	"MalX"	"22Lip_F15"	0	393	1018	948
6	7	4	"prsA_ppmA"	"16Lip_B3"	0	394	476	408
6	8	4	"lmb"	"33Lip_F3"	0	395	285	217
6	9	4	"piaA"	"15Lip_J3"	0	396	1987	1918
6	1	5	"MalX"	"22Lip_F15"	0	397	8138	8041
6	2	5	"prsA_ppmA"	"16Lip_B3"	0	398	6876	6786
6	3	5	"lmb"	"33Lip_F3"	0	399	2364	2275
6	4	5	"piaA"	"15Lip_J3"	0	400	7494	7407
6	5	5	"phtA"	"55Lip_N3"	0	401	5559	5480
6	6	5	"glnH"	"28Lip_B7"	0	402	606	534
6	7	5	"pstS"	"80Lip_F7"	0	403	293	223
6	8	5	"aliB"	"1Lip_J7"	0	404	560	492
6	9	5	"psaA"	"6Lip_N7"	0	405	2903	2833
6	1	6	"glnH"	"28Lip_B7"	0	406	4114	4016
6	2	6	"pstS"	"80Lip_F7"	0	407	2188	2092
6	3	6	"aliB"	"1Lip_J7"	0	408	3610	3520
6	4	6	"psaA"	"6Lip_N7"	0	409	10978	10894
6	5	6	"ABC_SBP"	"57Lip_B11"	0	410	2196	2118
6	6	6	"ABC_SBP"	"52Lip_F11"	0	411	500	426
6	7	6	"piuA"	"18Lip_J11"	0	412	4253	4181
6	8	6	"amiA"	"3Lip_N11"	0	413	415	343
6	9	6	"msmE"	"78Lip_B15"	0	414	310	239
6	1	7	"ABC_SBP"	"52Lip_F11"	0	415	2277	2179
6	2	7	"piuA"	"18Lip_J11"	0	416	17751	17658
6	3	7	"amiA"	"3Lip_N11"	0	417	1893	1807
6	4	7	"msmE"	"78Lip_B15"	0	418	973	893
6	5	7	"MalX"	"22Lip_F15"	0	419	3575	3500
6	6	7	"prsA_ppmA"	"16Lip_B3"	0	420	2776	2703
6	7	7	"lmb"	"33Lip_F3"	0	421	829	756
6	8	7	"piaA"	"15Lip_J3"	0	422	3200	3128
6	9	7	"phtA"	"55Lip_N3"	0	423	2241	2173
6	1	8	"prsA_ppmA"	"16Lip_B3"	0	424	8023	7935
6	2	8	"lmb"	"33Lip_F3"	0	425	2956	2877
6	3	8	"piaA"	"15Lip_J3"	0	426	9842	9767
6	4	8	"phtA"	"55Lip_N3"	0	427	7344	7272
6	5	8	"glnH"	"28Lip_B7"	0	428	1318	1249
6	6	8	"pstS"	"80Lip_F7"	0	429	676	608
6	7	8	"aliB"	"1Lip_J7"	0	430	1009	943
6	8	8	"psaA"	"6Lip_N7"	0	431	3416	3349
6	9	8	"ABC_SBP"	"57Lip_B11"	0	432	606	542
7	1	1	"cbpF"	"74N_term_wCS_O7"	0	433	3277	3177
7	2	1	"spr0693"	"34N_term_C11"	0	434	24598	24496
7	3	1	"ezrA"	"75N_term_G11"	0	435	4116	4016
7	4	1	"pepXP"	"72N_term_K11"	0	436	4191	4094
7	5	1	"phtD"	"44N_term_O11"	0	437	3649	3553
7	6	1	"phpA"	"27N_term_C15"	0	438	28067	27968
7	7	1	"srtA"	"64N_term_wCS_G15"	0	439	4359	4261
7	8	1	"Buffer"	"Normaliz_K15"	-50	440	101	4
7	9	1	"Buffer"	"Normaliz_O15"	-50	441	102	0
7	1	2	"phpA"	"27N_term_C15"	0	442	24931	24817
7	2	2	"srtA"	"64N_term_wCS_G15"	0	443	4602	4492
7	3	2	"adcA"	"23Lip_C3"	0	444	3010	2901
7	4	2	"sp_2093"	"76N_term_G3"	0	445	2548	2442
7	5	2	"comB"	"54N_term_K3"	0	446	2488	2380
7	6	2	"pspA"	"4N_term_O3"	0	447	2939	2826
7	7	2	"pbpX"	"41N_term_C7"	0	448	4303	4194
7	8	2	"pbpA"	"9N_term_G7"	0	449	971	866
7	9	2	"spr0334"	"42Cyt_TMH_K7"	0	450	5854	5745
7	1	3	"pspA"	"4N_term_O3"	0	451	2916	2796
7	2	3	"pbpX"	"41N_term_C7"	0	452	4644	4529
7	3	3	"pbpA"	"9N_term_G7"	0	453	1055	934
7	4	3	"spr0334"	"42Cyt_TMH_K7"	0	454	6408	6289
7	5	3	"cbpF"	"74N_term_wCS_O7"	0	455	3061	2940
7	6	3	"spr0693"	"34N_term_C11"	0	456	23974	23845
7	7	3	"ezrA"	"75N_term_G11"	0	457	3742	3622
7	8	3	"pepXP"	"72N_term_K11"	0	458	3765	3645
7	9	3	"phtD"	"44N_term_O11"	0	459	3590	3463
7	1	4	"spr0693"	"34N_term_C11"	0	460	25621	25497
7	2	4	"ezrA"	"75N_term_G11"	0	461	3903	3786
7	3	4	"pepXP"	"72N_term_K11"	0	462	3465	3344
7	4	4	"phtD"	"44N_term_O11"	0	463	3485	3360
7	5	4	"phpA"	"27N_term_C15"	0	464	23254	23132
7	6	4	"srtA"	"64N_term_wCS_G15"	0	465	4230	4109
7	7	4	"adcA"	"23Lip_C3"	0	466	2412	2295
7	8	4	"sp_2093"	"76N_term_G3"	0	467	2059	1951
7	9	4	"comB"	"54N_term_K3"	0	468	2139	2006
7	1	5	"srtA"	"64N_term_wCS_G15"	0	469	4436	4309
7	2	5	"adcA"	"23Lip_C3"	0	470	2739	2617
7	3	5	"sp_2093"	"76N_term_G3"	0	471	2150	2030
7	4	5	"comB"	"54N_term_K3"	0	472	1821	1701
7	5	5	"pspA"	"4N_term_O3"	0	473	2379	2256
7	6	5	"pbpX"	"41N_term_C7"	0	474	3873	3743
7	7	5	"pbpA"	"9N_term_G7"	0	475	901	772
7	8	5	"spr0334"	"42Cyt_TMH_K7"	0	476	5472	5366
7	9	5	"cbpF"	"74N_term_wCS_O7"	0	477	2841	2736
7	1	6	"pbpX"	"41N_term_C7"	0	478	4407	4278
7	2	6	"pbpA"	"9N_term_G7"	0	479	1022	880
7	3	6	"spr0334"	"42Cyt_TMH_K7"	0	480	6077	5920
7	4	6	"cbpF"	"74N_term_wCS_O7"	0	481	2536	2367
7	5	6	"spr0693"	"34N_term_C11"	0	482	14110	13902
7	6	6	"ezrA"	"75N_term_G11"	0	483	3206	3035
7	7	6	"pepXP"	"72N_term_K11"	0	484	3042	2906
7	8	6	"phtD"	"44N_term_O11"	0	485	3307	3196
7	9	6	"phpA"	"27N_term_C15"	0	486	23625	23524
7	1	7	"ezrA"	"75N_term_G11"	0	487	3854	3724
7	2	7	"pepXP"	"72N_term_K11"	0	488	3488	3318
7	3	7	"phtD"	"44N_term_O11"	0	489	3220	3034
7	4	7	"phpA"	"27N_term_C15"	0	490	20016	19817
7	5	7	"srtA"	"64N_term_wCS_G15"	0	491	3643	3407
7	6	7	"adcA"	"23Lip_C3"	0	492	2387	2161
7	7	7	"sp_2093"	"76N_term_G3"	0	493	1898	1760
7	8	7	"comB"	"54N_term_K3"	0	494	1871	1765
7	9	7	"pspA"	"4N_term_O3"	0	495	2487	2388
7	1	8	"adcA"	"23Lip_C3"	0	496	2558	2431
7	2	8	"sp_2093"	"76N_term_G3"	0	497	1761	1623
7	3	8	"comB"	"54N_term_K3"	0	498	1710	1545
7	4	8	"pspA"	"4N_term_O3"	0	499	2632	2456
7	5	8	"pbpX"	"41N_term_C7"	0	500	3656	3466
7	6	8	"pbpA"	"9N_term_G7"	0	501	1165	953
7	7	8	"spr0334"	"42Cyt_TMH_K7"	0	502	5857	5662
7	8	8	"cbpF"	"74N_term_wCS_O7"	0	503	3083	2971
7	9	8	"spr0693"	"34N_term_C11"	0	504	24415	24310
8	1	1	"pbp1b"	"47Cyt_TMH_P7"	0	505	7070	6944
8	2	1	"pcpA"	"62N_term_wCS_D11"	0	506	1187	1061
8	3	1	"sphtra"	"8N_term_H11"	0	507	552	417
8	4	1	"cps4C"	"97Mult_L11"	0	508	2690	2542
8	5	1	"rrgB"	"95Mult_P11"	0	509	1279	1119
8	6	1	"TMP"	"96Mult_D15"	0	510	2381	2226
8	7	1	"LambdaSa04"	"94Mult_H15"	0	511	377	237
8	8	1	"Buffer"	"Normaliz_L15"	-50	512	109	-6
8	9	1	"Buffer"	"Normaliz_P15"	-50	513	93	5
8	1	2	"TMP"	"96Mult_D15"	0	514	2266	2145
8	2	2	"LambdaSa04"	"94Mult_H15"	0	515	338	214
8	3	2	"potD"	"65N_term_D3"	0	516	6724	6594
8	4	2	"pgdA"	"40N_term_H3"	0	517	6160	6019
8	5	2	"spr1370"	"38Cyt_TMH_L3"	0	518	37445	37307
8	6	2	"spr1418"	"82N_term_P3"	0	519	8156	8031
8	7	2	"stkP"	"67Cyt_TMH_D7"	0	520	17873	17755
8	8	2	"spr1584"	"83N_term_H7"	0	521	16578	16472
8	9	2	"pbp2A"	"53N_term_L7"	0	522	3183	3096
8	1	3	"spr1418"	"82N_term_P3"	0	523	9044	8926
8	2	3	"stkP"	"67Cyt_TMH_D7"	0	524	20077	19955
8	3	3	"spr1584"	"83N_term_H7"	0	525	22387	22250
8	4	3	"pbp2A"	"53N_term_L7"	0	526	4867	4710
8	5	3	"pbp1b"	"47Cyt_TMH_P7"	0	527	5688	5553
8	6	3	"pcpA"	"62N_term_wCS_D11"	0	528	944	827
8	7	3	"sphtra"	"8N_term_H11"	0	529	413	303
8	8	3	"cps4C"	"97Mult_L11"	0	530	1844	1739
8	9	3	"rrgB"	"95Mult_P11"	0	531	869	778
8	1	4	"pcpA"	"62N_term_wCS_D11"	0	532	893	786
8	2	4	"sphtra"	"8N_term_H11"	0	533	458	338
8	3	4	"cps4C"	"97Mult_L11"	0	534	2171	2014
8	4	4	"rrgB"	"95Mult_P11"	0	535	1149	972
8	5	4	"TMP"	"96Mult_D15"	0	536	1477	1343
8	6	4	"LambdaSa04"	"94Mult_H15"	0	537	308	194
8	7	4	"potD"	"65N_term_D3"	0	538	5393	5282
8	8	4	"pgdA"	"40N_term_H3"	0	539	4858	4753
8	9	4	"spr1370"	"38Cyt_TMH_L3"	0	540	22246	22157
8	1	5	"LambdaSa04"	"94Mult_H15"	0	541	274	170
8	2	5	"potD"	"65N_term_D3"	0	542	5954	5823
8	3	5	"pgdA"	"40N_term_H3"	0	543	6025	5863
8	4	5	"spr1370"	"38Cyt_TMH_L3"	0	544	36745	36575
8	5	5	"spr1418"	"82N_term_P3"	0	545	7433	7305
8	6	5	"stkP"	"67Cyt_TMH_D7"	0	546	17469	17353
8	7	5	"spr1584"	"83N_term_H7"	0	547	17306	17196
8	8	5	"pbp2A"	"53N_term_L7"	0	548	3686	3585
8	9	5	"pbp1b"	"47Cyt_TMH_P7"	0	549	3931	3845
8	1	6	"stkP"	"67Cyt_TMH_D7"	0	550	20105	19991
8	2	6	"spr1584"	"83N_term_H7"	0	551	21151	21028
8	3	6	"pbp2A"	"53N_term_L7"	0	552	4971	4835
8	4	6	"pbp1b"	"47Cyt_TMH_P7"	0	553	5843	5711
8	5	6	"pcpA"	"62N_term_wCS_D11"	0	554	988	870
8	6	6	"sphtra"	"8N_term_H11"	0	555	393	276
8	7	6	"cps4C"	"97Mult_L11"	0	556	1745	1633
8	8	6	"rrgB"	"95Mult_P11"	0	557	821	719
8	9	6	"TMP"	"96Mult_D15"	0	558	1435	1350
8	1	7	"sphtra"	"8N_term_H11"	0	559	417	306
8	2	7	"cps4C"	"97Mult_L11"	0	560	2313	2182
8	3	7	"rrgB"	"95Mult_P11"	0	561	1111	986
8	4	7	"TMP"	"96Mult_D15"	0	562	1997	1882
8	5	7	"LambdaSa04"	"94Mult_H15"	0	563	318	193
8	6	7	"potD"	"65N_term_D3"	0	564	5092	4971
8	7	7	"pgdA"	"40N_term_H3"	0	565	4308	4201
8	8	7	"spr1370"	"38Cyt_TMH_L3"	0	566	22170	22074
8	9	7	"spr1418"	"82N_term_P3"	0	567	4891	4812
8	1	8	"potD"	"65N_term_D3"	0	568	7417	7292
8	2	8	"pgdA"	"40N_term_H3"	0	569	6893	6750
8	3	8	"spr1370"	"38Cyt_TMH_L3"	0	570	39030	38907
8	4	8	"spr1418"	"82N_term_P3"	0	571	7913	7808
8	5	8	"stkP"	"67Cyt_TMH_D7"	0	572	16691	16579
8	6	8	"spr1584"	"83N_term_H7"	0	573	16496	16394
8	7	8	"pbp2A"	"53N_term_L7"	0	574	3358	3267
8	8	8	"pbp1b"	"47Cyt_TMH_P7"	0	575	3549	3468
8	9	8	"pcpA"	"62N_term_wCS_D11"	0	576	528	458
