# Supplementary material for: Data in support of proteomic analysis of pneumococcal pediatric clinical isolates to construct a protein array
Source: Data Brief. 2016 Feb 5;6:917–22. doi: 10.1016/j.dib.2016.01.057 (PMC4758182; doi:10.1016/j.dib.2016.01.057)
Supplement: Supplementary file 4 — Supplementary material [file mmc4.zip › Protein array raw data/IgG/C2_S54bis_IgG-Cy3.txt]

ATF	1.0
31	9    
"Type=GenePix Export 3"
"DateTime=2014/04/08 14:13:11"
"Settings=C:\Documents and Settings\Usuario\Escritorio\Datos Usuarios\Alfonso\Resultados ensayo\Abril 2014\Escaneado_08-04-14\Suero 54bis\S53bis_IgG-Cy3.gps"
"GalFile=C:\Documents and Settings\Usuario\Escritorio\Datos Usuarios\Alfonso\Gals\Gal_Alfonso.2.gal"
"PixelSize=5"
"Wavelengths=n/a	532"
"ImageFiles=n/a	C:\Documents and Settings\Usuario\Escritorio\Datos Usuarios\Alfonso\Resultados ensayo\Abril 2014\Escaneado_08-04-14\Suero 54bis\S54bis_IgG-Cy3.tif 1"
"NormalizationMethod=None"
"NormalizationFactors=n/a	1"
"JpegImage="
"StdDev=Type 1"
"RatioFormulations=W1/W2 (/532)"
"Barcode="
"BackgroundSubtraction=LocalFeature"
"ImageOrigin=0, 0"
"JpegOrigin=3340, 2135"
"Creator=GenePix Pro 4.1.1.4"
"Scanner=GenePix 4000B [92870]"
"FocusPosition=0"
"Temperature=31.7"
"LinesAveraged=1"
"Comment="
"PMTGain=n/a	450"
"ScanPower=n/a	100"
"LaserPower=n/a	2.86"
"LaserOnTime=n/a	42901"
"Filters=n/a	"
"ScanRegion=624,392,3824,1816"
"Supplier=BioRobotics"
"ArrayerSoftwareName=TAS Application Suite (MicroGrid II)"
"ArrayerSoftwareVersion=2.2.2.5"
"Block"	"Column"	"Row"	"Name"	"ID"	"Flags"	"Index"	"F532 Median"	"F532 Median - B532"
1	1	1	"ABC_N/P"	"90Mult_M8"	0	1	430	218
1	2	1	"spr1221"	"99Mult_A12"	0	2	336	178
1	3	1	"spr1403"	"91Mult_E12"	0	3	343	200
1	4	1	"spr1496"	"92Mult_I12"	0	4	245	112
1	5	1	"ABC_NP"	"100Mult_M12"	0	5	371	242
1	6	1	"SP_0462"	"77CellW_A16"	0	6	442	309
1	7	1	"SP_0464"	"81CellW_E16"	0	7	397	266
1	8	1	"Buffer"	"Normaliz_I16"	-50	8	130	7
1	9	1	"Buffer"	"Normaliz_M16"	-50	9	126	7
1	1	2	"SP_0462"	"77CellW_A16"	0	10	925	655
1	2	2	"SP_0464"	"81CellW_E16"	0	11	481	264
1	3	2	"fstH"	"84Mult_A4"	0	12	729	559
1	4	2	"comA"	"85Mult_E4"	0	13	284	125
1	5	2	"zmpB"	"86Mult_I4"	0	14	243	88
1	6	2	"spr0601"	"98Mult_M4"	0	15	302	149
1	7	2	"celB"	"87Mult_A8"	0	16	324	170
1	8	2	"iga"	"88Mult_E8"	0	17	458	322
1	9	2	"glnP"	"89Mult_I8"	0	18	203	80
1	1	3	"spr0601"	"98Mult_M4"	0	19	518	274
1	2	3	"celB"	"87Mult_A8"	0	20	476	228
1	3	3	"iga"	"88Mult_E8"	0	21	458	254
1	4	3	"glnP"	"89Mult_I8"	-50	22	231	56
1	5	3	"ABC_N/P"	"90Mult_M8"	0	23	333	167
1	6	3	"spr1221"	"99Mult_A12"	0	24	425	256
1	7	3	"spr1403"	"91Mult_E12"	0	25	377	214
1	8	3	"spr1496"	"92Mult_I12"	0	26	317	168
1	9	3	"ABC_NP"	"100Mult_M12"	0	27	717	583
1	1	4	"spr1221"	"99Mult_A12"	0	28	559	364
1	2	4	"spr1403"	"91Mult_E12"	0	29	568	317
1	3	4	"spr1496"	"92Mult_I12"	0	30	468	227
1	4	4	"ABC_NP"	"100Mult_M12"	0	31	687	469
1	5	4	"SP_0462"	"77CellW_A16"	0	32	525	331
1	6	4	"SP_0464"	"81CellW_E16"	0	33	412	215
1	7	4	"fstH"	"84Mult_A4"	0	34	929	748
1	8	4	"comA"	"85Mult_E4"	0	35	581	424
1	9	4	"zmpB"	"86Mult_I4"	0	36	364	221
1	1	5	"SP_0464"	"81CellW_E16"	0	37	486	333
1	2	5	"fstH"	"84Mult_A4"	0	38	907	669
1	3	5	"comA"	"85Mult_E4"	0	39	568	302
1	4	5	"zmpB"	"86Mult_I4"	0	40	466	218
1	5	5	"spr0601"	"98Mult_M4"	0	41	340	123
1	6	5	"celB"	"87Mult_A8"	0	42	325	123
1	7	5	"iga"	"88Mult_E8"	0	43	549	368
1	8	5	"glnP"	"89Mult_I8"	0	44	240	78
1	9	5	"ABC_N/P"	"90Mult_M8"	0	45	383	238
1	1	6	"celB"	"87Mult_A8"	0	46	347	202
1	2	6	"iga"	"88Mult_E8"	0	47	498	311
1	3	6	"glnP"	"89Mult_I8"	0	48	352	116
1	4	6	"ABC_N/P"	"90Mult_M8"	0	49	469	211
1	5	6	"spr1221"	"99Mult_A12"	0	50	483	237
1	6	6	"spr1403"	"91Mult_E12"	0	51	555	330
1	7	6	"spr1496"	"92Mult_I12"	0	52	406	199
1	8	6	"ABC_NP"	"100Mult_M12"	0	53	673	486
1	9	6	"SP_0462"	"77CellW_A16"	0	54	678	530
1	1	7	"spr1403"	"91Mult_E12"	0	55	455	308
1	2	7	"spr1496"	"92Mult_I12"	0	56	308	134
1	3	7	"ABC_NP"	"100Mult_M12"	0	57	726	517
1	4	7	"SP_0462"	"77CellW_A16"	0	58	623	381
1	5	7	"SP_0464"	"81CellW_E16"	0	59	446	200
1	6	7	"fstH"	"84Mult_A4"	0	60	978	743
1	7	7	"comA"	"85Mult_E4"	0	61	492	270
1	8	7	"zmpB"	"86Mult_I4"	0	62	372	173
1	9	7	"spr0601"	"98Mult_M4"	0	63	280	125
1	1	8	"fstH"	"84Mult_A4"	0	64	830	691
1	2	8	"comA"	"85Mult_E4"	0	65	421	276
1	3	8	"zmpB"	"86Mult_I4"	0	66	309	152
1	4	8	"spr0601"	"98Mult_M4"	0	67	298	110
1	5	8	"celB"	"87Mult_A8"	0	68	376	159
1	6	8	"iga"	"88Mult_E8"	0	69	721	494
1	7	8	"glnP"	"89Mult_I8"	0	70	359	139
1	8	8	"ABC_N/P"	"90Mult_M8"	0	71	415	215
1	9	8	"spr1221"	"99Mult_A12"	0	72	517	362
2	1	1	"lytB"	"31CellW_N8"	0	73	394	287
2	2	1	"prtA"	"20CellW_B12"	0	74	888	770
2	3	1	"bgaA"	"43CellW_F12"	0	75	372	245
2	4	1	"nanA"	"46CellW_J12"	0	76	269	155
2	5	1	"spr1652/pfbA"	"25CellW_N12"	0	77	274	165
2	6	1	"nisP"	"39CellW_B16"	0	78	373	251
2	7	1	"spr1906"	"73CellW_F16"	0	79	433	308
2	8	1	"Buffer"	"Normaliz_J16"	-50	80	129	4
2	9	1	"Buffer"	"Normaliz_N16"	-50	81	120	1
2	1	2	"nisP"	"39CellW_B16"	0	82	321	217
2	2	2	"spr1906"	"73CellW_F16"	0	83	238	124
2	3	2	"psrP"	"71CellW_B4"	0	84	223	104
2	4	2	"pblB_nt"	"48CellW_F4"	0	85	197	81
2	5	2	"pblB_ct"	"49CellW_J4"	0	86	692	566
2	6	2	"spr0075/pfbB"	"24CellW_N4"	0	87	949	816
2	7	2	"pulA"	"19CellW_B8"	0	88	1202	1064
2	8	2	"hysA"	"51CellW_F8"	0	89	2575	2433
2	9	2	"spr0328"	"26CellW_J8"	0	90	938	811
2	1	3	"spr0075/pfbB"	"24CellW_N4"	0	91	644	539
2	2	3	"pulA"	"19CellW_B8"	0	92	443	329
2	3	3	"hysA"	"51CellW_F8"	0	93	540	425
2	4	3	"spr0328"	"26CellW_J8"	0	94	233	117
2	5	3	"lytB"	"31CellW_N8"	0	95	269	144
2	6	3	"prtA"	"20CellW_B12"	0	96	1273	1145
2	7	3	"bgaA"	"43CellW_F12"	0	97	537	392
2	8	3	"nanA"	"46CellW_J12"	0	98	719	567
2	9	3	"spr1652/pfbA"	"25CellW_N12"	0	99	805	681
2	1	4	"prtA"	"20CellW_B12"	0	100	905	790
2	2	4	"bgaA"	"43CellW_F12"	0	101	330	214
2	3	4	"nanA"	"46CellW_J12"	0	102	277	161
2	4	4	"spr1652/pfbA"	"25CellW_N12"	0	103	225	109
2	5	4	"nisP"	"39CellW_B16"	0	104	267	142
2	6	4	"spr1906"	"73CellW_F16"	0	105	281	150
2	7	4	"psrP"	"71CellW_B4"	0	106	1084	890
2	8	4	"pblB_nt"	"48CellW_F4"	0	107	791	633
2	9	4	"pblB_ct"	"49CellW_J4"	0	108	2584	2460
2	1	5	"spr1906"	"73CellW_F16"	0	109	267	155
2	2	5	"psrP"	"71CellW_B4"	0	110	263	143
2	3	5	"pblB_nt"	"48CellW_F4"	0	111	196	79
2	4	5	"pblB_ct"	"49CellW_J4"	0	112	566	448
2	5	5	"spr0075/pfbB"	"24CellW_N4"	0	113	727	603
2	6	5	"pulA"	"19CellW_B8"	0	114	830	699
2	7	5	"hysA"	"51CellW_F8"	0	115	1362	1219
2	8	5	"spr0328"	"26CellW_J8"	0	116	728	584
2	9	5	"lytB"	"31CellW_N8"	0	117	675	553
2	1	6	"pulA"	"19CellW_B8"	0	118	615	504
2	2	6	"hysA"	"51CellW_F8"	0	119	591	469
2	3	6	"spr0328"	"26CellW_J8"	0	120	247	123
2	4	6	"lytB"	"31CellW_N8"	0	121	250	126
2	5	6	"prtA"	"20CellW_B12"	0	122	1112	983
2	6	6	"bgaA"	"43CellW_F12"	0	123	517	384
2	7	6	"nanA"	"46CellW_J12"	0	124	616	477
2	8	6	"spr1652/pfbA"	"25CellW_N12"	0	125	691	551
2	9	6	"nisP"	"39CellW_B16"	0	126	692	570
2	1	7	"bgaA"	"43CellW_F12"	0	127	405	289
2	2	7	"nanA"	"46CellW_J12"	0	128	307	177
2	3	7	"spr1652/pfbA"	"25CellW_N12"	0	129	272	146
2	4	7	"nisP"	"39CellW_B16"	0	130	245	124
2	5	7	"spr1906"	"73CellW_F16"	0	131	272	144
2	6	7	"psrP"	"71CellW_B4"	0	132	907	752
2	7	7	"pblB_nt"	"48CellW_F4"	0	133	587	419
2	8	7	"pblB_ct"	"49CellW_J4"	0	134	2441	2290
2	9	7	"spr0075/pfbB"	"24CellW_N4"	0	135	2359	2232
2	1	8	"psrP"	"71CellW_B4"	0	136	407	287
2	2	8	"pblB_nt"	"48CellW_F4"	0	137	253	125
2	3	8	"pblB_ct"	"49CellW_J4"	0	138	712	594
2	4	8	"spr0075/pfbB"	"24CellW_N4"	0	139	725	612
2	5	8	"pulA"	"19CellW_B8"	0	140	615	506
2	6	8	"hysA"	"51CellW_F8"	0	141	1080	961
2	7	8	"spr0328"	"26CellW_J8"	0	142	637	508
2	8	8	"lytB"	"31CellW_N8"	0	143	685	547
2	9	8	"prtA"	"20CellW_B12"	0	144	3693	3550
3	1	1	"nanB"	"58Secret_O8"	0	145	1593	1478
3	2	1	"spr1875"	"7Secret_C12"	0	146	940	824
3	3	1	"galU"	"21Secret_G12"	0	147	416	298
3	4	1	"cbpA"	"5Secret_K12"	0	148	3715	3591
3	5	1	"gsp_781"	"2Secret_O12"	0	149	2514	2391
3	6	1	"Control_1"	"C16"	0	150	558	430
3	7	1	"Control_2"	"G16"	-50	151	166	39
3	8	1	"Buffer"	"Normaliz_K16"	-50	152	108	-7
3	9	1	"Buffer"	"Normaliz_O16"	-50	153	106	-1
3	1	2	"Control_1"	"C16"	0	154	878	750
3	2	2	"Control_2"	"G16"	-50	155	132	-3
3	3	2	"bloodAB"	"59Secret_C4"	0	156	528	392
3	4	2	"strH"	"32Secret_G4"	0	157	551	410
3	5	2	"lysM"	"50Secret_K4"	0	158	652	510
3	6	2	"lytB"	"63Secret_O4"	0	159	712	561
3	7	2	"phtE"	"45Secret_C8"	0	160	1029	871
3	8	2	"spr0931"	"36Secret_G8"	0	161	831	688
3	9	2	"lytC"	"56Secret_K8"	0	162	2810	2688
3	1	3	"lytB"	"63Secret_O4"	0	163	700	582
3	2	3	"phtE"	"45Secret_C8"	0	164	731	594
3	3	3	"spr0931"	"36Secret_G8"	0	165	423	278
3	4	3	"lytC"	"56Secret_K8"	0	166	2082	1934
3	5	3	"nanB"	"58Secret_O8"	0	167	1583	1438
3	6	3	"spr1875"	"7Secret_C12"	0	168	1371	1221
3	7	3	"galU"	"21Secret_G12"	0	169	1037	883
3	8	3	"cbpA"	"5Secret_K12"	0	170	6982	6837
3	9	3	"gsp_781"	"2Secret_O12"	0	171	3934	3806
3	1	4	"spr1875"	"7Secret_C12"	0	172	1366	1257
3	2	4	"galU"	"21Secret_G12"	0	173	810	676
3	3	4	"cbpA"	"5Secret_K12"	0	174	4253	4102
3	4	4	"gsp_781"	"2Secret_O12"	0	175	3168	3015
3	5	4	"Control_1"	"C16"	0	176	968	828
3	6	4	"Control_2"	"G16"	-50	177	152	16
3	7	4	"bloodAB"	"59Secret_C4"	0	178	994	846
3	8	4	"strH"	"32Secret_G4"	0	179	888	741
3	9	4	"lysM"	"50Secret_K4"	0	180	1400	1266
3	1	5	"Control_2"	"G16"	0	181	174	65
3	2	5	"bloodAB"	"59Secret_C4"	0	182	759	631
3	3	5	"strH"	"32Secret_G4"	0	183	705	557
3	4	5	"lysM"	"50Secret_K4"	0	184	817	661
3	5	5	"lytB"	"63Secret_O4"	0	185	811	667
3	6	5	"phtE"	"45Secret_C8"	0	186	942	795
3	7	5	"spr0931"	"36Secret_G8"	0	187	811	643
3	8	5	"lytC"	"56Secret_K8"	0	188	2951	2803
3	9	5	"nanB"	"58Secret_O8"	0	189	2621	2486
3	1	6	"phtE"	"45Secret_C8"	0	190	901	784
3	2	6	"spr0931"	"36Secret_G8"	0	191	571	430
3	3	6	"lytC"	"56Secret_K8"	0	192	2029	1873
3	4	6	"nanB"	"58Secret_O8"	0	193	1351	1185
3	5	6	"spr1875"	"7Secret_C12"	0	194	1226	1059
3	6	6	"galU"	"21Secret_G12"	0	195	814	648
3	7	6	"cbpA"	"5Secret_K12"	0	196	7093	6922
3	8	6	"gsp_781"	"2Secret_O12"	0	197	4058	3909
3	9	6	"Control_1"	"C16"	0	198	1535	1393
3	1	7	"galU"	"21Secret_G12"	0	199	919	804
3	2	7	"cbpA"	"5Secret_K12"	0	200	4552	4410
3	3	7	"gsp_781"	"2Secret_O12"	0	201	2488	2335
3	4	7	"Control_1"	"C16"	0	202	1296	1133
3	5	7	"Control_2"	"G16"	0	203	318	145
3	6	7	"bloodAB"	"59Secret_C4"	0	204	1012	849
3	7	7	"strH"	"32Secret_G4"	0	205	781	619
3	8	7	"lysM"	"50Secret_K4"	0	206	1359	1201
3	9	7	"lytB"	"63Secret_O4"	0	207	1564	1422
3	1	8	"bloodAB"	"59Secret_C4"	0	208	862	750
3	2	8	"strH"	"32Secret_G4"	0	209	611	488
3	3	8	"lysM"	"50Secret_K4"	0	210	699	562
3	4	8	"lytB"	"63Secret_O4"	0	211	829	675
3	5	8	"phtE"	"45Secret_C8"	0	212	1198	1041
3	6	8	"spr0931"	"36Secret_G8"	0	213	873	728
3	7	8	"lytC"	"56Secret_K8"	0	214	2404	2264
3	8	8	"nanB"	"58Secret_O8"	0	215	2197	2039
3	9	8	"spr1875"	"7Secret_C12"	0	216	2351	2210
4	1	1	"Control_10"	"P8"	-50	217	128	9
4	2	1	"Control_11"	"D12"	0	218	418	297
4	3	1	"Control_12"	"H12"	-50	219	135	12
4	4	1	"Buffer"	"Normaliz_L12"	-50	220	137	7
4	5	1	"Buffer"	"Normaliz_P12"	-50	221	147	0
4	6	1	"Control+"	"Rango0.2_D16"	0	222	2167	2009
4	7	1	"Control+"	"Rango0.1_H16"	0	223	166	39
4	8	1	"Buffer"	"Normaliz_L16"	-50	224	126	2
4	9	1	"Buffer"	"Normaliz_P16"	-50	225	122	2
4	1	2	"Control+"	"Rango0.2_D16"	0	226	716	583
4	2	2	"Control+"	"Rango0.1_H16"	0	227	164	21
4	3	2	"Control_3"	"D4"	-50	228	126	-11
4	4	2	"Control_4"	"H4"	-50	229	143	7
4	5	2	"Control_5"	"L4"	0	230	192	57
4	6	2	"Control_6"	"P4"	-50	231	116	-11
4	7	2	"Control_7"	"D8"	-50	232	129	9
4	8	2	"Control_8"	"H8"	-50	233	122	3
4	9	2	"Control_9"	"L8"	-50	234	126	11
4	1	3	"Control_6"	"P4"	-50	235	174	10
4	2	3	"Control_7"	"D8"	-50	236	196	33
4	3	3	"Control_8"	"H8"	-50	237	168	8
4	4	3	"Control_9"	"L8"	-50	238	158	10
4	5	3	"Control_10"	"P8"	-50	239	141	7
4	6	3	"Control_11"	"D12"	0	240	1697	1568
4	7	3	"Control_12"	"H12"	-50	241	137	16
4	8	3	"Buffer"	"Normaliz_L12"	0	242	118	2
4	9	3	"Buffer"	"Normaliz_P12"	-50	243	127	13
4	1	4	"Control_11"	"D12"	-50	244	339	151
4	2	4	"Control_12"	"H12"	-50	245	196	3
4	3	4	"Buffer"	"Normaliz_L12"	-50	246	190	7
4	4	4	"Buffer"	"Normaliz_P12"	-50	247	179	15
4	5	4	"Control+"	"Rango0.2_D16"	0	248	1930	1796
4	6	4	"Control+"	"Rango0.1_H16"	0	249	236	112
4	7	4	"Control_3"	"D4"	-50	250	112	-6
4	8	4	"Control_4"	"H4"	-50	251	120	6
4	9	4	"Control_5"	"L4"	0	252	166	54
4	1	5	"Control+"	"Rango0.1_H16"	0	253	278	80
4	2	5	"Control_3"	"D4"	-50	254	176	-22
4	3	5	"Control_4"	"H4"	-50	255	188	3
4	4	5	"Control_5"	"L4"	-50	256	203	31
4	5	5	"Control_6"	"P4"	-50	257	129	-5
4	6	5	"Control_7"	"D8"	-50	258	117	7
4	7	5	"Control_8"	"H8"	-50	259	111	2
4	8	5	"Control_9"	"L8"	-50	260	117	3
4	9	5	"Control_10"	"P8"	-50	261	121	9
4	1	6	"Control_7"	"D8"	-50	262	198	8
4	2	6	"Control_8"	"H8"	-50	263	171	-10
4	3	6	"Control_9"	"L8"	-50	264	193	11
4	4	6	"Control_10"	"P8"	-50	265	193	8
4	5	6	"Control_11"	"D12"	-50	266	139	3
4	6	6	"Control_12"	"H12"	0	267	234	125
4	7	6	"Buffer"	"Normaliz_L12"	-50	268	110	5
4	8	6	"Buffer"	"Normaliz_P12"	-50	269	121	6
4	9	6	"Control+"	"Rango0.2_D16"	0	270	3798	3680
4	1	7	"Control_12"	"H12"	0	271	340	132
4	2	7	"Buffer"	"Normaliz_L12"	-50	272	168	-9
4	3	7	"Buffer"	"Normaliz_P12"	-50	273	175	-7
4	4	7	"Control+"	"Rango0.2_D16"	0	274	1214	1046
4	5	7	"Control+"	"Rango0.1_H16"	0	275	146	29
4	6	7	"Control_3"	"D4"	-50	276	97	-4
4	7	7	"Control_4"	"H4"	-50	277	106	3
4	8	7	"Control_5"	"L4"	-50	278	122	12
4	9	7	"Control_6"	"P4"	-50	279	107	-3
4	1	8	"Control_3"	"D4"	-50	280	175	5
4	2	8	"Control_4"	"H4"	-50	281	141	11
4	3	8	"Control_5"	"L4"	-50	282	131	14
4	4	8	"Control_6"	"P4"	-50	283	131	29
4	5	8	"Control_7"	"D8"	-50	284	98	6
4	6	8	"Control_8"	"H8"	-50	285	92	-1
4	7	8	"Control_9"	"L8"	-50	286	113	14
4	8	8	"Control_10"	"P8"	-50	287	117	12
4	9	8	"Control_11"	"D12"	0	288	206	87
5	1	1	"GADPH"	"68Cyt_M7"	0	289	1706	1580
5	2	1	"abc_sbp_2"	"30Lip_A11"	0	290	1699	1563
5	3	1	"abc_sbp"	"29Lip_E11"	0	291	1316	1160
5	4	1	"spr0174"	"79Lip_I11"	0	292	868	724
5	5	1	"aliA"	"10Lip_M11"	0	293	899	762
5	6	1	"slrA"	"17Lip_A15"	0	294	1341	1202
5	7	1	"spr0747"	"37Lip_E15"	0	295	2120	1981
5	8	1	"Buffer"	"Normaliz_I15"	-50	296	160	26
5	9	1	"Buffer"	"Normaliz_M15"	0	297	211	77
5	1	2	"slrA"	"17Lip_A15"	0	298	1324	1193
5	2	2	"spr0747"	"37Lip_E15"	0	299	2112	1949
5	3	2	"spxB"	"13Cyt_A3"	0	300	2291	2064
5	4	2	"clpP"	"66Cyt_E3"	0	301	1960	1767
5	5	2	"pavA"	"69Cyt_I3"	0	302	1434	1276
5	6	2	"eno"	"14Cyt_M3"	0	303	2655	2498
5	7	2	"PppA"	"70Cyt_A7"	0	304	1544	1387
5	8	2	"ply"	"11Cyt_E7"	0	305	9493	9346
5	9	2	"lytA"	"12Cyt_I7"	0	306	7788	7645
5	1	3	"eno"	"14Cyt_M3"	0	307	3101	2961
5	2	3	"PppA"	"70Cyt_A7"	0	308	1703	1540
5	3	3	"ply"	"11Cyt_E7"	0	309	11014	10835
5	4	3	"lytA"	"12Cyt_I7"	0	310	9372	9184
5	5	3	"GADPH"	"68Cyt_M7"	0	311	2082	1896
5	6	3	"abc_sbp_2"	"30Lip_A11"	0	312	1884	1701
5	7	3	"abc_sbp"	"29Lip_E11"	0	313	1535	1350
5	8	3	"spr0174"	"79Lip_I11"	0	314	1055	881
5	9	3	"aliA"	"10Lip_M11"	0	315	1101	937
5	1	4	"abc_sbp_2"	"30Lip_A11"	0	316	1566	1428
5	2	4	"abc_sbp"	"29Lip_E11"	0	317	1245	1078
5	3	4	"spr0174"	"79Lip_I11"	0	318	957	771
5	4	4	"aliA"	"10Lip_M11"	0	319	1319	1116
5	5	4	"slrA"	"17Lip_A15"	0	320	1656	1444
5	6	4	"spr0747"	"37Lip_E15"	0	321	3475	3259
5	7	4	"spxB"	"13Cyt_A3"	0	322	2430	2219
5	8	4	"clpP"	"66Cyt_E3"	0	323	2868	2672
5	9	4	"pavA"	"69Cyt_I3"	0	324	2178	1997
5	1	5	"spr0747"	"37Lip_E15"	0	325	1242	1123
5	2	5	"spxB"	"13Cyt_A3"	0	326	1105	949
5	3	5	"clpP"	"66Cyt_E3"	0	327	1792	1614
5	4	5	"pavA"	"69Cyt_I3"	0	328	1385	1201
5	5	5	"eno"	"14Cyt_M3"	0	329	3158	2950
5	6	5	"PppA"	"70Cyt_A7"	0	330	1656	1440
5	7	5	"ply"	"11Cyt_E7"	0	331	15928	15713
5	8	5	"lytA"	"12Cyt_I7"	0	332	14103	13901
5	9	5	"GADPH"	"68Cyt_M7"	0	333	2559	2382
5	1	6	"PppA"	"70Cyt_A7"	0	334	506	396
5	2	6	"ply"	"11Cyt_E7"	0	335	6686	6550
5	3	6	"lytA"	"12Cyt_I7"	0	336	6388	6240
5	4	6	"GADPH"	"68Cyt_M7"	0	337	1140	982
5	5	6	"abc_sbp_2"	"30Lip_A11"	0	338	848	656
5	6	6	"abc_sbp"	"29Lip_E11"	0	339	1121	902
5	7	6	"spr0174"	"79Lip_I11"	0	340	800	592
5	8	6	"aliA"	"10Lip_M11"	0	341	1083	893
5	9	6	"slrA"	"17Lip_A15"	0	342	1185	1012
5	1	7	"abc_sbp"	"29Lip_E11"	0	343	181	75
5	2	7	"spr0174"	"79Lip_I11"	-50	344	174	51
5	3	7	"aliA"	"10Lip_M11"	0	345	244	105
5	4	7	"slrA"	"17Lip_A15"	0	346	275	124
5	5	7	"spr0747"	"37Lip_E15"	0	347	494	321
5	6	7	"spxB"	"13Cyt_A3"	0	348	413	232
5	7	7	"clpP"	"66Cyt_E3"	0	349	507	329
5	8	7	"pavA"	"69Cyt_I3"	0	350	441	272
5	9	7	"eno"	"14Cyt_M3"	0	351	796	651
5	1	8	"spxB"	"13Cyt_A3"	-50	352	128	13
5	2	8	"clpP"	"66Cyt_E3"	-50	353	159	29
5	3	8	"pavA"	"69Cyt_I3"	-50	354	168	19
5	4	8	"eno"	"14Cyt_M3"	-50	355	221	47
5	5	8	"PppA"	"70Cyt_A7"	-50	356	201	29
5	6	8	"ply"	"11Cyt_E7"	0	357	1115	951
5	7	8	"lytA"	"12Cyt_I7"	0	358	782	622
5	8	8	"GADPH"	"68Cyt_M7"	0	359	240	71
5	9	8	"abc_sbp_2"	"30Lip_A11"	0	360	168	17
6	1	1	"psaA"	"6Lip_N7"	0	361	4553	4397
6	2	1	"ABC_SBP"	"57Lip_B11"	0	362	2977	2822
6	3	1	"ABC_SBP"	"52Lip_F11"	0	363	1571	1396
6	4	1	"piuA"	"18Lip_J11"	0	364	4908	4737
6	5	1	"amiA"	"3Lip_N11"	0	365	1434	1274
6	6	1	"msmE"	"78Lip_B15"	0	366	1460	1310
6	7	1	"MalX"	"22Lip_F15"	0	367	2748	2610
6	8	1	"Buffer"	"Normaliz_J15"	-50	368	127	-2
6	9	1	"Buffer"	"Normaliz_N15"	0	369	175	44
6	1	2	"msmE"	"78Lip_B15"	0	370	1331	1150
6	2	2	"MalX"	"22Lip_F15"	0	371	2376	2197
6	3	2	"prsA_ppmA"	"16Lip_B3"	0	372	2429	2229
6	4	2	"lmb"	"33Lip_F3"	0	373	1775	1550
6	5	2	"piaA"	"15Lip_J3"	0	374	4064	3832
6	6	2	"phtA"	"55Lip_N3"	0	375	4220	4006
6	7	2	"glnH"	"28Lip_B7"	0	376	1694	1521
6	8	2	"pstS"	"80Lip_F7"	0	377	1136	984
6	9	2	"aliB"	"1Lip_J7"	0	378	1386	1232
6	1	3	"phtA"	"55Lip_N3"	0	379	4451	4272
6	2	3	"glnH"	"28Lip_B7"	0	380	1801	1609
6	3	3	"pstS"	"80Lip_F7"	0	381	1305	1090
6	4	3	"aliB"	"1Lip_J7"	0	382	1547	1315
6	5	3	"psaA"	"6Lip_N7"	0	383	5799	5558
6	6	3	"ABC_SBP"	"57Lip_B11"	0	384	3053	2806
6	7	3	"ABC_SBP"	"52Lip_F11"	0	385	1451	1242
6	8	3	"piuA"	"18Lip_J11"	0	386	5587	5396
6	9	3	"amiA"	"3Lip_N11"	0	387	1284	1104
6	1	4	"ABC_SBP"	"57Lip_B11"	0	388	4016	3822
6	2	4	"ABC_SBP"	"52Lip_F11"	0	389	1700	1485
6	3	4	"piuA"	"18Lip_J11"	0	390	6732	6490
6	4	4	"amiA"	"3Lip_N11"	0	391	1417	1170
6	5	4	"msmE"	"78Lip_B15"	0	392	1188	949
6	6	4	"MalX"	"22Lip_F15"	0	393	2670	2392
6	7	4	"prsA_ppmA"	"16Lip_B3"	0	394	2507	2292
6	8	4	"lmb"	"33Lip_F3"	0	395	1616	1421
6	9	4	"piaA"	"15Lip_J3"	0	396	3486	3330
6	1	5	"MalX"	"22Lip_F15"	0	397	2865	2682
6	2	5	"prsA_ppmA"	"16Lip_B3"	0	398	2407	2184
6	3	5	"lmb"	"33Lip_F3"	0	399	1555	1324
6	4	5	"piaA"	"15Lip_J3"	0	400	4358	4137
6	5	5	"phtA"	"55Lip_N3"	0	401	4525	4333
6	6	5	"glnH"	"28Lip_B7"	0	402	1418	1236
6	7	5	"pstS"	"80Lip_F7"	0	403	986	820
6	8	5	"aliB"	"1Lip_J7"	0	404	1177	1021
6	9	5	"psaA"	"6Lip_N7"	0	405	4109	3969
6	1	6	"glnH"	"28Lip_B7"	0	406	1457	1286
6	2	6	"pstS"	"80Lip_F7"	0	407	1115	898
6	3	6	"aliB"	"1Lip_J7"	0	408	1487	1278
6	4	6	"psaA"	"6Lip_N7"	0	409	5546	5336
6	5	6	"ABC_SBP"	"57Lip_B11"	0	410	2096	1913
6	6	6	"ABC_SBP"	"52Lip_F11"	0	411	779	608
6	7	6	"piuA"	"18Lip_J11"	0	412	3738	3578
6	8	6	"amiA"	"3Lip_N11"	0	413	617	475
6	9	6	"msmE"	"78Lip_B15"	0	414	506	387
6	1	7	"ABC_SBP"	"52Lip_F11"	0	415	627	468
6	2	7	"piuA"	"18Lip_J11"	0	416	2699	2508
6	3	7	"amiA"	"3Lip_N11"	0	417	552	370
6	4	7	"msmE"	"78Lip_B15"	0	418	342	162
6	5	7	"MalX"	"22Lip_F15"	0	419	717	545
6	6	7	"prsA_ppmA"	"16Lip_B3"	0	420	628	421
6	7	7	"lmb"	"33Lip_F3"	0	421	406	260
6	8	7	"piaA"	"15Lip_J3"	0	422	986	869
6	9	7	"phtA"	"55Lip_N3"	0	423	882	781
6	1	8	"prsA_ppmA"	"16Lip_B3"	0	424	193	65
6	2	8	"lmb"	"33Lip_F3"	0	425	236	85
6	3	8	"piaA"	"15Lip_J3"	0	426	449	301
6	4	8	"phtA"	"55Lip_N3"	0	427	326	203
6	5	8	"glnH"	"28Lip_B7"	-50	428	168	57
6	6	8	"pstS"	"80Lip_F7"	-50	429	149	28
6	7	8	"aliB"	"1Lip_J7"	-50	430	168	62
6	8	8	"psaA"	"6Lip_N7"	0	431	379	277
6	9	8	"ABC_SBP"	"57Lip_B11"	0	432	229	135
7	1	1	"cbpF"	"74N_term_wCS_O7"	0	433	828	695
7	2	1	"spr0693"	"34N_term_C11"	0	434	2423	2282
7	3	1	"ezrA"	"75N_term_G11"	0	435	723	560
7	4	1	"pepXP"	"72N_term_K11"	0	436	838	655
7	5	1	"phtD"	"44N_term_O11"	0	437	928	763
7	6	1	"phpA"	"27N_term_C15"	0	438	1941	1791
7	7	1	"srtA"	"64N_term_wCS_G15"	0	439	869	748
7	8	1	"Buffer"	"Normaliz_K15"	-50	440	103	11
7	9	1	"Buffer"	"Normaliz_O15"	-50	441	89	9
7	1	2	"phpA"	"27N_term_C15"	0	442	2690	2542
7	2	2	"srtA"	"64N_term_wCS_G15"	0	443	913	727
7	3	2	"adcA"	"23Lip_C3"	0	444	555	337
7	4	2	"sp_2093"	"76N_term_G3"	0	445	475	263
7	5	2	"comB"	"54N_term_K3"	0	446	546	381
7	6	2	"pspA"	"4N_term_O3"	0	447	714	548
7	7	2	"pbpX"	"41N_term_C7"	0	448	742	585
7	8	2	"pbpA"	"9N_term_G7"	0	449	298	179
7	9	2	"spr0334"	"42Cyt_TMH_K7"	0	450	781	688
7	1	3	"pspA"	"4N_term_O3"	0	451	1034	879
7	2	3	"pbpX"	"41N_term_C7"	0	452	1056	863
7	3	3	"pbpA"	"9N_term_G7"	0	453	344	161
7	4	3	"spr0334"	"42Cyt_TMH_K7"	0	454	832	654
7	5	3	"cbpF"	"74N_term_wCS_O7"	0	455	715	550
7	6	3	"spr0693"	"34N_term_C11"	0	456	2101	1928
7	7	3	"ezrA"	"75N_term_G11"	0	457	670	496
7	8	3	"pepXP"	"72N_term_K11"	0	458	679	520
7	9	3	"phtD"	"44N_term_O11"	0	459	951	840
7	1	4	"spr0693"	"34N_term_C11"	0	460	3543	3382
7	2	4	"ezrA"	"75N_term_G11"	0	461	888	710
7	3	4	"pepXP"	"72N_term_K11"	0	462	1086	902
7	4	4	"phtD"	"44N_term_O11"	0	463	1014	832
7	5	4	"phpA"	"27N_term_C15"	0	464	2906	2728
7	6	4	"srtA"	"64N_term_wCS_G15"	0	465	1540	1362
7	7	4	"adcA"	"23Lip_C3"	0	466	1544	1385
7	8	4	"sp_2093"	"76N_term_G3"	0	467	489	346
7	9	4	"comB"	"54N_term_K3"	0	468	597	494
7	1	5	"srtA"	"64N_term_wCS_G15"	0	469	1311	1122
7	2	5	"adcA"	"23Lip_C3"	0	470	668	481
7	3	5	"sp_2093"	"76N_term_G3"	0	471	475	250
7	4	5	"comB"	"54N_term_K3"	0	472	606	425
7	5	5	"pspA"	"4N_term_O3"	0	473	930	736
7	6	5	"pbpX"	"41N_term_C7"	0	474	1158	975
7	7	5	"pbpA"	"9N_term_G7"	0	475	340	206
7	8	5	"spr0334"	"42Cyt_TMH_K7"	0	476	905	780
7	9	5	"cbpF"	"74N_term_wCS_O7"	0	477	871	766
7	1	6	"pbpX"	"41N_term_C7"	0	478	1024	852
7	2	6	"pbpA"	"9N_term_G7"	0	479	371	206
7	3	6	"spr0334"	"42Cyt_TMH_K7"	0	480	772	597
7	4	6	"cbpF"	"74N_term_wCS_O7"	0	481	775	599
7	5	6	"spr0693"	"34N_term_C11"	0	482	3736	3563
7	6	6	"ezrA"	"75N_term_G11"	0	483	849	711
7	7	6	"pepXP"	"72N_term_K11"	0	484	884	778
7	8	6	"phtD"	"44N_term_O11"	0	485	912	801
7	9	6	"phpA"	"27N_term_C15"	0	486	3448	3350
7	1	7	"ezrA"	"75N_term_G11"	0	487	419	282
7	2	7	"pepXP"	"72N_term_K11"	0	488	463	320
7	3	7	"phtD"	"44N_term_O11"	0	489	465	327
7	4	7	"phpA"	"27N_term_C15"	0	490	1610	1485
7	5	7	"srtA"	"64N_term_wCS_G15"	0	491	519	406
7	6	7	"adcA"	"23Lip_C3"	0	492	260	157
7	7	7	"sp_2093"	"76N_term_G3"	0	493	377	283
7	8	7	"comB"	"54N_term_K3"	0	494	372	278
7	9	7	"pspA"	"4N_term_O3"	0	495	624	539
7	1	8	"adcA"	"23Lip_C3"	-50	496	140	28
7	2	8	"sp_2093"	"76N_term_G3"	-50	497	157	47
7	3	8	"comB"	"54N_term_K3"	-50	498	108	18
7	4	8	"pspA"	"4N_term_O3"	-50	499	103	19
7	5	8	"pbpX"	"41N_term_C7"	-50	500	130	49
7	6	8	"pbpA"	"9N_term_G7"	-50	501	83	12
7	7	8	"spr0334"	"42Cyt_TMH_K7"	-50	502	112	41
7	8	8	"cbpF"	"74N_term_wCS_O7"	0	503	156	83
7	9	8	"spr0693"	"34N_term_C11"	0	504	448	379
8	1	1	"pbp1b"	"47Cyt_TMH_P7"	0	505	1673	1536
8	2	1	"pcpA"	"62N_term_wCS_D11"	0	506	706	574
8	3	1	"sphtra"	"8N_term_H11"	0	507	320	198
8	4	1	"cps4C"	"97Mult_L11"	0	508	672	546
8	5	1	"rrgB"	"95Mult_P11"	0	509	503	357
8	6	1	"TMP"	"96Mult_D15"	0	510	546	422
8	7	1	"LambdaSa04"	"94Mult_H15"	-50	511	117	25
8	8	1	"Buffer"	"Normaliz_L15"	-50	512	91	6
8	9	1	"Buffer"	"Normaliz_P15"	-50	513	98	14
8	1	2	"TMP"	"96Mult_D15"	0	514	596	470
8	2	2	"LambdaSa04"	"94Mult_H15"	-50	515	238	99
8	3	2	"potD"	"65N_term_D3"	0	516	920	801
8	4	2	"pgdA"	"40N_term_H3"	0	517	2001	1866
8	5	2	"spr1370"	"38Cyt_TMH_L3"	0	518	2753	2528
8	6	2	"spr1418"	"82N_term_P3"	0	519	990	676
8	7	2	"stkP"	"67Cyt_TMH_D7"	0	520	2251	2034
8	8	2	"spr1584"	"83N_term_H7"	0	521	1095	967
8	9	2	"pbp2A"	"53N_term_L7"	0	522	1132	1039
8	1	3	"spr1418"	"82N_term_P3"	0	523	1011	891
8	2	3	"stkP"	"67Cyt_TMH_D7"	0	524	2363	2249
8	3	3	"spr1584"	"83N_term_H7"	0	525	721	603
8	4	3	"pbp2A"	"53N_term_L7"	0	526	765	556
8	5	3	"pbp1b"	"47Cyt_TMH_P7"	0	527	1415	1105
8	6	3	"pcpA"	"62N_term_wCS_D11"	0	528	1339	1049
8	7	3	"sphtra"	"8N_term_H11"	0	529	532	292
8	8	3	"cps4C"	"97Mult_L11"	0	530	486	258
8	9	3	"rrgB"	"95Mult_P11"	0	531	371	268
8	1	4	"pcpA"	"62N_term_wCS_D11"	0	532	889	744
8	2	4	"sphtra"	"8N_term_H11"	-50	533	230	110
8	3	4	"cps4C"	"97Mult_L11"	0	534	834	708
8	4	4	"rrgB"	"95Mult_P11"	0	535	929	598
8	5	4	"TMP"	"96Mult_D15"	0	536	1380	1030
8	6	4	"LambdaSa04"	"94Mult_H15"	-50	537	266	44
8	7	4	"potD"	"65N_term_D3"	0	538	1428	1193
8	8	4	"pgdA"	"40N_term_H3"	0	539	1452	1132
8	9	4	"spr1370"	"38Cyt_TMH_L3"	0	540	7160	7050
8	1	5	"LambdaSa04"	"94Mult_H15"	0	541	343	157
8	2	5	"potD"	"65N_term_D3"	0	542	1658	1511
8	3	5	"pgdA"	"40N_term_H3"	0	543	1369	1233
8	4	5	"spr1370"	"38Cyt_TMH_L3"	0	544	7011	6599
8	5	5	"spr1418"	"82N_term_P3"	0	545	1862	1428
8	6	5	"stkP"	"67Cyt_TMH_D7"	0	546	4752	4556
8	7	5	"spr1584"	"83N_term_H7"	0	547	1416	1241
8	8	5	"pbp2A"	"53N_term_L7"	0	548	1287	1132
8	9	5	"pbp1b"	"47Cyt_TMH_P7"	0	549	1690	1584
8	1	6	"stkP"	"67Cyt_TMH_D7"	0	550	5213	5067
8	2	6	"spr1584"	"83N_term_H7"	0	551	1450	1308
8	3	6	"pbp2A"	"53N_term_L7"	0	552	1494	1335
8	4	6	"pbp1b"	"47Cyt_TMH_P7"	0	553	1810	1340
8	5	6	"pcpA"	"62N_term_wCS_D11"	-50	554	1490	1094
8	6	6	"sphtra"	"8N_term_H11"	0	555	673	498
8	7	6	"cps4C"	"97Mult_L11"	0	556	772	603
8	8	6	"rrgB"	"95Mult_P11"	0	557	624	342
8	9	6	"TMP"	"96Mult_D15"	0	558	905	786
8	1	7	"sphtra"	"8N_term_H11"	0	559	353	228
8	2	7	"cps4C"	"97Mult_L11"	0	560	524	392
8	3	7	"rrgB"	"95Mult_P11"	0	561	825	667
8	4	7	"TMP"	"96Mult_D15"	0	562	529	163
8	5	7	"LambdaSa04"	"94Mult_H15"	-50	563	285	163
8	6	7	"potD"	"65N_term_D3"	0	564	487	378
8	7	7	"pgdA"	"40N_term_H3"	0	565	399	279
8	8	7	"spr1370"	"38Cyt_TMH_L3"	0	566	1767	1511
8	9	7	"spr1418"	"82N_term_P3"	0	567	627	502
8	1	8	"potD"	"65N_term_D3"	-50	568	205	105
8	2	8	"pgdA"	"40N_term_H3"	0	569	201	94
8	3	8	"spr1370"	"38Cyt_TMH_L3"	0	570	828	726
8	4	8	"spr1418"	"82N_term_P3"	0	571	242	147
8	5	8	"stkP"	"67Cyt_TMH_D7"	0	572	448	359
8	6	8	"spr1584"	"83N_term_H7"	-50	573	137	56
8	7	8	"pbp2A"	"53N_term_L7"	-50	574	136	55
8	8	8	"pbp1b"	"47Cyt_TMH_P7"	-50	575	162	78
8	9	8	"pcpA"	"62N_term_wCS_D11"	-50	576	180	87
