# Supplementary material for: Data in support of proteomic analysis of pneumococcal pediatric clinical isolates to construct a protein array
Source: Data Brief. 2016 Feb 5;6:917–22. doi: 10.1016/j.dib.2016.01.057 (PMC4758182; doi:10.1016/j.dib.2016.01.057)
Supplement: Supplementary file 4 — Supplementary material [file mmc4.zip › Protein array raw data/IgG/C2_S55_IgG-Cy3.txt]

ATF	1.0
31	9    
"Type=GenePix Export 3"
"DateTime=2013/12/20 10:50:46"
"Settings=C:\Documents and Settings\Usuario\Escritorio\Datos Usuarios\Alfonso\Escaneado 20-12-13\Suero 55\S55_IgG-Cy3.gps"
"GalFile=C:\Documents and Settings\Usuario\Escritorio\Datos Usuarios\Alfonso\Gals\Gal_Alfonso.2.gal"
"PixelSize=5"
"Wavelengths=635	532"
"ImageFiles=C:\Documents and Settings\Usuario\Escritorio\Datos Usuarios\Alfonso\Escaneado 20-12-13\Suero 55\S55_IgG-Cy3.tif 2	C:\Documents and Settings\Usuario\Escritorio\Datos Usuarios\Alfonso\Escaneado 20-12-13\Suero 55\S55_IgG-Cy3.tif 3"
"NormalizationMethod=None"
"NormalizationFactors=1	1"
"JpegImage="
"StdDev=Type 1"
"RatioFormulations=W1/W2 (635/532)"
"Barcode="
"BackgroundSubtraction=LocalFeature"
"ImageOrigin=2800, 18935"
"JpegOrigin=3350, 19225"
"Creator=GenePix Pro 4.1.1.4"
"Scanner=GenePix 4000B [92870]"
"FocusPosition=0"
"Temperature=26.45"
"LinesAveraged=1"
"Comment="
"PMTGain=560	400"
"ScanPower=100	100"
"LaserPower=1.7	3.21"
"LaserOnTime=41406	41878"
"Filters=	"
"ScanRegion=560,3787,3936,5204"
"Supplier=BioRobotics"
"ArrayerSoftwareName=TAS Application Suite (MicroGrid II)"
"ArrayerSoftwareVersion=2.2.2.5"
"Block"	"Column"	"Row"	"Name"	"ID"	"Flags"	"Index"	"F532 Median"	"F532 Median - B532"
1	1	1	"ABC_N/P"	"90Mult_M8"	0	1	198	132
1	2	1	"spr1221"	"99Mult_A12"	0	2	406	330
1	3	1	"spr1403"	"91Mult_E12"	0	3	513	436
1	4	1	"spr1496"	"92Mult_I12"	0	4	202	109
1	5	1	"ABC_NP"	"100Mult_M12"	0	5	1170	1070
1	6	1	"SP_0462"	"77CellW_A16"	0	6	3078	2929
1	7	1	"SP_0464"	"81CellW_E16"	-50	7	772	669
1	8	1	"Buffer"	"Normaliz_I16"	-50	8	98	19
1	9	1	"Buffer"	"Normaliz_M16"	0	9	105	32
1	1	2	"SP_0462"	"77CellW_A16"	0	10	3671	3605
1	2	2	"SP_0464"	"81CellW_E16"	0	11	560	486
1	3	2	"fstH"	"84Mult_A4"	0	12	1049	973
1	4	2	"comA"	"85Mult_E4"	0	13	245	113
1	5	2	"zmpB"	"86Mult_I4"	0	14	169	44
1	6	2	"spr0601"	"98Mult_M4"	0	15	386	266
1	7	2	"celB"	"87Mult_A8"	0	16	165	67
1	8	2	"iga"	"88Mult_E8"	0	17	985	910
1	9	2	"glnP"	"89Mult_I8"	0	18	118	51
1	1	3	"spr0601"	"98Mult_M4"	0	19	270	206
1	2	3	"celB"	"87Mult_A8"	0	20	143	78
1	3	3	"iga"	"88Mult_E8"	0	21	1104	1036
1	4	3	"glnP"	"89Mult_I8"	-50	22	277	159
1	5	3	"ABC_N/P"	"90Mult_M8"	0	23	185	84
1	6	3	"spr1221"	"99Mult_A12"	0	24	302	221
1	7	3	"spr1403"	"91Mult_E12"	0	25	285	176
1	8	3	"spr1496"	"92Mult_I12"	0	26	154	59
1	9	3	"ABC_NP"	"100Mult_M12"	0	27	845	776
1	1	4	"spr1221"	"99Mult_A12"	0	28	414	345
1	2	4	"spr1403"	"91Mult_E12"	0	29	346	268
1	3	4	"spr1496"	"92Mult_I12"	0	30	156	83
1	4	4	"ABC_NP"	"100Mult_M12"	0	31	637	499
1	5	4	"SP_0462"	"77CellW_A16"	-50	32	2666	2530
1	6	4	"SP_0464"	"81CellW_E16"	-50	33	407	299
1	7	4	"fstH"	"84Mult_A4"	0	34	683	482
1	8	4	"comA"	"85Mult_E4"	0	35	252	113
1	9	4	"zmpB"	"86Mult_I4"	0	36	158	92
1	1	5	"SP_0464"	"81CellW_E16"	0	37	741	669
1	2	5	"fstH"	"84Mult_A4"	0	38	871	791
1	3	5	"comA"	"85Mult_E4"	0	39	265	193
1	4	5	"zmpB"	"86Mult_I4"	-50	40	149	76
1	5	5	"spr0601"	"98Mult_M4"	-50	41	659	579
1	6	5	"celB"	"87Mult_A8"	-50	42	131	50
1	7	5	"iga"	"88Mult_E8"	0	43	902	824
1	8	5	"glnP"	"89Mult_I8"	-50	44	104	35
1	9	5	"ABC_N/P"	"90Mult_M8"	0	45	180	117
1	1	6	"celB"	"87Mult_A8"	0	46	165	101
1	2	6	"iga"	"88Mult_E8"	0	47	1315	1245
1	3	6	"glnP"	"89Mult_I8"	-50	48	236	159
1	4	6	"ABC_N/P"	"90Mult_M8"	-50	49	345	249
1	5	6	"spr1221"	"99Mult_A12"	0	50	394	275
1	6	6	"spr1403"	"91Mult_E12"	0	51	340	260
1	7	6	"spr1496"	"92Mult_I12"	-50	52	171	101
1	8	6	"ABC_NP"	"100Mult_M12"	0	53	899	832
1	9	6	"SP_0462"	"77CellW_A16"	0	54	3944	3880
1	1	7	"spr1403"	"91Mult_E12"	0	55	414	348
1	2	7	"spr1496"	"92Mult_I12"	0	56	193	126
1	3	7	"ABC_NP"	"100Mult_M12"	0	57	900	822
1	4	7	"SP_0462"	"77CellW_A16"	0	58	3388	3267
1	5	7	"SP_0464"	"81CellW_E16"	0	59	651	536
1	6	7	"fstH"	"84Mult_A4"	0	60	1170	1082
1	7	7	"comA"	"85Mult_E4"	0	61	258	177
1	8	7	"zmpB"	"86Mult_I4"	0	62	167	98
1	9	7	"spr0601"	"98Mult_M4"	0	63	320	255
1	1	8	"fstH"	"84Mult_A4"	0	64	1829	1755
1	2	8	"comA"	"85Mult_E4"	0	65	333	266
1	3	8	"zmpB"	"86Mult_I4"	0	66	199	135
1	4	8	"spr0601"	"98Mult_M4"	0	67	302	237
1	5	8	"celB"	"87Mult_A8"	-50	68	152	86
1	6	8	"iga"	"88Mult_E8"	0	69	1281	1212
1	7	8	"glnP"	"89Mult_I8"	0	70	116	52
1	8	8	"ABC_N/P"	"90Mult_M8"	0	71	181	120
1	9	8	"spr1221"	"99Mult_A12"	0	72	449	386
2	1	1	"lytB"	"31CellW_N8"	0	73	1490	1408
2	2	1	"prtA"	"20CellW_B12"	0	74	15354	15272
2	3	1	"bgaA"	"43CellW_F12"	0	75	1484	1414
2	4	1	"nanA"	"46CellW_J12"	0	76	847	782
2	5	1	"spr1652/pfbA"	"25CellW_N12"	0	77	440	383
2	6	1	"nisP"	"39CellW_B16"	0	78	183	131
2	7	1	"spr1906"	"73CellW_F16"	-50	79	106	54
2	8	1	"Buffer"	"Normaliz_J16"	-50	80	82	27
2	9	1	"Buffer"	"Normaliz_N16"	-50	81	55	2
2	1	2	"nisP"	"39CellW_B16"	0	82	1248	1160
2	2	2	"spr1906"	"73CellW_F16"	0	83	653	570
2	3	2	"psrP"	"71CellW_B4"	0	84	619	540
2	4	2	"pblB_nt"	"48CellW_F4"	0	85	513	431
2	5	2	"pblB_ct"	"49CellW_J4"	0	86	1031	958
2	6	2	"spr0075/pfbB"	"24CellW_N4"	0	87	2347	2287
2	7	2	"pulA"	"19CellW_B8"	0	88	533	475
2	8	2	"hysA"	"51CellW_F8"	0	89	3012	2954
2	9	2	"spr0328"	"26CellW_J8"	0	90	2013	1954
2	1	3	"spr0075/pfbB"	"24CellW_N4"	0	91	8042	7958
2	2	3	"pulA"	"19CellW_B8"	0	92	2532	2447
2	3	3	"hysA"	"51CellW_F8"	0	93	8804	8722
2	4	3	"spr0328"	"26CellW_J8"	0	94	4156	4077
2	5	3	"lytB"	"31CellW_N8"	0	95	900	830
2	6	3	"prtA"	"20CellW_B12"	0	96	9476	9411
2	7	3	"bgaA"	"43CellW_F12"	0	97	716	654
2	8	3	"nanA"	"46CellW_J12"	0	98	673	612
2	9	3	"spr1652/pfbA"	"25CellW_N12"	0	99	731	668
2	1	4	"prtA"	"20CellW_B12"	0	100	17270	17188
2	2	4	"bgaA"	"43CellW_F12"	0	101	1782	1702
2	3	4	"nanA"	"46CellW_J12"	0	102	1476	1395
2	4	4	"spr1652/pfbA"	"25CellW_N12"	0	103	1140	1062
2	5	4	"nisP"	"39CellW_B16"	0	104	794	721
2	6	4	"spr1906"	"73CellW_F16"	0	105	435	363
2	7	4	"psrP"	"71CellW_B4"	0	106	412	345
2	8	4	"pblB_nt"	"48CellW_F4"	0	107	327	261
2	9	4	"pblB_ct"	"49CellW_J4"	0	108	1920	1855
2	1	5	"spr1906"	"73CellW_F16"	0	109	690	615
2	2	5	"psrP"	"71CellW_B4"	0	110	661	584
2	3	5	"pblB_nt"	"48CellW_F4"	0	111	680	602
2	4	5	"pblB_ct"	"49CellW_J4"	0	112	1576	1497
2	5	5	"spr0075/pfbB"	"24CellW_N4"	0	113	6779	6703
2	6	5	"pulA"	"19CellW_B8"	0	114	2530	2456
2	7	5	"hysA"	"51CellW_F8"	0	115	7879	7806
2	8	5	"spr0328"	"26CellW_J8"	0	116	3981	3909
2	9	5	"lytB"	"31CellW_N8"	0	117	1150	1083
2	1	6	"pulA"	"19CellW_B8"	0	118	3196	3120
2	2	6	"hysA"	"51CellW_F8"	0	119	9700	9622
2	3	6	"spr0328"	"26CellW_J8"	0	120	4765	4688
2	4	6	"lytB"	"31CellW_N8"	0	121	1281	1202
2	5	6	"prtA"	"20CellW_B12"	0	122	16833	16754
2	6	6	"bgaA"	"43CellW_F12"	0	123	1902	1825
2	7	6	"nanA"	"46CellW_J12"	0	124	1498	1422
2	8	6	"spr1652/pfbA"	"25CellW_N12"	0	125	1228	1154
2	9	6	"nisP"	"39CellW_B16"	0	126	990	921
2	1	7	"bgaA"	"43CellW_F12"	0	127	2137	2061
2	2	7	"nanA"	"46CellW_J12"	0	128	1689	1610
2	3	7	"spr1652/pfbA"	"25CellW_N12"	0	129	1324	1248
2	4	7	"nisP"	"39CellW_B16"	0	130	887	808
2	5	7	"spr1906"	"73CellW_F16"	0	131	652	558
2	6	7	"psrP"	"71CellW_B4"	0	132	637	552
2	7	7	"pblB_nt"	"48CellW_F4"	0	133	492	416
2	8	7	"pblB_ct"	"49CellW_J4"	0	134	2427	2353
2	9	7	"spr0075/pfbB"	"24CellW_N4"	0	135	7045	6974
2	1	8	"psrP"	"71CellW_B4"	0	136	804	729
2	2	8	"pblB_nt"	"48CellW_F4"	0	137	521	449
2	3	8	"pblB_ct"	"49CellW_J4"	0	138	2492	2422
2	4	8	"spr0075/pfbB"	"24CellW_N4"	0	139	7239	7166
2	5	8	"pulA"	"19CellW_B8"	0	140	7828	7746
2	6	8	"hysA"	"51CellW_F8"	0	141	8412	8331
2	7	8	"spr0328"	"26CellW_J8"	0	142	5100	5027
2	8	8	"lytB"	"31CellW_N8"	0	143	1314	1242
2	9	8	"prtA"	"20CellW_B12"	0	144	18580	18506
3	1	1	"nanB"	"58Secret_O8"	0	145	2062	1995
3	2	1	"spr1875"	"7Secret_C12"	0	146	1703	1612
3	3	1	"galU"	"21Secret_G12"	0	147	2332	2214
3	4	1	"cbpA"	"5Secret_K12"	0	148	29701	29535
3	5	1	"gsp_781"	"2Secret_O12"	0	149	4994	4844
3	6	1	"Control_1"	"C16"	0	150	17047	16950
3	7	1	"Control_2"	"G16"	-50	151	110	23
3	8	1	"Buffer"	"Normaliz_K16"	-50	152	91	16
3	9	1	"Buffer"	"Normaliz_O16"	-50	153	82	13
3	1	2	"Control_1"	"C16"	0	154	4067	3992
3	2	2	"Control_2"	"G16"	-50	155	193	105
3	3	2	"bloodAB"	"59Secret_C4"	0	156	1898	1777
3	4	2	"strH"	"32Secret_G4"	0	157	1401	963
3	5	2	"lysM"	"50Secret_K4"	0	158	2596	2360
3	6	2	"lytB"	"63Secret_O4"	0	159	1454	1324
3	7	2	"phtE"	"45Secret_C8"	0	160	1912	1753
3	8	2	"spr0931"	"36Secret_G8"	0	161	1277	1150
3	9	2	"lytC"	"56Secret_K8"	0	162	7919	7834
3	1	3	"lytB"	"63Secret_O4"	0	163	1184	1107
3	2	3	"phtE"	"45Secret_C8"	0	164	1728	1627
3	3	3	"spr0931"	"36Secret_G8"	0	165	1237	1072
3	4	3	"lytC"	"56Secret_K8"	0	166	9103	8711
3	5	3	"nanB"	"58Secret_O8"	0	167	3534	3318
3	6	3	"spr1875"	"7Secret_C12"	0	168	2300	2030
3	7	3	"galU"	"21Secret_G12"	0	169	2716	2402
3	8	3	"cbpA"	"5Secret_K12"	0	170	38645	38489
3	9	3	"gsp_781"	"2Secret_O12"	0	171	4987	4905
3	1	4	"spr1875"	"7Secret_C12"	0	172	2008	1921
3	2	4	"galU"	"21Secret_G12"	0	173	2629	2498
3	3	4	"cbpA"	"5Secret_K12"	0	174	31888	31732
3	4	4	"gsp_781"	"2Secret_O12"	0	175	4936	4801
3	5	4	"Control_1"	"C16"	0	176	22822	22652
3	6	4	"Control_2"	"G16"	-50	177	210	-66
3	7	4	"bloodAB"	"59Secret_C4"	0	178	2362	2016
3	8	4	"strH"	"32Secret_G4"	0	179	1258	1030
3	9	4	"lysM"	"50Secret_K4"	0	180	2304	2221
3	1	5	"Control_2"	"G16"	-50	181	166	75
3	2	5	"bloodAB"	"59Secret_C4"	0	182	2141	2013
3	3	5	"strH"	"32Secret_G4"	0	183	1460	1348
3	4	5	"lysM"	"50Secret_K4"	0	184	2445	2339
3	5	5	"lytB"	"63Secret_O4"	0	185	1546	1417
3	6	5	"phtE"	"45Secret_C8"	0	186	2111	1898
3	7	5	"spr0931"	"36Secret_G8"	0	187	1459	1132
3	8	5	"lytC"	"56Secret_K8"	0	188	8464	8275
3	9	5	"nanB"	"58Secret_O8"	0	189	3105	3027
3	1	6	"phtE"	"45Secret_C8"	0	190	2092	1999
3	2	6	"spr0931"	"36Secret_G8"	0	191	1428	1302
3	3	6	"lytC"	"56Secret_K8"	0	192	8818	8720
3	4	6	"nanB"	"58Secret_O8"	0	193	3272	3181
3	5	6	"spr1875"	"7Secret_C12"	0	194	2208	2112
3	6	6	"galU"	"21Secret_G12"	0	195	2535	2415
3	7	6	"cbpA"	"5Secret_K12"	0	196	40806	40677
3	8	6	"gsp_781"	"2Secret_O12"	0	197	4594	4481
3	9	6	"Control_1"	"C16"	0	198	17663	17585
3	1	7	"galU"	"21Secret_G12"	0	199	2725	2641
3	2	7	"cbpA"	"5Secret_K12"	0	200	35542	35427
3	3	7	"gsp_781"	"2Secret_O12"	0	201	5033	4942
3	4	7	"Control_1"	"C16"	0	202	13714	13634
3	5	7	"Control_2"	"G16"	-50	203	107	22
3	6	7	"bloodAB"	"59Secret_C4"	0	204	1891	1802
3	7	7	"strH"	"32Secret_G4"	0	205	1244	1157
3	8	7	"lysM"	"50Secret_K4"	0	206	2336	2256
3	9	7	"lytB"	"63Secret_O4"	0	207	1360	1290
3	1	8	"bloodAB"	"59Secret_C4"	0	208	2448	2370
3	2	8	"strH"	"32Secret_G4"	0	209	1729	1640
3	3	8	"lysM"	"50Secret_K4"	0	210	2607	2527
3	4	8	"lytB"	"63Secret_O4"	0	211	1389	1316
3	5	8	"phtE"	"45Secret_C8"	0	212	1839	1766
3	6	8	"spr0931"	"36Secret_G8"	0	213	1268	1196
3	7	8	"lytC"	"56Secret_K8"	0	214	9015	8946
3	8	8	"nanB"	"58Secret_O8"	0	215	3112	3044
3	9	8	"spr1875"	"7Secret_C12"	0	216	2635	2566
4	1	1	"Control_10"	"P8"	0	217	63	8
4	2	1	"Control_11"	"D12"	-50	218	52	0
4	3	1	"Control_12"	"H12"	-50	219	50	1
4	4	1	"Buffer"	"Normaliz_L12"	-50	220	49	0
4	5	1	"Buffer"	"Normaliz_P12"	0	221	49	-2
4	6	1	"Control+"	"Rango0.2_D16"	0	222	6639	6582
4	7	1	"Control+"	"Rango0.1_H16"	0	223	153	95
4	8	1	"Buffer"	"Normaliz_L16"	-50	224	51	3
4	9	1	"Buffer"	"Normaliz_P16"	0	225	49	3
4	1	2	"Control+"	"Rango0.2_D16"	0	226	2007	1942
4	2	2	"Control+"	"Rango0.1_H16"	-50	227	67	11
4	3	2	"Control_3"	"D4"	-50	228	50	-1
4	4	2	"Control_4"	"H4"	-50	229	51	0
4	5	2	"Control_5"	"L4"	-50	230	53	1
4	6	2	"Control_6"	"P4"	-50	231	60	-1
4	7	2	"Control_7"	"D8"	-50	232	62	1
4	8	2	"Control_8"	"H8"	0	233	50	-1
4	9	2	"Control_9"	"L8"	-50	234	54	6
4	1	3	"Control_6"	"P4"	-50	235	56	-1
4	2	3	"Control_7"	"D8"	-50	236	51	-3
4	3	3	"Control_8"	"H8"	-50	237	50	-2
4	4	3	"Control_9"	"L8"	0	238	142	88
4	5	3	"Control_10"	"P8"	-50	239	73	17
4	6	3	"Control_11"	"D12"	-50	240	57	-3
4	7	3	"Control_12"	"H12"	-50	241	55	-1
4	8	3	"Buffer"	"Normaliz_L12"	0	242	55	3
4	9	3	"Buffer"	"Normaliz_P12"	-50	243	49	1
4	1	4	"Control_11"	"D12"	-50	244	51	-3
4	2	4	"Control_12"	"H12"	0	245	51	0
4	3	4	"Buffer"	"Normaliz_L12"	-50	246	53	-1
4	4	4	"Buffer"	"Normaliz_P12"	0	247	63	5
4	5	4	"Control+"	"Rango0.2_D16"	0	248	7139	7075
4	6	4	"Control+"	"Rango0.1_H16"	0	249	200	131
4	7	4	"Control_3"	"D4"	-50	250	58	-1
4	8	4	"Control_4"	"H4"	-50	251	55	1
4	9	4	"Control_5"	"L4"	-50	252	49	0
4	1	5	"Control+"	"Rango0.1_H16"	0	253	3677	3620
4	2	5	"Control_3"	"D4"	-50	254	54	3
4	3	5	"Control_4"	"H4"	-50	255	56	0
4	4	5	"Control_5"	"L4"	-50	256	61	-1
4	5	5	"Control_6"	"P4"	-50	257	57	-6
4	6	5	"Control_7"	"D8"	-50	258	58	-2
4	7	5	"Control_8"	"H8"	-50	259	56	-2
4	8	5	"Control_9"	"L8"	0	260	272	216
4	9	5	"Control_10"	"P8"	0	261	87	36
4	1	6	"Control_7"	"D8"	0	262	52	-1
4	2	6	"Control_8"	"H8"	0	263	53	2
4	3	6	"Control_9"	"L8"	-50	264	62	4
4	4	6	"Control_10"	"P8"	0	265	113	52
4	5	6	"Control_11"	"D12"	-50	266	58	-1
4	6	6	"Control_12"	"H12"	-50	267	56	0
4	7	6	"Buffer"	"Normaliz_L12"	-50	268	58	1
4	8	6	"Buffer"	"Normaliz_P12"	-50	269	56	1
4	9	6	"Control+"	"Rango0.2_D16"	0	270	5871	5822
4	1	7	"Control_12"	"H12"	-50	271	53	0
4	2	7	"Buffer"	"Normaliz_L12"	-50	272	50	-1
4	3	7	"Buffer"	"Normaliz_P12"	-50	273	61	2
4	4	7	"Control+"	"Rango0.2_D16"	0	274	5799	5717
4	5	7	"Control+"	"Rango0.1_H16"	0	275	142	83
4	6	7	"Control_3"	"D4"	0	276	68	11
4	7	7	"Control_4"	"H4"	-50	277	57	0
4	8	7	"Control_5"	"L4"	-50	278	55	-1
4	9	7	"Control_6"	"P4"	-50	279	49	0
4	1	8	"Control_3"	"D4"	0	280	60	4
4	2	8	"Control_4"	"H4"	-50	281	51	-2
4	3	8	"Control_5"	"L4"	-50	282	54	-2
4	4	8	"Control_6"	"P4"	-50	283	67	7
4	5	8	"Control_7"	"D8"	0	284	57	1
4	6	8	"Control_8"	"H8"	-50	285	56	0
4	7	8	"Control_9"	"L8"	-50	286	58	2
4	8	8	"Control_10"	"P8"	0	287	145	88
4	9	8	"Control_11"	"D12"	-50	288	49	0
5	1	1	"GADPH"	"68Cyt_M7"	0	289	3109	3045
5	2	1	"abc_sbp_2"	"30Lip_A11"	0	290	2211	2147
5	3	1	"abc_sbp"	"29Lip_E11"	0	291	1539	1476
5	4	1	"spr0174"	"79Lip_I11"	0	292	962	898
5	5	1	"aliA"	"10Lip_M11"	0	293	1203	1129
5	6	1	"slrA"	"17Lip_A15"	0	294	1808	1712
5	7	1	"spr0747"	"37Lip_E15"	0	295	4317	4196
5	8	1	"Buffer"	"Normaliz_I15"	-50	296	76	-33
5	9	1	"Buffer"	"Normaliz_M15"	-50	297	77	4
5	1	2	"slrA"	"17Lip_A15"	0	298	1790	1725
5	2	2	"spr0747"	"37Lip_E15"	0	299	4128	4061
5	3	2	"spxB"	"13Cyt_A3"	0	300	2322	2255
5	4	2	"clpP"	"66Cyt_E3"	0	301	2605	2538
5	5	2	"pavA"	"69Cyt_I3"	0	302	1843	1760
5	6	2	"eno"	"14Cyt_M3"	0	303	4972	4841
5	7	2	"PppA"	"70Cyt_A7"	0	304	2184	2022
5	8	2	"ply"	"11Cyt_E7"	0	305	19316	19132
5	9	2	"lytA"	"12Cyt_I7"	0	306	16659	16558
5	1	3	"eno"	"14Cyt_M3"	0	307	4949	4883
5	2	3	"PppA"	"70Cyt_A7"	0	308	2077	2007
5	3	3	"ply"	"11Cyt_E7"	0	309	17838	17767
5	4	3	"lytA"	"12Cyt_I7"	0	310	14869	14799
5	5	3	"GADPH"	"68Cyt_M7"	0	311	3012	2938
5	6	3	"abc_sbp_2"	"30Lip_A11"	0	312	1919	1817
5	7	3	"abc_sbp"	"29Lip_E11"	0	313	1551	1309
5	8	3	"spr0174"	"79Lip_I11"	0	314	1109	805
5	9	3	"aliA"	"10Lip_M11"	0	315	1378	1277
5	1	4	"abc_sbp_2"	"30Lip_A11"	0	316	2238	2170
5	2	4	"abc_sbp"	"29Lip_E11"	0	317	1431	1361
5	3	4	"spr0174"	"79Lip_I11"	0	318	946	876
5	4	4	"aliA"	"10Lip_M11"	0	319	1107	1038
5	5	4	"slrA"	"17Lip_A15"	0	320	1604	1533
5	6	4	"spr0747"	"37Lip_E15"	0	321	4181	4089
5	7	4	"spxB"	"13Cyt_A3"	0	322	2479	2083
5	8	4	"clpP"	"66Cyt_E3"	0	323	3118	2178
5	9	4	"pavA"	"69Cyt_I3"	0	324	2158	2020
5	1	5	"spr0747"	"37Lip_E15"	0	325	4358	4290
5	2	5	"spxB"	"13Cyt_A3"	0	326	2433	2363
5	3	5	"clpP"	"66Cyt_E3"	0	327	2546	2478
5	4	5	"pavA"	"69Cyt_I3"	0	328	1881	1814
5	5	5	"eno"	"14Cyt_M3"	0	329	4625	4556
5	6	5	"PppA"	"70Cyt_A7"	0	330	2089	2003
5	7	5	"ply"	"11Cyt_E7"	0	331	18563	18406
5	8	5	"lytA"	"12Cyt_I7"	0	332	15664	15314
5	9	5	"GADPH"	"68Cyt_M7"	0	333	3404	3283
5	1	6	"PppA"	"70Cyt_A7"	0	334	2228	2159
5	2	6	"ply"	"11Cyt_E7"	0	335	18946	18875
5	3	6	"lytA"	"12Cyt_I7"	0	336	14651	14582
5	4	6	"GADPH"	"68Cyt_M7"	0	337	2759	2693
5	5	6	"abc_sbp_2"	"30Lip_A11"	0	338	1690	1623
5	6	6	"abc_sbp"	"29Lip_E11"	0	339	1358	1273
5	7	6	"spr0174"	"79Lip_I11"	0	340	1003	771
5	8	6	"aliA"	"10Lip_M11"	0	341	1382	1053
5	9	6	"slrA"	"17Lip_A15"	0	342	1851	1754
5	1	7	"abc_sbp"	"29Lip_E11"	0	343	1750	1683
5	2	7	"spr0174"	"79Lip_I11"	0	344	1038	970
5	3	7	"aliA"	"10Lip_M11"	0	345	1273	1207
5	4	7	"slrA"	"17Lip_A15"	0	346	1547	1481
5	5	7	"spr0747"	"37Lip_E15"	0	347	4088	4019
5	6	7	"spxB"	"13Cyt_A3"	0	348	2438	2321
5	7	7	"clpP"	"66Cyt_E3"	0	349	2848	2396
5	8	7	"pavA"	"69Cyt_I3"	0	350	2236	1943
5	9	7	"eno"	"14Cyt_M3"	0	351	5029	4935
5	1	8	"spxB"	"13Cyt_A3"	0	352	2894	2828
5	2	8	"clpP"	"66Cyt_E3"	0	353	2875	2811
5	3	8	"pavA"	"69Cyt_I3"	0	354	2033	1969
5	4	8	"eno"	"14Cyt_M3"	0	355	5068	5003
5	5	8	"PppA"	"70Cyt_A7"	0	356	2039	1970
5	6	8	"ply"	"11Cyt_E7"	0	357	19028	18952
5	7	8	"lytA"	"12Cyt_I7"	0	358	15336	15249
5	8	8	"GADPH"	"68Cyt_M7"	0	359	3065	2967
5	9	8	"abc_sbp_2"	"30Lip_A11"	0	360	2520	2448
6	1	1	"psaA"	"6Lip_N7"	0	361	8945	8844
6	2	1	"ABC_SBP"	"57Lip_B11"	0	362	6982	6699
6	3	1	"ABC_SBP"	"52Lip_F11"	0	363	2313	2008
6	4	1	"piuA"	"18Lip_J11"	0	364	4906	3964
6	5	1	"amiA"	"3Lip_N11"	0	365	1805	1606
6	6	1	"msmE"	"78Lip_B15"	0	366	1163	1035
6	7	1	"MalX"	"22Lip_F15"	0	367	5105	4985
6	8	1	"Buffer"	"Normaliz_J15"	-50	368	120	34
6	9	1	"Buffer"	"Normaliz_N15"	-50	369	76	10
6	1	2	"msmE"	"78Lip_B15"	0	370	1622	1541
6	2	2	"MalX"	"22Lip_F15"	0	371	4772	4639
6	3	2	"prsA_ppmA"	"16Lip_B3"	0	372	4200	4041
6	4	2	"lmb"	"33Lip_F3"	0	373	2372	1353
6	5	2	"piaA"	"15Lip_J3"	0	374	8400	7657
6	6	2	"phtA"	"55Lip_N3"	0	375	14816	14503
6	7	2	"glnH"	"28Lip_B7"	0	376	2238	1806
6	8	2	"pstS"	"80Lip_F7"	0	377	2386	2161
6	9	2	"aliB"	"1Lip_J7"	0	378	1590	1510
6	1	3	"phtA"	"55Lip_N3"	0	379	12777	12629
6	2	3	"glnH"	"28Lip_B7"	0	380	3461	3208
6	3	3	"pstS"	"80Lip_F7"	0	381	4909	4554
6	4	3	"aliB"	"1Lip_J7"	0	382	1700	607
6	5	3	"psaA"	"6Lip_N7"	0	383	9323	8965
6	6	3	"ABC_SBP"	"57Lip_B11"	0	384	7582	7398
6	7	3	"ABC_SBP"	"52Lip_F11"	0	385	1868	1509
6	8	3	"piuA"	"18Lip_J11"	0	386	6138	5797
6	9	3	"amiA"	"3Lip_N11"	0	387	1720	1590
6	1	4	"ABC_SBP"	"57Lip_B11"	0	388	12031	11865
6	2	4	"ABC_SBP"	"52Lip_F11"	0	389	3317	2852
6	3	4	"piuA"	"18Lip_J11"	0	390	4767	3846
6	4	4	"amiA"	"3Lip_N11"	0	391	1707	501
6	5	4	"msmE"	"78Lip_B15"	0	392	1475	1007
6	6	4	"MalX"	"22Lip_F15"	0	393	4971	4476
6	7	4	"prsA_ppmA"	"16Lip_B3"	0	394	4595	4410
6	8	4	"lmb"	"33Lip_F3"	0	395	2180	1794
6	9	4	"piaA"	"15Lip_J3"	0	396	9165	8821
6	1	5	"MalX"	"22Lip_F15"	0	397	4599	4506
6	2	5	"prsA_ppmA"	"16Lip_B3"	0	398	4087	3579
6	3	5	"lmb"	"33Lip_F3"	0	399	2363	1583
6	4	5	"piaA"	"15Lip_J3"	0	400	8634	7960
6	5	5	"phtA"	"55Lip_N3"	0	401	15170	14866
6	6	5	"glnH"	"28Lip_B7"	0	402	2623	1939
6	7	5	"pstS"	"80Lip_F7"	0	403	2012	1432
6	8	5	"aliB"	"1Lip_J7"	0	404	1879	1501
6	9	5	"psaA"	"6Lip_N7"	0	405	9325	9120
6	1	6	"glnH"	"28Lip_B7"	0	406	2301	2209
6	2	6	"pstS"	"80Lip_F7"	0	407	1778	956
6	3	6	"aliB"	"1Lip_J7"	0	408	1597	1142
6	4	6	"psaA"	"6Lip_N7"	0	409	9107	8910
6	5	6	"ABC_SBP"	"57Lip_B11"	0	410	5788	5644
6	6	6	"ABC_SBP"	"52Lip_F11"	0	411	2128	1961
6	7	6	"piuA"	"18Lip_J11"	0	412	5669	5297
6	8	6	"amiA"	"3Lip_N11"	0	413	2148	1963
6	9	6	"msmE"	"78Lip_B15"	0	414	1242	1127
6	1	7	"ABC_SBP"	"52Lip_F11"	0	415	1720	1626
6	2	7	"piuA"	"18Lip_J11"	0	416	4553	3821
6	3	7	"amiA"	"3Lip_N11"	-50	417	908	588
6	4	7	"msmE"	"78Lip_B15"	0	418	1366	1231
6	5	7	"MalX"	"22Lip_F15"	0	419	4970	4817
6	6	7	"prsA_ppmA"	"16Lip_B3"	0	420	5091	4956
6	7	7	"lmb"	"33Lip_F3"	0	421	2280	1933
6	8	7	"piaA"	"15Lip_J3"	0	422	7709	7558
6	9	7	"phtA"	"55Lip_N3"	0	423	11015	10903
6	1	8	"prsA_ppmA"	"16Lip_B3"	0	424	3887	3813
6	2	8	"lmb"	"33Lip_F3"	0	425	2131	2041
6	3	8	"piaA"	"15Lip_J3"	0	426	9449	9356
6	4	8	"phtA"	"55Lip_N3"	0	427	16742	16634
6	5	8	"glnH"	"28Lip_B7"	0	428	3104	2970
6	6	8	"pstS"	"80Lip_F7"	0	429	1930	1828
6	7	8	"aliB"	"1Lip_J7"	0	430	1485	1380
6	8	8	"psaA"	"6Lip_N7"	0	431	7363	7265
6	9	8	"ABC_SBP"	"57Lip_B11"	0	432	3659	3578
7	1	1	"cbpF"	"74N_term_wCS_O7"	0	433	983	887
7	2	1	"spr0693"	"34N_term_C11"	0	434	7589	7505
7	3	1	"ezrA"	"75N_term_G11"	0	435	1630	1545
7	4	1	"pepXP"	"72N_term_K11"	0	436	1726	1635
7	5	1	"phtD"	"44N_term_O11"	0	437	1788	1705
7	6	1	"phpA"	"27N_term_C15"	0	438	14119	14025
7	7	1	"srtA"	"64N_term_wCS_G15"	0	439	10084	9990
7	8	1	"Buffer"	"Normaliz_K15"	-50	440	85	11
7	9	1	"Buffer"	"Normaliz_O15"	-50	441	94	25
7	1	2	"phpA"	"27N_term_C15"	0	442	16463	16349
7	2	2	"srtA"	"64N_term_wCS_G15"	0	443	2226	2120
7	3	2	"adcA"	"23Lip_C3"	0	444	1534	1446
7	4	2	"sp_2093"	"76N_term_G3"	0	445	784	699
7	5	2	"comB"	"54N_term_K3"	0	446	735	650
7	6	2	"pspA"	"4N_term_O3"	0	447	1372	1280
7	7	2	"pbpX"	"41N_term_C7"	0	448	1710	1619
7	8	2	"pbpA"	"9N_term_G7"	0	449	566	486
7	9	2	"spr0334"	"42Cyt_TMH_K7"	0	450	2173	2103
7	1	3	"pspA"	"4N_term_O3"	0	451	1730	1612
7	2	3	"pbpX"	"41N_term_C7"	0	452	1715	1600
7	3	3	"pbpA"	"9N_term_G7"	0	453	566	476
7	4	3	"spr0334"	"42Cyt_TMH_K7"	0	454	1829	1744
7	5	3	"cbpF"	"74N_term_wCS_O7"	0	455	786	697
7	6	3	"spr0693"	"34N_term_C11"	0	456	6619	6529
7	7	3	"ezrA"	"75N_term_G11"	0	457	1430	1342
7	8	3	"pepXP"	"72N_term_K11"	0	458	1421	1335
7	9	3	"phtD"	"44N_term_O11"	0	459	1758	1683
7	1	4	"spr0693"	"34N_term_C11"	0	460	8041	7930
7	2	4	"ezrA"	"75N_term_G11"	0	461	1524	1419
7	3	4	"pepXP"	"72N_term_K11"	0	462	1683	1589
7	4	4	"phtD"	"44N_term_O11"	0	463	1455	1363
7	5	4	"phpA"	"27N_term_C15"	0	464	15040	14943
7	6	4	"srtA"	"64N_term_wCS_G15"	0	465	1819	1724
7	7	4	"adcA"	"23Lip_C3"	0	466	1355	1266
7	8	4	"sp_2093"	"76N_term_G3"	0	467	723	633
7	9	4	"comB"	"54N_term_K3"	0	468	837	753
7	1	5	"srtA"	"64N_term_wCS_G15"	0	469	2667	2560
7	2	5	"adcA"	"23Lip_C3"	0	470	1571	1473
7	3	5	"sp_2093"	"76N_term_G3"	0	471	849	758
7	4	5	"comB"	"54N_term_K3"	0	472	760	668
7	5	5	"pspA"	"4N_term_O3"	0	473	1311	1211
7	6	5	"pbpX"	"41N_term_C7"	0	474	1644	1539
7	7	5	"pbpA"	"9N_term_G7"	0	475	511	413
7	8	5	"spr0334"	"42Cyt_TMH_K7"	0	476	1795	1695
7	9	5	"cbpF"	"74N_term_wCS_O7"	0	477	867	772
7	1	6	"pbpX"	"41N_term_C7"	0	478	1842	1740
7	2	6	"pbpA"	"9N_term_G7"	0	479	599	506
7	3	6	"spr0334"	"42Cyt_TMH_K7"	0	480	2423	2336
7	4	6	"cbpF"	"74N_term_wCS_O7"	0	481	869	773
7	5	6	"spr0693"	"34N_term_C11"	0	482	7156	7051
7	6	6	"ezrA"	"75N_term_G11"	0	483	1374	1273
7	7	6	"pepXP"	"72N_term_K11"	0	484	1555	1456
7	8	6	"phtD"	"44N_term_O11"	0	485	1588	1492
7	9	6	"phpA"	"27N_term_C15"	0	486	16063	15966
7	1	7	"ezrA"	"75N_term_G11"	0	487	1683	1582
7	2	7	"pepXP"	"72N_term_K11"	0	488	1775	1677
7	3	7	"phtD"	"44N_term_O11"	0	489	1921	1825
7	4	7	"phpA"	"27N_term_C15"	0	490	13655	13518
7	5	7	"srtA"	"64N_term_wCS_G15"	0	491	8652	8507
7	6	7	"adcA"	"23Lip_C3"	0	492	1554	1456
7	7	7	"sp_2093"	"76N_term_G3"	0	493	879	785
7	8	7	"comB"	"54N_term_K3"	0	494	863	768
7	9	7	"pspA"	"4N_term_O3"	0	495	1626	1532
7	1	8	"adcA"	"23Lip_C3"	0	496	1409	1319
7	2	8	"sp_2093"	"76N_term_G3"	0	497	894	805
7	3	8	"comB"	"54N_term_K3"	0	498	815	722
7	4	8	"pspA"	"4N_term_O3"	0	499	1955	1845
7	5	8	"pbpX"	"41N_term_C7"	0	500	1908	1800
7	6	8	"pbpA"	"9N_term_G7"	0	501	633	541
7	7	8	"spr0334"	"42Cyt_TMH_K7"	0	502	2692	2605
7	8	8	"cbpF"	"74N_term_wCS_O7"	0	503	1011	920
7	9	8	"spr0693"	"34N_term_C11"	0	504	8776	8684
8	1	1	"pbp1b"	"47Cyt_TMH_P7"	0	505	2903	2833
8	2	1	"pcpA"	"62N_term_wCS_D11"	0	506	491	417
8	3	1	"sphtra"	"8N_term_H11"	0	507	282	207
8	4	1	"cps4C"	"97Mult_L11"	0	508	836	761
8	5	1	"rrgB"	"95Mult_P11"	0	509	409	339
8	6	1	"TMP"	"96Mult_D15"	0	510	337	279
8	7	1	"LambdaSa04"	"94Mult_H15"	-50	511	68	18
8	8	1	"Buffer"	"Normaliz_L15"	-50	512	49	2
8	9	1	"Buffer"	"Normaliz_P15"	-50	513	46	1
8	1	2	"TMP"	"96Mult_D15"	0	514	866	793
8	2	2	"LambdaSa04"	"94Mult_H15"	0	515	201	122
8	3	2	"potD"	"65N_term_D3"	0	516	2618	2540
8	4	2	"pgdA"	"40N_term_H3"	0	517	2645	2567
8	5	2	"spr1370"	"38Cyt_TMH_L3"	0	518	11499	11422
8	6	2	"spr1418"	"82N_term_P3"	0	519	1683	1620
8	7	2	"stkP"	"67Cyt_TMH_D7"	0	520	1956	1902
8	8	2	"spr1584"	"83N_term_H7"	0	521	249	200
8	9	2	"pbp2A"	"53N_term_L7"	0	522	187	140
8	1	3	"spr1418"	"82N_term_P3"	0	523	4760	4684
8	2	3	"stkP"	"67Cyt_TMH_D7"	0	524	11509	11426
8	3	3	"spr1584"	"83N_term_H7"	0	525	2601	2523
8	4	3	"pbp2A"	"53N_term_L7"	0	526	2297	2220
8	5	3	"pbp1b"	"47Cyt_TMH_P7"	0	527	2182	2106
8	6	3	"pcpA"	"62N_term_wCS_D11"	0	528	183	116
8	7	3	"sphtra"	"8N_term_H11"	-50	529	77	21
8	8	3	"cps4C"	"97Mult_L11"	-50	530	91	37
8	9	3	"rrgB"	"95Mult_P11"	-50	531	67	18
8	1	4	"pcpA"	"62N_term_wCS_D11"	0	532	452	362
8	2	4	"sphtra"	"8N_term_H11"	0	533	272	184
8	3	4	"cps4C"	"97Mult_L11"	0	534	772	690
8	4	4	"rrgB"	"95Mult_P11"	0	535	381	299
8	5	4	"TMP"	"96Mult_D15"	0	536	511	436
8	6	4	"LambdaSa04"	"94Mult_H15"	-50	537	127	51
8	7	4	"potD"	"65N_term_D3"	0	538	394	334
8	8	4	"pgdA"	"40N_term_H3"	0	539	213	159
8	9	4	"spr1370"	"38Cyt_TMH_L3"	0	540	1355	1305
8	1	5	"LambdaSa04"	"94Mult_H15"	0	541	189	99
8	2	5	"potD"	"65N_term_D3"	0	542	2596	2510
8	3	5	"pgdA"	"40N_term_H3"	0	543	2698	2614
8	4	5	"spr1370"	"38Cyt_TMH_L3"	0	544	14167	14081
8	5	5	"spr1418"	"82N_term_P3"	0	545	3042	2969
8	6	5	"stkP"	"67Cyt_TMH_D7"	0	546	4402	4336
8	7	5	"spr1584"	"83N_term_H7"	0	547	422	366
8	8	5	"pbp2A"	"53N_term_L7"	0	548	183	131
8	9	5	"pbp1b"	"47Cyt_TMH_P7"	0	549	177	128
8	1	6	"stkP"	"67Cyt_TMH_D7"	0	550	13026	12939
8	2	6	"spr1584"	"83N_term_H7"	0	551	2894	2805
8	3	6	"pbp2A"	"53N_term_L7"	0	552	2447	2360
8	4	6	"pbp1b"	"47Cyt_TMH_P7"	0	553	2490	2403
8	5	6	"pcpA"	"62N_term_wCS_D11"	0	554	300	225
8	6	6	"sphtra"	"8N_term_H11"	0	555	214	149
8	7	6	"cps4C"	"97Mult_L11"	0	556	138	81
8	8	6	"rrgB"	"95Mult_P11"	-50	557	75	19
8	9	6	"TMP"	"96Mult_D15"	0	558	74	25
8	1	7	"sphtra"	"8N_term_H11"	0	559	494	400
8	2	7	"cps4C"	"97Mult_L11"	0	560	857	760
8	3	7	"rrgB"	"95Mult_P11"	0	561	431	339
8	4	7	"TMP"	"96Mult_D15"	0	562	559	474
8	5	7	"LambdaSa04"	"94Mult_H15"	0	563	128	58
8	6	7	"potD"	"65N_term_D3"	0	564	861	799
8	7	7	"pgdA"	"40N_term_H3"	0	565	405	352
8	8	7	"spr1370"	"38Cyt_TMH_L3"	0	566	1644	1591
8	9	7	"spr1418"	"82N_term_P3"	0	567	222	173
8	1	8	"potD"	"65N_term_D3"	0	568	3143	3045
8	2	8	"pgdA"	"40N_term_H3"	0	569	3385	3289
8	3	8	"spr1370"	"38Cyt_TMH_L3"	0	570	13583	13496
8	4	8	"spr1418"	"82N_term_P3"	0	571	2464	2394
8	5	8	"stkP"	"67Cyt_TMH_D7"	0	572	5091	5031
8	6	8	"spr1584"	"83N_term_H7"	0	573	650	596
8	7	8	"pbp2A"	"53N_term_L7"	0	574	303	253
8	8	8	"pbp1b"	"47Cyt_TMH_P7"	0	575	215	166
8	9	8	"pcpA"	"62N_term_wCS_D11"	0	576	61	14
