# Supplementary material for: Data in support of proteomic analysis of pneumococcal pediatric clinical isolates to construct a protein array
Source: Data Brief. 2016 Feb 5;6:917–22. doi: 10.1016/j.dib.2016.01.057 (PMC4758182; doi:10.1016/j.dib.2016.01.057)
Supplement: Supplementary file 4 — Supplementary material [file mmc4.zip › Protein array raw data/IgG/C2_S55bis_IgG-Cy3.txt]

ATF	1.0
31	9    
"Type=GenePix Export 3"
"DateTime=2014/04/09 09:46:41"
"Settings=C:\Documents and Settings\Usuario\Escritorio\Datos Usuarios\Alfonso\Resultados ensayo\Abril 2014\Escaneado_09-04-14\Suero 55 Bis\S55bis_IgG-Cy3.gps"
"GalFile=C:\Documents and Settings\Usuario\Escritorio\Datos Usuarios\Alfonso\Gals\Gal_Alfonso.2.gal"
"PixelSize=5"
"Wavelengths=n/a	532"
"ImageFiles=n/a	C:\Documents and Settings\Usuario\Escritorio\Datos Usuarios\Alfonso\Resultados ensayo\Abril 2014\Escaneado_09-04-14\Suero 55 Bis\S55bis_IgG-Cy3.tif 1"
"NormalizationMethod=None"
"NormalizationFactors=n/a	1"
"JpegImage="
"StdDev=Type 1"
"RatioFormulations=W1/W2 (/532)"
"Barcode="
"BackgroundSubtraction=LocalFeature"
"ImageOrigin=0, 0"
"JpegOrigin=3335, 1720"
"Creator=GenePix Pro 4.1.1.4"
"Scanner=GenePix 4000B [92870]"
"FocusPosition=0"
"Temperature=29.96"
"LinesAveraged=1"
"Comment="
"PMTGain=n/a	420"
"ScanPower=n/a	100"
"LaserPower=n/a	2.18"
"LaserOnTime=n/a	43007"
"Filters=n/a	"
"ScanRegion=624,344,3824,1616"
"Supplier=BioRobotics"
"ArrayerSoftwareName=TAS Application Suite (MicroGrid II)"
"ArrayerSoftwareVersion=2.2.2.5"
"Block"	"Column"	"Row"	"Name"	"ID"	"Flags"	"Index"	"F532 Median"	"F532 Median - B532"
1	1	1	"ABC_N/P"	"90Mult_M8"	0	1	177	102
1	2	1	"spr1221"	"99Mult_A12"	0	2	257	179
1	3	1	"spr1403"	"91Mult_E12"	0	3	331	245
1	4	1	"spr1496"	"92Mult_I12"	0	4	235	149
1	5	1	"ABC_NP"	"100Mult_M12"	0	5	764	677
1	6	1	"SP_0462"	"77CellW_A16"	0	6	1648	1556
1	7	1	"SP_0464"	"81CellW_E16"	0	7	770	670
1	8	1	"Buffer"	"Normaliz_I16"	-50	8	112	5
1	9	1	"Buffer"	"Normaliz_M16"	-50	9	111	2
1	1	2	"SP_0462"	"77CellW_A16"	0	10	1090	1009
1	2	2	"SP_0464"	"81CellW_E16"	0	11	421	333
1	3	2	"fstH"	"84Mult_A4"	0	12	727	633
1	4	2	"comA"	"85Mult_E4"	0	13	386	287
1	5	2	"zmpB"	"86Mult_I4"	0	14	316	212
1	6	2	"spr0601"	"98Mult_M4"	0	15	597	485
1	7	2	"celB"	"87Mult_A8"	0	16	351	230
1	8	2	"iga"	"88Mult_E8"	0	17	1187	1063
1	9	2	"glnP"	"89Mult_I8"	0	18	317	190
1	1	3	"spr0601"	"98Mult_M4"	0	19	441	353
1	2	3	"celB"	"87Mult_A8"	0	20	255	163
1	3	3	"iga"	"88Mult_E8"	0	21	729	630
1	4	3	"glnP"	"89Mult_I8"	0	22	201	96
1	5	3	"ABC_N/P"	"90Mult_M8"	0	23	438	323
1	6	3	"spr1221"	"99Mult_A12"	0	24	792	665
1	7	3	"spr1403"	"91Mult_E12"	0	25	883	738
1	8	3	"spr1496"	"92Mult_I12"	0	26	573	430
1	9	3	"ABC_NP"	"100Mult_M12"	0	27	2075	1937
1	1	4	"spr1221"	"99Mult_A12"	0	28	564	469
1	2	4	"spr1403"	"91Mult_E12"	0	29	581	476
1	3	4	"spr1496"	"92Mult_I12"	0	30	451	344
1	4	4	"ABC_NP"	"100Mult_M12"	0	31	1427	1311
1	5	4	"SP_0462"	"77CellW_A16"	0	32	2542	2416
1	6	4	"SP_0464"	"81CellW_E16"	0	33	1036	895
1	7	4	"fstH"	"84Mult_A4"	0	34	1983	1831
1	8	4	"comA"	"85Mult_E4"	0	35	821	671
1	9	4	"zmpB"	"86Mult_I4"	0	36	595	452
1	1	5	"SP_0464"	"81CellW_E16"	0	37	775	674
1	2	5	"fstH"	"84Mult_A4"	0	38	1442	1329
1	3	5	"comA"	"85Mult_E4"	0	39	666	549
1	4	5	"zmpB"	"86Mult_I4"	0	40	496	371
1	5	5	"spr0601"	"98Mult_M4"	0	41	939	807
1	6	5	"celB"	"87Mult_A8"	0	42	505	363
1	7	5	"iga"	"88Mult_E8"	0	43	1439	1296
1	8	5	"glnP"	"89Mult_I8"	0	44	320	176
1	9	5	"ABC_N/P"	"90Mult_M8"	0	45	669	525
1	1	6	"celB"	"87Mult_A8"	0	46	470	364
1	2	6	"iga"	"88Mult_E8"	0	47	1084	967
1	3	6	"glnP"	"89Mult_I8"	0	48	293	172
1	4	6	"ABC_N/P"	"90Mult_M8"	0	49	562	433
1	5	6	"spr1221"	"99Mult_A12"	0	50	1009	872
1	6	6	"spr1403"	"91Mult_E12"	0	51	1152	1004
1	7	6	"spr1496"	"92Mult_I12"	0	52	670	522
1	8	6	"ABC_NP"	"100Mult_M12"	0	53	2327	2180
1	9	6	"SP_0462"	"77CellW_A16"	0	54	3382	3233
1	1	7	"spr1403"	"91Mult_E12"	0	55	958	846
1	2	7	"spr1496"	"92Mult_I12"	0	56	519	394
1	3	7	"ABC_NP"	"100Mult_M12"	0	57	2031	1904
1	4	7	"SP_0462"	"77CellW_A16"	0	58	3492	3358
1	5	7	"SP_0464"	"81CellW_E16"	0	59	1185	1043
1	6	7	"fstH"	"84Mult_A4"	0	60	2211	2060
1	7	7	"comA"	"85Mult_E4"	0	61	1034	882
1	8	7	"zmpB"	"86Mult_I4"	0	62	724	574
1	9	7	"spr0601"	"98Mult_M4"	0	63	1316	1159
1	1	8	"fstH"	"84Mult_A4"	0	64	2183	2056
1	2	8	"comA"	"85Mult_E4"	0	65	1029	894
1	3	8	"zmpB"	"86Mult_I4"	0	66	700	561
1	4	8	"spr0601"	"98Mult_M4"	0	67	1239	1096
1	5	8	"celB"	"87Mult_A8"	0	68	637	489
1	6	8	"iga"	"88Mult_E8"	0	69	1905	1754
1	7	8	"glnP"	"89Mult_I8"	0	70	449	294
1	8	8	"ABC_N/P"	"90Mult_M8"	0	71	847	687
1	9	8	"spr1221"	"99Mult_A12"	0	72	1522	1362
2	1	1	"lytB"	"31CellW_N8"	0	73	981	885
2	2	1	"prtA"	"20CellW_B12"	0	74	3889	3803
2	3	1	"bgaA"	"43CellW_F12"	0	75	611	532
2	4	1	"nanA"	"46CellW_J12"	0	76	500	426
2	5	1	"spr1652/pfbA"	"25CellW_N12"	0	77	310	237
2	6	1	"nisP"	"39CellW_B16"	0	78	253	180
2	7	1	"spr1906"	"73CellW_F16"	0	79	183	110
2	8	1	"Buffer"	"Normaliz_J16"	-50	80	74	2
2	9	1	"Buffer"	"Normaliz_N16"	-50	81	72	2
2	1	2	"nisP"	"39CellW_B16"	0	82	1009	904
2	2	2	"spr1906"	"73CellW_F16"	0	83	469	373
2	3	2	"psrP"	"71CellW_B4"	0	84	292	204
2	4	2	"pblB_nt"	"48CellW_F4"	0	85	234	149
2	5	2	"pblB_ct"	"49CellW_J4"	0	86	509	426
2	6	2	"spr0075/pfbB"	"24CellW_N4"	0	87	696	610
2	7	2	"pulA"	"19CellW_B8"	0	88	364	276
2	8	2	"hysA"	"51CellW_F8"	0	89	1013	930
2	9	2	"spr0328"	"26CellW_J8"	0	90	383	304
2	1	3	"spr0075/pfbB"	"24CellW_N4"	0	91	2239	2125
2	2	3	"pulA"	"19CellW_B8"	0	92	888	792
2	3	3	"hysA"	"51CellW_F8"	0	93	2016	1927
2	4	3	"spr0328"	"26CellW_J8"	0	94	894	805
2	5	3	"lytB"	"31CellW_N8"	0	95	506	416
2	6	3	"prtA"	"20CellW_B12"	0	96	2859	2769
2	7	3	"bgaA"	"43CellW_F12"	0	97	645	552
2	8	3	"nanA"	"46CellW_J12"	0	98	597	507
2	9	3	"spr1652/pfbA"	"25CellW_N12"	0	99	388	305
2	1	4	"prtA"	"20CellW_B12"	0	100	6819	6698
2	2	4	"bgaA"	"43CellW_F12"	0	101	1248	1150
2	3	4	"nanA"	"46CellW_J12"	0	102	978	888
2	4	4	"spr1652/pfbA"	"25CellW_N12"	0	103	607	518
2	5	4	"nisP"	"39CellW_B16"	0	104	546	455
2	6	4	"spr1906"	"73CellW_F16"	0	105	347	257
2	7	4	"psrP"	"71CellW_B4"	0	106	282	191
2	8	4	"pblB_nt"	"48CellW_F4"	0	107	233	143
2	9	4	"pblB_ct"	"49CellW_J4"	0	108	545	461
2	1	5	"spr1906"	"73CellW_F16"	0	109	1062	928
2	2	5	"psrP"	"71CellW_B4"	0	110	493	390
2	3	5	"pblB_nt"	"48CellW_F4"	0	111	309	215
2	4	5	"pblB_ct"	"49CellW_J4"	0	112	741	646
2	5	5	"spr0075/pfbB"	"24CellW_N4"	0	113	1159	1066
2	6	5	"pulA"	"19CellW_B8"	0	114	628	539
2	7	5	"hysA"	"51CellW_F8"	0	115	1666	1575
2	8	5	"spr0328"	"26CellW_J8"	0	116	846	757
2	9	5	"lytB"	"31CellW_N8"	0	117	442	358
2	1	6	"pulA"	"19CellW_B8"	0	118	2322	2166
2	2	6	"hysA"	"51CellW_F8"	0	119	3400	3280
2	3	6	"spr0328"	"26CellW_J8"	0	120	1180	1075
2	4	6	"lytB"	"31CellW_N8"	0	121	585	481
2	5	6	"prtA"	"20CellW_B12"	0	122	3709	3607
2	6	6	"bgaA"	"43CellW_F12"	0	123	832	733
2	7	6	"nanA"	"46CellW_J12"	0	124	828	730
2	8	6	"spr1652/pfbA"	"25CellW_N12"	0	125	599	506
2	9	6	"nisP"	"39CellW_B16"	0	126	488	399
2	1	7	"bgaA"	"43CellW_F12"	0	127	3274	3102
2	2	7	"nanA"	"46CellW_J12"	0	128	2124	1991
2	3	7	"spr1652/pfbA"	"25CellW_N12"	0	129	966	852
2	4	7	"nisP"	"39CellW_B16"	0	130	764	656
2	5	7	"spr1906"	"73CellW_F16"	0	131	478	368
2	6	7	"psrP"	"71CellW_B4"	0	132	1363	1247
2	7	7	"pblB_nt"	"48CellW_F4"	0	133	514	396
2	8	7	"pblB_ct"	"49CellW_J4"	0	134	720	616
2	9	7	"spr0075/pfbB"	"24CellW_N4"	0	135	1210	1108
2	1	8	"psrP"	"71CellW_B4"	0	136	1545	1331
2	2	8	"pblB_nt"	"48CellW_F4"	0	137	796	625
2	3	8	"pblB_ct"	"49CellW_J4"	0	138	1520	1381
2	4	8	"spr0075/pfbB"	"24CellW_N4"	0	139	1846	1718
2	5	8	"pulA"	"19CellW_B8"	0	140	1014	888
2	6	8	"hysA"	"51CellW_F8"	0	141	2059	1929
2	7	8	"spr0328"	"26CellW_J8"	0	142	1199	1065
2	8	8	"lytB"	"31CellW_N8"	0	143	787	661
2	9	8	"prtA"	"20CellW_B12"	0	144	3936	3818
3	1	1	"nanB"	"58Secret_O8"	0	145	2561	2437
3	2	1	"spr1875"	"7Secret_C12"	0	146	1699	1551
3	3	1	"galU"	"21Secret_G12"	0	147	2280	2131
3	4	1	"cbpA"	"5Secret_K12"	0	148	11622	11451
3	5	1	"gsp_781"	"2Secret_O12"	0	149	3646	3436
3	6	1	"Control_1"	"C16"	0	150	8296	8065
3	7	1	"Control_2"	"G16"	-50	151	176	-6
3	8	1	"Buffer"	"Normaliz_K16"	-50	152	161	-9
3	9	1	"Buffer"	"Normaliz_O16"	-50	153	168	-21
3	1	2	"Control_1"	"C16"	0	154	4774	4640
3	2	2	"Control_2"	"G16"	-50	155	138	-7
3	3	2	"bloodAB"	"59Secret_C4"	0	156	1986	1850
3	4	2	"strH"	"32Secret_G4"	0	157	1734	1587
3	5	2	"lysM"	"50Secret_K4"	0	158	3121	2958
3	6	2	"lytB"	"63Secret_O4"	0	159	2434	2239
3	7	2	"phtE"	"45Secret_C8"	0	160	2844	2645
3	8	2	"spr0931"	"36Secret_G8"	0	161	2766	2499
3	9	2	"lytC"	"56Secret_K8"	0	162	4584	4222
3	1	3	"lytB"	"63Secret_O4"	0	163	1230	1095
3	2	3	"phtE"	"45Secret_C8"	0	164	1583	1450
3	3	3	"spr0931"	"36Secret_G8"	0	165	1950	1812
3	4	3	"lytC"	"56Secret_K8"	0	166	4521	4370
3	5	3	"nanB"	"58Secret_O8"	0	167	4944	4756
3	6	3	"spr1875"	"7Secret_C12"	0	168	3749	3542
3	7	3	"galU"	"21Secret_G12"	0	169	4180	3963
3	8	3	"cbpA"	"5Secret_K12"	0	170	14223	13952
3	9	3	"gsp_781"	"2Secret_O12"	0	171	3994	3756
3	1	4	"spr1875"	"7Secret_C12"	0	172	2048	1900
3	2	4	"galU"	"21Secret_G12"	0	173	2727	2592
3	3	4	"cbpA"	"5Secret_K12"	0	174	13026	12859
3	4	4	"gsp_781"	"2Secret_O12"	0	175	4099	3927
3	5	4	"Control_1"	"C16"	0	176	9324	9118
3	6	4	"Control_2"	"G16"	-50	177	206	7
3	7	4	"bloodAB"	"59Secret_C4"	0	178	3125	2952
3	8	4	"strH"	"32Secret_G4"	0	179	2035	1872
3	9	4	"lysM"	"50Secret_K4"	0	180	3244	3082
3	1	5	"Control_2"	"G16"	0	181	191	31
3	2	5	"bloodAB"	"59Secret_C4"	0	182	2243	2098
3	3	5	"strH"	"32Secret_G4"	0	183	1637	1481
3	4	5	"lysM"	"50Secret_K4"	0	184	2850	2697
3	5	5	"lytB"	"63Secret_O4"	0	185	2343	2173
3	6	5	"phtE"	"45Secret_C8"	0	186	2538	2359
3	7	5	"spr0931"	"36Secret_G8"	0	187	2487	2319
3	8	5	"lytC"	"56Secret_K8"	0	188	4355	4201
3	9	5	"nanB"	"58Secret_O8"	0	189	4418	4229
3	1	6	"phtE"	"45Secret_C8"	0	190	1995	1837
3	2	6	"spr0931"	"36Secret_G8"	0	191	2030	1888
3	3	6	"lytC"	"56Secret_K8"	0	192	3979	3835
3	4	6	"nanB"	"58Secret_O8"	0	193	4251	4090
3	5	6	"spr1875"	"7Secret_C12"	0	194	2997	2822
3	6	6	"galU"	"21Secret_G12"	0	195	3405	3211
3	7	6	"cbpA"	"5Secret_K12"	0	196	12851	12626
3	8	6	"gsp_781"	"2Secret_O12"	0	197	3722	3520
3	9	6	"Control_1"	"C16"	0	198	6832	6589
3	1	7	"galU"	"21Secret_G12"	0	199	3466	3282
3	2	7	"cbpA"	"5Secret_K12"	0	200	12603	12397
3	3	7	"gsp_781"	"2Secret_O12"	0	201	3502	3337
3	4	7	"Control_1"	"C16"	0	202	7644	7472
3	5	7	"Control_2"	"G16"	-50	203	207	30
3	6	7	"bloodAB"	"59Secret_C4"	0	204	2501	2329
3	7	7	"strH"	"32Secret_G4"	0	205	1606	1429
3	8	7	"lysM"	"50Secret_K4"	0	206	2747	2554
3	9	7	"lytB"	"63Secret_O4"	0	207	2162	1928
3	1	8	"bloodAB"	"59Secret_C4"	0	208	3150	2930
3	2	8	"strH"	"32Secret_G4"	0	209	1887	1649
3	3	8	"lysM"	"50Secret_K4"	0	210	2964	2792
3	4	8	"lytB"	"63Secret_O4"	0	211	2159	1985
3	5	8	"phtE"	"45Secret_C8"	0	212	2315	2135
3	6	8	"spr0931"	"36Secret_G8"	0	213	2153	1980
3	7	8	"lytC"	"56Secret_K8"	0	214	3772	3620
3	8	8	"nanB"	"58Secret_O8"	0	215	3798	3633
3	9	8	"spr1875"	"7Secret_C12"	0	216	3164	2925
4	1	1	"Control_10"	"P8"	0	217	434	158
4	2	1	"Control_11"	"D12"	-50	218	288	25
4	3	1	"Control_12"	"H12"	0	219	863	647
4	4	1	"Buffer"	"Normaliz_L12"	0	220	211	16
4	5	1	"Buffer"	"Normaliz_P12"	-50	221	173	-28
4	6	1	"Control+"	"Rango0.2_D16"	0	222	7088	6870
4	7	1	"Control+"	"Rango0.1_H16"	0	223	993	824
4	8	1	"Buffer"	"Normaliz_L16"	-50	224	145	-8
4	9	1	"Buffer"	"Normaliz_P16"	-50	225	122	-5
4	1	2	"Control+"	"Rango0.2_D16"	0	226	12147	11594
4	2	2	"Control+"	"Rango0.1_H16"	0	227	2858	2619
4	3	2	"Control_3"	"D4"	0	228	9876	9686
4	4	2	"Control_4"	"H4"	0	229	388	202
4	5	2	"Control_5"	"L4"	0	230	584	411
4	6	2	"Control_6"	"P4"	-50	231	170	1
4	7	2	"Control_7"	"D8"	0	232	681	523
4	8	2	"Control_8"	"H8"	-50	233	155	6
4	9	2	"Control_9"	"L8"	0	234	271	144
4	1	3	"Control_6"	"P4"	-50	235	214	-23
4	2	3	"Control_7"	"D8"	0	236	492	277
4	3	3	"Control_8"	"H8"	-50	237	183	-2
4	4	3	"Control_9"	"L8"	0	238	383	203
4	5	3	"Control_10"	"P8"	0	239	314	141
4	6	3	"Control_11"	"D12"	-50	240	174	14
4	7	3	"Control_12"	"H12"	0	241	537	378
4	8	3	"Buffer"	"Normaliz_L12"	-50	242	156	1
4	9	3	"Buffer"	"Normaliz_P12"	-50	243	136	10
4	1	4	"Control_11"	"D12"	-50	244	228	24
4	2	4	"Control_12"	"H12"	0	245	1002	807
4	3	4	"Buffer"	"Normaliz_L12"	-50	246	176	3
4	4	4	"Buffer"	"Normaliz_P12"	-50	247	168	2
4	5	4	"Control+"	"Rango0.2_D16"	0	248	8444	8277
4	6	4	"Control+"	"Rango0.1_H16"	0	249	8253	8081
4	7	4	"Control_3"	"D4"	0	250	4833	4675
4	8	4	"Control_4"	"H4"	-50	251	164	15
4	9	4	"Control_5"	"L4"	-50	252	148	27
4	1	5	"Control+"	"Rango0.1_H16"	0	253	9560	9355
4	2	5	"Control_3"	"D4"	0	254	8125	7943
4	3	5	"Control_4"	"H4"	0	255	301	141
4	4	5	"Control_5"	"L4"	0	256	591	431
4	5	5	"Control_6"	"P4"	-50	257	155	-3
4	6	5	"Control_7"	"D8"	0	258	255	91
4	7	5	"Control_8"	"H8"	-50	259	154	-5
4	8	5	"Control_9"	"L8"	0	260	305	155
4	9	5	"Control_10"	"P8"	-50	261	146	24
4	1	6	"Control_7"	"D8"	0	262	314	135
4	2	6	"Control_8"	"H8"	-50	263	172	-6
4	3	6	"Control_9"	"L8"	0	264	439	271
4	4	6	"Control_10"	"P8"	0	265	299	130
4	5	6	"Control_11"	"D12"	-50	266	176	9
4	6	6	"Control_12"	"H12"	0	267	501	335
4	7	6	"Buffer"	"Normaliz_L12"	-50	268	172	6
4	8	6	"Buffer"	"Normaliz_P12"	-50	269	162	7
4	9	6	"Control+"	"Rango0.2_D16"	0	270	6262	6140
4	1	7	"Control_12"	"H12"	0	271	655	475
4	2	7	"Buffer"	"Normaliz_L12"	-50	272	194	1
4	3	7	"Buffer"	"Normaliz_P12"	-50	273	185	-5
4	4	7	"Control+"	"Rango0.2_D16"	0	274	8264	8014
4	5	7	"Control+"	"Rango0.1_H16"	0	275	1741	1543
4	6	7	"Control_3"	"D4"	0	276	7802	7631
4	7	7	"Control_4"	"H4"	0	277	307	137
4	8	7	"Control_5"	"L4"	0	278	435	267
4	9	7	"Control_6"	"P4"	-50	279	139	5
4	1	8	"Control_3"	"D4"	0	280	9752	9564
4	2	8	"Control_4"	"H4"	0	281	363	163
4	3	8	"Control_5"	"L4"	0	282	686	489
4	4	8	"Control_6"	"P4"	-50	283	205	-9
4	5	8	"Control_7"	"D8"	-50	284	216	17
4	6	8	"Control_8"	"H8"	-50	285	172	-13
4	7	8	"Control_9"	"L8"	0	286	574	385
4	8	8	"Control_10"	"P8"	0	287	329	150
4	9	8	"Control_11"	"D12"	-50	288	156	15
5	1	1	"GADPH"	"68Cyt_M7"	0	289	619	513
5	2	1	"abc_sbp_2"	"30Lip_A11"	0	290	795	717
5	3	1	"abc_sbp"	"29Lip_E11"	0	291	555	479
5	4	1	"spr0174"	"79Lip_I11"	0	292	424	350
5	5	1	"aliA"	"10Lip_M11"	0	293	570	492
5	6	1	"slrA"	"17Lip_A15"	0	294	1101	1016
5	7	1	"spr0747"	"37Lip_E15"	0	295	1433	1341
5	8	1	"Buffer"	"Normaliz_I15"	-50	296	108	4
5	9	1	"Buffer"	"Normaliz_M15"	-50	297	111	-5
5	1	2	"slrA"	"17Lip_A15"	0	298	586	471
5	2	2	"spr0747"	"37Lip_E15"	0	299	656	577
5	3	2	"spxB"	"13Cyt_A3"	0	300	890	811
5	4	2	"clpP"	"66Cyt_E3"	0	301	999	921
5	5	2	"pavA"	"69Cyt_I3"	0	302	826	746
5	6	2	"eno"	"14Cyt_M3"	0	303	2464	2380
5	7	2	"PppA"	"70Cyt_A7"	0	304	1568	1465
5	8	2	"ply"	"11Cyt_E7"	0	305	6403	6294
5	9	2	"lytA"	"12Cyt_I7"	0	306	8693	8584
5	1	3	"eno"	"14Cyt_M3"	0	307	1352	1234
5	2	3	"PppA"	"70Cyt_A7"	0	308	753	671
5	3	3	"ply"	"11Cyt_E7"	0	309	3002	2925
5	4	3	"lytA"	"12Cyt_I7"	0	310	3683	3605
5	5	3	"GADPH"	"68Cyt_M7"	0	311	1216	1134
5	6	3	"abc_sbp_2"	"30Lip_A11"	0	312	1548	1456
5	7	3	"abc_sbp"	"29Lip_E11"	0	313	1157	1033
5	8	3	"spr0174"	"79Lip_I11"	0	314	1051	945
5	9	3	"aliA"	"10Lip_M11"	0	315	1531	1426
5	1	4	"abc_sbp_2"	"30Lip_A11"	0	316	795	665
5	2	4	"abc_sbp"	"29Lip_E11"	0	317	486	395
5	3	4	"spr0174"	"79Lip_I11"	0	318	419	341
5	4	4	"aliA"	"10Lip_M11"	0	319	579	501
5	5	4	"slrA"	"17Lip_A15"	0	320	1008	922
5	6	4	"spr0747"	"37Lip_E15"	0	321	1266	1174
5	7	4	"spxB"	"13Cyt_A3"	0	322	1793	1690
5	8	4	"clpP"	"66Cyt_E3"	0	323	2144	2050
5	9	4	"pavA"	"69Cyt_I3"	0	324	1941	1839
5	1	5	"spr0747"	"37Lip_E15"	0	325	633	489
5	2	5	"spxB"	"13Cyt_A3"	0	326	853	645
5	3	5	"clpP"	"66Cyt_E3"	0	327	822	732
5	4	5	"pavA"	"69Cyt_I3"	0	328	707	621
5	5	5	"eno"	"14Cyt_M3"	0	329	2144	2056
5	6	5	"PppA"	"70Cyt_A7"	0	330	1237	1136
5	7	5	"ply"	"11Cyt_E7"	0	331	5053	4949
5	8	5	"lytA"	"12Cyt_I7"	0	332	6068	5975
5	9	5	"GADPH"	"68Cyt_M7"	0	333	2174	2078
5	1	6	"PppA"	"70Cyt_A7"	0	334	628	494
5	2	6	"ply"	"11Cyt_E7"	0	335	2316	2207
5	3	6	"lytA"	"12Cyt_I7"	0	336	2503	2419
5	4	6	"GADPH"	"68Cyt_M7"	0	337	785	690
5	5	6	"abc_sbp_2"	"30Lip_A11"	0	338	892	801
5	6	6	"abc_sbp"	"29Lip_E11"	0	339	600	500
5	7	6	"spr0174"	"79Lip_I11"	0	340	690	592
5	8	6	"aliA"	"10Lip_M11"	0	341	949	862
5	9	6	"slrA"	"17Lip_A15"	0	342	1473	1386
5	1	7	"abc_sbp"	"29Lip_E11"	0	343	314	193
5	2	7	"spr0174"	"79Lip_I11"	0	344	247	167
5	3	7	"aliA"	"10Lip_M11"	0	345	265	195
5	4	7	"slrA"	"17Lip_A15"	0	346	370	302
5	5	7	"spr0747"	"37Lip_E15"	0	347	490	416
5	6	7	"spxB"	"13Cyt_A3"	0	348	863	786
5	7	7	"clpP"	"66Cyt_E3"	0	349	1056	979
5	8	7	"pavA"	"69Cyt_I3"	0	350	933	855
5	9	7	"eno"	"14Cyt_M3"	0	351	2109	2036
5	1	8	"spxB"	"13Cyt_A3"	0	352	465	342
5	2	8	"clpP"	"66Cyt_E3"	0	353	356	277
5	3	8	"pavA"	"69Cyt_I3"	0	354	228	159
5	4	8	"eno"	"14Cyt_M3"	0	355	571	501
5	5	8	"PppA"	"70Cyt_A7"	0	356	295	224
5	6	8	"ply"	"11Cyt_E7"	0	357	1544	1470
5	7	8	"lytA"	"12Cyt_I7"	0	358	2264	2189
5	8	8	"GADPH"	"68Cyt_M7"	0	359	618	551
5	9	8	"abc_sbp_2"	"30Lip_A11"	0	360	583	520
6	1	1	"psaA"	"6Lip_N7"	0	361	1970	1866
6	2	1	"ABC_SBP"	"57Lip_B11"	0	362	2061	1958
6	3	1	"ABC_SBP"	"52Lip_F11"	0	363	778	676
6	4	1	"piuA"	"18Lip_J11"	0	364	923	816
6	5	1	"amiA"	"3Lip_N11"	0	365	1049	932
6	6	1	"msmE"	"78Lip_B15"	0	366	1457	1345
6	7	1	"MalX"	"22Lip_F15"	0	367	1739	1619
6	8	1	"Buffer"	"Normaliz_J15"	-50	368	118	-7
6	9	1	"Buffer"	"Normaliz_N15"	-50	369	117	-1
6	1	2	"msmE"	"78Lip_B15"	0	370	1167	1073
6	2	2	"MalX"	"22Lip_F15"	0	371	938	843
6	3	2	"prsA_ppmA"	"16Lip_B3"	0	372	665	570
6	4	2	"lmb"	"33Lip_F3"	0	373	477	383
6	5	2	"piaA"	"15Lip_J3"	0	374	937	841
6	6	2	"phtA"	"55Lip_N3"	0	375	1565	1478
6	7	2	"glnH"	"28Lip_B7"	0	376	731	638
6	8	2	"pstS"	"80Lip_F7"	0	377	401	309
6	9	2	"aliB"	"1Lip_J7"	0	378	281	191
6	1	3	"phtA"	"55Lip_N3"	0	379	2734	2640
6	2	3	"glnH"	"28Lip_B7"	0	380	810	717
6	3	3	"pstS"	"80Lip_F7"	0	381	340	249
6	4	3	"aliB"	"1Lip_J7"	0	382	283	194
6	5	3	"psaA"	"6Lip_N7"	0	383	646	558
6	6	3	"ABC_SBP"	"57Lip_B11"	0	384	691	609
6	7	3	"ABC_SBP"	"52Lip_F11"	0	385	270	185
6	8	3	"piuA"	"18Lip_J11"	0	386	254	170
6	9	3	"amiA"	"3Lip_N11"	0	387	172	91
6	1	4	"ABC_SBP"	"57Lip_B11"	0	388	2852	2751
6	2	4	"ABC_SBP"	"52Lip_F11"	0	389	822	721
6	3	4	"piuA"	"18Lip_J11"	0	390	552	460
6	4	4	"amiA"	"3Lip_N11"	0	391	276	182
6	5	4	"msmE"	"78Lip_B15"	0	392	290	183
6	6	4	"MalX"	"22Lip_F15"	0	393	245	157
6	7	4	"prsA_ppmA"	"16Lip_B3"	0	394	171	88
6	8	4	"lmb"	"33Lip_F3"	0	395	163	79
6	9	4	"piaA"	"15Lip_J3"	0	396	250	173
6	1	5	"MalX"	"22Lip_F15"	0	397	1792	1679
6	2	5	"prsA_ppmA"	"16Lip_B3"	0	398	910	800
6	3	5	"lmb"	"33Lip_F3"	0	399	244	137
6	4	5	"piaA"	"15Lip_J3"	0	400	352	246
6	5	5	"phtA"	"55Lip_N3"	0	401	357	250
6	6	5	"glnH"	"28Lip_B7"	0	402	211	121
6	7	5	"pstS"	"80Lip_F7"	0	403	135	51
6	8	5	"aliB"	"1Lip_J7"	0	404	128	47
6	9	5	"psaA"	"6Lip_N7"	0	405	190	111
6	1	6	"glnH"	"28Lip_B7"	0	406	1966	1854
6	2	6	"pstS"	"80Lip_F7"	0	407	805	702
6	3	6	"aliB"	"1Lip_J7"	0	408	331	220
6	4	6	"psaA"	"6Lip_N7"	0	409	251	132
6	5	6	"ABC_SBP"	"57Lip_B11"	0	410	230	121
6	6	6	"ABC_SBP"	"52Lip_F11"	0	411	150	50
6	7	6	"piuA"	"18Lip_J11"	0	412	154	67
6	8	6	"amiA"	"3Lip_N11"	0	413	126	45
6	9	6	"msmE"	"78Lip_B15"	0	414	129	50
6	1	7	"ABC_SBP"	"52Lip_F11"	0	415	1509	1404
6	2	7	"piuA"	"18Lip_J11"	0	416	1082	982
6	3	7	"amiA"	"3Lip_N11"	0	417	388	286
6	4	7	"msmE"	"78Lip_B15"	0	418	187	80
6	5	7	"MalX"	"22Lip_F15"	0	419	178	73
6	6	7	"prsA_ppmA"	"16Lip_B3"	-50	420	145	45
6	7	7	"lmb"	"33Lip_F3"	0	421	142	53
6	8	7	"piaA"	"15Lip_J3"	0	422	189	105
6	9	7	"phtA"	"55Lip_N3"	0	423	212	133
6	1	8	"prsA_ppmA"	"16Lip_B3"	0	424	866	767
6	2	8	"lmb"	"33Lip_F3"	0	425	701	608
6	3	8	"piaA"	"15Lip_J3"	0	426	932	838
6	4	8	"phtA"	"55Lip_N3"	0	427	488	386
6	5	8	"glnH"	"28Lip_B7"	0	428	185	90
6	6	8	"pstS"	"80Lip_F7"	0	429	136	45
6	7	8	"aliB"	"1Lip_J7"	0	430	132	45
6	8	8	"psaA"	"6Lip_N7"	0	431	168	84
6	9	8	"ABC_SBP"	"57Lip_B11"	0	432	189	110
7	1	1	"cbpF"	"74N_term_wCS_O7"	0	433	2990	2692
7	2	1	"spr0693"	"34N_term_C11"	0	434	5621	5377
7	3	1	"ezrA"	"75N_term_G11"	0	435	2537	2310
7	4	1	"pepXP"	"72N_term_K11"	0	436	2273	2064
7	5	1	"phtD"	"44N_term_O11"	0	437	2786	2606
7	6	1	"phpA"	"27N_term_C15"	0	438	4562	4401
7	7	1	"srtA"	"64N_term_wCS_G15"	0	439	2546	2374
7	8	1	"Buffer"	"Normaliz_K15"	-50	440	206	30
7	9	1	"Buffer"	"Normaliz_O15"	-50	441	177	0
7	1	2	"phpA"	"27N_term_C15"	0	442	9011	8773
7	2	2	"srtA"	"64N_term_wCS_G15"	0	443	4568	4366
7	3	2	"adcA"	"23Lip_C3"	0	444	1731	1553
7	4	2	"sp_2093"	"76N_term_G3"	0	445	1354	1191
7	5	2	"comB"	"54N_term_K3"	0	446	1189	1030
7	6	2	"pspA"	"4N_term_O3"	0	447	1493	1329
7	7	2	"pbpX"	"41N_term_C7"	0	448	1280	1090
7	8	2	"pbpA"	"9N_term_G7"	0	449	794	575
7	9	2	"spr0334"	"42Cyt_TMH_K7"	0	450	2794	2593
7	1	3	"pspA"	"4N_term_O3"	0	451	2959	2748
7	2	3	"pbpX"	"41N_term_C7"	0	452	2222	2011
7	3	3	"pbpA"	"9N_term_G7"	0	453	769	607
7	4	3	"spr0334"	"42Cyt_TMH_K7"	0	454	1385	1241
7	5	3	"cbpF"	"74N_term_wCS_O7"	0	455	859	704
7	6	3	"spr0693"	"34N_term_C11"	0	456	2410	2249
7	7	3	"ezrA"	"75N_term_G11"	0	457	1337	1157
7	8	3	"pepXP"	"72N_term_K11"	0	458	2244	2014
7	9	3	"phtD"	"44N_term_O11"	0	459	4217	3978
7	1	4	"spr0693"	"34N_term_C11"	0	460	4487	4288
7	2	4	"ezrA"	"75N_term_G11"	0	461	2305	2109
7	3	4	"pepXP"	"72N_term_K11"	0	462	2331	2173
7	4	4	"phtD"	"44N_term_O11"	0	463	1927	1779
7	5	4	"phpA"	"27N_term_C15"	0	464	4168	3977
7	6	4	"srtA"	"64N_term_wCS_G15"	0	465	2688	2483
7	7	4	"adcA"	"23Lip_C3"	0	466	1845	1647
7	8	4	"sp_2093"	"76N_term_G3"	0	467	2323	2104
7	9	4	"comB"	"54N_term_K3"	0	468	2658	2438
7	1	5	"srtA"	"64N_term_wCS_G15"	0	469	3651	3475
7	2	5	"adcA"	"23Lip_C3"	0	470	1441	1276
7	3	5	"sp_2093"	"76N_term_G3"	0	471	1171	1009
7	4	5	"comB"	"54N_term_K3"	0	472	1106	937
7	5	5	"pspA"	"4N_term_O3"	0	473	1567	1347
7	6	5	"pbpX"	"41N_term_C7"	0	474	1702	1446
7	7	5	"pbpA"	"9N_term_G7"	0	475	941	699
7	8	5	"spr0334"	"42Cyt_TMH_K7"	0	476	3250	2979
7	9	5	"cbpF"	"74N_term_wCS_O7"	0	477	3004	2741
7	1	6	"pbpX"	"41N_term_C7"	0	478	1707	1538
7	2	6	"pbpA"	"9N_term_G7"	0	479	653	495
7	3	6	"spr0334"	"42Cyt_TMH_K7"	0	480	1481	1313
7	4	6	"cbpF"	"74N_term_wCS_O7"	0	481	1079	918
7	5	6	"spr0693"	"34N_term_C11"	0	482	2943	2759
7	6	6	"ezrA"	"75N_term_G11"	0	483	1903	1682
7	7	6	"pepXP"	"72N_term_K11"	0	484	2961	2665
7	8	6	"phtD"	"44N_term_O11"	0	485	5380	5076
7	9	6	"phpA"	"27N_term_C15"	0	486	12915	12598
7	1	7	"ezrA"	"75N_term_G11"	0	487	865	715
7	2	7	"pepXP"	"72N_term_K11"	0	488	995	842
7	3	7	"phtD"	"44N_term_O11"	0	489	1367	1222
7	4	7	"phpA"	"27N_term_C15"	0	490	3497	3356
7	5	7	"srtA"	"64N_term_wCS_G15"	0	491	2339	2174
7	6	7	"adcA"	"23Lip_C3"	0	492	1551	1358
7	7	7	"sp_2093"	"76N_term_G3"	0	493	2155	1917
7	8	7	"comB"	"54N_term_K3"	0	494	3196	2935
7	9	7	"pspA"	"4N_term_O3"	0	495	5610	5287
7	1	8	"adcA"	"23Lip_C3"	0	496	550	430
7	2	8	"sp_2093"	"76N_term_G3"	0	497	439	327
7	3	8	"comB"	"54N_term_K3"	0	498	481	371
7	4	8	"pspA"	"4N_term_O3"	0	499	690	571
7	5	8	"pbpX"	"41N_term_C7"	0	500	807	671
7	6	8	"pbpA"	"9N_term_G7"	0	501	616	481
7	7	8	"spr0334"	"42Cyt_TMH_K7"	0	502	2576	2415
7	8	8	"cbpF"	"74N_term_wCS_O7"	0	503	2922	2668
7	9	8	"spr0693"	"34N_term_C11"	0	504	8688	8371
8	1	1	"pbp1b"	"47Cyt_TMH_P7"	0	505	1349	1094
8	2	1	"pcpA"	"62N_term_wCS_D11"	0	506	377	139
8	3	1	"sphtra"	"8N_term_H11"	0	507	361	96
8	4	1	"cps4C"	"97Mult_L11"	0	508	389	176
8	5	1	"rrgB"	"95Mult_P11"	0	509	232	66
8	6	1	"TMP"	"96Mult_D15"	0	510	241	102
8	7	1	"LambdaSa04"	"94Mult_H15"	-50	511	133	9
8	8	1	"Buffer"	"Normaliz_L15"	-50	512	110	-5
8	9	1	"Buffer"	"Normaliz_P15"	-50	513	109	2
8	1	2	"TMP"	"96Mult_D15"	-50	514	591	264
8	2	2	"LambdaSa04"	"94Mult_H15"	0	515	372	87
8	3	2	"potD"	"65N_term_D3"	0	516	552	294
8	4	2	"pgdA"	"40N_term_H3"	0	517	432	217
8	5	2	"spr1370"	"38Cyt_TMH_L3"	0	518	693	508
8	6	2	"spr1418"	"82N_term_P3"	0	519	297	121
8	7	2	"stkP"	"67Cyt_TMH_D7"	0	520	336	193
8	8	2	"spr1584"	"83N_term_H7"	0	521	308	179
8	9	2	"pbp2A"	"53N_term_L7"	0	522	190	74
8	1	3	"spr1418"	"82N_term_P3"	0	523	1156	796
8	2	3	"stkP"	"67Cyt_TMH_D7"	0	524	984	664
8	3	3	"spr1584"	"83N_term_H7"	0	525	655	367
8	4	3	"pbp2A"	"53N_term_L7"	0	526	336	89
8	5	3	"pbp1b"	"47Cyt_TMH_P7"	0	527	299	108
8	6	3	"pcpA"	"62N_term_wCS_D11"	-50	528	183	13
8	7	3	"sphtra"	"8N_term_H11"	-50	529	149	4
8	8	3	"cps4C"	"97Mult_L11"	-50	530	153	25
8	9	3	"rrgB"	"95Mult_P11"	-50	531	129	17
8	1	4	"pcpA"	"62N_term_wCS_D11"	-50	532	596	157
8	2	4	"sphtra"	"8N_term_H11"	-50	533	433	38
8	3	4	"cps4C"	"97Mult_L11"	-50	534	411	49
8	4	4	"rrgB"	"95Mult_P11"	-50	535	339	23
8	5	4	"TMP"	"96Mult_D15"	-50	536	278	33
8	6	4	"LambdaSa04"	"94Mult_H15"	-50	537	207	16
8	7	4	"potD"	"65N_term_D3"	-50	538	227	63
8	8	4	"pgdA"	"40N_term_H3"	0	539	231	69
8	9	4	"spr1370"	"38Cyt_TMH_L3"	0	540	353	226
8	1	5	"LambdaSa04"	"94Mult_H15"	-50	541	615	66
8	2	5	"potD"	"65N_term_D3"	0	542	786	299
8	3	5	"pgdA"	"40N_term_H3"	-50	543	573	151
8	4	5	"spr1370"	"38Cyt_TMH_L3"	0	544	716	350
8	5	5	"spr1418"	"82N_term_P3"	0	545	389	108
8	6	5	"stkP"	"67Cyt_TMH_D7"	0	546	392	154
8	7	5	"spr1584"	"83N_term_H7"	0	547	318	133
8	8	5	"pbp2A"	"53N_term_L7"	-50	548	207	45
8	9	5	"pbp1b"	"47Cyt_TMH_P7"	-50	549	185	53
8	1	6	"stkP"	"67Cyt_TMH_D7"	0	550	2465	1792
8	2	6	"spr1584"	"83N_term_H7"	0	551	1530	932
8	3	6	"pbp2A"	"53N_term_L7"	-50	552	625	119
8	4	6	"pbp1b"	"47Cyt_TMH_P7"	0	553	513	110
8	5	6	"pcpA"	"62N_term_wCS_D11"	-50	554	345	18
8	6	6	"sphtra"	"8N_term_H11"	-50	555	258	-3
8	7	6	"cps4C"	"97Mult_L11"	-50	556	219	17
8	8	6	"rrgB"	"95Mult_P11"	-50	557	183	18
8	9	6	"TMP"	"96Mult_D15"	-50	558	156	23
8	1	7	"sphtra"	"8N_term_H11"	0	559	1358	499
8	2	7	"cps4C"	"97Mult_L11"	0	560	1147	419
8	3	7	"rrgB"	"95Mult_P11"	-50	561	748	141
8	4	7	"TMP"	"96Mult_D15"	-50	562	589	103
8	5	7	"LambdaSa04"	"94Mult_H15"	-50	563	408	38
8	6	7	"potD"	"65N_term_D3"	-50	564	378	90
8	7	7	"pgdA"	"40N_term_H3"	0	565	292	71
8	8	7	"spr1370"	"38Cyt_TMH_L3"	0	566	372	192
8	9	7	"spr1418"	"82N_term_P3"	-50	567	188	47
8	1	8	"potD"	"65N_term_D3"	0	568	2505	1519
8	2	8	"pgdA"	"40N_term_H3"	0	569	2130	1299
8	3	8	"spr1370"	"38Cyt_TMH_L3"	0	570	2521	1856
8	4	8	"spr1418"	"82N_term_P3"	0	571	1023	510
8	5	8	"stkP"	"67Cyt_TMH_D7"	0	572	808	406
8	6	8	"spr1584"	"83N_term_H7"	0	573	578	268
8	7	8	"pbp2A"	"53N_term_L7"	0	574	302	65
8	8	8	"pbp1b"	"47Cyt_TMH_P7"	0	575	233	42
8	9	8	"pcpA"	"62N_term_wCS_D11"	-50	576	172	19
