# Supplementary material for: Data in support of proteomic analysis of pneumococcal pediatric clinical isolates to construct a protein array
Source: Data Brief. 2016 Feb 5;6:917–22. doi: 10.1016/j.dib.2016.01.057 (PMC4758182; doi:10.1016/j.dib.2016.01.057)
Supplement: Supplementary file 4 — Supplementary material [file mmc4.zip › Protein array raw data/IgG/C2_S59bis_IgG-Cy3.txt]

ATF	1.0
31	9    
"Type=GenePix Export 3"
"DateTime=2014/04/10 13:48:46"
"Settings=C:\Documents and Settings\Usuario\Escritorio\Datos Usuarios\Alfonso\Resultados ensayo\Abril 2014\Escaneado_10-04-14\Suero 59bis\S59bis_IgG-Cy3.gps"
"GalFile=C:\Documents and Settings\Usuario\Escritorio\Datos Usuarios\Alfonso\Gals\Gal_Alfonso.2.gal"
"PixelSize=5"
"Wavelengths=n/a	532"
"ImageFiles=n/a	C:\Documents and Settings\Usuario\Escritorio\Datos Usuarios\Alfonso\Resultados ensayo\Abril 2014\Escaneado_10-04-14\Suero 59bis\S59bis_IgG-Cy3.tif 1"
"NormalizationMethod=None"
"NormalizationFactors=n/a	1"
"JpegImage="
"StdDev=Type 1"
"RatioFormulations=W1/W2 (/532)"
"Barcode="
"BackgroundSubtraction=LocalFeature"
"ImageOrigin=0, 0"
"JpegOrigin=3355, 10970"
"Creator=GenePix Pro 4.1.1.4"
"Scanner=GenePix 4000B [92870]"
"FocusPosition=0"
"Temperature=31.24"
"LinesAveraged=1"
"Comment="
"PMTGain=n/a	400"
"ScanPower=n/a	100"
"LaserPower=n/a	3.23"
"LaserOnTime=n/a	43260"
"Filters=n/a	"
"ScanRegion=592,2085,3880,3551"
"Supplier=BioRobotics"
"ArrayerSoftwareName=TAS Application Suite (MicroGrid II)"
"ArrayerSoftwareVersion=2.2.2.5"
"Block"	"Column"	"Row"	"Name"	"ID"	"Flags"	"Index"	"F532 Median"	"F532 Median - B532"
1	1	1	"ABC_N/P"	"90Mult_M6"	0	1	519	440
1	2	1	"spr1221"	"99Mult_A10"	0	2	545	452
1	3	1	"spr1403"	"91Mult_E10"	0	3	663	574
1	4	1	"spr1496"	"92Mult_I10"	0	4	285	194
1	5	1	"ABC_NP"	"100Mult_M10"	0	5	660	572
1	6	1	"SP_0462"	"77CellW_A14"	0	6	670	584
1	7	1	"SP_0464"	"81CellW_E14"	0	7	513	433
1	8	1	"Buffer"	"Normaliz_I14"	-50	8	78	5
1	9	1	"Buffer"	"Normaliz_M14"	-50	9	77	6
1	1	2	"SP_0462"	"77CellW_A14"	0	10	811	718
1	2	2	"SP_0464"	"81CellW_E14"	0	11	412	264
1	3	2	"fstH"	"84Mult_A2"	0	12	927	829
1	4	2	"comA"	"85Mult_E2"	0	13	394	285
1	5	2	"zmpB"	"86Mult_I2"	0	14	399	272
1	6	2	"spr0601"	"98Mult_M2"	0	15	600	500
1	7	2	"celB"	"87Mult_A6"	0	16	237	144
1	8	2	"iga"	"88Mult_E6"	0	17	965	885
1	9	2	"glnP"	"89Mult_I6"	0	18	195	116
1	1	3	"spr0601"	"98Mult_M2"	0	19	463	375
1	2	3	"celB"	"87Mult_A6"	0	20	301	204
1	3	3	"iga"	"88Mult_E6"	0	21	833	742
1	4	3	"glnP"	"89Mult_I6"	0	22	401	297
1	5	3	"ABC_N/P"	"90Mult_M6"	0	23	258	163
1	6	3	"spr1221"	"99Mult_A10"	0	24	433	334
1	7	3	"spr1403"	"91Mult_E10"	0	25	368	278
1	8	3	"spr1496"	"92Mult_I10"	0	26	80	-1
1	9	3	"ABC_NP"	"100Mult_M10"	0	27	907	829
1	1	4	"spr1221"	"99Mult_A10"	0	28	496	406
1	2	4	"spr1403"	"91Mult_E10"	0	29	394	302
1	3	4	"spr1496"	"92Mult_I10"	-50	30	85	-1
1	4	4	"ABC_NP"	"100Mult_M10"	0	31	611	510
1	5	4	"SP_0462"	"77CellW_A14"	0	32	549	457
1	6	4	"SP_0464"	"81CellW_E14"	0	33	352	259
1	7	4	"fstH"	"84Mult_A2"	0	34	980	882
1	8	4	"comA"	"85Mult_E2"	0	35	374	287
1	9	4	"zmpB"	"86Mult_I2"	0	36	273	195
1	1	5	"SP_0464"	"81CellW_E14"	0	37	490	397
1	2	5	"fstH"	"84Mult_A2"	0	38	933	817
1	3	5	"comA"	"85Mult_E2"	0	39	323	219
1	4	5	"zmpB"	"86Mult_I2"	0	40	246	89
1	5	5	"spr0601"	"98Mult_M2"	0	41	542	343
1	6	5	"celB"	"87Mult_A6"	0	42	244	149
1	7	5	"iga"	"88Mult_E6"	0	43	834	738
1	8	5	"glnP"	"89Mult_I6"	0	44	529	427
1	9	5	"ABC_N/P"	"90Mult_M6"	0	45	302	219
1	1	6	"celB"	"87Mult_A6"	0	46	297	195
1	2	6	"iga"	"88Mult_E6"	0	47	823	692
1	3	6	"glnP"	"89Mult_I6"	0	48	219	72
1	4	6	"ABC_N/P"	"90Mult_M6"	0	49	341	26
1	5	6	"spr1221"	"99Mult_A10"	0	50	444	242
1	6	6	"spr1403"	"91Mult_E10"	0	51	395	290
1	7	6	"spr1496"	"92Mult_I10"	-50	52	84	-7
1	8	6	"ABC_NP"	"100Mult_M10"	0	53	700	608
1	9	6	"SP_0462"	"77CellW_A14"	0	54	806	723
1	1	7	"spr1403"	"91Mult_E10"	0	55	422	322
1	2	7	"spr1496"	"92Mult_I10"	-50	56	104	0
1	3	7	"ABC_NP"	"100Mult_M10"	0	57	764	646
1	4	7	"SP_0462"	"77CellW_A14"	0	58	710	496
1	5	7	"SP_0464"	"81CellW_E14"	0	59	359	253
1	6	7	"fstH"	"84Mult_A2"	0	60	983	884
1	7	7	"comA"	"85Mult_E2"	0	61	589	498
1	8	7	"zmpB"	"86Mult_I2"	0	62	262	173
1	9	7	"spr0601"	"98Mult_M2"	0	63	521	438
1	1	8	"fstH"	"84Mult_A2"	0	64	1065	966
1	2	8	"comA"	"85Mult_E2"	0	65	570	468
1	3	8	"zmpB"	"86Mult_I2"	0	66	280	178
1	4	8	"spr0601"	"98Mult_M2"	0	67	488	386
1	5	8	"celB"	"87Mult_A6"	0	68	249	155
1	6	8	"iga"	"88Mult_E6"	0	69	909	819
1	7	8	"glnP"	"89Mult_I6"	0	70	180	91
1	8	8	"ABC_N/P"	"90Mult_M6"	0	71	278	189
1	9	8	"spr1221"	"99Mult_A10"	0	72	526	445
2	1	1	"lytB"	"31CellW_N6"	0	73	1240	1140
2	2	1	"prtA"	"20CellW_B10"	0	74	19124	18995
2	3	1	"bgaA"	"43CellW_F10"	0	75	2177	2060
2	4	1	"nanA"	"46CellW_J10"	0	76	2034	1913
2	5	1	"spr1652/pfbA"	"25CellW_N10"	0	77	1230	1117
2	6	1	"nisP"	"39CellW_B14"	0	78	701	566
2	7	1	"spr1906"	"73CellW_F14"	0	79	419	226
2	8	1	"Buffer"	"Normaliz_J14"	-50	80	251	19
2	9	1	"Buffer"	"Normaliz_N14"	-50	81	186	12
2	1	2	"nisP"	"39CellW_B14"	0	82	1205	1089
2	2	2	"spr1906"	"73CellW_F14"	0	83	1496	1264
2	3	2	"psrP"	"71CellW_B2"	0	84	4221	3976
2	4	2	"pblB_nt"	"48CellW_F2"	0	85	4809	3863
2	5	2	"pblB_ct"	"49CellW_J2"	0	86	4476	4282
2	6	2	"spr0075/pfbB"	"24CellW_N2"	0	87	3418	3240
2	7	2	"pulA"	"19CellW_B6"	0	88	2204	1913
2	8	2	"hysA"	"51CellW_F6"	0	89	1282	1019
2	9	2	"spr0328"	"26CellW_J6"	0	90	1116	926
2	1	3	"spr0075/pfbB"	"24CellW_N2"	0	91	5543	5439
2	2	3	"pulA"	"19CellW_B6"	0	92	4901	4743
2	3	3	"hysA"	"51CellW_F6"	0	93	4053	3872
2	4	3	"spr0328"	"26CellW_J6"	0	94	3305	3041
2	5	3	"lytB"	"31CellW_N6"	0	95	774	590
2	6	3	"prtA"	"20CellW_B10"	0	96	9140	8913
2	7	3	"bgaA"	"43CellW_F10"	0	97	794	466
2	8	3	"nanA"	"46CellW_J10"	0	98	639	355
2	9	3	"spr1652/pfbA"	"25CellW_N10"	0	99	606	452
2	1	4	"prtA"	"20CellW_B10"	0	100	16337	16230
2	2	4	"bgaA"	"43CellW_F10"	0	101	2246	2066
2	3	4	"nanA"	"46CellW_J10"	0	102	1651	1472
2	4	4	"spr1652/pfbA"	"25CellW_N10"	0	103	1124	928
2	5	4	"nisP"	"39CellW_B14"	0	104	907	764
2	6	4	"spr1906"	"73CellW_F14"	0	105	506	339
2	7	4	"psrP"	"71CellW_B2"	0	106	407	151
2	8	4	"pblB_nt"	"48CellW_F2"	0	107	326	124
2	9	4	"pblB_ct"	"49CellW_J2"	0	108	2576	2455
2	1	5	"spr1906"	"73CellW_F14"	0	109	836	727
2	2	5	"psrP"	"71CellW_B2"	0	110	3139	2904
2	3	5	"pblB_nt"	"48CellW_F2"	0	111	2561	2309
2	4	5	"pblB_ct"	"49CellW_J2"	0	112	7351	7125
2	5	5	"spr0075/pfbB"	"24CellW_N2"	0	113	5146	4965
2	6	5	"pulA"	"19CellW_B6"	0	114	2948	2759
2	7	5	"hysA"	"51CellW_F6"	0	115	1953	1575
2	8	5	"spr0328"	"26CellW_J6"	0	116	1019	854
2	9	5	"lytB"	"31CellW_N6"	0	117	650	529
2	1	6	"pulA"	"19CellW_B6"	0	118	6283	6171
2	2	6	"hysA"	"51CellW_F6"	0	119	4255	3672
2	3	6	"spr0328"	"26CellW_J6"	0	120	2725	2347
2	4	6	"lytB"	"31CellW_N6"	0	121	1853	1456
2	5	6	"prtA"	"20CellW_B10"	0	122	13751	13484
2	6	6	"bgaA"	"43CellW_F10"	0	123	2384	2175
2	7	6	"nanA"	"46CellW_J10"	0	124	757	260
2	8	6	"spr1652/pfbA"	"25CellW_N10"	0	125	603	439
2	9	6	"nisP"	"39CellW_B14"	0	126	642	524
2	1	7	"bgaA"	"43CellW_F10"	0	127	1697	1558
2	2	7	"nanA"	"46CellW_J10"	0	128	1826	1482
2	3	7	"spr1652/pfbA"	"25CellW_N10"	0	129	2738	2529
2	4	7	"nisP"	"39CellW_B14"	0	130	1101	650
2	5	7	"spr1906"	"73CellW_F14"	0	131	1185	860
2	6	7	"psrP"	"71CellW_B2"	0	132	2763	2571
2	7	7	"pblB_nt"	"48CellW_F2"	0	133	2605	2242
2	8	7	"pblB_ct"	"49CellW_J2"	0	134	2372	2188
2	9	7	"spr0075/pfbB"	"24CellW_N2"	0	135	3161	3051
2	1	8	"psrP"	"71CellW_B2"	0	136	832	711
2	2	8	"pblB_nt"	"48CellW_F2"	0	137	790	664
2	3	8	"pblB_ct"	"49CellW_J2"	0	138	6303	6168
2	4	8	"spr0075/pfbB"	"24CellW_N2"	0	139	6941	6792
2	5	8	"pulA"	"19CellW_B6"	0	140	5338	5192
2	6	8	"hysA"	"51CellW_F6"	0	141	3390	3221
2	7	8	"spr0328"	"26CellW_J6"	0	142	1760	1585
2	8	8	"lytB"	"31CellW_N6"	0	143	792	642
2	9	8	"prtA"	"20CellW_B10"	0	144	10029	9910
3	1	1	"nanB"	"58Secret_O6"	0	145	2539	2180
3	2	1	"spr1875"	"7Secret_C10"	0	146	6663	5975
3	3	1	"galU"	"21Secret_G10"	0	147	1802	976
3	4	1	"cbpA"	"5Secret_K10"	0	148	16089	15422
3	5	1	"gsp_781"	"2Secret_O10"	0	149	14855	14689
3	6	1	"Control_1"	"C14"	0	150	3776	3610
3	7	1	"Control_2"	"G14"	-50	151	161	27
3	8	1	"Buffer"	"Normaliz_K14"	-50	152	123	11
3	9	1	"Buffer"	"Normaliz_O14"	-50	153	123	-3
3	1	2	"Control_1"	"C14"	0	154	3084	2726
3	2	2	"Control_2"	"G14"	0	155	760	458
3	3	2	"bloodAB"	"59Secret_C2"	0	156	1778	1166
3	4	2	"strH"	"32Secret_G2"	0	157	1165	941
3	5	2	"lysM"	"50Secret_K2"	0	158	8980	8771
3	6	2	"lytB"	"63Secret_O2"	0	159	1852	1445
3	7	2	"phtE"	"45Secret_C6"	0	160	7018	5972
3	8	2	"spr0931"	"36Secret_G6"	0	161	2335	2001
3	9	2	"lytC"	"56Secret_K6"	0	162	4760	4514
3	1	3	"lytB"	"63Secret_O2"	0	163	4302	3250
3	2	3	"phtE"	"45Secret_C6"	0	164	5475	5156
3	3	3	"spr0931"	"36Secret_G6"	0	165	7973	7697
3	4	3	"lytC"	"56Secret_K6"	0	166	8590	8098
3	5	3	"nanB"	"58Secret_O6"	0	167	4014	3503
3	6	3	"spr1875"	"7Secret_C10"	0	168	5793	4436
3	7	3	"galU"	"21Secret_G10"	0	169	1758	232
3	8	3	"cbpA"	"5Secret_K10"	0	170	15039	13899
3	9	3	"gsp_781"	"2Secret_O10"	0	171	14246	14000
3	1	4	"spr1875"	"7Secret_C10"	0	172	6488	4430
3	2	4	"galU"	"21Secret_G10"	0	173	1916	583
3	3	4	"cbpA"	"5Secret_K10"	0	174	10528	10128
3	4	4	"gsp_781"	"2Secret_O10"	0	175	12274	11673
3	5	4	"Control_1"	"C14"	0	176	2586	2280
3	6	4	"Control_2"	"G14"	-50	177	772	378
3	7	4	"bloodAB"	"59Secret_C2"	0	178	1609	1441
3	8	4	"strH"	"32Secret_G2"	0	179	1104	953
3	9	4	"lysM"	"50Secret_K2"	0	180	7961	7815
3	1	5	"Control_2"	"G14"	-50	181	634	183
3	2	5	"bloodAB"	"59Secret_C2"	0	182	2104	1504
3	3	5	"strH"	"32Secret_G2"	0	183	1489	1053
3	4	5	"lysM"	"50Secret_K2"	0	184	2266	1763
3	5	5	"lytB"	"63Secret_O2"	0	185	1914	1161
3	6	5	"phtE"	"45Secret_C6"	0	186	5680	5251
3	7	5	"spr0931"	"36Secret_G6"	0	187	7977	7765
3	8	5	"lytC"	"56Secret_K6"	0	188	10099	9667
3	9	5	"nanB"	"58Secret_O6"	0	189	2174	2033
3	1	6	"phtE"	"45Secret_C6"	0	190	7132	6635
3	2	6	"spr0931"	"36Secret_G6"	0	191	1149	705
3	3	6	"lytC"	"56Secret_K6"	0	192	3688	3133
3	4	6	"nanB"	"58Secret_O6"	0	193	2524	1789
3	5	6	"spr1875"	"7Secret_C10"	0	194	5557	4252
3	6	6	"galU"	"21Secret_G10"	0	195	5037	3695
3	7	6	"cbpA"	"5Secret_K10"	0	196	7438	6721
3	8	6	"gsp_781"	"2Secret_O10"	0	197	12665	12100
3	9	6	"Control_1"	"C14"	0	198	3423	2903
3	1	7	"galU"	"21Secret_G10"	0	199	2316	1380
3	2	7	"cbpA"	"5Secret_K10"	0	200	16938	16377
3	3	7	"gsp_781"	"2Secret_O10"	0	201	13486	12745
3	4	7	"Control_1"	"C14"	0	202	3337	2614
3	5	7	"Control_2"	"G14"	0	203	657	366
3	6	7	"bloodAB"	"59Secret_C2"	0	204	1695	947
3	7	7	"strH"	"32Secret_G2"	0	205	1252	818
3	8	7	"lysM"	"50Secret_K2"	0	206	1636	1170
3	9	7	"lytB"	"63Secret_O2"	0	207	1486	778
3	1	8	"bloodAB"	"59Secret_C2"	0	208	3083	1858
3	2	8	"strH"	"32Secret_G2"	0	209	1889	1062
3	3	8	"lysM"	"50Secret_K2"	0	210	9802	9160
3	4	8	"lytB"	"63Secret_O2"	0	211	1700	511
3	5	8	"phtE"	"45Secret_C6"	0	212	6498	5809
3	6	8	"spr0931"	"36Secret_G6"	0	213	2458	2255
3	7	8	"lytC"	"56Secret_K6"	0	214	3210	2833
3	8	8	"nanB"	"58Secret_O6"	0	215	1961	1454
3	9	8	"spr1875"	"7Secret_C10"	0	216	6602	6168
4	1	1	"Control_10"	"P6"	0	217	101	36
4	2	1	"Control_11"	"D10"	-50	218	56	-2
4	3	1	"Control_12"	"H10"	0	219	112	57
4	4	1	"Buffer"	"Normaliz_L10"	-50	220	56	0
4	5	1	"Buffer"	"Normaliz_P10"	-50	221	72	6
4	6	1	"Control+"	"Rango0.2_D14"	0	222	3568	3459
4	7	1	"Control+"	"Rango0.1_H14"	0	223	576	485
4	8	1	"Buffer"	"Normaliz_L14"	-50	224	57	2
4	9	1	"Buffer"	"Normaliz_P14"	-50	225	54	3
4	1	2	"Control+"	"Rango0.2_D14"	0	226	6656	6575
4	2	2	"Control+"	"Rango0.1_H14"	0	227	639	573
4	3	2	"Control_3"	"D2"	0	228	400	343
4	4	2	"Control_4"	"H2"	-50	229	57	-1
4	5	2	"Control_5"	"L2"	0	230	86	21
4	6	2	"Control_6"	"P2"	-50	231	67	-3
4	7	2	"Control_7"	"D6"	-50	232	65	-1
4	8	2	"Control_8"	"H6"	-50	233	61	3
4	9	2	"Control_9"	"L6"	-50	234	60	7
4	1	3	"Control_6"	"P2"	-50	235	62	-5
4	2	3	"Control_7"	"D6"	-50	236	58	-3
4	3	3	"Control_8"	"H6"	-50	237	53	-2
4	4	3	"Control_9"	"L6"	-50	238	57	-1
4	5	3	"Control_10"	"P6"	-50	239	67	-2
4	6	3	"Control_11"	"D10"	-50	240	69	-8
4	7	3	"Control_12"	"H10"	0	241	202	137
4	8	3	"Buffer"	"Normaliz_L10"	-50	242	62	0
4	9	3	"Buffer"	"Normaliz_P10"	-50	243	55	0
4	1	4	"Control_11"	"D10"	-50	244	62	-6
4	2	4	"Control_12"	"H10"	0	245	123	64
4	3	4	"Buffer"	"Normaliz_L10"	-50	246	54	-1
4	4	4	"Buffer"	"Normaliz_P10"	-50	247	55	-4
4	5	4	"Control+"	"Rango0.2_D14"	0	248	4471	4317
4	6	4	"Control+"	"Rango0.1_H14"	0	249	850	734
4	7	4	"Control_3"	"D2"	0	250	796	716
4	8	4	"Control_4"	"H2"	-50	251	66	2
4	9	4	"Control_5"	"L2"	0	252	88	31
4	1	5	"Control+"	"Rango0.1_H14"	-50	253	371	286
4	2	5	"Control_3"	"D2"	0	254	5675	5591
4	3	5	"Control_4"	"H2"	-50	255	56	-2
4	4	5	"Control_5"	"L2"	-50	256	61	4
4	5	5	"Control_6"	"P2"	-50	257	66	-5
4	6	5	"Control_7"	"D6"	-50	258	83	-2
4	7	5	"Control_8"	"H6"	-50	259	72	-2
4	8	5	"Control_9"	"L6"	-50	260	70	3
4	9	5	"Control_10"	"P6"	-50	261	60	4
4	1	6	"Control_7"	"D6"	-50	262	87	9
4	2	6	"Control_8"	"H6"	-50	263	67	0
4	3	6	"Control_9"	"L6"	-50	264	65	5
4	4	6	"Control_10"	"P6"	-50	265	61	-1
4	5	6	"Control_11"	"D10"	-50	266	63	-10
4	6	6	"Control_12"	"H10"	0	267	270	194
4	7	6	"Buffer"	"Normaliz_L10"	-50	268	72	0
4	8	6	"Buffer"	"Normaliz_P10"	-50	269	71	1
4	9	6	"Control+"	"Rango0.2_D14"	0	270	5153	5092
4	1	7	"Control_12"	"H10"	0	271	378	301
4	2	7	"Buffer"	"Normaliz_L10"	-50	272	65	-1
4	3	7	"Buffer"	"Normaliz_P10"	-50	273	62	-5
4	4	7	"Control+"	"Rango0.2_D14"	0	274	5678	5516
4	5	7	"Control+"	"Rango0.1_H14"	0	275	954	849
4	6	7	"Control_3"	"D2"	0	276	892	813
4	7	7	"Control_4"	"H2"	-50	277	72	-1
4	8	7	"Control_5"	"L2"	0	278	118	47
4	9	7	"Control_6"	"P2"	-50	279	64	4
4	1	8	"Control_3"	"D2"	0	280	1501	1413
4	2	8	"Control_4"	"H2"	-50	281	95	16
4	3	8	"Control_5"	"L2"	0	282	78	11
4	4	8	"Control_6"	"P2"	-50	283	64	-1
4	5	8	"Control_7"	"D6"	0	284	73	-8
4	6	8	"Control_8"	"H6"	-50	285	76	7
4	7	8	"Control_9"	"L6"	0	286	122	53
4	8	8	"Control_10"	"P6"	-50	287	72	5
4	9	8	"Control_11"	"D10"	-50	288	59	4
5	1	1	"GADPH"	"68Cyt_M5"	0	289	1527	1406
5	2	1	"abc_sbp_2"	"30Lip_A9"	0	290	1811	1635
5	3	1	"abc_sbp"	"29Lip_E9"	0	291	1861	1665
5	4	1	"spr0174"	"79Lip_I9"	0	292	951	732
5	5	1	"aliA"	"10Lip_M9"	0	293	1315	1076
5	6	1	"slrA"	"17Lip_A13"	0	294	1309	1045
5	7	1	"spr0747"	"37Lip_E13"	0	295	4788	4483
5	8	1	"Buffer"	"Normaliz_I13"	-50	296	328	7
5	9	1	"Buffer"	"Normaliz_M13"	-50	297	299	18
5	1	2	"slrA"	"17Lip_A13"	0	298	807	688
5	2	2	"spr0747"	"37Lip_E13"	0	299	3599	3419
5	3	2	"spxB"	"13Cyt_A1"	0	300	1559	1334
5	4	2	"clpP"	"66Cyt_E1"	0	301	1692	1424
5	5	2	"pavA"	"69Cyt_I1"	0	302	1702	1367
5	6	2	"eno"	"14Cyt_M1"	0	303	2975	2634
5	7	2	"PppA"	"70Cyt_A5"	0	304	1275	948
5	8	2	"ply"	"11Cyt_E5"	0	305	12252	11940
5	9	2	"lytA"	"12Cyt_I5"	0	306	11954	11692
5	1	3	"eno"	"14Cyt_M1"	0	307	1305	1195
5	2	3	"PppA"	"70Cyt_A5"	0	308	683	521
5	3	3	"ply"	"11Cyt_E5"	0	309	7830	7622
5	4	3	"lytA"	"12Cyt_I5"	0	310	9688	9429
5	5	3	"GADPH"	"68Cyt_M5"	0	311	1990	1617
5	6	3	"abc_sbp_2"	"30Lip_A9"	0	312	1964	1588
5	7	3	"abc_sbp"	"29Lip_E9"	0	313	1937	1589
5	8	3	"spr0174"	"79Lip_I9"	0	314	960	657
5	9	3	"aliA"	"10Lip_M9"	0	315	1049	844
5	1	4	"abc_sbp_2"	"30Lip_A9"	0	316	586	482
5	2	4	"abc_sbp"	"29Lip_E9"	0	317	832	674
5	3	4	"spr0174"	"79Lip_I9"	0	318	610	413
5	4	4	"aliA"	"10Lip_M9"	0	319	909	660
5	5	4	"slrA"	"17Lip_A13"	0	320	1163	824
5	6	4	"spr0747"	"37Lip_E13"	0	321	4544	4168
5	7	4	"spxB"	"13Cyt_A1"	0	322	1936	1580
5	8	4	"clpP"	"66Cyt_E1"	0	323	1910	1636
5	9	4	"pavA"	"69Cyt_I1"	0	324	1811	1626
5	1	5	"spr0747"	"37Lip_E13"	0	325	686	580
5	2	5	"spxB"	"13Cyt_A1"	0	326	542	378
5	3	5	"clpP"	"66Cyt_E1"	0	327	878	669
5	4	5	"pavA"	"69Cyt_I1"	0	328	1170	910
5	5	5	"eno"	"14Cyt_M1"	0	329	2270	1966
5	6	5	"PppA"	"70Cyt_A5"	0	330	1099	766
5	7	5	"ply"	"11Cyt_E5"	0	331	9538	9194
5	8	5	"lytA"	"12Cyt_I5"	0	332	10603	10349
5	9	5	"GADPH"	"68Cyt_M5"	0	333	1882	1714
5	1	6	"PppA"	"70Cyt_A5"	0	334	152	47
5	2	6	"ply"	"11Cyt_E5"	0	335	1586	1429
5	3	6	"lytA"	"12Cyt_I5"	0	336	2545	2317
5	4	6	"GADPH"	"68Cyt_M5"	0	337	823	542
5	5	6	"abc_sbp_2"	"30Lip_A9"	0	338	944	658
5	6	6	"abc_sbp"	"29Lip_E9"	0	339	1095	816
5	7	6	"spr0174"	"79Lip_I9"	0	340	817	527
5	8	6	"aliA"	"10Lip_M9"	0	341	745	530
5	9	6	"slrA"	"17Lip_A13"	0	342	911	779
5	1	7	"abc_sbp"	"29Lip_E9"	-50	343	137	25
5	2	7	"spr0174"	"79Lip_I9"	-50	344	214	41
5	3	7	"aliA"	"10Lip_M9"	-50	345	292	37
5	4	7	"slrA"	"17Lip_A13"	-50	346	338	54
5	5	7	"spr0747"	"37Lip_E13"	0	347	772	510
5	6	7	"spxB"	"13Cyt_A1"	0	348	451	226
5	7	7	"clpP"	"66Cyt_E1"	0	349	502	301
5	8	7	"pavA"	"69Cyt_I1"	0	350	523	362
5	9	7	"eno"	"14Cyt_M1"	0	351	765	660
5	1	8	"spxB"	"13Cyt_A1"	-50	352	171	3
5	2	8	"clpP"	"66Cyt_E1"	-50	353	305	7
5	3	8	"pavA"	"69Cyt_I1"	-50	354	364	53
5	4	8	"eno"	"14Cyt_M1"	-50	355	302	50
5	5	8	"PppA"	"70Cyt_A5"	-50	356	194	23
5	6	8	"ply"	"11Cyt_E5"	0	357	833	692
5	7	8	"lytA"	"12Cyt_I5"	0	358	896	769
5	8	8	"GADPH"	"68Cyt_M5"	0	359	186	78
5	9	8	"abc_sbp_2"	"30Lip_A9"	0	360	163	85
6	1	1	"psaA"	"6Lip_N5"	0	361	16506	16405
6	2	1	"ABC_SBP"	"57Lip_B9"	0	362	3550	3457
6	3	1	"ABC_SBP"	"52Lip_F9"	0	363	3260	3165
6	4	1	"piuA"	"18Lip_J9"	0	364	9450	9218
6	5	1	"amiA"	"3Lip_N9"	0	365	1036	928
6	6	1	"msmE"	"78Lip_B13"	0	366	853	774
6	7	1	"MalX"	"22Lip_F13"	0	367	1673	1597
6	8	1	"Buffer"	"Normaliz_J13"	-50	368	71	1
6	9	1	"Buffer"	"Normaliz_N13"	-50	369	65	-2
6	1	2	"msmE"	"78Lip_B13"	0	370	1322	1179
6	2	2	"MalX"	"22Lip_F13"	0	371	2849	2659
6	3	2	"prsA_ppmA"	"16Lip_B1"	0	372	4359	4166
6	4	2	"lmb"	"33Lip_F1"	0	373	2034	1759
6	5	2	"piaA"	"15Lip_J1"	0	374	7132	6863
6	6	2	"phtA"	"55Lip_N1"	0	375	8818	8315
6	7	2	"glnH"	"28Lip_B5"	0	376	1960	1684
6	8	2	"pstS"	"80Lip_F5"	0	377	706	607
6	9	2	"aliB"	"1Lip_J5"	0	378	785	701
6	1	3	"phtA"	"55Lip_N1"	0	379	16508	16346
6	2	3	"glnH"	"28Lip_B5"	0	380	3212	2985
6	3	3	"pstS"	"80Lip_F5"	0	381	1456	1231
6	4	3	"aliB"	"1Lip_J5"	0	382	3255	2921
6	5	3	"psaA"	"6Lip_N5"	0	383	10613	10044
6	6	3	"ABC_SBP"	"57Lip_B9"	0	384	2220	1580
6	7	3	"ABC_SBP"	"52Lip_F9"	0	385	1981	785
6	8	3	"piuA"	"18Lip_J9"	0	386	4999	4782
6	9	3	"amiA"	"3Lip_N9"	0	387	362	244
6	1	4	"ABC_SBP"	"57Lip_B9"	0	388	3685	3236
6	2	4	"ABC_SBP"	"52Lip_F9"	0	389	3297	2840
6	3	4	"piuA"	"18Lip_J9"	0	390	9791	9350
6	4	4	"amiA"	"3Lip_N9"	0	391	1174	733
6	5	4	"msmE"	"78Lip_B13"	0	392	834	155
6	6	4	"MalX"	"22Lip_F13"	0	393	2133	1417
6	7	4	"prsA_ppmA"	"16Lip_B1"	0	394	2926	1907
6	8	4	"lmb"	"33Lip_F1"	0	395	2107	1761
6	9	4	"piaA"	"15Lip_J1"	0	396	2728	2582
6	1	5	"MalX"	"22Lip_F13"	0	397	3041	2598
6	2	5	"prsA_ppmA"	"16Lip_B1"	0	398	4393	4134
6	3	5	"lmb"	"33Lip_F1"	0	399	1484	1156
6	4	5	"piaA"	"15Lip_J1"	0	400	7062	6591
6	5	5	"phtA"	"55Lip_N1"	0	401	9065	8356
6	6	5	"glnH"	"28Lip_B5"	0	402	2013	1206
6	7	5	"pstS"	"80Lip_F5"	0	403	951	662
6	8	5	"aliB"	"1Lip_J5"	0	404	1497	1327
6	9	5	"psaA"	"6Lip_N5"	0	405	3634	3321
6	1	6	"glnH"	"28Lip_B5"	0	406	2636	2336
6	2	6	"pstS"	"80Lip_F5"	0	407	1115	888
6	3	6	"aliB"	"1Lip_J5"	0	408	2679	2408
6	4	6	"psaA"	"6Lip_N5"	0	409	7126	6650
6	5	6	"ABC_SBP"	"57Lip_B9"	0	410	1451	970
6	6	6	"ABC_SBP"	"52Lip_F9"	0	411	1596	957
6	7	6	"piuA"	"18Lip_J9"	0	412	3835	3174
6	8	6	"amiA"	"3Lip_N9"	0	413	740	349
6	9	6	"msmE"	"78Lip_B13"	0	414	1779	1626
6	1	7	"ABC_SBP"	"52Lip_F9"	0	415	1349	1162
6	2	7	"piuA"	"18Lip_J9"	0	416	3672	3461
6	3	7	"amiA"	"3Lip_N9"	0	417	442	151
6	4	7	"msmE"	"78Lip_B13"	0	418	268	-75
6	5	7	"MalX"	"22Lip_F13"	0	419	599	359
6	6	7	"prsA_ppmA"	"16Lip_B1"	0	420	767	536
6	7	7	"lmb"	"33Lip_F1"	0	421	565	-12
6	8	7	"piaA"	"15Lip_J1"	0	422	1238	882
6	9	7	"phtA"	"55Lip_N1"	0	423	1260	1136
6	1	8	"prsA_ppmA"	"16Lip_B1"	0	424	379	307
6	2	8	"lmb"	"33Lip_F1"	0	425	277	200
6	3	8	"piaA"	"15Lip_J1"	0	426	847	770
6	4	8	"phtA"	"55Lip_N1"	0	427	1334	1255
6	5	8	"glnH"	"28Lip_B5"	0	428	202	122
6	6	8	"pstS"	"80Lip_F5"	-50	429	127	55
6	7	8	"aliB"	"1Lip_J5"	0	430	245	138
6	8	8	"psaA"	"6Lip_N5"	0	431	764	624
6	9	8	"ABC_SBP"	"57Lip_B9"	-50	432	140	60
7	1	1	"cbpF"	"74N_term_wCS_O5"	0	433	296	154
7	2	1	"spr0693"	"34N_term_C9"	0	434	995	865
7	3	1	"ezrA"	"75N_term_G9"	0	435	907	736
7	4	1	"pepXP"	"72N_term_K9"	0	436	1445	1145
7	5	1	"phtD"	"44N_term_O9"	0	437	1327	1170
7	6	1	"phpA"	"27N_term_C13"	0	438	12014	11890
7	7	1	"srtA"	"64N_term_wCS_G13"	0	439	2480	2371
7	8	1	"Buffer"	"Normaliz_K13"	-50	440	81	-7
7	9	1	"Buffer"	"Normaliz_O13"	-50	441	82	2
7	1	2	"phpA"	"27N_term_C13"	0	442	3041	2892
7	2	2	"srtA"	"64N_term_wCS_G13"	0	443	735	558
7	3	2	"adcA"	"23Lip_C1"	0	444	646	472
7	4	2	"sp_2093"	"76N_term_G1"	0	445	299	35
7	5	2	"comB"	"54N_term_K1"	0	446	629	450
7	6	2	"pspA"	"4N_term_O1"	0	447	1127	915
7	7	2	"pbpX"	"41N_term_C5"	0	448	1259	897
7	8	2	"pbpA"	"9N_term_G5"	0	449	734	591
7	9	2	"spr0334"	"42Cyt_TMH_K5"	0	450	1412	1327
7	1	3	"pspA"	"4N_term_O1"	0	451	323	175
7	2	3	"pbpX"	"41N_term_C5"	0	452	405	198
7	3	3	"pbpA"	"9N_term_G5"	0	453	296	146
7	4	3	"spr0334"	"42Cyt_TMH_K5"	0	454	507	342
7	5	3	"cbpF"	"74N_term_wCS_O5"	0	455	582	423
7	6	3	"spr0693"	"34N_term_C9"	0	456	1993	1754
7	7	3	"ezrA"	"75N_term_G9"	0	457	725	356
7	8	3	"pepXP"	"72N_term_K9"	0	458	960	711
7	9	3	"phtD"	"44N_term_O9"	0	459	1489	1415
7	1	4	"spr0693"	"34N_term_C9"	0	460	502	348
7	2	4	"ezrA"	"75N_term_G9"	0	461	290	96
7	3	4	"pepXP"	"72N_term_K9"	0	462	387	244
7	4	4	"phtD"	"44N_term_O9"	0	463	393	245
7	5	4	"phpA"	"27N_term_C13"	0	464	6414	6284
7	6	4	"srtA"	"64N_term_wCS_G13"	0	465	1112	952
7	7	4	"adcA"	"23Lip_C1"	0	466	941	760
7	8	4	"sp_2093"	"76N_term_G1"	0	467	616	484
7	9	4	"comB"	"54N_term_K1"	0	468	972	879
7	1	5	"srtA"	"64N_term_wCS_G13"	0	469	435	307
7	2	5	"adcA"	"23Lip_C1"	0	470	458	304
7	3	5	"sp_2093"	"76N_term_G1"	0	471	311	165
7	4	5	"comB"	"54N_term_K1"	0	472	247	136
7	5	5	"pspA"	"4N_term_O1"	0	473	375	238
7	6	5	"pbpX"	"41N_term_C5"	0	474	514	368
7	7	5	"pbpA"	"9N_term_G5"	0	475	288	139
7	8	5	"spr0334"	"42Cyt_TMH_K5"	0	476	675	551
7	9	5	"cbpF"	"74N_term_wCS_O5"	0	477	668	529
7	1	6	"pbpX"	"41N_term_C5"	0	478	201	127
7	2	6	"pbpA"	"9N_term_G5"	-50	479	131	46
7	3	6	"spr0334"	"42Cyt_TMH_K5"	0	480	203	120
7	4	6	"cbpF"	"74N_term_wCS_O5"	0	481	187	104
7	5	6	"spr0693"	"34N_term_C9"	0	482	526	396
7	6	6	"ezrA"	"75N_term_G9"	0	483	238	135
7	7	6	"pepXP"	"72N_term_K9"	0	484	248	142
7	8	6	"phtD"	"44N_term_O9"	0	485	310	238
7	9	6	"phpA"	"27N_term_C13"	0	486	4275	4214
7	1	7	"ezrA"	"75N_term_G9"	-50	487	92	31
7	2	7	"pepXP"	"72N_term_K9"	-50	488	103	39
7	3	7	"phtD"	"44N_term_O9"	-50	489	108	48
7	4	7	"phpA"	"27N_term_C13"	0	490	1419	1352
7	5	7	"srtA"	"64N_term_wCS_G13"	0	491	820	751
7	6	7	"adcA"	"23Lip_C1"	0	492	126	63
7	7	7	"sp_2093"	"76N_term_G1"	0	493	123	65
7	8	7	"comB"	"54N_term_K1"	-50	494	101	47
7	9	7	"pspA"	"4N_term_O1"	0	495	203	150
7	1	8	"adcA"	"23Lip_C1"	-50	496	58	11
7	2	8	"sp_2093"	"76N_term_G1"	-50	497	59	10
7	3	8	"comB"	"54N_term_K1"	-50	498	56	9
7	4	8	"pspA"	"4N_term_O1"	-50	499	77	29
7	5	8	"pbpX"	"41N_term_C5"	-50	500	78	28
7	6	8	"pbpA"	"9N_term_G5"	-50	501	62	13
7	7	8	"spr0334"	"42Cyt_TMH_K5"	-50	502	80	32
7	8	8	"cbpF"	"74N_term_wCS_O5"	-50	503	74	27
7	9	8	"spr0693"	"34N_term_C9"	0	504	170	122
8	1	1	"pbp1b"	"47Cyt_TMH_P5"	0	505	1675	1540
8	2	1	"pcpA"	"62N_term_wCS_D9"	0	506	582	407
8	3	1	"sphtra"	"8N_term_H9"	-50	507	625	481
8	4	1	"cps4C"	"97Mult_L9"	0	508	674	397
8	5	1	"rrgB"	"95Mult_P9"	0	509	616	428
8	6	1	"TMP"	"96Mult_D13"	0	510	447	326
8	7	1	"LambdaSa04"	"94Mult_H13"	-50	511	134	25
8	8	1	"Buffer"	"Normaliz_L13"	-50	512	127	39
8	9	1	"Buffer"	"Normaliz_P13"	-50	513	71	-1
8	1	2	"TMP"	"96Mult_D13"	0	514	681	497
8	2	2	"LambdaSa04"	"94Mult_H13"	0	515	475	109
8	3	2	"potD"	"65N_term_D1"	0	516	1404	1224
8	4	2	"pgdA"	"40N_term_H1"	0	517	4329	3676
8	5	2	"spr1370"	"38Cyt_TMH_L1"	0	518	3223	2373
8	6	2	"spr1418"	"82N_term_P1"	0	519	2883	2408
8	7	2	"stkP"	"67Cyt_TMH_D5"	0	520	3000	2749
8	8	2	"spr1584"	"83N_term_H5"	-50	521	134	1
8	9	2	"pbp2A"	"53N_term_L5"	0	522	1291	1169
8	1	3	"spr1418"	"82N_term_P1"	0	523	3583	3264
8	2	3	"stkP"	"67Cyt_TMH_D5"	0	524	3718	3369
8	3	3	"spr1584"	"83N_term_H5"	0	525	76	-34
8	4	3	"pbp2A"	"53N_term_L5"	0	526	3639	2579
8	5	3	"pbp1b"	"47Cyt_TMH_P5"	0	527	3243	1883
8	6	3	"pcpA"	"62N_term_wCS_D9"	0	528	349	112
8	7	3	"sphtra"	"8N_term_H9"	-50	529	232	91
8	8	3	"cps4C"	"97Mult_L9"	0	530	443	307
8	9	3	"rrgB"	"95Mult_P9"	0	531	2320	2213
8	1	4	"pcpA"	"62N_term_wCS_D9"	0	532	375	133
8	2	4	"sphtra"	"8N_term_H9"	-50	533	179	-279
8	3	4	"cps4C"	"97Mult_L9"	0	534	1326	555
8	4	4	"rrgB"	"95Mult_P9"	0	535	1253	318
8	5	4	"TMP"	"96Mult_D13"	0	536	1265	760
8	6	4	"LambdaSa04"	"94Mult_H13"	-50	537	237	105
8	7	4	"potD"	"65N_term_D1"	0	538	903	735
8	8	4	"pgdA"	"40N_term_H1"	0	539	1364	1172
8	9	4	"spr1370"	"38Cyt_TMH_L1"	0	540	2119	2020
8	1	5	"LambdaSa04"	"94Mult_H13"	-50	541	146	31
8	2	5	"potD"	"65N_term_D1"	0	542	1406	923
8	3	5	"pgdA"	"40N_term_H1"	0	543	1020	183
8	4	5	"spr1370"	"38Cyt_TMH_L1"	0	544	3156	2230
8	5	5	"spr1418"	"82N_term_P1"	0	545	2349	1087
8	6	5	"stkP"	"67Cyt_TMH_D5"	0	546	2663	2004
8	7	5	"spr1584"	"83N_term_H5"	-50	547	937	659
8	8	5	"pbp2A"	"53N_term_L5"	0	548	543	452
8	9	5	"pbp1b"	"47Cyt_TMH_P5"	0	549	542	469
8	1	6	"stkP"	"67Cyt_TMH_D5"	0	550	2531	2342
8	2	6	"spr1584"	"83N_term_H5"	0	551	2158	1890
8	3	6	"pbp2A"	"53N_term_L5"	0	552	702	82
8	4	6	"pbp1b"	"47Cyt_TMH_P5"	0	553	2294	1552
8	5	6	"pcpA"	"62N_term_wCS_D9"	0	554	1031	585
8	6	6	"sphtra"	"8N_term_H9"	0	555	700	-170
8	7	6	"cps4C"	"97Mult_L9"	0	556	214	-311
8	8	6	"rrgB"	"95Mult_P9"	-50	557	441	253
8	9	6	"TMP"	"96Mult_D13"	0	558	232	151
8	1	7	"sphtra"	"8N_term_H9"	0	559	197	89
8	2	7	"cps4C"	"97Mult_L9"	0	560	257	120
8	3	7	"rrgB"	"95Mult_P9"	0	561	827	652
8	4	7	"TMP"	"96Mult_D13"	0	562	337	214
8	5	7	"LambdaSa04"	"94Mult_H13"	-50	563	124	50
8	6	7	"potD"	"65N_term_D1"	0	564	834	681
8	7	7	"pgdA"	"40N_term_H1"	0	565	315	72
8	8	7	"spr1370"	"38Cyt_TMH_L1"	0	566	485	316
8	9	7	"spr1418"	"82N_term_P1"	-50	567	127	49
8	1	8	"potD"	"65N_term_D1"	0	568	325	215
8	2	8	"pgdA"	"40N_term_H1"	0	569	266	153
8	3	8	"spr1370"	"38Cyt_TMH_L1"	0	570	721	632
8	4	8	"spr1418"	"82N_term_P1"	0	571	211	119
8	5	8	"stkP"	"67Cyt_TMH_D5"	0	572	405	337
8	6	8	"spr1584"	"83N_term_H5"	-50	573	109	45
8	7	8	"pbp2A"	"53N_term_L5"	-50	574	98	35
8	8	8	"pbp1b"	"47Cyt_TMH_P5"	-50	575	90	30
8	9	8	"pcpA"	"62N_term_wCS_D9"	-50	576	71	16
