# Supplementary material for: Data in support of proteomic analysis of pneumococcal pediatric clinical isolates to construct a protein array
Source: Data Brief. 2016 Feb 5;6:917–22. doi: 10.1016/j.dib.2016.01.057 (PMC4758182; doi:10.1016/j.dib.2016.01.057)
Supplement: Supplementary file 4 — Supplementary material [file mmc4.zip › Protein array raw data/IgG/C2_Sv10_IgG-Cy3.txt]

ATF	1.0
31	9    
"Type=GenePix Export 3"
"DateTime=2014/04/30 14:31:16"
"Settings=C:\Documents and Settings\Usuario\Escritorio\Datos Usuarios\Alfonso\Resultados ensayo\Abril 2014\Escaneado_30-04-14\Suero v10\Sv10_IgG-Cy3.gps"
"GalFile=C:\Documents and Settings\Usuario\Escritorio\Datos Usuarios\Alfonso\Gals\Gal_Alfonso.2.gal"
"PixelSize=5"
"Wavelengths=n/a	532"
"ImageFiles=n/a	C:\Documents and Settings\Usuario\Escritorio\Datos Usuarios\Alfonso\Resultados ensayo\Abril 2014\Escaneado_30-04-14\Suero v10\Sv10_IgG-Cy3.tif 1"
"NormalizationMethod=None"
"NormalizationFactors=n/a	1"
"JpegImage="
"StdDev=Type 1"
"RatioFormulations=W1/W2 (/532)"
"Barcode="
"BackgroundSubtraction=LocalFeature"
"ImageOrigin=0, 0"
"JpegOrigin=3355, 19770"
"Creator=GenePix Pro 4.1.1.4"
"Scanner=GenePix 4000B [92870]"
"FocusPosition=0"
"Temperature=33.04"
"LinesAveraged=1"
"Comment="
"PMTGain=n/a	400"
"ScanPower=n/a	100"
"LaserPower=n/a	3.71"
"LaserOnTime=n/a	43361"
"Filters=n/a	"
"ScanRegion=624,3917,3848,5297"
"Supplier=BioRobotics"
"ArrayerSoftwareName=TAS Application Suite (MicroGrid II)"
"ArrayerSoftwareVersion=2.2.2.5"
"Block"	"Column"	"Row"	"Name"	"ID"	"Flags"	"Index"	"F532 Median"	"F532 Median - B532"
1	1	1	"ABC_N/P"	"90Mult_M8"	0	1	89	43
1	2	1	"spr1221"	"99Mult_A12"	0	2	159	114
1	3	1	"spr1403"	"91Mult_E12"	0	3	210	164
1	4	1	"spr1496"	"92Mult_I12"	0	4	139	91
1	5	1	"ABC_NP"	"100Mult_M12"	0	5	454	403
1	6	1	"SP_0462"	"77CellW_A16"	0	6	933	876
1	7	1	"SP_0464"	"81CellW_E16"	0	7	535	478
1	8	1	"Buffer"	"Normaliz_I16"	-50	8	55	4
1	9	1	"Buffer"	"Normaliz_M16"	0	9	96	46
1	1	2	"SP_0462"	"77CellW_A16"	0	10	233	187
1	2	2	"SP_0464"	"81CellW_E16"	0	11	159	112
1	3	2	"fstH"	"84Mult_A4"	0	12	549	500
1	4	2	"comA"	"85Mult_E4"	0	13	178	129
1	5	2	"zmpB"	"86Mult_I4"	0	14	142	92
1	6	2	"spr0601"	"98Mult_M4"	0	15	301	247
1	7	2	"celB"	"87Mult_A8"	0	16	452	391
1	8	2	"iga"	"88Mult_E8"	0	17	416	365
1	9	2	"glnP"	"89Mult_I8"	0	18	148	99
1	1	3	"spr0601"	"98Mult_M4"	0	19	243	195
1	2	3	"celB"	"87Mult_A8"	0	20	116	67
1	3	3	"iga"	"88Mult_E8"	0	21	264	214
1	4	3	"glnP"	"89Mult_I8"	0	22	100	50
1	5	3	"ABC_N/P"	"90Mult_M8"	0	23	105	55
1	6	3	"spr1221"	"99Mult_A12"	0	24	273	219
1	7	3	"spr1403"	"91Mult_E12"	0	25	684	616
1	8	3	"spr1496"	"92Mult_I12"	-50	26	116	60
1	9	3	"ABC_NP"	"100Mult_M12"	0	27	465	416
1	1	4	"spr1221"	"99Mult_A12"	0	28	159	112
1	2	4	"spr1403"	"91Mult_E12"	0	29	217	168
1	3	4	"spr1496"	"92Mult_I12"	0	30	116	66
1	4	4	"ABC_NP"	"100Mult_M12"	0	31	383	324
1	5	4	"SP_0462"	"77CellW_A16"	0	32	701	506
1	6	4	"SP_0464"	"81CellW_E16"	0	33	196	100
1	7	4	"fstH"	"84Mult_A4"	0	34	620	561
1	8	4	"comA"	"85Mult_E4"	0	35	196	149
1	9	4	"zmpB"	"86Mult_I4"	0	36	139	91
1	1	5	"SP_0464"	"81CellW_E16"	0	37	180	132
1	2	5	"fstH"	"84Mult_A4"	0	38	551	501
1	3	5	"comA"	"85Mult_E4"	0	39	183	133
1	4	5	"zmpB"	"86Mult_I4"	0	40	112	60
1	5	5	"spr0601"	"98Mult_M4"	-50	41	4086	865
1	6	5	"celB"	"87Mult_A8"	-50	42	2694	2556
1	7	5	"iga"	"88Mult_E8"	0	43	196	146
1	8	5	"glnP"	"89Mult_I8"	0	44	89	41
1	9	5	"ABC_N/P"	"90Mult_M8"	0	45	105	58
1	1	6	"celB"	"87Mult_A8"	0	46	122	73
1	2	6	"iga"	"88Mult_E8"	0	47	275	225
1	3	6	"glnP"	"89Mult_I8"	0	48	92	42
1	4	6	"ABC_N/P"	"90Mult_M8"	0	49	98	49
1	5	6	"spr1221"	"99Mult_A12"	0	50	150	89
1	6	6	"spr1403"	"91Mult_E12"	0	51	225	168
1	7	6	"spr1496"	"92Mult_I12"	0	52	106	57
1	8	6	"ABC_NP"	"100Mult_M12"	0	53	429	380
1	9	6	"SP_0462"	"77CellW_A16"	0	54	371	324
1	1	7	"spr1403"	"91Mult_E12"	0	55	241	192
1	2	7	"spr1496"	"92Mult_I12"	0	56	125	75
1	3	7	"ABC_NP"	"100Mult_M12"	0	57	437	386
1	4	7	"SP_0462"	"77CellW_A16"	0	58	371	320
1	5	7	"SP_0464"	"81CellW_E16"	0	59	192	141
1	6	7	"fstH"	"84Mult_A4"	0	60	600	552
1	7	7	"comA"	"85Mult_E4"	0	61	196	150
1	8	7	"zmpB"	"86Mult_I4"	0	62	122	74
1	9	7	"spr0601"	"98Mult_M4"	0	63	249	202
1	1	8	"fstH"	"84Mult_A4"	0	64	547	497
1	2	8	"comA"	"85Mult_E4"	0	65	205	155
1	3	8	"zmpB"	"86Mult_I4"	0	66	123	73
1	4	8	"spr0601"	"98Mult_M4"	0	67	272	222
1	5	8	"celB"	"87Mult_A8"	0	68	132	83
1	6	8	"iga"	"88Mult_E8"	0	69	306	259
1	7	8	"glnP"	"89Mult_I8"	0	70	101	55
1	8	8	"ABC_N/P"	"90Mult_M8"	0	71	113	67
1	9	8	"spr1221"	"99Mult_A12"	0	72	207	161
2	1	1	"lytB"	"31CellW_N8"	-50	73	2845	2779
2	2	1	"prtA"	"20CellW_B12"	-50	74	2072	1995
2	3	1	"bgaA"	"43CellW_F12"	-50	75	1501	1422
2	4	1	"nanA"	"46CellW_J12"	-50	76	1021	942
2	5	1	"spr1652/pfbA"	"25CellW_N12"	-50	77	723	643
2	6	1	"nisP"	"39CellW_B16"	-50	78	433	344
2	7	1	"spr1906"	"73CellW_F16"	-50	79	224	155
2	8	1	"Buffer"	"Normaliz_J16"	-50	80	79	19
2	9	1	"Buffer"	"Normaliz_N16"	-50	81	67	12
2	1	2	"nisP"	"39CellW_B16"	-50	82	645	545
2	2	2	"spr1906"	"73CellW_F16"	-50	83	720	-1595
2	3	2	"psrP"	"71CellW_B4"	-50	84	2389	1142
2	4	2	"pblB_nt"	"48CellW_F4"	-50	85	1177	-66
2	5	2	"pblB_ct"	"49CellW_J4"	0	86	3705	2757
2	6	2	"spr0075/pfbB"	"24CellW_N4"	0	87	3874	2916
2	7	2	"pulA"	"19CellW_B8"	-50	88	523	-264
2	8	2	"hysA"	"51CellW_F8"	-50	89	618	294
2	9	2	"spr0328"	"26CellW_J8"	0	90	2988	2927
2	1	3	"spr0075/pfbB"	"24CellW_N4"	-50	91	1442	1004
2	2	3	"pulA"	"19CellW_B8"	-50	92	3201	194
2	3	3	"hysA"	"51CellW_F8"	-50	93	3409	285
2	4	3	"spr0328"	"26CellW_J8"	-50	94	1059	-497
2	5	3	"lytB"	"31CellW_N8"	-50	95	687	457
2	6	3	"prtA"	"20CellW_B12"	-50	96	686	-148
2	7	3	"bgaA"	"43CellW_F12"	-50	97	1446	240
2	8	3	"nanA"	"46CellW_J12"	-50	98	1293	187
2	9	3	"spr1652/pfbA"	"25CellW_N12"	-50	99	351	-453
2	1	4	"prtA"	"20CellW_B12"	-50	100	715	568
2	2	4	"bgaA"	"43CellW_F12"	-50	101	3977	690
2	3	4	"nanA"	"46CellW_J12"	-50	102	3673	175
2	4	4	"spr1652/pfbA"	"25CellW_N12"	-50	103	2641	-458
2	5	4	"nisP"	"39CellW_B16"	-50	104	334	129
2	6	4	"spr1906"	"73CellW_F16"	-50	105	387	-21
2	7	4	"psrP"	"71CellW_B4"	-50	106	1328	101
2	8	4	"pblB_nt"	"48CellW_F4"	0	107	2828	1601
2	9	4	"pblB_ct"	"49CellW_J4"	0	108	3239	2493
2	1	5	"spr1906"	"73CellW_F16"	-50	109	336	241
2	2	5	"psrP"	"71CellW_B4"	-50	110	1365	-331
2	3	5	"pblB_nt"	"48CellW_F4"	-50	111	3604	131
2	4	5	"pblB_ct"	"49CellW_J4"	-50	112	4770	1191
2	5	5	"spr0075/pfbB"	"24CellW_N4"	-50	113	1520	-385
2	6	5	"pulA"	"19CellW_B8"	-50	114	2467	1450
2	7	5	"hysA"	"51CellW_F8"	-50	115	846	-145
2	8	5	"spr0328"	"26CellW_J8"	-50	116	783	296
2	9	5	"lytB"	"31CellW_N8"	-50	117	191	133
2	1	6	"pulA"	"19CellW_B8"	-50	118	2242	1805
2	2	6	"hysA"	"51CellW_F8"	-50	119	2110	294
2	3	6	"spr0328"	"26CellW_J8"	-50	120	738	423
2	4	6	"lytB"	"31CellW_N8"	-50	121	871	258
2	5	6	"prtA"	"20CellW_B12"	-50	122	800	312
2	6	6	"bgaA"	"43CellW_F12"	-50	123	2551	1853
2	7	6	"nanA"	"46CellW_J12"	-50	124	1032	-435
2	8	6	"spr1652/pfbA"	"25CellW_N12"	-50	125	2543	540
2	9	6	"nisP"	"39CellW_B16"	-50	126	2762	2517
2	1	7	"bgaA"	"43CellW_F12"	-50	127	1898	1796
2	2	7	"nanA"	"46CellW_J12"	-50	128	1376	797
2	3	7	"spr1652/pfbA"	"25CellW_N12"	0	129	1110	512
2	4	7	"nisP"	"39CellW_B16"	-50	130	794	467
2	5	7	"spr1906"	"73CellW_F16"	-50	131	2672	115
2	6	7	"psrP"	"71CellW_B4"	-50	132	1994	1263
2	7	7	"pblB_nt"	"48CellW_F4"	-50	133	3124	849
2	8	7	"pblB_ct"	"49CellW_J4"	-50	134	3920	554
2	9	7	"spr0075/pfbB"	"24CellW_N4"	-50	135	4516	1784
2	1	8	"psrP"	"71CellW_B4"	0	136	1058	990
2	2	8	"pblB_nt"	"48CellW_F4"	0	137	678	608
2	3	8	"pblB_ct"	"49CellW_J4"	0	138	2950	2866
2	4	8	"spr0075/pfbB"	"24CellW_N4"	-50	139	1404	1122
2	5	8	"pulA"	"19CellW_B8"	-50	140	3317	3025
2	6	8	"hysA"	"51CellW_F8"	-50	141	499	408
2	7	8	"spr0328"	"26CellW_J8"	-50	142	810	723
2	8	8	"lytB"	"31CellW_N8"	-50	143	2649	2570
2	9	8	"prtA"	"20CellW_B12"	-50	144	741	674
3	1	1	"nanB"	"58Secret_O8"	0	145	2188	2135
3	2	1	"spr1875"	"7Secret_C12"	0	146	1744	1683
3	3	1	"galU"	"21Secret_G12"	0	147	2005	1919
3	4	1	"cbpA"	"5Secret_K12"	0	148	980	873
3	5	1	"gsp_781"	"2Secret_O12"	0	149	14652	14590
3	6	1	"Control_1"	"C16"	0	150	969	918
3	7	1	"Control_2"	"G16"	0	151	89	39
3	8	1	"Buffer"	"Normaliz_K16"	-50	152	55	6
3	9	1	"Buffer"	"Normaliz_O16"	-50	153	51	2
3	1	2	"Control_1"	"C16"	0	154	1069	1013
3	2	2	"Control_2"	"G16"	-50	155	72	9
3	3	2	"bloodAB"	"59Secret_C4"	0	156	2303	598
3	4	2	"strH"	"32Secret_G4"	-50	157	6123	3119
3	5	2	"lysM"	"50Secret_K4"	-50	158	438	-1039
3	6	2	"lytB"	"63Secret_O4"	0	159	1824	1338
3	7	2	"phtE"	"45Secret_C8"	0	160	1725	1604
3	8	2	"spr0931"	"36Secret_G8"	0	161	680	581
3	9	2	"lytC"	"56Secret_K8"	0	162	901	841
3	1	3	"lytB"	"63Secret_O4"	0	163	657	597
3	2	3	"phtE"	"45Secret_C8"	0	164	4826	4763
3	3	3	"spr0931"	"36Secret_G8"	0	165	4915	4829
3	4	3	"lytC"	"56Secret_K8"	0	166	707	-559
3	5	3	"nanB"	"58Secret_O8"	0	167	2668	1251
3	6	3	"spr1875"	"7Secret_C12"	-50	168	722	-251
3	7	3	"galU"	"21Secret_G12"	-50	169	566	-93
3	8	3	"cbpA"	"5Secret_K12"	0	170	2547	1995
3	9	3	"gsp_781"	"2Secret_O12"	0	171	10900	10608
3	1	4	"spr1875"	"7Secret_C12"	0	172	2600	2536
3	2	4	"galU"	"21Secret_G12"	0	173	593	516
3	3	4	"cbpA"	"5Secret_K12"	0	174	8839	8745
3	4	4	"gsp_781"	"2Secret_O12"	0	175	12579	12507
3	5	4	"Control_1"	"C16"	0	176	904	843
3	6	4	"Control_2"	"G16"	-50	177	58	-27
3	7	4	"bloodAB"	"59Secret_C4"	0	178	774	-418
3	8	4	"strH"	"32Secret_G4"	-50	179	3025	649
3	9	4	"lysM"	"50Secret_K4"	-50	180	486	426
3	1	5	"Control_2"	"G16"	-50	181	78	11
3	2	5	"bloodAB"	"59Secret_C4"	0	182	1358	752
3	3	5	"strH"	"32Secret_G4"	-50	183	1065	481
3	4	5	"lysM"	"50Secret_K4"	-50	184	255	182
3	5	5	"lytB"	"63Secret_O4"	0	185	437	375
3	6	5	"phtE"	"45Secret_C8"	0	186	3342	3238
3	7	5	"spr0931"	"36Secret_G8"	0	187	2542	-369
3	8	5	"lytC"	"56Secret_K8"	-50	188	4996	2639
3	9	5	"nanB"	"58Secret_O8"	0	189	1860	1811
3	1	6	"phtE"	"45Secret_C8"	0	190	5317	5250
3	2	6	"spr0931"	"36Secret_G8"	0	191	884	791
3	3	6	"lytC"	"56Secret_K8"	0	192	383	304
3	4	6	"nanB"	"58Secret_O8"	0	193	1596	1535
3	5	6	"spr1875"	"7Secret_C12"	0	194	1664	1604
3	6	6	"galU"	"21Secret_G12"	-50	195	3653	3572
3	7	6	"cbpA"	"5Secret_K12"	0	196	6607	6340
3	8	6	"gsp_781"	"2Secret_O12"	0	197	12970	12910
3	9	6	"Control_1"	"C16"	0	198	1083	1035
3	1	7	"galU"	"21Secret_G12"	0	199	1423	276
3	2	7	"cbpA"	"5Secret_K12"	0	200	1339	951
3	3	7	"gsp_781"	"2Secret_O12"	0	201	12904	12836
3	4	7	"Control_1"	"C16"	0	202	992	938
3	5	7	"Control_2"	"G16"	-50	203	58	2
3	6	7	"bloodAB"	"59Secret_C4"	0	204	1154	1075
3	7	7	"strH"	"32Secret_G4"	-50	205	1014	775
3	8	7	"lysM"	"50Secret_K4"	0	206	282	220
3	9	7	"lytB"	"63Secret_O4"	0	207	595	546
3	1	8	"bloodAB"	"59Secret_C4"	0	208	1954	1883
3	2	8	"strH"	"32Secret_G4"	-50	209	2952	2577
3	3	8	"lysM"	"50Secret_K4"	0	210	421	338
3	4	8	"lytB"	"63Secret_O4"	0	211	549	493
3	5	8	"phtE"	"45Secret_C8"	0	212	4127	4075
3	6	8	"spr0931"	"36Secret_G8"	0	213	1134	1075
3	7	8	"lytC"	"56Secret_K8"	-50	214	1220	1159
3	8	8	"nanB"	"58Secret_O8"	0	215	1999	1944
3	9	8	"spr1875"	"7Secret_C12"	0	216	3084	3035
4	1	1	"Control_10"	"P8"	-50	217	88	34
4	2	1	"Control_11"	"D12"	-50	218	105	53
4	3	1	"Control_12"	"H12"	0	219	138	88
4	4	1	"Buffer"	"Normaliz_L12"	-50	220	52	3
4	5	1	"Buffer"	"Normaliz_P12"	-50	221	49	-1
4	6	1	"Control+"	"Rango0.2_D16"	0	222	5715	5635
4	7	1	"Control+"	"Rango0.1_H16"	0	223	1185	998
4	8	1	"Buffer"	"Normaliz_L16"	-50	224	65	13
4	9	1	"Buffer"	"Normaliz_P16"	-50	225	48	3
4	1	2	"Control+"	"Rango0.2_D16"	0	226	5358	5302
4	2	2	"Control+"	"Rango0.1_H16"	0	227	770	709
4	3	2	"Control_3"	"D4"	0	228	286	233
4	4	2	"Control_4"	"H4"	0	229	69	17
4	5	2	"Control_5"	"L4"	0	230	84	35
4	6	2	"Control_6"	"P4"	-50	231	53	0
4	7	2	"Control_7"	"D8"	-50	232	71	17
4	8	2	"Control_8"	"H8"	-50	233	50	1
4	9	2	"Control_9"	"L8"	0	234	66	19
4	1	3	"Control_6"	"P4"	0	235	58	12
4	2	3	"Control_7"	"D8"	0	236	86	37
4	3	3	"Control_8"	"H8"	-50	237	52	0
4	4	3	"Control_9"	"L8"	0	238	77	22
4	5	3	"Control_10"	"P8"	-50	239	59	6
4	6	3	"Control_11"	"D12"	0	240	145	93
4	7	3	"Control_12"	"H12"	0	241	208	159
4	8	3	"Buffer"	"Normaliz_L12"	-50	242	47	1
4	9	3	"Buffer"	"Normaliz_P12"	0	243	49	4
4	1	4	"Control_11"	"D12"	-50	244	88	40
4	2	4	"Control_12"	"H12"	0	245	133	85
4	3	4	"Buffer"	"Normaliz_L12"	-50	246	51	1
4	4	4	"Buffer"	"Normaliz_P12"	-50	247	53	-1
4	5	4	"Control+"	"Rango0.2_D16"	0	248	5376	5270
4	6	4	"Control+"	"Rango0.1_H16"	0	249	1090	1018
4	7	4	"Control_3"	"D4"	0	250	577	528
4	8	4	"Control_4"	"H4"	0	251	70	24
4	9	4	"Control_5"	"L4"	0	252	120	72
4	1	5	"Control+"	"Rango0.1_H16"	0	253	7058	7008
4	2	5	"Control_3"	"D4"	0	254	303	257
4	3	5	"Control_4"	"H4"	0	255	67	19
4	4	5	"Control_5"	"L4"	0	256	82	32
4	5	5	"Control_6"	"P4"	-50	257	59	6
4	6	5	"Control_7"	"D8"	-50	258	66	12
4	7	5	"Control_8"	"H8"	-50	259	50	2
4	8	5	"Control_9"	"L8"	-50	260	55	6
4	9	5	"Control_10"	"P8"	0	261	76	26
4	1	6	"Control_7"	"D8"	0	262	78	30
4	2	6	"Control_8"	"H8"	-50	263	49	2
4	3	6	"Control_9"	"L8"	-50	264	52	5
4	4	6	"Control_10"	"P8"	0	265	77	28
4	5	6	"Control_11"	"D12"	0	266	117	67
4	6	6	"Control_12"	"H12"	0	267	228	181
4	7	6	"Buffer"	"Normaliz_L12"	-50	268	51	3
4	8	6	"Buffer"	"Normaliz_P12"	-50	269	50	-1
4	9	6	"Control+"	"Rango0.2_D16"	0	270	5441	5392
4	1	7	"Control_12"	"H12"	0	271	207	160
4	2	7	"Buffer"	"Normaliz_L12"	-50	272	48	1
4	3	7	"Buffer"	"Normaliz_P12"	-50	273	47	-1
4	4	7	"Control+"	"Rango0.2_D16"	0	274	5374	5307
4	5	7	"Control+"	"Rango0.1_H16"	0	275	781	720
4	6	7	"Control_3"	"D4"	0	276	338	290
4	7	7	"Control_4"	"H4"	-50	277	51	4
4	8	7	"Control_5"	"L4"	-50	278	58	9
4	9	7	"Control_6"	"P4"	-50	279	51	4
4	1	8	"Control_3"	"D4"	0	280	1620	1574
4	2	8	"Control_4"	"H4"	0	281	74	28
4	3	8	"Control_5"	"L4"	0	282	137	93
4	4	8	"Control_6"	"P4"	-50	283	53	5
4	5	8	"Control_7"	"D8"	0	284	62	11
4	6	8	"Control_8"	"H8"	0	285	59	12
4	7	8	"Control_9"	"L8"	-50	286	56	9
4	8	8	"Control_10"	"P8"	0	287	70	20
4	9	8	"Control_11"	"D12"	0	288	85	35
5	1	1	"GADPH"	"68Cyt_M7"	0	289	985	936
5	2	1	"abc_sbp_2"	"30Lip_A11"	0	290	929	882
5	3	1	"abc_sbp"	"29Lip_E11"	0	291	554	506
5	4	1	"spr0174"	"79Lip_I11"	-50	292	458	406
5	5	1	"aliA"	"10Lip_M11"	-50	293	689	596
5	6	1	"slrA"	"17Lip_A15"	-50	294	697	403
5	7	1	"spr0747"	"37Lip_E15"	0	295	552	458
5	8	1	"Buffer"	"Normaliz_I15"	-50	296	53	2
5	9	1	"Buffer"	"Normaliz_M15"	-50	297	52	5
5	1	2	"slrA"	"17Lip_A15"	0	298	571	520
5	2	2	"spr0747"	"37Lip_E15"	0	299	740	689
5	3	2	"spxB"	"13Cyt_A3"	0	300	722	666
5	4	2	"clpP"	"66Cyt_E3"	0	301	885	791
5	5	2	"pavA"	"69Cyt_I3"	0	302	800	310
5	6	2	"eno"	"14Cyt_M3"	0	303	1935	1437
5	7	2	"PppA"	"70Cyt_A7"	0	304	1009	553
5	8	2	"ply"	"11Cyt_E7"	0	305	1549	1087
5	9	2	"lytA"	"12Cyt_I7"	0	306	1520	1457
5	1	3	"eno"	"14Cyt_M3"	0	307	1167	1117
5	2	3	"PppA"	"70Cyt_A7"	0	308	1162	1109
5	3	3	"ply"	"11Cyt_E7"	0	309	3793	3737
5	4	3	"lytA"	"12Cyt_I7"	0	310	5320	5118
5	5	3	"GADPH"	"68Cyt_M7"	0	311	902	560
5	6	3	"abc_sbp_2"	"30Lip_A11"	0	312	554	8
5	7	3	"abc_sbp"	"29Lip_E11"	-50	313	661	-1
5	8	3	"spr0174"	"79Lip_I11"	-50	314	1011	168
5	9	3	"aliA"	"10Lip_M11"	0	315	3798	3622
5	1	4	"abc_sbp_2"	"30Lip_A11"	0	316	877	825
5	2	4	"abc_sbp"	"29Lip_E11"	0	317	396	341
5	3	4	"spr0174"	"79Lip_I11"	0	318	240	182
5	4	4	"aliA"	"10Lip_M11"	-50	319	522	-43
5	5	4	"slrA"	"17Lip_A15"	-50	320	819	305
5	6	4	"spr0747"	"37Lip_E15"	-50	321	533	18
5	7	4	"spxB"	"13Cyt_A3"	0	322	1119	411
5	8	4	"clpP"	"66Cyt_E3"	0	323	1644	825
5	9	4	"pavA"	"69Cyt_I3"	0	324	1567	1510
5	1	5	"spr0747"	"37Lip_E15"	0	325	1162	1107
5	2	5	"spxB"	"13Cyt_A3"	0	326	815	749
5	3	5	"clpP"	"66Cyt_E3"	0	327	614	557
5	4	5	"pavA"	"69Cyt_I3"	-50	328	835	131
5	5	5	"eno"	"14Cyt_M3"	-50	329	1705	838
5	6	5	"PppA"	"70Cyt_A7"	-50	330	1503	491
5	7	5	"ply"	"11Cyt_E7"	0	331	4760	3801
5	8	5	"lytA"	"12Cyt_I7"	0	332	1524	924
5	9	5	"GADPH"	"68Cyt_M7"	-50	333	1388	1335
5	1	6	"PppA"	"70Cyt_A7"	0	334	1372	1318
5	2	6	"ply"	"11Cyt_E7"	0	335	3591	3531
5	3	6	"lytA"	"12Cyt_I7"	0	336	4586	4528
5	4	6	"GADPH"	"68Cyt_M7"	0	337	921	850
5	5	6	"abc_sbp_2"	"30Lip_A11"	-50	338	852	213
5	6	6	"abc_sbp"	"29Lip_E11"	-50	339	1072	81
5	7	6	"spr0174"	"79Lip_I11"	-50	340	2323	1524
5	8	6	"aliA"	"10Lip_M11"	-50	341	712	33
5	9	6	"slrA"	"17Lip_A15"	-50	342	705	644
5	1	7	"abc_sbp"	"29Lip_E11"	0	343	687	635
5	2	7	"spr0174"	"79Lip_I11"	0	344	307	255
5	3	7	"aliA"	"10Lip_M11"	0	345	417	356
5	4	7	"slrA"	"17Lip_A15"	0	346	393	326
5	5	7	"spr0747"	"37Lip_E15"	0	347	665	607
5	6	7	"spxB"	"13Cyt_A3"	0	348	690	172
5	7	7	"clpP"	"66Cyt_E3"	0	349	672	181
5	8	7	"pavA"	"69Cyt_I3"	-50	350	899	257
5	9	7	"eno"	"14Cyt_M3"	0	351	1632	1571
5	1	8	"spxB"	"13Cyt_A3"	0	352	864	814
5	2	8	"clpP"	"66Cyt_E3"	0	353	880	830
5	3	8	"pavA"	"69Cyt_I3"	0	354	709	658
5	4	8	"eno"	"14Cyt_M3"	0	355	1415	1362
5	5	8	"PppA"	"70Cyt_A7"	0	356	716	664
5	6	8	"ply"	"11Cyt_E7"	0	357	5121	5064
5	7	8	"lytA"	"12Cyt_I7"	0	358	5038	4977
5	8	8	"GADPH"	"68Cyt_M7"	0	359	958	896
5	9	8	"abc_sbp_2"	"30Lip_A11"	0	360	828	775
6	1	1	"psaA"	"6Lip_N7"	0	361	5691	5626
6	2	1	"ABC_SBP"	"57Lip_B11"	0	362	3116	3047
6	3	1	"ABC_SBP"	"52Lip_F11"	0	363	1447	1371
6	4	1	"piuA"	"18Lip_J11"	0	364	2471	2398
6	5	1	"amiA"	"3Lip_N11"	0	365	1705	1625
6	6	1	"msmE"	"78Lip_B15"	0	366	2817	2260
6	7	1	"MalX"	"22Lip_F15"	0	367	1104	1027
6	8	1	"Buffer"	"Normaliz_J15"	-50	368	79	12
6	9	1	"Buffer"	"Normaliz_N15"	-50	369	67	3
6	1	2	"msmE"	"78Lip_B15"	0	370	6050	5974
6	2	2	"MalX"	"22Lip_F15"	0	371	1574	1125
6	3	2	"prsA_ppmA"	"16Lip_B3"	0	372	1549	1187
6	4	2	"lmb"	"33Lip_F3"	-50	373	2615	2327
6	5	2	"piaA"	"15Lip_J3"	-50	374	2145	496
6	6	2	"phtA"	"55Lip_N3"	0	375	4364	2972
6	7	2	"glnH"	"28Lip_B7"	0	376	738	58
6	8	2	"pstS"	"80Lip_F7"	0	377	1701	1602
6	9	2	"aliB"	"1Lip_J7"	0	378	683	598
6	1	3	"phtA"	"55Lip_N3"	0	379	10453	10381
6	2	3	"glnH"	"28Lip_B7"	0	380	1628	1515
6	3	3	"pstS"	"80Lip_F7"	0	381	1723	1371
6	4	3	"aliB"	"1Lip_J7"	-50	382	4406	3304
6	5	3	"psaA"	"6Lip_N7"	-50	383	5239	3336
6	6	3	"ABC_SBP"	"57Lip_B11"	0	384	1746	403
6	7	3	"ABC_SBP"	"52Lip_F11"	-50	385	1051	256
6	8	3	"piuA"	"18Lip_J11"	0	386	937	534
6	9	3	"amiA"	"3Lip_N11"	0	387	714	340
6	1	4	"ABC_SBP"	"57Lip_B11"	0	388	2929	2861
6	2	4	"ABC_SBP"	"52Lip_F11"	0	389	1124	1031
6	3	4	"piuA"	"18Lip_J11"	0	390	2126	1660
6	4	4	"amiA"	"3Lip_N11"	-50	391	4093	-608
6	5	4	"msmE"	"78Lip_B15"	-50	392	4677	1937
6	6	4	"MalX"	"22Lip_F15"	0	393	1266	255
6	7	4	"prsA_ppmA"	"16Lip_B3"	0	394	1561	1002
6	8	4	"lmb"	"33Lip_F3"	0	395	1174	774
6	9	4	"piaA"	"15Lip_J3"	0	396	714	425
6	1	5	"MalX"	"22Lip_F15"	0	397	1478	1408
6	2	5	"prsA_ppmA"	"16Lip_B3"	0	398	1430	1308
6	3	5	"lmb"	"33Lip_F3"	0	399	2202	1752
6	4	5	"piaA"	"15Lip_J3"	0	400	4400	3075
6	5	5	"phtA"	"55Lip_N3"	-50	401	5831	4019
6	6	5	"glnH"	"28Lip_B7"	0	402	1053	-66
6	7	5	"pstS"	"80Lip_F7"	0	403	1230	396
6	8	5	"aliB"	"1Lip_J7"	0	404	573	-22
6	9	5	"psaA"	"6Lip_N7"	0	405	824	419
6	1	6	"glnH"	"28Lip_B7"	0	406	1407	1336
6	2	6	"pstS"	"80Lip_F7"	0	407	1492	1408
6	3	6	"aliB"	"1Lip_J7"	0	408	2176	1687
6	4	6	"psaA"	"6Lip_N7"	0	409	2642	1945
6	5	6	"ABC_SBP"	"57Lip_B11"	0	410	1827	1601
6	6	6	"ABC_SBP"	"52Lip_F11"	-50	411	2141	841
6	7	6	"piuA"	"18Lip_J11"	-50	412	3047	992
6	8	6	"amiA"	"3Lip_N11"	-50	413	2266	232
6	9	6	"msmE"	"78Lip_B15"	-50	414	2261	719
6	1	7	"ABC_SBP"	"52Lip_F11"	0	415	1234	1132
6	2	7	"piuA"	"18Lip_J11"	0	416	1591	1387
6	3	7	"amiA"	"3Lip_N11"	0	417	1818	1254
6	4	7	"msmE"	"78Lip_B15"	0	418	2648	1735
6	5	7	"MalX"	"22Lip_F15"	0	419	1309	583
6	6	7	"prsA_ppmA"	"16Lip_B3"	0	420	1845	1210
6	7	7	"lmb"	"33Lip_F3"	-50	421	2097	141
6	8	7	"piaA"	"15Lip_J3"	-50	422	2152	-12
6	9	7	"phtA"	"55Lip_N3"	-50	423	3418	1465
6	1	8	"prsA_ppmA"	"16Lip_B3"	0	424	1317	1246
6	2	8	"lmb"	"33Lip_F3"	0	425	1626	1540
6	3	8	"piaA"	"15Lip_J3"	0	426	2538	2441
6	4	8	"phtA"	"55Lip_N3"	0	427	10345	10238
6	5	8	"glnH"	"28Lip_B7"	0	428	1296	1198
6	6	8	"pstS"	"80Lip_F7"	0	429	1683	1571
6	7	8	"aliB"	"1Lip_J7"	0	430	1635	1539
6	8	8	"psaA"	"6Lip_N7"	0	431	2389	2246
6	9	8	"ABC_SBP"	"57Lip_B11"	0	432	1823	1758
7	1	1	"cbpF"	"74N_term_wCS_O7"	0	433	396	339
7	2	1	"spr0693"	"34N_term_C11"	0	434	3534	3477
7	3	1	"ezrA"	"75N_term_G11"	0	435	740	690
7	4	1	"pepXP"	"72N_term_K11"	0	436	541	490
7	5	1	"phtD"	"44N_term_O11"	0	437	3852	3792
7	6	1	"phpA"	"27N_term_C15"	0	438	5091	3927
7	7	1	"srtA"	"64N_term_wCS_G15"	0	439	1675	1607
7	8	1	"Buffer"	"Normaliz_K15"	-50	440	53	6
7	9	1	"Buffer"	"Normaliz_O15"	-50	441	47	-2
7	1	2	"phpA"	"27N_term_C15"	0	442	5485	5378
7	2	2	"srtA"	"64N_term_wCS_G15"	0	443	2550	2477
7	3	2	"adcA"	"23Lip_C3"	0	444	452	399
7	4	2	"sp_2093"	"76N_term_G3"	0	445	493	440
7	5	2	"comB"	"54N_term_K3"	0	446	347	279
7	6	2	"pspA"	"4N_term_O3"	0	447	1791	733
7	7	2	"pbpX"	"41N_term_C7"	0	448	1091	985
7	8	2	"pbpA"	"9N_term_G7"	0	449	328	270
7	9	2	"spr0334"	"42Cyt_TMH_K7"	0	450	954	900
7	1	3	"pspA"	"4N_term_O3"	0	451	446	378
7	2	3	"pbpX"	"41N_term_C7"	0	452	1253	1191
7	3	3	"pbpA"	"9N_term_G7"	0	453	194	134
7	4	3	"spr0334"	"42Cyt_TMH_K7"	0	454	1513	1427
7	5	3	"cbpF"	"74N_term_wCS_O7"	0	455	714	655
7	6	3	"spr0693"	"34N_term_C11"	0	456	2704	2538
7	7	3	"ezrA"	"75N_term_G11"	0	457	966	586
7	8	3	"pepXP"	"72N_term_K11"	0	458	1126	1023
7	9	3	"phtD"	"44N_term_O11"	0	459	1250	1179
7	1	4	"spr0693"	"34N_term_C11"	0	460	2949	2891
7	2	4	"ezrA"	"75N_term_G11"	0	461	1895	1836
7	3	4	"pepXP"	"72N_term_K11"	0	462	494	430
7	4	4	"phtD"	"44N_term_O11"	0	463	2508	2141
7	5	4	"phpA"	"27N_term_C15"	0	464	3938	3292
7	6	4	"srtA"	"64N_term_wCS_G15"	0	465	2193	380
7	7	4	"adcA"	"23Lip_C3"	0	466	1129	-201
7	8	4	"sp_2093"	"76N_term_G3"	0	467	1490	971
7	9	4	"comB"	"54N_term_K3"	0	468	408	353
7	1	5	"srtA"	"64N_term_wCS_G15"	0	469	1472	1411
7	2	5	"adcA"	"23Lip_C3"	0	470	733	673
7	3	5	"sp_2093"	"76N_term_G3"	0	471	409	355
7	4	5	"comB"	"54N_term_K3"	0	472	230	177
7	5	5	"pspA"	"4N_term_O3"	0	473	869	796
7	6	5	"pbpX"	"41N_term_C7"	0	474	2027	569
7	7	5	"pbpA"	"9N_term_G7"	-50	475	930	-291
7	8	5	"spr0334"	"42Cyt_TMH_K7"	0	476	1030	442
7	9	5	"cbpF"	"74N_term_wCS_O7"	0	477	424	373
7	1	6	"pbpX"	"41N_term_C7"	0	478	1601	1546
7	2	6	"pbpA"	"9N_term_G7"	0	479	180	121
7	3	6	"spr0334"	"42Cyt_TMH_K7"	0	480	1486	1430
7	4	6	"cbpF"	"74N_term_wCS_O7"	0	481	325	270
7	5	6	"spr0693"	"34N_term_C11"	0	482	2281	2138
7	6	6	"ezrA"	"75N_term_G11"	0	483	1085	-53
7	7	6	"pepXP"	"72N_term_K11"	0	484	1013	262
7	8	6	"phtD"	"44N_term_O11"	0	485	927	317
7	9	6	"phpA"	"27N_term_C15"	0	486	6699	6645
7	1	7	"ezrA"	"75N_term_G11"	0	487	999	946
7	2	7	"pepXP"	"72N_term_K11"	0	488	611	551
7	3	7	"phtD"	"44N_term_O11"	0	489	1041	973
7	4	7	"phpA"	"27N_term_C15"	0	490	5360	5274
7	5	7	"srtA"	"64N_term_wCS_G15"	0	491	3281	3223
7	6	7	"adcA"	"23Lip_C3"	0	492	398	342
7	7	7	"sp_2093"	"76N_term_G3"	0	493	482	325
7	8	7	"comB"	"54N_term_K3"	0	494	550	482
7	9	7	"pspA"	"4N_term_O3"	0	495	482	431
7	1	8	"adcA"	"23Lip_C3"	0	496	498	446
7	2	8	"sp_2093"	"76N_term_G3"	0	497	540	486
7	3	8	"comB"	"54N_term_K3"	0	498	289	233
7	4	8	"pspA"	"4N_term_O3"	0	499	505	445
7	5	8	"pbpX"	"41N_term_C7"	0	500	1325	1273
7	6	8	"pbpA"	"9N_term_G7"	0	501	178	128
7	7	8	"spr0334"	"42Cyt_TMH_K7"	0	502	1616	1565
7	8	8	"cbpF"	"74N_term_wCS_O7"	0	503	374	324
7	9	8	"spr0693"	"34N_term_C11"	0	504	3560	3511
8	1	1	"pbp1b"	"47Cyt_TMH_P7"	0	505	1732	1677
8	2	1	"pcpA"	"62N_term_wCS_D11"	0	506	294	242
8	3	1	"sphtra"	"8N_term_H11"	0	507	153	101
8	4	1	"cps4C"	"97Mult_L11"	-50	508	55	1
8	5	1	"rrgB"	"95Mult_P11"	-50	509	7948	7606
8	6	1	"TMP"	"96Mult_D15"	0	510	971	864
8	7	1	"LambdaSa04"	"94Mult_H15"	-50	511	85	25
8	8	1	"Buffer"	"Normaliz_L15"	0	512	73	15
8	9	1	"Buffer"	"Normaliz_P15"	-50	513	56	6
8	1	2	"TMP"	"96Mult_D15"	0	514	335	277
8	2	2	"LambdaSa04"	"94Mult_H15"	-50	515	76	19
8	3	2	"potD"	"65N_term_D3"	0	516	1008	947
8	4	2	"pgdA"	"40N_term_H3"	0	517	6105	4976
8	5	2	"spr1370"	"38Cyt_TMH_L3"	-50	518	1945	589
8	6	2	"spr1418"	"82N_term_P3"	0	519	2956	1958
8	7	2	"stkP"	"67Cyt_TMH_D7"	0	520	1756	1397
8	8	2	"spr1584"	"83N_term_H7"	0	521	1918	1589
8	9	2	"pbp2A"	"53N_term_L7"	-50	522	1480	1406
8	1	3	"spr1418"	"82N_term_P3"	0	523	1823	1765
8	2	3	"stkP"	"67Cyt_TMH_D7"	0	524	5379	5324
8	3	3	"spr1584"	"83N_term_H7"	0	525	1307	1249
8	4	3	"pbp2A"	"53N_term_L7"	-50	526	3734	2369
8	5	3	"pbp1b"	"47Cyt_TMH_P7"	-50	527	1803	504
8	6	3	"pcpA"	"62N_term_wCS_D11"	-50	528	445	-808
8	7	3	"sphtra"	"8N_term_H11"	-50	529	1724	573
8	8	3	"cps4C"	"97Mult_L11"	-50	530	112	-995
8	9	3	"rrgB"	"95Mult_P11"	0	531	284	174
8	1	4	"pcpA"	"62N_term_wCS_D11"	0	532	304	251
8	2	4	"sphtra"	"8N_term_H11"	0	533	135	84
8	3	4	"cps4C"	"97Mult_L11"	0	534	244	193
8	4	4	"rrgB"	"95Mult_P11"	-50	535	3462	2260
8	5	4	"TMP"	"96Mult_D15"	-50	536	1389	-1363
8	6	4	"LambdaSa04"	"94Mult_H15"	-50	537	2900	93
8	7	4	"potD"	"65N_term_D3"	-50	538	3275	992
8	8	4	"pgdA"	"40N_term_H3"	-50	539	3121	918
8	9	4	"spr1370"	"38Cyt_TMH_L3"	-50	540	3086	3027
8	1	5	"LambdaSa04"	"94Mult_H15"	-50	541	106	53
8	2	5	"potD"	"65N_term_D3"	0	542	1118	1064
8	3	5	"pgdA"	"40N_term_H3"	0	543	1285	1230
8	4	5	"spr1370"	"38Cyt_TMH_L3"	0	544	5313	5116
8	5	5	"spr1418"	"82N_term_P3"	-50	545	4208	-188
8	6	5	"stkP"	"67Cyt_TMH_D7"	-50	546	4415	442
8	7	5	"spr1584"	"83N_term_H7"	-50	547	2740	181
8	8	5	"pbp2A"	"53N_term_L7"	-50	548	2016	197
8	9	5	"pbp1b"	"47Cyt_TMH_P7"	-50	549	1920	1868
8	1	6	"stkP"	"67Cyt_TMH_D7"	0	550	6580	6525
8	2	6	"spr1584"	"83N_term_H7"	0	551	1294	1239
8	3	6	"pbp2A"	"53N_term_L7"	0	552	1327	1270
8	4	6	"pbp1b"	"47Cyt_TMH_P7"	0	553	1253	1186
8	5	6	"pcpA"	"62N_term_wCS_D11"	0	554	230	170
8	6	6	"sphtra"	"8N_term_H11"	-50	555	138	80
8	7	6	"cps4C"	"97Mult_L11"	-50	556	68	5
8	8	6	"rrgB"	"95Mult_P11"	0	557	96	35
8	9	6	"TMP"	"96Mult_D15"	0	558	102	56
8	1	7	"sphtra"	"8N_term_H11"	0	559	206	154
8	2	7	"cps4C"	"97Mult_L11"	0	560	306	253
8	3	7	"rrgB"	"95Mult_P11"	0	561	235	174
8	4	7	"TMP"	"96Mult_D15"	0	562	403	331
8	5	7	"LambdaSa04"	"94Mult_H15"	-50	563	94	37
8	6	7	"potD"	"65N_term_D3"	0	564	662	606
8	7	7	"pgdA"	"40N_term_H3"	0	565	2214	2113
8	8	7	"spr1370"	"38Cyt_TMH_L3"	0	566	1795	1716
8	9	7	"spr1418"	"82N_term_P3"	0	567	343	298
8	1	8	"potD"	"65N_term_D3"	0	568	1061	1009
8	2	8	"pgdA"	"40N_term_H3"	0	569	1154	1099
8	3	8	"spr1370"	"38Cyt_TMH_L3"	0	570	8102	8035
8	4	8	"spr1418"	"82N_term_P3"	0	571	4435	4374
8	5	8	"stkP"	"67Cyt_TMH_D7"	0	572	5242	5186
8	6	8	"spr1584"	"83N_term_H7"	0	573	880	824
8	7	8	"pbp2A"	"53N_term_L7"	-50	574	2593	2535
8	8	8	"pbp1b"	"47Cyt_TMH_P7"	0	575	1929	1876
8	9	8	"pcpA"	"62N_term_wCS_D11"	0	576	73	30
