# Supplementary material for: Data in support of proteomic analysis of pneumococcal pediatric clinical isolates to construct a protein array
Source: Data Brief. 2016 Feb 5;6:917–22. doi: 10.1016/j.dib.2016.01.057 (PMC4758182; doi:10.1016/j.dib.2016.01.057)
Supplement: Supplementary file 4 — Supplementary material [file mmc4.zip › Protein array raw data/IgG/C2_Sv10bis_IgG-Cy3.txt]

ATF	1.0
31	9    
"Type=GenePix Export 3"
"DateTime=2014/06/03 13:55:59"
"Settings=C:\Documents and Settings\Usuario\Escritorio\Datos Usuarios\Alfonso\Resultados ensayo\Junio 2014\Escaneado_3-6-14\Suero Sv10bis\Sv10bis_IgG-Cy3.gps"
"GalFile=C:\Documents and Settings\Usuario\Escritorio\Datos Usuarios\Alfonso\Gals\Gal_Alfonso.2.gal"
"PixelSize=5"
"Wavelengths=n/a	532"
"ImageFiles=n/a	C:\Documents and Settings\Usuario\Escritorio\Datos Usuarios\Alfonso\Resultados ensayo\Junio 2014\Escaneado_3-6-14\Suero Sv10bis\Sv10bis_IgG-Cy3.tif 1"
"NormalizationMethod=None"
"NormalizationFactors=n/a	1"
"JpegImage="
"StdDev=Type 1"
"RatioFormulations=W1/W2 (/532)"
"Barcode="
"BackgroundSubtraction=LocalFeature"
"ImageOrigin=0, 0"
"JpegOrigin=3350, 19405"
"Creator=GenePix Pro 4.1.1.4"
"Scanner=GenePix 4000B [92870]"
"FocusPosition=0"
"Temperature=31.48"
"LinesAveraged=1"
"Comment="
"PMTGain=n/a	400"
"ScanPower=n/a	100"
"LaserPower=n/a	3.38"
"LaserOnTime=n/a	43561"
"Filters=n/a	"
"ScanRegion=616,3808,3840,5222"
"Supplier=BioRobotics"
"ArrayerSoftwareName=TAS Application Suite (MicroGrid II)"
"ArrayerSoftwareVersion=2.2.2.5"
"Block"	"Column"	"Row"	"Name"	"ID"	"Flags"	"Index"	"F532 Median"	"F532 Median - B532"
1	1	1	"ABC_N/P"	"90Mult_M8"	0	1	107	31
1	2	1	"spr1221"	"99Mult_A12"	0	2	174	97
1	3	1	"spr1403"	"91Mult_E12"	0	3	144	71
1	4	1	"spr1496"	"92Mult_I12"	-50	4	113	41
1	5	1	"ABC_NP"	"100Mult_M12"	-50	5	317	211
1	6	1	"SP_0462"	"77CellW_A16"	0	6	657	449
1	7	1	"SP_0464"	"81CellW_E16"	-50	7	105	-8
1	8	1	"Buffer"	"Normaliz_I16"	-50	8	68	-13
1	9	1	"Buffer"	"Normaliz_M16"	-50	9	77	-3
1	1	2	"SP_0462"	"77CellW_A16"	0	10	359	275
1	2	2	"SP_0464"	"81CellW_E16"	0	11	186	38
1	3	2	"fstH"	"84Mult_A4"	0	12	467	379
1	4	2	"comA"	"85Mult_E4"	-50	13	174	62
1	5	2	"zmpB"	"86Mult_I4"	-50	14	340	162
1	6	2	"spr0601"	"98Mult_M4"	0	15	544	273
1	7	2	"celB"	"87Mult_A8"	0	16	255	42
1	8	2	"iga"	"88Mult_E8"	0	17	362	239
1	9	2	"glnP"	"89Mult_I8"	-50	18	111	32
1	1	3	"spr0601"	"98Mult_M4"	-50	19	191	105
1	2	3	"celB"	"87Mult_A8"	0	20	111	26
1	3	3	"iga"	"88Mult_E8"	0	21	353	291
1	4	3	"glnP"	"89Mult_I8"	-50	22	88	14
1	5	3	"ABC_N/P"	"90Mult_M8"	0	23	149	61
1	6	3	"spr1221"	"99Mult_A12"	-50	24	241	114
1	7	3	"spr1403"	"91Mult_E12"	0	25	262	85
1	8	3	"spr1496"	"92Mult_I12"	-50	26	128	-11
1	9	3	"ABC_NP"	"100Mult_M12"	0	27	1362	1265
1	1	4	"spr1221"	"99Mult_A12"	0	28	126	55
1	2	4	"spr1403"	"91Mult_E12"	0	29	194	107
1	3	4	"spr1496"	"92Mult_I12"	-50	30	80	15
1	4	4	"ABC_NP"	"100Mult_M12"	0	31	328	254
1	5	4	"SP_0462"	"77CellW_A16"	0	32	288	201
1	6	4	"SP_0464"	"81CellW_E16"	-50	33	93	-14
1	7	4	"fstH"	"84Mult_A4"	0	34	492	310
1	8	4	"comA"	"85Mult_E4"	0	35	261	79
1	9	4	"zmpB"	"86Mult_I4"	-50	36	972	841
1	1	5	"SP_0464"	"81CellW_E16"	0	37	157	84
1	2	5	"fstH"	"84Mult_A4"	0	38	448	341
1	3	5	"comA"	"85Mult_E4"	0	39	117	43
1	4	5	"zmpB"	"86Mult_I4"	-50	40	276	172
1	5	5	"spr0601"	"98Mult_M4"	-50	41	305	150
1	6	5	"celB"	"87Mult_A8"	0	42	145	30
1	7	5	"iga"	"88Mult_E8"	0	43	332	175
1	8	5	"glnP"	"89Mult_I8"	-50	44	365	109
1	9	5	"ABC_N/P"	"90Mult_M8"	-50	45	837	621
1	1	6	"celB"	"87Mult_A8"	0	46	122	53
1	2	6	"iga"	"88Mult_E8"	0	47	226	157
1	3	6	"glnP"	"89Mult_I8"	-50	48	79	14
1	4	6	"ABC_N/P"	"90Mult_M8"	-50	49	101	35
1	5	6	"spr1221"	"99Mult_A12"	0	50	119	44
1	6	6	"spr1403"	"91Mult_E12"	0	51	127	57
1	7	6	"spr1496"	"92Mult_I12"	-50	52	77	-10
1	8	6	"ABC_NP"	"100Mult_M12"	0	53	466	341
1	9	6	"SP_0462"	"77CellW_A16"	0	54	332	243
1	1	7	"spr1403"	"91Mult_E12"	0	55	152	89
1	2	7	"spr1496"	"92Mult_I12"	-50	56	71	6
1	3	7	"ABC_NP"	"100Mult_M12"	0	57	401	329
1	4	7	"SP_0462"	"77CellW_A16"	0	58	313	190
1	5	7	"SP_0464"	"81CellW_E16"	-50	59	116	49
1	6	7	"fstH"	"84Mult_A4"	0	60	659	593
1	7	7	"comA"	"85Mult_E4"	0	61	129	52
1	8	7	"zmpB"	"86Mult_I4"	0	62	97	23
1	9	7	"spr0601"	"98Mult_M4"	0	63	144	78
1	1	8	"fstH"	"84Mult_A4"	0	64	568	506
1	2	8	"comA"	"85Mult_E4"	0	65	120	60
1	3	8	"zmpB"	"86Mult_I4"	-50	66	229	162
1	4	8	"spr0601"	"98Mult_M4"	0	67	154	77
1	5	8	"celB"	"87Mult_A8"	0	68	126	56
1	6	8	"iga"	"88Mult_E8"	0	69	405	342
1	7	8	"glnP"	"89Mult_I8"	-50	70	82	13
1	8	8	"ABC_N/P"	"90Mult_M8"	-50	71	111	48
1	9	8	"spr1221"	"99Mult_A12"	0	72	153	94
2	1	1	"lytB"	"31CellW_N8"	0	73	2327	2122
2	2	1	"prtA"	"20CellW_B12"	-50	74	1985	1593
2	3	1	"bgaA"	"43CellW_F12"	-50	75	2103	1987
2	4	1	"nanA"	"46CellW_J12"	-50	76	1929	1823
2	5	1	"spr1652/pfbA"	"25CellW_N12"	-50	77	425	331
2	6	1	"nisP"	"39CellW_B16"	-50	78	296	207
2	7	1	"spr1906"	"73CellW_F16"	-50	79	139	59
2	8	1	"Buffer"	"Normaliz_J16"	-50	80	73	-4
2	9	1	"Buffer"	"Normaliz_N16"	-50	81	65	-6
2	1	2	"nisP"	"39CellW_B16"	-50	82	2359	998
2	2	2	"spr1906"	"73CellW_F16"	-50	83	2155	-73
2	3	2	"psrP"	"71CellW_B4"	-50	84	2756	310
2	4	2	"pblB_nt"	"48CellW_F4"	-50	85	2643	229
2	5	2	"pblB_ct"	"49CellW_J4"	-50	86	2288	641
2	6	2	"spr0075/pfbB"	"24CellW_N4"	-50	87	809	118
2	7	2	"pulA"	"19CellW_B8"	-50	88	343	-123
2	8	2	"hysA"	"51CellW_F8"	-50	89	221	103
2	9	2	"spr0328"	"26CellW_J8"	0	90	1897	1823
2	1	3	"spr0075/pfbB"	"24CellW_N4"	-50	91	2979	1154
2	2	3	"pulA"	"19CellW_B8"	-50	92	188	-182
2	3	3	"hysA"	"51CellW_F8"	-50	93	465	315
2	4	3	"spr0328"	"26CellW_J8"	-50	94	1626	200
2	5	3	"lytB"	"31CellW_N8"	-50	95	774	153
2	6	3	"prtA"	"20CellW_B12"	-50	96	1031	187
2	7	3	"bgaA"	"43CellW_F12"	-50	97	611	-154
2	8	3	"nanA"	"46CellW_J12"	-50	98	451	12
2	9	3	"spr1652/pfbA"	"25CellW_N12"	-50	99	414	334
2	1	4	"prtA"	"20CellW_B12"	0	100	986	539
2	2	4	"bgaA"	"43CellW_F12"	0	101	523	-504
2	3	4	"nanA"	"46CellW_J12"	-50	102	1248	163
2	4	4	"spr1652/pfbA"	"25CellW_N12"	-50	103	926	64
2	5	4	"nisP"	"39CellW_B16"	-50	104	170	67
2	6	4	"spr1906"	"73CellW_F16"	-50	105	1962	1765
2	7	4	"psrP"	"71CellW_B4"	-50	106	1787	809
2	8	4	"pblB_nt"	"48CellW_F4"	-50	107	793	13
2	9	4	"pblB_ct"	"49CellW_J4"	0	108	1298	897
2	1	5	"spr1906"	"73CellW_F16"	-50	109	248	145
2	2	5	"psrP"	"71CellW_B4"	0	110	1870	432
2	3	5	"pblB_nt"	"48CellW_F4"	-50	111	2519	136
2	4	5	"pblB_ct"	"49CellW_J4"	-50	112	2887	523
2	5	5	"spr0075/pfbB"	"24CellW_N4"	-50	113	1592	636
2	6	5	"pulA"	"19CellW_B8"	-50	114	185	83
2	7	5	"hysA"	"51CellW_F8"	-50	115	361	168
2	8	5	"spr0328"	"26CellW_J8"	-50	116	283	-126
2	9	5	"lytB"	"31CellW_N8"	0	117	639	547
2	1	6	"pulA"	"19CellW_B8"	-50	118	240	131
2	2	6	"hysA"	"51CellW_F8"	-50	119	503	220
2	3	6	"spr0328"	"26CellW_J8"	-50	120	2309	67
2	4	6	"lytB"	"31CellW_N8"	-50	121	2167	229
2	5	6	"prtA"	"20CellW_B12"	-50	122	340	225
2	6	6	"bgaA"	"43CellW_F12"	-50	123	381	267
2	7	6	"nanA"	"46CellW_J12"	-50	124	802	-97
2	8	6	"spr1652/pfbA"	"25CellW_N12"	-50	125	321	218
2	9	6	"nisP"	"39CellW_B16"	-50	126	148	67
2	1	7	"bgaA"	"43CellW_F12"	-50	127	940	818
2	2	7	"nanA"	"46CellW_J12"	-50	128	213	92
2	3	7	"spr1652/pfbA"	"25CellW_N12"	-50	129	1042	935
2	4	7	"nisP"	"39CellW_B16"	-50	130	187	97
2	5	7	"spr1906"	"73CellW_F16"	-50	131	229	135
2	6	7	"psrP"	"71CellW_B4"	-50	132	1374	183
2	7	7	"pblB_nt"	"48CellW_F4"	-50	133	1818	160
2	8	7	"pblB_ct"	"49CellW_J4"	-50	134	1699	115
2	9	7	"spr0075/pfbB"	"24CellW_N4"	-50	135	1152	782
2	1	8	"psrP"	"71CellW_B4"	0	136	700	602
2	2	8	"pblB_nt"	"48CellW_F4"	0	137	612	408
2	3	8	"pblB_ct"	"49CellW_J4"	0	138	2772	1556
2	4	8	"spr0075/pfbB"	"24CellW_N4"	-50	139	1695	1569
2	5	8	"pulA"	"19CellW_B8"	0	140	145	64
2	6	8	"hysA"	"51CellW_F8"	-50	141	363	279
2	7	8	"spr0328"	"26CellW_J8"	-50	142	1652	1566
2	8	8	"lytB"	"31CellW_N8"	-50	143	1486	1397
2	9	8	"prtA"	"20CellW_B12"	0	144	1140	1055
3	1	1	"nanB"	"58Secret_O8"	0	145	2243	2134
3	2	1	"spr1875"	"7Secret_C12"	0	146	2291	2192
3	3	1	"galU"	"21Secret_G12"	0	147	773	674
3	4	1	"cbpA"	"5Secret_K12"	0	148	983	892
3	5	1	"gsp_781"	"2Secret_O12"	0	149	6209	6118
3	6	1	"Control_1"	"C16"	0	150	518	428
3	7	1	"Control_2"	"G16"	0	151	336	242
3	8	1	"Buffer"	"Normaliz_K16"	-50	152	129	-5
3	9	1	"Buffer"	"Normaliz_O16"	-50	153	136	7
3	1	2	"Control_1"	"C16"	0	154	874	766
3	2	2	"Control_2"	"G16"	0	155	466	361
3	3	2	"bloodAB"	"59Secret_C4"	0	156	1365	315
3	4	2	"strH"	"32Secret_G4"	0	157	2454	917
3	5	2	"lysM"	"50Secret_K4"	-50	158	538	391
3	6	2	"lytB"	"63Secret_O4"	0	159	2125	2023
3	7	2	"phtE"	"45Secret_C8"	0	160	1884	1773
3	8	2	"spr0931"	"36Secret_G8"	0	161	766	601
3	9	2	"lytC"	"56Secret_K8"	0	162	1152	993
3	1	3	"lytB"	"63Secret_O4"	0	163	3288	3173
3	2	3	"phtE"	"45Secret_C8"	0	164	2685	2570
3	3	3	"spr0931"	"36Secret_G8"	0	165	712	608
3	4	3	"lytC"	"56Secret_K8"	0	166	823	722
3	5	3	"nanB"	"58Secret_O8"	0	167	1356	1258
3	6	3	"spr1875"	"7Secret_C12"	0	168	1683	1566
3	7	3	"galU"	"21Secret_G12"	-50	169	304	-89
3	8	3	"cbpA"	"5Secret_K12"	0	170	796	284
3	9	3	"gsp_781"	"2Secret_O12"	0	171	5269	4680
3	1	4	"spr1875"	"7Secret_C12"	0	172	3037	2919
3	2	4	"galU"	"21Secret_G12"	0	173	1384	797
3	3	4	"cbpA"	"5Secret_K12"	0	174	1785	1577
3	4	4	"gsp_781"	"2Secret_O12"	0	175	7430	7330
3	5	4	"Control_1"	"C16"	0	176	561	465
3	6	4	"Control_2"	"G16"	0	177	373	253
3	7	4	"bloodAB"	"59Secret_C4"	0	178	1786	-705
3	8	4	"strH"	"32Secret_G4"	-50	179	2575	186
3	9	4	"lysM"	"50Secret_K4"	0	180	4558	3775
3	1	5	"Control_2"	"G16"	0	181	752	631
3	2	5	"bloodAB"	"59Secret_C4"	0	182	2643	7
3	3	5	"strH"	"32Secret_G4"	0	183	3940	1871
3	4	5	"lysM"	"50Secret_K4"	0	184	922	629
3	5	5	"lytB"	"63Secret_O4"	0	185	532	420
3	6	5	"phtE"	"45Secret_C8"	0	186	2417	2284
3	7	5	"spr0931"	"36Secret_G8"	-50	187	4179	661
3	8	5	"lytC"	"56Secret_K8"	-50	188	4504	-52
3	9	5	"nanB"	"58Secret_O8"	0	189	2572	2453
3	1	6	"phtE"	"45Secret_C8"	0	190	4116	3985
3	2	6	"spr0931"	"36Secret_G8"	0	191	1034	846
3	3	6	"lytC"	"56Secret_K8"	0	192	1255	1106
3	4	6	"nanB"	"58Secret_O8"	0	193	2674	2548
3	5	6	"spr1875"	"7Secret_C12"	0	194	2406	2302
3	6	6	"galU"	"21Secret_G12"	0	195	1777	1627
3	7	6	"cbpA"	"5Secret_K12"	-50	196	2114	-938
3	8	6	"gsp_781"	"2Secret_O12"	0	197	7312	7148
3	9	6	"Control_1"	"C16"	0	198	1056	947
3	1	7	"galU"	"21Secret_G12"	0	199	2304	1420
3	2	7	"cbpA"	"5Secret_K12"	0	200	2954	790
3	3	7	"gsp_781"	"2Secret_O12"	0	201	9619	9480
3	4	7	"Control_1"	"C16"	0	202	828	718
3	5	7	"Control_2"	"G16"	0	203	274	182
3	6	7	"bloodAB"	"59Secret_C4"	0	204	2454	-541
3	7	7	"strH"	"32Secret_G4"	-50	205	4615	795
3	8	7	"lysM"	"50Secret_K4"	-50	206	2945	2385
3	9	7	"lytB"	"63Secret_O4"	0	207	970	857
3	1	8	"bloodAB"	"59Secret_C4"	0	208	2644	2356
3	2	8	"strH"	"32Secret_G4"	-50	209	3981	1430
3	3	8	"lysM"	"50Secret_K4"	0	210	1488	1275
3	4	8	"lytB"	"63Secret_O4"	0	211	1447	1299
3	5	8	"phtE"	"45Secret_C8"	0	212	2636	2533
3	6	8	"spr0931"	"36Secret_G8"	0	213	1522	1385
3	7	8	"lytC"	"56Secret_K8"	0	214	2658	1189
3	8	8	"nanB"	"58Secret_O8"	0	215	2524	2388
3	9	8	"spr1875"	"7Secret_C12"	0	216	4453	4345
4	1	1	"Control_10"	"P8"	-50	217	121	59
4	2	1	"Control_11"	"D12"	-50	218	1487	1421
4	3	1	"Control_12"	"H12"	0	219	122	61
4	4	1	"Buffer"	"Normaliz_L12"	-50	220	62	1
4	5	1	"Buffer"	"Normaliz_P12"	-50	221	66	-2
4	6	1	"Control+"	"Rango0.2_D16"	0	222	3078	2421
4	7	1	"Control+"	"Rango0.1_H16"	-50	223	333	263
4	8	1	"Buffer"	"Normaliz_L16"	-50	224	60	-1
4	9	1	"Buffer"	"Normaliz_P16"	-50	225	54	0
4	1	2	"Control+"	"Rango0.2_D16"	0	226	4146	887
4	2	2	"Control+"	"Rango0.1_H16"	0	227	3487	1029
4	3	2	"Control_3"	"D4"	0	228	294	229
4	4	2	"Control_4"	"H4"	0	229	77	13
4	5	2	"Control_5"	"L4"	-50	230	66	-5
4	6	2	"Control_6"	"P4"	-50	231	2812	2718
4	7	2	"Control_7"	"D8"	-50	232	115	42
4	8	2	"Control_8"	"H8"	-50	233	67	4
4	9	2	"Control_9"	"L8"	-50	234	60	7
4	1	3	"Control_6"	"P4"	-50	235	77	-6
4	2	3	"Control_7"	"D8"	-50	236	78	-5
4	3	3	"Control_8"	"H8"	-50	237	69	-1
4	4	3	"Control_9"	"L8"	0	238	79	10
4	5	3	"Control_10"	"P8"	-50	239	102	25
4	6	3	"Control_11"	"D12"	-50	240	76	1
4	7	3	"Control_12"	"H12"	0	241	122	58
4	8	3	"Buffer"	"Normaliz_L12"	0	242	64	2
4	9	3	"Buffer"	"Normaliz_P12"	-50	243	52	-2
4	1	4	"Control_11"	"D12"	-50	244	83	6
4	2	4	"Control_12"	"H12"	0	245	148	71
4	3	4	"Buffer"	"Normaliz_L12"	-50	246	70	-1
4	4	4	"Buffer"	"Normaliz_P12"	-50	247	76	-3
4	5	4	"Control+"	"Rango0.2_D16"	0	248	4286	519
4	6	4	"Control+"	"Rango0.1_H16"	0	249	3108	1028
4	7	4	"Control_3"	"D4"	0	250	311	247
4	8	4	"Control_4"	"H4"	-50	251	70	10
4	9	4	"Control_5"	"L4"	-50	252	53	-1
4	1	5	"Control+"	"Rango0.1_H16"	-50	253	4233	4129
4	2	5	"Control_3"	"D4"	-50	254	4955	4868
4	3	5	"Control_4"	"H4"	0	255	91	18
4	4	5	"Control_5"	"L4"	-50	256	73	-7
4	5	5	"Control_6"	"P4"	-50	257	1893	1201
4	6	5	"Control_7"	"D8"	-50	258	1990	1901
4	7	5	"Control_8"	"H8"	-50	259	66	0
4	8	5	"Control_9"	"L8"	-50	260	67	6
4	9	5	"Control_10"	"P8"	-50	261	62	9
4	1	6	"Control_7"	"D8"	-50	262	1761	1684
4	2	6	"Control_8"	"H8"	-50	263	254	171
4	3	6	"Control_9"	"L8"	-50	264	83	1
4	4	6	"Control_10"	"P8"	-50	265	259	135
4	5	6	"Control_11"	"D12"	-50	266	355	270
4	6	6	"Control_12"	"H12"	0	267	137	66
4	7	6	"Buffer"	"Normaliz_L12"	-50	268	66	-1
4	8	6	"Buffer"	"Normaliz_P12"	-50	269	66	4
4	9	6	"Control+"	"Rango0.2_D16"	0	270	2978	2928
4	1	7	"Control_12"	"H12"	0	271	206	135
4	2	7	"Buffer"	"Normaliz_L12"	-50	272	71	-2
4	3	7	"Buffer"	"Normaliz_P12"	-50	273	81	-20
4	4	7	"Control+"	"Rango0.2_D16"	0	274	5520	1560
4	5	7	"Control+"	"Rango0.1_H16"	-50	275	3636	2207
4	6	7	"Control_3"	"D4"	0	276	1279	1209
4	7	7	"Control_4"	"H4"	-50	277	67	4
4	8	7	"Control_5"	"L4"	-50	278	62	3
4	9	7	"Control_6"	"P4"	-50	279	53	3
4	1	8	"Control_3"	"D4"	0	280	604	533
4	2	8	"Control_4"	"H4"	-50	281	80	8
4	3	8	"Control_5"	"L4"	-50	282	81	2
4	4	8	"Control_6"	"P4"	-50	283	5255	5164
4	5	8	"Control_7"	"D8"	-50	284	385	309
4	6	8	"Control_8"	"H8"	-50	285	65	-2
4	7	8	"Control_9"	"L8"	-50	286	68	8
4	8	8	"Control_10"	"P8"	0	287	83	26
4	9	8	"Control_11"	"D12"	-50	288	55	5
5	1	1	"GADPH"	"68Cyt_M7"	0	289	1915	1843
5	2	1	"abc_sbp_2"	"30Lip_A11"	0	290	1473	1367
5	3	1	"abc_sbp"	"29Lip_E11"	0	291	723	650
5	4	1	"spr0174"	"79Lip_I11"	0	292	595	381
5	5	1	"aliA"	"10Lip_M11"	0	293	571	310
5	6	1	"slrA"	"17Lip_A15"	0	294	539	343
5	7	1	"spr0747"	"37Lip_E15"	-50	295	220	142
5	8	1	"Buffer"	"Normaliz_I15"	-50	296	71	10
5	9	1	"Buffer"	"Normaliz_M15"	-50	297	62	7
5	1	2	"slrA"	"17Lip_A15"	0	298	1076	1006
5	2	2	"spr0747"	"37Lip_E15"	0	299	1267	1143
5	3	2	"spxB"	"13Cyt_A3"	0	300	1003	930
5	4	2	"clpP"	"66Cyt_E3"	0	301	1418	1288
5	5	2	"pavA"	"69Cyt_I3"	0	302	1056	638
5	6	2	"eno"	"14Cyt_M3"	0	303	1261	464
5	7	2	"PppA"	"70Cyt_A7"	0	304	931	425
5	8	2	"ply"	"11Cyt_E7"	0	305	1550	1421
5	9	2	"lytA"	"12Cyt_I7"	0	306	2432	2368
5	1	3	"eno"	"14Cyt_M3"	0	307	2204	2134
5	2	3	"PppA"	"70Cyt_A7"	0	308	978	747
5	3	3	"ply"	"11Cyt_E7"	0	309	4741	4458
5	4	3	"lytA"	"12Cyt_I7"	0	310	2758	1718
5	5	3	"GADPH"	"68Cyt_M7"	-50	311	2014	200
5	6	3	"abc_sbp_2"	"30Lip_A11"	-50	312	2287	328
5	7	3	"abc_sbp"	"29Lip_E11"	-50	313	2026	389
5	8	3	"spr0174"	"79Lip_I11"	0	314	1288	483
5	9	3	"aliA"	"10Lip_M11"	-50	315	1477	1081
5	1	4	"abc_sbp_2"	"30Lip_A11"	0	316	1283	1218
5	2	4	"abc_sbp"	"29Lip_E11"	0	317	712	144
5	3	4	"spr0174"	"79Lip_I11"	0	318	1010	631
5	4	4	"aliA"	"10Lip_M11"	-50	319	2391	384
5	5	4	"slrA"	"17Lip_A15"	-50	320	2269	69
5	6	4	"spr0747"	"37Lip_E15"	-50	321	2572	-64
5	7	4	"spxB"	"13Cyt_A3"	-50	322	2848	235
5	8	4	"clpP"	"66Cyt_E3"	-50	323	2105	592
5	9	4	"pavA"	"69Cyt_I3"	0	324	1675	1542
5	1	5	"spr0747"	"37Lip_E15"	0	325	900	839
5	2	5	"spxB"	"13Cyt_A3"	0	326	1214	1136
5	3	5	"clpP"	"66Cyt_E3"	0	327	1340	1271
5	4	5	"pavA"	"69Cyt_I3"	0	328	1547	590
5	5	5	"eno"	"14Cyt_M3"	-50	329	2041	313
5	6	5	"PppA"	"70Cyt_A7"	-50	330	2758	344
5	7	5	"ply"	"11Cyt_E7"	-50	331	3398	863
5	8	5	"lytA"	"12Cyt_I7"	-50	332	2675	902
5	9	5	"GADPH"	"68Cyt_M7"	0	333	2110	1898
5	1	6	"PppA"	"70Cyt_A7"	0	334	1089	1027
5	2	6	"ply"	"11Cyt_E7"	0	335	5765	5699
5	3	6	"lytA"	"12Cyt_I7"	0	336	4100	4034
5	4	6	"GADPH"	"68Cyt_M7"	0	337	1662	1459
5	5	6	"abc_sbp_2"	"30Lip_A11"	0	338	1209	989
5	6	6	"abc_sbp"	"29Lip_E11"	-50	339	967	214
5	7	6	"spr0174"	"79Lip_I11"	-50	340	2160	56
5	8	6	"aliA"	"10Lip_M11"	-50	341	1938	372
5	9	6	"slrA"	"17Lip_A15"	0	342	1084	915
5	1	7	"abc_sbp"	"29Lip_E11"	0	343	679	615
5	2	7	"spr0174"	"79Lip_I11"	0	344	466	397
5	3	7	"aliA"	"10Lip_M11"	0	345	528	459
5	4	7	"slrA"	"17Lip_A15"	0	346	876	540
5	5	7	"spr0747"	"37Lip_E15"	0	347	1005	491
5	6	7	"spxB"	"13Cyt_A3"	0	348	2582	1906
5	7	7	"clpP"	"66Cyt_E3"	0	349	2045	1221
5	8	7	"pavA"	"69Cyt_I3"	0	350	923	835
5	9	7	"eno"	"14Cyt_M3"	0	351	2116	2008
5	1	8	"spxB"	"13Cyt_A3"	0	352	936	870
5	2	8	"clpP"	"66Cyt_E3"	0	353	1272	1203
5	3	8	"pavA"	"69Cyt_I3"	0	354	1061	994
5	4	8	"eno"	"14Cyt_M3"	0	355	1961	1877
5	5	8	"PppA"	"70Cyt_A7"	0	356	999	910
5	6	8	"ply"	"11Cyt_E7"	0	357	3719	3647
5	7	8	"lytA"	"12Cyt_I7"	0	358	4051	3977
5	8	8	"GADPH"	"68Cyt_M7"	0	359	1694	1617
5	9	8	"abc_sbp_2"	"30Lip_A11"	0	360	1382	1290
6	1	1	"psaA"	"6Lip_N7"	0	361	1539	1482
6	2	1	"ABC_SBP"	"57Lip_B11"	0	362	1010	947
6	3	1	"ABC_SBP"	"52Lip_F11"	0	363	402	338
6	4	1	"piuA"	"18Lip_J11"	0	364	592	516
6	5	1	"amiA"	"3Lip_N11"	0	365	571	375
6	6	1	"msmE"	"78Lip_B15"	0	366	343	193
6	7	1	"MalX"	"22Lip_F15"	-50	367	144	56
6	8	1	"Buffer"	"Normaliz_J15"	-50	368	55	-1
6	9	1	"Buffer"	"Normaliz_N15"	-50	369	76	8
6	1	2	"msmE"	"78Lip_B15"	0	370	1277	1222
6	2	2	"MalX"	"22Lip_F15"	0	371	737	567
6	3	2	"prsA_ppmA"	"16Lip_B3"	0	372	472	373
6	4	2	"lmb"	"33Lip_F3"	0	373	662	154
6	5	2	"piaA"	"15Lip_J3"	0	374	643	319
6	6	2	"phtA"	"55Lip_N3"	0	375	860	574
6	7	2	"glnH"	"28Lip_B7"	0	376	228	85
6	8	2	"pstS"	"80Lip_F7"	0	377	358	287
6	9	2	"aliB"	"1Lip_J7"	0	378	102	37
6	1	3	"phtA"	"55Lip_N3"	0	379	3675	3621
6	2	3	"glnH"	"28Lip_B7"	0	380	585	466
6	3	3	"pstS"	"80Lip_F7"	0	381	576	502
6	4	3	"aliB"	"1Lip_J7"	0	382	944	542
6	5	3	"psaA"	"6Lip_N7"	0	383	900	532
6	6	3	"ABC_SBP"	"57Lip_B11"	0	384	1375	1077
6	7	3	"ABC_SBP"	"52Lip_F11"	-50	385	1437	258
6	8	3	"piuA"	"18Lip_J11"	0	386	1001	7
6	9	3	"amiA"	"3Lip_N11"	0	387	772	684
6	1	4	"ABC_SBP"	"57Lip_B11"	0	388	1519	1459
6	2	4	"ABC_SBP"	"52Lip_F11"	0	389	528	437
6	3	4	"piuA"	"18Lip_J11"	0	390	517	447
6	4	4	"amiA"	"3Lip_N11"	-50	391	1569	199
6	5	4	"msmE"	"78Lip_B15"	0	392	1407	-3
6	6	4	"MalX"	"22Lip_F15"	0	393	1483	876
6	7	4	"prsA_ppmA"	"16Lip_B3"	-50	394	1347	164
6	8	4	"lmb"	"33Lip_F3"	0	395	912	-109
6	9	4	"piaA"	"15Lip_J3"	-50	396	1166	225
6	1	5	"MalX"	"22Lip_F15"	0	397	613	558
6	2	5	"prsA_ppmA"	"16Lip_B3"	0	398	525	467
6	3	5	"lmb"	"33Lip_F3"	0	399	442	388
6	4	5	"piaA"	"15Lip_J3"	0	400	1953	1669
6	5	5	"phtA"	"55Lip_N3"	-50	401	339	-287
6	6	5	"glnH"	"28Lip_B7"	-50	402	73	-421
6	7	5	"pstS"	"80Lip_F7"	0	403	992	225
6	8	5	"aliB"	"1Lip_J7"	0	404	1073	94
6	9	5	"psaA"	"6Lip_N7"	0	405	1251	226
6	1	6	"glnH"	"28Lip_B7"	0	406	915	864
6	2	6	"pstS"	"80Lip_F7"	0	407	518	464
6	3	6	"aliB"	"1Lip_J7"	0	408	384	331
6	4	6	"psaA"	"6Lip_N7"	0	409	1306	1212
6	5	6	"ABC_SBP"	"57Lip_B11"	0	410	1675	1612
6	6	6	"ABC_SBP"	"52Lip_F11"	0	411	713	656
6	7	6	"piuA"	"18Lip_J11"	-50	412	796	236
6	8	6	"amiA"	"3Lip_N11"	-50	413	1034	243
6	9	6	"msmE"	"78Lip_B15"	0	414	1153	1092
6	1	7	"ABC_SBP"	"52Lip_F11"	0	415	728	675
6	2	7	"piuA"	"18Lip_J11"	0	416	782	724
6	3	7	"amiA"	"3Lip_N11"	0	417	1073	1009
6	4	7	"msmE"	"78Lip_B15"	0	418	2049	1289
6	5	7	"MalX"	"22Lip_F15"	0	419	2190	2116
6	6	7	"prsA_ppmA"	"16Lip_B3"	0	420	615	561
6	7	7	"lmb"	"33Lip_F3"	0	421	1391	1312
6	8	7	"piaA"	"15Lip_J3"	0	422	1932	1778
6	9	7	"phtA"	"55Lip_N3"	0	423	3992	3931
6	1	8	"prsA_ppmA"	"16Lip_B3"	0	424	815	756
6	2	8	"lmb"	"33Lip_F3"	0	425	825	763
6	3	8	"piaA"	"15Lip_J3"	0	426	1652	1585
6	4	8	"phtA"	"55Lip_N3"	0	427	3409	3339
6	5	8	"glnH"	"28Lip_B7"	0	428	2809	2739
6	6	8	"pstS"	"80Lip_F7"	0	429	837	776
6	7	8	"aliB"	"1Lip_J7"	0	430	535	475
6	8	8	"psaA"	"6Lip_N7"	0	431	2347	2286
6	9	8	"ABC_SBP"	"57Lip_B11"	0	432	4180	4120
7	1	1	"cbpF"	"74N_term_wCS_O7"	0	433	6060	5922
7	2	1	"spr0693"	"34N_term_C11"	0	434	6275	6100
7	3	1	"ezrA"	"75N_term_G11"	0	435	1103	982
7	4	1	"pepXP"	"72N_term_K11"	0	436	818	690
7	5	1	"phtD"	"44N_term_O11"	0	437	1656	1543
7	6	1	"phpA"	"27N_term_C15"	0	438	7329	7217
7	7	1	"srtA"	"64N_term_wCS_G15"	0	439	7384	7260
7	8	1	"Buffer"	"Normaliz_K15"	-50	440	154	25
7	9	1	"Buffer"	"Normaliz_O15"	-50	441	101	-27
7	1	2	"phpA"	"27N_term_C15"	0	442	7389	7242
7	2	2	"srtA"	"64N_term_wCS_G15"	0	443	955	398
7	3	2	"adcA"	"23Lip_C3"	0	444	1482	1284
7	4	2	"sp_2093"	"76N_term_G3"	0	445	823	401
7	5	2	"comB"	"54N_term_K3"	0	446	631	368
7	6	2	"pspA"	"4N_term_O3"	0	447	1810	1324
7	7	2	"pbpX"	"41N_term_C7"	0	448	2380	2067
7	8	2	"pbpA"	"9N_term_G7"	0	449	302	146
7	9	2	"spr0334"	"42Cyt_TMH_K7"	0	450	1480	1326
7	1	3	"pspA"	"4N_term_O3"	0	451	1057	899
7	2	3	"pbpX"	"41N_term_C7"	0	452	2255	1930
7	3	3	"pbpA"	"9N_term_G7"	0	453	476	328
7	4	3	"spr0334"	"42Cyt_TMH_K7"	0	454	3043	311
7	5	3	"cbpF"	"74N_term_wCS_O7"	0	455	5078	813
7	6	3	"spr0693"	"34N_term_C11"	0	456	4499	1301
7	7	3	"ezrA"	"75N_term_G11"	0	457	1635	161
7	8	3	"pepXP"	"72N_term_K11"	0	458	1185	922
7	9	3	"phtD"	"44N_term_O11"	-50	459	2072	1415
7	1	4	"spr0693"	"34N_term_C11"	0	460	4175	4006
7	2	4	"ezrA"	"75N_term_G11"	0	461	1248	596
7	3	4	"pepXP"	"72N_term_K11"	0	462	714	523
7	4	4	"phtD"	"44N_term_O11"	0	463	3700	2128
7	5	4	"phpA"	"27N_term_C15"	-50	464	4978	739
7	6	4	"srtA"	"64N_term_wCS_G15"	-50	465	3636	288
7	7	4	"adcA"	"23Lip_C3"	0	466	1749	-837
7	8	4	"sp_2093"	"76N_term_G3"	0	467	1392	492
7	9	4	"comB"	"54N_term_K3"	-50	468	2608	2374
7	1	5	"srtA"	"64N_term_wCS_G15"	0	469	3083	2906
7	2	5	"adcA"	"23Lip_C3"	0	470	1919	1576
7	3	5	"sp_2093"	"76N_term_G3"	0	471	755	549
7	4	5	"comB"	"54N_term_K3"	0	472	530	75
7	5	5	"pspA"	"4N_term_O3"	0	473	1826	-380
7	6	5	"pbpX"	"41N_term_C7"	0	474	4183	1044
7	7	5	"pbpA"	"9N_term_G7"	-50	475	2356	121
7	8	5	"spr0334"	"42Cyt_TMH_K7"	-50	476	1711	398
7	9	5	"cbpF"	"74N_term_wCS_O7"	0	477	2826	2710
7	1	6	"pbpX"	"41N_term_C7"	0	478	2157	2022
7	2	6	"pbpA"	"9N_term_G7"	0	479	493	292
7	3	6	"spr0334"	"42Cyt_TMH_K7"	0	480	1392	1101
7	4	6	"cbpF"	"74N_term_wCS_O7"	0	481	2705	43
7	5	6	"spr0693"	"34N_term_C11"	-50	482	4750	738
7	6	6	"ezrA"	"75N_term_G11"	-50	483	4559	1045
7	7	6	"pepXP"	"72N_term_K11"	0	484	3829	2061
7	8	6	"phtD"	"44N_term_O11"	0	485	2641	1348
7	9	6	"phpA"	"27N_term_C15"	0	486	6230	6109
7	1	7	"ezrA"	"75N_term_G11"	0	487	1075	930
7	2	7	"pepXP"	"72N_term_K11"	0	488	1126	887
7	3	7	"phtD"	"44N_term_O11"	0	489	1349	1088
7	4	7	"phpA"	"27N_term_C15"	0	490	6039	3116
7	5	7	"srtA"	"64N_term_wCS_G15"	-50	491	3853	-490
7	6	7	"adcA"	"23Lip_C3"	-50	492	2727	1249
7	7	7	"sp_2093"	"76N_term_G3"	0	493	924	670
7	8	7	"comB"	"54N_term_K3"	0	494	573	402
7	9	7	"pspA"	"4N_term_O3"	0	495	1286	1148
7	1	8	"adcA"	"23Lip_C3"	0	496	1033	900
7	2	8	"sp_2093"	"76N_term_G3"	0	497	924	783
7	3	8	"comB"	"54N_term_K3"	0	498	677	559
7	4	8	"pspA"	"4N_term_O3"	0	499	1555	1405
7	5	8	"pbpX"	"41N_term_C7"	0	500	2144	2005
7	6	8	"pbpA"	"9N_term_G7"	0	501	198	66
7	7	8	"spr0334"	"42Cyt_TMH_K7"	0	502	1399	1242
7	8	8	"cbpF"	"74N_term_wCS_O7"	0	503	1157	985
7	9	8	"spr0693"	"34N_term_C11"	0	504	5592	5453
8	1	1	"pbp1b"	"47Cyt_TMH_P7"	0	505	1987	1897
8	2	1	"pcpA"	"62N_term_wCS_D11"	-50	506	1146	1041
8	3	1	"sphtra"	"8N_term_H11"	0	507	228	130
8	4	1	"cps4C"	"97Mult_L11"	-50	508	6319	6223
8	5	1	"rrgB"	"95Mult_P11"	-50	509	5153	5071
8	6	1	"TMP"	"96Mult_D15"	-50	510	357	286
8	7	1	"LambdaSa04"	"94Mult_H15"	-50	511	91	24
8	8	1	"Buffer"	"Normaliz_L15"	-50	512	53	-2
8	9	1	"Buffer"	"Normaliz_P15"	-50	513	47	0
8	1	2	"TMP"	"96Mult_D15"	0	514	2743	2655
8	2	2	"LambdaSa04"	"94Mult_H15"	-50	515	822	648
8	3	2	"potD"	"65N_term_D3"	0	516	2419	2299
8	4	2	"pgdA"	"40N_term_H3"	-50	517	5609	4304
8	5	2	"spr1370"	"38Cyt_TMH_L3"	-50	518	4277	-188
8	6	2	"spr1418"	"82N_term_P3"	-50	519	1669	957
8	7	2	"stkP"	"67Cyt_TMH_D7"	-50	520	931	692
8	8	2	"spr1584"	"83N_term_H7"	0	521	783	659
8	9	2	"pbp2A"	"53N_term_L7"	0	522	393	340
8	1	3	"spr1418"	"82N_term_P3"	-50	523	6227	6134
8	2	3	"stkP"	"67Cyt_TMH_D7"	-50	524	5812	5684
8	3	3	"spr1584"	"83N_term_H7"	0	525	1779	1677
8	4	3	"pbp2A"	"53N_term_L7"	0	526	1415	1006
8	5	3	"pbp1b"	"47Cyt_TMH_P7"	0	527	690	113
8	6	3	"pcpA"	"62N_term_wCS_D11"	-50	528	618	-20
8	7	3	"sphtra"	"8N_term_H11"	-50	529	881	432
8	8	3	"cps4C"	"97Mult_L11"	-50	530	444	246
8	9	3	"rrgB"	"95Mult_P11"	-50	531	367	267
8	1	4	"pcpA"	"62N_term_wCS_D11"	-50	532	4413	4301
8	2	4	"sphtra"	"8N_term_H11"	-50	533	2426	914
8	3	4	"cps4C"	"97Mult_L11"	-50	534	1046	520
8	4	4	"rrgB"	"95Mult_P11"	-50	535	4556	3817
8	5	4	"TMP"	"96Mult_D15"	-50	536	843	73
8	6	4	"LambdaSa04"	"94Mult_H15"	-50	537	565	-79
8	7	4	"potD"	"65N_term_D3"	-50	538	1016	446
8	8	4	"pgdA"	"40N_term_H3"	-50	539	469	224
8	9	4	"spr1370"	"38Cyt_TMH_L3"	-50	540	361	211
8	1	5	"LambdaSa04"	"94Mult_H15"	0	541	740	641
8	2	5	"potD"	"65N_term_D3"	0	542	1572	238
8	3	5	"pgdA"	"40N_term_H3"	-50	543	1494	573
8	4	5	"spr1370"	"38Cyt_TMH_L3"	-50	544	5168	1259
8	5	5	"spr1418"	"82N_term_P3"	-50	545	4708	826
8	6	5	"stkP"	"67Cyt_TMH_D7"	-50	546	3552	2333
8	7	5	"spr1584"	"83N_term_H7"	0	547	1555	784
8	8	5	"pbp2A"	"53N_term_L7"	-50	548	3510	2513
8	9	5	"pbp1b"	"47Cyt_TMH_P7"	-50	549	539	180
8	1	6	"stkP"	"67Cyt_TMH_D7"	0	550	6495	6395
8	2	6	"spr1584"	"83N_term_H7"	0	551	4305	3016
8	3	6	"pbp2A"	"53N_term_L7"	0	552	1495	617
8	4	6	"pbp1b"	"47Cyt_TMH_P7"	-50	553	5129	3788
8	5	6	"pcpA"	"62N_term_wCS_D11"	-50	554	5014	460
8	6	6	"sphtra"	"8N_term_H11"	-50	555	3646	387
8	7	6	"cps4C"	"97Mult_L11"	-50	556	3089	561
8	8	6	"rrgB"	"95Mult_P11"	-50	557	2595	-201
8	9	6	"TMP"	"96Mult_D15"	-50	558	2755	102
8	1	7	"sphtra"	"8N_term_H11"	0	559	175	74
8	2	7	"cps4C"	"97Mult_L11"	-50	560	602	-433
8	3	7	"rrgB"	"95Mult_P11"	-50	561	6996	2047
8	4	7	"TMP"	"96Mult_D15"	-50	562	4751	-443
8	5	7	"LambdaSa04"	"94Mult_H15"	-50	563	5088	769
8	6	7	"potD"	"65N_term_D3"	0	564	2260	-973
8	7	7	"pgdA"	"40N_term_H3"	-50	565	3467	686
8	8	7	"spr1370"	"38Cyt_TMH_L3"	-50	566	2993	-108
8	9	7	"spr1418"	"82N_term_P3"	-50	567	3124	542
8	1	8	"potD"	"65N_term_D3"	0	568	2201	2075
8	2	8	"pgdA"	"40N_term_H3"	0	569	1774	1566
8	3	8	"spr1370"	"38Cyt_TMH_L3"	0	570	6899	6743
8	4	8	"spr1418"	"82N_term_P3"	-50	571	6689	6432
8	5	8	"stkP"	"67Cyt_TMH_D7"	-50	572	4612	4488
8	6	8	"spr1584"	"83N_term_H7"	0	573	1818	1645
8	7	8	"pbp2A"	"53N_term_L7"	0	574	1593	933
8	8	8	"pbp1b"	"47Cyt_TMH_P7"	-50	575	4283	4122
8	9	8	"pcpA"	"62N_term_wCS_D11"	-50	576	3370	3300
