# Supplementary material for: Data in support of proteomic analysis of pneumococcal pediatric clinical isolates to construct a protein array
Source: Data Brief. 2016 Feb 5;6:917–22. doi: 10.1016/j.dib.2016.01.057 (PMC4758182; doi:10.1016/j.dib.2016.01.057)
Supplement: Supplementary file 4 — Supplementary material [file mmc4.zip › Protein array raw data/IgG/C2_Sv10bis_IgM-Cy5.txt]

ATF	1.0
31	9    
"Type=GenePix Export 3"
"DateTime=2014/06/03 14:04:11"
"Settings=C:\Documents and Settings\Usuario\Escritorio\Datos Usuarios\Alfonso\Resultados ensayo\Junio 2014\Escaneado_3-6-14\Suero Sv10bis\Sv10bis_IgM-Cy5.gps"
"GalFile=C:\Documents and Settings\Usuario\Escritorio\Datos Usuarios\Alfonso\Gals\Gal_Alfonso.2.gal"
"PixelSize=5"
"Wavelengths=635	n/a"
"ImageFiles=C:\Documents and Settings\Usuario\Escritorio\Datos Usuarios\Alfonso\Resultados ensayo\Junio 2014\Escaneado_3-6-14\Suero Sv10bis\Sv10bis_IgM-Cy5.tif 1	n/a"
"NormalizationMethod=None"
"NormalizationFactors=1	n/a"
"JpegImage="
"StdDev=Type 1"
"RatioFormulations=W1/W2 (635/)"
"Barcode="
"BackgroundSubtraction=LocalFeature"
"ImageOrigin=3080, 45395"
"JpegOrigin=3350, 45810"
"Creator=GenePix Pro 4.1.1.4"
"Scanner=GenePix 4000B [92870]"
"FocusPosition=0"
"Temperature=31.55"
"LinesAveraged=1"
"Comment="
"PMTGain=680	n/a"
"ScanPower=100	n/a"
"LaserPower=1.75	n/a"
"LaserOnTime=43188	n/a"
"Filters=	n/a"
"ScanRegion=616,9079,3840,10514"
"Supplier=BioRobotics"
"ArrayerSoftwareName=TAS Application Suite (MicroGrid II)"
"ArrayerSoftwareVersion=2.2.2.5"
"Block"	"Column"	"Row"	"Name"	"ID"	"Flags"	"Index"	"F635 Median"	"F635 Median - B635"
1	1	1	"ABC_N/P"	"90Mult_M6"	0	1	88	43
1	2	1	"spr1221"	"99Mult_A10"	0	2	129	71
1	3	1	"spr1403"	"91Mult_E10"	0	3	343	275
1	4	1	"spr1496"	"92Mult_I10"	0	4	132	56
1	5	1	"ABC_NP"	"100Mult_M10"	0	5	376	300
1	6	1	"SP_0462"	"77CellW_A14"	0	6	144	71
1	7	1	"SP_0464"	"81CellW_E14"	-50	7	119	56
1	8	1	"Buffer"	"Normaliz_I14"	-50	8	60	5
1	9	1	"Buffer"	"Normaliz_M14"	-50	9	58	6
1	1	2	"SP_0462"	"77CellW_A14"	0	10	132	72
1	2	2	"SP_0464"	"81CellW_E14"	0	11	81	-12
1	3	2	"fstH"	"84Mult_A2"	0	12	724	627
1	4	2	"comA"	"85Mult_E2"	0	13	123	37
1	5	2	"zmpB"	"86Mult_I2"	0	14	184	95
1	6	2	"spr0601"	"98Mult_M2"	0	15	154	56
1	7	2	"celB"	"87Mult_A6"	0	16	147	17
1	8	2	"iga"	"88Mult_E6"	0	17	1202	1112
1	9	2	"glnP"	"89Mult_I6"	0	18	107	47
1	1	3	"spr0601"	"98Mult_M2"	0	19	196	110
1	2	3	"celB"	"87Mult_A6"	0	20	102	-11
1	3	3	"iga"	"88Mult_E6"	0	21	379	309
1	4	3	"glnP"	"89Mult_I6"	-50	22	64	7
1	5	3	"ABC_N/P"	"90Mult_M6"	0	23	82	32
1	6	3	"spr1221"	"99Mult_A10"	0	24	203	138
1	7	3	"spr1403"	"91Mult_E10"	0	25	261	65
1	8	3	"spr1496"	"92Mult_I10"	0	26	256	50
1	9	3	"ABC_NP"	"100Mult_M10"	0	27	1149	1067
1	1	4	"spr1221"	"99Mult_A10"	0	28	126	67
1	2	4	"spr1403"	"91Mult_E10"	0	29	115	34
1	3	4	"spr1496"	"92Mult_I10"	-50	30	67	-1
1	4	4	"ABC_NP"	"100Mult_M10"	0	31	269	154
1	5	4	"SP_0462"	"77CellW_A14"	0	32	181	70
1	6	4	"SP_0464"	"81CellW_E14"	0	33	126	40
1	7	4	"fstH"	"84Mult_A2"	0	34	1193	1004
1	8	4	"comA"	"85Mult_E2"	0	35	287	72
1	9	4	"zmpB"	"86Mult_I2"	0	36	1291	1173
1	1	5	"SP_0464"	"81CellW_E14"	0	37	137	80
1	2	5	"fstH"	"84Mult_A2"	0	38	674	577
1	3	5	"comA"	"85Mult_E2"	0	39	95	20
1	4	5	"zmpB"	"86Mult_I2"	0	40	280	122
1	5	5	"spr0601"	"98Mult_M2"	0	41	276	89
1	6	5	"celB"	"87Mult_A6"	0	42	162	41
1	7	5	"iga"	"88Mult_E6"	0	43	376	261
1	8	5	"glnP"	"89Mult_I6"	0	44	87	-3
1	9	5	"ABC_N/P"	"90Mult_M6"	0	45	420	348
1	1	6	"celB"	"87Mult_A6"	0	46	102	35
1	2	6	"iga"	"88Mult_E6"	0	47	412	335
1	3	6	"glnP"	"89Mult_I6"	0	48	63	14
1	4	6	"ABC_N/P"	"90Mult_M6"	0	49	87	25
1	5	6	"spr1221"	"99Mult_A10"	0	50	118	33
1	6	6	"spr1403"	"91Mult_E10"	0	51	161	53
1	7	6	"spr1496"	"92Mult_I10"	0	52	83	-11
1	8	6	"ABC_NP"	"100Mult_M10"	0	53	382	296
1	9	6	"SP_0462"	"77CellW_A14"	0	54	422	351
1	1	7	"spr1403"	"91Mult_E10"	0	55	337	256
1	2	7	"spr1496"	"92Mult_I10"	0	56	94	5
1	3	7	"ABC_NP"	"100Mult_M10"	0	57	388	310
1	4	7	"SP_0462"	"77CellW_A14"	0	58	189	101
1	5	7	"SP_0464"	"81CellW_E14"	0	59	133	48
1	6	7	"fstH"	"84Mult_A2"	0	60	530	409
1	7	7	"comA"	"85Mult_E2"	0	61	165	35
1	8	7	"zmpB"	"86Mult_I2"	0	62	405	287
1	9	7	"spr0601"	"98Mult_M2"	0	63	199	89
1	1	8	"fstH"	"84Mult_A2"	0	64	649	568
1	2	8	"comA"	"85Mult_E2"	0	65	190	96
1	3	8	"zmpB"	"86Mult_I2"	0	66	282	200
1	4	8	"spr0601"	"98Mult_M2"	0	67	171	69
1	5	8	"celB"	"87Mult_A6"	0	68	119	38
1	6	8	"iga"	"88Mult_E6"	0	69	522	446
1	7	8	"glnP"	"89Mult_I6"	0	70	106	40
1	8	8	"ABC_N/P"	"90Mult_M6"	0	71	110	50
1	9	8	"spr1221"	"99Mult_A10"	0	72	149	85
2	1	1	"lytB"	"31CellW_N6"	0	73	495	415
2	2	1	"prtA"	"20CellW_B10"	-50	74	133	35
2	3	1	"bgaA"	"43CellW_F10"	0	75	519	402
2	4	1	"nanA"	"46CellW_J10"	-50	76	194	98
2	5	1	"spr1652/pfbA"	"25CellW_N10"	-50	77	78	-19
2	6	1	"nisP"	"39CellW_B14"	-50	78	80	-20
2	7	1	"spr1906"	"73CellW_F14"	0	79	238	151
2	8	1	"Buffer"	"Normaliz_J14"	-50	80	55	-12
2	9	1	"Buffer"	"Normaliz_N14"	-50	81	80	1
2	1	2	"nisP"	"39CellW_B14"	-50	82	323	197
2	2	2	"spr1906"	"73CellW_F14"	-50	83	115	-45
2	3	2	"psrP"	"71CellW_B2"	-50	84	938	470
2	4	2	"pblB_nt"	"48CellW_F2"	-50	85	572	183
2	5	2	"pblB_ct"	"49CellW_J2"	0	86	528	275
2	6	2	"spr0075/pfbB"	"24CellW_N2"	-50	87	257	33
2	7	2	"pulA"	"19CellW_B6"	0	88	132	33
2	8	2	"hysA"	"51CellW_F6"	-50	89	99	15
2	9	2	"spr0328"	"26CellW_J6"	0	90	640	516
2	1	3	"spr0075/pfbB"	"24CellW_N2"	0	91	556	392
2	2	3	"pulA"	"19CellW_B6"	-50	92	132	-30
2	3	3	"hysA"	"51CellW_F6"	-50	93	195	48
2	4	3	"spr0328"	"26CellW_J6"	0	94	316	138
2	5	3	"lytB"	"31CellW_N6"	0	95	198	45
2	6	3	"prtA"	"20CellW_B10"	-50	96	112	-21
2	7	3	"bgaA"	"43CellW_F10"	-50	97	112	-15
2	8	3	"nanA"	"46CellW_J10"	-50	98	108	-27
2	9	3	"spr1652/pfbA"	"25CellW_N10"	-50	99	150	22
2	1	4	"prtA"	"20CellW_B10"	-50	100	138	52
2	2	4	"bgaA"	"43CellW_F10"	-50	101	153	-62
2	3	4	"nanA"	"46CellW_J10"	-50	102	150	-21
2	4	4	"spr1652/pfbA"	"25CellW_N10"	-50	103	205	6
2	5	4	"nisP"	"39CellW_B14"	-50	104	127	19
2	6	4	"spr1906"	"73CellW_F14"	-50	105	89	5
2	7	4	"psrP"	"71CellW_B2"	-50	106	697	410
2	8	4	"pblB_nt"	"48CellW_F2"	-50	107	717	161
2	9	4	"pblB_ct"	"49CellW_J2"	0	108	759	550
2	1	5	"spr1906"	"73CellW_F14"	-50	109	107	14
2	2	5	"psrP"	"71CellW_B2"	0	110	924	396
2	3	5	"pblB_nt"	"48CellW_F2"	0	111	484	94
2	4	5	"pblB_ct"	"49CellW_J2"	0	112	871	373
2	5	5	"spr0075/pfbB"	"24CellW_N2"	-50	113	450	95
2	6	5	"pulA"	"19CellW_B6"	-50	114	89	24
2	7	5	"hysA"	"51CellW_F6"	-50	115	142	33
2	8	5	"spr0328"	"26CellW_J6"	0	116	526	223
2	9	5	"lytB"	"31CellW_N6"	-50	117	174	50
2	1	6	"pulA"	"19CellW_B6"	-50	118	64	0
2	2	6	"hysA"	"51CellW_F6"	0	119	354	86
2	3	6	"spr0328"	"26CellW_J6"	0	120	434	242
2	4	6	"lytB"	"31CellW_N6"	-50	121	211	51
2	5	6	"prtA"	"20CellW_B10"	-50	122	226	109
2	6	6	"bgaA"	"43CellW_F10"	-50	123	182	65
2	7	6	"nanA"	"46CellW_J10"	0	124	203	89
2	8	6	"spr1652/pfbA"	"25CellW_N10"	0	125	141	59
2	9	6	"nisP"	"39CellW_B14"	-50	126	102	30
2	1	7	"bgaA"	"43CellW_F10"	0	127	436	327
2	2	7	"nanA"	"46CellW_J10"	0	128	385	49
2	3	7	"spr1652/pfbA"	"25CellW_N10"	-50	129	206	-21
2	4	7	"nisP"	"39CellW_B14"	-50	130	134	36
2	5	7	"spr1906"	"73CellW_F14"	-50	131	111	33
2	6	7	"psrP"	"71CellW_B2"	0	132	756	437
2	7	7	"pblB_nt"	"48CellW_F2"	-50	133	776	235
2	8	7	"pblB_ct"	"49CellW_J2"	-50	134	551	175
2	9	7	"spr0075/pfbB"	"24CellW_N2"	0	135	360	248
2	1	8	"psrP"	"71CellW_B2"	0	136	429	311
2	2	8	"pblB_nt"	"48CellW_F2"	-50	137	645	228
2	3	8	"pblB_ct"	"49CellW_J2"	0	138	812	520
2	4	8	"spr0075/pfbB"	"24CellW_N2"	-50	139	273	172
2	5	8	"pulA"	"19CellW_B6"	-50	140	68	11
2	6	8	"hysA"	"51CellW_F6"	-50	141	158	74
2	7	8	"spr0328"	"26CellW_J6"	0	142	485	352
2	8	8	"lytB"	"31CellW_N6"	0	143	391	255
2	9	8	"prtA"	"20CellW_B10"	0	144	457	382
3	1	1	"nanB"	"58Secret_O6"	0	145	5997	5791
3	2	1	"spr1875"	"7Secret_C10"	0	146	2210	2048
3	3	1	"galU"	"21Secret_G10"	0	147	1158	923
3	4	1	"cbpA"	"5Secret_K10"	0	148	959	725
3	5	1	"gsp_781"	"2Secret_O10"	0	149	526	390
3	6	1	"Control_1"	"C14"	0	150	315	229
3	7	1	"Control_2"	"G14"	-50	151	62	-8
3	8	1	"Buffer"	"Normaliz_K14"	-50	152	72	-14
3	9	1	"Buffer"	"Normaliz_O14"	0	153	461	372
3	1	2	"Control_1"	"C14"	0	154	500	268
3	2	2	"Control_2"	"G14"	-50	155	114	-96
3	3	2	"bloodAB"	"59Secret_C2"	0	156	1647	-550
3	4	2	"strH"	"32Secret_G2"	-50	157	5299	2164
3	5	2	"lysM"	"50Secret_K2"	-50	158	2391	1556
3	6	2	"lytB"	"63Secret_O2"	0	159	1394	1229
3	7	2	"phtE"	"45Secret_C6"	0	160	329	185
3	8	2	"spr0931"	"36Secret_G6"	0	161	335	154
3	9	2	"lytC"	"56Secret_K6"	0	162	1473	1310
3	1	3	"lytB"	"63Secret_O2"	0	163	2048	1772
3	2	3	"phtE"	"45Secret_C6"	0	164	1152	746
3	3	3	"spr0931"	"36Secret_G6"	0	165	1471	341
3	4	3	"lytC"	"56Secret_K6"	-50	166	4782	2230
3	5	3	"nanB"	"58Secret_O6"	0	167	3462	3140
3	6	3	"spr1875"	"7Secret_C10"	0	168	357	217
3	7	3	"galU"	"21Secret_G10"	0	169	372	72
3	8	3	"cbpA"	"5Secret_K10"	0	170	705	211
3	9	3	"gsp_781"	"2Secret_O10"	0	171	926	700
3	1	4	"spr1875"	"7Secret_C10"	0	172	1195	942
3	2	4	"galU"	"21Secret_G10"	0	173	1723	346
3	3	4	"cbpA"	"5Secret_K10"	0	174	1891	724
3	4	4	"gsp_781"	"2Secret_O10"	0	175	672	481
3	5	4	"Control_1"	"C14"	0	176	381	264
3	6	4	"Control_2"	"G14"	-50	177	71	-34
3	7	4	"bloodAB"	"59Secret_C2"	0	178	2160	1737
3	8	4	"strH"	"32Secret_G2"	-50	179	2669	1567
3	9	4	"lysM"	"50Secret_K2"	0	180	1512	1272
3	1	5	"Control_2"	"G14"	-50	181	233	-60
3	2	5	"bloodAB"	"59Secret_C2"	0	182	2892	510
3	3	5	"strH"	"32Secret_G2"	-50	183	5323	2584
3	4	5	"lysM"	"50Secret_K2"	-50	184	3614	2932
3	5	5	"lytB"	"63Secret_O2"	0	185	1514	1357
3	6	5	"phtE"	"45Secret_C6"	0	186	892	583
3	7	5	"spr0931"	"36Secret_G6"	-50	187	2097	109
3	8	5	"lytC"	"56Secret_K6"	-50	188	2013	223
3	9	5	"nanB"	"58Secret_O6"	0	189	3240	3096
3	1	6	"phtE"	"45Secret_C6"	-50	190	1298	1000
3	2	6	"spr0931"	"36Secret_G6"	0	191	1888	486
3	3	6	"lytC"	"56Secret_K6"	0	192	1994	767
3	4	6	"nanB"	"58Secret_O6"	0	193	2695	2482
3	5	6	"spr1875"	"7Secret_C10"	0	194	486	331
3	6	6	"galU"	"21Secret_G10"	-50	195	2353	545
3	7	6	"cbpA"	"5Secret_K10"	-50	196	3766	969
3	8	6	"gsp_781"	"2Secret_O10"	0	197	1816	95
3	9	6	"Control_1"	"C14"	0	198	457	346
3	1	7	"galU"	"21Secret_G10"	0	199	2698	2349
3	2	7	"cbpA"	"5Secret_K10"	0	200	1321	-70
3	3	7	"gsp_781"	"2Secret_O10"	0	201	863	648
3	4	7	"Control_1"	"C14"	0	202	370	243
3	5	7	"Control_2"	"G14"	0	203	730	550
3	6	7	"bloodAB"	"59Secret_C2"	-50	204	3091	536
3	7	7	"strH"	"32Secret_G2"	-50	205	3667	-255
3	8	7	"lysM"	"50Secret_K2"	-50	206	4407	1175
3	9	7	"lytB"	"63Secret_O2"	0	207	2372	2199
3	1	8	"bloodAB"	"59Secret_C2"	0	208	2558	2011
3	2	8	"strH"	"32Secret_G2"	-50	209	3722	1329
3	3	8	"lysM"	"50Secret_K2"	0	210	1474	960
3	4	8	"lytB"	"63Secret_O2"	0	211	1447	1198
3	5	8	"phtE"	"45Secret_C6"	0	212	1273	404
3	6	8	"spr0931"	"36Secret_G6"	0	213	2484	1285
3	7	8	"lytC"	"56Secret_K6"	-50	214	4473	2759
3	8	8	"nanB"	"58Secret_O6"	-50	215	5175	3616
3	9	8	"spr1875"	"7Secret_C10"	0	216	1845	1709
4	1	1	"Control_10"	"P6"	-50	217	53	-10
4	2	1	"Control_11"	"D10"	0	218	46	-5
4	3	1	"Control_12"	"H10"	0	219	48	5
4	4	1	"Buffer"	"Normaliz_L10"	0	220	46	2
4	5	1	"Buffer"	"Normaliz_P10"	-50	221	63	13
4	6	1	"Control+"	"Rango0.2_D14"	0	222	1057	992
4	7	1	"Control+"	"Rango0.1_H14"	-50	223	73	22
4	8	1	"Buffer"	"Normaliz_L14"	0	224	51	7
4	9	1	"Buffer"	"Normaliz_P14"	0	225	49	6
4	1	2	"Control+"	"Rango0.2_D14"	0	226	2035	1939
4	2	2	"Control+"	"Rango0.1_H14"	0	227	109	44
4	3	2	"Control_3"	"D2"	0	228	47	-1
4	4	2	"Control_4"	"H2"	0	229	46	3
4	5	2	"Control_5"	"L2"	0	230	51	2
4	6	2	"Control_6"	"P2"	-50	231	59	6
4	7	2	"Control_7"	"D6"	0	232	126	77
4	8	2	"Control_8"	"H6"	0	233	43	-2
4	9	2	"Control_9"	"L6"	0	234	45	3
4	1	3	"Control_6"	"P2"	-50	235	44	-12
4	2	3	"Control_7"	"D6"	0	236	221	169
4	3	3	"Control_8"	"H6"	-50	237	51	4
4	4	3	"Control_9"	"L6"	-50	238	49	-10
4	5	3	"Control_10"	"P6"	-50	239	58	-14
4	6	3	"Control_11"	"D10"	0	240	49	-3
4	7	3	"Control_12"	"H10"	0	241	46	1
4	8	3	"Buffer"	"Normaliz_L10"	0	242	41	-4
4	9	3	"Buffer"	"Normaliz_P10"	-50	243	44	0
4	1	4	"Control_11"	"D10"	0	244	44	-3
4	2	4	"Control_12"	"H10"	0	245	47	2
4	3	4	"Buffer"	"Normaliz_L10"	-50	246	40	-3
4	4	4	"Buffer"	"Normaliz_P10"	-50	247	86	-6
4	5	4	"Control+"	"Rango0.2_D14"	0	248	1595	1473
4	6	4	"Control+"	"Rango0.1_H14"	0	249	80	21
4	7	4	"Control_3"	"D2"	0	250	41	-4
4	8	4	"Control_4"	"H2"	0	251	45	3
4	9	4	"Control_5"	"L2"	-50	252	44	-1
4	1	5	"Control+"	"Rango0.1_H14"	0	253	1765	1712
4	2	5	"Control_3"	"D2"	-50	254	44	-5
4	3	5	"Control_4"	"H2"	0	255	40	-2
4	4	5	"Control_5"	"L2"	0	256	50	-6
4	5	5	"Control_6"	"P2"	-50	257	47	-20
4	6	5	"Control_7"	"D6"	0	258	187	132
4	7	5	"Control_8"	"H6"	0	259	46	3
4	8	5	"Control_9"	"L6"	0	260	40	0
4	9	5	"Control_10"	"P6"	-50	261	41	-3
4	1	6	"Control_7"	"D6"	-50	262	48	2
4	2	6	"Control_8"	"H6"	0	263	50	6
4	3	6	"Control_9"	"L6"	0	264	47	-11
4	4	6	"Control_10"	"P6"	-50	265	45	-18
4	5	6	"Control_11"	"D10"	0	266	47	-4
4	6	6	"Control_12"	"H10"	0	267	56	7
4	7	6	"Buffer"	"Normaliz_L10"	0	268	46	-4
4	8	6	"Buffer"	"Normaliz_P10"	-50	269	47	0
4	9	6	"Control+"	"Rango0.2_D14"	0	270	647	600
4	1	7	"Control_12"	"H10"	0	271	42	1
4	2	7	"Buffer"	"Normaliz_L10"	-50	272	41	1
4	3	7	"Buffer"	"Normaliz_P10"	-50	273	72	-5
4	4	7	"Control+"	"Rango0.2_D14"	0	274	2122	2008
4	5	7	"Control+"	"Rango0.1_H14"	0	275	109	52
4	6	7	"Control_3"	"D2"	0	276	58	9
4	7	7	"Control_4"	"H2"	0	277	63	11
4	8	7	"Control_5"	"L2"	0	278	71	20
4	9	7	"Control_6"	"P2"	0	279	54	0
4	1	8	"Control_3"	"D2"	0	280	42	-1
4	2	8	"Control_4"	"H2"	0	281	41	-1
4	3	8	"Control_5"	"L2"	0	282	45	-5
4	4	8	"Control_6"	"P2"	-50	283	66	9
4	5	8	"Control_7"	"D6"	0	284	49	7
4	6	8	"Control_8"	"H6"	0	285	47	-1
4	7	8	"Control_9"	"L6"	0	286	63	9
4	8	8	"Control_10"	"P6"	0	287	56	6
4	9	8	"Control_11"	"D10"	0	288	63	10
5	1	1	"GADPH"	"68Cyt_M5"	0	289	3609	3561
5	2	1	"abc_sbp_2"	"30Lip_A9"	0	290	2550	2505
5	3	1	"abc_sbp"	"29Lip_E9"	0	291	820	776
5	4	1	"spr0174"	"79Lip_I9"	0	292	768	708
5	5	1	"aliA"	"10Lip_M9"	0	293	706	602
5	6	1	"slrA"	"17Lip_A13"	0	294	465	314
5	7	1	"spr0747"	"37Lip_E13"	0	295	1056	928
5	8	1	"Buffer"	"Normaliz_I13"	-50	296	141	37
5	9	1	"Buffer"	"Normaliz_M13"	-50	297	72	-17
5	1	2	"slrA"	"17Lip_A13"	0	298	2135	2083
5	2	2	"spr0747"	"37Lip_E13"	0	299	1790	1739
5	3	2	"spxB"	"13Cyt_A1"	0	300	1904	1845
5	4	2	"clpP"	"66Cyt_E1"	0	301	3180	3070
5	5	2	"pavA"	"69Cyt_I1"	0	302	3226	2899
5	6	2	"eno"	"14Cyt_M1"	0	303	5851	5328
5	7	2	"PppA"	"70Cyt_A5"	0	304	686	171
5	8	2	"ply"	"11Cyt_E5"	0	305	2071	1410
5	9	2	"lytA"	"12Cyt_I5"	0	306	3600	3281
5	1	3	"eno"	"14Cyt_M1"	0	307	5401	5341
5	2	3	"PppA"	"70Cyt_A5"	0	308	2295	2239
5	3	3	"ply"	"11Cyt_E5"	0	309	4199	4128
5	4	3	"lytA"	"12Cyt_I5"	0	310	2952	2736
5	5	3	"GADPH"	"68Cyt_M5"	0	311	5023	4090
5	6	3	"abc_sbp_2"	"30Lip_A9"	-50	312	1519	144
5	7	3	"abc_sbp"	"29Lip_E9"	-50	313	1510	-20
5	8	3	"spr0174"	"79Lip_I9"	-50	314	1238	326
5	9	3	"aliA"	"10Lip_M9"	-50	315	1905	1448
5	1	4	"abc_sbp_2"	"30Lip_A9"	0	316	2518	2459
5	2	4	"abc_sbp"	"29Lip_E9"	0	317	664	611
5	3	4	"spr0174"	"79Lip_I9"	0	318	440	371
5	4	4	"aliA"	"10Lip_M9"	0	319	900	660
5	5	4	"slrA"	"17Lip_A13"	0	320	1722	955
5	6	4	"spr0747"	"37Lip_E13"	0	321	3657	1379
5	7	4	"spxB"	"13Cyt_A1"	-50	322	3319	717
5	8	4	"clpP"	"66Cyt_E1"	0	323	3625	2746
5	9	4	"pavA"	"69Cyt_I1"	0	324	4847	4758
5	1	5	"spr0747"	"37Lip_E13"	0	325	1871	1810
5	2	5	"spxB"	"13Cyt_A1"	0	326	1978	1924
5	3	5	"clpP"	"66Cyt_E1"	0	327	3375	3303
5	4	5	"pavA"	"69Cyt_I1"	0	328	3976	3815
5	5	5	"eno"	"14Cyt_M1"	0	329	5830	5311
5	6	5	"PppA"	"70Cyt_A5"	-50	330	2587	867
5	7	5	"ply"	"11Cyt_E5"	-50	331	3568	987
5	8	5	"lytA"	"12Cyt_I5"	0	332	3783	2090
5	9	5	"GADPH"	"68Cyt_M5"	0	333	4651	4566
5	1	6	"PppA"	"70Cyt_A5"	0	334	2881	2822
5	2	6	"ply"	"11Cyt_E5"	0	335	4989	4930
5	3	6	"lytA"	"12Cyt_I5"	0	336	5071	5004
5	4	6	"GADPH"	"68Cyt_M5"	0	337	3900	3803
5	5	6	"abc_sbp_2"	"30Lip_A9"	0	338	2223	2008
5	6	6	"abc_sbp"	"29Lip_E9"	0	339	1343	751
5	7	6	"spr0174"	"79Lip_I9"	0	340	1693	1114
5	8	6	"aliA"	"10Lip_M9"	0	341	2022	1872
5	9	6	"slrA"	"17Lip_A13"	0	342	1799	1726
5	1	7	"abc_sbp"	"29Lip_E9"	0	343	997	936
5	2	7	"spr0174"	"79Lip_I9"	0	344	805	732
5	3	7	"aliA"	"10Lip_M9"	0	345	1369	1306
5	4	7	"slrA"	"17Lip_A13"	0	346	2230	2158
5	5	7	"spr0747"	"37Lip_E13"	0	347	2828	2736
5	6	7	"spxB"	"13Cyt_A1"	0	348	2503	2400
5	7	7	"clpP"	"66Cyt_E1"	0	349	3576	3468
5	8	7	"pavA"	"69Cyt_I1"	0	350	3696	3597
5	9	7	"eno"	"14Cyt_M1"	0	351	6372	6294
5	1	8	"spxB"	"13Cyt_A1"	-50	352	9596	8950
5	2	8	"clpP"	"66Cyt_E1"	0	353	3312	3207
5	3	8	"pavA"	"69Cyt_I1"	0	354	4144	4078
5	4	8	"eno"	"14Cyt_M1"	0	355	6463	6394
5	5	8	"PppA"	"70Cyt_A5"	0	356	2514	2441
5	6	8	"ply"	"11Cyt_E5"	0	357	4970	4897
5	7	8	"lytA"	"12Cyt_I5"	0	358	5697	5622
5	8	8	"GADPH"	"68Cyt_M5"	0	359	4174	4105
5	9	8	"abc_sbp_2"	"30Lip_A9"	0	360	3559	3494
6	1	1	"psaA"	"6Lip_N5"	0	361	1596	1488
6	2	1	"ABC_SBP"	"57Lip_B9"	0	362	7339	7200
6	3	1	"ABC_SBP"	"52Lip_F9"	0	363	2137	2005
6	4	1	"piuA"	"18Lip_J9"	0	364	939	787
6	5	1	"amiA"	"3Lip_N9"	0	365	2504	1794
6	6	1	"msmE"	"78Lip_B13"	0	366	1714	952
6	7	1	"MalX"	"22Lip_F13"	0	367	1052	743
6	8	1	"Buffer"	"Normaliz_J13"	-50	368	157	13
6	9	1	"Buffer"	"Normaliz_N13"	-50	369	121	8
6	1	2	"msmE"	"78Lip_B13"	0	370	1673	1579
6	2	2	"MalX"	"22Lip_F13"	0	371	1506	1358
6	3	2	"prsA_ppmA"	"16Lip_B1"	0	372	1503	1324
6	4	2	"lmb"	"33Lip_F1"	0	373	2398	2183
6	5	2	"piaA"	"15Lip_J1"	0	374	2167	1495
6	6	2	"phtA"	"55Lip_N1"	0	375	1002	-97
6	7	2	"glnH"	"28Lip_B5"	-50	376	787	-336
6	8	2	"pstS"	"80Lip_F5"	0	377	1315	918
6	9	2	"aliB"	"1Lip_J5"	0	378	962	791
6	1	3	"phtA"	"55Lip_N1"	0	379	3473	3374
6	2	3	"glnH"	"28Lip_B5"	0	380	1544	1334
6	3	3	"pstS"	"80Lip_F5"	0	381	1728	1461
6	4	3	"aliB"	"1Lip_J5"	0	382	3107	2286
6	5	3	"psaA"	"6Lip_N5"	0	383	1275	-51
6	6	3	"ABC_SBP"	"57Lip_B9"	-50	384	2640	991
6	7	3	"ABC_SBP"	"52Lip_F9"	-50	385	2853	678
6	8	3	"piuA"	"18Lip_J9"	-50	386	1112	257
6	9	3	"amiA"	"3Lip_N9"	0	387	815	530
6	1	4	"ABC_SBP"	"57Lip_B9"	0	388	6038	5921
6	2	4	"ABC_SBP"	"52Lip_F9"	0	389	1273	998
6	3	4	"piuA"	"18Lip_J9"	0	390	1013	801
6	4	4	"amiA"	"3Lip_N9"	0	391	1921	1452
6	5	4	"msmE"	"78Lip_B13"	0	392	1276	558
6	6	4	"MalX"	"22Lip_F13"	0	393	2447	1197
6	7	4	"prsA_ppmA"	"16Lip_B1"	-50	394	2394	344
6	8	4	"lmb"	"33Lip_F1"	-50	395	1251	434
6	9	4	"piaA"	"15Lip_J1"	0	396	864	520
6	1	5	"MalX"	"22Lip_F13"	0	397	1393	1286
6	2	5	"prsA_ppmA"	"16Lip_B1"	0	398	1756	1530
6	3	5	"lmb"	"33Lip_F1"	0	399	2476	2064
6	4	5	"piaA"	"15Lip_J1"	0	400	1593	1090
6	5	5	"phtA"	"55Lip_N1"	0	401	3363	2918
6	6	5	"glnH"	"28Lip_B5"	0	402	2245	863
6	7	5	"pstS"	"80Lip_F5"	0	403	1777	384
6	8	5	"aliB"	"1Lip_J5"	0	404	2841	1604
6	9	5	"psaA"	"6Lip_N5"	0	405	603	202
6	1	6	"glnH"	"28Lip_B5"	0	406	2598	2501
6	2	6	"pstS"	"80Lip_F5"	0	407	1679	1453
6	3	6	"aliB"	"1Lip_J5"	0	408	2846	2013
6	4	6	"psaA"	"6Lip_N5"	0	409	1510	531
6	5	6	"ABC_SBP"	"57Lip_B9"	0	410	3899	3354
6	6	6	"ABC_SBP"	"52Lip_F9"	0	411	2212	1275
6	7	6	"piuA"	"18Lip_J9"	0	412	1396	71
6	8	6	"amiA"	"3Lip_N9"	0	413	2762	1094
6	9	6	"msmE"	"78Lip_B13"	0	414	1522	813
6	1	7	"ABC_SBP"	"52Lip_F9"	0	415	2365	2257
6	2	7	"piuA"	"18Lip_J9"	0	416	862	723
6	3	7	"amiA"	"3Lip_N9"	0	417	1317	1126
6	4	7	"msmE"	"78Lip_B13"	0	418	1142	915
6	5	7	"MalX"	"22Lip_F13"	0	419	2347	1995
6	6	7	"prsA_ppmA"	"16Lip_B1"	0	420	1051	323
6	7	7	"lmb"	"33Lip_F1"	0	421	1689	637
6	8	7	"piaA"	"15Lip_J1"	0	422	1764	245
6	9	7	"phtA"	"55Lip_N1"	0	423	1704	1204
6	1	8	"prsA_ppmA"	"16Lip_B1"	0	424	1996	1872
6	2	8	"lmb"	"33Lip_F1"	0	425	2257	2089
6	3	8	"piaA"	"15Lip_J1"	0	426	1609	1403
6	4	8	"phtA"	"55Lip_N1"	0	427	2277	1941
6	5	8	"glnH"	"28Lip_B5"	0	428	3041	2800
6	6	8	"pstS"	"80Lip_F5"	0	429	2872	2570
6	7	8	"aliB"	"1Lip_J5"	0	430	2712	2445
6	8	8	"psaA"	"6Lip_N5"	0	431	2347	1953
6	9	8	"ABC_SBP"	"57Lip_B9"	0	432	3975	3639
7	1	1	"cbpF"	"74N_term_wCS_O5"	0	433	953	849
7	2	1	"spr0693"	"34N_term_C9"	0	434	1243	1099
7	3	1	"ezrA"	"75N_term_G9"	0	435	1792	1566
7	4	1	"pepXP"	"72N_term_K9"	0	436	1911	1596
7	5	1	"phtD"	"44N_term_O9"	0	437	724	489
7	6	1	"phpA"	"27N_term_C13"	0	438	876	535
7	7	1	"srtA"	"64N_term_wCS_G13"	0	439	474	308
7	8	1	"Buffer"	"Normaliz_K13"	-50	440	86	-9
7	9	1	"Buffer"	"Normaliz_O13"	-50	441	68	1
7	1	2	"phpA"	"27N_term_C13"	0	442	654	496
7	2	2	"srtA"	"64N_term_wCS_G13"	0	443	1199	322
7	3	2	"adcA"	"23Lip_C1"	0	444	2454	1409
7	4	2	"sp_2093"	"76N_term_G1"	0	445	1120	440
7	5	2	"comB"	"54N_term_K1"	0	446	943	303
7	6	2	"pspA"	"4N_term_O1"	0	447	1774	1032
7	7	2	"pbpX"	"41N_term_C5"	0	448	1779	1361
7	8	2	"pbpA"	"9N_term_G5"	0	449	501	304
7	9	2	"spr0334"	"42Cyt_TMH_K5"	0	450	1998	1924
7	1	3	"pspA"	"4N_term_O1"	0	451	1868	1437
7	2	3	"pbpX"	"41N_term_C5"	0	452	2379	1323
7	3	3	"pbpA"	"9N_term_G5"	0	453	731	174
7	4	3	"spr0334"	"42Cyt_TMH_K5"	0	454	1218	531
7	5	3	"cbpF"	"74N_term_wCS_O5"	0	455	989	285
7	6	3	"spr0693"	"34N_term_C9"	0	456	912	4
7	7	3	"ezrA"	"75N_term_G9"	0	457	889	348
7	8	3	"pepXP"	"72N_term_K9"	0	458	1809	1531
7	9	3	"phtD"	"44N_term_O9"	0	459	1447	1325
7	1	4	"spr0693"	"34N_term_C9"	0	460	1392	954
7	2	4	"ezrA"	"75N_term_G9"	0	461	1378	875
7	3	4	"pepXP"	"72N_term_K9"	0	462	1288	1041
7	4	4	"phtD"	"44N_term_O9"	0	463	1150	838
7	5	4	"phpA"	"27N_term_C13"	0	464	670	405
7	6	4	"srtA"	"64N_term_wCS_G13"	0	465	1010	584
7	7	4	"adcA"	"23Lip_C1"	0	466	1653	1117
7	8	4	"sp_2093"	"76N_term_G1"	0	467	469	260
7	9	4	"comB"	"54N_term_K1"	0	468	1644	1540
7	1	5	"srtA"	"64N_term_wCS_G13"	0	469	851	649
7	2	5	"adcA"	"23Lip_C1"	0	470	1525	1174
7	3	5	"sp_2093"	"76N_term_G1"	0	471	583	374
7	4	5	"comB"	"54N_term_K1"	0	472	1472	1223
7	5	5	"pspA"	"4N_term_O1"	0	473	1533	1306
7	6	5	"pbpX"	"41N_term_C5"	0	474	2122	1896
7	7	5	"pbpA"	"9N_term_G5"	0	475	767	215
7	8	5	"spr0334"	"42Cyt_TMH_K5"	0	476	1215	934
7	9	5	"cbpF"	"74N_term_wCS_O5"	0	477	770	687
7	1	6	"pbpX"	"41N_term_C5"	0	478	2218	2068
7	2	6	"pbpA"	"9N_term_G5"	0	479	262	-128
7	3	6	"spr0334"	"42Cyt_TMH_K5"	0	480	1646	1340
7	4	6	"cbpF"	"74N_term_wCS_O5"	0	481	1094	627
7	5	6	"spr0693"	"34N_term_C9"	0	482	1123	848
7	6	6	"ezrA"	"75N_term_G9"	0	483	426	204
7	7	6	"pepXP"	"72N_term_K9"	0	484	1096	830
7	8	6	"phtD"	"44N_term_O9"	0	485	1233	1065
7	9	6	"phpA"	"27N_term_C13"	0	486	495	417
7	1	7	"ezrA"	"75N_term_G9"	0	487	1682	1571
7	2	7	"pepXP"	"72N_term_K9"	0	488	1811	1638
7	3	7	"phtD"	"44N_term_O9"	0	489	1929	1735
7	4	7	"phpA"	"27N_term_C13"	0	490	1082	892
7	5	7	"srtA"	"64N_term_wCS_G13"	0	491	957	777
7	6	7	"adcA"	"23Lip_C1"	0	492	1743	1317
7	7	7	"sp_2093"	"76N_term_G1"	0	493	548	305
7	8	7	"comB"	"54N_term_K1"	0	494	682	549
7	9	7	"pspA"	"4N_term_O1"	0	495	1336	1240
7	1	8	"adcA"	"23Lip_C1"	0	496	918	802
7	2	8	"sp_2093"	"76N_term_G1"	0	497	587	429
7	3	8	"comB"	"54N_term_K1"	0	498	1691	1489
7	4	8	"pspA"	"4N_term_O1"	0	499	1576	1419
7	5	8	"pbpX"	"41N_term_C5"	0	500	2275	2142
7	6	8	"pbpA"	"9N_term_G5"	0	501	351	229
7	7	8	"spr0334"	"42Cyt_TMH_K5"	0	502	665	569
7	8	8	"cbpF"	"74N_term_wCS_O5"	0	503	651	564
7	9	8	"spr0693"	"34N_term_C9"	0	504	1240	1164
8	1	1	"pbp1b"	"47Cyt_TMH_P5"	0	505	5826	5740
8	2	1	"pcpA"	"62N_term_wCS_D9"	0	506	112	8
8	3	1	"sphtra"	"8N_term_H9"	0	507	82	2
8	4	1	"cps4C"	"97Mult_L9"	0	508	337	251
8	5	1	"rrgB"	"95Mult_P9"	0	509	262	158
8	6	1	"TMP"	"96Mult_D13"	0	510	278	181
8	7	1	"LambdaSa04"	"94Mult_H13"	0	511	84	21
8	8	1	"Buffer"	"Normaliz_L13"	-50	512	51	6
8	9	1	"Buffer"	"Normaliz_P13"	0	513	51	6
8	1	2	"TMP"	"96Mult_D13"	0	514	335	216
8	2	2	"LambdaSa04"	"94Mult_H13"	0	515	286	-39
8	3	2	"potD"	"65N_term_D1"	0	516	2004	1793
8	4	2	"pgdA"	"40N_term_H1"	0	517	944	688
8	5	2	"spr1370"	"38Cyt_TMH_L1"	0	518	433	60
8	6	2	"spr1418"	"82N_term_P1"	0	519	1799	1465
8	7	2	"stkP"	"67Cyt_TMH_D5"	0	520	508	328
8	8	2	"spr1584"	"83N_term_H5"	0	521	839	721
8	9	2	"pbp2A"	"53N_term_L5"	0	522	1445	1370
8	1	3	"spr1418"	"82N_term_P1"	0	523	2658	2525
8	2	3	"stkP"	"67Cyt_TMH_D5"	0	524	634	184
8	3	3	"spr1584"	"83N_term_H5"	0	525	1884	1397
8	4	3	"pbp2A"	"53N_term_L5"	0	526	3915	2447
8	5	3	"pbp1b"	"47Cyt_TMH_P5"	0	527	3495	2273
8	6	3	"pcpA"	"62N_term_wCS_D9"	0	528	479	10
8	7	3	"sphtra"	"8N_term_H9"	-50	529	367	89
8	8	3	"cps4C"	"97Mult_L9"	0	530	471	214
8	9	3	"rrgB"	"95Mult_P9"	0	531	211	98
8	1	4	"pcpA"	"62N_term_wCS_D9"	0	532	532	439
8	2	4	"sphtra"	"8N_term_H9"	0	533	181	-19
8	3	4	"cps4C"	"97Mult_L9"	0	534	513	331
8	4	4	"rrgB"	"95Mult_P9"	0	535	783	363
8	5	4	"TMP"	"96Mult_D13"	0	536	988	664
8	6	4	"LambdaSa04"	"94Mult_H13"	-50	537	279	-82
8	7	4	"potD"	"65N_term_D1"	0	538	1242	870
8	8	4	"pgdA"	"40N_term_H1"	0	539	472	163
8	9	4	"spr1370"	"38Cyt_TMH_L1"	0	540	401	268
8	1	5	"LambdaSa04"	"94Mult_H13"	0	541	416	321
8	2	5	"potD"	"65N_term_D1"	0	542	2105	1955
8	3	5	"pgdA"	"40N_term_H1"	0	543	1195	1043
8	4	5	"spr1370"	"38Cyt_TMH_L1"	0	544	2459	2155
8	5	5	"spr1418"	"82N_term_P1"	0	545	2324	2166
8	6	5	"stkP"	"67Cyt_TMH_D5"	0	546	467	227
8	7	5	"spr1584"	"83N_term_H5"	0	547	1697	1098
8	8	5	"pbp2A"	"53N_term_L5"	0	548	3016	2202
8	9	5	"pbp1b"	"47Cyt_TMH_P5"	0	549	2797	2423
8	1	6	"stkP"	"67Cyt_TMH_D5"	0	550	649	561
8	2	6	"spr1584"	"83N_term_H5"	0	551	1398	1088
8	3	6	"pbp2A"	"53N_term_L5"	0	552	3220	2745
8	4	6	"pbp1b"	"47Cyt_TMH_P5"	0	553	3557	2629
8	5	6	"pcpA"	"62N_term_wCS_D9"	-50	554	1223	967
8	6	6	"sphtra"	"8N_term_H9"	-50	555	280	48
8	7	6	"cps4C"	"97Mult_L9"	0	556	587	259
8	8	6	"rrgB"	"95Mult_P9"	0	557	824	193
8	9	6	"TMP"	"96Mult_D13"	0	558	718	587
8	1	7	"sphtra"	"8N_term_H9"	0	559	186	110
8	2	7	"cps4C"	"97Mult_L9"	0	560	510	360
8	3	7	"rrgB"	"95Mult_P9"	-50	561	136	-22
8	4	7	"TMP"	"96Mult_D13"	0	562	275	109
8	5	7	"LambdaSa04"	"94Mult_H13"	0	563	356	66
8	6	7	"potD"	"65N_term_D1"	0	564	1913	1414
8	7	7	"pgdA"	"40N_term_H1"	0	565	1458	872
8	8	7	"spr1370"	"38Cyt_TMH_L1"	0	566	1948	1335
8	9	7	"spr1418"	"82N_term_P1"	0	567	2132	2038
8	1	8	"potD"	"65N_term_D1"	0	568	1978	1887
8	2	8	"pgdA"	"40N_term_H1"	0	569	1654	1511
8	3	8	"spr1370"	"38Cyt_TMH_L1"	0	570	2537	2382
8	4	8	"spr1418"	"82N_term_P1"	0	571	2332	2180
8	5	8	"stkP"	"67Cyt_TMH_D5"	0	572	1041	858
8	6	8	"spr1584"	"83N_term_H5"	0	573	1942	1685
8	7	8	"pbp2A"	"53N_term_L5"	0	574	3177	2949
8	8	8	"pbp1b"	"47Cyt_TMH_P5"	0	575	4631	4480
8	9	8	"pcpA"	"62N_term_wCS_D9"	0	576	518	435
