# Supplementary material for: Data in support of proteomic analysis of pneumococcal pediatric clinical isolates to construct a protein array
Source: Data Brief. 2016 Feb 5;6:917–22. doi: 10.1016/j.dib.2016.01.057 (PMC4758182; doi:10.1016/j.dib.2016.01.057)
Supplement: Supplementary file 4 — Supplementary material [file mmc4.zip › Protein array raw data/IgG/C2_Sv22_IgG-Cy3.txt]

ATF	1.0
31	9    
"Type=GenePix Export 3"
"DateTime=2014/05/07 14:16:22"
"Settings=C:\Documents and Settings\Usuario\Escritorio\Datos Usuarios\Alfonso\Resultados ensayo\Mayo 2014\Escaneado _07-05-14\Suero v22\Sv22_IgG-Cy3.gps"
"GalFile=C:\Documents and Settings\Usuario\Escritorio\Datos Usuarios\Alfonso\Gals\Gal_Alfonso.2.gal"
"PixelSize=5"
"Wavelengths=n/a	532"
"ImageFiles=n/a	C:\Documents and Settings\Usuario\Escritorio\Datos Usuarios\Alfonso\Resultados ensayo\Mayo 2014\Escaneado _07-05-14\Suero v22\Sv22_IgG-Cy3.tif 1"
"NormalizationMethod=None"
"NormalizationFactors=n/a	1"
"JpegImage="
"StdDev=Type 1"
"RatioFormulations=W1/W2 (/532)"
"Barcode="
"BackgroundSubtraction=LocalFeature"
"ImageOrigin=0, 0"
"JpegOrigin=2960, 10780"
"Creator=GenePix Pro 4.1.1.4"
"Scanner=GenePix 4000B [92870]"
"FocusPosition=0"
"Temperature=32.09"
"LinesAveraged=1"
"Comment="
"PMTGain=n/a	380"
"ScanPower=n/a	100"
"LaserPower=n/a	3.58"
"LaserOnTime=n/a	43469"
"Filters=n/a	"
"ScanRegion=528,2094,3768,3486"
"Supplier=BioRobotics"
"ArrayerSoftwareName=TAS Application Suite (MicroGrid II)"
"ArrayerSoftwareVersion=2.2.2.5"
"Block"	"Column"	"Row"	"Name"	"ID"	"Flags"	"Index"	"F532 Median"	"F532 Median - B532"
1	1	1	"ABC_N/P"	"90Mult_M6"	0	1	515	422
1	2	1	"spr1221"	"99Mult_A10"	0	2	411	271
1	3	1	"spr1403"	"91Mult_E10"	0	3	589	483
1	4	1	"spr1496"	"92Mult_I10"	0	4	161	74
1	5	1	"ABC_NP"	"100Mult_M10"	0	5	469	385
1	6	1	"SP_0462"	"77CellW_A14"	0	6	787	706
1	7	1	"SP_0464"	"81CellW_E14"	0	7	601	525
1	8	1	"Buffer"	"Normaliz_I14"	-50	8	70	3
1	9	1	"Buffer"	"Normaliz_M14"	-50	9	67	4
1	1	2	"SP_0462"	"77CellW_A14"	0	10	1076	987
1	2	2	"SP_0464"	"81CellW_E14"	0	11	380	125
1	3	2	"fstH"	"84Mult_A2"	0	12	1028	745
1	4	2	"comA"	"85Mult_E2"	0	13	280	-158
1	5	2	"zmpB"	"86Mult_I2"	0	14	246	1
1	6	2	"spr0601"	"98Mult_M2"	0	15	683	452
1	7	2	"celB"	"87Mult_A6"	0	16	563	284
1	8	2	"iga"	"88Mult_E6"	0	17	3318	3073
1	9	2	"glnP"	"89Mult_I6"	0	18	621	539
1	1	3	"spr0601"	"98Mult_M2"	0	19	316	221
1	2	3	"celB"	"87Mult_A6"	0	20	204	-62
1	3	3	"iga"	"88Mult_E6"	0	21	710	537
1	4	3	"glnP"	"89Mult_I6"	-50	22	452	304
1	5	3	"ABC_N/P"	"90Mult_M6"	0	23	184	96
1	6	3	"spr1221"	"99Mult_A10"	0	24	382	288
1	7	3	"spr1403"	"91Mult_E10"	0	25	1242	1013
1	8	3	"spr1496"	"92Mult_I10"	-50	26	301	-113
1	9	3	"ABC_NP"	"100Mult_M10"	0	27	4288	4159
1	1	4	"spr1221"	"99Mult_A10"	0	28	327	244
1	2	4	"spr1403"	"91Mult_E10"	0	29	341	142
1	3	4	"spr1496"	"92Mult_I10"	-50	30	157	48
1	4	4	"ABC_NP"	"100Mult_M10"	0	31	507	421
1	5	4	"SP_0462"	"77CellW_A14"	0	32	875	748
1	6	4	"SP_0464"	"81CellW_E14"	0	33	365	243
1	7	4	"fstH"	"84Mult_A2"	0	34	3449	2743
1	8	4	"comA"	"85Mult_E2"	0	35	737	172
1	9	4	"zmpB"	"86Mult_I2"	0	36	250	75
1	1	5	"SP_0464"	"81CellW_E14"	0	37	443	361
1	2	5	"fstH"	"84Mult_A2"	0	38	949	766
1	3	5	"comA"	"85Mult_E2"	0	39	245	116
1	4	5	"zmpB"	"86Mult_I2"	0	40	184	14
1	5	5	"spr0601"	"98Mult_M2"	0	41	335	133
1	6	5	"celB"	"87Mult_A6"	-50	42	332	187
1	7	5	"iga"	"88Mult_E6"	0	43	469	225
1	8	5	"glnP"	"89Mult_I6"	-50	44	534	374
1	9	5	"ABC_N/P"	"90Mult_M6"	0	45	240	155
1	1	6	"celB"	"87Mult_A6"	0	46	239	154
1	2	6	"iga"	"88Mult_E6"	0	47	755	620
1	3	6	"glnP"	"89Mult_I6"	0	48	149	56
1	4	6	"ABC_N/P"	"90Mult_M6"	0	49	176	98
1	5	6	"spr1221"	"99Mult_A10"	0	50	294	210
1	6	6	"spr1403"	"91Mult_E10"	0	51	406	316
1	7	6	"spr1496"	"92Mult_I10"	-50	52	167	65
1	8	6	"ABC_NP"	"100Mult_M10"	0	53	505	416
1	9	6	"SP_0462"	"77CellW_A14"	0	54	908	823
1	1	7	"spr1403"	"91Mult_E10"	0	55	838	752
1	2	7	"spr1496"	"92Mult_I10"	-50	56	172	81
1	3	7	"ABC_NP"	"100Mult_M10"	0	57	925	839
1	4	7	"SP_0462"	"77CellW_A14"	0	58	739	661
1	5	7	"SP_0464"	"81CellW_E14"	0	59	445	361
1	6	7	"fstH"	"84Mult_A2"	0	60	958	736
1	7	7	"comA"	"85Mult_E2"	0	61	337	223
1	8	7	"zmpB"	"86Mult_I2"	0	62	172	85
1	9	7	"spr0601"	"98Mult_M2"	0	63	689	596
1	1	8	"fstH"	"84Mult_A2"	0	64	1267	1174
1	2	8	"comA"	"85Mult_E2"	0	65	392	307
1	3	8	"zmpB"	"86Mult_I2"	0	66	209	129
1	4	8	"spr0601"	"98Mult_M2"	0	67	566	480
1	5	8	"celB"	"87Mult_A6"	0	68	226	142
1	6	8	"iga"	"88Mult_E6"	0	69	798	706
1	7	8	"glnP"	"89Mult_I6"	0	70	214	125
1	8	8	"ABC_N/P"	"90Mult_M6"	0	71	211	129
1	9	8	"spr1221"	"99Mult_A10"	0	72	408	325
2	1	1	"lytB"	"31CellW_N6"	0	73	1931	1488
2	2	1	"prtA"	"20CellW_B10"	0	74	5196	4645
2	3	1	"bgaA"	"43CellW_F10"	0	75	1808	1277
2	4	1	"nanA"	"46CellW_J10"	0	76	908	392
2	5	1	"spr1652/pfbA"	"25CellW_N10"	0	77	1555	1117
2	6	1	"nisP"	"39CellW_B14"	0	78	1054	667
2	7	1	"spr1906"	"73CellW_F14"	0	79	833	428
2	8	1	"Buffer"	"Normaliz_J14"	-50	80	375	-9
2	9	1	"Buffer"	"Normaliz_N14"	-50	81	345	-14
2	1	2	"nisP"	"39CellW_B14"	0	82	911	303
2	2	2	"spr1906"	"73CellW_F14"	0	83	965	276
2	3	2	"psrP"	"71CellW_B2"	-50	84	3404	1334
2	4	2	"pblB_nt"	"48CellW_F2"	-50	85	3532	1648
2	5	2	"pblB_ct"	"49CellW_J2"	0	86	2392	1374
2	6	2	"spr0075/pfbB"	"24CellW_N2"	0	87	5088	3215
2	7	2	"pulA"	"19CellW_B6"	-50	88	1403	238
2	8	2	"hysA"	"51CellW_F6"	0	89	4732	4354
2	9	2	"spr0328"	"26CellW_J6"	0	90	2392	2048
2	1	3	"spr0075/pfbB"	"24CellW_N2"	-50	91	3928	2741
2	2	3	"pulA"	"19CellW_B6"	0	92	1035	350
2	3	3	"hysA"	"51CellW_F6"	0	93	2481	1736
2	4	3	"spr0328"	"26CellW_J6"	0	94	1946	1395
2	5	3	"lytB"	"31CellW_N6"	0	95	1249	817
2	6	3	"prtA"	"20CellW_B10"	0	96	2320	812
2	7	3	"bgaA"	"43CellW_F10"	-50	97	1636	-876
2	8	3	"nanA"	"46CellW_J10"	-50	98	1677	-458
2	9	3	"spr1652/pfbA"	"25CellW_N10"	-50	99	3537	2707
2	1	4	"prtA"	"20CellW_B10"	0	100	5973	5279
2	2	4	"bgaA"	"43CellW_F10"	-50	101	2411	1218
2	3	4	"nanA"	"46CellW_J10"	-50	102	2474	1039
2	4	4	"spr1652/pfbA"	"25CellW_N10"	0	103	1940	1215
2	5	4	"nisP"	"39CellW_B14"	0	104	879	482
2	6	4	"spr1906"	"73CellW_F14"	0	105	814	378
2	7	4	"psrP"	"71CellW_B2"	-50	106	4362	1964
2	8	4	"pblB_nt"	"48CellW_F2"	-50	107	3492	-211
2	9	4	"pblB_ct"	"49CellW_J2"	0	108	2113	308
2	1	5	"spr1906"	"73CellW_F14"	-50	109	1341	780
2	2	5	"psrP"	"71CellW_B2"	-50	110	2660	1034
2	3	5	"pblB_nt"	"48CellW_F2"	-50	111	5066	2205
2	4	5	"pblB_ct"	"49CellW_J2"	0	112	3191	1219
2	5	5	"spr0075/pfbB"	"24CellW_N2"	-50	113	3614	2768
2	6	5	"pulA"	"19CellW_B6"	0	114	834	348
2	7	5	"hysA"	"51CellW_F6"	0	115	1162	516
2	8	5	"spr0328"	"26CellW_J6"	0	116	2009	835
2	9	5	"lytB"	"31CellW_N6"	0	117	823	371
2	1	6	"pulA"	"19CellW_B6"	0	118	1930	1546
2	2	6	"hysA"	"51CellW_F6"	0	119	745	377
2	3	6	"spr0328"	"26CellW_J6"	-50	120	1640	1238
2	4	6	"lytB"	"31CellW_N6"	0	121	836	451
2	5	6	"prtA"	"20CellW_B10"	0	122	6949	6525
2	6	6	"bgaA"	"43CellW_F10"	-50	123	2175	1362
2	7	6	"nanA"	"46CellW_J10"	-50	124	1713	459
2	8	6	"spr1652/pfbA"	"25CellW_N10"	0	125	1791	1307
2	9	6	"nisP"	"39CellW_B14"	0	126	2052	1592
2	1	7	"bgaA"	"43CellW_F10"	0	127	2088	1700
2	2	7	"nanA"	"46CellW_J10"	0	128	1076	627
2	3	7	"spr1652/pfbA"	"25CellW_N10"	0	129	1528	1153
2	4	7	"nisP"	"39CellW_B14"	0	130	1822	1439
2	5	7	"spr1906"	"73CellW_F14"	0	131	908	519
2	6	7	"psrP"	"71CellW_B2"	-50	132	3646	1827
2	7	7	"pblB_nt"	"48CellW_F2"	-50	133	2966	781
2	8	7	"pblB_ct"	"49CellW_J2"	0	134	2885	1550
2	9	7	"spr0075/pfbB"	"24CellW_N2"	0	135	2723	1740
2	1	8	"psrP"	"71CellW_B2"	0	136	1156	484
2	2	8	"pblB_nt"	"48CellW_F2"	0	137	2845	968
2	3	8	"pblB_ct"	"49CellW_J2"	0	138	4551	3245
2	4	8	"spr0075/pfbB"	"24CellW_N2"	0	139	1821	1405
2	5	8	"pulA"	"19CellW_B6"	0	140	729	356
2	6	8	"hysA"	"51CellW_F6"	0	141	4732	4392
2	7	8	"spr0328"	"26CellW_J6"	0	142	3771	3365
2	8	8	"lytB"	"31CellW_N6"	0	143	809	377
2	9	8	"prtA"	"20CellW_B10"	0	144	6425	5957
3	1	1	"nanB"	"58Secret_O6"	0	145	3174	2864
3	2	1	"spr1875"	"7Secret_C10"	0	146	2987	2744
3	3	1	"galU"	"21Secret_G10"	0	147	1227	1018
3	4	1	"cbpA"	"5Secret_K10"	0	148	865	655
3	5	1	"gsp_781"	"2Secret_O10"	0	149	20950	20715
3	6	1	"Control_1"	"C14"	0	150	719	469
3	7	1	"Control_2"	"G14"	-50	151	247	2
3	8	1	"Buffer"	"Normaliz_K14"	-50	152	260	12
3	9	1	"Buffer"	"Normaliz_O14"	-50	153	301	-20
3	1	2	"Control_1"	"C14"	0	154	479	136
3	2	2	"Control_2"	"G14"	-50	155	202	-15
3	3	2	"bloodAB"	"59Secret_C2"	0	156	2114	1183
3	4	2	"strH"	"32Secret_G2"	-50	157	4752	2685
3	5	2	"lysM"	"50Secret_K2"	0	158	1114	749
3	6	2	"lytB"	"63Secret_O2"	0	159	2561	18
3	7	2	"phtE"	"45Secret_C6"	0	160	4891	2690
3	8	2	"spr0931"	"36Secret_G6"	0	161	2845	2387
3	9	2	"lytC"	"56Secret_K6"	0	162	3114	2717
3	1	3	"lytB"	"63Secret_O2"	0	163	1527	1106
3	2	3	"phtE"	"45Secret_C6"	0	164	4093	3873
3	3	3	"spr0931"	"36Secret_G6"	0	165	1702	1409
3	4	3	"lytC"	"56Secret_K6"	0	166	2247	1737
3	5	3	"nanB"	"58Secret_O6"	0	167	3283	2451
3	6	3	"spr1875"	"7Secret_C10"	0	168	3453	1369
3	7	3	"galU"	"21Secret_G10"	0	169	1683	-467
3	8	3	"cbpA"	"5Secret_K10"	0	170	1254	-479
3	9	3	"gsp_781"	"2Secret_O10"	0	171	20019	18814
3	1	4	"spr1875"	"7Secret_C10"	0	172	3296	2792
3	2	4	"galU"	"21Secret_G10"	0	173	1754	1441
3	3	4	"cbpA"	"5Secret_K10"	0	174	1832	1557
3	4	4	"gsp_781"	"2Secret_O10"	0	175	20487	20107
3	5	4	"Control_1"	"C14"	-50	176	646	136
3	6	4	"Control_2"	"G14"	-50	177	563	-25
3	7	4	"bloodAB"	"59Secret_C2"	0	178	2592	-205
3	8	4	"strH"	"32Secret_G2"	-50	179	5074	891
3	9	4	"lysM"	"50Secret_K2"	0	180	2460	1665
3	1	5	"Control_2"	"G14"	-50	181	484	-38
3	2	5	"bloodAB"	"59Secret_C2"	0	182	2117	1675
3	3	5	"strH"	"32Secret_G2"	0	183	5107	2808
3	4	5	"lysM"	"50Secret_K2"	0	184	1361	884
3	5	5	"lytB"	"63Secret_O2"	0	185	1664	1083
3	6	5	"phtE"	"45Secret_C6"	0	186	6171	5532
3	7	5	"spr0931"	"36Secret_G6"	0	187	2799	-131
3	8	5	"lytC"	"56Secret_K6"	0	188	2793	1561
3	9	5	"nanB"	"58Secret_O6"	0	189	4104	3426
3	1	6	"phtE"	"45Secret_C6"	0	190	4539	4052
3	2	6	"spr0931"	"36Secret_G6"	0	191	1893	1450
3	3	6	"lytC"	"56Secret_K6"	0	192	1901	1363
3	4	6	"nanB"	"58Secret_O6"	0	193	3597	3039
3	5	6	"spr1875"	"7Secret_C10"	0	194	3514	2884
3	6	6	"galU"	"21Secret_G10"	0	195	2391	1689
3	7	6	"cbpA"	"5Secret_K10"	0	196	6694	5825
3	8	6	"gsp_781"	"2Secret_O10"	0	197	20869	20113
3	9	6	"Control_1"	"C14"	0	198	1279	499
3	1	7	"galU"	"21Secret_G10"	0	199	2045	1497
3	2	7	"cbpA"	"5Secret_K10"	0	200	1868	1373
3	3	7	"gsp_781"	"2Secret_O10"	0	201	22886	22335
3	4	7	"Control_1"	"C14"	0	202	843	229
3	5	7	"Control_2"	"G14"	-50	203	657	5
3	6	7	"bloodAB"	"59Secret_C2"	0	204	2421	1113
3	7	7	"strH"	"32Secret_G2"	-50	205	3972	1591
3	8	7	"lysM"	"50Secret_K2"	-50	206	3486	2671
3	9	7	"lytB"	"63Secret_O2"	0	207	3425	2575
3	1	8	"bloodAB"	"59Secret_C2"	0	208	2705	1951
3	2	8	"strH"	"32Secret_G2"	0	209	4755	2861
3	3	8	"lysM"	"50Secret_K2"	0	210	2486	1694
3	4	8	"lytB"	"63Secret_O2"	0	211	1957	1205
3	5	8	"phtE"	"45Secret_C6"	0	212	6732	6028
3	6	8	"spr0931"	"36Secret_G6"	0	213	2646	1953
3	7	8	"lytC"	"56Secret_K6"	0	214	3302	2610
3	8	8	"nanB"	"58Secret_O6"	0	215	4551	3853
3	9	8	"spr1875"	"7Secret_C10"	0	216	5060	4244
4	1	1	"Control_10"	"P6"	-50	217	53	-5
4	2	1	"Control_11"	"D10"	-50	218	55	-3
4	3	1	"Control_12"	"H10"	0	219	225	166
4	4	1	"Buffer"	"Normaliz_L10"	-50	220	66	3
4	5	1	"Buffer"	"Normaliz_P10"	-50	221	68	0
4	6	1	"Control+"	"Rango0.2_D14"	0	222	7982	7907
4	7	1	"Control+"	"Rango0.1_H14"	-50	223	110	46
4	8	1	"Buffer"	"Normaliz_L14"	-50	224	61	0
4	9	1	"Buffer"	"Normaliz_P14"	-50	225	64	2
4	1	2	"Control+"	"Rango0.2_D14"	0	226	9923	9854
4	2	2	"Control+"	"Rango0.1_H14"	0	227	137	77
4	3	2	"Control_3"	"D2"	-50	228	56	-3
4	4	2	"Control_4"	"H2"	-50	229	67	5
4	5	2	"Control_5"	"L2"	0	230	165	100
4	6	2	"Control_6"	"P2"	-50	231	63	-4
4	7	2	"Control_7"	"D6"	-50	232	60	-3
4	8	2	"Control_8"	"H6"	-50	233	61	0
4	9	2	"Control_9"	"L6"	-50	234	59	-2
4	1	3	"Control_6"	"P2"	-50	235	54	-2
4	2	3	"Control_7"	"D6"	-50	236	54	-3
4	3	3	"Control_8"	"H6"	-50	237	60	1
4	4	3	"Control_9"	"L6"	-50	238	58	-6
4	5	3	"Control_10"	"P6"	-50	239	61	-4
4	6	3	"Control_11"	"D10"	0	240	64	2
4	7	3	"Control_12"	"H10"	0	241	276	214
4	8	3	"Buffer"	"Normaliz_L10"	-50	242	61	0
4	9	3	"Buffer"	"Normaliz_P10"	-50	243	63	2
4	1	4	"Control_11"	"D10"	-50	244	53	-1
4	2	4	"Control_12"	"H10"	0	245	243	190
4	3	4	"Buffer"	"Normaliz_L10"	-50	246	60	4
4	4	4	"Buffer"	"Normaliz_P10"	-50	247	61	-3
4	5	4	"Control+"	"Rango0.2_D14"	0	248	9049	8971
4	6	4	"Control+"	"Rango0.1_H14"	-50	249	99	35
4	7	4	"Control_3"	"D2"	-50	250	60	-2
4	8	4	"Control_4"	"H2"	-50	251	63	2
4	9	4	"Control_5"	"L2"	0	252	184	121
4	1	5	"Control+"	"Rango0.1_H14"	0	253	16080	16022
4	2	5	"Control_3"	"D2"	-50	254	52	-3
4	3	5	"Control_4"	"H2"	0	255	65	7
4	4	5	"Control_5"	"L2"	0	256	169	109
4	5	5	"Control_6"	"P2"	-50	257	67	1
4	6	5	"Control_7"	"D6"	-50	258	59	-5
4	7	5	"Control_8"	"H6"	-50	259	68	5
4	8	5	"Control_9"	"L6"	-50	260	63	1
4	9	5	"Control_10"	"P6"	-50	261	61	-1
4	1	6	"Control_7"	"D6"	-50	262	51	-1
4	2	6	"Control_8"	"H6"	-50	263	50	-2
4	3	6	"Control_9"	"L6"	0	264	64	10
4	4	6	"Control_10"	"P6"	-50	265	59	-2
4	5	6	"Control_11"	"D10"	-50	266	60	-1
4	6	6	"Control_12"	"H10"	0	267	382	322
4	7	6	"Buffer"	"Normaliz_L10"	-50	268	63	1
4	8	6	"Buffer"	"Normaliz_P10"	-50	269	62	-1
4	9	6	"Control+"	"Rango0.2_D14"	0	270	8756	8694
4	1	7	"Control_12"	"H10"	0	271	234	183
4	2	7	"Buffer"	"Normaliz_L10"	-50	272	50	0
4	3	7	"Buffer"	"Normaliz_P10"	-50	273	54	1
4	4	7	"Control+"	"Rango0.2_D14"	0	274	10606	10537
4	5	7	"Control+"	"Rango0.1_H14"	-50	275	111	49
4	6	7	"Control_3"	"D2"	-50	276	58	-1
4	7	7	"Control_4"	"H2"	-50	277	61	1
4	8	7	"Control_5"	"L2"	0	278	158	97
4	9	7	"Control_6"	"P2"	-50	279	61	-1
4	1	8	"Control_3"	"D2"	-50	280	51	0
4	2	8	"Control_4"	"H2"	-50	281	51	1
4	3	8	"Control_5"	"L2"	0	282	96	45
4	4	8	"Control_6"	"P2"	-50	283	54	-1
4	5	8	"Control_7"	"D6"	-50	284	59	-2
4	6	8	"Control_8"	"H6"	-50	285	59	0
4	7	8	"Control_9"	"L6"	-50	286	58	-1
4	8	8	"Control_10"	"P6"	-50	287	59	-1
4	9	8	"Control_11"	"D10"	-50	288	63	1
5	1	1	"GADPH"	"68Cyt_M5"	0	289	2242	2177
5	2	1	"abc_sbp_2"	"30Lip_A9"	0	290	2432	2364
5	3	1	"abc_sbp"	"29Lip_E9"	0	291	2232	2165
5	4	1	"spr0174"	"79Lip_I9"	0	292	1071	1010
5	5	1	"aliA"	"10Lip_M9"	0	293	1220	1158
5	6	1	"slrA"	"17Lip_A13"	0	294	1758	1692
5	7	1	"spr0747"	"37Lip_E13"	0	295	2343	2270
5	8	1	"Buffer"	"Normaliz_I13"	-50	296	82	15
5	9	1	"Buffer"	"Normaliz_M13"	-50	297	67	6
5	1	2	"slrA"	"17Lip_A13"	0	298	1625	1562
5	2	2	"spr0747"	"37Lip_E13"	0	299	1882	1820
5	3	2	"spxB"	"13Cyt_A1"	0	300	2088	2028
5	4	2	"clpP"	"66Cyt_E1"	0	301	1871	1813
5	5	2	"pavA"	"69Cyt_I1"	0	302	1649	1588
5	6	2	"eno"	"14Cyt_M1"	0	303	3182	2415
5	7	2	"PppA"	"70Cyt_A5"	0	304	3607	1323
5	8	2	"ply"	"11Cyt_E5"	0	305	3601	1941
5	9	2	"lytA"	"12Cyt_I5"	0	306	4415	4328
5	1	3	"eno"	"14Cyt_M1"	0	307	2827	2764
5	2	3	"PppA"	"70Cyt_A5"	0	308	3300	3239
5	3	3	"ply"	"11Cyt_E5"	0	309	3466	3407
5	4	3	"lytA"	"12Cyt_I5"	0	310	6223	6165
5	5	3	"GADPH"	"68Cyt_M5"	0	311	1622	1563
5	6	3	"abc_sbp_2"	"30Lip_A9"	0	312	2316	2203
5	7	3	"abc_sbp"	"29Lip_E9"	-50	313	2426	506
5	8	3	"spr0174"	"79Lip_I9"	0	314	2059	695
5	9	3	"aliA"	"10Lip_M9"	0	315	2503	843
5	1	4	"abc_sbp_2"	"30Lip_A9"	0	316	2000	1939
5	2	4	"abc_sbp"	"29Lip_E9"	0	317	1685	1626
5	3	4	"spr0174"	"79Lip_I9"	0	318	815	755
5	4	4	"aliA"	"10Lip_M9"	0	319	904	844
5	5	4	"slrA"	"17Lip_A13"	0	320	1198	1140
5	6	4	"spr0747"	"37Lip_E13"	0	321	1772	1709
5	7	4	"spxB"	"13Cyt_A1"	0	322	1800	1702
5	8	4	"clpP"	"66Cyt_E1"	0	323	1813	807
5	9	4	"pavA"	"69Cyt_I1"	0	324	3110	1378
5	1	5	"spr0747"	"37Lip_E13"	0	325	1767	1706
5	2	5	"spxB"	"13Cyt_A1"	0	326	1791	1732
5	3	5	"clpP"	"66Cyt_E1"	0	327	1636	1576
5	4	5	"pavA"	"69Cyt_I1"	0	328	1412	1351
5	5	5	"eno"	"14Cyt_M1"	0	329	2577	2517
5	6	5	"PppA"	"70Cyt_A5"	0	330	2979	2915
5	7	5	"ply"	"11Cyt_E5"	0	331	3133	3069
5	8	5	"lytA"	"12Cyt_I5"	0	332	5511	5440
5	9	5	"GADPH"	"68Cyt_M5"	0	333	1911	1832
5	1	6	"PppA"	"70Cyt_A5"	0	334	3011	2949
5	2	6	"ply"	"11Cyt_E5"	0	335	3172	3114
5	3	6	"lytA"	"12Cyt_I5"	0	336	5811	5753
5	4	6	"GADPH"	"68Cyt_M5"	0	337	1554	1495
5	5	6	"abc_sbp_2"	"30Lip_A9"	0	338	1768	1709
5	6	6	"abc_sbp"	"29Lip_E9"	0	339	1709	1646
5	7	6	"spr0174"	"79Lip_I9"	0	340	852	788
5	8	6	"aliA"	"10Lip_M9"	0	341	1020	958
5	9	6	"slrA"	"17Lip_A13"	0	342	1625	1559
5	1	7	"abc_sbp"	"29Lip_E9"	0	343	1485	1430
5	2	7	"spr0174"	"79Lip_I9"	0	344	833	777
5	3	7	"aliA"	"10Lip_M9"	0	345	933	875
5	4	7	"slrA"	"17Lip_A13"	0	346	1240	1181
5	5	7	"spr0747"	"37Lip_E13"	0	347	1889	1831
5	6	7	"spxB"	"13Cyt_A1"	0	348	1776	1717
5	7	7	"clpP"	"66Cyt_E1"	0	349	1739	1679
5	8	7	"pavA"	"69Cyt_I1"	0	350	1618	1558
5	9	7	"eno"	"14Cyt_M1"	0	351	3068	3006
5	1	8	"spxB"	"13Cyt_A1"	0	352	812	767
5	2	8	"clpP"	"66Cyt_E1"	0	353	1192	1141
5	3	8	"pavA"	"69Cyt_I1"	0	354	1118	1064
5	4	8	"eno"	"14Cyt_M1"	0	355	2125	2067
5	5	8	"PppA"	"70Cyt_A5"	0	356	2823	2763
5	6	8	"ply"	"11Cyt_E5"	0	357	2956	2896
5	7	8	"lytA"	"12Cyt_I5"	0	358	5206	5146
5	8	8	"GADPH"	"68Cyt_M5"	0	359	1536	1476
5	9	8	"abc_sbp_2"	"30Lip_A9"	0	360	1913	1850
6	1	1	"psaA"	"6Lip_N5"	0	361	11397	10948
6	2	1	"ABC_SBP"	"57Lip_B9"	0	362	5642	5150
6	3	1	"ABC_SBP"	"52Lip_F9"	0	363	4700	4119
6	4	1	"piuA"	"18Lip_J9"	0	364	3536	2933
6	5	1	"amiA"	"3Lip_N9"	0	365	5162	4731
6	6	1	"msmE"	"78Lip_B13"	0	366	2998	2664
6	7	1	"MalX"	"22Lip_F13"	0	367	6646	6354
6	8	1	"Buffer"	"Normaliz_J13"	-50	368	322	36
6	9	1	"Buffer"	"Normaliz_N13"	-50	369	300	9
6	1	2	"msmE"	"78Lip_B13"	0	370	3447	3051
6	2	2	"MalX"	"22Lip_F13"	0	371	6457	5974
6	3	2	"prsA_ppmA"	"16Lip_B1"	0	372	7500	6964
6	4	2	"lmb"	"33Lip_F1"	0	373	4645	4069
6	5	2	"piaA"	"15Lip_J1"	0	374	6693	6195
6	6	2	"phtA"	"55Lip_N1"	0	375	13203	12791
6	7	2	"glnH"	"28Lip_B5"	0	376	3373	2995
6	8	2	"pstS"	"80Lip_F5"	0	377	4682	4309
6	9	2	"aliB"	"1Lip_J5"	-50	378	3567	3211
6	1	3	"phtA"	"55Lip_N1"	0	379	13809	13430
6	2	3	"glnH"	"28Lip_B5"	0	380	3573	3082
6	3	3	"pstS"	"80Lip_F5"	0	381	2443	1897
6	4	3	"aliB"	"1Lip_J5"	0	382	2212	1637
6	5	3	"psaA"	"6Lip_N5"	0	383	9105	8573
6	6	3	"ABC_SBP"	"57Lip_B9"	0	384	4830	4364
6	7	3	"ABC_SBP"	"52Lip_F9"	-50	385	1105	396
6	8	3	"piuA"	"18Lip_J9"	0	386	2628	1275
6	9	3	"amiA"	"3Lip_N9"	0	387	2451	1402
6	1	4	"ABC_SBP"	"57Lip_B9"	0	388	5472	5134
6	2	4	"ABC_SBP"	"52Lip_F9"	0	389	3542	3039
6	3	4	"piuA"	"18Lip_J9"	0	390	4164	3599
6	4	4	"amiA"	"3Lip_N9"	0	391	2337	1739
6	5	4	"msmE"	"78Lip_B13"	0	392	3829	3252
6	6	4	"MalX"	"22Lip_F13"	0	393	5954	5405
6	7	4	"prsA_ppmA"	"16Lip_B1"	0	394	7346	5428
6	8	4	"lmb"	"33Lip_F1"	-50	395	5548	1589
6	9	4	"piaA"	"15Lip_J1"	0	396	3109	-408
6	1	5	"MalX"	"22Lip_F13"	0	397	6034	5747
6	2	5	"prsA_ppmA"	"16Lip_B1"	0	398	7395	6910
6	3	5	"lmb"	"33Lip_F1"	0	399	2966	2396
6	4	5	"piaA"	"15Lip_J1"	0	400	6841	6243
6	5	5	"phtA"	"55Lip_N1"	0	401	12061	11456
6	6	5	"glnH"	"28Lip_B5"	0	402	3149	2570
6	7	5	"pstS"	"80Lip_F5"	0	403	2391	1845
6	8	5	"aliB"	"1Lip_J5"	0	404	2384	1916
6	9	5	"psaA"	"6Lip_N5"	0	405	9084	8735
6	1	6	"glnH"	"28Lip_B5"	0	406	4201	3939
6	2	6	"pstS"	"80Lip_F5"	0	407	2104	1621
6	3	6	"aliB"	"1Lip_J5"	0	408	2081	1516
6	4	6	"psaA"	"6Lip_N5"	0	409	8729	8108
6	5	6	"ABC_SBP"	"57Lip_B9"	0	410	4697	4038
6	6	6	"ABC_SBP"	"52Lip_F9"	0	411	2536	1920
6	7	6	"piuA"	"18Lip_J9"	0	412	3876	3357
6	8	6	"amiA"	"3Lip_N9"	0	413	2087	1699
6	9	6	"msmE"	"78Lip_B13"	0	414	2626	2307
6	1	7	"ABC_SBP"	"52Lip_F9"	0	415	3173	2851
6	2	7	"piuA"	"18Lip_J9"	0	416	4251	3764
6	3	7	"amiA"	"3Lip_N9"	0	417	2555	1980
6	4	7	"msmE"	"78Lip_B13"	0	418	2796	2140
6	5	7	"MalX"	"22Lip_F13"	0	419	6332	5655
6	6	7	"prsA_ppmA"	"16Lip_B1"	0	420	7011	6427
6	7	7	"lmb"	"33Lip_F1"	0	421	2694	2262
6	8	7	"piaA"	"15Lip_J1"	0	422	6570	6237
6	9	7	"phtA"	"55Lip_N1"	0	423	11644	11340
6	1	8	"prsA_ppmA"	"16Lip_B1"	0	424	6866	6461
6	2	8	"lmb"	"33Lip_F1"	0	425	2889	2384
6	3	8	"piaA"	"15Lip_J1"	0	426	7016	6396
6	4	8	"phtA"	"55Lip_N1"	0	427	11700	11026
6	5	8	"glnH"	"28Lip_B5"	0	428	3709	3090
6	6	8	"pstS"	"80Lip_F5"	0	429	2075	1627
6	7	8	"aliB"	"1Lip_J5"	0	430	1626	1295
6	8	8	"psaA"	"6Lip_N5"	0	431	8189	7897
6	9	8	"ABC_SBP"	"57Lip_B9"	0	432	4017	3711
7	1	1	"cbpF"	"74N_term_wCS_O5"	0	433	1334	1043
7	2	1	"spr0693"	"34N_term_C9"	0	434	12157	11796
7	3	1	"ezrA"	"75N_term_G9"	0	435	2037	1658
7	4	1	"pepXP"	"72N_term_K9"	0	436	4423	4012
7	5	1	"phtD"	"44N_term_O9"	0	437	7034	6088
7	6	1	"phpA"	"27N_term_C13"	0	438	11133	10663
7	7	1	"srtA"	"64N_term_wCS_G13"	0	439	5519	5123
7	8	1	"Buffer"	"Normaliz_K13"	-50	440	391	12
7	9	1	"Buffer"	"Normaliz_O13"	0	441	763	394
7	1	2	"phpA"	"27N_term_C13"	0	442	19203	18811
7	2	2	"srtA"	"64N_term_wCS_G13"	0	443	4498	4041
7	3	2	"adcA"	"23Lip_C1"	0	444	1725	1252
7	4	2	"sp_2093"	"76N_term_G1"	0	445	1553	907
7	5	2	"comB"	"54N_term_K1"	0	446	998	-777
7	6	2	"pspA"	"4N_term_O1"	0	447	3910	1234
7	7	2	"pbpX"	"41N_term_C5"	0	448	2192	209
7	8	2	"pbpA"	"9N_term_G5"	0	449	1311	974
7	9	2	"spr0334"	"42Cyt_TMH_K5"	0	450	4094	3761
7	1	3	"pspA"	"4N_term_O1"	0	451	2049	1657
7	2	3	"pbpX"	"41N_term_C5"	0	452	1918	1420
7	3	3	"pbpA"	"9N_term_G5"	0	453	802	306
7	4	3	"spr0334"	"42Cyt_TMH_K5"	0	454	3224	2757
7	5	3	"cbpF"	"74N_term_wCS_O5"	0	455	1147	722
7	6	3	"spr0693"	"34N_term_C9"	0	456	11314	10029
7	7	3	"ezrA"	"75N_term_G9"	0	457	2078	1689
7	8	3	"pepXP"	"72N_term_K9"	0	458	1757	1455
7	9	3	"phtD"	"44N_term_O9"	0	459	2634	2345
7	1	4	"spr0693"	"34N_term_C9"	0	460	11119	10707
7	2	4	"ezrA"	"75N_term_G9"	0	461	1915	1382
7	3	4	"pepXP"	"72N_term_K9"	0	462	1820	1275
7	4	4	"phtD"	"44N_term_O9"	0	463	2733	2209
7	5	4	"phpA"	"27N_term_C13"	0	464	17301	16829
7	6	4	"srtA"	"64N_term_wCS_G13"	0	465	3390	2976
7	7	4	"adcA"	"23Lip_C1"	0	466	1767	1397
7	8	4	"sp_2093"	"76N_term_G1"	0	467	1297	975
7	9	4	"comB"	"54N_term_K1"	0	468	1080	783
7	1	5	"srtA"	"64N_term_wCS_G13"	0	469	3603	3181
7	2	5	"adcA"	"23Lip_C1"	0	470	1815	1263
7	3	5	"sp_2093"	"76N_term_G1"	0	471	1381	793
7	4	5	"comB"	"54N_term_K1"	0	472	1029	445
7	5	5	"pspA"	"4N_term_O1"	0	473	2003	1436
7	6	5	"pbpX"	"41N_term_C5"	0	474	1934	1440
7	7	5	"pbpA"	"9N_term_G5"	0	475	764	335
7	8	5	"spr0334"	"42Cyt_TMH_K5"	0	476	3603	3241
7	9	5	"cbpF"	"74N_term_wCS_O5"	0	477	1368	1045
7	1	6	"pbpX"	"41N_term_C5"	0	478	2060	1652
7	2	6	"pbpA"	"9N_term_G5"	0	479	960	373
7	3	6	"spr0334"	"42Cyt_TMH_K5"	0	480	3541	2891
7	4	6	"cbpF"	"74N_term_wCS_O5"	0	481	1431	757
7	5	6	"spr0693"	"34N_term_C9"	0	482	10448	9754
7	6	6	"ezrA"	"75N_term_G9"	0	483	2147	1503
7	7	6	"pepXP"	"72N_term_K9"	0	484	2098	1568
7	8	6	"phtD"	"44N_term_O9"	0	485	2379	1942
7	9	6	"phpA"	"27N_term_C13"	0	486	20218	19845
7	1	7	"ezrA"	"75N_term_G9"	0	487	1935	1550
7	2	7	"pepXP"	"72N_term_K9"	0	488	1979	1376
7	3	7	"phtD"	"44N_term_O9"	0	489	2276	1584
7	4	7	"phpA"	"27N_term_C13"	0	490	16275	15538
7	5	7	"srtA"	"64N_term_wCS_G13"	0	491	3955	3219
7	6	7	"adcA"	"23Lip_C1"	0	492	2053	1343
7	7	7	"sp_2093"	"76N_term_G1"	0	493	1535	927
7	8	7	"comB"	"54N_term_K1"	0	494	1047	539
7	9	7	"pspA"	"4N_term_O1"	0	495	2014	1607
7	1	8	"adcA"	"23Lip_C1"	0	496	1331	956
7	2	8	"sp_2093"	"76N_term_G1"	0	497	1322	721
7	3	8	"comB"	"54N_term_K1"	0	498	1202	482
7	4	8	"pspA"	"4N_term_O1"	0	499	2149	1353
7	5	8	"pbpX"	"41N_term_C5"	0	500	2165	1342
7	6	8	"pbpA"	"9N_term_G5"	0	501	1150	333
7	7	8	"spr0334"	"42Cyt_TMH_K5"	0	502	3848	3058
7	8	8	"cbpF"	"74N_term_wCS_O5"	0	503	1610	939
7	9	8	"spr0693"	"34N_term_C9"	0	504	12389	11905
8	1	1	"pbp1b"	"47Cyt_TMH_P5"	0	505	3266	3189
8	2	1	"pcpA"	"62N_term_wCS_D9"	0	506	252	185
8	3	1	"sphtra"	"8N_term_H9"	0	507	466	397
8	4	1	"cps4C"	"97Mult_L9"	0	508	534	458
8	5	1	"rrgB"	"95Mult_P9"	0	509	1785	-1823
8	6	1	"TMP"	"96Mult_D13"	0	510	1766	1673
8	7	1	"LambdaSa04"	"94Mult_H13"	-50	511	165	68
8	8	1	"Buffer"	"Normaliz_L13"	-50	512	72	1
8	9	1	"Buffer"	"Normaliz_P13"	-50	513	70	2
8	1	2	"TMP"	"96Mult_D13"	0	514	524	444
8	2	2	"LambdaSa04"	"94Mult_H13"	-50	515	106	39
8	3	2	"potD"	"65N_term_D1"	0	516	1961	1892
8	4	2	"pgdA"	"40N_term_H1"	0	517	6768	6483
8	5	2	"spr1370"	"38Cyt_TMH_L1"	0	518	9045	2820
8	6	2	"spr1418"	"82N_term_P1"	0	519	3286	1197
8	7	2	"stkP"	"67Cyt_TMH_D5"	0	520	4308	3653
8	8	2	"spr1584"	"83N_term_H5"	0	521	4128	3377
8	9	2	"pbp2A"	"53N_term_L5"	0	522	4030	2300
8	1	3	"spr1418"	"82N_term_P1"	0	523	3877	3794
8	2	3	"stkP"	"67Cyt_TMH_D5"	0	524	4385	4318
8	3	3	"spr1584"	"83N_term_H5"	0	525	2219	2153
8	4	3	"pbp2A"	"53N_term_L5"	0	526	1830	1760
8	5	3	"pbp1b"	"47Cyt_TMH_P5"	0	527	2035	1944
8	6	3	"pcpA"	"62N_term_wCS_D9"	0	528	177	-87
8	7	3	"sphtra"	"8N_term_H9"	-50	529	296	-26
8	8	3	"cps4C"	"97Mult_L9"	0	530	589	264
8	9	3	"rrgB"	"95Mult_P9"	0	531	266	180
8	1	4	"pcpA"	"62N_term_wCS_D9"	0	532	238	154
8	2	4	"sphtra"	"8N_term_H9"	0	533	200	134
8	3	4	"cps4C"	"97Mult_L9"	0	534	494	425
8	4	4	"rrgB"	"95Mult_P9"	0	535	203	128
8	5	4	"TMP"	"96Mult_D13"	0	536	466	400
8	6	4	"LambdaSa04"	"94Mult_H13"	-50	537	99	33
8	7	4	"potD"	"65N_term_D1"	0	538	1978	1905
8	8	4	"pgdA"	"40N_term_H1"	0	539	2354	2280
8	9	4	"spr1370"	"38Cyt_TMH_L1"	0	540	13525	13440
8	1	5	"LambdaSa04"	"94Mult_H13"	0	541	114	34
8	2	5	"potD"	"65N_term_D1"	0	542	2150	2084
8	3	5	"pgdA"	"40N_term_H1"	0	543	2299	2225
8	4	5	"spr1370"	"38Cyt_TMH_L1"	0	544	16301	16213
8	5	5	"spr1418"	"82N_term_P1"	0	545	2779	2713
8	6	5	"stkP"	"67Cyt_TMH_D5"	0	546	3636	3567
8	7	5	"spr1584"	"83N_term_H5"	0	547	2200	2094
8	8	5	"pbp2A"	"53N_term_L5"	0	548	1755	1652
8	9	5	"pbp1b"	"47Cyt_TMH_P5"	0	549	1930	1811
8	1	6	"stkP"	"67Cyt_TMH_D5"	0	550	4233	4158
8	2	6	"spr1584"	"83N_term_H5"	0	551	2233	2168
8	3	6	"pbp2A"	"53N_term_L5"	0	552	1998	1929
8	4	6	"pbp1b"	"47Cyt_TMH_P5"	0	553	2083	2011
8	5	6	"pcpA"	"62N_term_wCS_D9"	0	554	219	157
8	6	6	"sphtra"	"8N_term_H9"	0	555	174	107
8	7	6	"cps4C"	"97Mult_L9"	0	556	414	302
8	8	6	"rrgB"	"95Mult_P9"	0	557	215	107
8	9	6	"TMP"	"96Mult_D13"	0	558	493	405
8	1	7	"sphtra"	"8N_term_H9"	0	559	203	130
8	2	7	"cps4C"	"97Mult_L9"	0	560	505	438
8	3	7	"rrgB"	"95Mult_P9"	0	561	255	185
8	4	7	"TMP"	"96Mult_D13"	0	562	469	402
8	5	7	"LambdaSa04"	"94Mult_H13"	-50	563	108	45
8	6	7	"potD"	"65N_term_D1"	0	564	1960	1891
8	7	7	"pgdA"	"40N_term_H1"	0	565	2108	2021
8	8	7	"spr1370"	"38Cyt_TMH_L1"	0	566	13948	13828
8	9	7	"spr1418"	"82N_term_P1"	0	567	2809	2703
8	1	8	"potD"	"65N_term_D1"	0	568	2313	2242
8	2	8	"pgdA"	"40N_term_H1"	0	569	2285	2207
8	3	8	"spr1370"	"38Cyt_TMH_L1"	0	570	16359	16267
8	4	8	"spr1418"	"82N_term_P1"	0	571	2696	2627
8	5	8	"stkP"	"67Cyt_TMH_D5"	0	572	3612	3545
8	6	8	"spr1584"	"83N_term_H5"	0	573	1991	1919
8	7	8	"pbp2A"	"53N_term_L5"	0	574	1633	1527
8	8	8	"pbp1b"	"47Cyt_TMH_P5"	0	575	1836	1699
8	9	8	"pcpA"	"62N_term_wCS_D9"	0	576	263	166
