# Supplementary material for: Data in support of proteomic analysis of pneumococcal pediatric clinical isolates to construct a protein array
Source: Data Brief. 2016 Feb 5;6:917–22. doi: 10.1016/j.dib.2016.01.057 (PMC4758182; doi:10.1016/j.dib.2016.01.057)
Supplement: Supplementary file 4 — Supplementary material [file mmc4.zip › Protein array raw data/IgG/C2_Sv22bis_IgG-Cy3.txt]

ATF	1.0
31	9    
"Type=GenePix Export 3"
"DateTime=2014/06/05 14:07:18"
"Settings=C:\Documents and Settings\Usuario\Escritorio\Datos Usuarios\Alfonso\Resultados ensayo\Junio 2014\Escaneado_5-6-14\Suero v22bis\Sv22bis_IgG-Cy3.gps"
"GalFile=C:\Documents and Settings\Usuario\Escritorio\Datos Usuarios\Alfonso\Gals\Gal_Alfonso.2.gal"
"PixelSize=5"
"Wavelengths=n/a	532"
"ImageFiles=n/a	C:\Documents and Settings\Usuario\Escritorio\Datos Usuarios\Alfonso\Resultados ensayo\Junio 2014\Escaneado_5-6-14\Suero v22bis\Sv22bis_IgG-Cy3.tif 1"
"NormalizationMethod=None"
"NormalizationFactors=n/a	1"
"JpegImage="
"StdDev=Type 1"
"RatioFormulations=W1/W2 (/532)"
"Barcode="
"BackgroundSubtraction=LocalFeature"
"ImageOrigin=0, 0"
"JpegOrigin=3350, 1920"
"Creator=GenePix Pro 4.1.1.4"
"Scanner=GenePix 4000B [92870]"
"FocusPosition=0"
"Temperature=31.94"
"LinesAveraged=1"
"Comment="
"PMTGain=n/a	400"
"ScanPower=n/a	100"
"LaserPower=n/a	3.51"
"LaserOnTime=n/a	43640"
"Filters=n/a	"
"ScanRegion=600,360,3840,1752"
"Supplier=BioRobotics"
"ArrayerSoftwareName=TAS Application Suite (MicroGrid II)"
"ArrayerSoftwareVersion=2.2.2.5"
"Block"	"Column"	"Row"	"Name"	"ID"	"Flags"	"Index"	"F532 Median"	"F532 Median - B532"
1	1	1	"ABC_N/P"	"90Mult_M8"	0	1	853	676
1	2	1	"spr1221"	"99Mult_A12"	0	2	842	633
1	3	1	"spr1403"	"91Mult_E12"	0	3	839	728
1	4	1	"spr1496"	"92Mult_I12"	0	4	395	275
1	5	1	"ABC_NP"	"100Mult_M12"	0	5	1179	1064
1	6	1	"SP_0462"	"77CellW_A16"	0	6	2139	2028
1	7	1	"SP_0464"	"81CellW_E16"	0	7	804	699
1	8	1	"Buffer"	"Normaliz_I16"	-50	8	89	-1
1	9	1	"Buffer"	"Normaliz_M16"	-50	9	89	-1
1	1	2	"SP_0462"	"77CellW_A16"	0	10	1818	1671
1	2	2	"SP_0464"	"81CellW_E16"	0	11	1032	626
1	3	2	"fstH"	"84Mult_A4"	0	12	1818	1468
1	4	2	"comA"	"85Mult_E4"	0	13	673	258
1	5	2	"zmpB"	"86Mult_I4"	0	14	634	-190
1	6	2	"spr0601"	"98Mult_M4"	-50	15	1496	462
1	7	2	"celB"	"87Mult_A8"	0	16	974	-35
1	8	2	"iga"	"88Mult_E8"	0	17	3713	3602
1	9	2	"glnP"	"89Mult_I8"	0	18	614	514
1	1	3	"spr0601"	"98Mult_M4"	0	19	484	351
1	2	3	"celB"	"87Mult_A8"	0	20	295	40
1	3	3	"iga"	"88Mult_E8"	0	21	2245	2124
1	4	3	"glnP"	"89Mult_I8"	0	22	264	141
1	5	3	"ABC_N/P"	"90Mult_M8"	0	23	334	206
1	6	3	"spr1221"	"99Mult_A12"	0	24	708	547
1	7	3	"spr1403"	"91Mult_E12"	0	25	966	643
1	8	3	"spr1496"	"92Mult_I12"	0	26	470	338
1	9	3	"ABC_NP"	"100Mult_M12"	0	27	2357	2241
1	1	4	"spr1221"	"99Mult_A12"	0	28	582	451
1	2	4	"spr1403"	"91Mult_E12"	0	29	662	519
1	3	4	"spr1496"	"92Mult_I12"	0	30	358	234
1	4	4	"ABC_NP"	"100Mult_M12"	0	31	1307	1176
1	5	4	"SP_0462"	"77CellW_A16"	0	32	1413	1269
1	6	4	"SP_0464"	"81CellW_E16"	-50	33	576	324
1	7	4	"fstH"	"84Mult_A4"	0	34	1731	1171
1	8	4	"comA"	"85Mult_E4"	0	35	1144	29
1	9	4	"zmpB"	"86Mult_I4"	0	36	1126	-398
1	1	5	"SP_0464"	"81CellW_E16"	0	37	1014	880
1	2	5	"fstH"	"84Mult_A4"	0	38	1989	1785
1	3	5	"comA"	"85Mult_E4"	0	39	545	349
1	4	5	"zmpB"	"86Mult_I4"	-50	40	1663	1015
1	5	5	"spr0601"	"98Mult_M4"	-50	41	1457	625
1	6	5	"celB"	"87Mult_A8"	-50	42	918	277
1	7	5	"iga"	"88Mult_E8"	0	43	2456	2022
1	8	5	"glnP"	"89Mult_I8"	0	44	404	81
1	9	5	"ABC_N/P"	"90Mult_M8"	0	45	442	346
1	1	6	"celB"	"87Mult_A8"	0	46	489	349
1	2	6	"iga"	"88Mult_E8"	0	47	1672	1528
1	3	6	"glnP"	"89Mult_I8"	0	48	295	182
1	4	6	"ABC_N/P"	"90Mult_M8"	0	49	423	299
1	5	6	"spr1221"	"99Mult_A12"	0	50	589	329
1	6	6	"spr1403"	"91Mult_E12"	0	51	632	278
1	7	6	"spr1496"	"92Mult_I12"	0	52	336	77
1	8	6	"ABC_NP"	"100Mult_M12"	0	53	1412	1310
1	9	6	"SP_0462"	"77CellW_A16"	0	54	2394	2287
1	1	7	"spr1403"	"91Mult_E12"	0	55	995	878
1	2	7	"spr1496"	"92Mult_I12"	0	56	381	268
1	3	7	"ABC_NP"	"100Mult_M12"	0	57	1595	1461
1	4	7	"SP_0462"	"77CellW_A16"	0	58	1764	1631
1	5	7	"SP_0464"	"81CellW_E16"	0	59	715	586
1	6	7	"fstH"	"84Mult_A4"	0	60	1652	1248
1	7	7	"comA"	"85Mult_E4"	0	61	860	391
1	8	7	"zmpB"	"86Mult_I4"	0	62	2663	2034
1	9	7	"spr0601"	"98Mult_M4"	0	63	1109	759
1	1	8	"fstH"	"84Mult_A4"	0	64	3149	2990
1	2	8	"comA"	"85Mult_E4"	0	65	789	667
1	3	8	"zmpB"	"86Mult_I4"	0	66	731	21
1	4	8	"spr0601"	"98Mult_M4"	0	67	894	419
1	5	8	"celB"	"87Mult_A8"	0	68	375	261
1	6	8	"iga"	"88Mult_E8"	0	69	1841	1724
1	7	8	"glnP"	"89Mult_I8"	0	70	425	293
1	8	8	"ABC_N/P"	"90Mult_M8"	0	71	466	354
1	9	8	"spr1221"	"99Mult_A12"	0	72	944	841
2	1	1	"lytB"	"31CellW_N8"	0	73	3002	2889
2	2	1	"prtA"	"20CellW_B12"	0	74	2538	2277
2	3	1	"bgaA"	"43CellW_F12"	0	75	2141	2025
2	4	1	"nanA"	"46CellW_J12"	-50	76	3217	1620
2	5	1	"spr1652/pfbA"	"25CellW_N12"	-50	77	3388	1943
2	6	1	"nisP"	"39CellW_B16"	-50	78	1307	1115
2	7	1	"spr1906"	"73CellW_F16"	0	79	358	256
2	8	1	"Buffer"	"Normaliz_J16"	-50	80	89	-5
2	9	1	"Buffer"	"Normaliz_N16"	-50	81	88	-11
2	1	2	"nisP"	"39CellW_B16"	-50	82	2563	1825
2	2	2	"spr1906"	"73CellW_F16"	0	83	391	-292
2	3	2	"psrP"	"71CellW_B4"	0	84	3902	2537
2	4	2	"pblB_nt"	"48CellW_F4"	-50	85	4613	261
2	5	2	"pblB_ct"	"49CellW_J4"	-50	86	5329	1069
2	6	2	"spr0075/pfbB"	"24CellW_N4"	-50	87	3321	990
2	7	2	"pulA"	"19CellW_B8"	-50	88	371	-131
2	8	2	"hysA"	"51CellW_F8"	-50	89	431	-120
2	9	2	"spr0328"	"26CellW_J8"	0	90	6110	5960
2	1	3	"spr0075/pfbB"	"24CellW_N4"	0	91	4126	2479
2	2	3	"pulA"	"19CellW_B8"	-50	92	364	-147
2	3	3	"hysA"	"51CellW_F8"	0	93	485	-62
2	4	3	"spr0328"	"26CellW_J8"	-50	94	841	-396
2	5	3	"lytB"	"31CellW_N8"	-50	95	878	-649
2	6	3	"prtA"	"20CellW_B12"	-50	96	498	-434
2	7	3	"bgaA"	"43CellW_F12"	-50	97	1322	-50
2	8	3	"nanA"	"46CellW_J12"	-50	98	1119	-869
2	9	3	"spr1652/pfbA"	"25CellW_N12"	-50	99	1414	310
2	1	4	"prtA"	"20CellW_B12"	-50	100	3104	2975
2	2	4	"bgaA"	"43CellW_F12"	-50	101	4523	1024
2	3	4	"nanA"	"46CellW_J12"	-50	102	3168	782
2	4	4	"spr1652/pfbA"	"25CellW_N12"	-50	103	2970	462
2	5	4	"nisP"	"39CellW_B16"	-50	104	440	307
2	6	4	"spr1906"	"73CellW_F16"	-50	105	295	69
2	7	4	"psrP"	"71CellW_B4"	-50	106	4304	2210
2	8	4	"pblB_nt"	"48CellW_F4"	-50	107	4674	156
2	9	4	"pblB_ct"	"49CellW_J4"	-50	108	5117	1345
2	1	5	"spr1906"	"73CellW_F16"	-50	109	357	249
2	2	5	"psrP"	"71CellW_B4"	-50	110	4450	886
2	3	5	"pblB_nt"	"48CellW_F4"	-50	111	5196	221
2	4	5	"pblB_ct"	"49CellW_J4"	-50	112	5973	941
2	5	5	"spr0075/pfbB"	"24CellW_N4"	-50	113	3760	742
2	6	5	"pulA"	"19CellW_B8"	0	114	362	166
2	7	5	"hysA"	"51CellW_F8"	-50	115	629	387
2	8	5	"spr0328"	"26CellW_J8"	-50	116	4877	920
2	9	5	"lytB"	"31CellW_N8"	-50	117	3221	2977
2	1	6	"pulA"	"19CellW_B8"	0	118	308	208
2	2	6	"hysA"	"51CellW_F8"	0	119	749	231
2	3	6	"spr0328"	"26CellW_J8"	-50	120	4429	2884
2	4	6	"lytB"	"31CellW_N8"	-50	121	4052	3040
2	5	6	"prtA"	"20CellW_B12"	0	122	742	-3
2	6	6	"bgaA"	"43CellW_F12"	-50	123	2619	2247
2	7	6	"nanA"	"46CellW_J12"	-50	124	2328	2021
2	8	6	"spr1652/pfbA"	"25CellW_N12"	-50	125	2609	2392
2	9	6	"nisP"	"39CellW_B16"	-50	126	1730	1614
2	1	7	"bgaA"	"43CellW_F12"	-50	127	2261	2134
2	2	7	"nanA"	"46CellW_J12"	-50	128	2241	653
2	3	7	"spr1652/pfbA"	"25CellW_N12"	-50	129	3211	729
2	4	7	"nisP"	"39CellW_B16"	0	130	384	232
2	5	7	"spr1906"	"73CellW_F16"	0	131	575	384
2	6	7	"psrP"	"71CellW_B4"	-50	132	4845	1282
2	7	7	"pblB_nt"	"48CellW_F4"	-50	133	4010	-132
2	8	7	"pblB_ct"	"49CellW_J4"	-50	134	5143	1545
2	9	7	"spr0075/pfbB"	"24CellW_N4"	-50	135	4591	2781
2	1	8	"psrP"	"71CellW_B4"	0	136	976	77
2	2	8	"pblB_nt"	"48CellW_F4"	-50	137	2514	1508
2	3	8	"pblB_ct"	"49CellW_J4"	-50	138	5567	2482
2	4	8	"spr0075/pfbB"	"24CellW_N4"	-50	139	3826	3420
2	5	8	"pulA"	"19CellW_B8"	0	140	273	131
2	6	8	"hysA"	"51CellW_F8"	0	141	511	368
2	7	8	"spr0328"	"26CellW_J8"	0	142	763	511
2	8	8	"lytB"	"31CellW_N8"	-50	143	2967	2824
2	9	8	"prtA"	"20CellW_B12"	-50	144	3429	3304
3	1	1	"nanB"	"58Secret_O8"	0	145	5501	5372
3	2	1	"spr1875"	"7Secret_C12"	0	146	4863	4695
3	3	1	"galU"	"21Secret_G12"	0	147	3208	2935
3	4	1	"cbpA"	"5Secret_K12"	0	148	3590	3221
3	5	1	"gsp_781"	"2Secret_O12"	0	149	20701	20556
3	6	1	"Control_1"	"C16"	0	150	244	133
3	7	1	"Control_2"	"G16"	0	151	570	476
3	8	1	"Buffer"	"Normaliz_K16"	-50	152	111	23
3	9	1	"Buffer"	"Normaliz_O16"	-50	153	89	6
3	1	2	"Control_1"	"C16"	0	154	291	185
3	2	2	"Control_2"	"G16"	0	155	276	159
3	3	2	"bloodAB"	"59Secret_C4"	0	156	3185	184
3	4	2	"strH"	"32Secret_G4"	0	157	6263	1114
3	5	2	"lysM"	"50Secret_K4"	0	158	3233	3033
3	6	2	"lytB"	"63Secret_O4"	0	159	5213	3266
3	7	2	"phtE"	"45Secret_C8"	0	160	2619	1763
3	8	2	"spr0931"	"36Secret_G8"	0	161	1975	1723
3	9	2	"lytC"	"56Secret_K8"	0	162	2246	2125
3	1	3	"lytB"	"63Secret_O4"	0	163	1818	1709
3	2	3	"phtE"	"45Secret_C8"	0	164	6667	6542
3	3	3	"spr0931"	"36Secret_G8"	0	165	2890	2700
3	4	3	"lytC"	"56Secret_K8"	0	166	3681	3353
3	5	3	"nanB"	"58Secret_O8"	0	167	5317	5174
3	6	3	"spr1875"	"7Secret_C12"	0	168	2994	71
3	7	3	"galU"	"21Secret_G12"	-50	169	4708	851
3	8	3	"cbpA"	"5Secret_K12"	0	170	1248	-47
3	9	3	"gsp_781"	"2Secret_O12"	0	171	12964	12498
3	1	4	"spr1875"	"7Secret_C12"	0	172	4226	4040
3	2	4	"galU"	"21Secret_G12"	0	173	3408	886
3	3	4	"cbpA"	"5Secret_K12"	0	174	3866	3725
3	4	4	"gsp_781"	"2Secret_O12"	0	175	22164	22037
3	5	4	"Control_1"	"C16"	0	176	332	223
3	6	4	"Control_2"	"G16"	0	177	423	305
3	7	4	"bloodAB"	"59Secret_C4"	-50	178	5012	619
3	8	4	"strH"	"32Secret_G4"	-50	179	5473	1167
3	9	4	"lysM"	"50Secret_K4"	0	180	4351	4262
3	1	5	"Control_2"	"G16"	0	181	1183	1008
3	2	5	"bloodAB"	"59Secret_C4"	0	182	2492	-193
3	3	5	"strH"	"32Secret_G4"	0	183	5188	1849
3	4	5	"lysM"	"50Secret_K4"	0	184	2833	2680
3	5	5	"lytB"	"63Secret_O4"	0	185	1974	1860
3	6	5	"phtE"	"45Secret_C8"	0	186	6969	6852
3	7	5	"spr0931"	"36Secret_G8"	0	187	2786	-432
3	8	5	"lytC"	"56Secret_K8"	-50	188	8341	4388
3	9	5	"nanB"	"58Secret_O8"	0	189	6339	6252
3	1	6	"phtE"	"45Secret_C8"	0	190	7395	7245
3	2	6	"spr0931"	"36Secret_G8"	0	191	2100	1924
3	3	6	"lytC"	"56Secret_K8"	0	192	2701	2550
3	4	6	"nanB"	"58Secret_O8"	0	193	5429	5302
3	5	6	"spr1875"	"7Secret_C12"	0	194	4779	4658
3	6	6	"galU"	"21Secret_G12"	0	195	2440	2251
3	7	6	"cbpA"	"5Secret_K12"	0	196	4327	2988
3	8	6	"gsp_781"	"2Secret_O12"	0	197	15290	15133
3	9	6	"Control_1"	"C16"	0	198	357	271
3	1	7	"galU"	"21Secret_G12"	0	199	2266	2010
3	2	7	"cbpA"	"5Secret_K12"	0	200	2902	2705
3	3	7	"gsp_781"	"2Secret_O12"	0	201	24656	24517
3	4	7	"Control_1"	"C16"	0	202	385	270
3	5	7	"Control_2"	"G16"	0	203	229	116
3	6	7	"bloodAB"	"59Secret_C4"	0	204	3176	-55
3	7	7	"strH"	"32Secret_G4"	-50	205	5003	1273
3	8	7	"lysM"	"50Secret_K4"	0	206	2023	1859
3	9	7	"lytB"	"63Secret_O4"	0	207	2496	2410
3	1	8	"bloodAB"	"59Secret_C4"	0	208	2645	2307
3	2	8	"strH"	"32Secret_G4"	0	209	5726	2364
3	3	8	"lysM"	"50Secret_K4"	0	210	3187	3033
3	4	8	"lytB"	"63Secret_O4"	0	211	2311	2194
3	5	8	"phtE"	"45Secret_C8"	0	212	7933	7805
3	6	8	"spr0931"	"36Secret_G8"	0	213	2616	2445
3	7	8	"lytC"	"56Secret_K8"	0	214	2875	2743
3	8	8	"nanB"	"58Secret_O8"	0	215	5828	5725
3	9	8	"spr1875"	"7Secret_C12"	0	216	5941	5835
4	1	1	"Control_10"	"P8"	-50	217	1210	1108
4	2	1	"Control_11"	"D12"	-50	218	4598	4483
4	3	1	"Control_12"	"H12"	0	219	284	187
4	4	1	"Buffer"	"Normaliz_L12"	-50	220	102	3
4	5	1	"Buffer"	"Normaliz_P12"	-50	221	91	-9
4	6	1	"Control+"	"Rango0.2_D16"	0	222	13476	13316
4	7	1	"Control+"	"Rango0.1_H16"	0	223	1199	1009
4	8	1	"Buffer"	"Normaliz_L16"	-50	224	115	-16
4	9	1	"Buffer"	"Normaliz_P16"	-50	225	136	12
4	1	2	"Control+"	"Rango0.2_D16"	0	226	16566	12949
4	2	2	"Control+"	"Rango0.1_H16"	0	227	1274	695
4	3	2	"Control_3"	"D4"	0	228	261	170
4	4	2	"Control_4"	"H4"	-50	229	107	7
4	5	2	"Control_5"	"L4"	-50	230	105	-10
4	6	2	"Control_6"	"P4"	-50	231	6656	6480
4	7	2	"Control_7"	"D8"	-50	232	4189	4027
4	8	2	"Control_8"	"H8"	-50	233	141	1
4	9	2	"Control_9"	"L8"	0	234	182	52
4	1	3	"Control_6"	"P4"	-50	235	209	93
4	2	3	"Control_7"	"D8"	0	236	262	155
4	3	3	"Control_8"	"H8"	-50	237	94	5
4	4	3	"Control_9"	"L8"	0	238	149	49
4	5	3	"Control_10"	"P8"	-50	239	202	78
4	6	3	"Control_11"	"D12"	-50	240	132	-16
4	7	3	"Control_12"	"H12"	0	241	360	232
4	8	3	"Buffer"	"Normaliz_L12"	-50	242	137	1
4	9	3	"Buffer"	"Normaliz_P12"	-50	243	138	11
4	1	4	"Control_11"	"D12"	-50	244	799	690
4	2	4	"Control_12"	"H12"	0	245	278	173
4	3	4	"Buffer"	"Normaliz_L12"	-50	246	96	0
4	4	4	"Buffer"	"Normaliz_P12"	-50	247	98	-8
4	5	4	"Control+"	"Rango0.2_D16"	0	248	15098	6922
4	6	4	"Control+"	"Rango0.1_H16"	0	249	2042	1539
4	7	4	"Control_3"	"D4"	0	250	331	214
4	8	4	"Control_4"	"H4"	-50	251	138	4
4	9	4	"Control_5"	"L4"	-50	252	153	13
4	1	5	"Control+"	"Rango0.1_H16"	0	253	12770	12594
4	2	5	"Control_3"	"D4"	-50	254	4790	4674
4	3	5	"Control_4"	"H4"	-50	255	105	6
4	4	5	"Control_5"	"L4"	-50	256	110	3
4	5	5	"Control_6"	"P4"	-50	257	133	-12
4	6	5	"Control_7"	"D8"	0	258	335	174
4	7	5	"Control_8"	"H8"	-50	259	137	10
4	8	5	"Control_9"	"L8"	0	260	238	96
4	9	5	"Control_10"	"P8"	0	261	451	299
4	1	6	"Control_7"	"D8"	0	262	1823	1719
4	2	6	"Control_8"	"H8"	-50	263	108	-4
4	3	6	"Control_9"	"L8"	0	264	170	71
4	4	6	"Control_10"	"P8"	0	265	234	126
4	5	6	"Control_11"	"D12"	-50	266	139	12
4	6	6	"Control_12"	"H12"	0	267	404	278
4	7	6	"Buffer"	"Normaliz_L12"	-50	268	133	-1
4	8	6	"Buffer"	"Normaliz_P12"	-50	269	136	-9
4	9	6	"Control+"	"Rango0.2_D16"	0	270	20989	20842
4	1	7	"Control_12"	"H12"	0	271	314	222
4	2	7	"Buffer"	"Normaliz_L12"	-50	272	107	7
4	3	7	"Buffer"	"Normaliz_P12"	-50	273	100	-4
4	4	7	"Control+"	"Rango0.2_D16"	0	274	14829	8095
4	5	7	"Control+"	"Rango0.1_H16"	0	275	1565	1396
4	6	7	"Control_3"	"D4"	0	276	403	291
4	7	7	"Control_4"	"H4"	-50	277	142	13
4	8	7	"Control_5"	"L4"	-50	278	145	-8
4	9	7	"Control_6"	"P4"	-50	279	151	6
4	1	8	"Control_3"	"D4"	0	280	230	134
4	2	8	"Control_4"	"H4"	0	281	135	38
4	3	8	"Control_5"	"L4"	-50	282	99	1
4	4	8	"Control_6"	"P4"	-50	283	5361	5245
4	5	8	"Control_7"	"D8"	-50	284	4233	4089
4	6	8	"Control_8"	"H8"	-50	285	129	6
4	7	8	"Control_9"	"L8"	-50	286	148	15
4	8	8	"Control_10"	"P8"	0	287	333	170
4	9	8	"Control_11"	"D12"	0	288	208	51
5	1	1	"GADPH"	"68Cyt_M7"	0	289	4305	4158
5	2	1	"abc_sbp_2"	"30Lip_A11"	0	290	4332	4184
5	3	1	"abc_sbp"	"29Lip_E11"	0	291	3264	3069
5	4	1	"spr0174"	"79Lip_I11"	0	292	2329	281
5	5	1	"aliA"	"10Lip_M11"	-50	293	2988	1146
5	6	1	"slrA"	"17Lip_A15"	-50	294	1471	642
5	7	1	"spr0747"	"37Lip_E15"	0	295	1255	1078
5	8	1	"Buffer"	"Normaliz_I15"	-50	296	153	22
5	9	1	"Buffer"	"Normaliz_M15"	-50	297	113	-5
5	1	2	"slrA"	"17Lip_A15"	0	298	3158	2999
5	2	2	"spr0747"	"37Lip_E15"	0	299	3888	3654
5	3	2	"spxB"	"13Cyt_A3"	0	300	3045	2854
5	4	2	"clpP"	"66Cyt_E3"	0	301	4113	2167
5	5	2	"pavA"	"69Cyt_I3"	-50	302	4911	609
5	6	2	"eno"	"14Cyt_M3"	-50	303	6224	1269
5	7	2	"PppA"	"70Cyt_A7"	0	304	2712	781
5	8	2	"ply"	"11Cyt_E7"	0	305	3430	2732
5	9	2	"lytA"	"12Cyt_I7"	0	306	3192	3065
5	1	3	"eno"	"14Cyt_M3"	0	307	4825	4682
5	2	3	"PppA"	"70Cyt_A7"	0	308	5351	5202
5	3	3	"ply"	"11Cyt_E7"	0	309	5982	5069
5	4	3	"lytA"	"12Cyt_I7"	-50	310	5500	1768
5	5	3	"GADPH"	"68Cyt_M7"	-50	311	5580	312
5	6	3	"abc_sbp_2"	"30Lip_A11"	-50	312	5840	142
5	7	3	"abc_sbp"	"29Lip_E11"	-50	313	5111	276
5	8	3	"spr0174"	"79Lip_I11"	-50	314	2848	456
5	9	3	"aliA"	"10Lip_M11"	-50	315	2244	-210
5	1	4	"abc_sbp_2"	"30Lip_A11"	0	316	3952	3816
5	2	4	"abc_sbp"	"29Lip_E11"	0	317	3460	3263
5	3	4	"spr0174"	"79Lip_I11"	0	318	2577	1758
5	4	4	"aliA"	"10Lip_M11"	0	319	2930	-214
5	5	4	"slrA"	"17Lip_A15"	-50	320	4582	-175
5	6	4	"spr0747"	"37Lip_E15"	-50	321	6221	482
5	7	4	"spxB"	"13Cyt_A3"	-50	322	5881	453
5	8	4	"clpP"	"66Cyt_E3"	0	323	5104	2615
5	9	4	"pavA"	"69Cyt_I3"	0	324	3969	1534
5	1	5	"spr0747"	"37Lip_E15"	0	325	3753	3628
5	2	5	"spxB"	"13Cyt_A3"	0	326	2646	2414
5	3	5	"clpP"	"66Cyt_E3"	0	327	3652	3509
5	4	5	"pavA"	"69Cyt_I3"	0	328	3282	1326
5	5	5	"eno"	"14Cyt_M3"	0	329	4547	1248
5	6	5	"PppA"	"70Cyt_A7"	-50	330	4939	358
5	7	5	"ply"	"11Cyt_E7"	-50	331	6415	1212
5	8	5	"lytA"	"12Cyt_I7"	-50	332	6145	1899
5	9	5	"GADPH"	"68Cyt_M7"	0	333	4521	2015
5	1	6	"PppA"	"70Cyt_A7"	0	334	4814	4690
5	2	6	"ply"	"11Cyt_E7"	0	335	6550	6399
5	3	6	"lytA"	"12Cyt_I7"	0	336	7439	7313
5	4	6	"GADPH"	"68Cyt_M7"	0	337	3945	3792
5	5	6	"abc_sbp_2"	"30Lip_A11"	0	338	3217	2726
5	6	6	"abc_sbp"	"29Lip_E11"	-50	339	3681	3056
5	7	6	"spr0174"	"79Lip_I11"	-50	340	4717	558
5	8	6	"aliA"	"10Lip_M11"	-50	341	4708	60
5	9	6	"slrA"	"17Lip_A15"	0	342	2864	-2016
5	1	7	"abc_sbp"	"29Lip_E11"	0	343	2668	2555
5	2	7	"spr0174"	"79Lip_I11"	0	344	1216	1094
5	3	7	"aliA"	"10Lip_M11"	0	345	1851	1733
5	4	7	"slrA"	"17Lip_A15"	0	346	2821	2682
5	5	7	"spr0747"	"37Lip_E15"	0	347	3469	3319
5	6	7	"spxB"	"13Cyt_A3"	0	348	2949	2809
5	7	7	"clpP"	"66Cyt_E3"	0	349	4070	3870
5	8	7	"pavA"	"69Cyt_I3"	0	350	3871	3702
5	9	7	"eno"	"14Cyt_M3"	0	351	6479	6313
5	1	8	"spxB"	"13Cyt_A3"	0	352	1729	1634
5	2	8	"clpP"	"66Cyt_E3"	0	353	2381	2281
5	3	8	"pavA"	"69Cyt_I3"	0	354	2299	2196
5	4	8	"eno"	"14Cyt_M3"	0	355	5197	5072
5	5	8	"PppA"	"70Cyt_A7"	0	356	6320	6180
5	6	8	"ply"	"11Cyt_E7"	0	357	8293	8169
5	7	8	"lytA"	"12Cyt_I7"	0	358	9230	9105
5	8	8	"GADPH"	"68Cyt_M7"	0	359	5185	5052
5	9	8	"abc_sbp_2"	"30Lip_A11"	0	360	6348	6198
6	1	1	"psaA"	"6Lip_N7"	0	361	15409	15279
6	2	1	"ABC_SBP"	"57Lip_B11"	0	362	11344	11215
6	3	1	"ABC_SBP"	"52Lip_F11"	0	363	5317	5182
6	4	1	"piuA"	"18Lip_J11"	0	364	5621	5442
6	5	1	"amiA"	"3Lip_N11"	0	365	6832	6514
6	6	1	"msmE"	"78Lip_B15"	0	366	9068	8735
6	7	1	"MalX"	"22Lip_F15"	-50	367	10082	9929
6	8	1	"Buffer"	"Normaliz_J15"	-50	368	178	34
6	9	1	"Buffer"	"Normaliz_N15"	-50	369	151	12
6	1	2	"msmE"	"78Lip_B15"	0	370	4365	4228
6	2	2	"MalX"	"22Lip_F15"	0	371	10621	10395
6	3	2	"prsA_ppmA"	"16Lip_B3"	0	372	12032	11862
6	4	2	"lmb"	"33Lip_F3"	0	373	7814	3256
6	5	2	"piaA"	"15Lip_J3"	0	374	7158	1221
6	6	2	"phtA"	"55Lip_N3"	-50	375	11727	1288
6	7	2	"glnH"	"28Lip_B7"	-50	376	10259	123
6	8	2	"pstS"	"80Lip_F7"	0	377	4750	4299
6	9	2	"aliB"	"1Lip_J7"	0	378	1219	871
6	1	3	"phtA"	"55Lip_N3"	0	379	19223	19085
6	2	3	"glnH"	"28Lip_B7"	0	380	5657	5511
6	3	3	"pstS"	"80Lip_F7"	0	381	3551	3398
6	4	3	"aliB"	"1Lip_J7"	0	382	2722	1234
6	5	3	"psaA"	"6Lip_N7"	0	383	10672	8682
6	6	3	"ABC_SBP"	"57Lip_B11"	-50	384	11907	1251
6	7	3	"ABC_SBP"	"52Lip_F11"	-50	385	9239	-475
6	8	3	"piuA"	"18Lip_J11"	-50	386	1425	170
6	9	3	"amiA"	"3Lip_N11"	-50	387	1376	364
6	1	4	"ABC_SBP"	"57Lip_B11"	0	388	9085	8952
6	2	4	"ABC_SBP"	"52Lip_F11"	0	389	4312	4165
6	3	4	"piuA"	"18Lip_J11"	0	390	5330	5161
6	4	4	"amiA"	"3Lip_N11"	0	391	2624	1126
6	5	4	"msmE"	"78Lip_B15"	0	392	2816	600
6	6	4	"MalX"	"22Lip_F15"	-50	393	11860	2188
6	7	4	"prsA_ppmA"	"16Lip_B3"	-50	394	9814	1476
6	8	4	"lmb"	"33Lip_F3"	-50	395	6796	3094
6	9	4	"piaA"	"15Lip_J3"	0	396	2565	570
6	1	5	"MalX"	"22Lip_F15"	0	397	10753	10624
6	2	5	"prsA_ppmA"	"16Lip_B3"	0	398	11236	11080
6	3	5	"lmb"	"33Lip_F3"	0	399	4540	4363
6	4	5	"piaA"	"15Lip_J3"	0	400	9100	8842
6	5	5	"phtA"	"55Lip_N3"	0	401	16745	16536
6	6	5	"glnH"	"28Lip_B7"	0	402	4755	4574
6	7	5	"pstS"	"80Lip_F7"	0	403	3292	2222
6	8	5	"aliB"	"1Lip_J7"	0	404	2422	1627
6	9	5	"psaA"	"6Lip_N7"	0	405	11629	11286
6	1	6	"glnH"	"28Lip_B7"	0	406	6162	6023
6	2	6	"pstS"	"80Lip_F7"	0	407	3418	3257
6	3	6	"aliB"	"1Lip_J7"	0	408	2407	2234
6	4	6	"psaA"	"6Lip_N7"	0	409	11941	11755
6	5	6	"ABC_SBP"	"57Lip_B11"	0	410	7593	7443
6	6	6	"ABC_SBP"	"52Lip_F11"	0	411	3700	3559
6	7	6	"piuA"	"18Lip_J11"	0	412	4480	4234
6	8	6	"amiA"	"3Lip_N11"	0	413	4651	4268
6	9	6	"msmE"	"78Lip_B15"	0	414	3222	3058
6	1	7	"ABC_SBP"	"52Lip_F11"	0	415	4780	4633
6	2	7	"piuA"	"18Lip_J11"	0	416	5799	5594
6	3	7	"amiA"	"3Lip_N11"	0	417	7986	7738
6	4	7	"msmE"	"78Lip_B15"	0	418	6997	6792
6	5	7	"MalX"	"22Lip_F15"	0	419	8686	8545
6	6	7	"prsA_ppmA"	"16Lip_B3"	0	420	11360	11219
6	7	7	"lmb"	"33Lip_F3"	0	421	4273	4094
6	8	7	"piaA"	"15Lip_J3"	0	422	9137	8869
6	9	7	"phtA"	"55Lip_N3"	0	423	14553	14384
6	1	8	"prsA_ppmA"	"16Lip_B3"	0	424	12506	12346
6	2	8	"lmb"	"33Lip_F3"	0	425	4745	4568
6	3	8	"piaA"	"15Lip_J3"	0	426	8854	8672
6	4	8	"phtA"	"55Lip_N3"	0	427	16676	16521
6	5	8	"glnH"	"28Lip_B7"	0	428	4761	4634
6	6	8	"pstS"	"80Lip_F7"	0	429	3164	3049
6	7	8	"aliB"	"1Lip_J7"	0	430	2203	2074
6	8	8	"psaA"	"6Lip_N7"	0	431	9274	9144
6	9	8	"ABC_SBP"	"57Lip_B11"	0	432	5219	5139
7	1	1	"cbpF"	"74N_term_wCS_O7"	0	433	2513	2290
7	2	1	"spr0693"	"34N_term_C11"	0	434	17824	17625
7	3	1	"ezrA"	"75N_term_G11"	0	435	3161	2941
7	4	1	"pepXP"	"72N_term_K11"	-50	436	12462	7657
7	5	1	"phtD"	"44N_term_O11"	-50	437	7181	3465
7	6	1	"phpA"	"27N_term_C15"	0	438	6769	5165
7	7	1	"srtA"	"64N_term_wCS_G15"	0	439	1653	1472
7	8	1	"Buffer"	"Normaliz_K15"	-50	440	195	27
7	9	1	"Buffer"	"Normaliz_O15"	-50	441	157	3
7	1	2	"phpA"	"27N_term_C15"	0	442	27970	27629
7	2	2	"srtA"	"64N_term_wCS_G15"	0	443	3589	2966
7	3	2	"adcA"	"23Lip_C3"	0	444	3269	361
7	4	2	"sp_2093"	"76N_term_G3"	0	445	7545	2339
7	5	2	"comB"	"54N_term_K3"	0	446	11656	7341
7	6	2	"pspA"	"4N_term_O3"	-50	447	2915	-161
7	7	2	"pbpX"	"41N_term_C7"	0	448	5071	3193
7	8	2	"pbpA"	"9N_term_G7"	0	449	1158	809
7	9	2	"spr0334"	"42Cyt_TMH_K7"	0	450	3280	3131
7	1	3	"pspA"	"4N_term_O3"	0	451	2868	2604
7	2	3	"pbpX"	"41N_term_C7"	0	452	3302	2898
7	3	3	"pbpA"	"9N_term_G7"	0	453	508	246
7	4	3	"spr0334"	"42Cyt_TMH_K7"	0	454	3563	3286
7	5	3	"cbpF"	"74N_term_wCS_O7"	0	455	13322	10313
7	6	3	"spr0693"	"34N_term_C11"	0	456	8456	4688
7	7	3	"ezrA"	"75N_term_G11"	-50	457	3598	472
7	8	3	"pepXP"	"72N_term_K11"	0	458	4885	2264
7	9	3	"phtD"	"44N_term_O11"	0	459	4311	4016
7	1	4	"spr0693"	"34N_term_C11"	0	460	14915	14674
7	2	4	"ezrA"	"75N_term_G11"	0	461	6823	6458
7	3	4	"pepXP"	"72N_term_K11"	0	462	3023	2811
7	4	4	"phtD"	"44N_term_O11"	0	463	3110	2850
7	5	4	"phpA"	"27N_term_C15"	0	464	23768	23373
7	6	4	"srtA"	"64N_term_wCS_G15"	0	465	7787	3764
7	7	4	"adcA"	"23Lip_C3"	-50	466	4922	1324
7	8	4	"sp_2093"	"76N_term_G3"	0	467	2610	-439
7	9	4	"comB"	"54N_term_K3"	-50	468	2600	2459
7	1	5	"srtA"	"64N_term_wCS_G15"	0	469	3327	2981
7	2	5	"adcA"	"23Lip_C3"	0	470	3028	2495
7	3	5	"sp_2093"	"76N_term_G3"	0	471	2828	2598
7	4	5	"comB"	"54N_term_K3"	0	472	1575	1235
7	5	5	"pspA"	"4N_term_O3"	0	473	2553	-340
7	6	5	"pbpX"	"41N_term_C7"	0	474	5653	657
7	7	5	"pbpA"	"9N_term_G7"	-50	475	5993	1667
7	8	5	"spr0334"	"42Cyt_TMH_K7"	0	476	3409	260
7	9	5	"cbpF"	"74N_term_wCS_O7"	0	477	6479	6327
7	1	6	"pbpX"	"41N_term_C7"	-50	478	2850	2567
7	2	6	"pbpA"	"9N_term_G7"	0	479	757	488
7	3	6	"spr0334"	"42Cyt_TMH_K7"	0	480	3321	3104
7	4	6	"cbpF"	"74N_term_wCS_O7"	0	481	1405	1082
7	5	6	"spr0693"	"34N_term_C11"	-50	482	11505	6618
7	6	6	"ezrA"	"75N_term_G11"	-50	483	5708	587
7	7	6	"pepXP"	"72N_term_K11"	0	484	3769	281
7	8	6	"phtD"	"44N_term_O11"	0	485	2877	242
7	9	6	"phpA"	"27N_term_C15"	0	486	27763	27578
7	1	7	"ezrA"	"75N_term_G11"	0	487	2850	2667
7	2	7	"pepXP"	"72N_term_K11"	0	488	2784	2608
7	3	7	"phtD"	"44N_term_O11"	0	489	3309	3123
7	4	7	"phpA"	"27N_term_C15"	0	490	27760	27486
7	5	7	"srtA"	"64N_term_wCS_G15"	0	491	2298	1908
7	6	7	"adcA"	"23Lip_C3"	0	492	3040	1645
7	7	7	"sp_2093"	"76N_term_G3"	0	493	1619	672
7	8	7	"comB"	"54N_term_K3"	0	494	1557	1364
7	9	7	"pspA"	"4N_term_O3"	0	495	2391	2236
7	1	8	"adcA"	"23Lip_C3"	0	496	1910	1750
7	2	8	"sp_2093"	"76N_term_G3"	0	497	1772	1629
7	3	8	"comB"	"54N_term_K3"	0	498	1451	1309
7	4	8	"pspA"	"4N_term_O3"	0	499	2276	2077
7	5	8	"pbpX"	"41N_term_C7"	0	500	2648	2478
7	6	8	"pbpA"	"9N_term_G7"	0	501	1133	977
7	7	8	"spr0334"	"42Cyt_TMH_K7"	0	502	3130	2977
7	8	8	"cbpF"	"74N_term_wCS_O7"	0	503	2320	2176
7	9	8	"spr0693"	"34N_term_C11"	0	504	19052	18910
8	1	1	"pbp1b"	"47Cyt_TMH_P7"	0	505	4885	4710
8	2	1	"pcpA"	"62N_term_wCS_D11"	-50	506	4547	4245
8	3	1	"sphtra"	"8N_term_H11"	-50	507	8687	8520
8	4	1	"cps4C"	"97Mult_L11"	-50	508	7979	7811
8	5	1	"rrgB"	"95Mult_P11"	0	509	2480	2238
8	6	1	"TMP"	"96Mult_D15"	0	510	2513	2248
8	7	1	"LambdaSa04"	"94Mult_H15"	0	511	351	159
8	8	1	"Buffer"	"Normaliz_L15"	-50	512	147	-3
8	9	1	"Buffer"	"Normaliz_P15"	0	513	265	118
8	1	2	"TMP"	"96Mult_D15"	0	514	1151	957
8	2	2	"LambdaSa04"	"94Mult_H15"	-50	515	4744	912
8	3	2	"potD"	"65N_term_D3"	-50	516	20275	7522
8	4	2	"pgdA"	"40N_term_H3"	-50	517	16149	-524
8	5	2	"spr1370"	"38Cyt_TMH_L3"	-50	518	3717	406
8	6	2	"spr1418"	"82N_term_P3"	0	519	5872	3922
8	7	2	"stkP"	"67Cyt_TMH_D7"	0	520	5172	3656
8	8	2	"spr1584"	"83N_term_H7"	0	521	5822	4624
8	9	2	"pbp2A"	"53N_term_L7"	0	522	3589	3194
8	1	3	"spr1418"	"82N_term_P3"	-50	523	10441	9229
8	2	3	"stkP"	"67Cyt_TMH_D7"	0	524	7114	2469
8	3	3	"spr1584"	"83N_term_H7"	0	525	4126	2243
8	4	3	"pbp2A"	"53N_term_L7"	-50	526	8891	-1188
8	5	3	"pbp1b"	"47Cyt_TMH_P7"	-50	527	12427	4958
8	6	3	"pcpA"	"62N_term_wCS_D11"	0	528	2351	60
8	7	3	"sphtra"	"8N_term_H11"	-50	529	2918	212
8	8	3	"cps4C"	"97Mult_L11"	0	530	1330	-485
8	9	3	"rrgB"	"95Mult_P11"	-50	531	1470	24
8	1	4	"pcpA"	"62N_term_wCS_D11"	0	532	2520	1943
8	2	4	"sphtra"	"8N_term_H11"	-50	533	4687	3276
8	3	4	"cps4C"	"97Mult_L11"	0	534	2100	1922
8	4	4	"rrgB"	"95Mult_P11"	0	535	440	-1065
8	5	4	"TMP"	"96Mult_D15"	-50	536	4064	2215
8	6	4	"LambdaSa04"	"94Mult_H15"	-50	537	797	-300
8	7	4	"potD"	"65N_term_D3"	0	538	11118	-1968
8	8	4	"pgdA"	"40N_term_H3"	0	539	16130	13056
8	9	4	"spr1370"	"38Cyt_TMH_L3"	0	540	18522	17189
8	1	5	"LambdaSa04"	"94Mult_H15"	0	541	575	385
8	2	5	"potD"	"65N_term_D3"	-50	542	7880	7458
8	3	5	"pgdA"	"40N_term_H3"	-50	543	14622	6991
8	4	5	"spr1370"	"38Cyt_TMH_L3"	-50	544	15868	2591
8	5	5	"spr1418"	"82N_term_P3"	-50	545	14287	9798
8	6	5	"stkP"	"67Cyt_TMH_D7"	0	546	5685	3159
8	7	5	"spr1584"	"83N_term_H7"	-50	547	7154	2668
8	8	5	"pbp2A"	"53N_term_L7"	-50	548	14713	8516
8	9	5	"pbp1b"	"47Cyt_TMH_P7"	0	549	2986	2703
8	1	6	"stkP"	"67Cyt_TMH_D7"	-50	550	6277	6015
8	2	6	"spr1584"	"83N_term_H7"	-50	551	6298	4772
8	3	6	"pbp2A"	"53N_term_L7"	-50	552	14172	6922
8	4	6	"pbp1b"	"47Cyt_TMH_P7"	-50	553	13459	1001
8	5	6	"pcpA"	"62N_term_wCS_D11"	-50	554	12703	7703
8	6	6	"sphtra"	"8N_term_H11"	0	555	2223	447
8	7	6	"cps4C"	"97Mult_L11"	0	556	2566	-368
8	8	6	"rrgB"	"95Mult_P11"	-50	557	5134	2233
8	9	6	"TMP"	"96Mult_D15"	0	558	1971	1726
8	1	7	"sphtra"	"8N_term_H11"	-50	559	3323	3103
8	2	7	"cps4C"	"97Mult_L11"	0	560	1446	1175
8	3	7	"rrgB"	"95Mult_P11"	-50	561	16597	16364
8	4	7	"TMP"	"96Mult_D15"	-50	562	9205	-294
8	5	7	"LambdaSa04"	"94Mult_H15"	-50	563	625	-967
8	6	7	"potD"	"65N_term_D3"	0	564	3287	1774
8	7	7	"pgdA"	"40N_term_H3"	0	565	16804	5655
8	8	7	"spr1370"	"38Cyt_TMH_L3"	-50	566	13339	7215
8	9	7	"spr1418"	"82N_term_P3"	0	567	7471	6238
8	1	8	"potD"	"65N_term_D3"	0	568	4000	3801
8	2	8	"pgdA"	"40N_term_H3"	0	569	3506	3254
8	3	8	"spr1370"	"38Cyt_TMH_L3"	-50	570	20439	20225
8	4	8	"spr1418"	"82N_term_P3"	-50	571	14452	14161
8	5	8	"stkP"	"67Cyt_TMH_D7"	0	572	6203	6036
8	6	8	"spr1584"	"83N_term_H7"	0	573	3652	3477
8	7	8	"pbp2A"	"53N_term_L7"	-50	574	13420	12059
8	8	8	"pbp1b"	"47Cyt_TMH_P7"	-50	575	12055	10706
8	9	8	"pcpA"	"62N_term_wCS_D11"	0	576	1499	1354
