# Supplementary material for: Data in support of proteomic analysis of pneumococcal pediatric clinical isolates to construct a protein array
Source: Data Brief. 2016 Feb 5;6:917–22. doi: 10.1016/j.dib.2016.01.057 (PMC4758182; doi:10.1016/j.dib.2016.01.057)
Supplement: Supplementary file 4 — Supplementary material [file mmc4.zip › Protein array raw data/IgG/C2_Sv31_IgG-Cy3.txt]

ATF	1.0
31	9    
"Type=GenePix Export 3"
"DateTime=2014/05/08 13:41:48"
"Settings=C:\Documents and Settings\Usuario\Escritorio\Datos Usuarios\Alfonso\Resultados ensayo\Mayo 2014\Escaneado_08-05-14\Suero v31\Sv31_IgG-Cy3.gps"
"GalFile=C:\Documents and Settings\Usuario\Escritorio\Datos Usuarios\Alfonso\Gals\Gal_Alfonso.2.gal"
"PixelSize=5"
"Wavelengths=n/a	532"
"ImageFiles=n/a	C:\Documents and Settings\Usuario\Escritorio\Datos Usuarios\Alfonso\Resultados ensayo\Mayo 2014\Escaneado_08-05-14\Suero v31\Sv31_IgG-Cy3.tif 1"
"NormalizationMethod=None"
"NormalizationFactors=n/a	1"
"JpegImage="
"StdDev=Type 1"
"RatioFormulations=W1/W2 (/532)"
"Barcode="
"BackgroundSubtraction=LocalFeature"
"ImageOrigin=0, 0"
"JpegOrigin=3330, 1975"
"Creator=GenePix Pro 4.1.1.4"
"Scanner=GenePix 4000B [92870]"
"FocusPosition=0"
"Temperature=31.15"
"LinesAveraged=1"
"Comment="
"PMTGain=n/a	400"
"ScanPower=n/a	100"
"LaserPower=n/a	3.75"
"LaserOnTime=n/a	43485"
"Filters=n/a	"
"ScanRegion=616,344,3816,1720"
"Supplier=BioRobotics"
"ArrayerSoftwareName=TAS Application Suite (MicroGrid II)"
"ArrayerSoftwareVersion=2.2.2.5"
"Block"	"Column"	"Row"	"Name"	"ID"	"Flags"	"Index"	"F532 Median"	"F532 Median - B532"
1	1	1	"ABC_N/P"	"90Mult_M8"	0	1	232	132
1	2	1	"spr1221"	"99Mult_A12"	0	2	410	304
1	3	1	"spr1403"	"91Mult_E12"	0	3	555	454
1	4	1	"spr1496"	"92Mult_I12"	0	4	381	273
1	5	1	"ABC_NP"	"100Mult_M12"	0	5	1049	921
1	6	1	"SP_0462"	"77CellW_A16"	0	6	2836	2621
1	7	1	"SP_0464"	"81CellW_E16"	0	7	706	507
1	8	1	"Buffer"	"Normaliz_I16"	-50	8	119	-4
1	9	1	"Buffer"	"Normaliz_M16"	-50	9	99	2
1	1	2	"SP_0462"	"77CellW_A16"	0	10	981	885
1	2	2	"SP_0464"	"81CellW_E16"	0	11	370	273
1	3	2	"fstH"	"84Mult_A4"	0	12	1756	1663
1	4	2	"comA"	"85Mult_E4"	0	13	354	260
1	5	2	"zmpB"	"86Mult_I4"	0	14	193	84
1	6	2	"spr0601"	"98Mult_M4"	-50	15	410	206
1	7	2	"celB"	"87Mult_A8"	0	16	821	670
1	8	2	"iga"	"88Mult_E8"	0	17	3315	3201
1	9	2	"glnP"	"89Mult_I8"	0	18	692	595
1	1	3	"spr0601"	"98Mult_M4"	0	19	317	219
1	2	3	"celB"	"87Mult_A8"	0	20	225	128
1	3	3	"iga"	"88Mult_E8"	0	21	1021	931
1	4	3	"glnP"	"89Mult_I8"	0	22	212	109
1	5	3	"ABC_N/P"	"90Mult_M8"	0	23	232	97
1	6	3	"spr1221"	"99Mult_A12"	0	24	673	468
1	7	3	"spr1403"	"91Mult_E12"	0	25	1604	1424
1	8	3	"spr1496"	"92Mult_I12"	0	26	682	520
1	9	3	"ABC_NP"	"100Mult_M12"	0	27	3744	3587
1	1	4	"spr1221"	"99Mult_A12"	0	28	396	302
1	2	4	"spr1403"	"91Mult_E12"	0	29	338	242
1	3	4	"spr1496"	"92Mult_I12"	0	30	215	122
1	4	4	"ABC_NP"	"100Mult_M12"	0	31	1178	1066
1	5	4	"SP_0462"	"77CellW_A16"	0	32	702	572
1	6	4	"SP_0464"	"81CellW_E16"	0	33	394	254
1	7	4	"fstH"	"84Mult_A4"	0	34	1373	1196
1	8	4	"comA"	"85Mult_E4"	0	35	683	545
1	9	4	"zmpB"	"86Mult_I4"	0	36	298	139
1	1	5	"SP_0464"	"81CellW_E16"	0	37	402	309
1	2	5	"fstH"	"84Mult_A4"	0	38	1670	1577
1	3	5	"comA"	"85Mult_E4"	0	39	324	229
1	4	5	"zmpB"	"86Mult_I4"	-50	40	199	90
1	5	5	"spr0601"	"98Mult_M4"	0	41	287	187
1	6	5	"celB"	"87Mult_A8"	0	42	226	121
1	7	5	"iga"	"88Mult_E8"	0	43	940	841
1	8	5	"glnP"	"89Mult_I8"	-50	44	516	420
1	9	5	"ABC_N/P"	"90Mult_M8"	0	45	218	115
1	1	6	"celB"	"87Mult_A8"	0	46	261	172
1	2	6	"iga"	"88Mult_E8"	0	47	1129	1041
1	3	6	"glnP"	"89Mult_I8"	0	48	197	104
1	4	6	"ABC_N/P"	"90Mult_M8"	0	49	214	114
1	5	6	"spr1221"	"99Mult_A12"	0	50	385	277
1	6	6	"spr1403"	"91Mult_E12"	0	51	369	257
1	7	6	"spr1496"	"92Mult_I12"	0	52	218	116
1	8	6	"ABC_NP"	"100Mult_M12"	0	53	725	624
1	9	6	"SP_0462"	"77CellW_A16"	0	54	976	872
1	1	7	"spr1403"	"91Mult_E12"	0	55	563	475
1	2	7	"spr1496"	"92Mult_I12"	0	56	247	156
1	3	7	"ABC_NP"	"100Mult_M12"	0	57	1414	1316
1	4	7	"SP_0462"	"77CellW_A16"	0	58	930	826
1	5	7	"SP_0464"	"81CellW_E16"	0	59	317	211
1	6	7	"fstH"	"84Mult_A4"	0	60	1583	1474
1	7	7	"comA"	"85Mult_E4"	0	61	339	227
1	8	7	"zmpB"	"86Mult_I4"	0	62	203	95
1	9	7	"spr0601"	"98Mult_M4"	0	63	342	233
1	1	8	"fstH"	"84Mult_A4"	0	64	1698	1606
1	2	8	"comA"	"85Mult_E4"	0	65	427	332
1	3	8	"zmpB"	"86Mult_I4"	0	66	196	99
1	4	8	"spr0601"	"98Mult_M4"	0	67	331	229
1	5	8	"celB"	"87Mult_A8"	0	68	290	182
1	6	8	"iga"	"88Mult_E8"	0	69	1163	1056
1	7	8	"glnP"	"89Mult_I8"	0	70	239	130
1	8	8	"ABC_N/P"	"90Mult_M8"	0	71	258	143
1	9	8	"spr1221"	"99Mult_A12"	0	72	478	359
2	1	1	"lytB"	"31CellW_N8"	0	73	5523	5316
2	2	1	"prtA"	"20CellW_B12"	0	74	5101	4892
2	3	1	"bgaA"	"43CellW_F12"	0	75	2564	2369
2	4	1	"nanA"	"46CellW_J12"	-50	76	2164	1983
2	5	1	"spr1652/pfbA"	"25CellW_N12"	-50	77	2284	2104
2	6	1	"nisP"	"39CellW_B16"	0	78	440	236
2	7	1	"spr1906"	"73CellW_F16"	0	79	1901	1559
2	8	1	"Buffer"	"Normaliz_J16"	-50	80	198	-10
2	9	1	"Buffer"	"Normaliz_N16"	-50	81	225	7
2	1	2	"nisP"	"39CellW_B16"	-50	82	2830	2573
2	2	2	"spr1906"	"73CellW_F16"	0	83	1074	530
2	3	2	"psrP"	"71CellW_B4"	-50	84	2340	1128
2	4	2	"pblB_nt"	"48CellW_F4"	-50	85	5016	1793
2	5	2	"pblB_ct"	"49CellW_J4"	-50	86	7694	5211
2	6	2	"spr0075/pfbB"	"24CellW_N4"	-50	87	3779	2242
2	7	2	"pulA"	"19CellW_B8"	0	88	768	238
2	8	2	"hysA"	"51CellW_F8"	0	89	2071	1769
2	9	2	"spr0328"	"26CellW_J8"	0	90	3934	3580
2	1	3	"spr0075/pfbB"	"24CellW_N4"	0	91	11474	10562
2	2	3	"pulA"	"19CellW_B8"	0	92	669	422
2	3	3	"hysA"	"51CellW_F8"	0	93	588	388
2	4	3	"spr0328"	"26CellW_J8"	0	94	801	-339
2	5	3	"lytB"	"31CellW_N8"	0	95	660	162
2	6	3	"prtA"	"20CellW_B12"	0	96	2004	1786
2	7	3	"bgaA"	"43CellW_F12"	-50	97	2138	1485
2	8	3	"nanA"	"46CellW_J12"	-50	98	1650	712
2	9	3	"spr1652/pfbA"	"25CellW_N12"	-50	99	1667	1333
2	1	4	"prtA"	"20CellW_B12"	0	100	1408	1140
2	2	4	"bgaA"	"43CellW_F12"	0	101	889	151
2	3	4	"nanA"	"46CellW_J12"	0	102	631	-66
2	4	4	"spr1652/pfbA"	"25CellW_N12"	0	103	1144	50
2	5	4	"nisP"	"39CellW_B16"	-50	104	1268	1064
2	6	4	"spr1906"	"73CellW_F16"	0	105	777	428
2	7	4	"psrP"	"71CellW_B4"	-50	106	4115	2219
2	8	4	"pblB_nt"	"48CellW_F4"	-50	107	3784	1463
2	9	4	"pblB_ct"	"49CellW_J4"	0	108	2068	1669
2	1	5	"spr1906"	"73CellW_F16"	0	109	1073	816
2	2	5	"psrP"	"71CellW_B4"	-50	110	2708	143
2	3	5	"pblB_nt"	"48CellW_F4"	-50	111	5358	2315
2	4	5	"pblB_ct"	"49CellW_J4"	-50	112	6240	2468
2	5	5	"spr0075/pfbB"	"24CellW_N4"	-50	113	7938	4692
2	6	5	"pulA"	"19CellW_B8"	0	114	503	82
2	7	5	"hysA"	"51CellW_F8"	0	115	627	19
2	8	5	"spr0328"	"26CellW_J8"	0	116	854	533
2	9	5	"lytB"	"31CellW_N8"	0	117	799	576
2	1	6	"pulA"	"19CellW_B8"	0	118	563	330
2	2	6	"hysA"	"51CellW_F8"	0	119	650	78
2	3	6	"spr0328"	"26CellW_J8"	0	120	977	473
2	4	6	"lytB"	"31CellW_N8"	0	121	670	-576
2	5	6	"prtA"	"20CellW_B12"	0	122	1516	243
2	6	6	"bgaA"	"43CellW_F12"	-50	123	2143	1586
2	7	6	"nanA"	"46CellW_J12"	-50	124	1666	1144
2	8	6	"spr1652/pfbA"	"25CellW_N12"	-50	125	2156	1944
2	9	6	"nisP"	"39CellW_B16"	0	126	805	596
2	1	7	"bgaA"	"43CellW_F12"	-50	127	2083	1849
2	2	7	"nanA"	"46CellW_J12"	-50	128	717	495
2	3	7	"spr1652/pfbA"	"25CellW_N12"	-50	129	2043	1835
2	4	7	"nisP"	"39CellW_B16"	-50	130	377	176
2	5	7	"spr1906"	"73CellW_F16"	0	131	1216	1006
2	6	7	"psrP"	"71CellW_B4"	-50	132	4359	2269
2	7	7	"pblB_nt"	"48CellW_F4"	-50	133	5565	2472
2	8	7	"pblB_ct"	"49CellW_J4"	0	134	3709	1282
2	9	7	"spr0075/pfbB"	"24CellW_N4"	0	135	2669	-1349
2	1	8	"psrP"	"71CellW_B4"	-50	136	1950	1693
2	2	8	"pblB_nt"	"48CellW_F4"	-50	137	1328	1058
2	3	8	"pblB_ct"	"49CellW_J4"	-50	138	5718	5409
2	4	8	"spr0075/pfbB"	"24CellW_N4"	-50	139	2783	2551
2	5	8	"pulA"	"19CellW_B8"	-50	140	340	136
2	6	8	"hysA"	"51CellW_F8"	0	141	602	381
2	7	8	"spr0328"	"26CellW_J8"	0	142	803	485
2	8	8	"lytB"	"31CellW_N8"	0	143	615	402
2	9	8	"prtA"	"20CellW_B12"	0	144	7853	7614
3	1	1	"nanB"	"58Secret_O8"	0	145	3134	2934
3	2	1	"spr1875"	"7Secret_C12"	0	146	6605	6393
3	3	1	"galU"	"21Secret_G12"	0	147	2557	2372
3	4	1	"cbpA"	"5Secret_K12"	0	148	2875	2694
3	5	1	"gsp_781"	"2Secret_O12"	0	149	20184	19998
3	6	1	"Control_1"	"C16"	0	150	2616	2416
3	7	1	"Control_2"	"G16"	0	151	254	49
3	8	1	"Buffer"	"Normaliz_K16"	-50	152	235	23
3	9	1	"Buffer"	"Normaliz_O16"	-50	153	217	6
3	1	2	"Control_1"	"C16"	0	154	1639	1464
3	2	2	"Control_2"	"G16"	0	155	231	-22
3	3	2	"bloodAB"	"59Secret_C4"	0	156	2455	2193
3	4	2	"strH"	"32Secret_G4"	0	157	7079	6770
3	5	2	"lysM"	"50Secret_K4"	0	158	614	78
3	6	2	"lytB"	"63Secret_O4"	0	159	3074	2084
3	7	2	"phtE"	"45Secret_C8"	0	160	3899	3408
3	8	2	"spr0931"	"36Secret_G8"	0	161	3432	2929
3	9	2	"lytC"	"56Secret_K8"	0	162	4000	3740
3	1	3	"lytB"	"63Secret_O4"	0	163	1479	1353
3	2	3	"phtE"	"45Secret_C8"	0	164	3099	2895
3	3	3	"spr0931"	"36Secret_G8"	0	165	3695	3540
3	4	3	"lytC"	"56Secret_K8"	0	166	4727	3986
3	5	3	"nanB"	"58Secret_O8"	-50	167	3498	1379
3	6	3	"spr1875"	"7Secret_C12"	-50	168	2737	1545
3	7	3	"galU"	"21Secret_G12"	0	169	1523	401
3	8	3	"cbpA"	"5Secret_K12"	0	170	1427	234
3	9	3	"gsp_781"	"2Secret_O12"	0	171	20150	19758
3	1	4	"spr1875"	"7Secret_C12"	0	172	6438	6335
3	2	4	"galU"	"21Secret_G12"	0	173	2296	2185
3	3	4	"cbpA"	"5Secret_K12"	0	174	11673	11552
3	4	4	"gsp_781"	"2Secret_O12"	0	175	18410	18168
3	5	4	"Control_1"	"C16"	0	176	2778	2629
3	6	4	"Control_2"	"G16"	-50	177	113	1
3	7	4	"bloodAB"	"59Secret_C4"	0	178	2598	-227
3	8	4	"strH"	"32Secret_G4"	0	179	6085	2726
3	9	4	"lysM"	"50Secret_K4"	0	180	1504	1328
3	1	5	"Control_2"	"G16"	-50	181	181	69
3	2	5	"bloodAB"	"59Secret_C4"	0	182	1673	1556
3	3	5	"strH"	"32Secret_G4"	0	183	3482	3319
3	4	5	"lysM"	"50Secret_K4"	0	184	1069	894
3	5	5	"lytB"	"63Secret_O4"	0	185	1590	1468
3	6	5	"phtE"	"45Secret_C8"	0	186	3207	3107
3	7	5	"spr0931"	"36Secret_G8"	0	187	2244	1756
3	8	5	"lytC"	"56Secret_K8"	0	188	2002	1780
3	9	5	"nanB"	"58Secret_O8"	0	189	3369	3214
3	1	6	"phtE"	"45Secret_C8"	0	190	3208	3100
3	2	6	"spr0931"	"36Secret_G8"	0	191	2173	2049
3	3	6	"lytC"	"56Secret_K8"	0	192	1999	1861
3	4	6	"nanB"	"58Secret_O8"	0	193	3032	2815
3	5	6	"spr1875"	"7Secret_C12"	0	194	6414	6240
3	6	6	"galU"	"21Secret_G12"	0	195	2378	2240
3	7	6	"cbpA"	"5Secret_K12"	0	196	12386	12259
3	8	6	"gsp_781"	"2Secret_O12"	0	197	22097	21932
3	9	6	"Control_1"	"C16"	0	198	2540	2408
3	1	7	"galU"	"21Secret_G12"	0	199	2469	2350
3	2	7	"cbpA"	"5Secret_K12"	0	200	3213	3030
3	3	7	"gsp_781"	"2Secret_O12"	0	201	21205	21029
3	4	7	"Control_1"	"C16"	0	202	3172	2945
3	5	7	"Control_2"	"G16"	-50	203	199	10
3	6	7	"bloodAB"	"59Secret_C4"	0	204	2251	2075
3	7	7	"strH"	"32Secret_G4"	0	205	3945	3475
3	8	7	"lysM"	"50Secret_K4"	0	206	853	614
3	9	7	"lytB"	"63Secret_O4"	0	207	1770	1638
3	1	8	"bloodAB"	"59Secret_C4"	0	208	2393	2266
3	2	8	"strH"	"32Secret_G4"	0	209	6033	5805
3	3	8	"lysM"	"50Secret_K4"	0	210	1707	1498
3	4	8	"lytB"	"63Secret_O4"	0	211	1881	1682
3	5	8	"phtE"	"45Secret_C8"	0	212	3966	3780
3	6	8	"spr0931"	"36Secret_G8"	0	213	2786	2589
3	7	8	"lytC"	"56Secret_K8"	0	214	2812	2613
3	8	8	"nanB"	"58Secret_O8"	0	215	3621	3417
3	9	8	"spr1875"	"7Secret_C12"	0	216	8364	8170
4	1	1	"Control_10"	"P8"	0	217	299	140
4	2	1	"Control_11"	"D12"	0	218	1023	864
4	3	1	"Control_12"	"H12"	0	219	787	638
4	4	1	"Buffer"	"Normaliz_L12"	-50	220	138	2
4	5	1	"Buffer"	"Normaliz_P12"	-50	221	129	1
4	6	1	"Control+"	"Rango0.2_D16"	0	222	11459	11300
4	7	1	"Control+"	"Rango0.1_H16"	0	223	469	360
4	8	1	"Buffer"	"Normaliz_L16"	-50	224	75	1
4	9	1	"Buffer"	"Normaliz_P16"	-50	225	56	0
4	1	2	"Control+"	"Rango0.2_D16"	0	226	24944	24777
4	2	2	"Control+"	"Rango0.1_H16"	0	227	1909	1733
4	3	2	"Control_3"	"D4"	0	228	2203	2036
4	4	2	"Control_4"	"H4"	-50	229	153	0
4	5	2	"Control_5"	"L4"	-50	230	158	24
4	6	2	"Control_6"	"P4"	-50	231	115	-2
4	7	2	"Control_7"	"D8"	-50	232	131	43
4	8	2	"Control_8"	"H8"	-50	233	64	3
4	9	2	"Control_9"	"L8"	0	234	57	7
4	1	3	"Control_6"	"P4"	-50	235	166	3
4	2	3	"Control_7"	"D8"	0	236	338	148
4	3	3	"Control_8"	"H8"	-50	237	226	44
4	4	3	"Control_9"	"L8"	0	238	313	146
4	5	3	"Control_10"	"P8"	-50	239	230	88
4	6	3	"Control_11"	"D12"	-50	240	110	13
4	7	3	"Control_12"	"H12"	0	241	313	238
4	8	3	"Buffer"	"Normaliz_L12"	-50	242	53	-3
4	9	3	"Buffer"	"Normaliz_P12"	-50	243	47	0
4	1	4	"Control_11"	"D12"	0	244	304	139
4	2	4	"Control_12"	"H12"	0	245	1018	841
4	3	4	"Buffer"	"Normaliz_L12"	-50	246	177	-5
4	4	4	"Buffer"	"Normaliz_P12"	-50	247	193	22
4	5	4	"Control+"	"Rango0.2_D16"	0	248	15707	15557
4	6	4	"Control+"	"Rango0.1_H16"	0	249	1107	1027
4	7	4	"Control_3"	"D4"	0	250	576	511
4	8	4	"Control_4"	"H4"	-50	251	48	-4
4	9	4	"Control_5"	"L4"	-50	252	49	3
4	1	5	"Control+"	"Rango0.1_H16"	0	253	31880	31703
4	2	5	"Control_3"	"D4"	0	254	4088	3921
4	3	5	"Control_4"	"H4"	-50	255	167	3
4	4	5	"Control_5"	"L4"	0	256	565	413
4	5	5	"Control_6"	"P4"	-50	257	139	15
4	6	5	"Control_7"	"D8"	0	258	161	82
4	7	5	"Control_8"	"H8"	-50	259	61	2
4	8	5	"Control_9"	"L8"	-50	260	51	2
4	9	5	"Control_10"	"P8"	0	261	61	15
4	1	6	"Control_7"	"D8"	0	262	309	161
4	2	6	"Control_8"	"H8"	-50	263	164	7
4	3	6	"Control_9"	"L8"	0	264	473	316
4	4	6	"Control_10"	"P8"	0	265	367	221
4	5	6	"Control_11"	"D12"	-50	266	144	39
4	6	6	"Control_12"	"H12"	0	267	434	363
4	7	6	"Buffer"	"Normaliz_L12"	-50	268	57	1
4	8	6	"Buffer"	"Normaliz_P12"	-50	269	48	-1
4	9	6	"Control+"	"Rango0.2_D16"	0	270	4565	4519
4	1	7	"Control_12"	"H12"	0	271	944	795
4	2	7	"Buffer"	"Normaliz_L12"	-50	272	167	13
4	3	7	"Buffer"	"Normaliz_P12"	-50	273	138	1
4	4	7	"Control+"	"Rango0.2_D16"	0	274	19585	19464
4	5	7	"Control+"	"Rango0.1_H16"	0	275	1755	1672
4	6	7	"Control_3"	"D4"	0	276	1127	1064
4	7	7	"Control_4"	"H4"	-50	277	58	4
4	8	7	"Control_5"	"L4"	0	278	75	26
4	9	7	"Control_6"	"P4"	-50	279	47	0
4	1	8	"Control_3"	"D4"	0	280	4313	4168
4	2	8	"Control_4"	"H4"	-50	281	140	16
4	3	8	"Control_5"	"L4"	0	282	181	71
4	4	8	"Control_6"	"P4"	-50	283	102	13
4	5	8	"Control_7"	"D8"	0	284	175	102
4	6	8	"Control_8"	"H8"	-50	285	66	6
4	7	8	"Control_9"	"L8"	0	286	90	34
4	8	8	"Control_10"	"P8"	0	287	92	40
4	9	8	"Control_11"	"D12"	0	288	74	26
5	1	1	"GADPH"	"68Cyt_M7"	0	289	1995	1933
5	2	1	"abc_sbp_2"	"30Lip_A11"	0	290	1880	1809
5	3	1	"abc_sbp"	"29Lip_E11"	0	291	1820	1741
5	4	1	"spr0174"	"79Lip_I11"	0	292	895	807
5	5	1	"aliA"	"10Lip_M11"	-50	293	1865	1738
5	6	1	"slrA"	"17Lip_A15"	-50	294	2313	1590
5	7	1	"spr0747"	"37Lip_E15"	0	295	1831	1700
5	8	1	"Buffer"	"Normaliz_I15"	-50	296	149	23
5	9	1	"Buffer"	"Normaliz_M15"	-50	297	145	13
5	1	2	"slrA"	"17Lip_A15"	0	298	1607	1541
5	2	2	"spr0747"	"37Lip_E15"	0	299	2317	2248
5	3	2	"spxB"	"13Cyt_A3"	0	300	2137	2047
5	4	2	"clpP"	"66Cyt_E3"	0	301	2199	2071
5	5	2	"pavA"	"69Cyt_I3"	-50	302	2348	820
5	6	2	"eno"	"14Cyt_M3"	-50	303	3371	1376
5	7	2	"PppA"	"70Cyt_A7"	0	304	4010	2403
5	8	2	"ply"	"11Cyt_E7"	0	305	3795	3228
5	9	2	"lytA"	"12Cyt_I7"	0	306	7125	6962
5	1	3	"eno"	"14Cyt_M3"	0	307	2008	1944
5	2	3	"PppA"	"70Cyt_A7"	0	308	1124	1056
5	3	3	"ply"	"11Cyt_E7"	0	309	3237	3143
5	4	3	"lytA"	"12Cyt_I7"	0	310	11255	11133
5	5	3	"GADPH"	"68Cyt_M7"	0	311	2718	1668
5	6	3	"abc_sbp_2"	"30Lip_A11"	-50	312	2505	-57
5	7	3	"abc_sbp"	"29Lip_E11"	-50	313	2222	-32
5	8	3	"spr0174"	"79Lip_I11"	-50	314	3367	1411
5	9	3	"aliA"	"10Lip_M11"	0	315	4646	3580
5	1	4	"abc_sbp_2"	"30Lip_A11"	0	316	1412	1344
5	2	4	"abc_sbp"	"29Lip_E11"	0	317	1522	1455
5	3	4	"spr0174"	"79Lip_I11"	0	318	702	607
5	4	4	"aliA"	"10Lip_M11"	0	319	1149	1022
5	5	4	"slrA"	"17Lip_A15"	0	320	2015	710
5	6	4	"spr0747"	"37Lip_E15"	0	321	3954	1268
5	7	4	"spxB"	"13Cyt_A3"	0	322	2884	783
5	8	4	"clpP"	"66Cyt_E3"	0	323	2421	1387
5	9	4	"pavA"	"69Cyt_I3"	-50	324	2688	1974
5	1	5	"spr0747"	"37Lip_E15"	0	325	2312	2245
5	2	5	"spxB"	"13Cyt_A3"	0	326	1305	1236
5	3	5	"clpP"	"66Cyt_E3"	0	327	1548	1447
5	4	5	"pavA"	"69Cyt_I3"	0	328	1629	1495
5	5	5	"eno"	"14Cyt_M3"	0	329	2500	2342
5	6	5	"PppA"	"70Cyt_A7"	-50	330	2200	856
5	7	5	"ply"	"11Cyt_E7"	0	331	3676	3346
5	8	5	"lytA"	"12Cyt_I7"	0	332	10905	10758
5	9	5	"GADPH"	"68Cyt_M7"	0	333	2813	2668
5	1	6	"PppA"	"70Cyt_A7"	0	334	995	931
5	2	6	"ply"	"11Cyt_E7"	0	335	2650	2587
5	3	6	"lytA"	"12Cyt_I7"	0	336	3147	3073
5	4	6	"GADPH"	"68Cyt_M7"	0	337	1599	1478
5	5	6	"abc_sbp_2"	"30Lip_A11"	0	338	1703	1554
5	6	6	"abc_sbp"	"29Lip_E11"	-50	339	1816	1419
5	7	6	"spr0174"	"79Lip_I11"	0	340	1142	968
5	8	6	"aliA"	"10Lip_M11"	0	341	1179	1042
5	9	6	"slrA"	"17Lip_A15"	0	342	2249	2109
5	1	7	"abc_sbp"	"29Lip_E11"	0	343	1368	1309
5	2	7	"spr0174"	"79Lip_I11"	0	344	468	409
5	3	7	"aliA"	"10Lip_M11"	0	345	507	448
5	4	7	"slrA"	"17Lip_A15"	0	346	1063	986
5	5	7	"spr0747"	"37Lip_E15"	0	347	2305	2177
5	6	7	"spxB"	"13Cyt_A3"	0	348	1873	1727
5	7	7	"clpP"	"66Cyt_E3"	0	349	1522	1389
5	8	7	"pavA"	"69Cyt_I3"	0	350	1274	1163
5	9	7	"eno"	"14Cyt_M3"	0	351	1962	1838
5	1	8	"spxB"	"13Cyt_A3"	0	352	499	449
5	2	8	"clpP"	"66Cyt_E3"	0	353	582	532
5	3	8	"pavA"	"69Cyt_I3"	0	354	417	368
5	4	8	"eno"	"14Cyt_M3"	0	355	673	622
5	5	8	"PppA"	"70Cyt_A7"	0	356	394	339
5	6	8	"ply"	"11Cyt_E7"	0	357	1153	1094
5	7	8	"lytA"	"12Cyt_I7"	0	358	2740	2681
5	8	8	"GADPH"	"68Cyt_M7"	0	359	518	460
5	9	8	"abc_sbp_2"	"30Lip_A11"	0	360	366	303
6	1	1	"psaA"	"6Lip_N7"	0	361	14333	14219
6	2	1	"ABC_SBP"	"57Lip_B11"	0	362	6081	5978
6	3	1	"ABC_SBP"	"52Lip_F11"	0	363	4877	4768
6	4	1	"piuA"	"18Lip_J11"	0	364	7517	7395
6	5	1	"amiA"	"3Lip_N11"	0	365	1740	1588
6	6	1	"msmE"	"78Lip_B15"	0	366	3017	2858
6	7	1	"MalX"	"22Lip_F15"	0	367	4737	4588
6	8	1	"Buffer"	"Normaliz_J15"	-50	368	169	18
6	9	1	"Buffer"	"Normaliz_N15"	-50	369	164	16
6	1	2	"msmE"	"78Lip_B15"	0	370	5639	5448
6	2	2	"MalX"	"22Lip_F15"	0	371	5714	5479
6	3	2	"prsA_ppmA"	"16Lip_B3"	0	372	6412	6160
6	4	2	"lmb"	"33Lip_F3"	0	373	3682	3416
6	5	2	"piaA"	"15Lip_J3"	0	374	6758	6504
6	6	2	"phtA"	"55Lip_N3"	0	375	9844	9211
6	7	2	"glnH"	"28Lip_B7"	0	376	3616	3252
6	8	2	"pstS"	"80Lip_F7"	0	377	3475	3216
6	9	2	"aliB"	"1Lip_J7"	0	378	2033	1841
6	1	3	"phtA"	"55Lip_N3"	0	379	12014	11790
6	2	3	"glnH"	"28Lip_B7"	0	380	3349	3114
6	3	3	"pstS"	"80Lip_F7"	0	381	2424	2174
6	4	3	"aliB"	"1Lip_J7"	0	382	2337	2079
6	5	3	"psaA"	"6Lip_N7"	0	383	13994	13698
6	6	3	"ABC_SBP"	"57Lip_B11"	0	384	5815	5061
6	7	3	"ABC_SBP"	"52Lip_F11"	0	385	1868	12
6	8	3	"piuA"	"18Lip_J11"	0	386	3887	2886
6	9	3	"amiA"	"3Lip_N11"	0	387	2478	1985
6	1	4	"ABC_SBP"	"57Lip_B11"	0	388	6275	6047
6	2	4	"ABC_SBP"	"52Lip_F11"	0	389	4803	4555
6	3	4	"piuA"	"18Lip_J11"	0	390	7237	6978
6	4	4	"amiA"	"3Lip_N11"	0	391	1841	1567
6	5	4	"msmE"	"78Lip_B15"	0	392	4359	3951
6	6	4	"MalX"	"22Lip_F15"	-50	393	7597	1112
6	7	4	"prsA_ppmA"	"16Lip_B3"	-50	394	7577	839
6	8	4	"lmb"	"33Lip_F3"	-50	395	6401	3291
6	9	4	"piaA"	"15Lip_J3"	0	396	2437	1430
6	1	5	"MalX"	"22Lip_F15"	0	397	5790	5591
6	2	5	"prsA_ppmA"	"16Lip_B3"	0	398	4826	4102
6	3	5	"lmb"	"33Lip_F3"	0	399	2927	2678
6	4	5	"piaA"	"15Lip_J3"	0	400	6620	6355
6	5	5	"phtA"	"55Lip_N3"	0	401	10193	9885
6	6	5	"glnH"	"28Lip_B7"	-50	402	5345	3227
6	7	5	"pstS"	"80Lip_F7"	-50	403	6761	1709
6	8	5	"aliB"	"1Lip_J7"	-50	404	8146	3003
6	9	5	"psaA"	"6Lip_N7"	-50	405	3198	-761
6	1	6	"glnH"	"28Lip_B7"	0	406	1869	1681
6	2	6	"pstS"	"80Lip_F7"	0	407	438	261
6	3	6	"aliB"	"1Lip_J7"	0	408	773	617
6	4	6	"psaA"	"6Lip_N7"	0	409	13390	13177
6	5	6	"ABC_SBP"	"57Lip_B11"	0	410	5676	5397
6	6	6	"ABC_SBP"	"52Lip_F11"	0	411	4493	4187
6	7	6	"piuA"	"18Lip_J11"	0	412	6853	6546
6	8	6	"amiA"	"3Lip_N11"	0	413	1635	1293
6	9	6	"msmE"	"78Lip_B15"	0	414	2207	1827
6	1	7	"ABC_SBP"	"52Lip_F11"	0	415	4846	4670
6	2	7	"piuA"	"18Lip_J11"	0	416	1771	1597
6	3	7	"amiA"	"3Lip_N11"	-50	417	236	60
6	4	7	"msmE"	"78Lip_B15"	0	418	647	348
6	5	7	"MalX"	"22Lip_F15"	0	419	4992	4714
6	6	7	"prsA_ppmA"	"16Lip_B3"	0	420	4067	3776
6	7	7	"lmb"	"33Lip_F3"	0	421	2080	1795
6	8	7	"piaA"	"15Lip_J3"	0	422	3842	3557
6	9	7	"phtA"	"55Lip_N3"	0	423	4333	4068
6	1	8	"prsA_ppmA"	"16Lip_B3"	0	424	3268	3079
6	2	8	"lmb"	"33Lip_F3"	0	425	1802	1581
6	3	8	"piaA"	"15Lip_J3"	0	426	4293	4070
6	4	8	"phtA"	"55Lip_N3"	0	427	6564	6339
6	5	8	"glnH"	"28Lip_B7"	0	428	2140	1921
6	6	8	"pstS"	"80Lip_F7"	0	429	1263	1072
6	7	8	"aliB"	"1Lip_J7"	0	430	1089	912
6	8	8	"psaA"	"6Lip_N7"	0	431	4977	4793
6	9	8	"ABC_SBP"	"57Lip_B11"	0	432	1236	1039
7	1	1	"cbpF"	"74N_term_wCS_O7"	0	433	1342	1103
7	2	1	"spr0693"	"34N_term_C11"	0	434	7990	7738
7	3	1	"ezrA"	"75N_term_G11"	0	435	1571	1338
7	4	1	"pepXP"	"72N_term_K11"	0	436	2217	1285
7	5	1	"phtD"	"44N_term_O11"	-50	437	5854	2507
7	6	1	"phpA"	"27N_term_C15"	0	438	7542	5123
7	7	1	"srtA"	"64N_term_wCS_G15"	0	439	3280	2971
7	8	1	"Buffer"	"Normaliz_K15"	-50	440	264	-28
7	9	1	"Buffer"	"Normaliz_O15"	0	441	470	172
7	1	2	"phpA"	"27N_term_C15"	0	442	18604	18287
7	2	2	"srtA"	"64N_term_wCS_G15"	0	443	2600	1845
7	3	2	"adcA"	"23Lip_C3"	0	444	973	749
7	4	2	"sp_2093"	"76N_term_G3"	0	445	729	223
7	5	2	"comB"	"54N_term_K3"	0	446	2193	743
7	6	2	"pspA"	"4N_term_O3"	0	447	2414	85
7	7	2	"pbpX"	"41N_term_C7"	0	448	1914	738
7	8	2	"pbpA"	"9N_term_G7"	0	449	1175	894
7	9	2	"spr0334"	"42Cyt_TMH_K7"	0	450	3063	2807
7	1	3	"pspA"	"4N_term_O3"	0	451	1915	1640
7	2	3	"pbpX"	"41N_term_C7"	0	452	1856	1472
7	3	3	"pbpA"	"9N_term_G7"	0	453	487	248
7	4	3	"spr0334"	"42Cyt_TMH_K7"	0	454	1995	1766
7	5	3	"cbpF"	"74N_term_wCS_O7"	0	455	1135	866
7	6	3	"spr0693"	"34N_term_C11"	0	456	6995	6101
7	7	3	"ezrA"	"75N_term_G11"	0	457	2087	712
7	8	3	"pepXP"	"72N_term_K11"	0	458	1751	1460
7	9	3	"phtD"	"44N_term_O11"	0	459	2166	1932
7	1	4	"spr0693"	"34N_term_C11"	0	460	8174	7874
7	2	4	"ezrA"	"75N_term_G11"	0	461	2321	1842
7	3	4	"pepXP"	"72N_term_K11"	0	462	1587	1335
7	4	4	"phtD"	"44N_term_O11"	0	463	1403	1165
7	5	4	"phpA"	"27N_term_C15"	0	464	16940	16670
7	6	4	"srtA"	"64N_term_wCS_G15"	0	465	2669	2333
7	7	4	"adcA"	"23Lip_C3"	0	466	1207	730
7	8	4	"sp_2093"	"76N_term_G3"	0	467	1228	1008
7	9	4	"comB"	"54N_term_K3"	0	468	846	627
7	1	5	"srtA"	"64N_term_wCS_G15"	0	469	2223	1925
7	2	5	"adcA"	"23Lip_C3"	0	470	1051	516
7	3	5	"sp_2093"	"76N_term_G3"	0	471	899	654
7	4	5	"comB"	"54N_term_K3"	0	472	520	299
7	5	5	"pspA"	"4N_term_O3"	0	473	1344	1094
7	6	5	"pbpX"	"41N_term_C7"	0	474	1629	1378
7	7	5	"pbpA"	"9N_term_G7"	0	475	683	437
7	8	5	"spr0334"	"42Cyt_TMH_K7"	0	476	2512	2285
7	9	5	"cbpF"	"74N_term_wCS_O7"	0	477	1505	1283
7	1	6	"pbpX"	"41N_term_C7"	0	478	1190	937
7	2	6	"pbpA"	"9N_term_G7"	0	479	450	149
7	3	6	"spr0334"	"42Cyt_TMH_K7"	0	480	1588	1325
7	4	6	"cbpF"	"74N_term_wCS_O7"	0	481	800	569
7	5	6	"spr0693"	"34N_term_C11"	0	482	4458	4169
7	6	6	"ezrA"	"75N_term_G11"	0	483	1404	1173
7	7	6	"pepXP"	"72N_term_K11"	0	484	1207	996
7	8	6	"phtD"	"44N_term_O11"	0	485	1167	958
7	9	6	"phpA"	"27N_term_C15"	0	486	14681	14447
7	1	7	"ezrA"	"75N_term_G11"	0	487	534	299
7	2	7	"pepXP"	"72N_term_K11"	0	488	517	257
7	3	7	"phtD"	"44N_term_O11"	0	489	836	576
7	4	7	"phpA"	"27N_term_C15"	0	490	4073	3792
7	5	7	"srtA"	"64N_term_wCS_G15"	0	491	827	583
7	6	7	"adcA"	"23Lip_C3"	0	492	442	223
7	7	7	"sp_2093"	"76N_term_G3"	0	493	398	191
7	8	7	"comB"	"54N_term_K3"	0	494	346	145
7	9	7	"pspA"	"4N_term_O3"	0	495	895	677
7	1	8	"adcA"	"23Lip_C3"	0	496	300	70
7	2	8	"sp_2093"	"76N_term_G3"	0	497	276	52
7	3	8	"comB"	"54N_term_K3"	0	498	212	9
7	4	8	"pspA"	"4N_term_O3"	0	499	336	120
7	5	8	"pbpX"	"41N_term_C7"	0	500	357	138
7	6	8	"pbpA"	"9N_term_G7"	0	501	256	36
7	7	8	"spr0334"	"42Cyt_TMH_K7"	0	502	373	147
7	8	8	"cbpF"	"74N_term_wCS_O7"	0	503	374	151
7	9	8	"spr0693"	"34N_term_C11"	0	504	1699	1462
8	1	1	"pbp1b"	"47Cyt_TMH_P7"	0	505	2115	2031
8	2	1	"pcpA"	"62N_term_wCS_D11"	0	506	950	832
8	3	1	"sphtra"	"8N_term_H11"	0	507	945	860
8	4	1	"cps4C"	"97Mult_L11"	0	508	1191	1078
8	5	1	"rrgB"	"95Mult_P11"	0	509	1055	944
8	6	1	"TMP"	"96Mult_D15"	0	510	1751	1663
8	7	1	"LambdaSa04"	"94Mult_H15"	-50	511	160	81
8	8	1	"Buffer"	"Normaliz_L15"	-50	512	70	2
8	9	1	"Buffer"	"Normaliz_P15"	-50	513	59	1
8	1	2	"TMP"	"96Mult_D15"	0	514	732	623
8	2	2	"LambdaSa04"	"94Mult_H15"	0	515	248	86
8	3	2	"potD"	"65N_term_D3"	0	516	2327	1989
8	4	2	"pgdA"	"40N_term_H3"	0	517	8992	5537
8	5	2	"spr1370"	"38Cyt_TMH_L3"	0	518	8136	3622
8	6	2	"spr1418"	"82N_term_P3"	0	519	5045	2284
8	7	2	"stkP"	"67Cyt_TMH_D7"	0	520	4895	4073
8	8	2	"spr1584"	"83N_term_H7"	0	521	3100	2574
8	9	2	"pbp2A"	"53N_term_L7"	0	522	2208	2132
8	1	3	"spr1418"	"82N_term_P3"	0	523	6418	6311
8	2	3	"stkP"	"67Cyt_TMH_D7"	0	524	7019	6930
8	3	3	"spr1584"	"83N_term_H7"	0	525	2799	2707
8	4	3	"pbp2A"	"53N_term_L7"	0	526	6189	1029
8	5	3	"pbp1b"	"47Cyt_TMH_P7"	0	527	3321	-1866
8	6	3	"pcpA"	"62N_term_wCS_D11"	0	528	331	-58
8	7	3	"sphtra"	"8N_term_H11"	0	529	228	40
8	8	3	"cps4C"	"97Mult_L11"	0	530	1074	121
8	9	3	"rrgB"	"95Mult_P11"	-50	531	1734	937
8	1	4	"pcpA"	"62N_term_wCS_D11"	0	532	360	281
8	2	4	"sphtra"	"8N_term_H11"	0	533	196	118
8	3	4	"cps4C"	"97Mult_L11"	0	534	466	391
8	4	4	"rrgB"	"95Mult_P11"	0	535	308	-35
8	5	4	"TMP"	"96Mult_D15"	0	536	651	-37
8	6	4	"LambdaSa04"	"94Mult_H15"	0	537	292	-322
8	7	4	"potD"	"65N_term_D3"	0	538	1789	969
8	8	4	"pgdA"	"40N_term_H3"	0	539	2173	-493
8	9	4	"spr1370"	"38Cyt_TMH_L3"	0	540	2155	1407
8	1	5	"LambdaSa04"	"94Mult_H15"	0	541	340	120
8	2	5	"potD"	"65N_term_D3"	0	542	2194	2021
8	3	5	"pgdA"	"40N_term_H3"	0	543	2159	2054
8	4	5	"spr1370"	"38Cyt_TMH_L3"	0	544	8318	7972
8	5	5	"spr1418"	"82N_term_P3"	0	545	4610	4016
8	6	5	"stkP"	"67Cyt_TMH_D7"	0	546	4861	4160
8	7	5	"spr1584"	"83N_term_H7"	0	547	2540	650
8	8	5	"pbp2A"	"53N_term_L7"	-50	548	4536	1065
8	9	5	"pbp1b"	"47Cyt_TMH_P7"	-50	549	2031	1882
8	1	6	"stkP"	"67Cyt_TMH_D7"	0	550	6063	5938
8	2	6	"spr1584"	"83N_term_H7"	0	551	2868	2755
8	3	6	"pbp2A"	"53N_term_L7"	0	552	1907	1794
8	4	6	"pbp1b"	"47Cyt_TMH_P7"	0	553	5773	5647
8	5	6	"pcpA"	"62N_term_wCS_D11"	0	554	283	142
8	6	6	"sphtra"	"8N_term_H11"	-50	555	168	83
8	7	6	"cps4C"	"97Mult_L11"	0	556	379	289
8	8	6	"rrgB"	"95Mult_P11"	0	557	208	18
8	9	6	"TMP"	"96Mult_D15"	0	558	302	243
8	1	7	"sphtra"	"8N_term_H11"	0	559	412	314
8	2	7	"cps4C"	"97Mult_L11"	0	560	683	558
8	3	7	"rrgB"	"95Mult_P11"	0	561	2200	623
8	4	7	"TMP"	"96Mult_D15"	0	562	594	290
8	5	7	"LambdaSa04"	"94Mult_H15"	0	563	544	281
8	6	7	"potD"	"65N_term_D3"	0	564	1128	1023
8	7	7	"pgdA"	"40N_term_H3"	0	565	993	874
8	8	7	"spr1370"	"38Cyt_TMH_L3"	0	566	4325	2843
8	9	7	"spr1418"	"82N_term_P3"	0	567	1125	1069
8	1	8	"potD"	"65N_term_D3"	0	568	1334	1275
8	2	8	"pgdA"	"40N_term_H3"	0	569	971	909
8	3	8	"spr1370"	"38Cyt_TMH_L3"	0	570	4683	4591
8	4	8	"spr1418"	"82N_term_P3"	0	571	1620	1548
8	5	8	"stkP"	"67Cyt_TMH_D7"	0	572	1944	1872
8	6	8	"spr1584"	"83N_term_H7"	0	573	672	601
8	7	8	"pbp2A"	"53N_term_L7"	0	574	531	163
8	8	8	"pbp1b"	"47Cyt_TMH_P7"	0	575	1204	-839
8	9	8	"pcpA"	"62N_term_wCS_D11"	-50	576	68	10
