# Supplementary material for: Data in support of proteomic analysis of pneumococcal pediatric clinical isolates to construct a protein array
Source: Data Brief. 2016 Feb 5;6:917–22. doi: 10.1016/j.dib.2016.01.057 (PMC4758182; doi:10.1016/j.dib.2016.01.057)
Supplement: Supplementary file 4 — Supplementary material [file mmc4.zip › Protein array raw data/IgG/C2_Sv31bis_IgG-Cy3.txt]

ATF	1.0
31	9    
"Type=GenePix Export 3"
"DateTime=2014/06/12 14:02:11"
"Settings=C:\Documents and Settings\Usuario\Escritorio\Datos Usuarios\Alfonso\Resultados ensayo\Junio 2014\Escaneado_12-6-14\Suero v31bis\Sv31bis_IgG-Cy3.gps"
"GalFile=C:\Documents and Settings\Usuario\Escritorio\Datos Usuarios\Alfonso\Gals\Gal_Alfonso.2.gal"
"PixelSize=5"
"Wavelengths=n/a	532"
"ImageFiles=n/a	C:\Documents and Settings\Usuario\Escritorio\Datos Usuarios\Alfonso\Resultados ensayo\Junio 2014\Escaneado_12-6-14\Suero v31bis\Sv31bis_IgG-Cy3.tif 1"
"NormalizationMethod=None"
"NormalizationFactors=n/a	1"
"JpegImage="
"StdDev=Type 1"
"RatioFormulations=W1/W2 (/532)"
"Barcode="
"BackgroundSubtraction=LocalFeature"
"ImageOrigin=0, 0"
"JpegOrigin=3335, 19700"
"Creator=GenePix Pro 4.1.1.4"
"Scanner=GenePix 4000B [92870]"
"FocusPosition=0"
"Temperature=28.52"
"LinesAveraged=1"
"Comment="
"PMTGain=n/a	410"
"ScanPower=n/a	100"
"LaserPower=n/a	2.84"
"LaserOnTime=n/a	43739"
"Filters=n/a	"
"ScanRegion=632,3896,3848,5259"
"Supplier=BioRobotics"
"ArrayerSoftwareName=TAS Application Suite (MicroGrid II)"
"ArrayerSoftwareVersion=2.2.2.5"
"Block"	"Column"	"Row"	"Name"	"ID"	"F532 Median"	"F532 Median - B532"	"Index"	"Flags"
1	1	1	"ABC_N/P"	"90Mult_M8"	71	18	1	0
1	2	1	"spr1221"	"99Mult_A12"	60	7	2	-50
1	3	1	"spr1403"	"91Mult_E12"	59	6	3	-50
1	4	1	"spr1496"	"92Mult_I12"	59	6	4	-50
1	5	1	"ABC_NP"	"100Mult_M12"	68	12	5	-50
1	6	1	"SP_0462"	"77CellW_A16"	77	20	6	-50
1	7	1	"SP_0464"	"81CellW_E16"	52	3	7	-50
1	8	1	"Buffer"	"Normaliz_I16"	48	0	8	-50
1	9	1	"Buffer"	"Normaliz_M16"	46	-3	9	-50
1	1	2	"SP_0462"	"77CellW_A16"	57	7	10	-50
1	2	2	"SP_0464"	"81CellW_E16"	57	3	11	-50
1	3	2	"fstH"	"84Mult_A4"	82	21	12	-50
1	4	2	"comA"	"85Mult_E4"	63	0	13	-50
1	5	2	"zmpB"	"86Mult_I4"	65	0	14	-50
1	6	2	"spr0601"	"98Mult_M4"	110	38	15	0
1	7	2	"celB"	"87Mult_A8"	80	22	16	-50
1	8	2	"iga"	"88Mult_E8"	119	66	17	0
1	9	2	"glnP"	"89Mult_I8"	63	10	18	0
1	1	3	"spr0601"	"98Mult_M4"	58	7	19	-50
1	2	3	"celB"	"87Mult_A8"	54	3	20	-50
1	3	3	"iga"	"88Mult_E8"	66	16	21	0
1	4	3	"glnP"	"89Mult_I8"	50	0	22	-50
1	5	3	"ABC_N/P"	"90Mult_M8"	52	2	23	-50
1	6	3	"spr1221"	"99Mult_A12"	64	7	24	-50
1	7	3	"spr1403"	"91Mult_E12"	64	4	25	-50
1	8	3	"spr1496"	"92Mult_I12"	65	7	26	-50
1	9	3	"ABC_NP"	"100Mult_M12"	111	61	27	-50
1	1	4	"spr1221"	"99Mult_A12"	55	4	28	-50
1	2	4	"spr1403"	"91Mult_E12"	58	0	29	-50
1	3	4	"spr1496"	"92Mult_I12"	51	-1	30	-50
1	4	4	"ABC_NP"	"100Mult_M12"	65	12	31	-50
1	5	4	"SP_0462"	"77CellW_A16"	64	10	32	-50
1	6	4	"SP_0464"	"81CellW_E16"	59	3	33	-50
1	7	4	"fstH"	"84Mult_A4"	137	76	34	-50
1	8	4	"comA"	"85Mult_E4"	74	11	35	-50
1	9	4	"zmpB"	"86Mult_I4"	219	163	36	0
1	1	5	"SP_0464"	"81CellW_E16"	60	6	37	0
1	2	5	"fstH"	"84Mult_A4"	85	22	38	0
1	3	5	"comA"	"85Mult_E4"	57	-2	39	-50
1	4	5	"zmpB"	"86Mult_I4"	69	11	40	-50
1	5	5	"spr0601"	"98Mult_M4"	66	8	41	-50
1	6	5	"celB"	"87Mult_A8"	62	5	42	-50
1	7	5	"iga"	"88Mult_E8"	85	28	43	0
1	8	5	"glnP"	"89Mult_I8"	60	5	44	-50
1	9	5	"ABC_N/P"	"90Mult_M8"	72	16	45	-50
1	1	6	"celB"	"87Mult_A8"	59	6	46	0
1	2	6	"iga"	"88Mult_E8"	62	9	47	0
1	3	6	"glnP"	"89Mult_I8"	84	26	48	0
1	4	6	"ABC_N/P"	"90Mult_M8"	53	-1	49	-50
1	5	6	"spr1221"	"99Mult_A12"	65	12	50	-50
1	6	6	"spr1403"	"91Mult_E12"	69	4	51	-50
1	7	6	"spr1496"	"92Mult_I12"	59	0	52	-50
1	8	6	"ABC_NP"	"100Mult_M12"	142	84	53	-50
1	9	6	"SP_0462"	"77CellW_A16"	112	57	54	-50
1	1	7	"spr1403"	"91Mult_E12"	56	6	55	-50
1	2	7	"spr1496"	"92Mult_I12"	54	4	56	-50
1	3	7	"ABC_NP"	"100Mult_M12"	63	11	57	-50
1	4	7	"SP_0462"	"77CellW_A16"	71	14	58	-50
1	5	7	"SP_0464"	"81CellW_E16"	70	-9	59	-50
1	6	7	"fstH"	"84Mult_A4"	241	90	60	0
1	7	7	"comA"	"85Mult_E4"	115	38	61	0
1	8	7	"zmpB"	"86Mult_I4"	206	134	62	0
1	9	7	"spr0601"	"98Mult_M4"	139	81	63	0
1	1	8	"fstH"	"84Mult_A4"	94	46	64	0
1	2	8	"comA"	"85Mult_E4"	65	15	65	0
1	3	8	"zmpB"	"86Mult_I4"	56	8	66	0
1	4	8	"spr0601"	"98Mult_M4"	70	16	67	-50
1	5	8	"celB"	"87Mult_A8"	76	21	68	-50
1	6	8	"iga"	"88Mult_E8"	123	65	69	0
1	7	8	"glnP"	"89Mult_I8"	87	25	70	0
1	8	8	"ABC_N/P"	"90Mult_M8"	87	27	71	0
1	9	8	"spr1221"	"99Mult_A12"	147	93	72	-50
2	1	1	"lytB"	"31CellW_N8"	85	35	73	-50
2	2	1	"prtA"	"20CellW_B12"	130	69	74	-50
2	3	1	"bgaA"	"43CellW_F12"	89	31	75	-50
2	4	1	"nanA"	"46CellW_J12"	86	28	76	-50
2	5	1	"spr1652/pfbA"	"25CellW_N12"	81	24	77	-50
2	6	1	"nisP"	"39CellW_B16"	56	3	78	-50
2	7	1	"spr1906"	"73CellW_F16"	59	8	79	-50
2	8	1	"Buffer"	"Normaliz_J16"	47	-2	80	-50
2	9	1	"Buffer"	"Normaliz_N16"	48	-1	81	-50
2	1	2	"nisP"	"39CellW_B16"	54	3	82	-50
2	2	2	"spr1906"	"73CellW_F16"	56	-9	83	-50
2	3	2	"psrP"	"71CellW_B4"	90	4	84	-50
2	4	2	"pblB_nt"	"48CellW_F4"	100	5	85	-50
2	5	2	"pblB_ct"	"49CellW_J4"	111	20	86	-50
2	6	2	"spr0075/pfbB"	"24CellW_N4"	71	10	87	-50
2	7	2	"pulA"	"19CellW_B8"	50	-2	88	-50
2	8	2	"hysA"	"51CellW_F8"	58	5	89	-50
2	9	2	"spr0328"	"26CellW_J8"	68	16	90	-50
2	1	3	"spr0075/pfbB"	"24CellW_N4"	76	24	91	-50
2	2	3	"pulA"	"19CellW_B8"	51	-2	92	-50
2	3	3	"hysA"	"51CellW_F8"	53	-1	93	-50
2	4	3	"spr0328"	"26CellW_J8"	54	-5	94	-50
2	5	3	"lytB"	"31CellW_N8"	53	-5	95	-50
2	6	3	"prtA"	"20CellW_B12"	53	-6	96	-50
2	7	3	"bgaA"	"43CellW_F12"	62	-2	97	-50
2	8	3	"nanA"	"46CellW_J12"	63	-6	98	-50
2	9	3	"spr1652/pfbA"	"25CellW_N12"	60	3	99	-50
2	1	4	"prtA"	"20CellW_B12"	81	27	100	-50
2	2	4	"bgaA"	"43CellW_F12"	106	22	101	-50
2	3	4	"nanA"	"46CellW_J12"	86	10	102	-50
2	4	4	"spr1652/pfbA"	"25CellW_N12"	76	11	103	-50
2	5	4	"nisP"	"39CellW_B16"	51	-3	104	-50
2	6	4	"spr1906"	"73CellW_F16"	53	-3	105	-50
2	7	4	"psrP"	"71CellW_B4"	88	9	106	-50
2	8	4	"pblB_nt"	"48CellW_F4"	86	4	107	-50
2	9	4	"pblB_ct"	"49CellW_J4"	79	19	108	-50
2	1	5	"spr1906"	"73CellW_F16"	52	1	109	-50
2	2	5	"psrP"	"71CellW_B4"	99	16	110	-50
2	3	5	"pblB_nt"	"48CellW_F4"	105	10	111	-50
2	4	5	"pblB_ct"	"49CellW_J4"	86	8	112	-50
2	5	5	"spr0075/pfbB"	"24CellW_N4"	54	-2	113	-50
2	6	5	"pulA"	"19CellW_B8"	49	-2	114	-50
2	7	5	"hysA"	"51CellW_F8"	54	-2	115	-50
2	8	5	"spr0328"	"26CellW_J8"	59	-2	116	-50
2	9	5	"lytB"	"31CellW_N8"	52	0	117	-50
2	1	6	"pulA"	"19CellW_B8"	52	3	118	-50
2	2	6	"hysA"	"51CellW_F8"	59	4	119	-50
2	3	6	"spr0328"	"26CellW_J8"	61	0	120	-50
2	4	6	"lytB"	"31CellW_N8"	57	0	121	-50
2	5	6	"prtA"	"20CellW_B12"	52	-3	122	-50
2	6	6	"bgaA"	"43CellW_F12"	79	17	123	-50
2	7	6	"nanA"	"46CellW_J12"	67	2	124	-50
2	8	6	"spr1652/pfbA"	"25CellW_N12"	60	3	125	-50
2	9	6	"nisP"	"39CellW_B16"	55	-3	126	-50
2	1	7	"bgaA"	"43CellW_F12"	78	27	127	-50
2	2	7	"nanA"	"46CellW_J12"	69	-32	128	-50
2	3	7	"spr1652/pfbA"	"25CellW_N12"	106	19	129	-50
2	4	7	"nisP"	"39CellW_B16"	62	4	130	-50
2	5	7	"spr1906"	"73CellW_F16"	51	-5	131	-50
2	6	7	"psrP"	"71CellW_B4"	84	10	132	-50
2	7	7	"pblB_nt"	"48CellW_F4"	88	3	133	-50
2	8	7	"pblB_ct"	"49CellW_J4"	74	2	134	-50
2	9	7	"spr0075/pfbB"	"24CellW_N4"	145	38	135	0
2	1	8	"psrP"	"71CellW_B4"	146	91	136	-50
2	2	8	"pblB_nt"	"48CellW_F4"	194	59	137	0
2	3	8	"pblB_ct"	"49CellW_J4"	282	141	138	0
2	4	8	"spr0075/pfbB"	"24CellW_N4"	121	58	139	-50
2	5	8	"pulA"	"19CellW_B8"	53	0	140	-50
2	6	8	"hysA"	"51CellW_F8"	50	-2	141	-50
2	7	8	"spr0328"	"26CellW_J8"	56	2	142	-50
2	8	8	"lytB"	"31CellW_N8"	53	1	143	-50
2	9	8	"prtA"	"20CellW_B12"	93	36	144	-50
3	1	1	"nanB"	"58Secret_O8"	547	487	145	0
3	2	1	"spr1875"	"7Secret_C12"	567	498	146	0
3	3	1	"galU"	"21Secret_G12"	817	747	147	0
3	4	1	"cbpA"	"5Secret_K12"	1341	1236	148	0
3	5	1	"gsp_781"	"2Secret_O12"	3604	3537	149	0
3	6	1	"Control_1"	"C16"	290	229	150	0
3	7	1	"Control_2"	"G16"	238	168	151	0
3	8	1	"Buffer"	"Normaliz_K16"	68	3	152	-50
3	9	1	"Buffer"	"Normaliz_O16"	63	1	153	-50
3	1	2	"Control_1"	"C16"	223	168	154	0
3	2	2	"Control_2"	"G16"	96	39	155	0
3	3	2	"bloodAB"	"59Secret_C4"	700	542	156	0
3	4	2	"strH"	"32Secret_G4"	1092	131	157	-50
3	5	2	"lysM"	"50Secret_K4"	373	27	158	-50
3	6	2	"lytB"	"63Secret_O4"	382	305	159	0
3	7	2	"phtE"	"45Secret_C8"	317	193	160	0
3	8	2	"spr0931"	"36Secret_G8"	847	682	161	0
3	9	2	"lytC"	"56Secret_K8"	1244	957	162	0
3	1	3	"lytB"	"63Secret_O4"	242	184	163	0
3	2	3	"phtE"	"45Secret_C8"	213	153	164	0
3	3	3	"spr0931"	"36Secret_G8"	532	403	165	0
3	4	3	"lytC"	"56Secret_K8"	1095	327	166	-50
3	5	3	"nanB"	"58Secret_O8"	958	388	167	0
3	6	3	"spr1875"	"7Secret_C12"	579	495	168	0
3	7	3	"galU"	"21Secret_G12"	654	510	169	0
3	8	3	"cbpA"	"5Secret_K12"	1022	420	170	-50
3	9	3	"gsp_781"	"2Secret_O12"	5855	5241	171	0
3	1	4	"spr1875"	"7Secret_C12"	762	699	172	0
3	2	4	"galU"	"21Secret_G12"	937	767	173	0
3	3	4	"cbpA"	"5Secret_K12"	1568	1080	174	-50
3	4	4	"gsp_781"	"2Secret_O12"	3956	3780	175	0
3	5	4	"Control_1"	"C16"	1624	1541	176	0
3	6	4	"Control_2"	"G16"	204	133	177	0
3	7	4	"bloodAB"	"59Secret_C4"	1265	43	178	0
3	8	4	"strH"	"32Secret_G4"	2389	404	179	-50
3	9	4	"lysM"	"50Secret_K4"	1087	512	180	-50
3	1	5	"Control_2"	"G16"	113	51	181	0
3	2	5	"bloodAB"	"59Secret_C4"	882	341	182	0
3	3	5	"strH"	"32Secret_G4"	1066	251	183	-50
3	4	5	"lysM"	"50Secret_K4"	541	445	184	-50
3	5	5	"lytB"	"63Secret_O4"	586	515	185	0
3	6	5	"phtE"	"45Secret_C8"	376	306	186	0
3	7	5	"spr0931"	"36Secret_G8"	1220	944	187	0
3	8	5	"lytC"	"56Secret_K8"	2376	1282	188	-50
3	9	5	"nanB"	"58Secret_O8"	2190	2104	189	0
3	1	6	"phtE"	"45Secret_C8"	638	555	190	0
3	2	6	"spr0931"	"36Secret_G8"	594	482	191	0
3	3	6	"lytC"	"56Secret_K8"	1346	1240	192	0
3	4	6	"nanB"	"58Secret_O8"	1280	1205	193	0
3	5	6	"spr1875"	"7Secret_C12"	1456	1387	194	0
3	6	6	"galU"	"21Secret_G12"	770	661	195	0
3	7	6	"cbpA"	"5Secret_K12"	943	-79	196	0
3	8	6	"gsp_781"	"2Secret_O12"	8132	8030	197	0
3	9	6	"Control_1"	"C16"	1033	960	198	0
3	1	7	"galU"	"21Secret_G12"	1554	1434	199	0
3	2	7	"cbpA"	"5Secret_K12"	3096	1380	200	0
3	3	7	"gsp_781"	"2Secret_O12"	5524	5418	201	0
3	4	7	"Control_1"	"C16"	597	521	202	0
3	5	7	"Control_2"	"G16"	220	148	203	0
3	6	7	"bloodAB"	"59Secret_C4"	2169	135	204	0
3	7	7	"strH"	"32Secret_G4"	3043	538	205	-50
3	8	7	"lysM"	"50Secret_K4"	1723	1572	206	0
3	9	7	"lytB"	"63Secret_O4"	1319	1246	207	0
3	1	8	"bloodAB"	"59Secret_C4"	1408	1318	208	0
3	2	8	"strH"	"32Secret_G4"	1751	689	209	-50
3	3	8	"lysM"	"50Secret_K4"	847	735	210	-50
3	4	8	"lytB"	"63Secret_O4"	740	657	211	0
3	5	8	"phtE"	"45Secret_C8"	737	653	212	0
3	6	8	"spr0931"	"36Secret_G8"	1743	1607	213	0
3	7	8	"lytC"	"56Secret_K8"	1958	1788	214	0
3	8	8	"nanB"	"58Secret_O8"	2041	1880	215	0
3	9	8	"spr1875"	"7Secret_C12"	3473	3337	216	0
4	1	1	"Control_10"	"P8"	51	3	217	-50
4	2	1	"Control_11"	"D12"	48	2	218	-50
4	3	1	"Control_12"	"H12"	48	3	219	-50
4	4	1	"Buffer"	"Normaliz_L12"	45	0	220	-50
4	5	1	"Buffer"	"Normaliz_P12"	47	-2	221	-50
4	6	1	"Control+"	"Rango0.2_D16"	810	753	222	0
4	7	1	"Control+"	"Rango0.1_H16"	111	63	223	0
4	8	1	"Buffer"	"Normaliz_L16"	45	1	224	-50
4	9	1	"Buffer"	"Normaliz_P16"	42	-1	225	-50
4	1	2	"Control+"	"Rango0.2_D16"	1147	1075	226	0
4	2	2	"Control+"	"Rango0.1_H16"	161	108	227	0
4	3	2	"Control_3"	"D4"	76	31	228	0
4	4	2	"Control_4"	"H4"	45	1	229	-50
4	5	2	"Control_5"	"L4"	46	-1	230	-50
4	6	2	"Control_6"	"P4"	48	-1	231	-50
4	7	2	"Control_7"	"D8"	45	-1	232	-50
4	8	2	"Control_8"	"H8"	46	2	233	-50
4	9	2	"Control_9"	"L8"	44	1	234	-50
4	1	3	"Control_6"	"P4"	51	0	235	-50
4	2	3	"Control_7"	"D8"	48	-3	236	-50
4	3	3	"Control_8"	"H8"	46	0	237	-50
4	4	3	"Control_9"	"L8"	47	0	238	-50
4	5	3	"Control_10"	"P8"	51	1	239	-50
4	6	3	"Control_11"	"D12"	60	14	240	0
4	7	3	"Control_12"	"H12"	53	8	241	0
4	8	3	"Buffer"	"Normaliz_L12"	44	0	242	-50
4	9	3	"Buffer"	"Normaliz_P12"	44	1	243	-50
4	1	4	"Control_11"	"D12"	50	1	244	-50
4	2	4	"Control_12"	"H12"	56	7	245	-50
4	3	4	"Buffer"	"Normaliz_L12"	46	0	246	-50
4	4	4	"Buffer"	"Normaliz_P12"	50	-1	247	-50
4	5	4	"Control+"	"Rango0.2_D16"	1044	890	248	0
4	6	4	"Control+"	"Rango0.1_H16"	141	89	249	0
4	7	4	"Control_3"	"D4"	76	29	250	0
4	8	4	"Control_4"	"H4"	45	1	251	-50
4	9	4	"Control_5"	"L4"	46	2	252	-50
4	1	5	"Control+"	"Rango0.1_H16"	1715	1664	253	0
4	2	5	"Control_3"	"D4"	120	71	254	-50
4	3	5	"Control_4"	"H4"	47	2	255	-50
4	4	5	"Control_5"	"L4"	48	0	256	-50
4	5	5	"Control_6"	"P4"	50	-1	257	-50
4	6	5	"Control_7"	"D8"	46	-1	258	-50
4	7	5	"Control_8"	"H8"	44	-1	259	-50
4	8	5	"Control_9"	"L8"	46	2	260	-50
4	9	5	"Control_10"	"P8"	47	3	261	-50
4	1	6	"Control_7"	"D8"	50	2	262	-50
4	2	6	"Control_8"	"H8"	47	-1	263	-50
4	3	6	"Control_9"	"L8"	49	1	264	-50
4	4	6	"Control_10"	"P8"	50	-1	265	-50
4	5	6	"Control_11"	"D12"	48	1	266	-50
4	6	6	"Control_12"	"H12"	52	8	267	0
4	7	6	"Buffer"	"Normaliz_L12"	44	0	268	-50
4	8	6	"Buffer"	"Normaliz_P12"	44	0	269	-50
4	9	6	"Control+"	"Rango0.2_D16"	716	672	270	0
4	1	7	"Control_12"	"H12"	71	24	271	0
4	2	7	"Buffer"	"Normaliz_L12"	46	0	272	-50
4	3	7	"Buffer"	"Normaliz_P12"	50	-3	273	-50
4	4	7	"Control+"	"Rango0.2_D16"	1456	1274	274	0
4	5	7	"Control+"	"Rango0.1_H16"	156	105	275	0
4	6	7	"Control_3"	"D4"	84	39	276	0
4	7	7	"Control_4"	"H4"	45	1	277	-50
4	8	7	"Control_5"	"L4"	46	2	278	-50
4	9	7	"Control_6"	"P4"	45	1	279	-50
4	1	8	"Control_3"	"D4"	92	44	280	0
4	2	8	"Control_4"	"H4"	48	2	281	-50
4	3	8	"Control_5"	"L4"	48	0	282	-50
4	4	8	"Control_6"	"P4"	56	6	283	-50
4	5	8	"Control_7"	"D8"	50	2	284	-50
4	6	8	"Control_8"	"H8"	45	-1	285	-50
4	7	8	"Control_9"	"L8"	45	0	286	-50
4	8	8	"Control_10"	"P8"	47	3	287	-50
4	9	8	"Control_11"	"D12"	46	2	288	-50
5	1	1	"GADPH"	"68Cyt_M7"	560	503	289	0
5	2	1	"abc_sbp_2"	"30Lip_A11"	580	519	290	0
5	3	1	"abc_sbp"	"29Lip_E11"	510	422	291	0
5	4	1	"spr0174"	"79Lip_I11"	522	447	292	0
5	5	1	"aliA"	"10Lip_M11"	1073	773	293	0
5	6	1	"slrA"	"17Lip_A15"	580	44	294	0
5	7	1	"spr0747"	"37Lip_E15"	468	386	295	0
5	8	1	"Buffer"	"Normaliz_I15"	63	-4	296	-50
5	9	1	"Buffer"	"Normaliz_M15"	63	-1	297	-50
5	1	2	"slrA"	"17Lip_A15"	381	322	298	0
5	2	2	"spr0747"	"37Lip_E15"	582	524	299	0
5	3	2	"spxB"	"13Cyt_A3"	655	511	300	0
5	4	2	"clpP"	"66Cyt_E3"	908	468	301	0
5	5	2	"pavA"	"69Cyt_I3"	1183	488	302	-50
5	6	2	"eno"	"14Cyt_M3"	1933	1230	303	0
5	7	2	"PppA"	"70Cyt_A7"	1159	652	304	0
5	8	2	"ply"	"11Cyt_E7"	1531	1181	305	0
5	9	2	"lytA"	"12Cyt_I7"	1774	1697	306	0
5	1	3	"eno"	"14Cyt_M3"	587	532	307	0
5	2	3	"PppA"	"70Cyt_A7"	353	295	308	0
5	3	3	"ply"	"11Cyt_E7"	817	733	309	0
5	4	3	"lytA"	"12Cyt_I7"	879	774	310	0
5	5	3	"GADPH"	"68Cyt_M7"	945	397	311	0
5	6	3	"abc_sbp_2"	"30Lip_A11"	618	-93	312	0
5	7	3	"abc_sbp"	"29Lip_E11"	665	-245	313	-50
5	8	3	"spr0174"	"79Lip_I11"	1213	139	314	-50
5	9	3	"aliA"	"10Lip_M11"	1413	1076	315	-50
5	1	4	"abc_sbp_2"	"30Lip_A11"	371	318	316	0
5	2	4	"abc_sbp"	"29Lip_E11"	239	176	317	0
5	3	4	"spr0174"	"79Lip_I11"	251	113	318	0
5	4	4	"aliA"	"10Lip_M11"	923	464	319	-50
5	5	4	"slrA"	"17Lip_A15"	949	134	320	-50
5	6	4	"spr0747"	"37Lip_E15"	1202	166	321	-50
5	7	4	"spxB"	"13Cyt_A3"	1644	297	322	-50
5	8	4	"clpP"	"66Cyt_E3"	1446	226	323	-50
5	9	4	"pavA"	"69Cyt_I3"	1662	924	324	0
5	1	5	"spr0747"	"37Lip_E15"	390	335	325	0
5	2	5	"spxB"	"13Cyt_A3"	399	323	326	0
5	3	5	"clpP"	"66Cyt_E3"	490	414	327	0
5	4	5	"pavA"	"69Cyt_I3"	572	498	328	0
5	5	5	"eno"	"14Cyt_M3"	1076	398	329	0
5	6	5	"PppA"	"70Cyt_A7"	1137	212	330	-50
5	7	5	"ply"	"11Cyt_E7"	1672	374	331	-50
5	8	5	"lytA"	"12Cyt_I7"	1461	448	332	-50
5	9	5	"GADPH"	"68Cyt_M7"	1234	1140	333	0
5	1	6	"PppA"	"70Cyt_A7"	326	272	334	0
5	2	6	"ply"	"11Cyt_E7"	825	764	335	0
5	3	6	"lytA"	"12Cyt_I7"	1623	1558	336	0
5	4	6	"GADPH"	"68Cyt_M7"	589	525	337	0
5	5	6	"abc_sbp_2"	"30Lip_A11"	568	506	338	0
5	6	6	"abc_sbp"	"29Lip_E11"	549	477	339	0
5	7	6	"spr0174"	"79Lip_I11"	358	183	340	0
5	8	6	"aliA"	"10Lip_M11"	630	545	341	0
5	9	6	"slrA"	"17Lip_A15"	1174	1096	342	0
5	1	7	"abc_sbp"	"29Lip_E11"	384	331	343	0
5	2	7	"spr0174"	"79Lip_I11"	195	133	344	0
5	3	7	"aliA"	"10Lip_M11"	282	211	345	0
5	4	7	"slrA"	"17Lip_A15"	498	425	346	0
5	5	7	"spr0747"	"37Lip_E15"	586	521	347	0
5	6	7	"spxB"	"13Cyt_A3"	556	483	348	0
5	7	7	"clpP"	"66Cyt_E3"	831	710	349	-50
5	8	7	"pavA"	"69Cyt_I3"	711	642	350	0
5	9	7	"eno"	"14Cyt_M3"	1685	1605	351	0
5	1	8	"spxB"	"13Cyt_A3"	425	366	352	0
5	2	8	"clpP"	"66Cyt_E3"	454	398	353	0
5	3	8	"pavA"	"69Cyt_I3"	454	397	354	0
5	4	8	"eno"	"14Cyt_M3"	861	795	355	0
5	5	8	"PppA"	"70Cyt_A7"	460	398	356	0
5	6	8	"ply"	"11Cyt_E7"	1326	1265	357	0
5	7	8	"lytA"	"12Cyt_I7"	2066	1995	358	0
5	8	8	"GADPH"	"68Cyt_M7"	910	849	359	0
5	9	8	"abc_sbp_2"	"30Lip_A11"	1109	1039	360	0
6	1	1	"psaA"	"6Lip_N7"	1730	1667	361	0
6	2	1	"ABC_SBP"	"57Lip_B11"	1027	957	362	0
6	3	1	"ABC_SBP"	"52Lip_F11"	640	559	363	0
6	4	1	"piuA"	"18Lip_J11"	139	67	364	-50
6	5	1	"amiA"	"3Lip_N11"	109	41	365	-50
6	6	1	"msmE"	"78Lip_B15"	164	98	366	-50
6	7	1	"MalX"	"22Lip_F15"	99	38	367	0
6	8	1	"Buffer"	"Normaliz_J15"	51	-2	368	-50
6	9	1	"Buffer"	"Normaliz_N15"	50	0	369	-50
6	1	2	"msmE"	"78Lip_B15"	1468	565	370	-50
6	2	2	"MalX"	"22Lip_F15"	798	0	371	-50
6	3	2	"prsA_ppmA"	"16Lip_B3"	631	54	372	-50
6	4	2	"lmb"	"33Lip_F3"	422	298	373	-50
6	5	2	"piaA"	"15Lip_J3"	174	71	374	-50
6	6	2	"phtA"	"55Lip_N3"	127	18	375	-50
6	7	2	"glnH"	"28Lip_B7"	103	17	376	-50
6	8	2	"pstS"	"80Lip_F7"	181	113	377	0
6	9	2	"aliB"	"1Lip_J7"	89	30	378	0
6	1	3	"phtA"	"55Lip_N3"	980	880	379	0
6	2	3	"glnH"	"28Lip_B7"	575	18	380	0
6	3	3	"pstS"	"80Lip_F7"	179	47	381	0
6	4	3	"aliB"	"1Lip_J7"	209	122	382	0
6	5	3	"psaA"	"6Lip_N7"	179	89	383	-50
6	6	3	"ABC_SBP"	"57Lip_B11"	386	268	384	-50
6	7	3	"ABC_SBP"	"52Lip_F11"	113	7	385	-50
6	8	3	"piuA"	"18Lip_J11"	89	4	386	-50
6	9	3	"amiA"	"3Lip_N11"	86	15	387	-50
6	1	4	"ABC_SBP"	"57Lip_B11"	615	546	388	0
6	2	4	"ABC_SBP"	"52Lip_F11"	201	74	389	-50
6	3	4	"piuA"	"18Lip_J11"	369	272	390	0
6	4	4	"amiA"	"3Lip_N11"	624	225	391	-50
6	5	4	"msmE"	"78Lip_B15"	641	126	392	-50
6	6	4	"MalX"	"22Lip_F15"	453	5	393	-50
6	7	4	"prsA_ppmA"	"16Lip_B3"	425	74	394	-50
6	8	4	"lmb"	"33Lip_F3"	151	40	395	-50
6	9	4	"piaA"	"15Lip_J3"	383	275	396	-50
6	1	5	"MalX"	"22Lip_F15"	472	401	397	0
6	2	5	"prsA_ppmA"	"16Lip_B3"	392	-5	398	-50
6	3	5	"lmb"	"33Lip_F3"	880	218	399	-50
6	4	5	"piaA"	"15Lip_J3"	968	-47	400	-50
6	5	5	"phtA"	"55Lip_N3"	738	50	401	-50
6	6	5	"glnH"	"28Lip_B7"	367	57	402	-50
6	7	5	"pstS"	"80Lip_F7"	265	35	403	0
6	8	5	"aliB"	"1Lip_J7"	135	-28	404	-50
6	9	5	"psaA"	"6Lip_N7"	521	437	405	0
6	1	6	"glnH"	"28Lip_B7"	275	216	406	0
6	2	6	"pstS"	"80Lip_F7"	173	111	407	0
6	3	6	"aliB"	"1Lip_J7"	841	707	408	-50
6	4	6	"psaA"	"6Lip_N7"	889	116	409	0
6	5	6	"ABC_SBP"	"57Lip_B11"	309	240	410	0
6	6	6	"ABC_SBP"	"52Lip_F11"	164	110	411	-50
6	7	6	"piuA"	"18Lip_J11"	190	125	412	0
6	8	6	"amiA"	"3Lip_N11"	175	110	413	-50
6	9	6	"msmE"	"78Lip_B15"	175	115	414	-50
6	1	7	"ABC_SBP"	"52Lip_F11"	290	227	415	0
6	2	7	"piuA"	"18Lip_J11"	373	316	416	0
6	3	7	"amiA"	"3Lip_N11"	233	178	417	0
6	4	7	"msmE"	"78Lip_B15"	190	118	418	-50
6	5	7	"MalX"	"22Lip_F15"	170	102	419	-50
6	6	7	"prsA_ppmA"	"16Lip_B3"	139	81	420	-50
6	7	7	"lmb"	"33Lip_F3"	139	85	421	-50
6	8	7	"piaA"	"15Lip_J3"	183	131	422	0
6	9	7	"phtA"	"55Lip_N3"	257	201	423	0
6	1	8	"prsA_ppmA"	"16Lip_B3"	213	152	424	0
6	2	8	"lmb"	"33Lip_F3"	184	116	425	0
6	3	8	"piaA"	"15Lip_J3"	217	153	426	0
6	4	8	"phtA"	"55Lip_N3"	310	250	427	0
6	5	8	"glnH"	"28Lip_B7"	167	112	428	-50
6	6	8	"pstS"	"80Lip_F7"	92	41	429	-50
6	7	8	"aliB"	"1Lip_J7"	113	65	430	0
6	8	8	"psaA"	"6Lip_N7"	423	376	431	0
6	9	8	"ABC_SBP"	"57Lip_B11"	254	206	432	0
7	1	1	"cbpF"	"74N_term_wCS_O7"	1570	1422	433	0
7	2	1	"spr0693"	"34N_term_C11"	2507	2393	434	0
7	3	1	"ezrA"	"75N_term_G11"	581	489	435	0
7	4	1	"pepXP"	"72N_term_K11"	1299	1164	436	0
7	5	1	"phtD"	"44N_term_O11"	3846	3671	437	0
7	6	1	"phpA"	"27N_term_C15"	2930	2827	438	0
7	7	1	"srtA"	"64N_term_wCS_G15"	1315	1225	439	0
7	8	1	"Buffer"	"Normaliz_K15"	97	11	440	-50
7	9	1	"Buffer"	"Normaliz_O15"	83	3	441	-50
7	1	2	"phpA"	"27N_term_C15"	3931	3720	442	0
7	2	2	"srtA"	"64N_term_wCS_G15"	496	234	443	0
7	3	2	"adcA"	"23Lip_C3"	785	577	444	0
7	4	2	"sp_2093"	"76N_term_G3"	447	85	445	0
7	5	2	"comB"	"54N_term_K3"	3111	769	446	0
7	6	2	"pspA"	"4N_term_O3"	2904	1509	447	0
7	7	2	"pbpX"	"41N_term_C7"	1083	924	448	0
7	8	2	"pbpA"	"9N_term_G7"	747	577	449	0
7	9	2	"spr0334"	"42Cyt_TMH_K7"	1781	1669	450	0
7	1	3	"pspA"	"4N_term_O3"	461	336	451	0
7	2	3	"pbpX"	"41N_term_C7"	449	288	452	0
7	3	3	"pbpA"	"9N_term_G7"	181	51	453	0
7	4	3	"spr0334"	"42Cyt_TMH_K7"	616	474	454	0
7	5	3	"cbpF"	"74N_term_wCS_O7"	632	291	455	0
7	6	3	"spr0693"	"34N_term_C11"	2847	850	456	0
7	7	3	"ezrA"	"75N_term_G11"	1463	254	457	0
7	8	3	"pepXP"	"72N_term_K11"	1679	837	458	0
7	9	3	"phtD"	"44N_term_O11"	1588	1475	459	0
7	1	4	"spr0693"	"34N_term_C11"	2005	1907	460	0
7	2	4	"ezrA"	"75N_term_G11"	931	725	461	0
7	3	4	"pepXP"	"72N_term_K11"	378	258	462	0
7	4	4	"phtD"	"44N_term_O11"	484	172	463	0
7	5	4	"phpA"	"27N_term_C15"	5204	4434	464	0
7	6	4	"srtA"	"64N_term_wCS_G15"	1408	-165	465	0
7	7	4	"adcA"	"23Lip_C3"	1584	426	466	-50
7	8	4	"sp_2093"	"76N_term_G3"	901	21	467	-50
7	9	4	"comB"	"54N_term_K3"	1295	1213	468	0
7	1	5	"srtA"	"64N_term_wCS_G15"	1269	1156	469	0
7	2	5	"adcA"	"23Lip_C3"	384	153	470	0
7	3	5	"sp_2093"	"76N_term_G3"	320	207	471	0
7	4	5	"comB"	"54N_term_K3"	1153	999	472	0
7	5	5	"pspA"	"4N_term_O3"	2619	2413	473	0
7	6	5	"pbpX"	"41N_term_C7"	637	521	474	0
7	7	5	"pbpA"	"9N_term_G7"	346	-189	475	0
7	8	5	"spr0334"	"42Cyt_TMH_K7"	684	51	476	-50
7	9	5	"cbpF"	"74N_term_wCS_O7"	2603	2512	477	0
7	1	6	"pbpX"	"41N_term_C7"	552	453	478	0
7	2	6	"pbpA"	"9N_term_G7"	213	94	479	0
7	3	6	"spr0334"	"42Cyt_TMH_K7"	676	568	480	0
7	4	6	"cbpF"	"74N_term_wCS_O7"	3466	3296	481	0
7	5	6	"spr0693"	"34N_term_C11"	2971	2872	482	0
7	6	6	"ezrA"	"75N_term_G11"	570	488	483	0
7	7	6	"pepXP"	"72N_term_K11"	687	549	484	0
7	8	6	"phtD"	"44N_term_O11"	685	573	485	0
7	9	6	"phpA"	"27N_term_C15"	6951	6840	486	0
7	1	7	"ezrA"	"75N_term_G11"	547	439	487	0
7	2	7	"pepXP"	"72N_term_K11"	521	271	488	0
7	3	7	"phtD"	"44N_term_O11"	694	526	489	0
7	4	7	"phpA"	"27N_term_C15"	5777	5502	490	0
7	5	7	"srtA"	"64N_term_wCS_G15"	1007	621	491	0
7	6	7	"adcA"	"23Lip_C3"	669	415	492	0
7	7	7	"sp_2093"	"76N_term_G3"	344	185	493	0
7	8	7	"comB"	"54N_term_K3"	371	246	494	0
7	9	7	"pspA"	"4N_term_O3"	2648	2515	495	0
7	1	8	"adcA"	"23Lip_C3"	413	317	496	0
7	2	8	"sp_2093"	"76N_term_G3"	319	228	497	0
7	3	8	"comB"	"54N_term_K3"	359	277	498	0
7	4	8	"pspA"	"4N_term_O3"	664	500	499	0
7	5	8	"pbpX"	"41N_term_C7"	976	840	500	0
7	6	8	"pbpA"	"9N_term_G7"	199	103	501	0
7	7	8	"spr0334"	"42Cyt_TMH_K7"	885	788	502	0
7	8	8	"cbpF"	"74N_term_wCS_O7"	709	611	503	0
7	9	8	"spr0693"	"34N_term_C11"	3899	3760	504	0
8	1	1	"pbp1b"	"47Cyt_TMH_P7"	733	662	505	0
8	2	1	"pcpA"	"62N_term_wCS_D11"	1135	630	506	-50
8	3	1	"sphtra"	"8N_term_H11"	343	246	507	-50
8	4	1	"cps4C"	"97Mult_L11"	288	200	508	-50
8	5	1	"rrgB"	"95Mult_P11"	192	121	509	-50
8	6	1	"TMP"	"96Mult_D15"	99	34	510	-50
8	7	1	"LambdaSa04"	"94Mult_H15"	67	17	511	-50
8	8	1	"Buffer"	"Normaliz_L15"	45	-1	512	-50
8	9	1	"Buffer"	"Normaliz_P15"	44	-1	513	-50
8	1	2	"TMP"	"96Mult_D15"	1179	777	514	-50
8	2	2	"LambdaSa04"	"94Mult_H15"	1581	188	515	-50
8	3	2	"potD"	"65N_term_D3"	1413	1130	516	-50
8	4	2	"pgdA"	"40N_term_H3"	417	227	517	-50
8	5	2	"spr1370"	"38Cyt_TMH_L3"	170	10	518	-50
8	6	2	"spr1418"	"82N_term_P3"	284	171	519	0
8	7	2	"stkP"	"67Cyt_TMH_D7"	194	116	520	-50
8	8	2	"spr1584"	"83N_term_H7"	166	93	521	-50
8	9	2	"pbp2A"	"53N_term_L7"	133	80	522	-50
8	1	3	"spr1418"	"82N_term_P3"	964	728	523	-50
8	2	3	"stkP"	"67Cyt_TMH_D7"	733	500	524	-50
8	3	3	"spr1584"	"83N_term_H7"	371	208	525	0
8	4	3	"pbp2A"	"53N_term_L7"	152	12	526	-50
8	5	3	"pbp1b"	"47Cyt_TMH_P7"	142	43	527	-50
8	6	3	"pcpA"	"62N_term_wCS_D11"	60	-12	528	-50
8	7	3	"sphtra"	"8N_term_H11"	54	-30	529	-50
8	8	3	"cps4C"	"97Mult_L11"	124	26	530	-50
8	9	3	"rrgB"	"95Mult_P11"	111	42	531	-50
8	1	4	"pcpA"	"62N_term_wCS_D11"	612	338	532	-50
8	2	4	"sphtra"	"8N_term_H11"	601	303	533	-50
8	3	4	"cps4C"	"97Mult_L11"	121	-70	534	-50
8	4	4	"rrgB"	"95Mult_P11"	316	54	535	-50
8	5	4	"TMP"	"96Mult_D15"	240	75	536	-50
8	6	4	"LambdaSa04"	"94Mult_H15"	130	-7	537	-50
8	7	4	"potD"	"65N_term_D3"	271	131	538	-50
8	8	4	"pgdA"	"40N_term_H3"	145	31	539	-50
8	9	4	"spr1370"	"38Cyt_TMH_L3"	125	42	540	-50
8	1	5	"LambdaSa04"	"94Mult_H15"	232	161	541	0
8	2	5	"potD"	"65N_term_D3"	260	33	542	-50
8	3	5	"pgdA"	"40N_term_H3"	148	-10	543	-50
8	4	5	"spr1370"	"38Cyt_TMH_L3"	427	118	544	-50
8	5	5	"spr1418"	"82N_term_P3"	308	70	545	-50
8	6	5	"stkP"	"67Cyt_TMH_D7"	295	89	546	-50
8	7	5	"spr1584"	"83N_term_H7"	288	128	547	-50
8	8	5	"pbp2A"	"53N_term_L7"	291	189	548	-50
8	9	5	"pbp1b"	"47Cyt_TMH_P7"	152	98	549	0
8	1	6	"stkP"	"67Cyt_TMH_D7"	408	350	550	0
8	2	6	"spr1584"	"83N_term_H7"	182	104	551	0
8	3	6	"pbp2A"	"53N_term_L7"	119	45	552	-50
8	4	6	"pbp1b"	"47Cyt_TMH_P7"	191	6	553	-50
8	5	6	"pcpA"	"62N_term_wCS_D11"	313	52	554	-50
8	6	6	"sphtra"	"8N_term_H11"	300	57	555	-50
8	7	6	"cps4C"	"97Mult_L11"	59	-24	556	-50
8	8	6	"rrgB"	"95Mult_P11"	61	4	557	-50
8	9	6	"TMP"	"96Mult_D15"	58	7	558	-50
8	1	7	"sphtra"	"8N_term_H11"	318	249	559	0
8	2	7	"cps4C"	"97Mult_L11"	68	-31	560	-50
8	3	7	"rrgB"	"95Mult_P11"	104	4	561	-50
8	4	7	"TMP"	"96Mult_D15"	125	-86	562	-50
8	5	7	"LambdaSa04"	"94Mult_H15"	228	-28	563	-50
8	6	7	"potD"	"65N_term_D3"	282	59	564	-50
8	7	7	"pgdA"	"40N_term_H3"	237	31	565	-50
8	8	7	"spr1370"	"38Cyt_TMH_L3"	298	178	566	0
8	9	7	"spr1418"	"82N_term_P3"	186	131	567	-50
8	1	8	"potD"	"65N_term_D3"	182	116	568	0
8	2	8	"pgdA"	"40N_term_H3"	147	44	569	-50
8	3	8	"spr1370"	"38Cyt_TMH_L3"	598	495	570	0
8	4	8	"spr1418"	"82N_term_P3"	256	167	571	0
8	5	8	"stkP"	"67Cyt_TMH_D7"	230	163	572	0
8	6	8	"spr1584"	"83N_term_H7"	170	108	573	0
8	7	8	"pbp2A"	"53N_term_L7"	297	240	574	0
8	8	8	"pbp1b"	"47Cyt_TMH_P7"	310	256	575	0
8	9	8	"pcpA"	"62N_term_wCS_D11"	53	6	576	-50
