# Supplementary material for: Data in support of proteomic analysis of pneumococcal pediatric clinical isolates to construct a protein array
Source: Data Brief. 2016 Feb 5;6:917–22. doi: 10.1016/j.dib.2016.01.057 (PMC4758182; doi:10.1016/j.dib.2016.01.057)
Supplement: Supplementary file 4 — Supplementary material [file mmc4.zip › Protein array raw data/IgG/P1_S10_IgG-Cy-3.txt]

ATF	1.0
31	9    
"Type=GenePix Export 3"
"DateTime=2013/12/16 13:56:08"
"Settings=C:\Documents and Settings\Usuario\Escritorio\Datos Usuarios\Alfonso\Escaneado_16-12-13\Suero 10\S10_IgG-Cy-3.gps"
"GalFile=C:\Documents and Settings\Usuario\Escritorio\Datos Usuarios\Alfonso\Gals\Gal_Alfonso.2.gal"
"PixelSize=5"
"Wavelengths=n/a	532"
"ImageFiles=n/a	C:\Documents and Settings\Usuario\Escritorio\Datos Usuarios\Alfonso\Escaneado_16-12-13\Suero 10\S10_IgG-Cy-3.tif 1"
"NormalizationMethod=None"
"NormalizationFactors=n/a	1"
"JpegImage="
"StdDev=Type 1"
"RatioFormulations=W1/W2 (/532)"
"Barcode="
"BackgroundSubtraction=LocalFeature"
"ImageOrigin=0, 0"
"JpegOrigin=3350, 19370"
"Creator=GenePix Pro 4.1.1.4"
"Scanner=GenePix 4000B [92870]"
"FocusPosition=0"
"Temperature=27.27"
"LinesAveraged=1"
"Comment="
"PMTGain=n/a	450"
"ScanPower=n/a	100"
"LaserPower=n/a	3.53"
"LaserOnTime=n/a	41832"
"Filters=n/a	"
"ScanRegion=560,3780,3872,5246"
"Supplier=BioRobotics"
"ArrayerSoftwareName=TAS Application Suite (MicroGrid II)"
"ArrayerSoftwareVersion=2.2.2.5"
"Block"	"Column"	"Row"	"Name"	"ID"	"Flags"	"Index"	"F532 Median"	"F532 Median - B532"
1	1	1	"ABC_N/P"	"90Mult_M8"	0	1	124	45
1	2	1	"spr1221"	"99Mult_A12"	0	2	146	61
1	3	1	"spr1403"	"91Mult_E12"	0	3	166	77
1	4	1	"spr1496"	"92Mult_I12"	0	4	142	49
1	5	1	"ABC_NP"	"100Mult_M12"	0	5	212	122
1	6	1	"SP_0462"	"77CellW_A16"	0	6	179	92
1	7	1	"SP_0464"	"81CellW_E16"	0	7	156	70
1	8	1	"Buffer"	"Normaliz_I16"	-50	8	83	1
1	9	1	"Buffer"	"Normaliz_M16"	-50	9	79	1
1	1	2	"SP_0462"	"77CellW_A16"	0	10	155	74
1	2	2	"SP_0464"	"81CellW_E16"	0	11	152	60
1	3	2	"fstH"	"84Mult_A4"	0	12	173	78
1	4	2	"comA"	"85Mult_E4"	0	13	154	53
1	5	2	"zmpB"	"86Mult_I4"	0	14	181	83
1	6	2	"spr0601"	"98Mult_M4"	0	15	171	70
1	7	2	"celB"	"87Mult_A8"	0	16	150	46
1	8	2	"iga"	"88Mult_E8"	0	17	156	62
1	9	2	"glnP"	"89Mult_I8"	0	18	129	41
1	1	3	"spr0601"	"98Mult_M4"	0	19	147	63
1	2	3	"celB"	"87Mult_A8"	0	20	141	41
1	3	3	"iga"	"88Mult_E8"	0	21	194	88
1	4	3	"glnP"	"89Mult_I8"	0	22	154	52
1	5	3	"ABC_N/P"	"90Mult_M8"	0	23	231	124
1	6	3	"spr1221"	"99Mult_A12"	0	24	230	119
1	7	3	"spr1403"	"91Mult_E12"	0	25	298	181
1	8	3	"spr1496"	"92Mult_I12"	0	26	207	96
1	9	3	"ABC_NP"	"100Mult_M12"	0	27	517	419
1	1	4	"spr1221"	"99Mult_A12"	0	28	136	45
1	2	4	"spr1403"	"91Mult_E12"	0	29	262	152
1	3	4	"spr1496"	"92Mult_I12"	0	30	281	157
1	4	4	"ABC_NP"	"100Mult_M12"	0	31	1067	939
1	5	4	"SP_0462"	"77CellW_A16"	0	32	793	651
1	6	4	"SP_0464"	"81CellW_E16"	0	33	497	355
1	7	4	"fstH"	"84Mult_A4"	0	34	859	710
1	8	4	"comA"	"85Mult_E4"	0	35	415	277
1	9	4	"zmpB"	"86Mult_I4"	0	36	305	193
1	1	5	"SP_0464"	"81CellW_E16"	0	37	179	77
1	2	5	"fstH"	"84Mult_A4"	0	38	462	344
1	3	5	"comA"	"85Mult_E4"	0	39	502	366
1	4	5	"zmpB"	"86Mult_I4"	0	40	514	359
1	5	5	"spr0601"	"98Mult_M4"	0	41	653	486
1	6	5	"celB"	"87Mult_A8"	0	42	537	369
1	7	5	"iga"	"88Mult_E8"	0	43	703	528
1	8	5	"glnP"	"89Mult_I8"	0	44	309	143
1	9	5	"ABC_N/P"	"90Mult_M8"	0	45	486	343
1	1	6	"celB"	"87Mult_A8"	-50	46	165	73
1	2	6	"iga"	"88Mult_E8"	0	47	401	272
1	3	6	"glnP"	"89Mult_I8"	0	48	275	128
1	4	6	"ABC_N/P"	"90Mult_M8"	0	49	554	391
1	5	6	"spr1221"	"99Mult_A12"	0	50	851	675
1	6	6	"spr1403"	"91Mult_E12"	0	51	962	780
1	7	6	"spr1496"	"92Mult_I12"	0	52	584	393
1	8	6	"ABC_NP"	"100Mult_M12"	0	53	2351	2165
1	9	6	"SP_0462"	"77CellW_A16"	0	54	1558	1378
1	1	7	"spr1403"	"91Mult_E12"	0	55	247	157
1	2	7	"spr1496"	"92Mult_I12"	0	56	340	208
1	3	7	"ABC_NP"	"100Mult_M12"	0	57	1637	1482
1	4	7	"SP_0462"	"77CellW_A16"	0	58	1214	1037
1	5	7	"SP_0464"	"81CellW_E16"	0	59	709	519
1	6	7	"fstH"	"84Mult_A4"	0	60	1734	1543
1	7	7	"comA"	"85Mult_E4"	0	61	1013	818
1	8	7	"zmpB"	"86Mult_I4"	0	62	784	582
1	9	7	"spr0601"	"98Mult_M4"	0	63	1216	1006
1	1	8	"fstH"	"84Mult_A4"	0	64	376	285
1	2	8	"comA"	"85Mult_E4"	0	65	555	425
1	3	8	"zmpB"	"86Mult_I4"	0	66	559	400
1	4	8	"spr0601"	"98Mult_M4"	0	67	941	760
1	5	8	"celB"	"87Mult_A8"	0	68	700	503
1	6	8	"iga"	"88Mult_E8"	0	69	939	737
1	7	8	"glnP"	"89Mult_I8"	0	70	436	221
1	8	8	"ABC_N/P"	"90Mult_M8"	0	71	909	684
1	9	8	"spr1221"	"99Mult_A12"	0	72	1391	1161
2	1	1	"lytB"	"31CellW_N8"	0	73	224	143
2	2	1	"prtA"	"20CellW_B12"	0	74	269	187
2	3	1	"bgaA"	"43CellW_F12"	0	75	255	173
2	4	1	"nanA"	"46CellW_J12"	0	76	220	127
2	5	1	"spr1652/pfbA"	"25CellW_N12"	0	77	175	79
2	6	1	"nisP"	"39CellW_B16"	0	78	154	56
2	7	1	"spr1906"	"73CellW_F16"	0	79	130	33
2	8	1	"Buffer"	"Normaliz_J16"	-50	80	90	-2
2	9	1	"Buffer"	"Normaliz_N16"	-50	81	85	-1
2	1	2	"nisP"	"39CellW_B16"	0	82	311	223
2	2	2	"spr1906"	"73CellW_F16"	0	83	175	85
2	3	2	"psrP"	"71CellW_B4"	0	84	178	81
2	4	2	"pblB_nt"	"48CellW_F4"	0	85	176	69
2	5	2	"pblB_ct"	"49CellW_J4"	0	86	170	63
2	6	2	"spr0075/pfbB"	"24CellW_N4"	0	87	163	56
2	7	2	"pulA"	"19CellW_B8"	-50	88	138	34
2	8	2	"hysA"	"51CellW_F8"	0	89	168	73
2	9	2	"spr0328"	"26CellW_J8"	0	90	171	81
2	1	3	"spr0075/pfbB"	"24CellW_N4"	0	91	258	157
2	2	3	"pulA"	"19CellW_B8"	0	92	238	135
2	3	3	"hysA"	"51CellW_F8"	0	93	264	160
2	4	3	"spr0328"	"26CellW_J8"	0	94	225	117
2	5	3	"lytB"	"31CellW_N8"	0	95	150	48
2	6	3	"prtA"	"20CellW_B12"	0	96	168	66
2	7	3	"bgaA"	"43CellW_F12"	0	97	138	35
2	8	3	"nanA"	"46CellW_J12"	0	98	166	67
2	9	3	"spr1652/pfbA"	"25CellW_N12"	0	99	144	52
2	1	4	"prtA"	"20CellW_B12"	0	100	441	332
2	2	4	"bgaA"	"43CellW_F12"	0	101	391	281
2	3	4	"nanA"	"46CellW_J12"	0	102	313	205
2	4	4	"spr1652/pfbA"	"25CellW_N12"	0	103	195	86
2	5	4	"nisP"	"39CellW_B16"	0	104	162	56
2	6	4	"spr1906"	"73CellW_F16"	-50	105	134	32
2	7	4	"psrP"	"71CellW_B4"	-50	106	158	47
2	8	4	"pblB_nt"	"48CellW_F4"	-50	107	135	26
2	9	4	"pblB_ct"	"49CellW_J4"	0	108	152	58
2	1	5	"spr1906"	"73CellW_F16"	0	109	271	156
2	2	5	"psrP"	"71CellW_B4"	0	110	246	135
2	3	5	"pblB_nt"	"48CellW_F4"	0	111	214	110
2	4	5	"pblB_ct"	"49CellW_J4"	0	112	205	94
2	5	5	"spr0075/pfbB"	"24CellW_N4"	0	113	184	73
2	6	5	"pulA"	"19CellW_B8"	-50	114	154	49
2	7	5	"hysA"	"51CellW_F8"	-50	115	138	29
2	8	5	"spr0328"	"26CellW_J8"	0	116	171	61
2	9	5	"lytB"	"31CellW_N8"	0	117	135	34
2	1	6	"pulA"	"19CellW_B8"	0	118	432	316
2	2	6	"hysA"	"51CellW_F8"	0	119	474	367
2	3	6	"spr0328"	"26CellW_J8"	0	120	363	262
2	4	6	"lytB"	"31CellW_N8"	0	121	186	78
2	5	6	"prtA"	"20CellW_B12"	0	122	218	106
2	6	6	"bgaA"	"43CellW_F12"	0	123	194	92
2	7	6	"nanA"	"46CellW_J12"	0	124	186	79
2	8	6	"spr1652/pfbA"	"25CellW_N12"	0	125	171	62
2	9	6	"nisP"	"39CellW_B16"	0	126	156	57
2	1	7	"bgaA"	"43CellW_F12"	0	127	565	449
2	2	7	"nanA"	"46CellW_J12"	0	128	583	476
2	3	7	"spr1652/pfbA"	"25CellW_N12"	0	129	319	216
2	4	7	"nisP"	"39CellW_B16"	0	130	248	132
2	5	7	"spr1906"	"73CellW_F16"	0	131	207	82
2	6	7	"psrP"	"71CellW_B4"	0	132	211	99
2	7	7	"pblB_nt"	"48CellW_F4"	-50	133	252	135
2	8	7	"pblB_ct"	"49CellW_J4"	0	134	302	185
2	9	7	"spr0075/pfbB"	"24CellW_N4"	0	135	223	123
2	1	8	"psrP"	"71CellW_B4"	0	136	497	381
2	2	8	"pblB_nt"	"48CellW_F4"	0	137	280	168
2	3	8	"pblB_ct"	"49CellW_J4"	0	138	359	250
2	4	8	"spr0075/pfbB"	"24CellW_N4"	0	139	255	137
2	5	8	"pulA"	"19CellW_B8"	0	140	375	247
2	6	8	"hysA"	"51CellW_F8"	0	141	1003	875
2	7	8	"spr0328"	"26CellW_J8"	0	142	818	683
2	8	8	"lytB"	"31CellW_N8"	0	143	533	408
2	9	8	"prtA"	"20CellW_B12"	0	144	597	490
3	1	1	"nanB"	"58Secret_O8"	0	145	1913	1811
3	2	1	"spr1875"	"7Secret_C12"	0	146	9600	9488
3	3	1	"galU"	"21Secret_G12"	0	147	1395	1277
3	4	1	"cbpA"	"5Secret_K12"	0	148	1077	956
3	5	1	"gsp_781"	"2Secret_O12"	0	149	1262	1144
3	6	1	"Control_1"	"C16"	0	150	1727	1612
3	7	1	"Control_2"	"G16"	0	151	228	112
3	8	1	"Buffer"	"Normaliz_K16"	-50	152	116	0
3	9	1	"Buffer"	"Normaliz_O16"	-50	153	119	6
3	1	2	"Control_1"	"C16"	0	154	1821	1711
3	2	2	"Control_2"	"G16"	0	155	251	131
3	3	2	"bloodAB"	"59Secret_C4"	0	156	903	779
3	4	2	"strH"	"32Secret_G4"	0	157	2503	2377
3	5	2	"lysM"	"50Secret_K4"	0	158	2578	2450
3	6	2	"lytB"	"63Secret_O4"	0	159	1109	981
3	7	2	"phtE"	"45Secret_C8"	0	160	936	804
3	8	2	"spr0931"	"36Secret_G8"	0	161	1451	1322
3	9	2	"lytC"	"56Secret_K8"	0	162	1075	957
3	1	3	"lytB"	"63Secret_O4"	0	163	668	558
3	2	3	"phtE"	"45Secret_C8"	0	164	683	560
3	3	3	"spr0931"	"36Secret_G8"	0	165	1344	1214
3	4	3	"lytC"	"56Secret_K8"	0	166	1603	1470
3	5	3	"nanB"	"58Secret_O8"	0	167	4127	3987
3	6	3	"spr1875"	"7Secret_C12"	0	168	19903	19750
3	7	3	"galU"	"21Secret_G12"	0	169	3549	3397
3	8	3	"cbpA"	"5Secret_K12"	0	170	2065	1920
3	9	3	"gsp_781"	"2Secret_O12"	0	171	1815	1684
3	1	4	"spr1875"	"7Secret_C12"	0	172	11308	11190
3	2	4	"galU"	"21Secret_G12"	0	173	1840	1710
3	3	4	"cbpA"	"5Secret_K12"	0	174	1579	1444
3	4	4	"gsp_781"	"2Secret_O12"	0	175	2084	1943
3	5	4	"Control_1"	"C16"	0	176	4145	3990
3	6	4	"Control_2"	"G16"	0	177	856	681
3	7	4	"bloodAB"	"59Secret_C4"	0	178	2415	2238
3	8	4	"strH"	"32Secret_G4"	0	179	5670	5498
3	9	4	"lysM"	"50Secret_K4"	0	180	3901	3749
3	1	5	"Control_2"	"G16"	0	181	402	275
3	2	5	"bloodAB"	"59Secret_C4"	0	182	1241	1105
3	3	5	"strH"	"32Secret_G4"	0	183	3816	3671
3	4	5	"lysM"	"50Secret_K4"	0	184	4026	3869
3	5	5	"lytB"	"63Secret_O4"	0	185	2210	2034
3	6	5	"phtE"	"45Secret_C8"	0	186	2378	2188
3	7	5	"spr0931"	"36Secret_G8"	0	187	4122	3920
3	8	5	"lytC"	"56Secret_K8"	0	188	4227	4026
3	9	5	"nanB"	"58Secret_O8"	0	189	8643	8457
3	1	6	"phtE"	"45Secret_C8"	0	190	964	836
3	2	6	"spr0931"	"36Secret_G8"	0	191	2003	1854
3	3	6	"lytC"	"56Secret_K8"	0	192	3071	2907
3	4	6	"nanB"	"58Secret_O8"	0	193	7893	7707
3	5	6	"spr1875"	"7Secret_C12"	0	194	38402	38193
3	6	6	"galU"	"21Secret_G12"	0	195	7392	7177
3	7	6	"cbpA"	"5Secret_K12"	0	196	5260	5039
3	8	6	"gsp_781"	"2Secret_O12"	0	197	5920	5701
3	9	6	"Control_1"	"C16"	0	198	10446	10237
3	1	7	"galU"	"21Secret_G12"	0	199	2902	2763
3	2	7	"cbpA"	"5Secret_K12"	0	200	2726	2559
3	3	7	"gsp_781"	"2Secret_O12"	0	201	4473	4283
3	4	7	"Control_1"	"C16"	0	202	8743	8530
3	5	7	"Control_2"	"G16"	0	203	1901	1670
3	6	7	"bloodAB"	"59Secret_C4"	0	204	4636	4409
3	7	7	"strH"	"32Secret_G4"	0	205	10751	10524
3	8	7	"lysM"	"50Secret_K4"	0	206	8227	8008
3	9	7	"lytB"	"63Secret_O4"	0	207	3765	3562
3	1	8	"bloodAB"	"59Secret_C4"	0	208	2071	1923
3	2	8	"strH"	"32Secret_G4"	0	209	7062	6877
3	3	8	"lysM"	"50Secret_K4"	0	210	7705	7494
3	4	8	"lytB"	"63Secret_O4"	0	211	4037	3811
3	5	8	"phtE"	"45Secret_C8"	0	212	3783	3549
3	6	8	"spr0931"	"36Secret_G8"	0	213	5934	5696
3	7	8	"lytC"	"56Secret_K8"	0	214	5688	5459
3	8	8	"nanB"	"58Secret_O8"	0	215	11192	10974
3	9	8	"spr1875"	"7Secret_C12"	0	216	44345	44139
4	1	1	"Control_10"	"P8"	-50	217	88	7
4	2	1	"Control_11"	"D12"	-50	218	77	-1
4	3	1	"Control_12"	"H12"	0	219	109	33
4	4	1	"Buffer"	"Normaliz_L12"	-50	220	73	0
4	5	1	"Buffer"	"Normaliz_P12"	-50	221	71	0
4	6	1	"Control+"	"Rango0.2_D16"	0	222	257	186
4	7	1	"Control+"	"Rango0.1_H16"	-50	223	77	7
4	8	1	"Buffer"	"Normaliz_L16"	-50	224	70	2
4	9	1	"Buffer"	"Normaliz_P16"	-50	225	69	2
4	1	2	"Control+"	"Rango0.2_D16"	0	226	1021	924
4	2	2	"Control+"	"Rango0.1_H16"	0	227	110	31
4	3	2	"Control_3"	"D4"	0	228	458	381
4	4	2	"Control_4"	"H4"	-50	229	76	1
4	5	2	"Control_5"	"L4"	0	230	85	13
4	6	2	"Control_6"	"P4"	-50	231	70	-3
4	7	2	"Control_7"	"D8"	-50	232	76	3
4	8	2	"Control_8"	"H8"	-50	233	71	0
4	9	2	"Control_9"	"L8"	-50	234	70	0
4	1	3	"Control_6"	"P4"	-50	235	80	-4
4	2	3	"Control_7"	"D8"	-50	236	90	10
4	3	3	"Control_8"	"H8"	-50	237	78	1
4	4	3	"Control_9"	"L8"	-50	238	76	2
4	5	3	"Control_10"	"P8"	-50	239	77	4
4	6	3	"Control_11"	"D12"	0	240	72	-1
4	7	3	"Control_12"	"H12"	-50	241	77	4
4	8	3	"Buffer"	"Normaliz_L12"	-50	242	73	1
4	9	3	"Buffer"	"Normaliz_P12"	-50	243	72	1
4	1	4	"Control_11"	"D12"	-50	244	79	-7
4	2	4	"Control_12"	"H12"	-50	245	93	6
4	3	4	"Buffer"	"Normaliz_L12"	-50	246	78	-1
4	4	4	"Buffer"	"Normaliz_P12"	-50	247	76	0
4	5	4	"Control+"	"Rango0.2_D16"	0	248	245	171
4	6	4	"Control+"	"Rango0.1_H16"	0	249	249	173
4	7	4	"Control_3"	"D4"	-50	250	85	8
4	8	4	"Control_4"	"H4"	-50	251	75	2
4	9	4	"Control_5"	"L4"	-50	252	80	7
4	1	5	"Control+"	"Rango0.1_H16"	-50	253	123	34
4	2	5	"Control_3"	"D4"	-50	254	494	405
4	3	5	"Control_4"	"H4"	-50	255	80	0
4	4	5	"Control_5"	"L4"	-50	256	81	4
4	5	5	"Control_6"	"P4"	-50	257	72	-2
4	6	5	"Control_7"	"D8"	-50	258	76	0
4	7	5	"Control_8"	"H8"	-50	259	73	-4
4	8	5	"Control_9"	"L8"	-50	260	76	2
4	9	5	"Control_10"	"P8"	-50	261	80	3
4	1	6	"Control_7"	"D8"	-50	262	93	10
4	2	6	"Control_8"	"H8"	-50	263	80	-2
4	3	6	"Control_9"	"L8"	-50	264	84	1
4	4	6	"Control_10"	"P8"	-50	265	79	-3
4	5	6	"Control_11"	"D12"	-50	266	74	-2
4	6	6	"Control_12"	"H12"	0	267	95	20
4	7	6	"Buffer"	"Normaliz_L12"	-50	268	75	0
4	8	6	"Buffer"	"Normaliz_P12"	-50	269	80	3
4	9	6	"Control+"	"Rango0.2_D16"	0	270	391	314
4	1	7	"Control_12"	"H12"	-50	271	94	10
4	2	7	"Buffer"	"Normaliz_L12"	-50	272	84	3
4	3	7	"Buffer"	"Normaliz_P12"	-50	273	83	-4
4	4	7	"Control+"	"Rango0.2_D16"	0	274	460	372
4	5	7	"Control+"	"Rango0.1_H16"	-50	275	83	6
4	6	7	"Control_3"	"D4"	-50	276	84	8
4	7	7	"Control_4"	"H4"	-50	277	80	2
4	8	7	"Control_5"	"L4"	-50	278	92	8
4	9	7	"Control_6"	"P4"	-50	279	79	2
4	1	8	"Control_3"	"D4"	0	280	890	805
4	2	8	"Control_4"	"H4"	-50	281	83	2
4	3	8	"Control_5"	"L4"	-50	282	85	5
4	4	8	"Control_6"	"P4"	-50	283	76	-1
4	5	8	"Control_7"	"D8"	-50	284	80	5
4	6	8	"Control_8"	"H8"	-50	285	77	-1
4	7	8	"Control_9"	"L8"	-50	286	84	-4
4	8	8	"Control_10"	"P8"	-50	287	102	11
4	9	8	"Control_11"	"D12"	-50	288	82	2
5	1	1	"GADPH"	"68Cyt_M7"	0	289	302	221
5	2	1	"abc_sbp_2"	"30Lip_A11"	0	290	307	221
5	3	1	"abc_sbp"	"29Lip_E11"	0	291	338	242
5	4	1	"spr0174"	"79Lip_I11"	0	292	878	753
5	5	1	"aliA"	"10Lip_M11"	0	293	1779	1623
5	6	1	"slrA"	"17Lip_A15"	0	294	2735	2571
5	7	1	"spr0747"	"37Lip_E15"	0	295	2485	2318
5	8	1	"Buffer"	"Normaliz_I15"	-50	296	174	4
5	9	1	"Buffer"	"Normaliz_M15"	-50	297	169	-3
5	1	2	"slrA"	"17Lip_A15"	0	298	212	130
5	2	2	"spr0747"	"37Lip_E15"	0	299	218	130
5	3	2	"spxB"	"13Cyt_A3"	0	300	636	539
5	4	2	"clpP"	"66Cyt_E3"	0	301	2055	1936
5	5	2	"pavA"	"69Cyt_I3"	0	302	2135	1990
5	6	2	"eno"	"14Cyt_M3"	0	303	8999	8841
5	7	2	"PppA"	"70Cyt_A7"	0	304	4389	4224
5	8	2	"ply"	"11Cyt_E7"	0	305	13374	13214
5	9	2	"lytA"	"12Cyt_I7"	0	306	13284	13130
5	1	3	"eno"	"14Cyt_M3"	0	307	825	741
5	2	3	"PppA"	"70Cyt_A7"	0	308	427	340
5	3	3	"ply"	"11Cyt_E7"	0	309	2104	2009
5	4	3	"lytA"	"12Cyt_I7"	0	310	4025	3914
5	5	3	"GADPH"	"68Cyt_M7"	0	311	2826	2691
5	6	3	"abc_sbp_2"	"30Lip_A11"	0	312	2559	2409
5	7	3	"abc_sbp"	"29Lip_E11"	0	313	1397	1238
5	8	3	"spr0174"	"79Lip_I11"	0	314	1407	1251
5	9	3	"aliA"	"10Lip_M11"	0	315	1909	1756
5	1	4	"abc_sbp_2"	"30Lip_A11"	0	316	273	192
5	2	4	"abc_sbp"	"29Lip_E11"	0	317	177	90
5	3	4	"spr0174"	"79Lip_I11"	0	318	221	128
5	4	4	"aliA"	"10Lip_M11"	0	319	498	394
5	5	4	"slrA"	"17Lip_A15"	0	320	1151	1027
5	6	4	"spr0747"	"37Lip_E15"	0	321	1388	1255
5	7	4	"spxB"	"13Cyt_A3"	0	322	2745	2604
5	8	4	"clpP"	"66Cyt_E3"	0	323	3507	3360
5	9	4	"pavA"	"69Cyt_I3"	0	324	2319	2168
5	1	5	"spr0747"	"37Lip_E15"	0	325	213	131
5	2	5	"spxB"	"13Cyt_A3"	0	326	402	314
5	3	5	"clpP"	"66Cyt_E3"	0	327	514	423
5	4	5	"pavA"	"69Cyt_I3"	0	328	545	446
5	5	5	"eno"	"14Cyt_M3"	0	329	3614	3504
5	6	5	"PppA"	"70Cyt_A7"	0	330	2063	1942
5	7	5	"ply"	"11Cyt_E7"	0	331	7823	7694
5	8	5	"lytA"	"12Cyt_I7"	0	332	7509	7368
5	9	5	"GADPH"	"68Cyt_M7"	0	333	4058	3902
5	1	6	"PppA"	"70Cyt_A7"	0	334	484	400
5	2	6	"ply"	"11Cyt_E7"	0	335	1871	1782
5	3	6	"lytA"	"12Cyt_I7"	0	336	1864	1773
5	4	6	"GADPH"	"68Cyt_M7"	0	337	812	715
5	5	6	"abc_sbp_2"	"30Lip_A11"	0	338	911	806
5	6	6	"abc_sbp"	"29Lip_E11"	0	339	581	467
5	7	6	"spr0174"	"79Lip_I11"	0	340	756	634
5	8	6	"aliA"	"10Lip_M11"	0	341	1264	1130
5	9	6	"slrA"	"17Lip_A15"	0	342	2499	2345
5	1	7	"abc_sbp"	"29Lip_E11"	0	343	172	89
5	2	7	"spr0174"	"79Lip_I11"	0	344	192	103
5	3	7	"aliA"	"10Lip_M11"	0	345	276	186
5	4	7	"slrA"	"17Lip_A15"	0	346	446	350
5	5	7	"spr0747"	"37Lip_E15"	0	347	521	419
5	6	7	"spxB"	"13Cyt_A3"	0	348	1223	1117
5	7	7	"clpP"	"66Cyt_E3"	0	349	1633	1522
5	8	7	"pavA"	"69Cyt_I3"	0	350	1304	1181
5	9	7	"eno"	"14Cyt_M3"	0	351	7209	7066
5	1	8	"spxB"	"13Cyt_A3"	0	352	346	266
5	2	8	"clpP"	"66Cyt_E3"	0	353	384	299
5	3	8	"pavA"	"69Cyt_I3"	0	354	343	256
5	4	8	"eno"	"14Cyt_M3"	0	355	1925	1835
5	5	8	"PppA"	"70Cyt_A7"	0	356	927	834
5	6	8	"ply"	"11Cyt_E7"	0	357	3835	3741
5	7	8	"lytA"	"12Cyt_I7"	0	358	3820	3722
5	8	8	"GADPH"	"68Cyt_M7"	0	359	1677	1571
5	9	8	"abc_sbp_2"	"30Lip_A11"	0	360	2168	2049
6	1	1	"psaA"	"6Lip_N7"	0	361	16578	16415
6	2	1	"ABC_SBP"	"57Lip_B11"	0	362	4899	4764
6	3	1	"ABC_SBP"	"52Lip_F11"	0	363	1039	917
6	4	1	"piuA"	"18Lip_J11"	0	364	376	260
6	5	1	"amiA"	"3Lip_N11"	0	365	215	105
6	6	1	"msmE"	"78Lip_B15"	0	366	203	100
6	7	1	"MalX"	"22Lip_F15"	0	367	200	99
6	8	1	"Buffer"	"Normaliz_J15"	-50	368	99	0
6	9	1	"Buffer"	"Normaliz_N15"	-50	369	90	-2
6	1	2	"msmE"	"78Lip_B15"	0	370	2063	1880
6	2	2	"MalX"	"22Lip_F15"	0	371	1471	1312
6	3	2	"prsA_ppmA"	"16Lip_B3"	0	372	846	716
6	4	2	"lmb"	"33Lip_F3"	0	373	502	386
6	5	2	"piaA"	"15Lip_J3"	0	374	345	234
6	6	2	"phtA"	"55Lip_N3"	0	375	221	113
6	7	2	"glnH"	"28Lip_B7"	0	376	282	175
6	8	2	"pstS"	"80Lip_F7"	0	377	193	92
6	9	2	"aliB"	"1Lip_J7"	0	378	180	86
6	1	3	"phtA"	"55Lip_N3"	0	379	2239	2067
6	2	3	"glnH"	"28Lip_B7"	0	380	2515	2364
6	3	3	"pstS"	"80Lip_F7"	0	381	700	571
6	4	3	"aliB"	"1Lip_J7"	0	382	279	160
6	5	3	"psaA"	"6Lip_N7"	0	383	2156	2041
6	6	3	"ABC_SBP"	"57Lip_B11"	0	384	591	480
6	7	3	"ABC_SBP"	"52Lip_F11"	0	385	249	141
6	8	3	"piuA"	"18Lip_J11"	0	386	179	76
6	9	3	"amiA"	"3Lip_N11"	0	387	192	98
6	1	4	"ABC_SBP"	"57Lip_B11"	0	388	5515	5366
6	2	4	"ABC_SBP"	"52Lip_F11"	0	389	1411	1276
6	3	4	"piuA"	"18Lip_J11"	0	390	501	374
6	4	4	"amiA"	"3Lip_N11"	0	391	295	176
6	5	4	"msmE"	"78Lip_B15"	0	392	221	105
6	6	4	"MalX"	"22Lip_F15"	0	393	193	80
6	7	4	"prsA_ppmA"	"16Lip_B3"	0	394	203	95
6	8	4	"lmb"	"33Lip_F3"	0	395	258	155
6	9	4	"piaA"	"15Lip_J3"	0	396	286	193
6	1	5	"MalX"	"22Lip_F15"	0	397	973	842
6	2	5	"prsA_ppmA"	"16Lip_B3"	0	398	654	530
6	3	5	"lmb"	"33Lip_F3"	0	399	603	484
6	4	5	"piaA"	"15Lip_J3"	0	400	462	350
6	5	5	"phtA"	"55Lip_N3"	0	401	229	117
6	6	5	"glnH"	"28Lip_B7"	0	402	275	162
6	7	5	"pstS"	"80Lip_F7"	0	403	200	90
6	8	5	"aliB"	"1Lip_J7"	0	404	187	83
6	9	5	"psaA"	"6Lip_N7"	0	405	2133	2037
6	1	6	"glnH"	"28Lip_B7"	0	406	920	805
6	2	6	"pstS"	"80Lip_F7"	0	407	357	240
6	3	6	"aliB"	"1Lip_J7"	0	408	308	192
6	4	6	"psaA"	"6Lip_N7"	0	409	2810	2698
6	5	6	"ABC_SBP"	"57Lip_B11"	0	410	731	619
6	6	6	"ABC_SBP"	"52Lip_F11"	0	411	266	153
6	7	6	"piuA"	"18Lip_J11"	0	412	186	74
6	8	6	"amiA"	"3Lip_N11"	0	413	185	79
6	9	6	"msmE"	"78Lip_B15"	0	414	184	86
6	1	7	"ABC_SBP"	"52Lip_F11"	0	415	702	590
6	2	7	"piuA"	"18Lip_J11"	0	416	333	218
6	3	7	"amiA"	"3Lip_N11"	0	417	304	188
6	4	7	"msmE"	"78Lip_B15"	0	418	256	142
6	5	7	"MalX"	"22Lip_F15"	0	419	228	117
6	6	7	"prsA_ppmA"	"16Lip_B3"	0	420	210	99
6	7	7	"lmb"	"33Lip_F3"	0	421	234	126
6	8	7	"piaA"	"15Lip_J3"	0	422	249	145
6	9	7	"phtA"	"55Lip_N3"	0	423	195	98
6	1	8	"prsA_ppmA"	"16Lip_B3"	0	424	376	269
6	2	8	"lmb"	"33Lip_F3"	0	425	451	344
6	3	8	"piaA"	"15Lip_J3"	0	426	431	321
6	4	8	"phtA"	"55Lip_N3"	0	427	224	115
6	5	8	"glnH"	"28Lip_B7"	0	428	265	156
6	6	8	"pstS"	"80Lip_F7"	0	429	179	71
6	7	8	"aliB"	"1Lip_J7"	0	430	171	65
6	8	8	"psaA"	"6Lip_N7"	0	431	1390	1291
6	9	8	"ABC_SBP"	"57Lip_B11"	0	432	570	476
7	1	1	"cbpF"	"74N_term_wCS_O7"	0	433	2312	2139
7	2	1	"spr0693"	"34N_term_C11"	0	434	2436	2210
7	3	1	"ezrA"	"75N_term_G11"	0	435	5357	5079
7	4	1	"pepXP"	"72N_term_K11"	0	436	4171	3872
7	5	1	"phtD"	"44N_term_O11"	0	437	8453	8165
7	6	1	"phpA"	"27N_term_C15"	0	438	14653	14370
7	7	1	"srtA"	"64N_term_wCS_G15"	0	439	7230	6961
7	8	1	"Buffer"	"Normaliz_K15"	-50	440	275	1
7	9	1	"Buffer"	"Normaliz_O15"	-50	441	281	-1
7	1	2	"phpA"	"27N_term_C15"	0	442	6976	6798
7	2	2	"srtA"	"64N_term_wCS_G15"	0	443	6505	6287
7	3	2	"adcA"	"23Lip_C3"	0	444	3034	2783
7	4	2	"sp_2093"	"76N_term_G3"	0	445	2480	2200
7	5	2	"comB"	"54N_term_K3"	0	446	3871	3597
7	6	2	"pspA"	"4N_term_O3"	0	447	5556	5280
7	7	2	"pbpX"	"41N_term_C7"	0	448	5202	4922
7	8	2	"pbpA"	"9N_term_G7"	0	449	3173	2897
7	9	2	"spr0334"	"42Cyt_TMH_K7"	0	450	4949	4684
7	1	3	"pspA"	"4N_term_O3"	0	451	2864	2687
7	2	3	"pbpX"	"41N_term_C7"	0	452	3164	2940
7	3	3	"pbpA"	"9N_term_G7"	0	453	1897	1651
7	4	3	"spr0334"	"42Cyt_TMH_K7"	0	454	2860	2620
7	5	3	"cbpF"	"74N_term_wCS_O7"	0	455	3037	2783
7	6	3	"spr0693"	"34N_term_C11"	0	456	4058	3792
7	7	3	"ezrA"	"75N_term_G11"	0	457	5021	4716
7	8	3	"pepXP"	"72N_term_K11"	0	458	4722	4430
7	9	3	"phtD"	"44N_term_O11"	0	459	7785	7525
7	1	4	"spr0693"	"34N_term_C11"	0	460	2440	2250
7	2	4	"ezrA"	"75N_term_G11"	0	461	2767	2448
7	3	4	"pepXP"	"72N_term_K11"	0	462	2871	2612
7	4	4	"phtD"	"44N_term_O11"	0	463	4943	4713
7	5	4	"phpA"	"27N_term_C15"	0	464	9759	9524
7	6	4	"srtA"	"64N_term_wCS_G15"	0	465	6890	6639
7	7	4	"adcA"	"23Lip_C3"	0	466	3355	3074
7	8	4	"sp_2093"	"76N_term_G3"	0	467	5112	4830
7	9	4	"comB"	"54N_term_K3"	0	468	4938	4669
7	1	5	"srtA"	"64N_term_wCS_G15"	0	469	2280	2107
7	2	5	"adcA"	"23Lip_C3"	0	470	1811	1591
7	3	5	"sp_2093"	"76N_term_G3"	0	471	1472	1261
7	4	5	"comB"	"54N_term_K3"	0	472	1881	1678
7	5	5	"pspA"	"4N_term_O3"	0	473	3193	2983
7	6	5	"pbpX"	"41N_term_C7"	0	474	3588	3351
7	7	5	"pbpA"	"9N_term_G7"	0	475	2153	1904
7	8	5	"spr0334"	"42Cyt_TMH_K7"	0	476	3592	3344
7	9	5	"cbpF"	"74N_term_wCS_O7"	0	477	4627	4354
7	1	6	"pbpX"	"41N_term_C7"	0	478	1470	1327
7	2	6	"pbpA"	"9N_term_G7"	0	479	1044	884
7	3	6	"spr0334"	"42Cyt_TMH_K7"	0	480	1784	1620
7	4	6	"cbpF"	"74N_term_wCS_O7"	0	481	1783	1618
7	5	6	"spr0693"	"34N_term_C11"	0	482	2171	1987
7	6	6	"ezrA"	"75N_term_G11"	0	483	1724	1478
7	7	6	"pepXP"	"72N_term_K11"	0	484	2720	2447
7	8	6	"phtD"	"44N_term_O11"	0	485	5078	4838
7	9	6	"phpA"	"27N_term_C15"	0	486	12430	12168
7	1	7	"ezrA"	"75N_term_G11"	0	487	547	414
7	2	7	"pepXP"	"72N_term_K11"	0	488	1448	1309
7	3	7	"phtD"	"44N_term_O11"	0	489	1879	1739
7	4	7	"phpA"	"27N_term_C15"	0	490	4335	4191
7	5	7	"srtA"	"64N_term_wCS_G15"	0	491	3771	3618
7	6	7	"adcA"	"23Lip_C3"	0	492	1734	1551
7	7	7	"sp_2093"	"76N_term_G3"	0	493	1611	1383
7	8	7	"comB"	"54N_term_K3"	0	494	2259	2033
7	9	7	"pspA"	"4N_term_O3"	0	495	4982	4742
7	1	8	"adcA"	"23Lip_C3"	0	496	320	209
7	2	8	"sp_2093"	"76N_term_G3"	0	497	720	612
7	3	8	"comB"	"54N_term_K3"	0	498	718	608
7	4	8	"pspA"	"4N_term_O3"	0	499	972	861
7	5	8	"pbpX"	"41N_term_C7"	0	500	1111	991
7	6	8	"pbpA"	"9N_term_G7"	0	501	1016	870
7	7	8	"spr0334"	"42Cyt_TMH_K7"	0	502	2105	1931
7	8	8	"cbpF"	"74N_term_wCS_O7"	0	503	2869	2670
7	9	8	"spr0693"	"34N_term_C11"	0	504	3761	3530
8	1	1	"pbp1b"	"47Cyt_TMH_P7"	0	505	11117	10843
8	2	1	"pcpA"	"62N_term_wCS_D11"	0	506	1646	1353
8	3	1	"sphtra"	"8N_term_H11"	0	507	487	188
8	4	1	"cps4C"	"97Mult_L11"	0	508	2655	2365
8	5	1	"rrgB"	"95Mult_P11"	0	509	1144	887
8	6	1	"TMP"	"96Mult_D15"	0	510	1671	1469
8	7	1	"LambdaSa04"	"94Mult_H15"	-50	511	218	91
8	8	1	"Buffer"	"Normaliz_L15"	-50	512	95	0
8	9	1	"Buffer"	"Normaliz_P15"	-50	513	84	5
8	1	2	"TMP"	"96Mult_D15"	0	514	2958	2676
8	2	2	"LambdaSa04"	"94Mult_H15"	0	515	514	229
8	3	2	"potD"	"65N_term_D3"	0	516	7424	7160
8	4	2	"pgdA"	"40N_term_H3"	0	517	7204	6965
8	5	2	"spr1370"	"38Cyt_TMH_L3"	0	518	4910	4688
8	6	2	"spr1418"	"82N_term_P3"	0	519	4576	4386
8	7	2	"stkP"	"67Cyt_TMH_D7"	0	520	2043	1900
8	8	2	"spr1584"	"83N_term_H7"	0	521	1264	1156
8	9	2	"pbp2A"	"53N_term_L7"	0	522	812	729
8	1	3	"spr1418"	"82N_term_P3"	0	523	8798	8513
8	2	3	"stkP"	"67Cyt_TMH_D7"	0	524	6017	5744
8	3	3	"spr1584"	"83N_term_H7"	0	525	6370	6126
8	4	3	"pbp2A"	"53N_term_L7"	0	526	6937	6707
8	5	3	"pbp1b"	"47Cyt_TMH_P7"	0	527	6978	6764
8	6	3	"pcpA"	"62N_term_wCS_D11"	0	528	817	628
8	7	3	"sphtra"	"8N_term_H11"	0	529	479	317
8	8	3	"cps4C"	"97Mult_L11"	0	530	458	342
8	9	3	"rrgB"	"95Mult_P11"	0	531	202	113
8	1	4	"pcpA"	"62N_term_wCS_D11"	0	532	1326	1022
8	2	4	"sphtra"	"8N_term_H11"	0	533	691	427
8	3	4	"cps4C"	"97Mult_L11"	0	534	2208	1973
8	4	4	"rrgB"	"95Mult_P11"	0	535	1124	903
8	5	4	"TMP"	"96Mult_D15"	0	536	1308	1103
8	6	4	"LambdaSa04"	"94Mult_H15"	0	537	295	112
8	7	4	"potD"	"65N_term_D3"	0	538	2701	2541
8	8	4	"pgdA"	"40N_term_H3"	0	539	1919	1801
8	9	4	"spr1370"	"38Cyt_TMH_L3"	0	540	820	732
8	1	5	"LambdaSa04"	"94Mult_H15"	0	541	580	284
8	2	5	"potD"	"65N_term_D3"	0	542	7118	6880
8	3	5	"pgdA"	"40N_term_H3"	0	543	6871	6661
8	4	5	"spr1370"	"38Cyt_TMH_L3"	0	544	4748	4546
8	5	5	"spr1418"	"82N_term_P3"	0	545	4720	4530
8	6	5	"stkP"	"67Cyt_TMH_D7"	0	546	2807	2635
8	7	5	"spr1584"	"83N_term_H7"	0	547	2224	2081
8	8	5	"pbp2A"	"53N_term_L7"	0	548	1757	1645
8	9	5	"pbp1b"	"47Cyt_TMH_P7"	0	549	1057	972
8	1	6	"stkP"	"67Cyt_TMH_D7"	0	550	5755	5507
8	2	6	"spr1584"	"83N_term_H7"	0	551	5949	5739
8	3	6	"pbp2A"	"53N_term_L7"	0	552	6397	6203
8	4	6	"pbp1b"	"47Cyt_TMH_P7"	0	553	6413	6223
8	5	6	"pcpA"	"62N_term_wCS_D11"	0	554	759	588
8	6	6	"sphtra"	"8N_term_H11"	0	555	502	347
8	7	6	"cps4C"	"97Mult_L11"	0	556	567	438
8	8	6	"rrgB"	"95Mult_P11"	0	557	253	150
8	9	6	"TMP"	"96Mult_D15"	0	558	260	179
8	1	7	"sphtra"	"8N_term_H11"	0	559	480	257
8	2	7	"cps4C"	"97Mult_L11"	0	560	1967	1777
8	3	7	"rrgB"	"95Mult_P11"	0	561	783	607
8	4	7	"TMP"	"96Mult_D15"	0	562	1388	1225
8	5	7	"LambdaSa04"	"94Mult_H15"	0	563	293	142
8	6	7	"potD"	"65N_term_D3"	0	564	2249	2118
8	7	7	"pgdA"	"40N_term_H3"	0	565	1664	1556
8	8	7	"spr1370"	"38Cyt_TMH_L3"	0	566	856	763
8	9	7	"spr1418"	"82N_term_P3"	0	567	550	471
8	1	8	"potD"	"65N_term_D3"	0	568	5222	5028
8	2	8	"pgdA"	"40N_term_H3"	0	569	5044	4882
8	3	8	"spr1370"	"38Cyt_TMH_L3"	0	570	3334	3185
8	4	8	"spr1418"	"82N_term_P3"	0	571	3019	2885
8	5	8	"stkP"	"67Cyt_TMH_D7"	0	572	1741	1620
8	6	8	"spr1584"	"83N_term_H7"	0	573	1353	1251
8	7	8	"pbp2A"	"53N_term_L7"	0	574	1167	1077
8	8	8	"pbp1b"	"47Cyt_TMH_P7"	0	575	936	855
8	9	8	"pcpA"	"62N_term_wCS_D11"	0	576	134	62
