# Supplementary material for: Data in support of proteomic analysis of pneumococcal pediatric clinical isolates to construct a protein array
Source: Data Brief. 2016 Feb 5;6:917–22. doi: 10.1016/j.dib.2016.01.057 (PMC4758182; doi:10.1016/j.dib.2016.01.057)
Supplement: Supplementary file 4 — Supplementary material [file mmc4.zip › Protein array raw data/IgG/P1_S12_IgG-Cy-3.txt]

ATF	1.0
31	9    
"Type=GenePix Export 3"
"DateTime=2013/12/17 13:27:19"
"Settings=C:\Documents and Settings\Usuario\Escritorio\Datos Usuarios\Alfonso\Escaneado _17-12-13\Suero 12\S12_IgG-Cy-3.gps"
"GalFile=C:\Documents and Settings\Usuario\Escritorio\Datos Usuarios\Alfonso\Gals\Gal_Alfonso.2.gal"
"PixelSize=5"
"Wavelengths=n/a	532"
"ImageFiles=n/a	C:\Documents and Settings\Usuario\Escritorio\Datos Usuarios\Alfonso\Escaneado _17-12-13\Suero 12\S12_IgG-Cy-3.tif 1"
"NormalizationMethod=None"
"NormalizationFactors=n/a	1"
"JpegImage="
"StdDev=Type 1"
"RatioFormulations=W1/W2 (/532)"
"Barcode="
"BackgroundSubtraction=LocalFeature"
"ImageOrigin=0, 0"
"JpegOrigin=3335, 11125"
"Creator=GenePix Pro 4.1.1.4"
"Scanner=GenePix 4000B [92870]"
"FocusPosition=0"
"Temperature=25.87"
"LinesAveraged=1"
"Comment="
"PMTGain=n/a	410"
"ScanPower=n/a	100"
"LaserPower=n/a	3.53"
"LaserOnTime=n/a	41848"
"Filters=n/a	"
"ScanRegion=584,2157,3896,3616"
"Supplier=BioRobotics"
"ArrayerSoftwareName=TAS Application Suite (MicroGrid II)"
"ArrayerSoftwareVersion=2.2.2.5"
"Block"	"Column"	"Row"	"Name"	"ID"	"Flags"	"Index"	"F532 Median"	"F532 Median - B532"
1	1	1	"ABC_N/P"	"90Mult_M6"	0	1	336	254
1	2	1	"spr1221"	"99Mult_A10"	0	2	601	509
1	3	1	"spr1403"	"91Mult_E10"	0	3	698	604
1	4	1	"spr1496"	"92Mult_I10"	0	4	514	416
1	5	1	"ABC_NP"	"100Mult_M10"	0	5	1413	1299
1	6	1	"SP_0462"	"77CellW_A14"	0	6	1231	1119
1	7	1	"SP_0464"	"81CellW_E14"	0	7	1118	1001
1	8	1	"Buffer"	"Normaliz_I14"	-50	8	123	6
1	9	1	"Buffer"	"Normaliz_M14"	-50	9	129	7
1	1	2	"SP_0462"	"77CellW_A14"	0	10	722	635
1	2	2	"SP_0464"	"81CellW_E14"	0	11	467	368
1	3	2	"fstH"	"84Mult_A2"	0	12	1275	1148
1	4	2	"comA"	"85Mult_E2"	-50	13	3100	2677
1	5	2	"zmpB"	"86Mult_I2"	0	14	547	368
1	6	2	"spr0601"	"98Mult_M2"	0	15	1231	1098
1	7	2	"celB"	"87Mult_A6"	0	16	484	360
1	8	2	"iga"	"88Mult_E6"	0	17	1730	1611
1	9	2	"glnP"	"89Mult_I6"	0	18	386	270
1	1	3	"spr0601"	"98Mult_M2"	0	19	660	570
1	2	3	"celB"	"87Mult_A6"	0	20	323	218
1	3	3	"iga"	"88Mult_E6"	0	21	1092	900
1	4	3	"glnP"	"89Mult_I6"	-50	22	6552	6053
1	5	3	"ABC_N/P"	"90Mult_M6"	0	23	592	445
1	6	3	"spr1221"	"99Mult_A10"	0	24	915	784
1	7	3	"spr1403"	"91Mult_E10"	0	25	960	830
1	8	3	"spr1496"	"92Mult_I10"	0	26	600	482
1	9	3	"ABC_NP"	"100Mult_M10"	0	27	1657	1548
1	1	4	"spr1221"	"99Mult_A10"	0	28	631	536
1	2	4	"spr1403"	"91Mult_E10"	0	29	718	608
1	3	4	"spr1496"	"92Mult_I10"	0	30	495	372
1	4	4	"ABC_NP"	"100Mult_M10"	0	31	1395	1151
1	5	4	"SP_0462"	"77CellW_A14"	0	32	1094	930
1	6	4	"SP_0464"	"81CellW_E14"	0	33	737	604
1	7	4	"fstH"	"84Mult_A2"	0	34	1604	1476
1	8	4	"comA"	"85Mult_E2"	0	35	714	604
1	9	4	"zmpB"	"86Mult_I2"	0	36	555	452
1	1	5	"SP_0464"	"81CellW_E14"	0	37	527	427
1	2	5	"fstH"	"84Mult_A2"	0	38	1421	1310
1	3	5	"comA"	"85Mult_E2"	0	39	687	570
1	4	5	"zmpB"	"86Mult_I2"	0	40	820	640
1	5	5	"spr0601"	"98Mult_M2"	0	41	884	724
1	6	5	"celB"	"87Mult_A6"	0	42	432	311
1	7	5	"iga"	"88Mult_E6"	0	43	1264	1138
1	8	5	"glnP"	"89Mult_I6"	-50	44	522	412
1	9	5	"ABC_N/P"	"90Mult_M6"	0	45	478	376
1	1	6	"celB"	"87Mult_A6"	0	46	383	274
1	2	6	"iga"	"88Mult_E6"	0	47	1288	1164
1	3	6	"glnP"	"89Mult_I6"	-50	48	674	546
1	4	6	"ABC_N/P"	"90Mult_M6"	0	49	588	453
1	5	6	"spr1221"	"99Mult_A10"	0	50	947	815
1	6	6	"spr1403"	"91Mult_E10"	0	51	847	734
1	7	6	"spr1496"	"92Mult_I10"	0	52	488	379
1	8	6	"ABC_NP"	"100Mult_M10"	0	53	1094	992
1	9	6	"SP_0462"	"77CellW_A14"	0	54	1022	922
1	1	7	"spr1403"	"91Mult_E10"	0	55	953	839
1	2	7	"spr1496"	"92Mult_I10"	0	56	596	472
1	3	7	"ABC_NP"	"100Mult_M10"	0	57	1439	1308
1	4	7	"SP_0462"	"77CellW_A14"	0	58	1212	1057
1	5	7	"SP_0464"	"81CellW_E14"	0	59	696	565
1	6	7	"fstH"	"84Mult_A2"	0	60	1543	1440
1	7	7	"comA"	"85Mult_E2"	0	61	647	545
1	8	7	"zmpB"	"86Mult_I2"	0	62	505	408
1	9	7	"spr0601"	"98Mult_M2"	0	63	963	864
1	1	8	"fstH"	"84Mult_A2"	0	64	1870	1742
1	2	8	"comA"	"85Mult_E2"	0	65	904	779
1	3	8	"zmpB"	"86Mult_I2"	0	66	716	589
1	4	8	"spr0601"	"98Mult_M2"	0	67	1191	1053
1	5	8	"celB"	"87Mult_A6"	0	68	420	304
1	6	8	"iga"	"88Mult_E6"	0	69	1302	1198
1	7	8	"glnP"	"89Mult_I6"	0	70	267	167
1	8	8	"ABC_N/P"	"90Mult_M6"	0	71	553	456
1	9	8	"spr1221"	"99Mult_A10"	0	72	963	862
2	1	1	"lytB"	"31CellW_N6"	0	73	720	643
2	2	1	"prtA"	"20CellW_B10"	0	74	807	732
2	3	1	"bgaA"	"43CellW_F10"	0	75	726	659
2	4	1	"nanA"	"46CellW_J10"	0	76	653	588
2	5	1	"spr1652/pfbA"	"25CellW_N10"	0	77	344	280
2	6	1	"nisP"	"39CellW_B14"	0	78	383	322
2	7	1	"spr1906"	"73CellW_F14"	0	79	268	208
2	8	1	"Buffer"	"Normaliz_J14"	-50	80	65	6
2	9	1	"Buffer"	"Normaliz_N14"	-50	81	60	2
2	1	2	"nisP"	"39CellW_B14"	0	82	1010	919
2	2	2	"spr1906"	"73CellW_F14"	0	83	641	557
2	3	2	"psrP"	"71CellW_B2"	0	84	774	691
2	4	2	"pblB_nt"	"48CellW_F2"	0	85	760	676
2	5	2	"pblB_ct"	"49CellW_J2"	0	86	783	704
2	6	2	"spr0075/pfbB"	"24CellW_N2"	0	87	855	784
2	7	2	"pulA"	"19CellW_B6"	0	88	426	359
2	8	2	"hysA"	"51CellW_F6"	0	89	1158	1095
2	9	2	"spr0328"	"26CellW_J6"	0	90	399	340
2	1	3	"spr0075/pfbB"	"24CellW_N2"	0	91	2732	2632
2	2	3	"pulA"	"19CellW_B6"	0	92	1202	1106
2	3	3	"hysA"	"51CellW_F6"	0	93	3288	3197
2	4	3	"spr0328"	"26CellW_J6"	0	94	1100	1011
2	5	3	"lytB"	"31CellW_N6"	0	95	613	529
2	6	3	"prtA"	"20CellW_B10"	0	96	780	701
2	7	3	"bgaA"	"43CellW_F10"	0	97	650	575
2	8	3	"nanA"	"46CellW_J10"	0	98	527	460
2	9	3	"spr1652/pfbA"	"25CellW_N10"	0	99	327	266
2	1	4	"prtA"	"20CellW_B10"	0	100	1852	1742
2	2	4	"bgaA"	"43CellW_F10"	0	101	1600	1497
2	3	4	"nanA"	"46CellW_J10"	0	102	1512	1415
2	4	4	"spr1652/pfbA"	"25CellW_N10"	0	103	1220	1121
2	5	4	"nisP"	"39CellW_B14"	0	104	791	702
2	6	4	"spr1906"	"73CellW_F14"	0	105	533	449
2	7	4	"psrP"	"71CellW_B2"	0	106	728	646
2	8	4	"pblB_nt"	"48CellW_F2"	0	107	517	443
2	9	4	"pblB_ct"	"49CellW_J2"	0	108	569	504
2	1	5	"spr1906"	"73CellW_F14"	0	109	1080	962
2	2	5	"psrP"	"71CellW_B2"	0	110	1570	1458
2	3	5	"pblB_nt"	"48CellW_F2"	0	111	1345	1240
2	4	5	"pblB_ct"	"49CellW_J2"	0	112	2091	1981
2	5	5	"spr0075/pfbB"	"24CellW_N2"	0	113	1856	1750
2	6	5	"pulA"	"19CellW_B6"	0	114	953	866
2	7	5	"hysA"	"51CellW_F6"	0	115	2405	2321
2	8	5	"spr0328"	"26CellW_J6"	0	116	758	680
2	9	5	"lytB"	"31CellW_N6"	0	117	365	298
2	1	6	"pulA"	"19CellW_B6"	0	118	1790	1673
2	2	6	"hysA"	"51CellW_F6"	0	119	5061	4947
2	3	6	"spr0328"	"26CellW_J6"	0	120	1810	1696
2	4	6	"lytB"	"31CellW_N6"	0	121	1010	887
2	5	6	"prtA"	"20CellW_B10"	0	122	1482	1364
2	6	6	"bgaA"	"43CellW_F10"	0	123	1240	1140
2	7	6	"nanA"	"46CellW_J10"	0	124	1067	973
2	8	6	"spr1652/pfbA"	"25CellW_N10"	0	125	703	620
2	9	6	"nisP"	"39CellW_B14"	0	126	473	404
2	1	7	"bgaA"	"43CellW_F10"	0	127	1831	1703
2	2	7	"nanA"	"46CellW_J10"	0	128	1878	1759
2	3	7	"spr1652/pfbA"	"25CellW_N10"	0	129	1570	1451
2	4	7	"nisP"	"39CellW_B14"	0	130	1173	1050
2	5	7	"spr1906"	"73CellW_F14"	0	131	870	755
2	6	7	"psrP"	"71CellW_B2"	0	132	1234	1126
2	7	7	"pblB_nt"	"48CellW_F2"	0	133	1169	1059
2	8	7	"pblB_ct"	"49CellW_J2"	0	134	1073	981
2	9	7	"spr0075/pfbB"	"24CellW_N2"	0	135	1334	1262
2	1	8	"psrP"	"71CellW_B2"	0	136	1715	1556
2	2	8	"pblB_nt"	"48CellW_F2"	0	137	1732	1600
2	3	8	"pblB_ct"	"49CellW_J2"	0	138	2519	2397
2	4	8	"spr0075/pfbB"	"24CellW_N2"	0	139	3411	3292
2	5	8	"pulA"	"19CellW_B6"	0	140	1602	1483
2	6	8	"hysA"	"51CellW_F6"	0	141	4562	4443
2	7	8	"spr0328"	"26CellW_J6"	0	142	1262	1150
2	8	8	"lytB"	"31CellW_N6"	0	143	831	732
2	9	8	"prtA"	"20CellW_B10"	0	144	1072	994
3	1	1	"nanB"	"58Secret_O6"	0	145	2199	2111
3	2	1	"spr1875"	"7Secret_C10"	0	146	1735	1639
3	3	1	"galU"	"21Secret_G10"	0	147	2689	2594
3	4	1	"cbpA"	"5Secret_K10"	0	148	5711	5575
3	5	1	"gsp_781"	"2Secret_O10"	0	149	6636	6502
3	6	1	"Control_1"	"C14"	0	150	27935	27811
3	7	1	"Control_2"	"G14"	-50	151	120	9
3	8	1	"Buffer"	"Normaliz_K14"	-50	152	114	3
3	9	1	"Buffer"	"Normaliz_O14"	-50	153	171	20
3	1	2	"Control_1"	"C14"	0	154	15749	15649
3	2	2	"Control_2"	"G14"	-50	155	114	11
3	3	2	"bloodAB"	"59Secret_C2"	0	156	2190	2079
3	4	2	"strH"	"32Secret_G2"	0	157	1252	1127
3	5	2	"lysM"	"50Secret_K2"	0	158	2848	2732
3	6	2	"lytB"	"63Secret_O2"	0	159	2171	2058
3	7	2	"phtE"	"45Secret_C6"	0	160	1791	1682
3	8	2	"spr0931"	"36Secret_G6"	0	161	2436	2317
3	9	2	"lytC"	"56Secret_K6"	0	162	3343	3204
3	1	3	"lytB"	"63Secret_O2"	0	163	1316	1222
3	2	3	"phtE"	"45Secret_C6"	0	164	1289	1182
3	3	3	"spr0931"	"36Secret_G6"	0	165	2070	1955
3	4	3	"lytC"	"56Secret_K6"	0	166	3292	3162
3	5	3	"nanB"	"58Secret_O6"	0	167	4620	4511
3	6	3	"spr1875"	"7Secret_C10"	0	168	2854	2753
3	7	3	"galU"	"21Secret_G10"	0	169	3188	3078
3	8	3	"cbpA"	"5Secret_K10"	0	170	6723	6605
3	9	3	"gsp_781"	"2Secret_O10"	0	171	7593	7447
3	1	4	"spr1875"	"7Secret_C10"	0	172	2196	2100
3	2	4	"galU"	"21Secret_G10"	0	173	3123	3010
3	3	4	"cbpA"	"5Secret_K10"	0	174	7321	7203
3	4	4	"gsp_781"	"2Secret_O10"	0	175	7945	7818
3	5	4	"Control_1"	"C14"	0	176	33551	33439
3	6	4	"Control_2"	"G14"	0	177	311	214
3	7	4	"bloodAB"	"59Secret_C2"	0	178	2052	1949
3	8	4	"strH"	"32Secret_G2"	0	179	1108	989
3	9	4	"lysM"	"50Secret_K2"	0	180	2474	2329
3	1	5	"Control_2"	"G14"	0	181	899	796
3	2	5	"bloodAB"	"59Secret_C2"	0	182	2378	2257
3	3	5	"strH"	"32Secret_G2"	0	183	1194	1073
3	4	5	"lysM"	"50Secret_K2"	0	184	2308	2194
3	5	5	"lytB"	"63Secret_O2"	0	185	1570	1460
3	6	5	"phtE"	"45Secret_C6"	0	186	1224	1127
3	7	5	"spr0931"	"36Secret_G6"	0	187	1656	1550
3	8	5	"lytC"	"56Secret_K6"	0	188	2622	2507
3	9	5	"nanB"	"58Secret_O6"	0	189	3905	3783
3	1	6	"phtE"	"45Secret_C6"	0	190	1578	1464
3	2	6	"spr0931"	"36Secret_G6"	0	191	2074	1946
3	3	6	"lytC"	"56Secret_K6"	0	192	3290	3173
3	4	6	"nanB"	"58Secret_O6"	0	193	4007	3899
3	5	6	"spr1875"	"7Secret_C10"	0	194	2075	1974
3	6	6	"galU"	"21Secret_G10"	0	195	2705	2603
3	7	6	"cbpA"	"5Secret_K10"	0	196	6456	6345
3	8	6	"gsp_781"	"2Secret_O10"	0	197	7019	6900
3	9	6	"Control_1"	"C14"	0	198	34518	34393
3	1	7	"galU"	"21Secret_G10"	0	199	3424	3290
3	2	7	"cbpA"	"5Secret_K10"	0	200	7527	7397
3	3	7	"gsp_781"	"2Secret_O10"	0	201	7567	7445
3	4	7	"Control_1"	"C14"	0	202	33889	33771
3	5	7	"Control_2"	"G14"	0	203	277	175
3	6	7	"bloodAB"	"59Secret_C2"	0	204	1893	1791
3	7	7	"strH"	"32Secret_G2"	0	205	971	861
3	8	7	"lysM"	"50Secret_K2"	0	206	2147	2035
3	9	7	"lytB"	"63Secret_O2"	0	207	1586	1474
3	1	8	"bloodAB"	"59Secret_C2"	0	208	2634	2474
3	2	8	"strH"	"32Secret_G2"	0	209	1276	1135
3	3	8	"lysM"	"50Secret_K2"	0	210	2261	2131
3	4	8	"lytB"	"63Secret_O2"	0	211	1651	1507
3	5	8	"phtE"	"45Secret_C6"	0	212	1284	1177
3	6	8	"spr0931"	"36Secret_G6"	0	213	1708	1599
3	7	8	"lytC"	"56Secret_K6"	0	214	2766	2651
3	8	8	"nanB"	"58Secret_O6"	0	215	3723	3607
3	9	8	"spr1875"	"7Secret_C10"	0	216	2523	2396
4	1	1	"Control_10"	"P6"	0	217	110	17
4	2	1	"Control_11"	"D10"	0	218	770	672
4	3	1	"Control_12"	"H10"	0	219	478	394
4	4	1	"Buffer"	"Normaliz_L10"	-50	220	89	9
4	5	1	"Buffer"	"Normaliz_P10"	0	221	93	7
4	6	1	"Control+"	"Rango0.2_D14"	0	222	3959	3877
4	7	1	"Control+"	"Rango0.1_H14"	0	223	679	614
4	8	1	"Buffer"	"Normaliz_L14"	-50	224	56	-1
4	9	1	"Buffer"	"Normaliz_P14"	-50	225	54	1
4	1	2	"Control+"	"Rango0.2_D14"	0	226	2212	2114
4	2	2	"Control+"	"Rango0.1_H14"	-50	227	144	35
4	3	2	"Control_3"	"D2"	0	228	5339	5237
4	4	2	"Control_4"	"H2"	0	229	161	58
4	5	2	"Control_5"	"L2"	-50	230	99	-13
4	6	2	"Control_6"	"P2"	0	231	100	7
4	7	2	"Control_7"	"D6"	-50	232	80	7
4	8	2	"Control_8"	"H6"	-50	233	58	-3
4	9	2	"Control_9"	"L6"	-50	234	62	8
4	1	3	"Control_6"	"P2"	-50	235	105	8
4	2	3	"Control_7"	"D6"	-50	236	120	23
4	3	3	"Control_8"	"H6"	-50	237	108	-3
4	4	3	"Control_9"	"L6"	0	238	348	234
4	5	3	"Control_10"	"P6"	-50	239	121	14
4	6	3	"Control_11"	"D10"	0	240	582	489
4	7	3	"Control_12"	"H10"	0	241	440	363
4	8	3	"Buffer"	"Normaliz_L10"	-50	242	66	-2
4	9	3	"Buffer"	"Normaliz_P10"	-50	243	58	1
4	1	4	"Control_11"	"D10"	-50	244	771	663
4	2	4	"Control_12"	"H10"	-50	245	934	823
4	3	4	"Buffer"	"Normaliz_L10"	-50	246	111	-4
4	4	4	"Buffer"	"Normaliz_P10"	0	247	127	12
4	5	4	"Control+"	"Rango0.2_D14"	0	248	1812	1707
4	6	4	"Control+"	"Rango0.1_H14"	-50	249	244	139
4	7	4	"Control_3"	"D2"	0	250	7066	6981
4	8	4	"Control_4"	"H2"	-50	251	69	-4
4	9	4	"Control_5"	"L2"	-50	252	63	4
4	1	5	"Control+"	"Rango0.1_H14"	-50	253	168	48
4	2	5	"Control_3"	"D2"	0	254	21828	21700
4	3	5	"Control_4"	"H2"	0	255	122	4
4	4	5	"Control_5"	"L2"	-50	256	110	-1
4	5	5	"Control_6"	"P2"	-50	257	104	7
4	6	5	"Control_7"	"D6"	0	258	135	37
4	7	5	"Control_8"	"H6"	-50	259	92	3
4	8	5	"Control_9"	"L6"	0	260	181	107
4	9	5	"Control_10"	"P6"	0	261	83	22
4	1	6	"Control_7"	"D6"	0	262	677	557
4	2	6	"Control_8"	"H6"	-50	263	134	1
4	3	6	"Control_9"	"L6"	0	264	449	328
4	4	6	"Control_10"	"P6"	-50	265	128	22
4	5	6	"Control_11"	"D10"	0	266	929	832
4	6	6	"Control_12"	"H10"	0	267	499	411
4	7	6	"Buffer"	"Normaliz_L10"	0	268	106	19
4	8	6	"Buffer"	"Normaliz_P10"	-50	269	81	6
4	9	6	"Control+"	"Rango0.2_D14"	0	270	563	502
4	1	7	"Control_12"	"H10"	0	271	521	399
4	2	7	"Buffer"	"Normaliz_L10"	0	272	129	5
4	3	7	"Buffer"	"Normaliz_P10"	-50	273	108	-9
4	4	7	"Control+"	"Rango0.2_D14"	0	274	2317	2212
4	5	7	"Control+"	"Rango0.1_H14"	-50	275	132	35
4	6	7	"Control_3"	"D2"	0	276	10077	9990
4	7	7	"Control_4"	"H2"	-50	277	78	-3
4	8	7	"Control_5"	"L2"	0	278	110	29
4	9	7	"Control_6"	"P2"	-50	279	71	10
4	1	8	"Control_3"	"D2"	0	280	24231	24103
4	2	8	"Control_4"	"H2"	-50	281	116	3
4	3	8	"Control_5"	"L2"	-50	282	110	1
4	4	8	"Control_6"	"P2"	0	283	124	26
4	5	8	"Control_7"	"D6"	0	284	295	195
4	6	8	"Control_8"	"H6"	-50	285	88	2
4	7	8	"Control_9"	"L6"	-50	286	78	6
4	8	8	"Control_10"	"P6"	-50	287	77	6
4	9	8	"Control_11"	"D10"	-50	288	85	20
5	1	1	"GADPH"	"68Cyt_M5"	0	289	2593	2501
5	2	1	"abc_sbp_2"	"30Lip_A9"	0	290	2850	2751
5	3	1	"abc_sbp"	"29Lip_E9"	0	291	1614	1516
5	4	1	"spr0174"	"79Lip_I9"	0	292	1093	994
5	5	1	"aliA"	"10Lip_M9"	0	293	1503	1407
5	6	1	"slrA"	"17Lip_A13"	0	294	1793	1700
5	7	1	"spr0747"	"37Lip_E13"	0	295	2496	2404
5	8	1	"Buffer"	"Normaliz_I13"	-50	296	97	7
5	9	1	"Buffer"	"Normaliz_M13"	-50	297	112	15
5	1	2	"slrA"	"17Lip_A13"	0	298	1582	1491
5	2	2	"spr0747"	"37Lip_E13"	0	299	2426	2325
5	3	2	"spxB"	"13Cyt_A1"	0	300	2633	2528
5	4	2	"clpP"	"66Cyt_E1"	0	301	2683	2575
5	5	2	"pavA"	"69Cyt_I1"	0	302	1889	1788
5	6	2	"eno"	"14Cyt_M1"	0	303	4432	4334
5	7	2	"PppA"	"70Cyt_A5"	0	304	1833	1739
5	8	2	"ply"	"11Cyt_E5"	0	305	4920	4828
5	9	2	"lytA"	"12Cyt_I5"	0	306	10188	10097
5	1	3	"eno"	"14Cyt_M1"	0	307	3811	3724
5	2	3	"PppA"	"70Cyt_A5"	0	308	1792	1693
5	3	3	"ply"	"11Cyt_E5"	0	309	4601	4498
5	4	3	"lytA"	"12Cyt_I5"	0	310	9080	8977
5	5	3	"GADPH"	"68Cyt_M5"	0	311	2343	2242
5	6	3	"abc_sbp_2"	"30Lip_A9"	0	312	1974	1875
5	7	3	"abc_sbp"	"29Lip_E9"	0	313	1130	1034
5	8	3	"spr0174"	"79Lip_I9"	0	314	947	854
5	9	3	"aliA"	"10Lip_M9"	0	315	1343	1250
5	1	4	"abc_sbp_2"	"30Lip_A9"	0	316	1530	1450
5	2	4	"abc_sbp"	"29Lip_E9"	0	317	944	851
5	3	4	"spr0174"	"79Lip_I9"	0	318	767	673
5	4	4	"aliA"	"10Lip_M9"	0	319	994	901
5	5	4	"slrA"	"17Lip_A13"	0	320	1063	968
5	6	4	"spr0747"	"37Lip_E13"	0	321	1690	1597
5	7	4	"spxB"	"13Cyt_A1"	0	322	1722	1631
5	8	4	"clpP"	"66Cyt_E1"	0	323	2129	2039
5	9	4	"pavA"	"69Cyt_I1"	0	324	1847	1755
5	1	5	"spr0747"	"37Lip_E13"	0	325	1137	1065
5	2	5	"spxB"	"13Cyt_A1"	0	326	1219	1135
5	3	5	"clpP"	"66Cyt_E1"	0	327	1485	1399
5	4	5	"pavA"	"69Cyt_I1"	0	328	1064	979
5	5	5	"eno"	"14Cyt_M1"	0	329	2724	2637
5	6	5	"PppA"	"70Cyt_A5"	0	330	1000	914
5	7	5	"ply"	"11Cyt_E5"	0	331	3090	3004
5	8	5	"lytA"	"12Cyt_I5"	0	332	7118	7032
5	9	5	"GADPH"	"68Cyt_M5"	0	333	2128	2041
5	1	6	"PppA"	"70Cyt_A5"	0	334	660	595
5	2	6	"ply"	"11Cyt_E5"	0	335	2056	1982
5	3	6	"lytA"	"12Cyt_I5"	0	336	4119	4045
5	4	6	"GADPH"	"68Cyt_M5"	0	337	984	910
5	5	6	"abc_sbp_2"	"30Lip_A9"	0	338	799	723
5	6	6	"abc_sbp"	"29Lip_E9"	0	339	481	403
5	7	6	"spr0174"	"79Lip_I9"	0	340	474	394
5	8	6	"aliA"	"10Lip_M9"	0	341	807	727
5	9	6	"slrA"	"17Lip_A13"	0	342	1273	1189
5	1	7	"abc_sbp"	"29Lip_E9"	0	343	243	184
5	2	7	"spr0174"	"79Lip_I9"	0	344	226	162
5	3	7	"aliA"	"10Lip_M9"	0	345	319	256
5	4	7	"slrA"	"17Lip_A13"	0	346	368	303
5	5	7	"spr0747"	"37Lip_E13"	0	347	582	515
5	6	7	"spxB"	"13Cyt_A1"	0	348	638	566
5	7	7	"clpP"	"66Cyt_E1"	0	349	942	869
5	8	7	"pavA"	"69Cyt_I1"	0	350	937	864
5	9	7	"eno"	"14Cyt_M1"	0	351	3537	3457
5	1	8	"spxB"	"13Cyt_A1"	0	352	231	178
5	2	8	"clpP"	"66Cyt_E1"	0	353	296	242
5	3	8	"pavA"	"69Cyt_I1"	0	354	239	184
5	4	8	"eno"	"14Cyt_M1"	0	355	704	648
5	5	8	"PppA"	"70Cyt_A5"	0	356	298	241
5	6	8	"ply"	"11Cyt_E5"	0	357	855	797
5	7	8	"lytA"	"12Cyt_I5"	0	358	2296	2236
5	8	8	"GADPH"	"68Cyt_M5"	0	359	804	741
5	9	8	"abc_sbp_2"	"30Lip_A9"	0	360	1449	1374
6	1	1	"psaA"	"6Lip_N5"	0	361	13772	13653
6	2	1	"ABC_SBP"	"57Lip_B9"	0	362	5391	5274
6	3	1	"ABC_SBP"	"52Lip_F9"	0	363	1820	1701
6	4	1	"piuA"	"18Lip_J9"	0	364	3230	3104
6	5	1	"amiA"	"3Lip_N9"	0	365	1474	1343
6	6	1	"msmE"	"78Lip_B13"	0	366	1431	1304
6	7	1	"MalX"	"22Lip_F13"	0	367	6325	6198
6	8	1	"Buffer"	"Normaliz_J13"	-50	368	136	5
6	9	1	"Buffer"	"Normaliz_N13"	-50	369	143	7
6	1	2	"msmE"	"78Lip_B13"	0	370	1254	1133
6	2	2	"MalX"	"22Lip_F13"	0	371	6474	6352
6	3	2	"prsA_ppmA"	"16Lip_B1"	0	372	1423	1296
6	4	2	"lmb"	"33Lip_F1"	0	373	2069	1937
6	5	2	"piaA"	"15Lip_J1"	0	374	4375	4242
6	6	2	"phtA"	"55Lip_N1"	0	375	1789	1653
6	7	2	"glnH"	"28Lip_B5"	0	376	2137	2000
6	8	2	"pstS"	"80Lip_F5"	0	377	1432	1311
6	9	2	"aliB"	"1Lip_J5"	0	378	1469	1361
6	1	3	"phtA"	"55Lip_N1"	0	379	1770	1643
6	2	3	"glnH"	"28Lip_B5"	0	380	2067	1943
6	3	3	"pstS"	"80Lip_F5"	0	381	1506	1376
6	4	3	"aliB"	"1Lip_J5"	0	382	1348	1207
6	5	3	"psaA"	"6Lip_N5"	0	383	14558	14412
6	6	3	"ABC_SBP"	"57Lip_B9"	0	384	5132	4980
6	7	3	"ABC_SBP"	"52Lip_F9"	0	385	1646	1507
6	8	3	"piuA"	"18Lip_J9"	0	386	3227	3102
6	9	3	"amiA"	"3Lip_N9"	0	387	1404	1295
6	1	4	"ABC_SBP"	"57Lip_B9"	0	388	5475	5344
6	2	4	"ABC_SBP"	"52Lip_F9"	0	389	1747	1617
6	3	4	"piuA"	"18Lip_J9"	0	390	3244	3106
6	4	4	"amiA"	"3Lip_N9"	0	391	1370	1223
6	5	4	"msmE"	"78Lip_B13"	0	392	1204	1047
6	6	4	"MalX"	"22Lip_F13"	0	393	5368	5195
6	7	4	"prsA_ppmA"	"16Lip_B1"	0	394	1390	1231
6	8	4	"lmb"	"33Lip_F1"	0	395	1967	1845
6	9	4	"piaA"	"15Lip_J1"	0	396	4000	3890
6	1	5	"MalX"	"22Lip_F13"	0	397	6846	6722
6	2	5	"prsA_ppmA"	"16Lip_B1"	0	398	1408	1264
6	3	5	"lmb"	"33Lip_F1"	0	399	1830	1692
6	4	5	"piaA"	"15Lip_J1"	0	400	3783	3644
6	5	5	"phtA"	"55Lip_N1"	0	401	1530	1383
6	6	5	"glnH"	"28Lip_B5"	0	402	944	778
6	7	5	"pstS"	"80Lip_F5"	0	403	1451	1310
6	8	5	"aliB"	"1Lip_J5"	0	404	1255	1145
6	9	5	"psaA"	"6Lip_N5"	0	405	13081	12976
6	1	6	"glnH"	"28Lip_B5"	0	406	1974	1864
6	2	6	"pstS"	"80Lip_F5"	0	407	1398	1251
6	3	6	"aliB"	"1Lip_J5"	0	408	1166	1011
6	4	6	"psaA"	"6Lip_N5"	0	409	10664	10512
6	5	6	"ABC_SBP"	"57Lip_B9"	0	410	3749	3603
6	6	6	"ABC_SBP"	"52Lip_F9"	0	411	1244	1126
6	7	6	"piuA"	"18Lip_J9"	0	412	2451	2350
6	8	6	"amiA"	"3Lip_N9"	0	413	1048	950
6	9	6	"msmE"	"78Lip_B13"	0	414	882	785
6	1	7	"ABC_SBP"	"52Lip_F9"	0	415	1707	1600
6	2	7	"piuA"	"18Lip_J9"	0	416	2807	2697
6	3	7	"amiA"	"3Lip_N9"	0	417	1021	892
6	4	7	"msmE"	"78Lip_B13"	0	418	706	572
6	5	7	"MalX"	"22Lip_F13"	0	419	3199	3101
6	6	7	"prsA_ppmA"	"16Lip_B1"	0	420	616	532
6	7	7	"lmb"	"33Lip_F1"	0	421	1004	920
6	8	7	"piaA"	"15Lip_J1"	0	422	2115	2031
6	9	7	"phtA"	"55Lip_N1"	0	423	840	759
6	1	8	"prsA_ppmA"	"16Lip_B1"	0	424	1147	1056
6	2	8	"lmb"	"33Lip_F1"	0	425	1348	1269
6	3	8	"piaA"	"15Lip_J1"	0	426	1995	1923
6	4	8	"phtA"	"55Lip_N1"	0	427	529	464
6	5	8	"glnH"	"28Lip_B5"	0	428	475	413
6	6	8	"pstS"	"80Lip_F5"	0	429	303	241
6	7	8	"aliB"	"1Lip_J5"	0	430	325	261
6	8	8	"psaA"	"6Lip_N5"	0	431	4185	4118
6	9	8	"ABC_SBP"	"57Lip_B9"	0	432	1473	1409
7	1	1	"cbpF"	"74N_term_wCS_O5"	0	433	1224	1124
7	2	1	"spr0693"	"34N_term_C9"	0	434	3146	3043
7	3	1	"ezrA"	"75N_term_G9"	0	435	1903	1793
7	4	1	"pepXP"	"72N_term_K9"	0	436	2086	1980
7	5	1	"phtD"	"44N_term_O9"	0	437	2102	1998
7	6	1	"phpA"	"27N_term_C13"	0	438	1979	1876
7	7	1	"srtA"	"64N_term_wCS_G13"	0	439	2409	2303
7	8	1	"Buffer"	"Normaliz_K13"	-50	440	101	1
7	9	1	"Buffer"	"Normaliz_O13"	-50	441	99	-2
7	1	2	"phpA"	"27N_term_C13"	0	442	1748	1649
7	2	2	"srtA"	"64N_term_wCS_G13"	0	443	1988	1881
7	3	2	"adcA"	"23Lip_C1"	0	444	1113	1006
7	4	2	"sp_2093"	"76N_term_G1"	0	445	776	672
7	5	2	"comB"	"54N_term_K1"	0	446	936	833
7	6	2	"pspA"	"4N_term_O1"	0	447	1616	1513
7	7	2	"pbpX"	"41N_term_C5"	0	448	1994	1889
7	8	2	"pbpA"	"9N_term_G5"	0	449	765	668
7	9	2	"spr0334"	"42Cyt_TMH_K5"	0	450	1250	1152
7	1	3	"pspA"	"4N_term_O1"	0	451	1570	1471
7	2	3	"pbpX"	"41N_term_C5"	0	452	2007	1899
7	3	3	"pbpA"	"9N_term_G5"	0	453	748	644
7	4	3	"spr0334"	"42Cyt_TMH_K5"	0	454	937	835
7	5	3	"cbpF"	"74N_term_wCS_O5"	0	455	1141	1040
7	6	3	"spr0693"	"34N_term_C9"	0	456	2770	2669
7	7	3	"ezrA"	"75N_term_G9"	0	457	1577	1474
7	8	3	"pepXP"	"72N_term_K9"	0	458	1685	1591
7	9	3	"phtD"	"44N_term_O9"	0	459	1664	1571
7	1	4	"spr0693"	"34N_term_C9"	0	460	2692	2596
7	2	4	"ezrA"	"75N_term_G9"	0	461	1538	1434
7	3	4	"pepXP"	"72N_term_K9"	0	462	1742	1640
7	4	4	"phtD"	"44N_term_O9"	0	463	1598	1498
7	5	4	"phpA"	"27N_term_C13"	0	464	1492	1393
7	6	4	"srtA"	"64N_term_wCS_G13"	0	465	1645	1544
7	7	4	"adcA"	"23Lip_C1"	0	466	880	779
7	8	4	"sp_2093"	"76N_term_G1"	0	467	596	503
7	9	4	"comB"	"54N_term_K1"	0	468	834	741
7	1	5	"srtA"	"64N_term_wCS_G13"	0	469	1729	1634
7	2	5	"adcA"	"23Lip_C1"	0	470	859	758
7	3	5	"sp_2093"	"76N_term_G1"	0	471	581	482
7	4	5	"comB"	"54N_term_K1"	0	472	704	608
7	5	5	"pspA"	"4N_term_O1"	0	473	1292	1196
7	6	5	"pbpX"	"41N_term_C5"	0	474	1649	1552
7	7	5	"pbpA"	"9N_term_G5"	0	475	559	467
7	8	5	"spr0334"	"42Cyt_TMH_K5"	0	476	708	620
7	9	5	"cbpF"	"74N_term_wCS_O5"	0	477	938	848
7	1	6	"pbpX"	"41N_term_C5"	0	478	1650	1557
7	2	6	"pbpA"	"9N_term_G5"	0	479	558	464
7	3	6	"spr0334"	"42Cyt_TMH_K5"	0	480	653	559
7	4	6	"cbpF"	"74N_term_wCS_O5"	0	481	880	786
7	5	6	"spr0693"	"34N_term_C9"	0	482	2217	2123
7	6	6	"ezrA"	"75N_term_G9"	0	483	1288	1195
7	7	6	"pepXP"	"72N_term_K9"	0	484	1265	1177
7	8	6	"phtD"	"44N_term_O9"	0	485	1145	1063
7	9	6	"phpA"	"27N_term_C13"	0	486	1138	1055
7	1	7	"ezrA"	"75N_term_G9"	0	487	1047	962
7	2	7	"pepXP"	"72N_term_K9"	0	488	1128	1043
7	3	7	"phtD"	"44N_term_O9"	0	489	1019	932
7	4	7	"phpA"	"27N_term_C13"	0	490	993	905
7	5	7	"srtA"	"64N_term_wCS_G13"	0	491	1110	1020
7	6	7	"adcA"	"23Lip_C1"	0	492	566	477
7	7	7	"sp_2093"	"76N_term_G1"	0	493	368	285
7	8	7	"comB"	"54N_term_K1"	0	494	449	370
7	9	7	"pspA"	"4N_term_O1"	0	495	833	759
7	1	8	"adcA"	"23Lip_C1"	0	496	423	349
7	2	8	"sp_2093"	"76N_term_G1"	0	497	296	223
7	3	8	"comB"	"54N_term_K1"	0	498	363	292
7	4	8	"pspA"	"4N_term_O1"	0	499	752	682
7	5	8	"pbpX"	"41N_term_C5"	0	500	774	703
7	6	8	"pbpA"	"9N_term_G5"	0	501	300	227
7	7	8	"spr0334"	"42Cyt_TMH_K5"	0	502	334	262
7	8	8	"cbpF"	"74N_term_wCS_O5"	0	503	376	309
7	9	8	"spr0693"	"34N_term_C9"	0	504	899	835
8	1	1	"pbp1b"	"47Cyt_TMH_P5"	0	505	3302	3197
8	2	1	"pcpA"	"62N_term_wCS_D9"	0	506	483	380
8	3	1	"sphtra"	"8N_term_H9"	0	507	193	92
8	4	1	"cps4C"	"97Mult_L9"	0	508	699	605
8	5	1	"rrgB"	"95Mult_P9"	0	509	345	256
8	6	1	"TMP"	"96Mult_D13"	0	510	686	599
8	7	1	"LambdaSa04"	"94Mult_H13"	0	511	137	52
8	8	1	"Buffer"	"Normaliz_L13"	-50	512	83	1
8	9	1	"Buffer"	"Normaliz_P13"	-50	513	77	2
8	1	2	"TMP"	"96Mult_D13"	0	514	842	741
8	2	2	"LambdaSa04"	"94Mult_H13"	0	515	174	67
8	3	2	"potD"	"65N_term_D1"	0	516	1956	1860
8	4	2	"pgdA"	"40N_term_H1"	0	517	2074	1984
8	5	2	"spr1370"	"38Cyt_TMH_L1"	0	518	2786	2689
8	6	2	"spr1418"	"82N_term_P1"	0	519	1786	1696
8	7	2	"stkP"	"67Cyt_TMH_D5"	0	520	928	840
8	8	2	"spr1584"	"83N_term_H5"	0	521	1116	1036
8	9	2	"pbp2A"	"53N_term_L5"	0	522	1130	1058
8	1	3	"spr1418"	"82N_term_P1"	0	523	2034	1936
8	2	3	"stkP"	"67Cyt_TMH_D5"	0	524	1108	1008
8	3	3	"spr1584"	"83N_term_H5"	0	525	1398	1304
8	4	3	"pbp2A"	"53N_term_L5"	0	526	1686	1591
8	5	3	"pbp1b"	"47Cyt_TMH_P5"	0	527	2127	2030
8	6	3	"pcpA"	"62N_term_wCS_D9"	0	528	324	231
8	7	3	"sphtra"	"8N_term_H9"	-50	529	245	153
8	8	3	"cps4C"	"97Mult_L9"	0	530	366	283
8	9	3	"rrgB"	"95Mult_P9"	0	531	222	150
8	1	4	"pcpA"	"62N_term_wCS_D9"	0	532	281	182
8	2	4	"sphtra"	"8N_term_H9"	0	533	184	85
8	3	4	"cps4C"	"97Mult_L9"	0	534	524	428
8	4	4	"rrgB"	"95Mult_P9"	0	535	361	264
8	5	4	"TMP"	"96Mult_D13"	0	536	483	389
8	6	4	"LambdaSa04"	"94Mult_H13"	-50	537	133	42
8	7	4	"potD"	"65N_term_D1"	0	538	1365	1274
8	8	4	"pgdA"	"40N_term_H1"	0	539	1319	1238
8	9	4	"spr1370"	"38Cyt_TMH_L1"	0	540	1600	1530
8	1	5	"LambdaSa04"	"94Mult_H13"	0	541	141	45
8	2	5	"potD"	"65N_term_D1"	0	542	1263	1166
8	3	5	"pgdA"	"40N_term_H1"	0	543	1288	1200
8	4	5	"spr1370"	"38Cyt_TMH_L1"	0	544	1828	1738
8	5	5	"spr1418"	"82N_term_P1"	0	545	1166	1080
8	6	5	"stkP"	"67Cyt_TMH_D5"	0	546	624	541
8	7	5	"spr1584"	"83N_term_H5"	0	547	801	719
8	8	5	"pbp2A"	"53N_term_L5"	0	548	863	791
8	9	5	"pbp1b"	"47Cyt_TMH_P5"	0	549	960	896
8	1	6	"stkP"	"67Cyt_TMH_D5"	0	550	591	502
8	2	6	"spr1584"	"83N_term_H5"	0	551	684	597
8	3	6	"pbp2A"	"53N_term_L5"	0	552	806	725
8	4	6	"pbp1b"	"47Cyt_TMH_P5"	0	553	1024	947
8	5	6	"pcpA"	"62N_term_wCS_D9"	0	554	172	99
8	6	6	"sphtra"	"8N_term_H9"	-50	555	99	24
8	7	6	"cps4C"	"97Mult_L9"	0	556	229	159
8	8	6	"rrgB"	"95Mult_P9"	0	557	121	57
8	9	6	"TMP"	"96Mult_D13"	0	558	166	109
8	1	7	"sphtra"	"8N_term_H9"	-50	559	144	64
8	2	7	"cps4C"	"97Mult_L9"	0	560	189	115
8	3	7	"rrgB"	"95Mult_P9"	0	561	131	57
8	4	7	"TMP"	"96Mult_D13"	0	562	188	121
8	5	7	"LambdaSa04"	"94Mult_H13"	-50	563	76	13
8	6	7	"potD"	"65N_term_D1"	0	564	358	296
8	7	7	"pgdA"	"40N_term_H1"	0	565	327	269
8	8	7	"spr1370"	"38Cyt_TMH_L1"	0	566	463	407
8	9	7	"spr1418"	"82N_term_P1"	0	567	228	176
8	1	8	"potD"	"65N_term_D1"	0	568	339	282
8	2	8	"pgdA"	"40N_term_H1"	0	569	278	221
8	3	8	"spr1370"	"38Cyt_TMH_L1"	0	570	382	323
8	4	8	"spr1418"	"82N_term_P1"	0	571	217	162
8	5	8	"stkP"	"67Cyt_TMH_D5"	0	572	139	84
8	6	8	"spr1584"	"83N_term_H5"	0	573	150	97
8	7	8	"pbp2A"	"53N_term_L5"	0	574	164	113
8	8	8	"pbp1b"	"47Cyt_TMH_P5"	0	575	196	146
8	9	8	"pcpA"	"62N_term_wCS_D9"	0	576	68	19
