# Supplementary material for: Data in support of proteomic analysis of pneumococcal pediatric clinical isolates to construct a protein array
Source: Data Brief. 2016 Feb 5;6:917–22. doi: 10.1016/j.dib.2016.01.057 (PMC4758182; doi:10.1016/j.dib.2016.01.057)
Supplement: Supplementary file 4 — Supplementary material [file mmc4.zip › Protein array raw data/IgG/P1_S12bis_IgG-Cy3.txt]

ATF	1.0
31	11    
"Type=GenePix Export 3"
"DateTime=2014/03/20 14:04:34"
"Settings=C:\Documents and Settings\Usuario\Escritorio\Datos Usuarios\Alfonso\Resultados ensayo\Marzo 2014\Escaneado_20-03-14\Suero 12 Bis\S12Bis_IgG-CY3.gps"
"GalFile=C:\Documents and Settings\Usuario\Escritorio\Datos Usuarios\Alfonso\Gals\Gal_Alfonso.2.gal"
"PixelSize=10"
"Wavelengths=n/a	532"
"ImageFiles=n/a	C:\Documents and Settings\Usuario\Escritorio\Datos Usuarios\Alfonso\Resultados ensayo\Marzo 2014\Escaneado_20-03-14\Suero 12 Bis\S12bis_IgG-Cy3.tif 0"
"NormalizationMethod=None"
"NormalizationFactors=n/a	1"
"JpegImage="
"StdDev=Type 1"
"RatioFormulations=W1/W2 (/532)"
"Barcode="
"BackgroundSubtraction=LocalFeature"
"ImageOrigin=0, 0"
"JpegOrigin=3370, 19310"
"Creator=GenePix Pro 4.1.1.4"
"Scanner=GenePix 4000B [92870]"
"FocusPosition=0"
"Temperature=29.01"
"LinesAveraged=1"
"Comment="
"PMTGain=n/a	400"
"ScanPower=n/a	100"
"LaserPower=n/a	2.93"
"LaserOnTime=n/a	42505"
"Filters=n/a	"
"ScanRegion=324,1806,1913,2585"
"Supplier=BioRobotics"
"ArrayerSoftwareName=TAS Application Suite (MicroGrid II)"
"ArrayerSoftwareVersion=2.2.2.5"
"Block"	"Column"	"Row"	"Name"	"ID"	"Flags"	"Index"	"F532 Median"	"F532 Median"	"F532 Median - B532"	"F532 Median - B532"
1	1	1	"ABC_N/P"	"90Mult_M8"	0	1	218	218	151	151
1	2	1	"spr1221"	"99Mult_A12"	0	2	275	275	213	213
1	3	1	"spr1403"	"91Mult_E12"	0	3	280	280	219	219
1	4	1	"spr1496"	"92Mult_I12"	0	4	152	152	92	92
1	5	1	"ABC_NP"	"100Mult_M12"	0	5	632	632	571	571
1	6	1	"SP_0462"	"77CellW_A16"	0	6	433	433	368	368
1	7	1	"SP_0464"	"81CellW_E16"	-50	7	194	194	130	130
1	8	1	"Buffer"	"Normaliz_I16"	-50	8	61	61	0	0
1	9	1	"Buffer"	"Normaliz_M16"	0	9	95	95	33	33
1	1	2	"SP_0462"	"77CellW_A16"	0	10	433	433	368	368
1	2	2	"SP_0464"	"81CellW_E16"	-50	11	189	189	128	128
1	3	2	"fstH"	"84Mult_A4"	0	12	651	651	591	591
1	4	2	"comA"	"85Mult_E4"	0	13	284	284	224	224
1	5	2	"zmpB"	"86Mult_I4"	-50	14	120	120	60	60
1	6	2	"spr0601"	"98Mult_M4"	0	15	241	241	178	178
1	7	2	"celB"	"87Mult_A8"	-50	16	181	181	114	114
1	8	2	"iga"	"88Mult_E8"	0	17	348	348	286	286
1	9	2	"glnP"	"89Mult_I8"	0	18	106	106	46	46
1	1	3	"spr0601"	"98Mult_M4"	0	19	247	247	182	182
1	2	3	"celB"	"87Mult_A8"	-50	20	120	120	52	52
1	3	3	"iga"	"88Mult_E8"	0	21	437	437	374	374
1	4	3	"glnP"	"89Mult_I8"	-50	22	86	86	24	24
1	5	3	"ABC_N/P"	"90Mult_M8"	-50	23	122	122	62	62
1	6	3	"spr1221"	"99Mult_A12"	0	24	234	234	173	173
1	7	3	"spr1403"	"91Mult_E12"	0	25	236	236	170	170
1	8	3	"spr1496"	"92Mult_I12"	-50	26	142	142	83	83
1	9	3	"ABC_NP"	"100Mult_M12"	0	27	652	652	593	593
1	1	4	"spr1221"	"99Mult_A12"	0	28	256	256	190	190
1	2	4	"spr1403"	"91Mult_E12"	0	29	243	243	160	160
1	3	4	"spr1496"	"92Mult_I12"	0	30	159	159	94	94
1	4	4	"ABC_NP"	"100Mult_M12"	0	31	552	552	480	480
1	5	4	"SP_0462"	"77CellW_A16"	0	32	379	379	309	309
1	6	4	"SP_0464"	"81CellW_E16"	-50	33	180	180	108	108
1	7	4	"fstH"	"84Mult_A4"	0	34	617	617	426	426
1	8	4	"comA"	"85Mult_E4"	0	35	255	255	192	192
1	9	4	"zmpB"	"86Mult_I4"	0	36	141	141	82	82
1	1	5	"SP_0464"	"81CellW_E16"	0	37	296	296	232	232
1	2	5	"fstH"	"84Mult_A4"	0	38	728	728	663	663
1	3	5	"comA"	"85Mult_E4"	0	39	215	215	154	154
1	4	5	"zmpB"	"86Mult_I4"	-50	40	119	119	54	54
1	5	5	"spr0601"	"98Mult_M4"	0	41	212	212	148	148
1	6	5	"celB"	"87Mult_A8"	-50	42	101	101	42	42
1	7	5	"iga"	"88Mult_E8"	0	43	326	326	260	260
1	8	5	"glnP"	"89Mult_I8"	-50	44	96	96	36	36
1	9	5	"ABC_N/P"	"90Mult_M8"	0	45	146	146	87	87
1	1	6	"celB"	"87Mult_A8"	0	46	114	114	53	53
1	2	6	"iga"	"88Mult_E8"	0	47	492	492	435	435
1	3	6	"glnP"	"89Mult_I8"	0	48	96	96	40	40
1	4	6	"ABC_N/P"	"90Mult_M8"	0	49	127	127	69	69
1	5	6	"spr1221"	"99Mult_A12"	0	50	237	237	178	178
1	6	6	"spr1403"	"91Mult_E12"	0	51	240	240	183	183
1	7	6	"spr1496"	"92Mult_I12"	-50	52	161	161	103	103
1	8	6	"ABC_NP"	"100Mult_M12"	0	53	513	513	451	451
1	9	6	"SP_0462"	"77CellW_A16"	0	54	463	463	401	401
1	1	7	"spr1403"	"91Mult_E12"	0	55	333	333	271	271
1	2	7	"spr1496"	"92Mult_I12"	0	56	150	150	91	91
1	3	7	"ABC_NP"	"100Mult_M12"	0	57	635	635	578	578
1	4	7	"SP_0462"	"77CellW_A16"	0	58	406	406	344	344
1	5	7	"SP_0464"	"81CellW_E16"	-50	59	180	180	113	113
1	6	7	"fstH"	"84Mult_A4"	0	60	762	762	700	700
1	7	7	"comA"	"85Mult_E4"	0	61	209	209	150	150
1	8	7	"zmpB"	"86Mult_I4"	-50	62	121	121	56	56
1	9	7	"spr0601"	"98Mult_M4"	0	63	335	335	270	270
1	1	8	"fstH"	"84Mult_A4"	0	64	841	841	776	776
1	2	8	"comA"	"85Mult_E4"	0	65	341	341	280	280
1	3	8	"zmpB"	"86Mult_I4"	0	66	134	134	74	74
1	4	8	"spr0601"	"98Mult_M4"	0	67	310	310	247	247
1	5	8	"celB"	"87Mult_A8"	-50	68	118	118	54	54
1	6	8	"iga"	"88Mult_E8"	0	69	501	501	439	439
1	7	8	"glnP"	"89Mult_I8"	0	70	100	100	40	40
1	8	8	"ABC_N/P"	"90Mult_M8"	0	71	148	148	88	88
1	9	8	"spr1221"	"99Mult_A12"	0	72	320	320	258	258
2	1	1	"lytB"	"31CellW_N8"	0	73	679	679	614	614
2	2	1	"prtA"	"20CellW_B12"	0	74	851	851	785	785
2	3	1	"bgaA"	"43CellW_F12"	0	75	650	650	582	582
2	4	1	"nanA"	"46CellW_J12"	0	76	983	983	910	910
2	5	1	"spr1652/pfbA"	"25CellW_N12"	0	77	814	814	747	747
2	6	1	"nisP"	"39CellW_B16"	0	78	699	699	631	631
2	7	1	"spr1906"	"73CellW_F16"	0	79	628	628	558	558
2	8	1	"Buffer"	"Normaliz_J16"	0	80	424	424	358	358
2	9	1	"Buffer"	"Normaliz_N16"	0	81	197	197	131	131
2	1	2	"nisP"	"39CellW_B16"	0	82	621	621	556	556
2	2	2	"spr1906"	"73CellW_F16"	0	83	616	616	523	523
2	3	2	"psrP"	"71CellW_B4"	0	84	1015	1015	845	845
2	4	2	"pblB_nt"	"48CellW_F4"	0	85	565	565	220	220
2	5	2	"pblB_ct"	"49CellW_J4"	0	86	659	659	587	587
2	6	2	"spr0075/pfbB"	"24CellW_N4"	0	87	1032	1032	714	714
2	7	2	"pulA"	"19CellW_B8"	0	88	765	765	683	683
2	8	2	"hysA"	"51CellW_F8"	0	89	2159	2159	2092	2092
2	9	2	"spr0328"	"26CellW_J8"	0	90	1042	1042	974	974
2	1	3	"spr0075/pfbB"	"24CellW_N4"	0	91	930	930	864	864
2	2	3	"pulA"	"19CellW_B8"	0	92	571	571	478	478
2	3	3	"hysA"	"51CellW_F8"	0	93	1081	1081	919	919
2	4	3	"spr0328"	"26CellW_J8"	0	94	816	816	389	389
2	5	3	"lytB"	"31CellW_N8"	0	95	548	548	378	378
2	6	3	"prtA"	"20CellW_B12"	0	96	722	722	322	322
2	7	3	"bgaA"	"43CellW_F12"	0	97	617	617	271	271
2	8	3	"nanA"	"46CellW_J12"	0	98	912	912	841	841
2	9	3	"spr1652/pfbA"	"25CellW_N12"	0	99	831	831	761	761
2	1	4	"prtA"	"20CellW_B12"	0	100	800	800	736	736
2	2	4	"bgaA"	"43CellW_F12"	0	101	689	689	71	71
2	3	4	"nanA"	"46CellW_J12"	0	102	681	681	244	244
2	4	4	"spr1652/pfbA"	"25CellW_N12"	0	103	732	732	555	555
2	5	4	"nisP"	"39CellW_B16"	0	104	500	500	417	417
2	6	4	"spr1906"	"73CellW_F16"	-50	105	398	398	319	319
2	7	4	"psrP"	"71CellW_B4"	0	106	927	927	498	498
2	8	4	"pblB_nt"	"48CellW_F4"	0	107	754	754	405	405
2	9	4	"pblB_ct"	"49CellW_J4"	0	108	691	691	618	618
2	1	5	"spr1906"	"73CellW_F16"	0	109	384	384	321	321
2	2	5	"psrP"	"71CellW_B4"	0	110	994	994	297	297
2	3	5	"pblB_nt"	"48CellW_F4"	0	111	578	578	-112	-112
2	4	5	"pblB_ct"	"49CellW_J4"	0	112	767	767	650	650
2	5	5	"spr0075/pfbB"	"24CellW_N4"	0	113	978	978	895	895
2	6	5	"pulA"	"19CellW_B8"	0	114	646	646	576	576
2	7	5	"hysA"	"51CellW_F8"	0	115	1056	1056	972	972
2	8	5	"spr0328"	"26CellW_J8"	0	116	965	965	874	874
2	9	5	"lytB"	"31CellW_N8"	0	117	538	538	467	467
2	1	6	"pulA"	"19CellW_B8"	0	118	621	621	558	558
2	2	6	"hysA"	"51CellW_F8"	0	119	1240	1240	1133	1133
2	3	6	"spr0328"	"26CellW_J8"	0	120	893	893	795	795
2	4	6	"lytB"	"31CellW_N8"	0	121	571	571	85	85
2	5	6	"prtA"	"20CellW_B12"	0	122	760	760	235	235
2	6	6	"bgaA"	"43CellW_F12"	0	123	832	832	763	763
2	7	6	"nanA"	"46CellW_J12"	0	124	718	718	653	653
2	8	6	"spr1652/pfbA"	"25CellW_N12"	0	125	681	681	617	617
2	9	6	"nisP"	"39CellW_B16"	0	126	655	655	589	589
2	1	7	"bgaA"	"43CellW_F12"	0	127	735	735	670	670
2	2	7	"nanA"	"46CellW_J12"	0	128	744	744	667	667
2	3	7	"spr1652/pfbA"	"25CellW_N12"	0	129	767	767	693	693
2	4	7	"nisP"	"39CellW_B16"	0	130	442	442	282	282
2	5	7	"spr1906"	"73CellW_F16"	-50	131	466	466	371	371
2	6	7	"psrP"	"71CellW_B4"	0	132	855	855	781	781
2	7	7	"pblB_nt"	"48CellW_F4"	0	133	507	507	232	232
2	8	7	"pblB_ct"	"49CellW_J4"	0	134	701	701	611	611
2	9	7	"spr0075/pfbB"	"24CellW_N4"	0	135	1141	1141	1072	1072
2	1	8	"psrP"	"71CellW_B4"	0	136	475	475	410	410
2	2	8	"pblB_nt"	"48CellW_F4"	0	137	470	470	400	400
2	3	8	"pblB_ct"	"49CellW_J4"	0	138	799	799	732	732
2	4	8	"spr0075/pfbB"	"24CellW_N4"	0	139	985	985	918	918
2	5	8	"pulA"	"19CellW_B8"	0	140	643	643	577	577
2	6	8	"hysA"	"51CellW_F8"	0	141	1316	1316	1252	1252
2	7	8	"spr0328"	"26CellW_J8"	0	142	931	931	864	864
2	8	8	"lytB"	"31CellW_N8"	0	143	558	558	490	490
2	9	8	"prtA"	"20CellW_B12"	0	144	1039	1039	970	970
3	1	1	"nanB"	"58Secret_O8"	0	145	2025	2025	1966	1966
3	2	1	"spr1875"	"7Secret_C12"	0	146	1165	1165	1107	1107
3	3	1	"galU"	"21Secret_G12"	0	147	1588	1588	1531	1531
3	4	1	"cbpA"	"5Secret_K12"	0	148	2927	2927	2870	2870
3	5	1	"gsp_781"	"2Secret_O12"	0	149	4289	4289	4232	4232
3	6	1	"Control_1"	"C16"	0	150	7831	7831	7774	7774
3	7	1	"Control_2"	"G16"	0	151	233	233	175	175
3	8	1	"Buffer"	"Normaliz_K16"	0	152	771	771	713	713
3	9	1	"Buffer"	"Normaliz_O16"	0	153	486	486	426	426
3	1	2	"Control_1"	"C16"	0	154	2993	2993	2936	2936
3	2	2	"Control_2"	"G16"	0	155	158	158	101	101
3	3	2	"bloodAB"	"59Secret_C4"	0	156	784	784	727	727
3	4	2	"strH"	"32Secret_G4"	0	157	616	616	559	559
3	5	2	"lysM"	"50Secret_K4"	0	158	995	995	938	938
3	6	2	"lytB"	"63Secret_O4"	0	159	908	908	851	851
3	7	2	"phtE"	"45Secret_C8"	0	160	779	779	721	721
3	8	2	"spr0931"	"36Secret_G8"	0	161	935	935	878	878
3	9	2	"lytC"	"56Secret_K8"	0	162	1599	1599	1541	1541
3	1	3	"lytB"	"63Secret_O4"	0	163	767	767	709	709
3	2	3	"phtE"	"45Secret_C8"	0	164	645	645	587	587
3	3	3	"spr0931"	"36Secret_G8"	0	165	1485	1485	1426	1426
3	4	3	"lytC"	"56Secret_K8"	0	166	1835	1835	1776	1776
3	5	3	"nanB"	"58Secret_O8"	0	167	2040	2040	1983	1983
3	6	3	"spr1875"	"7Secret_C12"	0	168	1227	1227	1169	1169
3	7	3	"galU"	"21Secret_G12"	0	169	1650	1650	1591	1591
3	8	3	"cbpA"	"5Secret_K12"	0	170	3121	3121	3064	3064
3	9	3	"gsp_781"	"2Secret_O12"	0	171	4235	4235	4178	4178
3	1	4	"spr1875"	"7Secret_C12"	0	172	1287	1287	1229	1229
3	2	4	"galU"	"21Secret_G12"	0	173	1390	1390	1330	1330
3	3	4	"cbpA"	"5Secret_K12"	0	174	2280	2280	2220	2220
3	4	4	"gsp_781"	"2Secret_O12"	0	175	3465	3465	3407	3407
3	5	4	"Control_1"	"C16"	0	176	1813	1813	1756	1756
3	6	4	"Control_2"	"G16"	0	177	167	167	110	110
3	7	4	"bloodAB"	"59Secret_C4"	0	178	839	839	782	782
3	8	4	"strH"	"32Secret_G4"	0	179	661	661	605	605
3	9	4	"lysM"	"50Secret_K4"	0	180	1048	1048	992	992
3	1	5	"Control_2"	"G16"	0	181	167	167	111	111
3	2	5	"bloodAB"	"59Secret_C4"	0	182	766	766	709	709
3	3	5	"strH"	"32Secret_G4"	0	183	565	565	508	508
3	4	5	"lysM"	"50Secret_K4"	0	184	860	860	804	804
3	5	5	"lytB"	"63Secret_O4"	0	185	792	792	735	735
3	6	5	"phtE"	"45Secret_C8"	0	186	651	651	595	595
3	7	5	"spr0931"	"36Secret_G8"	0	187	840	840	784	784
3	8	5	"lytC"	"56Secret_K8"	0	188	1461	1461	1405	1405
3	9	5	"nanB"	"58Secret_O8"	0	189	2078	2078	2023	2023
3	1	6	"phtE"	"45Secret_C8"	0	190	701	701	643	643
3	2	6	"spr0931"	"36Secret_G8"	0	191	846	846	788	788
3	3	6	"lytC"	"56Secret_K8"	0	192	1409	1409	1352	1352
3	4	6	"nanB"	"58Secret_O8"	0	193	1879	1879	1822	1822
3	5	6	"spr1875"	"7Secret_C12"	0	194	1170	1170	1114	1114
3	6	6	"galU"	"21Secret_G12"	0	195	1454	1454	1398	1398
3	7	6	"cbpA"	"5Secret_K12"	0	196	3110	3110	3055	3055
3	8	6	"gsp_781"	"2Secret_O12"	0	197	4318	4318	4264	4264
3	9	6	"Control_1"	"C16"	0	198	1592	1592	1539	1539
3	1	7	"galU"	"21Secret_G12"	0	199	1511	1511	1451	1451
3	2	7	"cbpA"	"5Secret_K12"	0	200	3209	3209	3150	3150
3	3	7	"gsp_781"	"2Secret_O12"	0	201	4137	4137	4079	4079
3	4	7	"Control_1"	"C16"	0	202	3758	3758	3701	3701
3	5	7	"Control_2"	"G16"	0	203	164	164	108	108
3	6	7	"bloodAB"	"59Secret_C4"	0	204	902	902	847	847
3	7	7	"strH"	"32Secret_G4"	0	205	667	667	612	612
3	8	7	"lysM"	"50Secret_K4"	0	206	1003	1003	949	949
3	9	7	"lytB"	"63Secret_O4"	0	207	904	904	851	851
3	1	8	"bloodAB"	"59Secret_C4"	0	208	1003	1003	940	940
3	2	8	"strH"	"32Secret_G4"	0	209	649	649	589	589
3	3	8	"lysM"	"50Secret_K4"	0	210	945	945	887	887
3	4	8	"lytB"	"63Secret_O4"	0	211	724	724	668	668
3	5	8	"phtE"	"45Secret_C8"	0	212	692	692	637	637
3	6	8	"spr0931"	"36Secret_G8"	0	213	869	869	814	814
3	7	8	"lytC"	"56Secret_K8"	0	214	1467	1467	1412	1412
3	8	8	"nanB"	"58Secret_O8"	0	215	1937	1937	1882	1882
3	9	8	"spr1875"	"7Secret_C12"	0	216	1405	1405	1350	1350
4	1	1	"Control_10"	"P8"	0	217	155	155	89	89
4	2	1	"Control_11"	"D12"	0	218	113	113	49	49
4	3	1	"Control_12"	"H12"	0	219	366	366	305	305
4	4	1	"Buffer"	"Normaliz_L12"	0	220	80	80	18	18
4	5	1	"Buffer"	"Normaliz_P12"	-50	221	66	66	3	3
4	6	1	"Control+"	"Rango0.2_D16"	0	222	1908	1908	1838	1838
4	7	1	"Control+"	"Rango0.1_H16"	0	223	211	211	140	140
4	8	1	"Buffer"	"Normaliz_L16"	-50	224	69	69	1	1
4	9	1	"Buffer"	"Normaliz_P16"	-50	225	74	74	4	4
4	1	2	"Control+"	"Rango0.2_D16"	0	226	1805	1805	1742	1742
4	2	2	"Control+"	"Rango0.1_H16"	0	227	297	297	233	233
4	3	2	"Control_3"	"D4"	0	228	14534	14534	14474	14474
4	4	2	"Control_4"	"H4"	-50	229	72	72	10	10
4	5	2	"Control_5"	"L4"	0	230	330	330	268	268
4	6	2	"Control_6"	"P4"	-50	231	67	67	-1	-1
4	7	2	"Control_7"	"D8"	0	232	173	173	105	105
4	8	2	"Control_8"	"H8"	-50	233	66	66	-3	-3
4	9	2	"Control_9"	"L8"	0	234	221	221	149	149
4	1	3	"Control_6"	"P4"	-50	235	63	63	1	1
4	2	3	"Control_7"	"D8"	0	236	170	170	109	109
4	3	3	"Control_8"	"H8"	-50	237	61	61	-1	-1
4	4	3	"Control_9"	"L8"	0	238	254	254	190	190
4	5	3	"Control_10"	"P8"	0	239	153	153	87	87
4	6	3	"Control_11"	"D12"	0	240	122	122	54	54
4	7	3	"Control_12"	"H12"	0	241	319	319	253	253
4	8	3	"Buffer"	"Normaliz_L12"	-50	242	75	75	7	7
4	9	3	"Buffer"	"Normaliz_P12"	0	243	95	95	25	25
4	1	4	"Control_11"	"D12"	0	244	505	505	440	440
4	2	4	"Control_12"	"H12"	0	245	658	658	591	591
4	3	4	"Buffer"	"Normaliz_L12"	-50	246	67	67	6	6
4	4	4	"Buffer"	"Normaliz_P12"	-50	247	73	73	12	12
4	5	4	"Control+"	"Rango0.2_D16"	0	248	1726	1726	1661	1661
4	6	4	"Control+"	"Rango0.1_H16"	0	249	299	299	230	230
4	7	4	"Control_3"	"D4"	0	250	12541	12541	12476	12476
4	8	4	"Control_4"	"H4"	0	251	170	170	104	104
4	9	4	"Control_5"	"L4"	0	252	270	270	200	200
4	1	5	"Control+"	"Rango0.1_H16"	0	253	388	388	296	296
4	2	5	"Control_3"	"D4"	0	254	7714	7714	7646	7646
4	3	5	"Control_4"	"H4"	-50	255	68	68	7	7
4	4	5	"Control_5"	"L4"	0	256	380	380	320	320
4	5	5	"Control_6"	"P4"	-50	257	65	65	0	0
4	6	5	"Control_7"	"D8"	0	258	196	196	130	130
4	7	5	"Control_8"	"H8"	-50	259	63	63	-3	-3
4	8	5	"Control_9"	"L8"	0	260	237	237	171	171
4	9	5	"Control_10"	"P8"	0	261	180	180	109	109
4	1	6	"Control_7"	"D8"	0	262	160	160	98	98
4	2	6	"Control_8"	"H8"	-50	263	59	59	-3	-3
4	3	6	"Control_9"	"L8"	0	264	347	347	286	286
4	4	6	"Control_10"	"P8"	0	265	179	179	110	110
4	5	6	"Control_11"	"D12"	0	266	132	132	65	65
4	6	6	"Control_12"	"H12"	0	267	337	337	272	272
4	7	6	"Buffer"	"Normaliz_L12"	-50	268	75	75	8	8
4	8	6	"Buffer"	"Normaliz_P12"	0	269	88	88	21	21
4	9	6	"Control+"	"Rango0.2_D16"	0	270	1595	1595	1526	1526
4	1	7	"Control_12"	"H12"	0	271	322	322	262	262
4	2	7	"Buffer"	"Normaliz_L12"	0	272	90	90	29	29
4	3	7	"Buffer"	"Normaliz_P12"	-50	273	67	67	6	6
4	4	7	"Control+"	"Rango0.2_D16"	0	274	1791	1791	1724	1724
4	5	7	"Control+"	"Rango0.1_H16"	0	275	272	272	201	201
4	6	7	"Control_3"	"D4"	0	276	14057	14057	13992	13992
4	7	7	"Control_4"	"H4"	0	277	179	179	114	114
4	8	7	"Control_5"	"L4"	0	278	237	237	169	169
4	9	7	"Control_6"	"P4"	0	279	100	100	31	31
4	1	8	"Control_3"	"D4"	0	280	14404	14404	14343	14343
4	2	8	"Control_4"	"H4"	0	281	135	135	74	74
4	3	8	"Control_5"	"L4"	0	282	291	291	232	232
4	4	8	"Control_6"	"P4"	-50	283	67	67	5	5
4	5	8	"Control_7"	"D8"	0	284	188	188	122	122
4	6	8	"Control_8"	"H8"	-50	285	67	67	1	1
4	7	8	"Control_9"	"L8"	0	286	242	242	177	177
4	8	8	"Control_10"	"P8"	0	287	196	196	127	127
4	9	8	"Control_11"	"D12"	0	288	108	108	39	39
5	1	1	"GADPH"	"68Cyt_M7"	0	289	1584	1584	1523	1523
5	2	1	"abc_sbp_2"	"30Lip_A11"	0	290	1671	1671	1612	1612
5	3	1	"abc_sbp"	"29Lip_E11"	0	291	907	907	849	849
5	4	1	"spr0174"	"79Lip_I11"	0	292	615	615	555	555
5	5	1	"aliA"	"10Lip_M11"	0	293	914	914	853	853
5	6	1	"slrA"	"17Lip_A15"	0	294	1284	1284	1222	1222
5	7	1	"spr0747"	"37Lip_E15"	0	295	1192	1192	1130	1130
5	8	1	"Buffer"	"Normaliz_I15"	0	296	361	361	301	301
5	9	1	"Buffer"	"Normaliz_M15"	0	297	469	469	409	409
5	1	2	"slrA"	"17Lip_A15"	0	298	1207	1207	1145	1145
5	2	2	"spr0747"	"37Lip_E15"	0	299	1022	1022	961	961
5	3	2	"spxB"	"13Cyt_A3"	0	300	1517	1517	1457	1457
5	4	2	"clpP"	"66Cyt_E3"	0	301	1610	1610	1546	1546
5	5	2	"pavA"	"69Cyt_I3"	0	302	1352	1352	1287	1287
5	6	2	"eno"	"14Cyt_M3"	0	303	2756	2756	2691	2691
5	7	2	"PppA"	"70Cyt_A7"	0	304	1283	1283	1221	1221
5	8	2	"ply"	"11Cyt_E7"	0	305	2992	2992	2932	2932
5	9	2	"lytA"	"12Cyt_I7"	0	306	5861	5861	5800	5800
5	1	3	"eno"	"14Cyt_M3"	0	307	2673	2673	2614	2614
5	2	3	"PppA"	"70Cyt_A7"	0	308	1333	1333	1273	1273
5	3	3	"ply"	"11Cyt_E7"	0	309	2823	2823	2763	2763
5	4	3	"lytA"	"12Cyt_I7"	0	310	5054	5054	4990	4990
5	5	3	"GADPH"	"68Cyt_M7"	0	311	1585	1585	1517	1517
5	6	3	"abc_sbp_2"	"30Lip_A11"	0	312	1323	1323	1258	1258
5	7	3	"abc_sbp"	"29Lip_E11"	0	313	754	754	686	686
5	8	3	"spr0174"	"79Lip_I11"	0	314	562	562	498	498
5	9	3	"aliA"	"10Lip_M11"	0	315	881	881	820	820
5	1	4	"abc_sbp_2"	"30Lip_A11"	0	316	1532	1532	1469	1469
5	2	4	"abc_sbp"	"29Lip_E11"	0	317	783	783	706	706
5	3	4	"spr0174"	"79Lip_I11"	0	318	592	592	527	527
5	4	4	"aliA"	"10Lip_M11"	0	319	876	876	811	811
5	5	4	"slrA"	"17Lip_A15"	0	320	1143	1143	1074	1074
5	6	4	"spr0747"	"37Lip_E15"	0	321	1140	1140	1060	1060
5	7	4	"spxB"	"13Cyt_A3"	0	322	1672	1672	1473	1473
5	8	4	"clpP"	"66Cyt_E3"	0	323	1379	1379	1289	1289
5	9	4	"pavA"	"69Cyt_I3"	0	324	1257	1257	1195	1195
5	1	5	"spr0747"	"37Lip_E15"	-50	325	846	846	781	781
5	2	5	"spxB"	"13Cyt_A3"	0	326	1629	1629	1556	1556
5	3	5	"clpP"	"66Cyt_E3"	0	327	1471	1471	1404	1404
5	4	5	"pavA"	"69Cyt_I3"	0	328	1296	1296	1235	1235
5	5	5	"eno"	"14Cyt_M3"	0	329	2616	2616	2555	2555
5	6	5	"PppA"	"70Cyt_A7"	0	330	1283	1283	1222	1222
5	7	5	"ply"	"11Cyt_E7"	0	331	2770	2770	2705	2705
5	8	5	"lytA"	"12Cyt_I7"	0	332	4885	4885	4821	4821
5	9	5	"GADPH"	"68Cyt_M7"	0	333	1674	1674	1613	1613
5	1	6	"PppA"	"70Cyt_A7"	0	334	1347	1347	1284	1284
5	2	6	"ply"	"11Cyt_E7"	0	335	2776	2776	2714	2714
5	3	6	"lytA"	"12Cyt_I7"	0	336	5072	5072	5013	5013
5	4	6	"GADPH"	"68Cyt_M7"	0	337	1633	1633	1575	1575
5	5	6	"abc_sbp_2"	"30Lip_A11"	0	338	1483	1483	1425	1425
5	6	6	"abc_sbp"	"29Lip_E11"	0	339	738	738	675	675
5	7	6	"spr0174"	"79Lip_I11"	0	340	553	553	484	484
5	8	6	"aliA"	"10Lip_M11"	0	341	826	826	764	764
5	9	6	"slrA"	"17Lip_A15"	0	342	1052	1052	991	991
5	1	7	"abc_sbp"	"29Lip_E11"	0	343	876	876	812	812
5	2	7	"spr0174"	"79Lip_I11"	0	344	568	568	509	509
5	3	7	"aliA"	"10Lip_M11"	0	345	816	816	758	758
5	4	7	"slrA"	"17Lip_A15"	0	346	1141	1141	1081	1081
5	5	7	"spr0747"	"37Lip_E15"	0	347	1061	1061	999	999
5	6	7	"spxB"	"13Cyt_A3"	0	348	1341	1341	1273	1273
5	7	7	"clpP"	"66Cyt_E3"	0	349	1436	1436	1352	1352
5	8	7	"pavA"	"69Cyt_I3"	0	350	1229	1229	1166	1166
5	9	7	"eno"	"14Cyt_M3"	0	351	2663	2663	2603	2603
5	1	8	"spxB"	"13Cyt_A3"	0	352	1718	1718	1651	1651
5	2	8	"clpP"	"66Cyt_E3"	0	353	1475	1475	1410	1410
5	3	8	"pavA"	"69Cyt_I3"	0	354	1365	1365	1303	1303
5	4	8	"eno"	"14Cyt_M3"	0	355	2863	2863	2798	2798
5	5	8	"PppA"	"70Cyt_A7"	0	356	1180	1180	1116	1116
5	6	8	"ply"	"11Cyt_E7"	0	357	2862	2862	2799	2799
5	7	8	"lytA"	"12Cyt_I7"	0	358	5079	5079	5016	5016
5	8	8	"GADPH"	"68Cyt_M7"	0	359	1584	1584	1522	1522
5	9	8	"abc_sbp_2"	"30Lip_A11"	0	360	1766	1766	1704	1704
6	1	1	"psaA"	"6Lip_N7"	0	361	5669	5669	5603	5603
6	2	1	"ABC_SBP"	"57Lip_B11"	0	362	4616	4616	4550	4550
6	3	1	"ABC_SBP"	"52Lip_F11"	0	363	1761	1761	1696	1696
6	4	1	"piuA"	"18Lip_J11"	0	364	1946	1946	1879	1879
6	5	1	"amiA"	"3Lip_N11"	0	365	1596	1596	1527	1527
6	6	1	"msmE"	"78Lip_B15"	-50	366	2978	2978	2906	2906
6	7	1	"MalX"	"22Lip_F15"	0	367	3355	3355	3277	3277
6	8	1	"Buffer"	"Normaliz_J15"	0	368	1408	1408	1324	1324
6	9	1	"Buffer"	"Normaliz_N15"	0	369	573	573	468	468
6	1	2	"msmE"	"78Lip_B15"	0	370	4621	4621	4556	4556
6	2	2	"MalX"	"22Lip_F15"	0	371	2901	2901	2831	2831
6	3	2	"prsA_ppmA"	"16Lip_B3"	0	372	2174	2174	2087	2087
6	4	2	"lmb"	"33Lip_F3"	0	373	1444	1444	1321	1321
6	5	2	"piaA"	"15Lip_J3"	0	374	3235	3235	3124	3124
6	6	2	"phtA"	"55Lip_N3"	0	375	1379	1379	1293	1293
6	7	2	"glnH"	"28Lip_B7"	0	376	2074	2074	1855	1855
6	8	2	"pstS"	"80Lip_F7"	0	377	1049	1049	952	952
6	9	2	"aliB"	"1Lip_J7"	0	378	1221	1221	1106	1106
6	1	3	"phtA"	"55Lip_N3"	0	379	1244	1244	1180	1180
6	2	3	"glnH"	"28Lip_B7"	0	380	2231	2231	2165	2165
6	3	3	"pstS"	"80Lip_F7"	0	381	1133	1133	1040	1040
6	4	3	"aliB"	"1Lip_J7"	0	382	1103	1103	952	952
6	5	3	"psaA"	"6Lip_N7"	0	383	5943	5943	5801	5801
6	6	3	"ABC_SBP"	"57Lip_B11"	0	384	4140	4140	4014	4014
6	7	3	"ABC_SBP"	"52Lip_F11"	0	385	1728	1728	1521	1521
6	8	3	"piuA"	"18Lip_J11"	0	386	1922	1922	1818	1818
6	9	3	"amiA"	"3Lip_N11"	0	387	1340	1340	1220	1220
6	1	4	"ABC_SBP"	"57Lip_B11"	0	388	4716	4716	4648	4648
6	2	4	"ABC_SBP"	"52Lip_F11"	0	389	2265	2265	2162	2162
6	3	4	"piuA"	"18Lip_J11"	0	390	1975	1975	1873	1873
6	4	4	"amiA"	"3Lip_N11"	0	391	1380	1380	1250	1250
6	5	4	"msmE"	"78Lip_B15"	0	392	4717	4717	4606	4606
6	6	4	"MalX"	"22Lip_F15"	0	393	2214	2214	2065	2065
6	7	4	"prsA_ppmA"	"16Lip_B3"	0	394	2525	2525	2225	2225
6	8	4	"lmb"	"33Lip_F3"	0	395	1709	1709	1605	1605
6	9	4	"piaA"	"15Lip_J3"	0	396	3218	3218	3093	3093
6	1	5	"MalX"	"22Lip_F15"	0	397	2259	2259	2191	2191
6	2	5	"prsA_ppmA"	"16Lip_B3"	-50	398	2530	2530	2413	2413
6	3	5	"lmb"	"33Lip_F3"	0	399	1471	1471	1365	1365
6	4	5	"piaA"	"15Lip_J3"	0	400	3096	3096	2982	2982
6	5	5	"phtA"	"55Lip_N3"	0	401	1197	1197	1080	1080
6	6	5	"glnH"	"28Lip_B7"	0	402	2081	2081	1960	1960
6	7	5	"pstS"	"80Lip_F7"	0	403	1060	1060	932	932
6	8	5	"aliB"	"1Lip_J7"	0	404	999	999	887	887
6	9	5	"psaA"	"6Lip_N7"	0	405	6727	6727	6596	6596
6	1	6	"glnH"	"28Lip_B7"	0	406	2572	2572	2506	2506
6	2	6	"pstS"	"80Lip_F7"	0	407	1130	1130	1047	1047
6	3	6	"aliB"	"1Lip_J7"	0	408	1189	1189	1078	1078
6	4	6	"psaA"	"6Lip_N7"	0	409	6446	6446	6277	6277
6	5	6	"ABC_SBP"	"57Lip_B11"	0	410	3897	3897	3772	3772
6	6	6	"ABC_SBP"	"52Lip_F11"	0	411	1756	1756	1640	1640
6	7	6	"piuA"	"18Lip_J11"	0	412	1741	1741	1631	1631
6	8	6	"amiA"	"3Lip_N11"	0	413	1045	1045	941	941
6	9	6	"msmE"	"78Lip_B15"	0	414	1647	1647	1508	1508
6	1	7	"ABC_SBP"	"52Lip_F11"	0	415	2061	2061	1990	1990
6	2	7	"piuA"	"18Lip_J11"	0	416	2000	2000	1918	1918
6	3	7	"amiA"	"3Lip_N11"	0	417	1373	1373	1264	1264
6	4	7	"msmE"	"78Lip_B15"	0	418	4574	4574	4386	4386
6	5	7	"MalX"	"22Lip_F15"	-50	419	2823	2823	2698	2698
6	6	7	"prsA_ppmA"	"16Lip_B3"	0	420	1935	1935	1804	1804
6	7	7	"lmb"	"33Lip_F3"	0	421	1132	1132	1009	1009
6	8	7	"piaA"	"15Lip_J3"	0	422	2637	2637	2532	2532
6	9	7	"phtA"	"55Lip_N3"	0	423	1021	1021	884	884
6	1	8	"prsA_ppmA"	"16Lip_B3"	0	424	1303	1303	1231	1231
6	2	8	"lmb"	"33Lip_F3"	0	425	1353	1353	1280	1280
6	3	8	"piaA"	"15Lip_J3"	0	426	3079	3079	2997	2997
6	4	8	"phtA"	"55Lip_N3"	0	427	1089	1089	987	987
6	5	8	"glnH"	"28Lip_B7"	0	428	2053	2053	1934	1934
6	6	8	"pstS"	"80Lip_F7"	0	429	902	902	763	763
6	7	8	"aliB"	"1Lip_J7"	0	430	920	920	774	774
6	8	8	"psaA"	"6Lip_N7"	0	431	5627	5627	5498	5498
6	9	8	"ABC_SBP"	"57Lip_B11"	0	432	3028	3028	2907	2907
7	1	1	"cbpF"	"74N_term_wCS_O7"	0	433	820	820	750	750
7	2	1	"spr0693"	"34N_term_C11"	0	434	1236	1236	1168	1168
7	3	1	"ezrA"	"75N_term_G11"	0	435	710	710	644	644
7	4	1	"pepXP"	"72N_term_K11"	0	436	627	627	563	563
7	5	1	"phtD"	"44N_term_O11"	0	437	499	499	435	435
7	6	1	"phpA"	"27N_term_C15"	-50	438	608	608	544	544
7	7	1	"srtA"	"64N_term_wCS_G15"	-50	439	805	805	739	739
7	8	1	"Buffer"	"Normaliz_K15"	-50	440	70	70	10	10
7	9	1	"Buffer"	"Normaliz_O15"	0	441	450	450	390	390
7	1	2	"phpA"	"27N_term_C15"	-50	442	504	504	430	430
7	2	2	"srtA"	"64N_term_wCS_G15"	-50	443	744	744	647	647
7	3	2	"adcA"	"23Lip_C3"	0	444	472	472	377	377
7	4	2	"sp_2093"	"76N_term_G3"	0	445	423	423	153	153
7	5	2	"comB"	"54N_term_K3"	0	446	400	400	77	77
7	6	2	"pspA"	"4N_term_O3"	0	447	945	945	527	527
7	7	2	"pbpX"	"41N_term_C7"	0	448	958	958	507	507
7	8	2	"pbpA"	"9N_term_G7"	0	449	482	482	412	412
7	9	2	"spr0334"	"42Cyt_TMH_K7"	0	450	621	621	558	558
7	1	3	"pspA"	"4N_term_O3"	0	451	1031	1031	956	956
7	2	3	"pbpX"	"41N_term_C7"	0	452	1001	1001	916	916
7	3	3	"pbpA"	"9N_term_G7"	0	453	457	457	307	307
7	4	3	"spr0334"	"42Cyt_TMH_K7"	0	454	479	479	160	160
7	5	3	"cbpF"	"74N_term_wCS_O7"	0	455	573	573	303	303
7	6	3	"spr0693"	"34N_term_C11"	0	456	1006	1006	726	726
7	7	3	"ezrA"	"75N_term_G11"	0	457	653	653	265	265
7	8	3	"pepXP"	"72N_term_K11"	0	458	728	728	601	601
7	9	3	"phtD"	"44N_term_O11"	0	459	746	746	679	679
7	1	4	"spr0693"	"34N_term_C11"	0	460	1141	1141	1062	1062
7	2	4	"ezrA"	"75N_term_G11"	0	461	679	679	554	554
7	3	4	"pepXP"	"72N_term_K11"	0	462	558	558	479	479
7	4	4	"phtD"	"44N_term_O11"	0	463	474	474	376	376
7	5	4	"phpA"	"27N_term_C15"	-50	464	479	479	349	349
7	6	4	"srtA"	"64N_term_wCS_G15"	0	465	739	739	617	617
7	7	4	"adcA"	"23Lip_C3"	-50	466	710	710	393	393
7	8	4	"sp_2093"	"76N_term_G3"	0	467	371	371	267	267
7	9	4	"comB"	"54N_term_K3"	0	468	427	427	359	359
7	1	5	"srtA"	"64N_term_wCS_G15"	0	469	900	900	819	819
7	2	5	"adcA"	"23Lip_C3"	0	470	667	667	569	569
7	3	5	"sp_2093"	"76N_term_G3"	0	471	349	349	269	269
7	4	5	"comB"	"54N_term_K3"	0	472	367	367	292	292
7	5	5	"pspA"	"4N_term_O3"	0	473	1057	1057	982	982
7	6	5	"pbpX"	"41N_term_C7"	0	474	873	873	799	799
7	7	5	"pbpA"	"9N_term_G7"	-50	475	248	248	67	67
7	8	5	"spr0334"	"42Cyt_TMH_K7"	0	476	574	574	347	347
7	9	5	"cbpF"	"74N_term_wCS_O7"	0	477	709	709	638	638
7	1	6	"pbpX"	"41N_term_C7"	0	478	920	920	833	833
7	2	6	"pbpA"	"9N_term_G7"	0	479	272	272	118	118
7	3	6	"spr0334"	"42Cyt_TMH_K7"	0	480	545	545	432	432
7	4	6	"cbpF"	"74N_term_wCS_O7"	0	481	562	562	455	455
7	5	6	"spr0693"	"34N_term_C11"	0	482	1036	1036	890	890
7	6	6	"ezrA"	"75N_term_G11"	0	483	634	634	444	444
7	7	6	"pepXP"	"72N_term_K11"	0	484	822	822	725	725
7	8	6	"phtD"	"44N_term_O11"	0	485	615	615	530	530
7	9	6	"phpA"	"27N_term_C15"	0	486	612	612	541	541
7	1	7	"ezrA"	"75N_term_G11"	0	487	745	745	649	649
7	2	7	"pepXP"	"72N_term_K11"	0	488	772	772	653	653
7	3	7	"phtD"	"44N_term_O11"	0	489	624	624	516	516
7	4	7	"phpA"	"27N_term_C15"	0	490	508	508	397	397
7	5	7	"srtA"	"64N_term_wCS_G15"	0	491	802	802	635	635
7	6	7	"adcA"	"23Lip_C3"	-50	492	842	842	437	437
7	7	7	"sp_2093"	"76N_term_G3"	0	493	380	380	133	133
7	8	7	"comB"	"54N_term_K3"	0	494	367	367	288	288
7	9	7	"pspA"	"4N_term_O3"	0	495	1295	1295	1220	1220
7	1	8	"adcA"	"23Lip_C3"	0	496	529	529	429	429
7	2	8	"sp_2093"	"76N_term_G3"	0	497	424	424	324	324
7	3	8	"comB"	"54N_term_K3"	0	498	407	407	309	309
7	4	8	"pspA"	"4N_term_O3"	0	499	1204	1204	1110	1110
7	5	8	"pbpX"	"41N_term_C7"	0	500	950	950	859	859
7	6	8	"pbpA"	"9N_term_G7"	0	501	319	319	229	229
7	7	8	"spr0334"	"42Cyt_TMH_K7"	0	502	585	585	496	496
7	8	8	"cbpF"	"74N_term_wCS_O7"	0	503	623	623	539	539
7	9	8	"spr0693"	"34N_term_C11"	0	504	1390	1390	1309	1309
8	1	1	"pbp1b"	"47Cyt_TMH_P7"	0	505	1389	1389	1324	1324
8	2	1	"pcpA"	"62N_term_wCS_D11"	0	506	232	232	164	164
8	3	1	"sphtra"	"8N_term_H11"	0	507	111	111	43	43
8	4	1	"cps4C"	"97Mult_L11"	0	508	457	457	389	389
8	5	1	"rrgB"	"95Mult_P11"	-50	509	204	204	136	136
8	6	1	"TMP"	"96Mult_D15"	0	510	568	568	500	500
8	7	1	"LambdaSa04"	"94Mult_H15"	-50	511	170	170	100	100
8	8	1	"Buffer"	"Normaliz_L15"	0	512	2312	2312	2242	2242
8	9	1	"Buffer"	"Normaliz_P15"	0	513	967	967	895	895
8	1	2	"TMP"	"96Mult_D15"	0	514	965	965	900	900
8	2	2	"LambdaSa04"	"94Mult_H15"	-50	515	153	153	83	83
8	3	2	"potD"	"65N_term_D3"	0	516	1480	1480	1412	1412
8	4	2	"pgdA"	"40N_term_H3"	0	517	2048	2048	1961	1961
8	5	2	"spr1370"	"38Cyt_TMH_L3"	0	518	1808	1808	1712	1712
8	6	2	"spr1418"	"82N_term_P3"	0	519	1369	1369	1291	1291
8	7	2	"stkP"	"67Cyt_TMH_D7"	-50	520	741	741	487	487
8	8	2	"spr1584"	"83N_term_H7"	0	521	1628	1628	1555	1555
8	9	2	"pbp2A"	"53N_term_L7"	0	522	1845	1845	1778	1778
8	1	3	"spr1418"	"82N_term_P3"	0	523	1416	1416	1351	1351
8	2	3	"stkP"	"67Cyt_TMH_D7"	0	524	711	711	646	646
8	3	3	"spr1584"	"83N_term_H7"	0	525	1435	1435	1370	1370
8	4	3	"pbp2A"	"53N_term_L7"	0	526	1086	1086	992	992
8	5	3	"pbp1b"	"47Cyt_TMH_P7"	0	527	1208	1208	523	523
8	6	3	"pcpA"	"62N_term_wCS_D11"	0	528	869	869	330	330
8	7	3	"sphtra"	"8N_term_H11"	-50	529	373	373	30	30
8	8	3	"cps4C"	"97Mult_L11"	0	530	523	523	447	447
8	9	3	"rrgB"	"95Mult_P11"	0	531	1608	1608	1541	1541
8	1	4	"pcpA"	"62N_term_wCS_D11"	0	532	524	524	455	455
8	2	4	"sphtra"	"8N_term_H11"	0	533	463	463	379	379
8	3	4	"cps4C"	"97Mult_L11"	0	534	440	440	371	371
8	4	4	"rrgB"	"95Mult_P11"	-50	535	140	140	64	64
8	5	4	"TMP"	"96Mult_D15"	0	536	835	835	756	756
8	6	4	"LambdaSa04"	"94Mult_H15"	-50	537	574	574	478	478
8	7	4	"potD"	"65N_term_D3"	0	538	1314	1314	1059	1059
8	8	4	"pgdA"	"40N_term_H3"	0	539	1127	1127	984	984
8	9	4	"spr1370"	"38Cyt_TMH_L3"	0	540	1826	1826	1759	1759
8	1	5	"LambdaSa04"	"94Mult_H15"	-50	541	125	125	56	56
8	2	5	"potD"	"65N_term_D3"	0	542	1445	1445	1375	1375
8	3	5	"pgdA"	"40N_term_H3"	0	543	1473	1473	1403	1403
8	4	5	"spr1370"	"38Cyt_TMH_L3"	0	544	1607	1607	1536	1536
8	5	5	"spr1418"	"82N_term_P3"	0	545	1479	1479	1408	1408
8	6	5	"stkP"	"67Cyt_TMH_D7"	0	546	780	780	704	704
8	7	5	"spr1584"	"83N_term_H7"	0	547	1026	1026	948	948
8	8	5	"pbp2A"	"53N_term_L7"	0	548	1458	1458	1381	1381
8	9	5	"pbp1b"	"47Cyt_TMH_P7"	0	549	1827	1827	1758	1758
8	1	6	"stkP"	"67Cyt_TMH_D7"	0	550	1065	1065	997	997
8	2	6	"spr1584"	"83N_term_H7"	0	551	1621	1621	1552	1552
8	3	6	"pbp2A"	"53N_term_L7"	0	552	1126	1126	1053	1053
8	4	6	"pbp1b"	"47Cyt_TMH_P7"	0	553	1156	1156	978	978
8	5	6	"pcpA"	"62N_term_wCS_D11"	0	554	572	572	328	328
8	6	6	"sphtra"	"8N_term_H11"	-50	555	169	169	82	82
8	7	6	"cps4C"	"97Mult_L11"	0	556	366	366	291	291
8	8	6	"rrgB"	"95Mult_P11"	-50	557	161	161	87	87
8	9	6	"TMP"	"96Mult_D15"	0	558	679	679	605	605
8	1	7	"sphtra"	"8N_term_H11"	-50	559	362	362	290	290
8	2	7	"cps4C"	"97Mult_L11"	0	560	477	477	403	403
8	3	7	"rrgB"	"95Mult_P11"	-50	561	177	177	105	105
8	4	7	"TMP"	"96Mult_D15"	0	562	733	733	659	659
8	5	7	"LambdaSa04"	"94Mult_H15"	0	563	164	164	91	91
8	6	7	"potD"	"65N_term_D3"	0	564	1398	1398	1324	1324
8	7	7	"pgdA"	"40N_term_H3"	0	565	1428	1428	1355	1355
8	8	7	"spr1370"	"38Cyt_TMH_L3"	0	566	1925	1925	1853	1853
8	9	7	"spr1418"	"82N_term_P3"	0	567	2079	2079	2008	2008
8	1	8	"potD"	"65N_term_D3"	0	568	1391	1391	1314	1314
8	2	8	"pgdA"	"40N_term_H3"	0	569	1362	1362	1283	1283
8	3	8	"spr1370"	"38Cyt_TMH_L3"	0	570	1926	1926	1849	1849
8	4	8	"spr1418"	"82N_term_P3"	0	571	1869	1869	1794	1794
8	5	8	"stkP"	"67Cyt_TMH_D7"	0	572	963	963	888	888
8	6	8	"spr1584"	"83N_term_H7"	0	573	1659	1659	1584	1584
8	7	8	"pbp2A"	"53N_term_L7"	0	574	1451	1451	1377	1377
8	8	8	"pbp1b"	"47Cyt_TMH_P7"	0	575	1731	1731	1658	1658
8	9	8	"pcpA"	"62N_term_wCS_D11"	-50	576	226	226	158	158
