# Supplementary material for: Data in support of proteomic analysis of pneumococcal pediatric clinical isolates to construct a protein array
Source: Data Brief. 2016 Feb 5;6:917–22. doi: 10.1016/j.dib.2016.01.057 (PMC4758182; doi:10.1016/j.dib.2016.01.057)
Supplement: Supplementary file 4 — Supplementary material [file mmc4.zip › Protein array raw data/IgG/P1_S14_IgG-Cy3.txt]

ATF	1.0
31	9    
"Type=GenePix Export 3"
"DateTime=2014/01/13 13:57:50"
"Settings=C:\Documents and Settings\Usuario\Escritorio\Datos Usuarios\Alfonso\Escaneado_13-1-14\Suero 14\S14_IgG-Cy3.gps"
"GalFile=C:\Documents and Settings\Usuario\Escritorio\Datos Usuarios\Alfonso\Gals\Gal_Alfonso.2.gal"
"PixelSize=5"
"Wavelengths=n/a	532"
"ImageFiles=n/a	C:\Documents and Settings\Usuario\Escritorio\Datos Usuarios\Alfonso\Escaneado_13-1-14\Suero 14\S14_IgG-Cy3.tif 1"
"NormalizationMethod=None"
"NormalizationFactors=n/a	1"
"JpegImage="
"StdDev=Type 1"
"RatioFormulations=W1/W2 (/532)"
"Barcode="
"BackgroundSubtraction=LocalFeature"
"ImageOrigin=0, 0"
"JpegOrigin=3360, 1840"
"Creator=GenePix Pro 4.1.1.4"
"Scanner=GenePix 4000B [92870]"
"FocusPosition=0"
"Temperature=27.91"
"LinesAveraged=1"
"Comment="
"PMTGain=n/a	400"
"ScanPower=n/a	100"
"LaserPower=n/a	3.69"
"LaserOnTime=n/a	41969"
"Filters=n/a	"
"ScanRegion=608,280,3896,1720"
"Supplier=BioRobotics"
"ArrayerSoftwareName=TAS Application Suite (MicroGrid II)"
"ArrayerSoftwareVersion=2.2.2.5"
"Block"	"Column"	"Row"	"Name"	"ID"	"Flags"	"Index"	"F532 Median"	"F532 Median - B532"
1	1	1	"ABC_N/P"	"90Mult_M8"	0	1	628	507
1	2	1	"spr1221"	"99Mult_A12"	0	2	1048	927
1	3	1	"spr1403"	"91Mult_E12"	0	3	969	856
1	4	1	"spr1496"	"92Mult_I12"	0	4	661	550
1	5	1	"ABC_NP"	"100Mult_M12"	0	5	2601	2489
1	6	1	"SP_0462"	"77CellW_A16"	0	6	1463	1352
1	7	1	"SP_0464"	"81CellW_E16"	0	7	1006	907
1	8	1	"Buffer"	"Normaliz_I16"	-50	8	102	10
1	9	1	"Buffer"	"Normaliz_M16"	0	9	130	39
1	1	2	"SP_0462"	"77CellW_A16"	0	10	1682	1552
1	2	2	"SP_0464"	"81CellW_E16"	0	11	827	696
1	3	2	"fstH"	"84Mult_A4"	0	12	2073	1949
1	4	2	"comA"	"85Mult_E4"	0	13	816	696
1	5	2	"zmpB"	"86Mult_I4"	0	14	468	344
1	6	2	"spr0601"	"98Mult_M4"	0	15	972	843
1	7	2	"celB"	"87Mult_A8"	0	16	368	253
1	8	2	"iga"	"88Mult_E8"	0	17	2724	2617
1	9	2	"glnP"	"89Mult_I8"	0	18	360	262
1	1	3	"spr0601"	"98Mult_M4"	0	19	1022	887
1	2	3	"celB"	"87Mult_A8"	0	20	406	279
1	3	3	"iga"	"88Mult_E8"	0	21	2254	2134
1	4	3	"glnP"	"89Mult_I8"	0	22	282	161
1	5	3	"ABC_N/P"	"90Mult_M8"	0	23	466	342
1	6	3	"spr1221"	"99Mult_A12"	0	24	959	831
1	7	3	"spr1403"	"91Mult_E12"	0	25	837	709
1	8	3	"spr1496"	"92Mult_I12"	0	26	615	496
1	9	3	"ABC_NP"	"100Mult_M12"	0	27	2568	2460
1	1	4	"spr1221"	"99Mult_A12"	0	28	930	793
1	2	4	"spr1403"	"91Mult_E12"	0	29	842	714
1	3	4	"spr1496"	"92Mult_I12"	0	30	568	445
1	4	4	"ABC_NP"	"100Mult_M12"	0	31	1970	1845
1	5	4	"SP_0462"	"77CellW_A16"	0	32	1293	1166
1	6	4	"SP_0464"	"81CellW_E16"	0	33	758	626
1	7	4	"fstH"	"84Mult_A4"	0	34	2066	1927
1	8	4	"comA"	"85Mult_E4"	0	35	784	660
1	9	4	"zmpB"	"86Mult_I4"	0	36	525	412
1	1	5	"SP_0464"	"81CellW_E16"	0	37	714	582
1	2	5	"fstH"	"84Mult_A4"	0	38	2263	2132
1	3	5	"comA"	"85Mult_E4"	0	39	739	614
1	4	5	"zmpB"	"86Mult_I4"	0	40	425	301
1	5	5	"spr0601"	"98Mult_M4"	0	41	893	765
1	6	5	"celB"	"87Mult_A8"	0	42	385	258
1	7	5	"iga"	"88Mult_E8"	0	43	2230	2104
1	8	5	"glnP"	"89Mult_I8"	0	44	290	171
1	9	5	"ABC_N/P"	"90Mult_M8"	0	45	506	394
1	1	6	"celB"	"87Mult_A8"	0	46	479	349
1	2	6	"iga"	"88Mult_E8"	0	47	2106	1976
1	3	6	"glnP"	"89Mult_I8"	0	48	331	203
1	4	6	"ABC_N/P"	"90Mult_M8"	0	49	443	321
1	5	6	"spr1221"	"99Mult_A12"	0	50	899	776
1	6	6	"spr1403"	"91Mult_E12"	0	51	808	681
1	7	6	"spr1496"	"92Mult_I12"	0	52	536	415
1	8	6	"ABC_NP"	"100Mult_M12"	0	53	2232	2115
1	9	6	"SP_0462"	"77CellW_A16"	0	54	1630	1515
1	1	7	"spr1403"	"91Mult_E12"	0	55	959	829
1	2	7	"spr1496"	"92Mult_I12"	0	56	553	432
1	3	7	"ABC_NP"	"100Mult_M12"	0	57	2067	1945
1	4	7	"SP_0462"	"77CellW_A16"	0	58	1378	1250
1	5	7	"SP_0464"	"81CellW_E16"	-50	59	674	549
1	6	7	"fstH"	"84Mult_A4"	0	60	2069	1941
1	7	7	"comA"	"85Mult_E4"	0	61	908	787
1	8	7	"zmpB"	"86Mult_I4"	0	62	451	336
1	9	7	"spr0601"	"98Mult_M4"	0	63	1079	962
1	1	8	"fstH"	"84Mult_A4"	0	64	2693	2560
1	2	8	"comA"	"85Mult_E4"	0	65	907	786
1	3	8	"zmpB"	"86Mult_I4"	0	66	456	337
1	4	8	"spr0601"	"98Mult_M4"	0	67	986	862
1	5	8	"celB"	"87Mult_A8"	0	68	424	304
1	6	8	"iga"	"88Mult_E8"	0	69	2405	2290
1	7	8	"glnP"	"89Mult_I8"	0	70	316	202
1	8	8	"ABC_N/P"	"90Mult_M8"	0	71	525	412
1	9	8	"spr1221"	"99Mult_A12"	0	72	1285	1174
2	1	1	"lytB"	"31CellW_N8"	0	73	4760	4622
2	2	1	"prtA"	"20CellW_B12"	0	74	41690	41530
2	3	1	"bgaA"	"43CellW_F12"	0	75	4372	4241
2	4	1	"nanA"	"46CellW_J12"	0	76	4540	4415
2	5	1	"spr1652/pfbA"	"25CellW_N12"	0	77	3708	3586
2	6	1	"nisP"	"39CellW_B16"	0	78	3322	3204
2	7	1	"spr1906"	"73CellW_F16"	0	79	1722	1610
2	8	1	"Buffer"	"Normaliz_J16"	-50	80	119	10
2	9	1	"Buffer"	"Normaliz_N16"	-50	81	117	11
2	1	2	"nisP"	"39CellW_B16"	0	82	3537	3399
2	2	2	"spr1906"	"73CellW_F16"	0	83	1513	1370
2	3	2	"psrP"	"71CellW_B4"	0	84	1488	1347
2	4	2	"pblB_nt"	"48CellW_F4"	0	85	1378	1243
2	5	2	"pblB_ct"	"49CellW_J4"	0	86	4051	3920
2	6	2	"spr0075/pfbB"	"24CellW_N4"	0	87	5666	5524
2	7	2	"pulA"	"19CellW_B8"	0	88	4296	4156
2	8	2	"hysA"	"51CellW_F8"	0	89	8394	8264
2	9	2	"spr0328"	"26CellW_J8"	0	90	4560	4428
2	1	3	"spr0075/pfbB"	"24CellW_N4"	0	91	6115	5983
2	2	3	"pulA"	"19CellW_B8"	0	92	4122	3983
2	3	3	"hysA"	"51CellW_F8"	0	93	8537	8399
2	4	3	"spr0328"	"26CellW_J8"	0	94	4012	3877
2	5	3	"lytB"	"31CellW_N8"	0	95	3803	3667
2	6	3	"prtA"	"20CellW_B12"	0	96	32514	32366
2	7	3	"bgaA"	"43CellW_F12"	0	97	3889	3743
2	8	3	"nanA"	"46CellW_J12"	0	98	4177	4045
2	9	3	"spr1652/pfbA"	"25CellW_N12"	0	99	3821	3693
2	1	4	"prtA"	"20CellW_B12"	0	100	41331	41196
2	2	4	"bgaA"	"43CellW_F12"	0	101	4033	3901
2	3	4	"nanA"	"46CellW_J12"	0	102	3884	3754
2	4	4	"spr1652/pfbA"	"25CellW_N12"	0	103	3252	3119
2	5	4	"nisP"	"39CellW_B16"	0	104	2603	2451
2	6	4	"spr1906"	"73CellW_F16"	0	105	6731	6576
2	7	4	"psrP"	"71CellW_B4"	0	106	1469	1336
2	8	4	"pblB_nt"	"48CellW_F4"	0	107	1374	1241
2	9	4	"pblB_ct"	"49CellW_J4"	0	108	4394	4268
2	1	5	"spr1906"	"73CellW_F16"	0	109	1590	1461
2	2	5	"psrP"	"71CellW_B4"	0	110	1474	1343
2	3	5	"pblB_nt"	"48CellW_F4"	0	111	1298	1170
2	4	5	"pblB_ct"	"49CellW_J4"	0	112	3988	3853
2	5	5	"spr0075/pfbB"	"24CellW_N4"	0	113	5055	4894
2	6	5	"pulA"	"19CellW_B8"	0	114	3867	3724
2	7	5	"hysA"	"51CellW_F8"	0	115	8176	8045
2	8	5	"spr0328"	"26CellW_J8"	0	116	4041	3897
2	9	5	"lytB"	"31CellW_N8"	0	117	4318	4190
2	1	6	"pulA"	"19CellW_B8"	0	118	4585	4457
2	2	6	"hysA"	"51CellW_F8"	0	119	8336	8198
2	3	6	"spr0328"	"26CellW_J8"	0	120	3943	3812
2	4	6	"lytB"	"31CellW_N8"	0	121	3330	3196
2	5	6	"prtA"	"20CellW_B12"	0	122	37032	36871
2	6	6	"bgaA"	"43CellW_F12"	0	123	3897	3755
2	7	6	"nanA"	"46CellW_J12"	0	124	4519	4388
2	8	6	"spr1652/pfbA"	"25CellW_N12"	0	125	3645	3507
2	9	6	"nisP"	"39CellW_B16"	0	126	3402	3283
2	1	7	"bgaA"	"43CellW_F12"	0	127	4327	4197
2	2	7	"nanA"	"46CellW_J12"	0	128	4056	3918
2	3	7	"spr1652/pfbA"	"25CellW_N12"	0	129	3260	3130
2	4	7	"nisP"	"39CellW_B16"	0	130	2805	2678
2	5	7	"spr1906"	"73CellW_F16"	0	131	1413	1269
2	6	7	"psrP"	"71CellW_B4"	0	132	1443	1299
2	7	7	"pblB_nt"	"48CellW_F4"	0	133	1475	1343
2	8	7	"pblB_ct"	"49CellW_J4"	0	134	4456	4324
2	9	7	"spr0075/pfbB"	"24CellW_N4"	0	135	5786	5667
2	1	8	"psrP"	"71CellW_B4"	0	136	1653	1527
2	2	8	"pblB_nt"	"48CellW_F4"	0	137	1365	1234
2	3	8	"pblB_ct"	"49CellW_J4"	0	138	4132	4007
2	4	8	"spr0075/pfbB"	"24CellW_N4"	0	139	5534	5410
2	5	8	"pulA"	"19CellW_B8"	0	140	4272	4133
2	6	8	"hysA"	"51CellW_F8"	0	141	8075	7927
2	7	8	"spr0328"	"26CellW_J8"	0	142	4369	4235
2	8	8	"lytB"	"31CellW_N8"	0	143	3812	3669
2	9	8	"prtA"	"20CellW_B12"	0	144	40941	40733
3	1	1	"nanB"	"58Secret_O8"	0	145	7577	7160
3	2	1	"spr1875"	"7Secret_C12"	0	146	8001	7488
3	3	1	"galU"	"21Secret_G12"	0	147	5529	5272
3	4	1	"cbpA"	"5Secret_K12"	0	148	21898	21423
3	5	1	"gsp_781"	"2Secret_O12"	0	149	29394	28889
3	6	1	"Control_1"	"C16"	-50	150	732	426
3	7	1	"Control_2"	"G16"	-50	151	186	26
3	8	1	"Buffer"	"Normaliz_K16"	-50	152	119	-12
3	9	1	"Buffer"	"Normaliz_O16"	-50	153	132	6
3	1	2	"Control_1"	"C16"	0	154	580	399
3	2	2	"Control_2"	"G16"	-50	155	139	-7
3	3	2	"bloodAB"	"59Secret_C4"	0	156	4041	3902
3	4	2	"strH"	"32Secret_G4"	0	157	5848	5706
3	5	2	"lysM"	"50Secret_K4"	0	158	4452	4321
3	6	2	"lytB"	"63Secret_O4"	0	159	2931	2717
3	7	2	"phtE"	"45Secret_C8"	0	160	8072	7858
3	8	2	"spr0931"	"36Secret_G8"	0	161	2984	2801
3	9	2	"lytC"	"56Secret_K8"	0	162	6060	5669
3	1	3	"lytB"	"63Secret_O4"	0	163	3436	3259
3	2	3	"phtE"	"45Secret_C8"	0	164	7283	7161
3	3	3	"spr0931"	"36Secret_G8"	0	165	2820	2698
3	4	3	"lytC"	"56Secret_K8"	0	166	6049	5928
3	5	3	"nanB"	"58Secret_O8"	0	167	6147	6030
3	6	3	"spr1875"	"7Secret_C12"	0	168	8235	8111
3	7	3	"galU"	"21Secret_G12"	0	169	5640	5494
3	8	3	"cbpA"	"5Secret_K12"	0	170	25284	25090
3	9	3	"gsp_781"	"2Secret_O12"	0	171	32848	32419
3	1	4	"spr1875"	"7Secret_C12"	0	172	9316	9097
3	2	4	"galU"	"21Secret_G12"	0	173	5943	5814
3	3	4	"cbpA"	"5Secret_K12"	0	174	25294	25167
3	4	4	"gsp_781"	"2Secret_O12"	0	175	32582	32463
3	5	4	"Control_1"	"C16"	0	176	752	632
3	6	4	"Control_2"	"G16"	0	177	205	91
3	7	4	"bloodAB"	"59Secret_C4"	0	178	4118	3999
3	8	4	"strH"	"32Secret_G4"	0	179	6527	6311
3	9	4	"lysM"	"50Secret_K4"	0	180	4341	4021
3	1	5	"Control_2"	"G16"	-50	181	139	0
3	2	5	"bloodAB"	"59Secret_C4"	0	182	4200	4082
3	3	5	"strH"	"32Secret_G4"	0	183	6281	6163
3	4	5	"lysM"	"50Secret_K4"	0	184	4475	4362
3	5	5	"lytB"	"63Secret_O4"	0	185	3319	3206
3	6	5	"phtE"	"45Secret_C8"	0	186	9153	9037
3	7	5	"spr0931"	"36Secret_G8"	0	187	2856	2737
3	8	5	"lytC"	"56Secret_K8"	0	188	6448	6295
3	9	5	"nanB"	"58Secret_O8"	0	189	6585	6262
3	1	6	"phtE"	"45Secret_C8"	0	190	8909	8777
3	2	6	"spr0931"	"36Secret_G8"	0	191	2837	2720
3	3	6	"lytC"	"56Secret_K8"	0	192	6354	6236
3	4	6	"nanB"	"58Secret_O8"	0	193	6314	6201
3	5	6	"spr1875"	"7Secret_C12"	0	194	8775	8664
3	6	6	"galU"	"21Secret_G12"	0	195	5795	5676
3	7	6	"cbpA"	"5Secret_K12"	0	196	27651	27527
3	8	6	"gsp_781"	"2Secret_O12"	0	197	36949	36804
3	9	6	"Control_1"	"C16"	-50	198	304	130
3	1	7	"galU"	"21Secret_G12"	0	199	6259	6113
3	2	7	"cbpA"	"5Secret_K12"	0	200	27181	27057
3	3	7	"gsp_781"	"2Secret_O12"	0	201	35334	35218
3	4	7	"Control_1"	"C16"	0	202	800	689
3	5	7	"Control_2"	"G16"	0	203	177	64
3	6	7	"bloodAB"	"59Secret_C4"	0	204	3950	3827
3	7	7	"strH"	"32Secret_G4"	0	205	6633	6505
3	8	7	"lysM"	"50Secret_K4"	0	206	4538	4399
3	9	7	"lytB"	"63Secret_O4"	0	207	3448	3246
3	1	8	"bloodAB"	"59Secret_C4"	0	208	5223	5035
3	2	8	"strH"	"32Secret_G4"	0	209	6926	6766
3	3	8	"lysM"	"50Secret_K4"	0	210	5002	4887
3	4	8	"lytB"	"63Secret_O4"	0	211	3470	3330
3	5	8	"phtE"	"45Secret_C8"	0	212	9245	9067
3	6	8	"spr0931"	"36Secret_G8"	0	213	2961	2780
3	7	8	"lytC"	"56Secret_K8"	0	214	6408	6221
3	8	8	"nanB"	"58Secret_O8"	0	215	6484	6105
3	9	8	"spr1875"	"7Secret_C12"	0	216	10069	9471
4	1	1	"Control_10"	"P8"	-50	217	110	0
4	2	1	"Control_11"	"D12"	0	218	443	319
4	3	1	"Control_12"	"H12"	0	219	1609	1486
4	4	1	"Buffer"	"Normaliz_L12"	0	220	148	27
4	5	1	"Buffer"	"Normaliz_P12"	-50	221	126	1
4	6	1	"Control+"	"Rango0.2_D16"	0	222	32840	32683
4	7	1	"Control+"	"Rango0.1_H16"	0	223	1480	1341
4	8	1	"Buffer"	"Normaliz_L16"	-50	224	136	-4
4	9	1	"Buffer"	"Normaliz_P16"	-50	225	153	-20
4	1	2	"Control+"	"Rango0.2_D16"	0	226	34760	34553
4	2	2	"Control+"	"Rango0.1_H16"	0	227	1242	1101
4	3	2	"Control_3"	"D4"	-50	228	126	-1
4	4	2	"Control_4"	"H4"	-50	229	138	8
4	5	2	"Control_5"	"L4"	-50	230	138	-2
4	6	2	"Control_6"	"P4"	-50	231	167	12
4	7	2	"Control_7"	"D8"	-50	232	129	-17
4	8	2	"Control_8"	"H8"	-50	233	141	2
4	9	2	"Control_9"	"L8"	-50	234	148	-13
4	1	3	"Control_6"	"P4"	-50	235	141	-2
4	2	3	"Control_7"	"D8"	-50	236	135	-7
4	3	3	"Control_8"	"H8"	-50	237	132	-1
4	4	3	"Control_9"	"L8"	-50	238	135	-4
4	5	3	"Control_10"	"P8"	-50	239	141	-4
4	6	3	"Control_11"	"D12"	0	240	336	198
4	7	3	"Control_12"	"H12"	0	241	2743	2605
4	8	3	"Buffer"	"Normaliz_L12"	-50	242	141	1
4	9	3	"Buffer"	"Normaliz_P12"	-50	243	153	-16
4	1	4	"Control_11"	"D12"	0	244	369	239
4	2	4	"Control_12"	"H12"	0	245	2770	2637
4	3	4	"Buffer"	"Normaliz_L12"	-50	246	152	14
4	4	4	"Buffer"	"Normaliz_P12"	-50	247	172	17
4	5	4	"Control+"	"Rango0.2_D16"	0	248	34258	33999
4	6	4	"Control+"	"Rango0.1_H16"	0	249	1380	1223
4	7	4	"Control_3"	"D4"	-50	250	136	-1
4	8	4	"Control_4"	"H4"	0	251	148	8
4	9	4	"Control_5"	"L4"	-50	252	156	-10
4	1	5	"Control+"	"Rango0.1_H16"	0	253	46694	46558
4	2	5	"Control_3"	"D4"	-50	254	129	-6
4	3	5	"Control_4"	"H4"	-50	255	139	0
4	4	5	"Control_5"	"L4"	-50	256	173	23
4	5	5	"Control_6"	"P4"	-50	257	150	-7
4	6	5	"Control_7"	"D8"	-50	258	134	-14
4	7	5	"Control_8"	"H8"	-50	259	134	-6
4	8	5	"Control_9"	"L8"	-50	260	136	-1
4	9	5	"Control_10"	"P8"	-50	261	150	-19
4	1	6	"Control_7"	"D8"	-50	262	124	0
4	2	6	"Control_8"	"H8"	-50	263	129	3
4	3	6	"Control_9"	"L8"	0	264	174	40
4	4	6	"Control_10"	"P8"	-50	265	137	-11
4	5	6	"Control_11"	"D12"	0	266	366	232
4	6	6	"Control_12"	"H12"	0	267	1114	982
4	7	6	"Buffer"	"Normaliz_L12"	-50	268	140	8
4	8	6	"Buffer"	"Normaliz_P12"	-50	269	127	-6
4	9	6	"Control+"	"Rango0.2_D16"	0	270	36471	36310
4	1	7	"Control_12"	"H12"	0	271	1408	1293
4	2	7	"Buffer"	"Normaliz_L12"	-50	272	130	11
4	3	7	"Buffer"	"Normaliz_P12"	-50	273	132	0
4	4	7	"Control+"	"Rango0.2_D16"	0	274	34360	34138
4	5	7	"Control+"	"Rango0.1_H16"	0	275	1489	1338
4	6	7	"Control_3"	"D4"	0	276	153	22
4	7	7	"Control_4"	"H4"	-50	277	127	0
4	8	7	"Control_5"	"L4"	-50	278	129	-1
4	9	7	"Control_6"	"P4"	-50	279	141	-9
4	1	8	"Control_3"	"D4"	-50	280	108	-5
4	2	8	"Control_4"	"H4"	-50	281	124	-2
4	3	8	"Control_5"	"L4"	-50	282	114	-9
4	4	8	"Control_6"	"P4"	-50	283	127	-4
4	5	8	"Control_7"	"D8"	-50	284	122	-8
4	6	8	"Control_8"	"H8"	-50	285	119	-2
4	7	8	"Control_9"	"L8"	-50	286	116	-3
4	8	8	"Control_10"	"P8"	-50	287	124	0
4	9	8	"Control_11"	"D12"	0	288	506	364
5	1	1	"GADPH"	"68Cyt_M7"	0	289	5559	5431
5	2	1	"abc_sbp_2"	"30Lip_A11"	0	290	5408	5278
5	3	1	"abc_sbp"	"29Lip_E11"	0	291	3075	2945
5	4	1	"spr0174"	"79Lip_I11"	0	292	1885	1761
5	5	1	"aliA"	"10Lip_M11"	0	293	2678	2559
5	6	1	"slrA"	"17Lip_A15"	0	294	27884	27764
5	7	1	"spr0747"	"37Lip_E15"	0	295	9326	9206
5	8	1	"Buffer"	"Normaliz_I15"	-50	296	118	0
5	9	1	"Buffer"	"Normaliz_M15"	-50	297	112	-3
5	1	2	"slrA"	"17Lip_A15"	0	298	25986	25843
5	2	2	"spr0747"	"37Lip_E15"	0	299	8433	8292
5	3	2	"spxB"	"13Cyt_A3"	0	300	5238	5104
5	4	2	"clpP"	"66Cyt_E3"	0	301	5252	5122
5	5	2	"pavA"	"69Cyt_I3"	0	302	4021	3888
5	6	2	"eno"	"14Cyt_M3"	0	303	10705	10572
5	7	2	"PppA"	"70Cyt_A7"	0	304	4537	4400
5	8	2	"ply"	"11Cyt_E7"	0	305	19840	19704
5	9	2	"lytA"	"12Cyt_I7"	0	306	26325	26204
5	1	3	"eno"	"14Cyt_M3"	0	307	10191	10041
5	2	3	"PppA"	"70Cyt_A7"	0	308	4350	4200
5	3	3	"ply"	"11Cyt_E7"	0	309	18875	18731
5	4	3	"lytA"	"12Cyt_I7"	0	310	22151	22018
5	5	3	"GADPH"	"68Cyt_M7"	0	311	5042	4908
5	6	3	"abc_sbp_2"	"30Lip_A11"	0	312	4737	4605
5	7	3	"abc_sbp"	"29Lip_E11"	0	313	2808	2671
5	8	3	"spr0174"	"79Lip_I11"	0	314	1972	1835
5	9	3	"aliA"	"10Lip_M11"	0	315	2800	2675
5	1	4	"abc_sbp_2"	"30Lip_A11"	0	316	5269	5119
5	2	4	"abc_sbp"	"29Lip_E11"	0	317	2814	2661
5	3	4	"spr0174"	"79Lip_I11"	0	318	1785	1634
5	4	4	"aliA"	"10Lip_M11"	0	319	2479	2337
5	5	4	"slrA"	"17Lip_A15"	0	320	24795	24660
5	6	4	"spr0747"	"37Lip_E15"	0	321	8616	8480
5	7	4	"spxB"	"13Cyt_A3"	0	322	5330	5188
5	8	4	"clpP"	"66Cyt_E3"	0	323	5771	5631
5	9	4	"pavA"	"69Cyt_I3"	0	324	4410	4279
5	1	5	"spr0747"	"37Lip_E15"	0	325	9028	8878
5	2	5	"spxB"	"13Cyt_A3"	0	326	5667	5515
5	3	5	"clpP"	"66Cyt_E3"	0	327	5412	5261
5	4	5	"pavA"	"69Cyt_I3"	0	328	3868	3720
5	5	5	"eno"	"14Cyt_M3"	0	329	10626	10483
5	6	5	"PppA"	"70Cyt_A7"	0	330	3940	3794
5	7	5	"ply"	"11Cyt_E7"	0	331	18797	18645
5	8	5	"lytA"	"12Cyt_I7"	0	332	22805	22658
5	9	5	"GADPH"	"68Cyt_M7"	0	333	5337	5199
5	1	6	"PppA"	"70Cyt_A7"	0	334	4200	4061
5	2	6	"ply"	"11Cyt_E7"	0	335	16502	16360
5	3	6	"lytA"	"12Cyt_I7"	0	336	20380	20236
5	4	6	"GADPH"	"68Cyt_M7"	0	337	5122	4979
5	5	6	"abc_sbp_2"	"30Lip_A11"	0	338	4762	4614
5	6	6	"abc_sbp"	"29Lip_E11"	0	339	2691	2539
5	7	6	"spr0174"	"79Lip_I11"	0	340	1923	1770
5	8	6	"aliA"	"10Lip_M11"	0	341	2570	2419
5	9	6	"slrA"	"17Lip_A15"	0	342	26034	25891
5	1	7	"abc_sbp"	"29Lip_E11"	0	343	1710	1602
5	2	7	"spr0174"	"79Lip_I11"	0	344	1292	1174
5	3	7	"aliA"	"10Lip_M11"	0	345	1914	1790
5	4	7	"slrA"	"17Lip_A15"	0	346	17740	17614
5	5	7	"spr0747"	"37Lip_E15"	0	347	7677	7544
5	6	7	"spxB"	"13Cyt_A3"	0	348	5098	4957
5	7	7	"clpP"	"66Cyt_E3"	0	349	5400	5259
5	8	7	"pavA"	"69Cyt_I3"	0	350	3931	3787
5	9	7	"eno"	"14Cyt_M3"	0	351	10807	10665
5	1	8	"spxB"	"13Cyt_A3"	0	352	986	913
5	2	8	"clpP"	"66Cyt_E3"	0	353	1252	1176
5	3	8	"pavA"	"69Cyt_I3"	0	354	1014	935
5	4	8	"eno"	"14Cyt_M3"	0	355	4363	4284
5	5	8	"PppA"	"70Cyt_A7"	0	356	1803	1721
5	6	8	"ply"	"11Cyt_E7"	0	357	7759	7673
5	7	8	"lytA"	"12Cyt_I7"	0	358	10163	10071
5	8	8	"GADPH"	"68Cyt_M7"	0	359	2830	2735
5	9	8	"abc_sbp_2"	"30Lip_A11"	0	360	2911	2811
6	1	1	"psaA"	"6Lip_N7"	0	361	24612	24472
6	2	1	"ABC_SBP"	"57Lip_B11"	0	362	14312	14169
6	3	1	"ABC_SBP"	"52Lip_F11"	0	363	6246	6101
6	4	1	"piuA"	"18Lip_J11"	0	364	13595	13453
6	5	1	"amiA"	"3Lip_N11"	0	365	4020	3881
6	6	1	"msmE"	"78Lip_B15"	0	366	3767	3643
6	7	1	"MalX"	"22Lip_F15"	0	367	6054	5945
6	8	1	"Buffer"	"Normaliz_J15"	-50	368	109	3
6	9	1	"Buffer"	"Normaliz_N15"	-50	369	111	-4
6	1	2	"msmE"	"78Lip_B15"	0	370	3834	3694
6	2	2	"MalX"	"22Lip_F15"	0	371	5548	5388
6	3	2	"prsA_ppmA"	"16Lip_B3"	0	372	3822	3657
6	4	2	"lmb"	"33Lip_F3"	0	373	4903	4725
6	5	2	"piaA"	"15Lip_J3"	0	374	13293	13131
6	6	2	"phtA"	"55Lip_N3"	0	375	20239	20100
6	7	2	"glnH"	"28Lip_B7"	0	376	6358	6203
6	8	2	"pstS"	"80Lip_F7"	0	377	4028	3884
6	9	2	"aliB"	"1Lip_J7"	0	378	5479	5346
6	1	3	"phtA"	"55Lip_N3"	0	379	19988	19836
6	2	3	"glnH"	"28Lip_B7"	0	380	5777	5610
6	3	3	"pstS"	"80Lip_F7"	0	381	3818	3648
6	4	3	"aliB"	"1Lip_J7"	0	382	5435	5258
6	5	3	"psaA"	"6Lip_N7"	0	383	24276	24116
6	6	3	"ABC_SBP"	"57Lip_B11"	0	384	12279	12121
6	7	3	"ABC_SBP"	"52Lip_F11"	0	385	6087	5901
6	8	3	"piuA"	"18Lip_J11"	0	386	14310	14127
6	9	3	"amiA"	"3Lip_N11"	0	387	4551	4384
6	1	4	"ABC_SBP"	"57Lip_B11"	0	388	13446	13292
6	2	4	"ABC_SBP"	"52Lip_F11"	0	389	5588	5413
6	3	4	"piuA"	"18Lip_J11"	0	390	12870	12689
6	4	4	"amiA"	"3Lip_N11"	0	391	3619	3439
6	5	4	"msmE"	"78Lip_B15"	0	392	3285	3116
6	6	4	"MalX"	"22Lip_F15"	0	393	5755	5588
6	7	4	"prsA_ppmA"	"16Lip_B3"	0	394	3907	3733
6	8	4	"lmb"	"33Lip_F3"	0	395	5249	5066
6	9	4	"piaA"	"15Lip_J3"	0	396	15039	14874
6	1	5	"MalX"	"22Lip_F15"	0	397	6588	6426
6	2	5	"prsA_ppmA"	"16Lip_B3"	0	398	3904	3721
6	3	5	"lmb"	"33Lip_F3"	0	399	4868	4685
6	4	5	"piaA"	"15Lip_J3"	0	400	12555	12379
6	5	5	"phtA"	"55Lip_N3"	0	401	18005	17839
6	6	5	"glnH"	"28Lip_B7"	0	402	5602	5436
6	7	5	"pstS"	"80Lip_F7"	0	403	3698	3534
6	8	5	"aliB"	"1Lip_J7"	0	404	4777	4617
6	9	5	"psaA"	"6Lip_N7"	0	405	18231	18096
6	1	6	"glnH"	"28Lip_B7"	0	406	6353	6179
6	2	6	"pstS"	"80Lip_F7"	0	407	3594	3429
6	3	6	"aliB"	"1Lip_J7"	0	408	4540	4372
6	4	6	"psaA"	"6Lip_N7"	0	409	16121	15974
6	5	6	"ABC_SBP"	"57Lip_B11"	0	410	7945	7808
6	6	6	"ABC_SBP"	"52Lip_F11"	0	411	3805	3661
6	7	6	"piuA"	"18Lip_J11"	0	412	8611	8470
6	8	6	"amiA"	"3Lip_N11"	0	413	2117	1984
6	9	6	"msmE"	"78Lip_B15"	0	414	2053	1952
6	1	7	"ABC_SBP"	"52Lip_F11"	0	415	3767	3630
6	2	7	"piuA"	"18Lip_J11"	0	416	6943	6809
6	3	7	"amiA"	"3Lip_N11"	0	417	1514	1394
6	4	7	"msmE"	"78Lip_B15"	0	418	1213	1105
6	5	7	"MalX"	"22Lip_F15"	0	419	1874	1772
6	6	7	"prsA_ppmA"	"16Lip_B3"	0	420	1287	1183
6	7	7	"lmb"	"33Lip_F3"	0	421	1737	1633
6	8	7	"piaA"	"15Lip_J3"	0	422	4644	4545
6	9	7	"phtA"	"55Lip_N3"	0	423	6041	5957
6	1	8	"prsA_ppmA"	"16Lip_B3"	0	424	707	626
6	2	8	"lmb"	"33Lip_F3"	0	425	883	798
6	3	8	"piaA"	"15Lip_J3"	0	426	2031	1948
6	4	8	"phtA"	"55Lip_N3"	0	427	2944	2864
6	5	8	"glnH"	"28Lip_B7"	0	428	800	722
6	6	8	"pstS"	"80Lip_F7"	0	429	456	380
6	7	8	"aliB"	"1Lip_J7"	0	430	553	481
6	8	8	"psaA"	"6Lip_N7"	0	431	3020	2952
6	9	8	"ABC_SBP"	"57Lip_B11"	0	432	1879	1819
7	1	1	"cbpF"	"74N_term_wCS_O7"	0	433	2444	2332
7	2	1	"spr0693"	"34N_term_C11"	0	434	8170	8042
7	3	1	"ezrA"	"75N_term_G11"	0	435	3430	3302
7	4	1	"pepXP"	"72N_term_K11"	0	436	3671	3545
7	5	1	"phtD"	"44N_term_O11"	0	437	4554	4414
7	6	1	"phpA"	"27N_term_C15"	0	438	17298	17076
7	7	1	"srtA"	"64N_term_wCS_G15"	0	439	8661	8513
7	8	1	"Buffer"	"Normaliz_K15"	0	440	181	55
7	9	1	"Buffer"	"Normaliz_O15"	-50	441	139	19
7	1	2	"phpA"	"27N_term_C15"	0	442	12238	12126
7	2	2	"srtA"	"64N_term_wCS_G15"	0	443	6451	6321
7	3	2	"adcA"	"23Lip_C3"	0	444	3252	3125
7	4	2	"sp_2093"	"76N_term_G3"	0	445	1808	1670
7	5	2	"comB"	"54N_term_K3"	0	446	1904	1764
7	6	2	"pspA"	"4N_term_O3"	0	447	4525	4369
7	7	2	"pbpX"	"41N_term_C7"	0	448	4200	4047
7	8	2	"pbpA"	"9N_term_G7"	0	449	1551	1418
7	9	2	"spr0334"	"42Cyt_TMH_K7"	0	450	4933	4804
7	1	3	"pspA"	"4N_term_O3"	0	451	3892	3744
7	2	3	"pbpX"	"41N_term_C7"	0	452	3317	3201
7	3	3	"pbpA"	"9N_term_G7"	0	453	1012	892
7	4	3	"spr0334"	"42Cyt_TMH_K7"	0	454	3738	3594
7	5	3	"cbpF"	"74N_term_wCS_O7"	0	455	2043	1903
7	6	3	"spr0693"	"34N_term_C11"	0	456	8750	8613
7	7	3	"ezrA"	"75N_term_G11"	0	457	3201	3057
7	8	3	"pepXP"	"72N_term_K11"	0	458	3716	3558
7	9	3	"phtD"	"44N_term_O11"	0	459	4592	4458
7	1	4	"spr0693"	"34N_term_C11"	0	460	6810	6675
7	2	4	"ezrA"	"75N_term_G11"	0	461	2737	2604
7	3	4	"pepXP"	"72N_term_K11"	0	462	3064	2937
7	4	4	"phtD"	"44N_term_O11"	0	463	9138	9003
7	5	4	"phpA"	"27N_term_C15"	0	464	12511	12376
7	6	4	"srtA"	"64N_term_wCS_G15"	0	465	6888	6757
7	7	4	"adcA"	"23Lip_C3"	0	466	2896	2748
7	8	4	"sp_2093"	"76N_term_G3"	0	467	1818	1601
7	9	4	"comB"	"54N_term_K3"	0	468	2105	1961
7	1	5	"srtA"	"64N_term_wCS_G15"	0	469	6230	6128
7	2	5	"adcA"	"23Lip_C3"	0	470	2467	2328
7	3	5	"sp_2093"	"76N_term_G3"	0	471	1434	1305
7	4	5	"comB"	"54N_term_K3"	0	472	1515	1385
7	5	5	"pspA"	"4N_term_O3"	0	473	3381	3247
7	6	5	"pbpX"	"41N_term_C7"	0	474	3411	3283
7	7	5	"pbpA"	"9N_term_G7"	0	475	916	788
7	8	5	"spr0334"	"42Cyt_TMH_K7"	0	476	4174	4022
7	9	5	"cbpF"	"74N_term_wCS_O7"	0	477	2358	2220
7	1	6	"pbpX"	"41N_term_C7"	0	478	2099	2012
7	2	6	"pbpA"	"9N_term_G7"	0	479	983	847
7	3	6	"spr0334"	"42Cyt_TMH_K7"	0	480	3281	3152
7	4	6	"cbpF"	"74N_term_wCS_O7"	0	481	1700	1581
7	5	6	"spr0693"	"34N_term_C11"	0	482	7394	7280
7	6	6	"ezrA"	"75N_term_G11"	0	483	2285	2172
7	7	6	"pepXP"	"72N_term_K11"	0	484	2378	2260
7	8	6	"phtD"	"44N_term_O11"	0	485	2530	2411
7	9	6	"phpA"	"27N_term_C15"	0	486	14066	13937
7	1	7	"ezrA"	"75N_term_G11"	0	487	639	570
7	2	7	"pepXP"	"72N_term_K11"	0	488	1230	1117
7	3	7	"phtD"	"44N_term_O11"	0	489	1890	1776
7	4	7	"phpA"	"27N_term_C15"	0	490	8459	8353
7	5	7	"srtA"	"64N_term_wCS_G15"	0	491	3930	3831
7	6	7	"adcA"	"23Lip_C3"	0	492	914	816
7	7	7	"sp_2093"	"76N_term_G3"	0	493	514	414
7	8	7	"comB"	"54N_term_K3"	0	494	508	409
7	9	7	"pspA"	"4N_term_O3"	0	495	1870	1751
7	1	8	"adcA"	"23Lip_C3"	0	496	220	161
7	2	8	"sp_2093"	"76N_term_G3"	0	497	198	133
7	3	8	"comB"	"54N_term_K3"	0	498	300	229
7	4	8	"pspA"	"4N_term_O3"	0	499	795	716
7	5	8	"pbpX"	"41N_term_C7"	0	500	847	770
7	6	8	"pbpA"	"9N_term_G7"	0	501	218	150
7	7	8	"spr0334"	"42Cyt_TMH_K7"	0	502	352	285
7	8	8	"cbpF"	"74N_term_wCS_O7"	0	503	148	79
7	9	8	"spr0693"	"34N_term_C11"	0	504	1371	1295
8	1	1	"pbp1b"	"47Cyt_TMH_P7"	0	505	7401	7226
8	2	1	"pcpA"	"62N_term_wCS_D11"	0	506	937	798
8	3	1	"sphtra"	"8N_term_H11"	0	507	299	162
8	4	1	"cps4C"	"97Mult_L11"	0	508	1795	1651
8	5	1	"rrgB"	"95Mult_P11"	0	509	1160	1023
8	6	1	"TMP"	"96Mult_D15"	0	510	1611	1478
8	7	1	"LambdaSa04"	"94Mult_H15"	0	511	370	237
8	8	1	"Buffer"	"Normaliz_L15"	-50	512	146	7
8	9	1	"Buffer"	"Normaliz_P15"	0	513	212	53
8	1	2	"TMP"	"96Mult_D15"	0	514	1629	1467
8	2	2	"LambdaSa04"	"94Mult_H15"	0	515	288	154
8	3	2	"potD"	"65N_term_D3"	0	516	4083	3949
8	4	2	"pgdA"	"40N_term_H3"	0	517	4722	4558
8	5	2	"spr1370"	"38Cyt_TMH_L3"	0	518	12945	12713
8	6	2	"spr1418"	"82N_term_P3"	0	519	7787	7597
8	7	2	"stkP"	"67Cyt_TMH_D7"	0	520	6136	5981
8	8	2	"spr1584"	"83N_term_H7"	0	521	5502	5350
8	9	2	"pbp2A"	"53N_term_L7"	0	522	5191	5039
8	1	3	"spr1418"	"82N_term_P3"	0	523	8144	8008
8	2	3	"stkP"	"67Cyt_TMH_D7"	0	524	5010	4882
8	3	3	"spr1584"	"83N_term_H7"	0	525	4261	4126
8	4	3	"pbp2A"	"53N_term_L7"	0	526	3865	3702
8	5	3	"pbp1b"	"47Cyt_TMH_P7"	0	527	4729	4562
8	6	3	"pcpA"	"62N_term_wCS_D11"	0	528	627	490
8	7	3	"sphtra"	"8N_term_H11"	-50	529	284	148
8	8	3	"cps4C"	"97Mult_L11"	0	530	1428	1284
8	9	3	"rrgB"	"95Mult_P11"	0	531	788	656
8	1	4	"pcpA"	"62N_term_wCS_D11"	0	532	795	669
8	2	4	"sphtra"	"8N_term_H11"	0	533	277	141
8	3	4	"cps4C"	"97Mult_L11"	0	534	1494	1349
8	4	4	"rrgB"	"95Mult_P11"	0	535	796	608
8	5	4	"TMP"	"96Mult_D15"	0	536	1042	878
8	6	4	"LambdaSa04"	"94Mult_H15"	0	537	247	125
8	7	4	"potD"	"65N_term_D3"	0	538	3339	3214
8	8	4	"pgdA"	"40N_term_H3"	0	539	3034	2905
8	9	4	"spr1370"	"38Cyt_TMH_L3"	0	540	7779	7668
8	1	5	"LambdaSa04"	"94Mult_H15"	-50	541	1476	1344
8	2	5	"potD"	"65N_term_D3"	0	542	5148	5002
8	3	5	"pgdA"	"40N_term_H3"	0	543	5169	5022
8	4	5	"spr1370"	"38Cyt_TMH_L3"	0	544	10794	10614
8	5	5	"spr1418"	"82N_term_P3"	0	545	11746	11591
8	6	5	"stkP"	"67Cyt_TMH_D7"	0	546	4297	4167
8	7	5	"spr1584"	"83N_term_H7"	0	547	2986	2858
8	8	5	"pbp2A"	"53N_term_L7"	0	548	2138	2021
8	9	5	"pbp1b"	"47Cyt_TMH_P7"	0	549	1736	1639
8	1	6	"stkP"	"67Cyt_TMH_D7"	0	550	4842	4714
8	2	6	"spr1584"	"83N_term_H7"	0	551	5159	5024
8	3	6	"pbp2A"	"53N_term_L7"	0	552	4486	4348
8	4	6	"pbp1b"	"47Cyt_TMH_P7"	0	553	5131	4983
8	5	6	"pcpA"	"62N_term_wCS_D11"	0	554	658	517
8	6	6	"sphtra"	"8N_term_H11"	0	555	263	125
8	7	6	"cps4C"	"97Mult_L11"	0	556	1153	1011
8	8	6	"rrgB"	"95Mult_P11"	0	557	465	342
8	9	6	"TMP"	"96Mult_D15"	0	558	547	450
8	1	7	"sphtra"	"8N_term_H11"	0	559	224	118
8	2	7	"cps4C"	"97Mult_L11"	0	560	1079	968
8	3	7	"rrgB"	"95Mult_P11"	0	561	634	514
8	4	7	"TMP"	"96Mult_D15"	0	562	1016	896
8	5	7	"LambdaSa04"	"94Mult_H15"	0	563	243	128
8	6	7	"potD"	"65N_term_D3"	0	564	2889	2765
8	7	7	"pgdA"	"40N_term_H3"	0	565	3062	2936
8	8	7	"spr1370"	"38Cyt_TMH_L3"	0	566	7796	7673
8	9	7	"spr1418"	"82N_term_P3"	0	567	2983	2883
8	1	8	"potD"	"65N_term_D3"	0	568	930	855
8	2	8	"pgdA"	"40N_term_H3"	0	569	1371	1292
8	3	8	"spr1370"	"38Cyt_TMH_L3"	0	570	4018	3938
8	4	8	"spr1418"	"82N_term_P3"	0	571	2143	2064
8	5	8	"stkP"	"67Cyt_TMH_D7"	0	572	1775	1695
8	6	8	"spr1584"	"83N_term_H7"	0	573	1491	1407
8	7	8	"pbp2A"	"53N_term_L7"	0	574	1447	1362
8	8	8	"pbp1b"	"47Cyt_TMH_P7"	0	575	1804	1717
8	9	8	"pcpA"	"62N_term_wCS_D11"	0	576	288	205
