# Supplementary material for: Data in support of proteomic analysis of pneumococcal pediatric clinical isolates to construct a protein array
Source: Data Brief. 2016 Feb 5;6:917–22. doi: 10.1016/j.dib.2016.01.057 (PMC4758182; doi:10.1016/j.dib.2016.01.057)
Supplement: Supplementary file 4 — Supplementary material [file mmc4.zip › Protein array raw data/IgG/P1_S14bis_IgG-Cy3.txt]

ATF	1.0
31	9    
"Type=GenePix Export 3"
"DateTime=2014/03/25 14:04:33"
"Settings=C:\Documents and Settings\Usuario\Escritorio\Datos Usuarios\Alfonso\Resultados ensayo\Marzo 2014\Escaneado_25-3-14\Suero 14bis\S14bis_IgG-Cy3.gps"
"GalFile=C:\Documents and Settings\Usuario\Escritorio\Datos Usuarios\Alfonso\Gals\Gal_Alfonso.2.gal"
"PixelSize=5"
"Wavelengths=n/a	532"
"ImageFiles=n/a	C:\Documents and Settings\Usuario\Escritorio\Datos Usuarios\Alfonso\Resultados ensayo\Marzo 2014\Escaneado_25-3-14\Suero 14bis\S14bis_IgG-Cy3.tif 1"
"NormalizationMethod=None"
"NormalizationFactors=n/a	1"
"JpegImage="
"StdDev=Type 1"
"RatioFormulations=W1/W2 (/532)"
"Barcode="
"BackgroundSubtraction=LocalFeature"
"ImageOrigin=0, 0"
"JpegOrigin=3200, 11125"
"Creator=GenePix Pro 4.1.1.4"
"Scanner=GenePix 4000B [92870]"
"FocusPosition=0"
"Temperature=27.12"
"LinesAveraged=1"
"Comment="
"PMTGain=n/a	400"
"ScanPower=n/a	100"
"LaserPower=n/a	3.52"
"LaserOnTime=n/a	42589"
"Filters=n/a	"
"ScanRegion=608,2145,3856,3640"
"Supplier=BioRobotics"
"ArrayerSoftwareName=TAS Application Suite (MicroGrid II)"
"ArrayerSoftwareVersion=2.2.2.5"
"Block"	"Column"	"Row"	"Name"	"ID"	"Flags"	"Index"	"F532 Median"	"F532 Median - B532"
1	1	1	"ABC_N/P"	"90Mult_M6"	0	1	429	285
1	2	1	"spr1221"	"99Mult_A10"	0	2	639	487
1	3	1	"spr1403"	"91Mult_E10"	0	3	1319	1182
1	4	1	"spr1496"	"92Mult_I10"	0	4	351	222
1	5	1	"ABC_NP"	"100Mult_M10"	0	5	1173	1042
1	6	1	"SP_0462"	"77CellW_A14"	0	6	1058	912
1	7	1	"SP_0464"	"81CellW_E14"	0	7	609	459
1	8	1	"Buffer"	"Normaliz_I14"	0	8	134	0
1	9	1	"Buffer"	"Normaliz_M14"	0	9	141	8
1	1	2	"SP_0462"	"77CellW_A14"	0	10	1207	1048
1	2	2	"SP_0464"	"81CellW_E14"	0	11	553	172
1	3	2	"fstH"	"84Mult_A2"	0	12	1482	1313
1	4	2	"comA"	"85Mult_E2"	0	13	405	267
1	5	2	"zmpB"	"86Mult_I2"	0	14	268	132
1	6	2	"spr0601"	"98Mult_M2"	0	15	443	236
1	7	2	"celB"	"87Mult_A6"	0	16	341	172
1	8	2	"iga"	"88Mult_E6"	0	17	1373	1246
1	9	2	"glnP"	"89Mult_I6"	0	18	343	211
1	1	3	"spr0601"	"98Mult_M2"	0	19	408	255
1	2	3	"celB"	"87Mult_A6"	0	20	497	336
1	3	3	"iga"	"88Mult_E6"	0	21	1151	1024
1	4	3	"glnP"	"89Mult_I6"	0	22	262	109
1	5	3	"ABC_N/P"	"90Mult_M6"	0	23	291	125
1	6	3	"spr1221"	"99Mult_A10"	0	24	553	397
1	7	3	"spr1403"	"91Mult_E10"	0	25	973	786
1	8	3	"spr1496"	"92Mult_I10"	0	26	493	350
1	9	3	"ABC_NP"	"100Mult_M10"	0	27	1429	1292
1	1	4	"spr1221"	"99Mult_A10"	0	28	624	480
1	2	4	"spr1403"	"91Mult_E10"	0	29	961	812
1	3	4	"spr1496"	"92Mult_I10"	0	30	326	202
1	4	4	"ABC_NP"	"100Mult_M10"	0	31	1090	891
1	5	4	"SP_0462"	"77CellW_A14"	0	32	1064	857
1	6	4	"SP_0464"	"81CellW_E14"	0	33	347	119
1	7	4	"fstH"	"84Mult_A2"	0	34	1488	1068
1	8	4	"comA"	"85Mult_E2"	0	35	572	390
1	9	4	"zmpB"	"86Mult_I2"	0	36	366	212
1	1	5	"SP_0464"	"81CellW_E14"	0	37	440	290
1	2	5	"fstH"	"84Mult_A2"	0	38	1408	1222
1	3	5	"comA"	"85Mult_E2"	0	39	381	251
1	4	5	"zmpB"	"86Mult_I2"	0	40	295	115
1	5	5	"spr0601"	"98Mult_M2"	0	41	370	145
1	6	5	"celB"	"87Mult_A6"	0	42	430	61
1	7	5	"iga"	"88Mult_E6"	0	43	1045	627
1	8	5	"glnP"	"89Mult_I6"	0	44	303	85
1	9	5	"ABC_N/P"	"90Mult_M6"	0	45	398	224
1	1	6	"celB"	"87Mult_A6"	0	46	420	282
1	2	6	"iga"	"88Mult_E6"	0	47	985	860
1	3	6	"glnP"	"89Mult_I6"	0	48	252	121
1	4	6	"ABC_N/P"	"90Mult_M6"	0	49	283	76
1	5	6	"spr1221"	"99Mult_A10"	0	50	459	181
1	6	6	"spr1403"	"91Mult_E10"	0	51	1051	574
1	7	6	"spr1496"	"92Mult_I10"	0	52	496	32
1	8	6	"ABC_NP"	"100Mult_M10"	0	53	1407	1135
1	9	6	"SP_0462"	"77CellW_A14"	0	54	1624	1441
1	1	7	"spr1403"	"91Mult_E10"	0	55	1130	987
1	2	7	"spr1496"	"92Mult_I10"	0	56	354	230
1	3	7	"ABC_NP"	"100Mult_M10"	0	57	1155	1032
1	4	7	"SP_0462"	"77CellW_A14"	0	58	1174	1015
1	5	7	"SP_0464"	"81CellW_E14"	0	59	514	320
1	6	7	"fstH"	"84Mult_A2"	0	60	1383	1016
1	7	7	"comA"	"85Mult_E2"	0	61	559	359
1	8	7	"zmpB"	"86Mult_I2"	0	62	317	156
1	9	7	"spr0601"	"98Mult_M2"	0	63	511	357
1	1	8	"fstH"	"84Mult_A2"	0	64	1462	1316
1	2	8	"comA"	"85Mult_E2"	0	65	580	449
1	3	8	"zmpB"	"86Mult_I2"	0	66	282	158
1	4	8	"spr0601"	"98Mult_M2"	0	67	387	249
1	5	8	"celB"	"87Mult_A6"	0	68	275	142
1	6	8	"iga"	"88Mult_E6"	0	69	1293	1160
1	7	8	"glnP"	"89Mult_I6"	0	70	320	181
1	8	8	"ABC_N/P"	"90Mult_M6"	0	71	390	255
1	9	8	"spr1221"	"99Mult_A10"	0	72	766	623
2	1	1	"lytB"	"31CellW_N6"	0	73	2201	2075
2	2	1	"prtA"	"20CellW_B10"	0	74	14465	14339
2	3	1	"bgaA"	"43CellW_F10"	0	75	2124	1992
2	4	1	"nanA"	"46CellW_J10"	0	76	2322	2198
2	5	1	"spr1652/pfbA"	"25CellW_N10"	0	77	1938	1830
2	6	1	"nisP"	"39CellW_B14"	0	78	1576	1458
2	7	1	"spr1906"	"73CellW_F14"	0	79	2253	2141
2	8	1	"Buffer"	"Normaliz_J14"	0	80	437	335
2	9	1	"Buffer"	"Normaliz_N14"	0	81	237	120
2	1	2	"nisP"	"39CellW_B14"	0	82	1699	1576
2	2	2	"spr1906"	"73CellW_F14"	0	83	9612	9476
2	3	2	"psrP"	"71CellW_B2"	0	84	1105	714
2	4	2	"pblB_nt"	"48CellW_F2"	0	85	1344	1019
2	5	2	"pblB_ct"	"49CellW_J2"	0	86	1145	1015
2	6	2	"spr0075/pfbB"	"24CellW_N2"	0	87	2129	1976
2	7	2	"pulA"	"19CellW_B6"	0	88	1538	1405
2	8	2	"hysA"	"51CellW_F6"	0	89	3206	3098
2	9	2	"spr0328"	"26CellW_J6"	0	90	1993	1874
2	1	3	"spr0075/pfbB"	"24CellW_N2"	0	91	2911	2780
2	2	3	"pulA"	"19CellW_B6"	0	92	2118	1964
2	3	3	"hysA"	"51CellW_F6"	0	93	3243	3101
2	4	3	"spr0328"	"26CellW_J6"	0	94	1344	1090
2	5	3	"lytB"	"31CellW_N6"	0	95	1340	1113
2	6	3	"prtA"	"20CellW_B10"	0	96	12894	12622
2	7	3	"bgaA"	"43CellW_F10"	0	97	1780	1491
2	8	3	"nanA"	"46CellW_J10"	0	98	2029	1902
2	9	3	"spr1652/pfbA"	"25CellW_N10"	0	99	1682	1561
2	1	4	"prtA"	"20CellW_B10"	0	100	15961	15798
2	2	4	"bgaA"	"43CellW_F10"	0	101	6893	6068
2	3	4	"nanA"	"46CellW_J10"	0	102	3076	2950
2	4	4	"spr1652/pfbA"	"25CellW_N10"	0	103	1902	1764
2	5	4	"nisP"	"39CellW_B14"	0	104	1162	1024
2	6	4	"spr1906"	"73CellW_F14"	0	105	7821	7630
2	7	4	"psrP"	"71CellW_B2"	0	106	493	112
2	8	4	"pblB_nt"	"48CellW_F2"	0	107	364	226
2	9	4	"pblB_ct"	"49CellW_J2"	0	108	1328	1205
2	1	5	"spr1906"	"73CellW_F14"	0	109	761	632
2	2	5	"psrP"	"71CellW_B2"	0	110	2061	933
2	3	5	"pblB_nt"	"48CellW_F2"	0	111	1413	906
2	4	5	"pblB_ct"	"49CellW_J2"	0	112	4008	3752
2	5	5	"spr0075/pfbB"	"24CellW_N2"	0	113	8145	8000
2	6	5	"pulA"	"19CellW_B6"	0	114	3184	2946
2	7	5	"hysA"	"51CellW_F6"	0	115	3055	1987
2	8	5	"spr0328"	"26CellW_J6"	0	116	2033	1807
2	9	5	"lytB"	"31CellW_N6"	0	117	1471	1332
2	1	6	"pulA"	"19CellW_B6"	0	118	3012	2890
2	2	6	"hysA"	"51CellW_F6"	0	119	3123	2781
2	3	6	"spr0328"	"26CellW_J6"	0	120	2184	1990
2	4	6	"lytB"	"31CellW_N6"	0	121	1891	1653
2	5	6	"prtA"	"20CellW_B10"	0	122	12719	12554
2	6	6	"bgaA"	"43CellW_F10"	0	123	2674	2446
2	7	6	"nanA"	"46CellW_J10"	0	124	2005	1336
2	8	6	"spr1652/pfbA"	"25CellW_N10"	0	125	2013	1794
2	9	6	"nisP"	"39CellW_B14"	0	126	1173	1035
2	1	7	"bgaA"	"43CellW_F10"	0	127	2630	2497
2	2	7	"nanA"	"46CellW_J10"	0	128	2551	2410
2	3	7	"spr1652/pfbA"	"25CellW_N10"	0	129	2148	2003
2	4	7	"nisP"	"39CellW_B14"	0	130	1382	1225
2	5	7	"spr1906"	"73CellW_F14"	0	131	805	649
2	6	7	"psrP"	"71CellW_B2"	0	132	2273	1585
2	7	7	"pblB_nt"	"48CellW_F2"	0	133	1723	867
2	8	7	"pblB_ct"	"49CellW_J2"	0	134	1473	1276
2	9	7	"spr0075/pfbB"	"24CellW_N2"	0	135	8364	8227
2	1	8	"psrP"	"71CellW_B2"	0	136	784	650
2	2	8	"pblB_nt"	"48CellW_F2"	0	137	654	515
2	3	8	"pblB_ct"	"49CellW_J2"	0	138	2247	2108
2	4	8	"spr0075/pfbB"	"24CellW_N2"	0	139	3126	2983
2	5	8	"pulA"	"19CellW_B6"	0	140	2342	2201
2	6	8	"hysA"	"51CellW_F6"	0	141	3823	3654
2	7	8	"spr0328"	"26CellW_J6"	0	142	2966	2729
2	8	8	"lytB"	"31CellW_N6"	0	143	2410	2214
2	9	8	"prtA"	"20CellW_B10"	0	144	13435	13289
3	1	1	"nanB"	"58Secret_O6"	0	145	3699	3600
3	2	1	"spr1875"	"7Secret_C10"	0	146	3521	3418
3	3	1	"galU"	"21Secret_G10"	0	147	2689	2585
3	4	1	"cbpA"	"5Secret_K10"	0	148	10758	10650
3	5	1	"gsp_781"	"2Secret_O10"	0	149	15425	15318
3	6	1	"Control_1"	"C14"	0	150	557	464
3	7	1	"Control_2"	"G14"	0	151	723	632
3	8	1	"Buffer"	"Normaliz_K14"	0	152	2928	2836
3	9	1	"Buffer"	"Normaliz_O14"	0	153	1372	1283
3	1	2	"Control_1"	"C14"	0	154	445	341
3	2	2	"Control_2"	"G14"	0	155	489	383
3	3	2	"bloodAB"	"59Secret_C2"	0	156	2201	2087
3	4	2	"strH"	"32Secret_G2"	0	157	3317	3196
3	5	2	"lysM"	"50Secret_K2"	0	158	3068	2948
3	6	2	"lytB"	"63Secret_O2"	0	159	1744	1637
3	7	2	"phtE"	"45Secret_C6"	0	160	4467	4362
3	8	2	"spr0931"	"36Secret_G6"	0	161	2346	2236
3	9	2	"lytC"	"56Secret_K6"	0	162	3863	3755
3	1	3	"lytB"	"63Secret_O2"	0	163	1708	1597
3	2	3	"phtE"	"45Secret_C6"	0	164	4068	3954
3	3	3	"spr0931"	"36Secret_G6"	0	165	2081	1963
3	4	3	"lytC"	"56Secret_K6"	0	166	3737	3620
3	5	3	"nanB"	"58Secret_O6"	0	167	4230	4112
3	6	3	"spr1875"	"7Secret_C10"	0	168	4483	4362
3	7	3	"galU"	"21Secret_G10"	0	169	3330	3188
3	8	3	"cbpA"	"5Secret_K10"	0	170	12719	12574
3	9	3	"gsp_781"	"2Secret_O10"	0	171	17516	17390
3	1	4	"spr1875"	"7Secret_C10"	0	172	4091	3978
3	2	4	"galU"	"21Secret_G10"	0	173	2973	2845
3	3	4	"cbpA"	"5Secret_K10"	0	174	12104	11978
3	4	4	"gsp_781"	"2Secret_O10"	0	175	16918	16791
3	5	4	"Control_1"	"C14"	0	176	439	319
3	6	4	"Control_2"	"G14"	0	177	558	440
3	7	4	"bloodAB"	"59Secret_C2"	0	178	2811	2668
3	8	4	"strH"	"32Secret_G2"	0	179	3789	3648
3	9	4	"lysM"	"50Secret_K2"	0	180	3448	3342
3	1	5	"Control_2"	"G14"	0	181	669	562
3	2	5	"bloodAB"	"59Secret_C2"	0	182	2476	2346
3	3	5	"strH"	"32Secret_G2"	0	183	3476	3347
3	4	5	"lysM"	"50Secret_K2"	0	184	2748	2618
3	5	5	"lytB"	"63Secret_O2"	0	185	1721	1590
3	6	5	"phtE"	"45Secret_C6"	0	186	4062	3930
3	7	5	"spr0931"	"36Secret_G6"	0	187	2121	1986
3	8	5	"lytC"	"56Secret_K6"	0	188	3870	3748
3	9	5	"nanB"	"58Secret_O6"	0	189	4643	4545
3	1	6	"phtE"	"45Secret_C6"	0	190	4288	4160
3	2	6	"spr0931"	"36Secret_G6"	0	191	2157	2020
3	3	6	"lytC"	"56Secret_K6"	0	192	3679	3551
3	4	6	"nanB"	"58Secret_O6"	0	193	4062	3943
3	5	6	"spr1875"	"7Secret_C10"	0	194	5033	4902
3	6	6	"galU"	"21Secret_G10"	0	195	3228	3087
3	7	6	"cbpA"	"5Secret_K10"	0	196	12327	12183
3	8	6	"gsp_781"	"2Secret_O10"	0	197	17418	17293
3	9	6	"Control_1"	"C14"	0	198	502	407
3	1	7	"galU"	"21Secret_G10"	0	199	3282	3149
3	2	7	"cbpA"	"5Secret_K10"	0	200	12042	11902
3	3	7	"gsp_781"	"2Secret_O10"	0	201	17183	17056
3	4	7	"Control_1"	"C14"	0	202	663	547
3	5	7	"Control_2"	"G14"	0	203	890	770
3	6	7	"bloodAB"	"59Secret_C2"	0	204	2346	2218
3	7	7	"strH"	"32Secret_G2"	0	205	3519	3380
3	8	7	"lysM"	"50Secret_K2"	0	206	3161	3033
3	9	7	"lytB"	"63Secret_O2"	0	207	1861	1763
3	1	8	"bloodAB"	"59Secret_C2"	0	208	2931	2792
3	2	8	"strH"	"32Secret_G2"	0	209	3808	3666
3	3	8	"lysM"	"50Secret_K2"	0	210	3404	3274
3	4	8	"lytB"	"63Secret_O2"	0	211	1887	1764
3	5	8	"phtE"	"45Secret_C6"	0	212	4993	4874
3	6	8	"spr0931"	"36Secret_G6"	0	213	2487	2372
3	7	8	"lytC"	"56Secret_K6"	0	214	4054	3940
3	8	8	"nanB"	"58Secret_O6"	0	215	4351	4245
3	9	8	"spr1875"	"7Secret_C10"	0	216	4841	4737
4	1	1	"Control_10"	"P6"	-50	217	93	-13
4	2	1	"Control_11"	"D10"	0	218	266	159
4	3	1	"Control_12"	"H10"	0	219	555	458
4	4	1	"Buffer"	"Normaliz_L10"	-50	220	105	7
4	5	1	"Buffer"	"Normaliz_P10"	-50	221	112	4
4	6	1	"Control+"	"Rango0.2_D14"	0	222	8080	7875
4	7	1	"Control+"	"Rango0.1_H14"	0	223	1154	1061
4	8	1	"Buffer"	"Normaliz_L14"	-50	224	92	-2
4	9	1	"Buffer"	"Normaliz_P14"	-50	225	82	0
4	1	2	"Control+"	"Rango0.2_D14"	0	226	11400	9083
4	2	2	"Control+"	"Rango0.1_H14"	0	227	1836	1728
4	3	2	"Control_3"	"D2"	-50	228	92	-5
4	4	2	"Control_4"	"H2"	-50	229	107	3
4	5	2	"Control_5"	"L2"	-50	230	115	-2
4	6	2	"Control_6"	"P2"	-50	231	105	-15
4	7	2	"Control_7"	"D6"	-50	232	88	-9
4	8	2	"Control_8"	"H6"	-50	233	93	-7
4	9	2	"Control_9"	"L6"	-50	234	87	-2
4	1	3	"Control_6"	"P2"	-50	235	100	-17
4	2	3	"Control_7"	"D6"	-50	236	95	-6
4	3	3	"Control_8"	"H6"	-50	237	102	3
4	4	3	"Control_9"	"L6"	-50	238	102	-7
4	5	3	"Control_10"	"P6"	-50	239	120	-4
4	6	3	"Control_11"	"D10"	0	240	201	95
4	7	3	"Control_12"	"H10"	0	241	569	473
4	8	3	"Buffer"	"Normaliz_L10"	-50	242	98	-3
4	9	3	"Buffer"	"Normaliz_P10"	-50	243	93	1
4	1	4	"Control_11"	"D10"	0	244	8201	8067
4	2	4	"Control_12"	"H10"	-50	245	2088	1979
4	3	4	"Buffer"	"Normaliz_L10"	-50	246	104	3
4	4	4	"Buffer"	"Normaliz_P10"	-50	247	130	10
4	5	4	"Control+"	"Rango0.2_D14"	0	248	9743	9238
4	6	4	"Control+"	"Rango0.1_H14"	0	249	1656	1551
4	7	4	"Control_3"	"D2"	-50	250	93	-3
4	8	4	"Control_4"	"H2"	-50	251	97	-6
4	9	4	"Control_5"	"L2"	-50	252	95	0
4	1	5	"Control+"	"Rango0.1_H14"	-50	253	9659	9414
4	2	5	"Control_3"	"D2"	-50	254	100	-14
4	3	5	"Control_4"	"H2"	-50	255	110	3
4	4	5	"Control_5"	"L2"	-50	256	106	-7
4	5	5	"Control_6"	"P2"	-50	257	102	-13
4	6	5	"Control_7"	"D6"	-50	258	97	-2
4	7	5	"Control_8"	"H6"	-50	259	101	-2
4	8	5	"Control_9"	"L6"	-50	260	105	-5
4	9	5	"Control_10"	"P6"	-50	261	97	-1
4	1	6	"Control_7"	"D6"	-50	262	108	1
4	2	6	"Control_8"	"H6"	-50	263	113	4
4	3	6	"Control_9"	"L6"	-50	264	108	-7
4	4	6	"Control_10"	"P6"	-50	265	100	-23
4	5	6	"Control_11"	"D10"	0	266	196	89
4	6	6	"Control_12"	"H10"	0	267	513	413
4	7	6	"Buffer"	"Normaliz_L10"	-50	268	103	-2
4	8	6	"Buffer"	"Normaliz_P10"	-50	269	130	14
4	9	6	"Control+"	"Rango0.2_D14"	0	270	9668	9570
4	1	7	"Control_12"	"H10"	0	271	622	521
4	2	7	"Buffer"	"Normaliz_L10"	-50	272	110	3
4	3	7	"Buffer"	"Normaliz_P10"	-50	273	128	-4
4	4	7	"Control+"	"Rango0.2_D14"	0	274	11399	10794
4	5	7	"Control+"	"Rango0.1_H14"	0	275	1750	1643
4	6	7	"Control_3"	"D2"	-50	276	99	-4
4	7	7	"Control_4"	"H2"	-50	277	105	-3
4	8	7	"Control_5"	"L2"	-50	278	122	-1
4	9	7	"Control_6"	"P2"	-50	279	98	-2
4	1	8	"Control_3"	"D2"	-50	280	102	1
4	2	8	"Control_4"	"H2"	-50	281	105	-1
4	3	8	"Control_5"	"L2"	-50	282	113	-8
4	4	8	"Control_6"	"P2"	-50	283	108	-18
4	5	8	"Control_7"	"D6"	-50	284	99	-8
4	6	8	"Control_8"	"H6"	-50	285	107	1
4	7	8	"Control_9"	"L6"	-50	286	102	-3
4	8	8	"Control_10"	"P6"	-50	287	117	-5
4	9	8	"Control_11"	"D10"	0	288	245	137
5	1	1	"GADPH"	"68Cyt_M5"	0	289	2766	2647
5	2	1	"abc_sbp_2"	"30Lip_A9"	0	290	3046	2943
5	3	1	"abc_sbp"	"29Lip_E9"	0	291	1620	1523
5	4	1	"spr0174"	"79Lip_I9"	0	292	1049	950
5	5	1	"aliA"	"10Lip_M9"	0	293	1315	1215
5	6	1	"slrA"	"17Lip_A13"	0	294	14264	14159
5	7	1	"spr0747"	"37Lip_E13"	0	295	4621	4514
5	8	1	"Buffer"	"Normaliz_I13"	0	296	1034	935
5	9	1	"Buffer"	"Normaliz_M13"	0	297	964	860
5	1	2	"slrA"	"17Lip_A13"	0	298	13353	13240
5	2	2	"spr0747"	"37Lip_E13"	0	299	3484	3385
5	3	2	"spxB"	"13Cyt_A1"	0	300	2090	1996
5	4	2	"clpP"	"66Cyt_E1"	0	301	2513	2422
5	5	2	"pavA"	"69Cyt_I1"	0	302	1957	1863
5	6	2	"eno"	"14Cyt_M1"	0	303	6179	6080
5	7	2	"PppA"	"70Cyt_A5"	0	304	2753	2651
5	8	2	"ply"	"11Cyt_E5"	0	305	10910	10811
5	9	2	"lytA"	"12Cyt_I5"	0	306	15336	15235
5	1	3	"eno"	"14Cyt_M1"	0	307	5797	5690
5	2	3	"PppA"	"70Cyt_A5"	0	308	2429	2329
5	3	3	"ply"	"11Cyt_E5"	0	309	9577	9481
5	4	3	"lytA"	"12Cyt_I5"	0	310	12954	12861
5	5	3	"GADPH"	"68Cyt_M5"	0	311	10073	9979
5	6	3	"abc_sbp_2"	"30Lip_A9"	0	312	2786	2688
5	7	3	"abc_sbp"	"29Lip_E9"	0	313	1590	1485
5	8	3	"spr0174"	"79Lip_I9"	0	314	1087	985
5	9	3	"aliA"	"10Lip_M9"	0	315	1425	1324
5	1	4	"abc_sbp_2"	"30Lip_A9"	0	316	3137	3026
5	2	4	"abc_sbp"	"29Lip_E9"	0	317	1536	1438
5	3	4	"spr0174"	"79Lip_I9"	0	318	1005	909
5	4	4	"aliA"	"10Lip_M9"	0	319	1204	1107
5	5	4	"slrA"	"17Lip_A13"	0	320	10485	10387
5	6	4	"spr0747"	"37Lip_E13"	0	321	2650	2555
5	7	4	"spxB"	"13Cyt_A1"	0	322	3303	3209
5	8	4	"clpP"	"66Cyt_E1"	0	323	2808	2710
5	9	4	"pavA"	"69Cyt_I1"	0	324	2423	2321
5	1	5	"spr0747"	"37Lip_E13"	0	325	4045	3932
5	2	5	"spxB"	"13Cyt_A1"	0	326	3102	3001
5	3	5	"clpP"	"66Cyt_E1"	0	327	2841	2742
5	4	5	"pavA"	"69Cyt_I1"	0	328	1929	1827
5	5	5	"eno"	"14Cyt_M1"	0	329	5799	5700
5	6	5	"PppA"	"70Cyt_A5"	0	330	2356	2260
5	7	5	"ply"	"11Cyt_E5"	0	331	9881	9784
5	8	5	"lytA"	"12Cyt_I5"	0	332	13887	13787
5	9	5	"GADPH"	"68Cyt_M5"	0	333	11526	11423
5	1	6	"PppA"	"70Cyt_A5"	0	334	2649	2534
5	2	6	"ply"	"11Cyt_E5"	0	335	10207	10102
5	3	6	"lytA"	"12Cyt_I5"	0	336	13779	13676
5	4	6	"GADPH"	"68Cyt_M5"	0	337	2665	2558
5	5	6	"abc_sbp_2"	"30Lip_A9"	0	338	2821	2718
5	6	6	"abc_sbp"	"29Lip_E9"	0	339	1540	1440
5	7	6	"spr0174"	"79Lip_I9"	0	340	1079	975
5	8	6	"aliA"	"10Lip_M9"	0	341	1324	1218
5	9	6	"slrA"	"17Lip_A13"	0	342	12169	12060
5	1	7	"abc_sbp"	"29Lip_E9"	0	343	1866	1753
5	2	7	"spr0174"	"79Lip_I9"	0	344	1135	1029
5	3	7	"aliA"	"10Lip_M9"	0	345	1422	1315
5	4	7	"slrA"	"17Lip_A13"	0	346	12364	12253
5	5	7	"spr0747"	"37Lip_E13"	0	347	4439	4333
5	6	7	"spxB"	"13Cyt_A1"	0	348	2282	2181
5	7	7	"clpP"	"66Cyt_E1"	0	349	2956	2855
5	8	7	"pavA"	"69Cyt_I1"	0	350	2300	2198
5	9	7	"eno"	"14Cyt_M1"	0	351	6632	6523
5	1	8	"spxB"	"13Cyt_A1"	0	352	2635	2511
5	2	8	"clpP"	"66Cyt_E1"	0	353	2860	2743
5	3	8	"pavA"	"69Cyt_I1"	0	354	2439	2322
5	4	8	"eno"	"14Cyt_M1"	0	355	6250	6129
5	5	8	"PppA"	"70Cyt_A5"	0	356	2786	2665
5	6	8	"ply"	"11Cyt_E5"	0	357	10533	10418
5	7	8	"lytA"	"12Cyt_I5"	0	358	14538	14423
5	8	8	"GADPH"	"68Cyt_M5"	0	359	3157	3041
5	9	8	"abc_sbp_2"	"30Lip_A9"	0	360	4140	4012
6	1	1	"psaA"	"6Lip_N5"	0	361	11952	11838
6	2	1	"ABC_SBP"	"57Lip_B9"	0	362	8324	8215
6	3	1	"ABC_SBP"	"52Lip_F9"	0	363	3440	3329
6	4	1	"piuA"	"18Lip_J9"	0	364	3897	3785
6	5	1	"amiA"	"3Lip_N9"	0	365	1829	1719
6	6	1	"msmE"	"78Lip_B13"	0	366	6329	6216
6	7	1	"MalX"	"22Lip_F13"	0	367	3539	3166
6	8	1	"Buffer"	"Normaliz_J13"	0	368	671	571
6	9	1	"Buffer"	"Normaliz_N13"	0	369	533	434
6	1	2	"msmE"	"78Lip_B13"	0	370	9612	9494
6	2	2	"MalX"	"22Lip_F13"	0	371	3377	3238
6	3	2	"prsA_ppmA"	"16Lip_B1"	0	372	3540	3402
6	4	2	"lmb"	"33Lip_F1"	0	373	6052	5899
6	5	2	"piaA"	"15Lip_J1"	0	374	6628	6510
6	6	2	"phtA"	"55Lip_N1"	0	375	7063	6967
6	7	2	"glnH"	"28Lip_B5"	0	376	2662	2538
6	8	2	"pstS"	"80Lip_F5"	0	377	1209	1111
6	9	2	"aliB"	"1Lip_J5"	0	378	1320	1236
6	1	3	"phtA"	"55Lip_N1"	0	379	9409	9291
6	2	3	"glnH"	"28Lip_B5"	0	380	3950	3833
6	3	3	"pstS"	"80Lip_F5"	0	381	2062	1947
6	4	3	"aliB"	"1Lip_J5"	0	382	2550	2437
6	5	3	"psaA"	"6Lip_N5"	0	383	8971	8858
6	6	3	"ABC_SBP"	"57Lip_B9"	0	384	5040	4934
6	7	3	"ABC_SBP"	"52Lip_F9"	-50	385	1780	1675
6	8	3	"piuA"	"18Lip_J9"	0	386	2816	2721
6	9	3	"amiA"	"3Lip_N9"	0	387	588	511
6	1	4	"ABC_SBP"	"57Lip_B9"	0	388	8321	8203
6	2	4	"ABC_SBP"	"52Lip_F9"	0	389	3174	3051
6	3	4	"piuA"	"18Lip_J9"	0	390	6253	6137
6	4	4	"amiA"	"3Lip_N9"	0	391	1519	1402
6	5	4	"msmE"	"78Lip_B13"	0	392	6276	6171
6	6	4	"MalX"	"22Lip_F13"	0	393	2250	2150
6	7	4	"prsA_ppmA"	"16Lip_B1"	0	394	1208	1102
6	8	4	"lmb"	"33Lip_F1"	0	395	719	632
6	9	4	"piaA"	"15Lip_J1"	0	396	1759	1689
6	1	5	"MalX"	"22Lip_F13"	0	397	3534	3410
6	2	5	"prsA_ppmA"	"16Lip_B1"	0	398	3403	3253
6	3	5	"lmb"	"33Lip_F1"	0	399	2815	2682
6	4	5	"piaA"	"15Lip_J1"	0	400	5322	5186
6	5	5	"phtA"	"55Lip_N1"	0	401	6001	5866
6	6	5	"glnH"	"28Lip_B5"	0	402	2283	2157
6	7	5	"pstS"	"80Lip_F5"	0	403	783	677
6	8	5	"aliB"	"1Lip_J5"	0	404	707	626
6	9	5	"psaA"	"6Lip_N5"	0	405	2733	2664
6	1	6	"glnH"	"28Lip_B5"	0	406	4279	4154
6	2	6	"pstS"	"80Lip_F5"	0	407	2015	1890
6	3	6	"aliB"	"1Lip_J5"	0	408	2623	2495
6	4	6	"psaA"	"6Lip_N5"	0	409	9627	9476
6	5	6	"ABC_SBP"	"57Lip_B9"	0	410	5233	5018
6	6	6	"ABC_SBP"	"52Lip_F9"	0	411	2609	2437
6	7	6	"piuA"	"18Lip_J9"	0	412	3394	3280
6	8	6	"amiA"	"3Lip_N9"	0	413	602	514
6	9	6	"msmE"	"78Lip_B13"	0	414	878	806
6	1	7	"ABC_SBP"	"52Lip_F9"	0	415	4868	4727
6	2	7	"piuA"	"18Lip_J9"	0	416	6969	6844
6	3	7	"amiA"	"3Lip_N9"	0	417	1896	1774
6	4	7	"msmE"	"78Lip_B13"	0	418	4447	4304
6	5	7	"MalX"	"22Lip_F13"	0	419	3031	2863
6	6	7	"prsA_ppmA"	"16Lip_B1"	0	420	1886	1719
6	7	7	"lmb"	"33Lip_F1"	0	421	1554	1423
6	8	7	"piaA"	"15Lip_J1"	0	422	2869	2772
6	9	7	"phtA"	"55Lip_N1"	0	423	2270	2194
6	1	8	"prsA_ppmA"	"16Lip_B1"	0	424	2690	2549
6	2	8	"lmb"	"33Lip_F1"	0	425	3775	3662
6	3	8	"piaA"	"15Lip_J1"	0	426	5356	5257
6	4	8	"phtA"	"55Lip_N1"	0	427	5193	5094
6	5	8	"glnH"	"28Lip_B5"	0	428	2319	2212
6	6	8	"pstS"	"80Lip_F5"	0	429	1046	914
6	7	8	"aliB"	"1Lip_J5"	0	430	1114	1001
6	8	8	"psaA"	"6Lip_N5"	0	431	3510	3438
6	9	8	"ABC_SBP"	"57Lip_B9"	0	432	1932	1871
7	1	1	"cbpF"	"74N_term_wCS_O5"	0	433	1444	1337
7	2	1	"spr0693"	"34N_term_C9"	0	434	5285	5183
7	3	1	"ezrA"	"75N_term_G9"	0	435	1771	1674
7	4	1	"pepXP"	"72N_term_K9"	0	436	2027	1927
7	5	1	"phtD"	"44N_term_O9"	0	437	2374	2274
7	6	1	"phpA"	"27N_term_C13"	0	438	7693	7595
7	7	1	"srtA"	"64N_term_wCS_G13"	0	439	3990	3897
7	8	1	"Buffer"	"Normaliz_K13"	0	440	528	437
7	9	1	"Buffer"	"Normaliz_O13"	0	441	1902	1806
7	1	2	"phpA"	"27N_term_C13"	0	442	8151	8030
7	2	2	"srtA"	"64N_term_wCS_G13"	0	443	4070	3954
7	3	2	"adcA"	"23Lip_C1"	0	444	1248	1140
7	4	2	"sp_2093"	"76N_term_G1"	0	445	1019	896
7	5	2	"comB"	"54N_term_K1"	0	446	884	762
7	6	2	"pspA"	"4N_term_O1"	0	447	2241	2141
7	7	2	"pbpX"	"41N_term_C5"	0	448	2016	1923
7	8	2	"pbpA"	"9N_term_G5"	0	449	740	650
7	9	2	"spr0334"	"42Cyt_TMH_K5"	0	450	2794	2700
7	1	3	"pspA"	"4N_term_O1"	0	451	2881	2761
7	2	3	"pbpX"	"41N_term_C5"	0	452	2168	2018
7	3	3	"pbpA"	"9N_term_G5"	0	453	574	455
7	4	3	"spr0334"	"42Cyt_TMH_K5"	0	454	2342	2228
7	5	3	"cbpF"	"74N_term_wCS_O5"	0	455	2257	2150
7	6	3	"spr0693"	"34N_term_C9"	0	456	5187	5081
7	7	3	"ezrA"	"75N_term_G9"	0	457	1525	1420
7	8	3	"pepXP"	"72N_term_K9"	0	458	1832	1738
7	9	3	"phtD"	"44N_term_O9"	0	459	2481	2384
7	1	4	"spr0693"	"34N_term_C9"	0	460	5500	5371
7	2	4	"ezrA"	"75N_term_G9"	0	461	1802	1641
7	3	4	"pepXP"	"72N_term_K9"	0	462	2145	1994
7	4	4	"phtD"	"44N_term_O9"	0	463	2224	2094
7	5	4	"phpA"	"27N_term_C13"	0	464	6483	6373
7	6	4	"srtA"	"64N_term_wCS_G13"	0	465	2950	2842
7	7	4	"adcA"	"23Lip_C1"	0	466	1535	1424
7	8	4	"sp_2093"	"76N_term_G1"	0	467	893	794
7	9	4	"comB"	"54N_term_K1"	0	468	1056	956
7	1	5	"srtA"	"64N_term_wCS_G13"	0	469	2993	2857
7	2	5	"adcA"	"23Lip_C1"	0	470	2036	1886
7	3	5	"sp_2093"	"76N_term_G1"	0	471	1043	873
7	4	5	"comB"	"54N_term_K1"	0	472	955	794
7	5	5	"pspA"	"4N_term_O1"	0	473	2395	2274
7	6	5	"pbpX"	"41N_term_C5"	0	474	1984	1876
7	7	5	"pbpA"	"9N_term_G5"	0	475	693	584
7	8	5	"spr0334"	"42Cyt_TMH_K5"	0	476	2303	2199
7	9	5	"cbpF"	"74N_term_wCS_O5"	0	477	3976	3864
7	1	6	"pbpX"	"41N_term_C5"	0	478	2065	1945
7	2	6	"pbpA"	"9N_term_G5"	0	479	716	563
7	3	6	"spr0334"	"42Cyt_TMH_K5"	0	480	2387	2219
7	4	6	"cbpF"	"74N_term_wCS_O5"	0	481	1127	968
7	5	6	"spr0693"	"34N_term_C9"	0	482	4405	4276
7	6	6	"ezrA"	"75N_term_G9"	0	483	1531	1427
7	7	6	"pepXP"	"72N_term_K9"	0	484	1738	1634
7	8	6	"phtD"	"44N_term_O9"	0	485	2075	1972
7	9	6	"phpA"	"27N_term_C13"	0	486	6834	6725
7	1	7	"ezrA"	"75N_term_G9"	0	487	1689	1566
7	2	7	"pepXP"	"72N_term_K9"	0	488	1884	1747
7	3	7	"phtD"	"44N_term_O9"	0	489	2013	1898
7	4	7	"phpA"	"27N_term_C13"	0	490	6705	6590
7	5	7	"srtA"	"64N_term_wCS_G13"	0	491	3715	3598
7	6	7	"adcA"	"23Lip_C1"	0	492	1084	973
7	7	7	"sp_2093"	"76N_term_G1"	0	493	905	793
7	8	7	"comB"	"54N_term_K1"	0	494	849	742
7	9	7	"pspA"	"4N_term_O1"	0	495	2575	2466
7	1	8	"adcA"	"23Lip_C1"	0	496	1169	1060
7	2	8	"sp_2093"	"76N_term_G1"	0	497	845	730
7	3	8	"comB"	"54N_term_K1"	0	498	838	741
7	4	8	"pspA"	"4N_term_O1"	0	499	2274	2171
7	5	8	"pbpX"	"41N_term_C5"	0	500	1866	1759
7	6	8	"pbpA"	"9N_term_G5"	0	501	748	639
7	7	8	"spr0334"	"42Cyt_TMH_K5"	0	502	2390	2276
7	8	8	"cbpF"	"74N_term_wCS_O5"	0	503	1294	1180
7	9	8	"spr0693"	"34N_term_C9"	0	504	5025	4909
8	1	1	"pbp1b"	"47Cyt_TMH_P5"	0	505	3277	3155
8	2	1	"pcpA"	"62N_term_wCS_D9"	0	506	552	417
8	3	1	"sphtra"	"8N_term_H9"	0	507	387	252
8	4	1	"cps4C"	"97Mult_L9"	0	508	1009	866
8	5	1	"rrgB"	"95Mult_P9"	0	509	480	357
8	6	1	"TMP"	"96Mult_D13"	0	510	1074	962
8	7	1	"LambdaSa04"	"94Mult_H13"	0	511	613	492
8	8	1	"Buffer"	"Normaliz_L13"	0	512	6364	6264
8	9	1	"Buffer"	"Normaliz_P13"	0	513	489	419
8	1	2	"TMP"	"96Mult_D13"	0	514	2083	1954
8	2	2	"LambdaSa04"	"94Mult_H13"	0	515	356	211
8	3	2	"potD"	"65N_term_D1"	0	516	2900	2752
8	4	2	"pgdA"	"40N_term_H1"	0	517	7600	6631
8	5	2	"spr1370"	"38Cyt_TMH_L1"	0	518	6681	6353
8	6	2	"spr1418"	"82N_term_P1"	0	519	4671	4546
8	7	2	"stkP"	"67Cyt_TMH_D5"	0	520	2949	2721
8	8	2	"spr1584"	"83N_term_H5"	0	521	1780	1685
8	9	2	"pbp2A"	"53N_term_L5"	0	522	755	690
8	1	3	"spr1418"	"82N_term_P1"	0	523	4930	4803
8	2	3	"stkP"	"67Cyt_TMH_D5"	0	524	3138	3006
8	3	3	"spr1584"	"83N_term_H5"	0	525	2808	2681
8	4	3	"pbp2A"	"53N_term_L5"	0	526	2407	2248
8	5	3	"pbp1b"	"47Cyt_TMH_P5"	0	527	2631	2463
8	6	3	"pcpA"	"62N_term_wCS_D9"	0	528	698	568
8	7	3	"sphtra"	"8N_term_H9"	0	529	309	186
8	8	3	"cps4C"	"97Mult_L9"	0	530	405	318
8	9	3	"rrgB"	"95Mult_P9"	0	531	140	74
8	1	4	"pcpA"	"62N_term_wCS_D9"	0	532	1845	1717
8	2	4	"sphtra"	"8N_term_H9"	0	533	2107	1964
8	3	4	"cps4C"	"97Mult_L9"	0	534	1402	1271
8	4	4	"rrgB"	"95Mult_P9"	0	535	1184	1046
8	5	4	"TMP"	"96Mult_D13"	0	536	1751	1622
8	6	4	"LambdaSa04"	"94Mult_H13"	0	537	583	461
8	7	4	"potD"	"65N_term_D1"	0	538	1197	1099
8	8	4	"pgdA"	"40N_term_H1"	0	539	1119	1039
8	9	4	"spr1370"	"38Cyt_TMH_L1"	0	540	1899	1830
8	1	5	"LambdaSa04"	"94Mult_H13"	0	541	961	807
8	2	5	"potD"	"65N_term_D1"	0	542	2559	2369
8	3	5	"pgdA"	"40N_term_H1"	0	543	3694	3516
8	4	5	"spr1370"	"38Cyt_TMH_L1"	0	544	6560	6259
8	5	5	"spr1418"	"82N_term_P1"	0	545	3635	3508
8	6	5	"stkP"	"67Cyt_TMH_D5"	0	546	1816	1719
8	7	5	"spr1584"	"83N_term_H5"	0	547	973	890
8	8	5	"pbp2A"	"53N_term_L5"	0	548	710	638
8	9	5	"pbp1b"	"47Cyt_TMH_P5"	0	549	606	539
8	1	6	"stkP"	"67Cyt_TMH_D5"	0	550	3831	3691
8	2	6	"spr1584"	"83N_term_H5"	0	551	3442	3279
8	3	6	"pbp2A"	"53N_term_L5"	0	552	3371	3199
8	4	6	"pbp1b"	"47Cyt_TMH_P5"	0	553	4903	3383
8	5	6	"pcpA"	"62N_term_wCS_D9"	0	554	738	619
8	6	6	"sphtra"	"8N_term_H9"	0	555	144	62
8	7	6	"cps4C"	"97Mult_L9"	0	556	201	126
8	8	6	"rrgB"	"95Mult_P9"	0	557	111	43
8	9	6	"TMP"	"96Mult_D13"	0	558	163	100
8	1	7	"sphtra"	"8N_term_H9"	0	559	538	396
8	2	7	"cps4C"	"97Mult_L9"	0	560	1034	895
8	3	7	"rrgB"	"95Mult_P9"	0	561	421	295
8	4	7	"TMP"	"96Mult_D13"	0	562	1833	1721
8	5	7	"LambdaSa04"	"94Mult_H13"	0	563	716	640
8	6	7	"potD"	"65N_term_D1"	0	564	334	265
8	7	7	"pgdA"	"40N_term_H1"	0	565	279	212
8	8	7	"spr1370"	"38Cyt_TMH_L1"	0	566	548	485
8	9	7	"spr1418"	"82N_term_P1"	0	567	286	229
8	1	8	"potD"	"65N_term_D1"	0	568	2554	2426
8	2	8	"pgdA"	"40N_term_H1"	0	569	2178	2073
8	3	8	"spr1370"	"38Cyt_TMH_L1"	0	570	3101	3020
8	4	8	"spr1418"	"82N_term_P1"	0	571	1057	993
8	5	8	"stkP"	"67Cyt_TMH_D5"	0	572	367	308
8	6	8	"spr1584"	"83N_term_H5"	0	573	202	145
8	7	8	"pbp2A"	"53N_term_L5"	0	574	136	80
8	8	8	"pbp1b"	"47Cyt_TMH_P5"	0	575	120	65
8	9	8	"pcpA"	"62N_term_wCS_D9"	0	576	68	14
