# Supplementary material for: Data in support of proteomic analysis of pneumococcal pediatric clinical isolates to construct a protein array
Source: Data Brief. 2016 Feb 5;6:917–22. doi: 10.1016/j.dib.2016.01.057 (PMC4758182; doi:10.1016/j.dib.2016.01.057)
Supplement: Supplementary file 4 — Supplementary material [file mmc4.zip › Protein array raw data/IgG/P1_S15_IgG-Cy3.txt]

ATF	1.0
31	9    
"Type=GenePix Export 3"
"DateTime=2014/01/13 14:00:57"
"Settings=C:\Documents and Settings\Usuario\Escritorio\Datos Usuarios\Alfonso\Escaneado_13-1-14\Suero 15\S15_IgG-Cy3.gps"
"GalFile=C:\Documents and Settings\Usuario\Escritorio\Datos Usuarios\Alfonso\Gals\Gal_Alfonso.2.gal"
"PixelSize=5"
"Wavelengths=n/a	532"
"ImageFiles=n/a	C:\Documents and Settings\Usuario\Escritorio\Datos Usuarios\Alfonso\Escaneado_13-1-14\Suero 15\S15_IgG-Cy3.tif 1"
"NormalizationMethod=None"
"NormalizationFactors=n/a	1"
"JpegImage="
"StdDev=Type 1"
"RatioFormulations=W1/W2 (/532)"
"Barcode="
"BackgroundSubtraction=LocalFeature"
"ImageOrigin=0, 0"
"JpegOrigin=3340, 10850"
"Creator=GenePix Pro 4.1.1.4"
"Scanner=GenePix 4000B [92870]"
"FocusPosition=0"
"Temperature=28.01"
"LinesAveraged=1"
"Comment="
"PMTGain=n/a	400"
"ScanPower=n/a	100"
"LaserPower=n/a	3.75"
"LaserOnTime=n/a	41973"
"Filters=n/a	"
"ScanRegion=608,2076,3896,3538"
"Supplier=BioRobotics"
"ArrayerSoftwareName=TAS Application Suite (MicroGrid II)"
"ArrayerSoftwareVersion=2.2.2.5"
"Block"	"Column"	"Row"	"Name"	"ID"	"Flags"	"Index"	"F532 Median"	"F532 Median - B532"
1	1	1	"ABC_N/P"	"90Mult_M6"	0	1	782	647
1	2	1	"spr1221"	"99Mult_A10"	0	2	1207	1074
1	3	1	"spr1403"	"91Mult_E10"	0	3	1212	1078
1	4	1	"spr1496"	"92Mult_I10"	0	4	614	482
1	5	1	"ABC_NP"	"100Mult_M10"	0	5	2253	2120
1	6	1	"SP_0462"	"77CellW_A14"	0	6	1810	1681
1	7	1	"SP_0464"	"81CellW_E14"	0	7	1150	1027
1	8	1	"Buffer"	"Normaliz_I14"	-50	8	120	6
1	9	1	"Buffer"	"Normaliz_M14"	-50	9	117	8
1	1	2	"SP_0462"	"77CellW_A14"	0	10	1947	1810
1	2	2	"SP_0464"	"81CellW_E14"	0	11	888	753
1	3	2	"fstH"	"84Mult_A2"	0	12	2172	2038
1	4	2	"comA"	"85Mult_E2"	0	13	784	655
1	5	2	"zmpB"	"86Mult_I2"	0	14	464	335
1	6	2	"spr0601"	"98Mult_M2"	0	15	1213	1067
1	7	2	"celB"	"87Mult_A6"	0	16	396	262
1	8	2	"iga"	"88Mult_E6"	0	17	2224	2107
1	9	2	"glnP"	"89Mult_I6"	0	18	443	323
1	1	3	"spr0601"	"98Mult_M2"	0	19	1267	1131
1	2	3	"celB"	"87Mult_A6"	0	20	416	285
1	3	3	"iga"	"88Mult_E6"	0	21	1991	1861
1	4	3	"glnP"	"89Mult_I6"	0	22	285	158
1	5	3	"ABC_N/P"	"90Mult_M6"	0	23	535	412
1	6	3	"spr1221"	"99Mult_A10"	0	24	943	817
1	7	3	"spr1403"	"91Mult_E10"	0	25	940	810
1	8	3	"spr1496"	"92Mult_I10"	0	26	555	434
1	9	3	"ABC_NP"	"100Mult_M10"	0	27	2434	2312
1	1	4	"spr1221"	"99Mult_A10"	0	28	1022	882
1	2	4	"spr1403"	"91Mult_E10"	0	29	1017	888
1	3	4	"spr1496"	"92Mult_I10"	0	30	488	354
1	4	4	"ABC_NP"	"100Mult_M10"	0	31	1978	1837
1	5	4	"SP_0462"	"77CellW_A14"	0	32	1395	1262
1	6	4	"SP_0464"	"81CellW_E14"	0	33	903	769
1	7	4	"fstH"	"84Mult_A2"	0	34	1857	1722
1	8	4	"comA"	"85Mult_E2"	0	35	786	661
1	9	4	"zmpB"	"86Mult_I2"	0	36	567	444
1	1	5	"SP_0464"	"81CellW_E14"	0	37	739	601
1	2	5	"fstH"	"84Mult_A2"	0	38	1999	1873
1	3	5	"comA"	"85Mult_E2"	0	39	717	583
1	4	5	"zmpB"	"86Mult_I2"	0	40	473	330
1	5	5	"spr0601"	"98Mult_M2"	0	41	1148	1008
1	6	5	"celB"	"87Mult_A6"	0	42	394	257
1	7	5	"iga"	"88Mult_E6"	0	43	1938	1796
1	8	5	"glnP"	"89Mult_I6"	0	44	298	166
1	9	5	"ABC_N/P"	"90Mult_M6"	0	45	624	500
1	1	6	"celB"	"87Mult_A6"	0	46	403	271
1	2	6	"iga"	"88Mult_E6"	0	47	1834	1710
1	3	6	"glnP"	"89Mult_I6"	0	48	285	152
1	4	6	"ABC_N/P"	"90Mult_M6"	0	49	505	359
1	5	6	"spr1221"	"99Mult_A10"	0	50	928	783
1	6	6	"spr1403"	"91Mult_E10"	0	51	1029	887
1	7	6	"spr1496"	"92Mult_I10"	0	52	531	387
1	8	6	"ABC_NP"	"100Mult_M10"	0	53	2178	2036
1	9	6	"SP_0462"	"77CellW_A14"	0	54	1994	1862
1	1	7	"spr1403"	"91Mult_E10"	0	55	1197	1066
1	2	7	"spr1496"	"92Mult_I10"	0	56	576	446
1	3	7	"ABC_NP"	"100Mult_M10"	0	57	2136	1996
1	4	7	"SP_0462"	"77CellW_A14"	0	58	1534	1384
1	5	7	"SP_0464"	"81CellW_E14"	0	59	754	606
1	6	7	"fstH"	"84Mult_A2"	0	60	2148	2000
1	7	7	"comA"	"85Mult_E2"	0	61	826	680
1	8	7	"zmpB"	"86Mult_I2"	0	62	476	335
1	9	7	"spr0601"	"98Mult_M2"	0	63	1354	1217
1	1	8	"fstH"	"84Mult_A2"	0	64	2379	2244
1	2	8	"comA"	"85Mult_E2"	0	65	814	683
1	3	8	"zmpB"	"86Mult_I2"	0	66	485	345
1	4	8	"spr0601"	"98Mult_M2"	0	67	1169	1024
1	5	8	"celB"	"87Mult_A6"	0	68	441	297
1	6	8	"iga"	"88Mult_E6"	0	69	2282	2137
1	7	8	"glnP"	"89Mult_I6"	0	70	352	210
1	8	8	"ABC_N/P"	"90Mult_M6"	0	71	618	477
1	9	8	"spr1221"	"99Mult_A10"	0	72	1310	1175
2	1	1	"lytB"	"31CellW_N6"	0	73	2473	2355
2	2	1	"prtA"	"20CellW_B10"	0	74	6545	6428
2	3	1	"bgaA"	"43CellW_F10"	0	75	3538	3422
2	4	1	"nanA"	"46CellW_J10"	0	76	2742	2623
2	5	1	"spr1652/pfbA"	"25CellW_N10"	0	77	2625	2503
2	6	1	"nisP"	"39CellW_B14"	0	78	2590	2467
2	7	1	"spr1906"	"73CellW_F14"	0	79	1439	1316
2	8	1	"Buffer"	"Normaliz_J14"	0	80	128	3
2	9	1	"Buffer"	"Normaliz_N14"	0	81	163	24
2	1	2	"nisP"	"39CellW_B14"	0	82	2571	2454
2	2	2	"spr1906"	"73CellW_F14"	0	83	1323	1195
2	3	2	"psrP"	"71CellW_B2"	0	84	1154	1021
2	4	2	"pblB_nt"	"48CellW_F2"	0	85	1351	1214
2	5	2	"pblB_ct"	"49CellW_J2"	0	86	2196	2055
2	6	2	"spr0075/pfbB"	"24CellW_N2"	0	87	2675	2540
2	7	2	"pulA"	"19CellW_B6"	0	88	1764	1632
2	8	2	"hysA"	"51CellW_F6"	0	89	4220	4080
2	9	2	"spr0328"	"26CellW_J6"	0	90	3931	3781
2	1	3	"spr0075/pfbB"	"24CellW_N2"	0	91	2601	2486
2	2	3	"pulA"	"19CellW_B6"	0	92	2003	1875
2	3	3	"hysA"	"51CellW_F6"	0	93	3993	3865
2	4	3	"spr0328"	"26CellW_J6"	0	94	3266	3136
2	5	3	"lytB"	"31CellW_N6"	0	95	1801	1668
2	6	3	"prtA"	"20CellW_B10"	0	96	5826	5697
2	7	3	"bgaA"	"43CellW_F10"	0	97	3221	3086
2	8	3	"nanA"	"46CellW_J10"	0	98	3965	3824
2	9	3	"spr1652/pfbA"	"25CellW_N10"	0	99	2658	2524
2	1	4	"prtA"	"20CellW_B10"	0	100	6003	5886
2	2	4	"bgaA"	"43CellW_F10"	0	101	3022	2892
2	3	4	"nanA"	"46CellW_J10"	0	102	3476	3353
2	4	4	"spr1652/pfbA"	"25CellW_N10"	0	103	2517	2394
2	5	4	"nisP"	"39CellW_B14"	0	104	2047	1921
2	6	4	"spr1906"	"73CellW_F14"	0	105	1257	1131
2	7	4	"psrP"	"71CellW_B2"	0	106	2261	2109
2	8	4	"pblB_nt"	"48CellW_F2"	0	107	1308	1162
2	9	4	"pblB_ct"	"49CellW_J2"	0	108	2318	2188
2	1	5	"spr1906"	"73CellW_F14"	0	109	1267	1154
2	2	5	"psrP"	"71CellW_B2"	0	110	1131	1005
2	3	5	"pblB_nt"	"48CellW_F2"	0	111	943	820
2	4	5	"pblB_ct"	"49CellW_J2"	-50	112	123	0
2	5	5	"spr0075/pfbB"	"24CellW_N2"	0	113	2114	1990
2	6	5	"pulA"	"19CellW_B6"	0	114	2038	1912
2	7	5	"hysA"	"51CellW_F6"	0	115	2756	2611
2	8	5	"spr0328"	"26CellW_J6"	0	116	3102	2962
2	9	5	"lytB"	"31CellW_N6"	0	117	1966	1843
2	1	6	"pulA"	"19CellW_B6"	0	118	2373	2261
2	2	6	"hysA"	"51CellW_F6"	0	119	3637	3515
2	3	6	"spr0328"	"26CellW_J6"	0	120	2891	2763
2	4	6	"lytB"	"31CellW_N6"	0	121	1605	1470
2	5	6	"prtA"	"20CellW_B10"	0	122	5769	5639
2	6	6	"bgaA"	"43CellW_F10"	0	123	2841	2709
2	7	6	"nanA"	"46CellW_J10"	0	124	3562	3431
2	8	6	"spr1652/pfbA"	"25CellW_N10"	0	125	2546	2422
2	9	6	"nisP"	"39CellW_B14"	0	126	2445	2327
2	1	7	"bgaA"	"43CellW_F10"	0	127	3000	2884
2	2	7	"nanA"	"46CellW_J10"	0	128	3097	2966
2	3	7	"spr1652/pfbA"	"25CellW_N10"	0	129	2209	2069
2	4	7	"nisP"	"39CellW_B14"	0	130	2256	2086
2	5	7	"spr1906"	"73CellW_F14"	0	131	1194	1055
2	6	7	"psrP"	"71CellW_B2"	0	132	1073	939
2	7	7	"pblB_nt"	"48CellW_F2"	0	133	839	711
2	8	7	"pblB_ct"	"49CellW_J2"	0	134	189	61
2	9	7	"spr0075/pfbB"	"24CellW_N2"	0	135	2423	2293
2	1	8	"psrP"	"71CellW_B2"	0	136	1212	1089
2	2	8	"pblB_nt"	"48CellW_F2"	0	137	995	864
2	3	8	"pblB_ct"	"49CellW_J2"	0	138	1982	1851
2	4	8	"spr0075/pfbB"	"24CellW_N2"	0	139	2603	2467
2	5	8	"pulA"	"19CellW_B6"	0	140	1683	1555
2	6	8	"hysA"	"51CellW_F6"	0	141	3773	3647
2	7	8	"spr0328"	"26CellW_J6"	0	142	2996	2874
2	8	8	"lytB"	"31CellW_N6"	0	143	1707	1577
2	9	8	"prtA"	"20CellW_B10"	0	144	6556	6393
3	1	1	"nanB"	"58Secret_O6"	0	145	7450	7337
3	2	1	"spr1875"	"7Secret_C10"	0	146	4523	4393
3	3	1	"galU"	"21Secret_G10"	0	147	6376	6247
3	4	1	"cbpA"	"5Secret_K10"	0	148	5099	4973
3	5	1	"gsp_781"	"2Secret_O10"	0	149	8580	8470
3	6	1	"Control_1"	"C14"	0	150	1537	1430
3	7	1	"Control_2"	"G14"	0	151	107	8
3	8	1	"Buffer"	"Normaliz_K14"	-50	152	92	-2
3	9	1	"Buffer"	"Normaliz_O14"	0	153	132	37
3	1	2	"Control_1"	"C14"	0	154	1347	1238
3	2	2	"Control_2"	"G14"	-50	155	125	7
3	3	2	"bloodAB"	"59Secret_C2"	0	156	4379	4251
3	4	2	"strH"	"32Secret_G2"	0	157	2644	2514
3	5	2	"lysM"	"50Secret_K2"	0	158	4749	4631
3	6	2	"lytB"	"63Secret_O2"	0	159	2707	2596
3	7	2	"phtE"	"45Secret_C6"	0	160	3423	3316
3	8	2	"spr0931"	"36Secret_G6"	0	161	3348	3242
3	9	2	"lytC"	"56Secret_K6"	0	162	4624	4524
3	1	3	"lytB"	"63Secret_O2"	0	163	2963	2852
3	2	3	"phtE"	"45Secret_C6"	0	164	3647	3524
3	3	3	"spr0931"	"36Secret_G6"	0	165	3348	3224
3	4	3	"lytC"	"56Secret_K6"	0	166	4706	4588
3	5	3	"nanB"	"58Secret_O6"	0	167	7419	7303
3	6	3	"spr1875"	"7Secret_C10"	0	168	4362	4238
3	7	3	"galU"	"21Secret_G10"	0	169	5533	5412
3	8	3	"cbpA"	"5Secret_K10"	0	170	4558	4442
3	9	3	"gsp_781"	"2Secret_O10"	0	171	7840	7737
3	1	4	"spr1875"	"7Secret_C10"	0	172	4800	4676
3	2	4	"galU"	"21Secret_G10"	0	173	6092	5951
3	3	4	"cbpA"	"5Secret_K10"	0	174	4846	4716
3	4	4	"gsp_781"	"2Secret_O10"	0	175	7819	7706
3	5	4	"Control_1"	"C14"	0	176	1489	1386
3	6	4	"Control_2"	"G14"	-50	177	115	4
3	7	4	"bloodAB"	"59Secret_C2"	0	178	3913	3796
3	8	4	"strH"	"32Secret_G2"	0	179	2405	2289
3	9	4	"lysM"	"50Secret_K2"	0	180	4487	4386
3	1	5	"Control_2"	"G14"	-50	181	128	18
3	2	5	"bloodAB"	"59Secret_C2"	0	182	3935	3802
3	3	5	"strH"	"32Secret_G2"	0	183	2517	2390
3	4	5	"lysM"	"50Secret_K2"	0	184	4227	4107
3	5	5	"lytB"	"63Secret_O2"	0	185	2574	2462
3	6	5	"phtE"	"45Secret_C6"	0	186	2949	2842
3	7	5	"spr0931"	"36Secret_G6"	0	187	2805	2693
3	8	5	"lytC"	"56Secret_K6"	0	188	4275	4166
3	9	5	"nanB"	"58Secret_O6"	0	189	7195	7101
3	1	6	"phtE"	"45Secret_C6"	0	190	3579	3466
3	2	6	"spr0931"	"36Secret_G6"	0	191	3229	3106
3	3	6	"lytC"	"56Secret_K6"	0	192	4695	4579
3	4	6	"nanB"	"58Secret_O6"	0	193	6869	6759
3	5	6	"spr1875"	"7Secret_C10"	0	194	3911	3788
3	6	6	"galU"	"21Secret_G10"	0	195	5136	5012
3	7	6	"cbpA"	"5Secret_K10"	0	196	4212	4089
3	8	6	"gsp_781"	"2Secret_O10"	0	197	7610	7506
3	9	6	"Control_1"	"C14"	0	198	1503	1413
3	1	7	"galU"	"21Secret_G10"	0	199	5976	5846
3	2	7	"cbpA"	"5Secret_K10"	0	200	4732	4602
3	3	7	"gsp_781"	"2Secret_O10"	0	201	7818	7707
3	4	7	"Control_1"	"C14"	0	202	1626	1525
3	5	7	"Control_2"	"G14"	-50	203	115	7
3	6	7	"bloodAB"	"59Secret_C2"	0	204	3719	3601
3	7	7	"strH"	"32Secret_G2"	0	205	2255	2133
3	8	7	"lysM"	"50Secret_K2"	0	206	4149	4035
3	9	7	"lytB"	"63Secret_O2"	0	207	2628	2529
3	1	8	"bloodAB"	"59Secret_C2"	0	208	4693	4560
3	2	8	"strH"	"32Secret_G2"	0	209	2751	2615
3	3	8	"lysM"	"50Secret_K2"	0	210	4629	4518
3	4	8	"lytB"	"63Secret_O2"	0	211	2615	2514
3	5	8	"phtE"	"45Secret_C6"	0	212	3184	3081
3	6	8	"spr0931"	"36Secret_G6"	0	213	2974	2873
3	7	8	"lytC"	"56Secret_K6"	0	214	4225	4125
3	8	8	"nanB"	"58Secret_O6"	0	215	6902	6799
3	9	8	"spr1875"	"7Secret_C10"	0	216	4421	4311
4	1	1	"Control_10"	"P6"	-50	217	102	-1
4	2	1	"Control_11"	"D10"	-50	218	109	-1
4	3	1	"Control_12"	"H10"	-50	219	109	-4
4	4	1	"Buffer"	"Normaliz_L10"	-50	220	115	-2
4	5	1	"Buffer"	"Normaliz_P10"	-50	221	111	-2
4	6	1	"Control+"	"Rango0.2_D14"	0	222	7525	7410
4	7	1	"Control+"	"Rango0.1_H14"	-50	223	310	193
4	8	1	"Buffer"	"Normaliz_L14"	-50	224	118	2
4	9	1	"Buffer"	"Normaliz_P14"	-50	225	120	-9
4	1	2	"Control+"	"Rango0.2_D14"	0	226	6980	6875
4	2	2	"Control+"	"Rango0.1_H14"	0	227	344	229
4	3	2	"Control_3"	"D2"	-50	228	111	-4
4	4	2	"Control_4"	"H2"	-50	229	117	-3
4	5	2	"Control_5"	"L2"	-50	230	117	0
4	6	2	"Control_6"	"P2"	0	231	150	33
4	7	2	"Control_7"	"D6"	-50	232	114	-3
4	8	2	"Control_8"	"H6"	-50	233	117	0
4	9	2	"Control_9"	"L6"	-50	234	118	-14
4	1	3	"Control_6"	"P2"	-50	235	105	-3
4	2	3	"Control_7"	"D6"	-50	236	113	-3
4	3	3	"Control_8"	"H6"	-50	237	122	3
4	4	3	"Control_9"	"L6"	-50	238	122	-4
4	5	3	"Control_10"	"P6"	-50	239	129	1
4	6	3	"Control_11"	"D10"	-50	240	117	-3
4	7	3	"Control_12"	"H10"	-50	241	119	4
4	8	3	"Buffer"	"Normaliz_L10"	-50	242	117	-3
4	9	3	"Buffer"	"Normaliz_P10"	-50	243	136	-5
4	1	4	"Control_11"	"D10"	-50	244	109	-9
4	2	4	"Control_12"	"H10"	-50	245	122	5
4	3	4	"Buffer"	"Normaliz_L10"	-50	246	119	-1
4	4	4	"Buffer"	"Normaliz_P10"	-50	247	221	87
4	5	4	"Control+"	"Rango0.2_D14"	0	248	7899	7719
4	6	4	"Control+"	"Rango0.1_H14"	-50	249	459	329
4	7	4	"Control_3"	"D2"	-50	250	121	1
4	8	4	"Control_4"	"H2"	-50	251	119	-4
4	9	4	"Control_5"	"L2"	-50	252	130	-11
4	1	5	"Control+"	"Rango0.1_H14"	0	253	8421	8299
4	2	5	"Control_3"	"D2"	-50	254	114	-9
4	3	5	"Control_4"	"H2"	-50	255	117	-3
4	4	5	"Control_5"	"L2"	-50	256	119	-3
4	5	5	"Control_6"	"P2"	-50	257	130	-4
4	6	5	"Control_7"	"D6"	-50	258	120	-8
4	7	5	"Control_8"	"H6"	-50	259	131	9
4	8	5	"Control_9"	"L6"	-50	260	117	-3
4	9	5	"Control_10"	"P6"	-50	261	131	1
4	1	6	"Control_7"	"D6"	-50	262	114	1
4	2	6	"Control_8"	"H6"	-50	263	121	3
4	3	6	"Control_9"	"L6"	-50	264	111	-7
4	4	6	"Control_10"	"P6"	-50	265	110	-8
4	5	6	"Control_11"	"D10"	-50	266	118	-15
4	6	6	"Control_12"	"H10"	-50	267	118	-6
4	7	6	"Buffer"	"Normaliz_L10"	-50	268	119	0
4	8	6	"Buffer"	"Normaliz_P10"	-50	269	131	11
4	9	6	"Control+"	"Rango0.2_D14"	0	270	5681	5557
4	1	7	"Control_12"	"H10"	-50	271	108	-4
4	2	7	"Buffer"	"Normaliz_L10"	-50	272	122	8
4	3	7	"Buffer"	"Normaliz_P10"	-50	273	111	-2
4	4	7	"Control+"	"Rango0.2_D14"	0	274	8675	8545
4	5	7	"Control+"	"Rango0.1_H14"	0	275	825	657
4	6	7	"Control_3"	"D2"	-50	276	115	-12
4	7	7	"Control_4"	"H2"	-50	277	115	-1
4	8	7	"Control_5"	"L2"	-50	278	114	-3
4	9	7	"Control_6"	"P2"	-50	279	133	10
4	1	8	"Control_3"	"D2"	-50	280	102	-6
4	2	8	"Control_4"	"H2"	-50	281	108	1
4	3	8	"Control_5"	"L2"	-50	282	107	0
4	4	8	"Control_6"	"P2"	-50	283	119	7
4	5	8	"Control_7"	"D6"	-50	284	116	-10
4	6	8	"Control_8"	"H6"	-50	285	112	-5
4	7	8	"Control_9"	"L6"	-50	286	117	3
4	8	8	"Control_10"	"P6"	-50	287	109	-2
4	9	8	"Control_11"	"D10"	-50	288	118	0
5	1	1	"GADPH"	"68Cyt_M5"	0	289	4159	4046
5	2	1	"abc_sbp_2"	"30Lip_A9"	0	290	3898	3778
5	3	1	"abc_sbp"	"29Lip_E9"	0	291	1871	1754
5	4	1	"spr0174"	"79Lip_I9"	0	292	1383	1269
5	5	1	"aliA"	"10Lip_M9"	0	293	1649	1536
5	6	1	"slrA"	"17Lip_A13"	0	294	2553	2437
5	7	1	"spr0747"	"37Lip_E13"	0	295	9310	9189
5	8	1	"Buffer"	"Normaliz_I13"	-50	296	115	-1
5	9	1	"Buffer"	"Normaliz_M13"	-50	297	117	-6
5	1	2	"slrA"	"17Lip_A13"	0	298	2751	2630
5	2	2	"spr0747"	"37Lip_E13"	0	299	8960	8830
5	3	2	"spxB"	"13Cyt_A1"	0	300	3613	3484
5	4	2	"clpP"	"66Cyt_E1"	0	301	4041	3913
5	5	2	"pavA"	"69Cyt_I1"	0	302	2995	2868
5	6	2	"eno"	"14Cyt_M1"	0	303	9562	9433
5	7	2	"PppA"	"70Cyt_A5"	0	304	3349	3221
5	8	2	"ply"	"11Cyt_E5"	0	305	17972	17843
5	9	2	"lytA"	"12Cyt_I5"	0	306	13670	13542
5	1	3	"eno"	"14Cyt_M1"	0	307	11142	11012
5	2	3	"PppA"	"70Cyt_A5"	0	308	3546	3410
5	3	3	"ply"	"11Cyt_E5"	0	309	17935	17801
5	4	3	"lytA"	"12Cyt_I5"	0	310	11298	11164
5	5	3	"GADPH"	"68Cyt_M5"	0	311	3880	3746
5	6	3	"abc_sbp_2"	"30Lip_A9"	0	312	3102	2971
5	7	3	"abc_sbp"	"29Lip_E9"	0	313	1571	1444
5	8	3	"spr0174"	"79Lip_I9"	0	314	1400	1272
5	9	3	"aliA"	"10Lip_M9"	0	315	1760	1637
5	1	4	"abc_sbp_2"	"30Lip_A9"	0	316	4036	3904
5	2	4	"abc_sbp"	"29Lip_E9"	0	317	1693	1557
5	3	4	"spr0174"	"79Lip_I9"	0	318	1385	1247
5	4	4	"aliA"	"10Lip_M9"	0	319	1649	1510
5	5	4	"slrA"	"17Lip_A13"	0	320	2273	2135
5	6	4	"spr0747"	"37Lip_E13"	0	321	9318	9180
5	7	4	"spxB"	"13Cyt_A1"	0	322	3522	3384
5	8	4	"clpP"	"66Cyt_E1"	0	323	4324	4189
5	9	4	"pavA"	"69Cyt_I1"	0	324	3202	3074
5	1	5	"spr0747"	"37Lip_E13"	0	325	9363	9226
5	2	5	"spxB"	"13Cyt_A1"	0	326	3852	3710
5	3	5	"clpP"	"66Cyt_E1"	0	327	4446	4305
5	4	5	"pavA"	"69Cyt_I1"	0	328	2902	2760
5	5	5	"eno"	"14Cyt_M1"	0	329	10547	10404
5	6	5	"PppA"	"70Cyt_A5"	0	330	3428	3284
5	7	5	"ply"	"11Cyt_E5"	0	331	18028	17881
5	8	5	"lytA"	"12Cyt_I5"	0	332	12115	11969
5	9	5	"GADPH"	"68Cyt_M5"	0	333	4442	4303
5	1	6	"PppA"	"70Cyt_A5"	0	334	4766	4616
5	2	6	"ply"	"11Cyt_E5"	0	335	18108	17953
5	3	6	"lytA"	"12Cyt_I5"	0	336	12772	12623
5	4	6	"GADPH"	"68Cyt_M5"	0	337	4071	3923
5	5	6	"abc_sbp_2"	"30Lip_A9"	0	338	3366	3219
5	6	6	"abc_sbp"	"29Lip_E9"	0	339	1614	1468
5	7	6	"spr0174"	"79Lip_I9"	0	340	1492	1339
5	8	6	"aliA"	"10Lip_M9"	0	341	1719	1566
5	9	6	"slrA"	"17Lip_A13"	0	342	2871	2723
5	1	7	"abc_sbp"	"29Lip_E9"	0	343	2185	2035
5	2	7	"spr0174"	"79Lip_I9"	0	344	1448	1293
5	3	7	"aliA"	"10Lip_M9"	0	345	1752	1602
5	4	7	"slrA"	"17Lip_A13"	0	346	2794	2646
5	5	7	"spr0747"	"37Lip_E13"	0	347	9112	8966
5	6	7	"spxB"	"13Cyt_A1"	0	348	3710	3564
5	7	7	"clpP"	"66Cyt_E1"	0	349	4809	4658
5	8	7	"pavA"	"69Cyt_I1"	0	350	3013	2863
5	9	7	"eno"	"14Cyt_M1"	0	351	10549	10401
5	1	8	"spxB"	"13Cyt_A1"	0	352	2734	2632
5	2	8	"clpP"	"66Cyt_E1"	0	353	3043	2943
5	3	8	"pavA"	"69Cyt_I1"	0	354	1825	1729
5	4	8	"eno"	"14Cyt_M1"	0	355	6964	6861
5	5	8	"PppA"	"70Cyt_A5"	0	356	2654	2542
5	6	8	"ply"	"11Cyt_E5"	0	357	9421	9318
5	7	8	"lytA"	"12Cyt_I5"	0	358	7681	7581
5	8	8	"GADPH"	"68Cyt_M5"	0	359	2408	2306
5	9	8	"abc_sbp_2"	"30Lip_A9"	0	360	2569	2461
6	1	1	"psaA"	"6Lip_N5"	0	361	6577	6453
6	2	1	"ABC_SBP"	"57Lip_B9"	0	362	9856	9726
6	3	1	"ABC_SBP"	"52Lip_F9"	0	363	2980	2839
6	4	1	"piuA"	"18Lip_J9"	0	364	2498	2350
6	5	1	"amiA"	"3Lip_N9"	0	365	2007	1871
6	6	1	"msmE"	"78Lip_B13"	0	366	2434	2307
6	7	1	"MalX"	"22Lip_F13"	0	367	3767	3642
6	8	1	"Buffer"	"Normaliz_J13"	-50	368	118	-2
6	9	1	"Buffer"	"Normaliz_N13"	-50	369	142	10
6	1	2	"msmE"	"78Lip_B13"	0	370	2492	2373
6	2	2	"MalX"	"22Lip_F13"	0	371	3194	3051
6	3	2	"prsA_ppmA"	"16Lip_B1"	0	372	2180	2032
6	4	2	"lmb"	"33Lip_F1"	0	373	3197	3042
6	5	2	"piaA"	"15Lip_J1"	0	374	3842	3693
6	6	2	"phtA"	"55Lip_N1"	0	375	8294	8141
6	7	2	"glnH"	"28Lip_B5"	0	376	3787	3633
6	8	2	"pstS"	"80Lip_F5"	0	377	2666	2513
6	9	2	"aliB"	"1Lip_J5"	0	378	2826	2685
6	1	3	"phtA"	"55Lip_N1"	0	379	8862	8718
6	2	3	"glnH"	"28Lip_B5"	0	380	3731	3571
6	3	3	"pstS"	"80Lip_F5"	0	381	2484	2330
6	4	3	"aliB"	"1Lip_J5"	0	382	1984	1827
6	5	3	"psaA"	"6Lip_N5"	0	383	6469	6318
6	6	3	"ABC_SBP"	"57Lip_B9"	0	384	8608	8457
6	7	3	"ABC_SBP"	"52Lip_F9"	0	385	3005	2840
6	8	3	"piuA"	"18Lip_J9"	0	386	2937	2771
6	9	3	"amiA"	"3Lip_N9"	0	387	2572	2419
6	1	4	"ABC_SBP"	"57Lip_B9"	0	388	10132	9984
6	2	4	"ABC_SBP"	"52Lip_F9"	0	389	2943	2770
6	3	4	"piuA"	"18Lip_J9"	0	390	2700	2537
6	4	4	"amiA"	"3Lip_N9"	0	391	2185	2023
6	5	4	"msmE"	"78Lip_B13"	0	392	2138	1985
6	6	4	"MalX"	"22Lip_F13"	0	393	3378	3223
6	7	4	"prsA_ppmA"	"16Lip_B1"	0	394	2494	2316
6	8	4	"lmb"	"33Lip_F1"	0	395	3906	3732
6	9	4	"piaA"	"15Lip_J1"	0	396	5038	4881
6	1	5	"MalX"	"22Lip_F13"	0	397	3841	3696
6	2	5	"prsA_ppmA"	"16Lip_B1"	0	398	2391	2225
6	3	5	"lmb"	"33Lip_F1"	0	399	3373	3212
6	4	5	"piaA"	"15Lip_J1"	0	400	3947	3787
6	5	5	"phtA"	"55Lip_N1"	0	401	8710	8547
6	6	5	"glnH"	"28Lip_B5"	0	402	3647	3477
6	7	5	"pstS"	"80Lip_F5"	0	403	2519	2338
6	8	5	"aliB"	"1Lip_J5"	0	404	2357	2195
6	9	5	"psaA"	"6Lip_N5"	0	405	7259	7107
6	1	6	"glnH"	"28Lip_B5"	0	406	4058	3902
6	2	6	"pstS"	"80Lip_F5"	0	407	2546	2385
6	3	6	"aliB"	"1Lip_J5"	0	408	2057	1901
6	4	6	"psaA"	"6Lip_N5"	0	409	6752	6596
6	5	6	"ABC_SBP"	"57Lip_B9"	0	410	8217	8061
6	6	6	"ABC_SBP"	"52Lip_F9"	0	411	2724	2559
6	7	6	"piuA"	"18Lip_J9"	0	412	2454	2285
6	8	6	"amiA"	"3Lip_N9"	0	413	2053	1891
6	9	6	"msmE"	"78Lip_B13"	0	414	2173	2042
6	1	7	"ABC_SBP"	"52Lip_F9"	0	415	3091	2932
6	2	7	"piuA"	"18Lip_J9"	0	416	2439	2281
6	3	7	"amiA"	"3Lip_N9"	0	417	1976	1825
6	4	7	"msmE"	"78Lip_B13"	0	418	1941	1795
6	5	7	"MalX"	"22Lip_F13"	0	419	3050	2910
6	6	7	"prsA_ppmA"	"16Lip_B1"	0	420	2153	2011
6	7	7	"lmb"	"33Lip_F1"	0	421	3400	3252
6	8	7	"piaA"	"15Lip_J1"	0	422	3707	3556
6	9	7	"phtA"	"55Lip_N1"	0	423	7754	7616
6	1	8	"prsA_ppmA"	"16Lip_B1"	0	424	1419	1319
6	2	8	"lmb"	"33Lip_F1"	0	425	2220	2116
6	3	8	"piaA"	"15Lip_J1"	0	426	2692	2590
6	4	8	"phtA"	"55Lip_N1"	0	427	5120	5024
6	5	8	"glnH"	"28Lip_B5"	0	428	2297	2203
6	6	8	"pstS"	"80Lip_F5"	0	429	1593	1500
6	7	8	"aliB"	"1Lip_J5"	0	430	1318	1220
6	8	8	"psaA"	"6Lip_N5"	0	431	4093	3989
6	9	8	"ABC_SBP"	"57Lip_B9"	0	432	6067	5970
7	1	1	"cbpF"	"74N_term_wCS_O5"	0	433	1616	1508
7	2	1	"spr0693"	"34N_term_C9"	0	434	2561	2459
7	3	1	"ezrA"	"75N_term_G9"	0	435	1948	1844
7	4	1	"pepXP"	"72N_term_K9"	0	436	2435	2330
7	5	1	"phtD"	"44N_term_O9"	0	437	3305	3202
7	6	1	"phpA"	"27N_term_C13"	0	438	7094	6987
7	7	1	"srtA"	"64N_term_wCS_G13"	0	439	4774	4663
7	8	1	"Buffer"	"Normaliz_K13"	-50	440	113	5
7	9	1	"Buffer"	"Normaliz_O13"	0	441	114	13
7	1	2	"phpA"	"27N_term_C13"	0	442	5536	5435
7	2	2	"srtA"	"64N_term_wCS_G13"	0	443	2791	2690
7	3	2	"adcA"	"23Lip_C1"	0	444	1459	1358
7	4	2	"sp_2093"	"76N_term_G1"	0	445	1128	1024
7	5	2	"comB"	"54N_term_K1"	0	446	1194	1085
7	6	2	"pspA"	"4N_term_O1"	0	447	3038	2928
7	7	2	"pbpX"	"41N_term_C5"	0	448	2679	2569
7	8	2	"pbpA"	"9N_term_G5"	0	449	1047	942
7	9	2	"spr0334"	"42Cyt_TMH_K5"	0	450	2252	2150
7	1	3	"pspA"	"4N_term_O1"	0	451	2214	2104
7	2	3	"pbpX"	"41N_term_C5"	0	452	2106	2004
7	3	3	"pbpA"	"9N_term_G5"	0	453	732	631
7	4	3	"spr0334"	"42Cyt_TMH_K5"	0	454	1480	1376
7	5	3	"cbpF"	"74N_term_wCS_O5"	0	455	1489	1381
7	6	3	"spr0693"	"34N_term_C9"	0	456	2685	2576
7	7	3	"ezrA"	"75N_term_G9"	0	457	2119	2006
7	8	3	"pepXP"	"72N_term_K9"	0	458	2625	2516
7	9	3	"phtD"	"44N_term_O9"	0	459	3595	3486
7	1	4	"spr0693"	"34N_term_C9"	0	460	2115	2009
7	2	4	"ezrA"	"75N_term_G9"	0	461	1579	1474
7	3	4	"pepXP"	"72N_term_K9"	0	462	2261	2156
7	4	4	"phtD"	"44N_term_O9"	0	463	2763	2654
7	5	4	"phpA"	"27N_term_C13"	0	464	6352	6241
7	6	4	"srtA"	"64N_term_wCS_G13"	0	465	3334	3223
7	7	4	"adcA"	"23Lip_C1"	0	466	1717	1603
7	8	4	"sp_2093"	"76N_term_G1"	0	467	1286	1175
7	9	4	"comB"	"54N_term_K1"	0	468	1568	1451
7	1	5	"srtA"	"64N_term_wCS_G13"	0	469	3190	3093
7	2	5	"adcA"	"23Lip_C1"	0	470	1563	1456
7	3	5	"sp_2093"	"76N_term_G1"	0	471	1192	1083
7	4	5	"comB"	"54N_term_K1"	0	472	1264	1150
7	5	5	"pspA"	"4N_term_O1"	0	473	2868	2748
7	6	5	"pbpX"	"41N_term_C5"	0	474	2750	2634
7	7	5	"pbpA"	"9N_term_G5"	0	475	915	801
7	8	5	"spr0334"	"42Cyt_TMH_K5"	0	476	1837	1724
7	9	5	"cbpF"	"74N_term_wCS_O5"	0	477	1879	1760
7	1	6	"pbpX"	"41N_term_C5"	0	478	1738	1652
7	2	6	"pbpA"	"9N_term_G5"	0	479	671	576
7	3	6	"spr0334"	"42Cyt_TMH_K5"	0	480	1300	1205
7	4	6	"cbpF"	"74N_term_wCS_O5"	0	481	1241	1142
7	5	6	"spr0693"	"34N_term_C9"	0	482	2165	2060
7	6	6	"ezrA"	"75N_term_G9"	0	483	1632	1526
7	7	6	"pepXP"	"72N_term_K9"	0	484	2416	2309
7	8	6	"phtD"	"44N_term_O9"	0	485	2833	2725
7	9	6	"phpA"	"27N_term_C13"	0	486	6642	6529
7	1	7	"ezrA"	"75N_term_G9"	0	487	599	529
7	2	7	"pepXP"	"72N_term_K9"	0	488	857	780
7	3	7	"phtD"	"44N_term_O9"	0	489	1180	1103
7	4	7	"phpA"	"27N_term_C13"	0	490	2605	2525
7	5	7	"srtA"	"64N_term_wCS_G13"	0	491	1482	1402
7	6	7	"adcA"	"23Lip_C1"	0	492	854	774
7	7	7	"sp_2093"	"76N_term_G1"	0	493	650	567
7	8	7	"comB"	"54N_term_K1"	0	494	691	605
7	9	7	"pspA"	"4N_term_O1"	0	495	1741	1652
7	1	8	"adcA"	"23Lip_C1"	0	496	222	165
7	2	8	"sp_2093"	"76N_term_G1"	0	497	189	131
7	3	8	"comB"	"54N_term_K1"	0	498	209	152
7	4	8	"pspA"	"4N_term_O1"	0	499	433	376
7	5	8	"pbpX"	"41N_term_C5"	0	500	371	314
7	6	8	"pbpA"	"9N_term_G5"	0	501	170	112
7	7	8	"spr0334"	"42Cyt_TMH_K5"	0	502	330	270
7	8	8	"cbpF"	"74N_term_wCS_O5"	0	503	306	246
7	9	8	"spr0693"	"34N_term_C9"	0	504	548	487
8	1	1	"pbp1b"	"47Cyt_TMH_P5"	0	505	5182	5072
8	2	1	"pcpA"	"62N_term_wCS_D9"	0	506	569	465
8	3	1	"sphtra"	"8N_term_H9"	0	507	237	138
8	4	1	"cps4C"	"97Mult_L9"	0	508	1313	1211
8	5	1	"rrgB"	"95Mult_P9"	0	509	333	228
8	6	1	"TMP"	"96Mult_D13"	0	510	1290	1173
8	7	1	"LambdaSa04"	"94Mult_H13"	0	511	299	186
8	8	1	"Buffer"	"Normaliz_L13"	-50	512	116	6
8	9	1	"Buffer"	"Normaliz_P13"	-50	513	143	20
8	1	2	"TMP"	"96Mult_D13"	0	514	1392	1267
8	2	2	"LambdaSa04"	"94Mult_H13"	0	515	259	127
8	3	2	"potD"	"65N_term_D1"	0	516	3749	3623
8	4	2	"pgdA"	"40N_term_H1"	0	517	4779	4653
8	5	2	"spr1370"	"38Cyt_TMH_L1"	0	518	3923	3794
8	6	2	"spr1418"	"82N_term_P1"	0	519	4735	4604
8	7	2	"stkP"	"67Cyt_TMH_D5"	0	520	2564	2429
8	8	2	"spr1584"	"83N_term_H5"	0	521	4140	4012
8	9	2	"pbp2A"	"53N_term_L5"	0	522	4701	4560
8	1	3	"spr1418"	"82N_term_P1"	0	523	4876	4749
8	2	3	"stkP"	"67Cyt_TMH_D5"	0	524	2648	2517
8	3	3	"spr1584"	"83N_term_H5"	0	525	3832	3708
8	4	3	"pbp2A"	"53N_term_L5"	0	526	4237	4113
8	5	3	"pbp1b"	"47Cyt_TMH_P5"	0	527	4969	4835
8	6	3	"pcpA"	"62N_term_wCS_D9"	0	528	498	347
8	7	3	"sphtra"	"8N_term_H9"	0	529	343	200
8	8	3	"cps4C"	"97Mult_L9"	0	530	1654	1519
8	9	3	"rrgB"	"95Mult_P9"	0	531	782	648
8	1	4	"pcpA"	"62N_term_wCS_D9"	0	532	550	427
8	2	4	"sphtra"	"8N_term_H9"	-50	533	684	562
8	3	4	"cps4C"	"97Mult_L9"	0	534	1026	902
8	4	4	"rrgB"	"95Mult_P9"	0	535	564	436
8	5	4	"TMP"	"96Mult_D13"	0	536	1160	1024
8	6	4	"LambdaSa04"	"94Mult_H13"	0	537	257	112
8	7	4	"potD"	"65N_term_D1"	0	538	4051	3910
8	8	4	"pgdA"	"40N_term_H1"	0	539	5097	4961
8	9	4	"spr1370"	"38Cyt_TMH_L1"	0	540	4197	4071
8	1	5	"LambdaSa04"	"94Mult_H13"	0	541	222	108
8	2	5	"potD"	"65N_term_D1"	0	542	2883	2770
8	3	5	"pgdA"	"40N_term_H1"	0	543	3835	3717
8	4	5	"spr1370"	"38Cyt_TMH_L1"	0	544	3096	2964
8	5	5	"spr1418"	"82N_term_P1"	0	545	4098	3963
8	6	5	"stkP"	"67Cyt_TMH_D5"	0	546	2342	2214
8	7	5	"spr1584"	"83N_term_H5"	0	547	3194	3074
8	8	5	"pbp2A"	"53N_term_L5"	0	548	3359	3247
8	9	5	"pbp1b"	"47Cyt_TMH_P5"	0	549	3389	3289
8	1	6	"stkP"	"67Cyt_TMH_D5"	0	550	1622	1516
8	2	6	"spr1584"	"83N_term_H5"	0	551	2109	2006
8	3	6	"pbp2A"	"53N_term_L5"	0	552	2421	2318
8	4	6	"pbp1b"	"47Cyt_TMH_P5"	0	553	2710	2598
8	5	6	"pcpA"	"62N_term_wCS_D9"	0	554	308	198
8	6	6	"sphtra"	"8N_term_H9"	-50	555	164	61
8	7	6	"cps4C"	"97Mult_L9"	0	556	645	546
8	8	6	"rrgB"	"95Mult_P9"	0	557	257	164
8	9	6	"TMP"	"96Mult_D13"	0	558	354	275
8	1	7	"sphtra"	"8N_term_H9"	-50	559	313	214
8	2	7	"cps4C"	"97Mult_L9"	0	560	458	364
8	3	7	"rrgB"	"95Mult_P9"	0	561	291	204
8	4	7	"TMP"	"96Mult_D13"	0	562	458	371
8	5	7	"LambdaSa04"	"94Mult_H13"	-50	563	127	41
8	6	7	"potD"	"65N_term_D1"	0	564	1080	994
8	7	7	"pgdA"	"40N_term_H1"	0	565	1148	1064
8	8	7	"spr1370"	"38Cyt_TMH_L1"	0	566	734	657
8	9	7	"spr1418"	"82N_term_P1"	0	567	600	533
8	1	8	"potD"	"65N_term_D1"	0	568	806	730
8	2	8	"pgdA"	"40N_term_H1"	0	569	943	872
8	3	8	"spr1370"	"38Cyt_TMH_L1"	0	570	674	607
8	4	8	"spr1418"	"82N_term_P1"	0	571	744	678
8	5	8	"stkP"	"67Cyt_TMH_D5"	0	572	448	380
8	6	8	"spr1584"	"83N_term_H5"	0	573	523	454
8	7	8	"pbp2A"	"53N_term_L5"	0	574	508	439
8	8	8	"pbp1b"	"47Cyt_TMH_P5"	0	575	510	442
8	9	8	"pcpA"	"62N_term_wCS_D9"	0	576	104	38
