# Supplementary material for: Data in support of proteomic analysis of pneumococcal pediatric clinical isolates to construct a protein array
Source: Data Brief. 2016 Feb 5;6:917–22. doi: 10.1016/j.dib.2016.01.057 (PMC4758182; doi:10.1016/j.dib.2016.01.057)
Supplement: Supplementary file 4 — Supplementary material [file mmc4.zip › Protein array raw data/IgG/P1_S15bis_IgG-Cy3.txt]

ATF	1.0
31	9    
"Type=GenePix Export 3"
"DateTime=2014/03/25 14:06:55"
"Settings=C:\Documents and Settings\Usuario\Escritorio\Datos Usuarios\Alfonso\Resultados ensayo\Marzo 2014\Escaneado_25-3-14\Suero 15bis\S15bis_IgG-Cy3.gps"
"GalFile=C:\Documents and Settings\Usuario\Escritorio\Datos Usuarios\Alfonso\Gals\Gal_Alfonso.2.gal"
"PixelSize=5"
"Wavelengths=n/a	532"
"ImageFiles=n/a	C:\Documents and Settings\Usuario\Escritorio\Datos Usuarios\Alfonso\Resultados ensayo\Marzo 2014\Escaneado_25-3-14\Suero 15bis\S15bis_IgG-Cy3.tif 1"
"NormalizationMethod=None"
"NormalizationFactors=n/a	1"
"JpegImage="
"StdDev=Type 1"
"RatioFormulations=W1/W2 (/532)"
"Barcode="
"BackgroundSubtraction=LocalFeature"
"ImageOrigin=0, 0"
"JpegOrigin=3150, 19515"
"Creator=GenePix Pro 4.1.1.4"
"Scanner=GenePix 4000B [92870]"
"FocusPosition=0"
"Temperature=27.21"
"LinesAveraged=1"
"Comment="
"PMTGain=n/a	400"
"ScanPower=n/a	100"
"LaserPower=n/a	3.52"
"LaserOnTime=n/a	42591"
"Filters=n/a	"
"ScanRegion=608,3852,3856,5262"
"Supplier=BioRobotics"
"ArrayerSoftwareName=TAS Application Suite (MicroGrid II)"
"ArrayerSoftwareVersion=2.2.2.5"
"Block"	"Column"	"Row"	"Name"	"ID"	"Flags"	"Index"	"F532 Median"	"F532 Median - B532"
1	1	1	"ABC_N/P"	"90Mult_M8"	0	1	234	123
1	2	1	"spr1221"	"99Mult_A12"	0	2	456	321
1	3	1	"spr1403"	"91Mult_E12"	0	3	465	333
1	4	1	"spr1496"	"92Mult_I12"	0	4	305	184
1	5	1	"ABC_NP"	"100Mult_M12"	0	5	856	736
1	6	1	"SP_0462"	"77CellW_A16"	0	6	706	581
1	7	1	"SP_0464"	"81CellW_E16"	0	7	473	347
1	8	1	"Buffer"	"Normaliz_I16"	0	8	123	9
1	9	1	"Buffer"	"Normaliz_M16"	0	9	119	2
1	1	2	"SP_0462"	"77CellW_A16"	0	10	743	634
1	2	2	"SP_0464"	"81CellW_E16"	-50	11	481	339
1	3	2	"fstH"	"84Mult_A4"	0	12	895	780
1	4	2	"comA"	"85Mult_E4"	0	13	339	233
1	5	2	"zmpB"	"86Mult_I4"	0	14	228	119
1	6	2	"spr0601"	"98Mult_M4"	0	15	411	269
1	7	2	"celB"	"87Mult_A8"	0	16	331	181
1	8	2	"iga"	"88Mult_E8"	0	17	740	637
1	9	2	"glnP"	"89Mult_I8"	0	18	214	101
1	1	3	"spr0601"	"98Mult_M4"	0	19	337	222
1	2	3	"celB"	"87Mult_A8"	0	20	236	121
1	3	3	"iga"	"88Mult_E8"	0	21	609	503
1	4	3	"glnP"	"89Mult_I8"	0	22	175	71
1	5	3	"ABC_N/P"	"90Mult_M8"	0	23	224	116
1	6	3	"spr1221"	"99Mult_A12"	0	24	381	264
1	7	3	"spr1403"	"91Mult_E12"	0	25	419	301
1	8	3	"spr1496"	"92Mult_I12"	0	26	251	140
1	9	3	"ABC_NP"	"100Mult_M12"	0	27	993	877
1	1	4	"spr1221"	"99Mult_A12"	0	28	483	349
1	2	4	"spr1403"	"91Mult_E12"	0	29	368	254
1	3	4	"spr1496"	"92Mult_I12"	0	30	231	129
1	4	4	"ABC_NP"	"100Mult_M12"	0	31	719	601
1	5	4	"SP_0462"	"77CellW_A16"	0	32	587	395
1	6	4	"SP_0464"	"81CellW_E16"	-50	33	317	135
1	7	4	"fstH"	"84Mult_A4"	0	34	922	775
1	8	4	"comA"	"85Mult_E4"	0	35	419	309
1	9	4	"zmpB"	"86Mult_I4"	0	36	270	153
1	1	5	"SP_0464"	"81CellW_E16"	0	37	576	436
1	2	5	"fstH"	"84Mult_A4"	0	38	914	797
1	3	5	"comA"	"85Mult_E4"	0	39	316	213
1	4	5	"zmpB"	"86Mult_I4"	0	40	194	83
1	5	5	"spr0601"	"98Mult_M4"	0	41	351	223
1	6	5	"celB"	"87Mult_A8"	-50	42	256	101
1	7	5	"iga"	"88Mult_E8"	0	43	579	450
1	8	5	"glnP"	"89Mult_I8"	0	44	189	76
1	9	5	"ABC_N/P"	"90Mult_M8"	0	45	289	165
1	1	6	"celB"	"87Mult_A8"	0	46	266	131
1	2	6	"iga"	"88Mult_E8"	0	47	682	570
1	3	6	"glnP"	"89Mult_I8"	0	48	191	88
1	4	6	"ABC_N/P"	"90Mult_M8"	0	49	227	118
1	5	6	"spr1221"	"99Mult_A12"	0	50	411	303
1	6	6	"spr1403"	"91Mult_E12"	0	51	404	289
1	7	6	"spr1496"	"92Mult_I12"	0	52	268	153
1	8	6	"ABC_NP"	"100Mult_M12"	0	53	939	822
1	9	6	"SP_0462"	"77CellW_A16"	0	54	936	802
1	1	7	"spr1403"	"91Mult_E12"	0	55	616	472
1	2	7	"spr1496"	"92Mult_I12"	0	56	267	159
1	3	7	"ABC_NP"	"100Mult_M12"	0	57	840	735
1	4	7	"SP_0462"	"77CellW_A16"	0	58	644	493
1	5	7	"SP_0464"	"81CellW_E16"	0	59	375	249
1	6	7	"fstH"	"84Mult_A4"	0	60	956	835
1	7	7	"comA"	"85Mult_E4"	0	61	467	356
1	8	7	"zmpB"	"86Mult_I4"	0	62	235	128
1	9	7	"spr0601"	"98Mult_M4"	0	63	415	292
1	1	8	"fstH"	"84Mult_A4"	0	64	1053	891
1	2	8	"comA"	"85Mult_E4"	0	65	522	398
1	3	8	"zmpB"	"86Mult_I4"	0	66	247	138
1	4	8	"spr0601"	"98Mult_M4"	0	67	418	293
1	5	8	"celB"	"87Mult_A8"	0	68	317	187
1	6	8	"iga"	"88Mult_E8"	0	69	826	703
1	7	8	"glnP"	"89Mult_I8"	0	70	210	93
1	8	8	"ABC_N/P"	"90Mult_M8"	0	71	270	155
1	9	8	"spr1221"	"99Mult_A12"	0	72	551	424
2	1	1	"lytB"	"31CellW_N8"	0	73	1076	953
2	2	1	"prtA"	"20CellW_B12"	0	74	2509	2368
2	3	1	"bgaA"	"43CellW_F12"	0	75	1434	1303
2	4	1	"nanA"	"46CellW_J12"	0	76	1451	1334
2	5	1	"spr1652/pfbA"	"25CellW_N12"	0	77	1228	1117
2	6	1	"nisP"	"39CellW_B16"	0	78	805	666
2	7	1	"spr1906"	"73CellW_F16"	0	79	879	759
2	8	1	"Buffer"	"Normaliz_J16"	0	80	331	221
2	9	1	"Buffer"	"Normaliz_N16"	0	81	172	52
2	1	2	"nisP"	"39CellW_B16"	0	82	1073	954
2	2	2	"spr1906"	"73CellW_F16"	0	83	1436	1115
2	3	2	"psrP"	"71CellW_B4"	0	84	1035	433
2	4	2	"pblB_nt"	"48CellW_F4"	0	85	428	58
2	5	2	"pblB_ct"	"49CellW_J4"	0	86	820	698
2	6	2	"spr0075/pfbB"	"24CellW_N4"	0	87	995	547
2	7	2	"pulA"	"19CellW_B8"	0	88	871	694
2	8	2	"hysA"	"51CellW_F8"	0	89	1939	1832
2	9	2	"spr0328"	"26CellW_J8"	0	90	1671	1557
2	1	3	"spr0075/pfbB"	"24CellW_N4"	0	91	2042	1918
2	2	3	"pulA"	"19CellW_B8"	0	92	1230	1099
2	3	3	"hysA"	"51CellW_F8"	0	93	1292	1112
2	4	3	"spr0328"	"26CellW_J8"	0	94	1219	567
2	5	3	"lytB"	"31CellW_N8"	0	95	779	508
2	6	3	"prtA"	"20CellW_B12"	0	96	1790	1150
2	7	3	"bgaA"	"43CellW_F12"	0	97	1218	589
2	8	3	"nanA"	"46CellW_J12"	0	98	1284	1116
2	9	3	"spr1652/pfbA"	"25CellW_N12"	0	99	1268	1152
2	1	4	"prtA"	"20CellW_B12"	0	100	2242	2125
2	2	4	"bgaA"	"43CellW_F12"	0	101	1360	931
2	3	4	"nanA"	"46CellW_J12"	0	102	1419	1211
2	4	4	"spr1652/pfbA"	"25CellW_N12"	0	103	1253	1062
2	5	4	"nisP"	"39CellW_B16"	0	104	942	713
2	6	4	"spr1906"	"73CellW_F16"	0	105	1109	807
2	7	4	"psrP"	"71CellW_B4"	0	106	1102	97
2	8	4	"pblB_nt"	"48CellW_F4"	0	107	564	-201
2	9	4	"pblB_ct"	"49CellW_J4"	0	108	1032	917
2	1	5	"spr1906"	"73CellW_F16"	0	109	673	557
2	2	5	"psrP"	"71CellW_B4"	0	110	951	373
2	3	5	"pblB_nt"	"48CellW_F4"	0	111	650	171
2	4	5	"pblB_ct"	"49CellW_J4"	0	112	891	726
2	5	5	"spr0075/pfbB"	"24CellW_N4"	0	113	1667	889
2	6	5	"pulA"	"19CellW_B8"	0	114	1129	827
2	7	5	"hysA"	"51CellW_F8"	0	115	1468	1068
2	8	5	"spr0328"	"26CellW_J8"	0	116	1136	348
2	9	5	"lytB"	"31CellW_N8"	0	117	961	829
2	1	6	"pulA"	"19CellW_B8"	0	118	1433	1318
2	2	6	"hysA"	"51CellW_F8"	0	119	1409	642
2	3	6	"spr0328"	"26CellW_J8"	0	120	1387	1109
2	4	6	"lytB"	"31CellW_N8"	0	121	926	791
2	5	6	"prtA"	"20CellW_B12"	0	122	2131	1831
2	6	6	"bgaA"	"43CellW_F12"	0	123	1468	806
2	7	6	"nanA"	"46CellW_J12"	0	124	1363	1033
2	8	6	"spr1652/pfbA"	"25CellW_N12"	0	125	1255	1087
2	9	6	"nisP"	"39CellW_B16"	0	126	1051	921
2	1	7	"bgaA"	"43CellW_F12"	0	127	1105	973
2	2	7	"nanA"	"46CellW_J12"	0	128	1437	1074
2	3	7	"spr1652/pfbA"	"25CellW_N12"	0	129	1223	1089
2	4	7	"nisP"	"39CellW_B16"	0	130	926	571
2	5	7	"spr1906"	"73CellW_F16"	0	131	915	621
2	6	7	"psrP"	"71CellW_B4"	0	132	1081	212
2	7	7	"pblB_nt"	"48CellW_F4"	0	133	873	-9
2	8	7	"pblB_ct"	"49CellW_J4"	0	134	816	579
2	9	7	"spr0075/pfbB"	"24CellW_N4"	0	135	2296	2166
2	1	8	"psrP"	"71CellW_B4"	0	136	803	672
2	2	8	"pblB_nt"	"48CellW_F4"	0	137	427	287
2	3	8	"pblB_ct"	"49CellW_J4"	0	138	967	841
2	4	8	"spr0075/pfbB"	"24CellW_N4"	0	139	1248	1097
2	5	8	"pulA"	"19CellW_B8"	0	140	1073	943
2	6	8	"hysA"	"51CellW_F8"	0	141	1553	1428
2	7	8	"spr0328"	"26CellW_J8"	0	142	1238	1094
2	8	8	"lytB"	"31CellW_N8"	0	143	1059	921
2	9	8	"prtA"	"20CellW_B12"	0	144	2886	2762
3	1	1	"nanB"	"58Secret_O8"	0	145	3551	3453
3	2	1	"spr1875"	"7Secret_C12"	0	146	1754	1663
3	3	1	"galU"	"21Secret_G12"	0	147	2096	2008
3	4	1	"cbpA"	"5Secret_K12"	0	148	2292	2204
3	5	1	"gsp_781"	"2Secret_O12"	0	149	3835	3751
3	6	1	"Control_1"	"C16"	0	150	991	907
3	7	1	"Control_2"	"G16"	0	151	227	142
3	8	1	"Buffer"	"Normaliz_K16"	0	152	1174	1090
3	9	1	"Buffer"	"Normaliz_O16"	0	153	721	631
3	1	2	"Control_1"	"C16"	0	154	1152	1058
3	2	2	"Control_2"	"G16"	0	155	195	107
3	3	2	"bloodAB"	"59Secret_C4"	0	156	1288	1201
3	4	2	"strH"	"32Secret_G4"	0	157	1107	1019
3	5	2	"lysM"	"50Secret_K4"	0	158	1790	1703
3	6	2	"lytB"	"63Secret_O4"	0	159	1008	921
3	7	2	"phtE"	"45Secret_C8"	0	160	1599	1508
3	8	2	"spr0931"	"36Secret_G8"	0	161	1372	1282
3	9	2	"lytC"	"56Secret_K8"	0	162	1968	1877
3	1	3	"lytB"	"63Secret_O4"	0	163	1013	921
3	2	3	"phtE"	"45Secret_C8"	0	164	1539	1449
3	3	3	"spr0931"	"36Secret_G8"	0	165	1650	1556
3	4	3	"lytC"	"56Secret_K8"	0	166	2415	2320
3	5	3	"nanB"	"58Secret_O8"	0	167	2704	2606
3	6	3	"spr1875"	"7Secret_C12"	0	168	1867	1762
3	7	3	"galU"	"21Secret_G12"	0	169	2088	1986
3	8	3	"cbpA"	"5Secret_K12"	0	170	2285	2188
3	9	3	"gsp_781"	"2Secret_O12"	0	171	3797	3706
3	1	4	"spr1875"	"7Secret_C12"	0	172	2010	1922
3	2	4	"galU"	"21Secret_G12"	0	173	1697	1610
3	3	4	"cbpA"	"5Secret_K12"	0	174	1928	1836
3	4	4	"gsp_781"	"2Secret_O12"	0	175	3519	3423
3	5	4	"Control_1"	"C16"	0	176	1473	1374
3	6	4	"Control_2"	"G16"	-50	177	199	91
3	7	4	"bloodAB"	"59Secret_C4"	0	178	1557	1447
3	8	4	"strH"	"32Secret_G4"	0	179	1118	1023
3	9	4	"lysM"	"50Secret_K4"	0	180	1873	1785
3	1	5	"Control_2"	"G16"	0	181	234	150
3	2	5	"bloodAB"	"59Secret_C4"	0	182	1269	1183
3	3	5	"strH"	"32Secret_G4"	0	183	1104	1015
3	4	5	"lysM"	"50Secret_K4"	0	184	1691	1599
3	5	5	"lytB"	"63Secret_O4"	0	185	1069	974
3	6	5	"phtE"	"45Secret_C8"	0	186	1582	1480
3	7	5	"spr0931"	"36Secret_G8"	0	187	1254	1135
3	8	5	"lytC"	"56Secret_K8"	0	188	1929	1834
3	9	5	"nanB"	"58Secret_O8"	0	189	3238	3154
3	1	6	"phtE"	"45Secret_C8"	0	190	1431	1344
3	2	6	"spr0931"	"36Secret_G8"	0	191	1231	1142
3	3	6	"lytC"	"56Secret_K8"	0	192	1860	1773
3	4	6	"nanB"	"58Secret_O8"	0	193	3036	2948
3	5	6	"spr1875"	"7Secret_C12"	0	194	2003	1907
3	6	6	"galU"	"21Secret_G12"	0	195	2348	2250
3	7	6	"cbpA"	"5Secret_K12"	0	196	2367	2262
3	8	6	"gsp_781"	"2Secret_O12"	0	197	3952	3861
3	9	6	"Control_1"	"C16"	0	198	838	752
3	1	7	"galU"	"21Secret_G12"	0	199	1973	1880
3	2	7	"cbpA"	"5Secret_K12"	0	200	2301	2214
3	3	7	"gsp_781"	"2Secret_O12"	0	201	3727	3644
3	4	7	"Control_1"	"C16"	0	202	937	852
3	5	7	"Control_2"	"G16"	0	203	273	184
3	6	7	"bloodAB"	"59Secret_C4"	0	204	1580	1487
3	7	7	"strH"	"32Secret_G4"	0	205	1212	1117
3	8	7	"lysM"	"50Secret_K4"	0	206	1908	1819
3	9	7	"lytB"	"63Secret_O4"	0	207	1089	1003
3	1	8	"bloodAB"	"59Secret_C4"	0	208	1552	1459
3	2	8	"strH"	"32Secret_G4"	0	209	1268	1179
3	3	8	"lysM"	"50Secret_K4"	0	210	1833	1747
3	4	8	"lytB"	"63Secret_O4"	0	211	1043	957
3	5	8	"phtE"	"45Secret_C8"	0	212	1549	1462
3	6	8	"spr0931"	"36Secret_G8"	0	213	1424	1333
3	7	8	"lytC"	"56Secret_K8"	0	214	2145	2051
3	8	8	"nanB"	"58Secret_O8"	0	215	3053	2963
3	9	8	"spr1875"	"7Secret_C12"	0	216	2441	2351
4	1	1	"Control_10"	"P8"	-50	217	144	32
4	2	1	"Control_11"	"D12"	0	218	233	118
4	3	1	"Control_12"	"H12"	0	219	899	792
4	4	1	"Buffer"	"Normaliz_L12"	-50	220	115	5
4	5	1	"Buffer"	"Normaliz_P12"	-50	221	109	-7
4	6	1	"Control+"	"Rango0.2_D16"	0	222	3623	3473
4	7	1	"Control+"	"Rango0.1_H16"	0	223	490	375
4	8	1	"Buffer"	"Normaliz_L16"	-50	224	115	2
4	9	1	"Buffer"	"Normaliz_P16"	-50	225	124	0
4	1	2	"Control+"	"Rango0.2_D16"	0	226	4075	3855
4	2	2	"Control+"	"Rango0.1_H16"	0	227	734	619
4	3	2	"Control_3"	"D4"	0	228	891	786
4	4	2	"Control_4"	"H4"	-50	229	118	11
4	5	2	"Control_5"	"L4"	-50	230	124	15
4	6	2	"Control_6"	"P4"	-50	231	114	-3
4	7	2	"Control_7"	"D8"	0	232	206	92
4	8	2	"Control_8"	"H8"	-50	233	110	-5
4	9	2	"Control_9"	"L8"	0	234	247	128
4	1	3	"Control_6"	"P4"	-50	235	110	-4
4	2	3	"Control_7"	"D8"	0	236	222	111
4	3	3	"Control_8"	"H8"	-50	237	115	7
4	4	3	"Control_9"	"L8"	-50	238	127	12
4	5	3	"Control_10"	"P8"	-50	239	221	99
4	6	3	"Control_11"	"D12"	0	240	223	101
4	7	3	"Control_12"	"H12"	0	241	917	795
4	8	3	"Buffer"	"Normaliz_L12"	-50	242	117	-2
4	9	3	"Buffer"	"Normaliz_P12"	-50	243	127	2
4	1	4	"Control_11"	"D12"	-50	244	1937	1801
4	2	4	"Control_12"	"H12"	-50	245	2108	1985
4	3	4	"Buffer"	"Normaliz_L12"	-50	246	115	6
4	4	4	"Buffer"	"Normaliz_P12"	-50	247	123	3
4	5	4	"Control+"	"Rango0.2_D16"	0	248	3885	3721
4	6	4	"Control+"	"Rango0.1_H16"	0	249	790	664
4	7	4	"Control_3"	"D4"	0	250	936	821
4	8	4	"Control_4"	"H4"	-50	251	117	2
4	9	4	"Control_5"	"L4"	0	252	198	74
4	1	5	"Control+"	"Rango0.1_H16"	-50	253	1757	1634
4	2	5	"Control_3"	"D4"	0	254	868	757
4	3	5	"Control_4"	"H4"	-50	255	116	8
4	4	5	"Control_5"	"L4"	0	256	240	128
4	5	5	"Control_6"	"P4"	-50	257	117	-1
4	6	5	"Control_7"	"D8"	0	258	214	94
4	7	5	"Control_8"	"H8"	-50	259	118	2
4	8	5	"Control_9"	"L8"	0	260	283	165
4	9	5	"Control_10"	"P8"	0	261	243	115
4	1	6	"Control_7"	"D8"	0	262	177	72
4	2	6	"Control_8"	"H8"	-50	263	107	2
4	3	6	"Control_9"	"L8"	0	264	343	234
4	4	6	"Control_10"	"P8"	0	265	223	101
4	5	6	"Control_11"	"D12"	0	266	239	116
4	6	6	"Control_12"	"H12"	0	267	1068	947
4	7	6	"Buffer"	"Normaliz_L12"	-50	268	129	6
4	8	6	"Buffer"	"Normaliz_P12"	-50	269	133	8
4	9	6	"Control+"	"Rango0.2_D16"	0	270	3812	3686
4	1	7	"Control_12"	"H12"	0	271	744	638
4	2	7	"Buffer"	"Normaliz_L12"	-50	272	114	7
4	3	7	"Buffer"	"Normaliz_P12"	-50	273	117	5
4	4	7	"Control+"	"Rango0.2_D16"	0	274	4372	4232
4	5	7	"Control+"	"Rango0.1_H16"	0	275	682	557
4	6	7	"Control_3"	"D4"	0	276	950	837
4	7	7	"Control_4"	"H4"	-50	277	124	4
4	8	7	"Control_5"	"L4"	0	278	196	70
4	9	7	"Control_6"	"P4"	-50	279	125	0
4	1	8	"Control_3"	"D4"	0	280	990	884
4	2	8	"Control_4"	"H4"	-50	281	113	6
4	3	8	"Control_5"	"L4"	0	282	141	29
4	4	8	"Control_6"	"P4"	0	283	125	13
4	5	8	"Control_7"	"D8"	0	284	206	91
4	6	8	"Control_8"	"H8"	-50	285	116	-1
4	7	8	"Control_9"	"L8"	0	286	335	213
4	8	8	"Control_10"	"P8"	0	287	242	111
4	9	8	"Control_11"	"D12"	0	288	223	97
5	1	1	"GADPH"	"68Cyt_M7"	0	289	1882	1762
5	2	1	"abc_sbp_2"	"30Lip_A11"	0	290	1947	1840
5	3	1	"abc_sbp"	"29Lip_E11"	0	291	850	752
5	4	1	"spr0174"	"79Lip_I11"	0	292	612	516
5	5	1	"aliA"	"10Lip_M11"	0	293	893	796
5	6	1	"slrA"	"17Lip_A15"	0	294	1896	1787
5	7	1	"spr0747"	"37Lip_E15"	0	295	3823	3716
5	8	1	"Buffer"	"Normaliz_I15"	0	296	440	344
5	9	1	"Buffer"	"Normaliz_M15"	0	297	693	596
5	1	2	"slrA"	"17Lip_A15"	0	298	1360	1249
5	2	2	"spr0747"	"37Lip_E15"	0	299	3019	2909
5	3	2	"spxB"	"13Cyt_A3"	0	300	2599	2498
5	4	2	"clpP"	"66Cyt_E3"	0	301	1580	1489
5	5	2	"pavA"	"69Cyt_I3"	0	302	1271	1180
5	6	2	"eno"	"14Cyt_M3"	0	303	3941	3842
5	7	2	"PppA"	"70Cyt_A7"	0	304	1911	1810
5	8	2	"ply"	"11Cyt_E7"	0	305	10491	10398
5	9	2	"lytA"	"12Cyt_I7"	0	306	8665	8569
5	1	3	"eno"	"14Cyt_M3"	0	307	4160	4054
5	2	3	"PppA"	"70Cyt_A7"	0	308	1675	1572
5	3	3	"ply"	"11Cyt_E7"	0	309	9067	8972
5	4	3	"lytA"	"12Cyt_I7"	0	310	5707	5618
5	5	3	"GADPH"	"68Cyt_M7"	0	311	1633	1541
5	6	3	"abc_sbp_2"	"30Lip_A11"	0	312	1942	1839
5	7	3	"abc_sbp"	"29Lip_E11"	0	313	753	636
5	8	3	"spr0174"	"79Lip_I11"	0	314	807	704
5	9	3	"aliA"	"10Lip_M11"	0	315	971	872
5	1	4	"abc_sbp_2"	"30Lip_A11"	0	316	1783	1678
5	2	4	"abc_sbp"	"29Lip_E11"	0	317	688	594
5	3	4	"spr0174"	"79Lip_I11"	0	318	545	457
5	4	4	"aliA"	"10Lip_M11"	0	319	752	664
5	5	4	"slrA"	"17Lip_A15"	0	320	1105	1015
5	6	4	"spr0747"	"37Lip_E15"	0	321	2888	2776
5	7	4	"spxB"	"13Cyt_A3"	0	322	2498	2229
5	8	4	"clpP"	"66Cyt_E3"	0	323	1544	1435
5	9	4	"pavA"	"69Cyt_I3"	0	324	1460	1361
5	1	5	"spr0747"	"37Lip_E15"	0	325	3024	2913
5	2	5	"spxB"	"13Cyt_A3"	0	326	2585	2485
5	3	5	"clpP"	"66Cyt_E3"	0	327	1466	1378
5	4	5	"pavA"	"69Cyt_I3"	0	328	1138	1051
5	5	5	"eno"	"14Cyt_M3"	0	329	3733	3646
5	6	5	"PppA"	"70Cyt_A7"	0	330	1680	1586
5	7	5	"ply"	"11Cyt_E7"	0	331	9380	9278
5	8	5	"lytA"	"12Cyt_I7"	0	332	6493	6396
5	9	5	"GADPH"	"68Cyt_M7"	0	333	2119	2024
5	1	6	"PppA"	"70Cyt_A7"	0	334	1839	1729
5	2	6	"ply"	"11Cyt_E7"	0	335	9645	9548
5	3	6	"lytA"	"12Cyt_I7"	0	336	6199	6111
5	4	6	"GADPH"	"68Cyt_M7"	0	337	1667	1579
5	5	6	"abc_sbp_2"	"30Lip_A11"	0	338	1466	1377
5	6	6	"abc_sbp"	"29Lip_E11"	0	339	645	552
5	7	6	"spr0174"	"79Lip_I11"	0	340	559	462
5	8	6	"aliA"	"10Lip_M11"	0	341	833	740
5	9	6	"slrA"	"17Lip_A15"	0	342	1427	1332
5	1	7	"abc_sbp"	"29Lip_E11"	0	343	863	757
5	2	7	"spr0174"	"79Lip_I11"	0	344	584	487
5	3	7	"aliA"	"10Lip_M11"	0	345	768	677
5	4	7	"slrA"	"17Lip_A15"	0	346	1584	1490
5	5	7	"spr0747"	"37Lip_E15"	0	347	3435	3341
5	6	7	"spxB"	"13Cyt_A3"	0	348	1741	1645
5	7	7	"clpP"	"66Cyt_E3"	0	349	1678	1583
5	8	7	"pavA"	"69Cyt_I3"	0	350	1355	1265
5	9	7	"eno"	"14Cyt_M3"	0	351	4093	4001
5	1	8	"spxB"	"13Cyt_A3"	0	352	1802	1687
5	2	8	"clpP"	"66Cyt_E3"	0	353	1823	1715
5	3	8	"pavA"	"69Cyt_I3"	0	354	1242	1140
5	4	8	"eno"	"14Cyt_M3"	0	355	4262	4162
5	5	8	"PppA"	"70Cyt_A7"	0	356	1733	1636
5	6	8	"ply"	"11Cyt_E7"	0	357	10051	9958
5	7	8	"lytA"	"12Cyt_I7"	0	358	7007	6915
5	8	8	"GADPH"	"68Cyt_M7"	0	359	1955	1864
5	9	8	"abc_sbp_2"	"30Lip_A11"	0	360	2328	2235
6	1	1	"psaA"	"6Lip_N7"	0	361	4378	4271
6	2	1	"ABC_SBP"	"57Lip_B11"	0	362	6508	6397
6	3	1	"ABC_SBP"	"52Lip_F11"	0	363	2667	2563
6	4	1	"piuA"	"18Lip_J11"	0	364	1700	1598
6	5	1	"amiA"	"3Lip_N11"	0	365	1400	1298
6	6	1	"msmE"	"78Lip_B15"	0	366	2975	2851
6	7	1	"MalX"	"22Lip_F15"	0	367	3158	3036
6	8	1	"Buffer"	"Normaliz_J15"	0	368	682	576
6	9	1	"Buffer"	"Normaliz_N15"	0	369	631	531
6	1	2	"msmE"	"78Lip_B15"	0	370	4036	3933
6	2	2	"MalX"	"22Lip_F15"	0	371	1956	1837
6	3	2	"prsA_ppmA"	"16Lip_B3"	0	372	1674	1560
6	4	2	"lmb"	"33Lip_F3"	0	373	2097	1981
6	5	2	"piaA"	"15Lip_J3"	0	374	3034	2925
6	6	2	"phtA"	"55Lip_N3"	0	375	4766	4648
6	7	2	"glnH"	"28Lip_B7"	0	376	3108	2986
6	8	2	"pstS"	"80Lip_F7"	0	377	1491	1385
6	9	2	"aliB"	"1Lip_J7"	0	378	1506	1408
6	1	3	"phtA"	"55Lip_N3"	0	379	4721	4618
6	2	3	"glnH"	"28Lip_B7"	0	380	2816	2711
6	3	3	"pstS"	"80Lip_F7"	0	381	1218	1113
6	4	3	"aliB"	"1Lip_J7"	0	382	1159	1020
6	5	3	"psaA"	"6Lip_N7"	0	383	3509	3369
6	6	3	"ABC_SBP"	"57Lip_B11"	0	384	5242	5112
6	7	3	"ABC_SBP"	"52Lip_F11"	0	385	2338	2207
6	8	3	"piuA"	"18Lip_J11"	0	386	1732	1624
6	9	3	"amiA"	"3Lip_N11"	0	387	1583	1482
6	1	4	"ABC_SBP"	"57Lip_B11"	0	388	6324	6194
6	2	4	"ABC_SBP"	"52Lip_F11"	0	389	2225	2101
6	3	4	"piuA"	"18Lip_J11"	0	390	1517	1415
6	4	4	"amiA"	"3Lip_N11"	0	391	1283	1169
6	5	4	"msmE"	"78Lip_B15"	0	392	3965	3845
6	6	4	"MalX"	"22Lip_F15"	0	393	2931	2764
6	7	4	"prsA_ppmA"	"16Lip_B3"	0	394	1775	1574
6	8	4	"lmb"	"33Lip_F3"	0	395	2172	2040
6	9	4	"piaA"	"15Lip_J3"	0	396	3608	3502
6	1	5	"MalX"	"22Lip_F15"	0	397	1987	1877
6	2	5	"prsA_ppmA"	"16Lip_B3"	0	398	1617	1490
6	3	5	"lmb"	"33Lip_F3"	0	399	1965	1859
6	4	5	"piaA"	"15Lip_J3"	0	400	2630	2529
6	5	5	"phtA"	"55Lip_N3"	0	401	4291	4187
6	6	5	"glnH"	"28Lip_B7"	0	402	2536	2428
6	7	5	"pstS"	"80Lip_F7"	0	403	1312	1197
6	8	5	"aliB"	"1Lip_J7"	0	404	1339	1224
6	9	5	"psaA"	"6Lip_N7"	0	405	4387	4275
6	1	6	"glnH"	"28Lip_B7"	0	406	3213	3117
6	2	6	"pstS"	"80Lip_F7"	0	407	1213	1114
6	3	6	"aliB"	"1Lip_J7"	0	408	1131	1033
6	4	6	"psaA"	"6Lip_N7"	0	409	3306	3200
6	5	6	"ABC_SBP"	"57Lip_B11"	0	410	5262	5148
6	6	6	"ABC_SBP"	"52Lip_F11"	0	411	2064	1955
6	7	6	"piuA"	"18Lip_J11"	0	412	1499	1393
6	8	6	"amiA"	"3Lip_N11"	0	413	1439	1343
6	9	6	"msmE"	"78Lip_B15"	0	414	2166	2054
6	1	7	"ABC_SBP"	"52Lip_F11"	0	415	2685	2588
6	2	7	"piuA"	"18Lip_J11"	0	416	1566	1471
6	3	7	"amiA"	"3Lip_N11"	0	417	1278	1179
6	4	7	"msmE"	"78Lip_B15"	0	418	2770	2645
6	5	7	"MalX"	"22Lip_F15"	0	419	1837	1720
6	6	7	"prsA_ppmA"	"16Lip_B3"	0	420	1565	1462
6	7	7	"lmb"	"33Lip_F3"	0	421	1993	1885
6	8	7	"piaA"	"15Lip_J3"	0	422	3022	2905
6	9	7	"phtA"	"55Lip_N3"	0	423	4992	4875
6	1	8	"prsA_ppmA"	"16Lip_B3"	0	424	1233	1133
6	2	8	"lmb"	"33Lip_F3"	0	425	2213	2112
6	3	8	"piaA"	"15Lip_J3"	0	426	2919	2825
6	4	8	"phtA"	"55Lip_N3"	0	427	4410	4312
6	5	8	"glnH"	"28Lip_B7"	0	428	2811	2713
6	6	8	"pstS"	"80Lip_F7"	0	429	1195	1102
6	7	8	"aliB"	"1Lip_J7"	0	430	1191	1097
6	8	8	"psaA"	"6Lip_N7"	0	431	4014	3916
6	9	8	"ABC_SBP"	"57Lip_B11"	0	432	7357	7253
7	1	1	"cbpF"	"74N_term_wCS_O7"	0	433	2060	1936
7	2	1	"spr0693"	"34N_term_C11"	0	434	1205	1107
7	3	1	"ezrA"	"75N_term_G11"	0	435	970	867
7	4	1	"pepXP"	"72N_term_K11"	0	436	1135	1021
7	5	1	"phtD"	"44N_term_O11"	0	437	1039	924
7	6	1	"phpA"	"27N_term_C15"	0	438	2927	2804
7	7	1	"srtA"	"64N_term_wCS_G15"	0	439	1811	1700
7	8	1	"Buffer"	"Normaliz_K15"	0	440	121	25
7	9	1	"Buffer"	"Normaliz_O15"	0	441	653	555
7	1	2	"phpA"	"27N_term_C15"	0	442	2764	2642
7	2	2	"srtA"	"64N_term_wCS_G15"	0	443	1189	1065
7	3	2	"adcA"	"23Lip_C3"	0	444	788	682
7	4	2	"sp_2093"	"76N_term_G3"	0	445	500	383
7	5	2	"comB"	"54N_term_K3"	0	446	442	228
7	6	2	"pspA"	"4N_term_O3"	0	447	2175	1269
7	7	2	"pbpX"	"41N_term_C7"	0	448	1642	922
7	8	2	"pbpA"	"9N_term_G7"	0	449	552	448
7	9	2	"spr0334"	"42Cyt_TMH_K7"	0	450	1096	999
7	1	3	"pspA"	"4N_term_O3"	0	451	1393	1263
7	2	3	"pbpX"	"41N_term_C7"	0	452	959	839
7	3	3	"pbpA"	"9N_term_G7"	0	453	472	355
7	4	3	"spr0334"	"42Cyt_TMH_K7"	0	454	860	485
7	5	3	"cbpF"	"74N_term_wCS_O7"	0	455	1438	1156
7	6	3	"spr0693"	"34N_term_C11"	0	456	1031	387
7	7	3	"ezrA"	"75N_term_G11"	0	457	993	374
7	8	3	"pepXP"	"72N_term_K11"	0	458	949	798
7	9	3	"phtD"	"44N_term_O11"	0	459	1273	1173
7	1	4	"spr0693"	"34N_term_C11"	0	460	1389	1216
7	2	4	"ezrA"	"75N_term_G11"	0	461	687	507
7	3	4	"pepXP"	"72N_term_K11"	0	462	753	648
7	4	4	"phtD"	"44N_term_O11"	0	463	1114	723
7	5	4	"phpA"	"27N_term_C15"	0	464	2331	2160
7	6	4	"srtA"	"64N_term_wCS_G15"	0	465	973	481
7	7	4	"adcA"	"23Lip_C3"	0	466	939	314
7	8	4	"sp_2093"	"76N_term_G3"	0	467	528	259
7	9	4	"comB"	"54N_term_K3"	0	468	539	440
7	1	5	"srtA"	"64N_term_wCS_G15"	0	469	1319	1192
7	2	5	"adcA"	"23Lip_C3"	0	470	683	571
7	3	5	"sp_2093"	"76N_term_G3"	0	471	455	363
7	4	5	"comB"	"54N_term_K3"	0	472	491	384
7	5	5	"pspA"	"4N_term_O3"	0	473	1209	1091
7	6	5	"pbpX"	"41N_term_C7"	0	474	952	854
7	7	5	"pbpA"	"9N_term_G7"	0	475	376	-55
7	8	5	"spr0334"	"42Cyt_TMH_K7"	0	476	833	287
7	9	5	"cbpF"	"74N_term_wCS_O7"	0	477	2046	1931
7	1	6	"pbpX"	"41N_term_C7"	0	478	1024	898
7	2	6	"pbpA"	"9N_term_G7"	0	479	553	409
7	3	6	"spr0334"	"42Cyt_TMH_K7"	0	480	705	569
7	4	6	"cbpF"	"74N_term_wCS_O7"	0	481	1425	794
7	5	6	"spr0693"	"34N_term_C11"	0	482	1233	964
7	6	6	"ezrA"	"75N_term_G11"	0	483	1010	904
7	7	6	"pepXP"	"72N_term_K11"	0	484	969	836
7	8	6	"phtD"	"44N_term_O11"	0	485	905	776
7	9	6	"phpA"	"27N_term_C15"	0	486	2808	2701
7	1	7	"ezrA"	"75N_term_G11"	0	487	852	734
7	2	7	"pepXP"	"72N_term_K11"	0	488	777	667
7	3	7	"phtD"	"44N_term_O11"	0	489	797	681
7	4	7	"phpA"	"27N_term_C15"	0	490	2391	1745
7	5	7	"srtA"	"64N_term_wCS_G15"	0	491	1454	1107
7	6	7	"adcA"	"23Lip_C3"	0	492	657	240
7	7	7	"sp_2093"	"76N_term_G3"	0	493	464	188
7	8	7	"comB"	"54N_term_K3"	0	494	462	364
7	9	7	"pspA"	"4N_term_O3"	0	495	1497	1400
7	1	8	"adcA"	"23Lip_C3"	0	496	781	666
7	2	8	"sp_2093"	"76N_term_G3"	0	497	554	446
7	3	8	"comB"	"54N_term_K3"	0	498	459	356
7	4	8	"pspA"	"4N_term_O3"	0	499	1178	1077
7	5	8	"pbpX"	"41N_term_C7"	0	500	1010	891
7	6	8	"pbpA"	"9N_term_G7"	0	501	364	215
7	7	8	"spr0334"	"42Cyt_TMH_K7"	0	502	815	705
7	8	8	"cbpF"	"74N_term_wCS_O7"	0	503	658	553
7	9	8	"spr0693"	"34N_term_C11"	0	504	1320	1219
8	1	1	"pbp1b"	"47Cyt_TMH_P7"	0	505	1674	1566
8	2	1	"pcpA"	"62N_term_wCS_D11"	0	506	296	185
8	3	1	"sphtra"	"8N_term_H11"	0	507	151	50
8	4	1	"cps4C"	"97Mult_L11"	0	508	465	349
8	5	1	"rrgB"	"95Mult_P11"	0	509	243	130
8	6	1	"TMP"	"96Mult_D15"	0	510	594	480
8	7	1	"LambdaSa04"	"94Mult_H15"	0	511	296	179
8	8	1	"Buffer"	"Normaliz_L15"	0	512	2077	1976
8	9	1	"Buffer"	"Normaliz_P15"	0	513	798	688
8	1	2	"TMP"	"96Mult_D15"	0	514	1146	1044
8	2	2	"LambdaSa04"	"94Mult_H15"	0	515	194	80
8	3	2	"potD"	"65N_term_D3"	0	516	1790	1685
8	4	2	"pgdA"	"40N_term_H3"	0	517	2304	2065
8	5	2	"spr1370"	"38Cyt_TMH_L3"	0	518	1717	1447
8	6	2	"spr1418"	"82N_term_P3"	0	519	1932	1586
8	7	2	"stkP"	"67Cyt_TMH_D7"	0	520	1400	1121
8	8	2	"spr1584"	"83N_term_H7"	0	521	1651	1555
8	9	2	"pbp2A"	"53N_term_L7"	0	522	1941	1841
8	1	3	"spr1418"	"82N_term_P3"	0	523	1647	1546
8	2	3	"stkP"	"67Cyt_TMH_D7"	0	524	1161	985
8	3	3	"spr1584"	"83N_term_H7"	0	525	1535	1408
8	4	3	"pbp2A"	"53N_term_L7"	0	526	1408	1242
8	5	3	"pbp1b"	"47Cyt_TMH_P7"	0	527	1263	657
8	6	3	"pcpA"	"62N_term_wCS_D11"	0	528	407	-68
8	7	3	"sphtra"	"8N_term_H11"	0	529	378	8
8	8	3	"cps4C"	"97Mult_L11"	0	530	506	389
8	9	3	"rrgB"	"95Mult_P11"	0	531	226	119
8	1	4	"pcpA"	"62N_term_wCS_D11"	0	532	580	473
8	2	4	"sphtra"	"8N_term_H11"	0	533	685	262
8	3	4	"cps4C"	"97Mult_L11"	0	534	466	353
8	4	4	"rrgB"	"95Mult_P11"	0	535	187	-12
8	5	4	"TMP"	"96Mult_D15"	0	536	799	672
8	6	4	"LambdaSa04"	"94Mult_H15"	0	537	475	312
8	7	4	"potD"	"65N_term_D3"	0	538	1412	961
8	8	4	"pgdA"	"40N_term_H3"	0	539	1623	1460
8	9	4	"spr1370"	"38Cyt_TMH_L3"	0	540	2071	1955
8	1	5	"LambdaSa04"	"94Mult_H15"	0	541	567	471
8	2	5	"potD"	"65N_term_D3"	0	542	1242	1147
8	3	5	"pgdA"	"40N_term_H3"	0	543	1989	1899
8	4	5	"spr1370"	"38Cyt_TMH_L3"	0	544	1697	1480
8	5	5	"spr1418"	"82N_term_P3"	0	545	2144	1986
8	6	5	"stkP"	"67Cyt_TMH_D7"	0	546	1217	1116
8	7	5	"spr1584"	"83N_term_H7"	0	547	1267	1149
8	8	5	"pbp2A"	"53N_term_L7"	0	548	1751	1634
8	9	5	"pbp1b"	"47Cyt_TMH_P7"	0	549	2178	2054
8	1	6	"stkP"	"67Cyt_TMH_D7"	0	550	1137	1038
8	2	6	"spr1584"	"83N_term_H7"	0	551	1333	1229
8	3	6	"pbp2A"	"53N_term_L7"	0	552	1434	1342
8	4	6	"pbp1b"	"47Cyt_TMH_P7"	0	553	1243	692
8	5	6	"pcpA"	"62N_term_wCS_D11"	0	554	200	16
8	6	6	"sphtra"	"8N_term_H11"	0	555	210	106
8	7	6	"cps4C"	"97Mult_L11"	0	556	358	262
8	8	6	"rrgB"	"95Mult_P11"	0	557	194	93
8	9	6	"TMP"	"96Mult_D15"	0	558	765	637
8	1	7	"sphtra"	"8N_term_H11"	0	559	538	427
8	2	7	"cps4C"	"97Mult_L11"	0	560	529	386
8	3	7	"rrgB"	"95Mult_P11"	0	561	175	81
8	4	7	"TMP"	"96Mult_D15"	0	562	681	570
8	5	7	"LambdaSa04"	"94Mult_H15"	0	563	162	57
8	6	7	"potD"	"65N_term_D3"	0	564	1379	1277
8	7	7	"pgdA"	"40N_term_H3"	0	565	2044	1938
8	8	7	"spr1370"	"38Cyt_TMH_L3"	0	566	2096	1982
8	9	7	"spr1418"	"82N_term_P3"	0	567	2386	2255
8	1	8	"potD"	"65N_term_D3"	0	568	1614	1518
8	2	8	"pgdA"	"40N_term_H3"	0	569	2200	2108
8	3	8	"spr1370"	"38Cyt_TMH_L3"	0	570	2012	1924
8	4	8	"spr1418"	"82N_term_P3"	0	571	2167	2077
8	5	8	"stkP"	"67Cyt_TMH_D7"	0	572	1397	1305
8	6	8	"spr1584"	"83N_term_H7"	0	573	1769	1670
8	7	8	"pbp2A"	"53N_term_L7"	0	574	1905	1795
8	8	8	"pbp1b"	"47Cyt_TMH_P7"	0	575	2326	2197
8	9	8	"pcpA"	"62N_term_wCS_D11"	0	576	402	261
