# Supplementary material for: Data in support of proteomic analysis of pneumococcal pediatric clinical isolates to construct a protein array
Source: Data Brief. 2016 Feb 5;6:917–22. doi: 10.1016/j.dib.2016.01.057 (PMC4758182; doi:10.1016/j.dib.2016.01.057)
Supplement: Supplementary file 4 — Supplementary material [file mmc4.zip › Protein array raw data/IgG/P1_S17_IgG-Cy3.txt]

ATF	1.0
31	9    
"Type=GenePix Export 3"
"DateTime=2014/01/14 14:14:11"
"Settings=C:\Documents and Settings\Usuario\Escritorio\Datos Usuarios\Alfonso\Escaneado_14-1-14\Suero 17\S17_IgG-Cy3.gps"
"GalFile=C:\Documents and Settings\Usuario\Escritorio\Datos Usuarios\Alfonso\Gals\Gal_Alfonso.2.gal"
"PixelSize=5"
"Wavelengths=n/a	532"
"ImageFiles=n/a	C:\Documents and Settings\Usuario\Escritorio\Datos Usuarios\Alfonso\Escaneado_14-1-14\Suero 17\S17_IgG-Cy3.tif 1"
"NormalizationMethod=None"
"NormalizationFactors=n/a	1"
"JpegImage="
"StdDev=Type 1"
"RatioFormulations=W1/W2 (/532)"
"Barcode="
"BackgroundSubtraction=LocalFeature"
"ImageOrigin=0, 0"
"JpegOrigin=3335, 2125"
"Creator=GenePix Pro 4.1.1.4"
"Scanner=GenePix 4000B [92870]"
"FocusPosition=0"
"Temperature=26.45"
"LinesAveraged=1"
"Comment="
"PMTGain=n/a	400"
"ScanPower=n/a	100"
"LaserPower=n/a	3.53"
"LaserOnTime=n/a	41982"
"Filters=n/a	"
"ScanRegion=584,320,3896,1848"
"Supplier=BioRobotics"
"ArrayerSoftwareName=TAS Application Suite (MicroGrid II)"
"ArrayerSoftwareVersion=2.2.2.5"
"Block"	"Column"	"Row"	"Name"	"ID"	"Flags"	"Index"	"F532 Median"	"F532 Median - B532"
1	1	1	"ABC_N/P"	"90Mult_M8"	0	1	443	338
1	2	1	"spr1221"	"99Mult_A12"	0	2	667	568
1	3	1	"spr1403"	"91Mult_E12"	0	3	541	436
1	4	1	"spr1496"	"92Mult_I12"	0	4	290	188
1	5	1	"ABC_NP"	"100Mult_M12"	0	5	1266	1168
1	6	1	"SP_0462"	"77CellW_A16"	0	6	626	529
1	7	1	"SP_0464"	"81CellW_E16"	0	7	424	332
1	8	1	"Buffer"	"Normaliz_I16"	0	8	226	139
1	9	1	"Buffer"	"Normaliz_M16"	-50	9	103	19
1	1	2	"SP_0462"	"77CellW_A16"	0	10	923	809
1	2	2	"SP_0464"	"81CellW_E16"	0	11	301	202
1	3	2	"fstH"	"84Mult_A4"	0	12	1298	1192
1	4	2	"comA"	"85Mult_E4"	0	13	455	326
1	5	2	"zmpB"	"86Mult_I4"	0	14	349	195
1	6	2	"spr0601"	"98Mult_M4"	0	15	820	420
1	7	2	"celB"	"87Mult_A8"	0	16	323	183
1	8	2	"iga"	"88Mult_E8"	0	17	1145	1050
1	9	2	"glnP"	"89Mult_I8"	0	18	245	152
1	1	3	"spr0601"	"98Mult_M4"	0	19	591	448
1	2	3	"celB"	"87Mult_A8"	0	20	254	118
1	3	3	"iga"	"88Mult_E8"	0	21	989	878
1	4	3	"glnP"	"89Mult_I8"	0	22	205	84
1	5	3	"ABC_N/P"	"90Mult_M8"	0	23	308	184
1	6	3	"spr1221"	"99Mult_A12"	0	24	615	437
1	7	3	"spr1403"	"91Mult_E12"	0	25	404	267
1	8	3	"spr1496"	"92Mult_I12"	0	26	271	171
1	9	3	"ABC_NP"	"100Mult_M12"	0	27	1486	1391
1	1	4	"spr1221"	"99Mult_A12"	0	28	599	467
1	2	4	"spr1403"	"91Mult_E12"	0	29	401	273
1	3	4	"spr1496"	"92Mult_I12"	0	30	240	120
1	4	4	"ABC_NP"	"100Mult_M12"	0	31	1103	972
1	5	4	"SP_0462"	"77CellW_A16"	0	32	603	475
1	6	4	"SP_0464"	"81CellW_E16"	0	33	592	468
1	7	4	"fstH"	"84Mult_A4"	0	34	1349	1237
1	8	4	"comA"	"85Mult_E4"	0	35	468	372
1	9	4	"zmpB"	"86Mult_I4"	0	36	326	231
1	1	5	"SP_0464"	"81CellW_E16"	0	37	373	243
1	2	5	"fstH"	"84Mult_A4"	0	38	1421	1300
1	3	5	"comA"	"85Mult_E4"	0	39	402	284
1	4	5	"zmpB"	"86Mult_I4"	0	40	262	116
1	5	5	"spr0601"	"98Mult_M4"	-50	41	730	426
1	6	5	"celB"	"87Mult_A8"	0	42	250	110
1	7	5	"iga"	"88Mult_E8"	0	43	1061	948
1	8	5	"glnP"	"89Mult_I8"	0	44	187	91
1	9	5	"ABC_N/P"	"90Mult_M8"	0	45	335	242
1	1	6	"celB"	"87Mult_A8"	0	46	292	156
1	2	6	"iga"	"88Mult_E8"	0	47	1010	880
1	3	6	"glnP"	"89Mult_I8"	0	48	190	67
1	4	6	"ABC_N/P"	"90Mult_M8"	0	49	297	164
1	5	6	"spr1221"	"99Mult_A12"	0	50	591	248
1	6	6	"spr1403"	"91Mult_E12"	0	51	501	343
1	7	6	"spr1496"	"92Mult_I12"	0	52	252	138
1	8	6	"ABC_NP"	"100Mult_M12"	0	53	1431	1316
1	9	6	"SP_0462"	"77CellW_A16"	0	54	987	886
1	1	7	"spr1403"	"91Mult_E12"	0	55	591	465
1	2	7	"spr1496"	"92Mult_I12"	0	56	246	130
1	3	7	"ABC_NP"	"100Mult_M12"	0	57	1313	1185
1	4	7	"SP_0462"	"77CellW_A16"	0	58	762	621
1	5	7	"SP_0464"	"81CellW_E16"	-50	59	630	142
1	6	7	"fstH"	"84Mult_A4"	0	60	1394	1180
1	7	7	"comA"	"85Mult_E4"	0	61	453	332
1	8	7	"zmpB"	"86Mult_I4"	0	62	285	158
1	9	7	"spr0601"	"98Mult_M4"	0	63	759	655
1	1	8	"fstH"	"84Mult_A4"	0	64	1754	1626
1	2	8	"comA"	"85Mult_E4"	0	65	499	386
1	3	8	"zmpB"	"86Mult_I4"	0	66	273	154
1	4	8	"spr0601"	"98Mult_M4"	0	67	615	490
1	5	8	"celB"	"87Mult_A8"	0	68	252	125
1	6	8	"iga"	"88Mult_E8"	0	69	1180	1069
1	7	8	"glnP"	"89Mult_I8"	0	70	209	106
1	8	8	"ABC_N/P"	"90Mult_M8"	0	71	329	233
1	9	8	"spr1221"	"99Mult_A12"	0	72	809	717
2	1	1	"lytB"	"31CellW_N8"	0	73	1527	1438
2	2	1	"prtA"	"20CellW_B12"	0	74	17567	17469
2	3	1	"bgaA"	"43CellW_F12"	0	75	2471	2370
2	4	1	"nanA"	"46CellW_J12"	0	76	2745	2642
2	5	1	"spr1652/pfbA"	"25CellW_N12"	0	77	1863	1757
2	6	1	"nisP"	"39CellW_B16"	0	78	1730	1629
2	7	1	"spr1906"	"73CellW_F16"	0	79	865	771
2	8	1	"Buffer"	"Normaliz_J16"	-50	80	96	5
2	9	1	"Buffer"	"Normaliz_N16"	-50	81	102	10
2	1	2	"nisP"	"39CellW_B16"	0	82	1584	1498
2	2	2	"spr1906"	"73CellW_F16"	0	83	787	687
2	3	2	"psrP"	"71CellW_B4"	0	84	767	665
2	4	2	"pblB_nt"	"48CellW_F4"	0	85	790	682
2	5	2	"pblB_ct"	"49CellW_J4"	0	86	3118	3005
2	6	2	"spr0075/pfbB"	"24CellW_N4"	0	87	3199	3090
2	7	2	"pulA"	"19CellW_B8"	0	88	1933	1827
2	8	2	"hysA"	"51CellW_F8"	0	89	3867	3771
2	9	2	"spr0328"	"26CellW_J8"	0	90	3446	3346
2	1	3	"spr0075/pfbB"	"24CellW_N4"	0	91	3328	3242
2	2	3	"pulA"	"19CellW_B8"	0	92	1802	1707
2	3	3	"hysA"	"51CellW_F8"	0	93	4282	4186
2	4	3	"spr0328"	"26CellW_J8"	0	94	3671	3570
2	5	3	"lytB"	"31CellW_N8"	0	95	1241	1133
2	6	3	"prtA"	"20CellW_B12"	0	96	14862	14751
2	7	3	"bgaA"	"43CellW_F12"	0	97	2262	2149
2	8	3	"nanA"	"46CellW_J12"	0	98	2095	1990
2	9	3	"spr1652/pfbA"	"25CellW_N12"	0	99	1621	1517
2	1	4	"prtA"	"20CellW_B12"	0	100	16665	16576
2	2	4	"bgaA"	"43CellW_F12"	0	101	1919	1826
2	3	4	"nanA"	"46CellW_J12"	0	102	1963	1870
2	4	4	"spr1652/pfbA"	"25CellW_N12"	0	103	1429	1335
2	5	4	"nisP"	"39CellW_B16"	0	104	1540	1439
2	6	4	"spr1906"	"73CellW_F16"	0	105	853	744
2	7	4	"psrP"	"71CellW_B4"	0	106	870	761
2	8	4	"pblB_nt"	"48CellW_F4"	0	107	768	661
2	9	4	"pblB_ct"	"49CellW_J4"	0	108	2831	2726
2	1	5	"spr1906"	"73CellW_F16"	0	109	863	775
2	2	5	"psrP"	"71CellW_B4"	0	110	767	674
2	3	5	"pblB_nt"	"48CellW_F4"	0	111	602	508
2	4	5	"pblB_ct"	"49CellW_J4"	0	112	2446	2352
2	5	5	"spr0075/pfbB"	"24CellW_N4"	0	113	2807	2707
2	6	5	"pulA"	"19CellW_B8"	0	114	1922	1815
2	7	5	"hysA"	"51CellW_F8"	0	115	4088	3982
2	8	5	"spr0328"	"26CellW_J8"	0	116	3562	3457
2	9	5	"lytB"	"31CellW_N8"	0	117	1349	1245
2	1	6	"pulA"	"19CellW_B8"	0	118	2054	1969
2	2	6	"hysA"	"51CellW_F8"	0	119	4620	4528
2	3	6	"spr0328"	"26CellW_J8"	0	120	3411	3319
2	4	6	"lytB"	"31CellW_N8"	0	121	986	893
2	5	6	"prtA"	"20CellW_B12"	0	122	14881	14781
2	6	6	"bgaA"	"43CellW_F12"	0	123	1866	1760
2	7	6	"nanA"	"46CellW_J12"	0	124	2038	1931
2	8	6	"spr1652/pfbA"	"25CellW_N12"	0	125	1640	1536
2	9	6	"nisP"	"39CellW_B16"	0	126	1725	1622
2	1	7	"bgaA"	"43CellW_F12"	0	127	2166	2082
2	2	7	"nanA"	"46CellW_J12"	0	128	2062	1974
2	3	7	"spr1652/pfbA"	"25CellW_N12"	0	129	1483	1395
2	4	7	"nisP"	"39CellW_B16"	0	130	1314	1224
2	5	7	"spr1906"	"73CellW_F16"	0	131	723	629
2	6	7	"psrP"	"71CellW_B4"	0	132	767	670
2	7	7	"pblB_nt"	"48CellW_F4"	0	133	617	512
2	8	7	"pblB_ct"	"49CellW_J4"	0	134	2677	2572
2	9	7	"spr0075/pfbB"	"24CellW_N4"	0	135	3549	3444
2	1	8	"psrP"	"71CellW_B4"	0	136	873	787
2	2	8	"pblB_nt"	"48CellW_F4"	0	137	665	578
2	3	8	"pblB_ct"	"49CellW_J4"	0	138	2500	2414
2	4	8	"spr0075/pfbB"	"24CellW_N4"	0	139	2962	2875
2	5	8	"pulA"	"19CellW_B8"	0	140	1830	1742
2	6	8	"hysA"	"51CellW_F8"	0	141	4087	3998
2	7	8	"spr0328"	"26CellW_J8"	0	142	3567	3473
2	8	8	"lytB"	"31CellW_N8"	0	143	1328	1232
2	9	8	"prtA"	"20CellW_B12"	0	144	14568	14465
3	1	1	"nanB"	"58Secret_O8"	0	145	3057	2977
3	2	1	"spr1875"	"7Secret_C12"	0	146	3517	3429
3	3	1	"galU"	"21Secret_G12"	0	147	3083	2987
3	4	1	"cbpA"	"5Secret_K12"	0	148	15322	15215
3	5	1	"gsp_781"	"2Secret_O12"	0	149	39296	39178
3	6	1	"Control_1"	"C16"	0	150	1990	1896
3	7	1	"Control_2"	"G16"	0	151	144	60
3	8	1	"Buffer"	"Normaliz_K16"	0	152	140	59
3	9	1	"Buffer"	"Normaliz_O16"	-50	153	93	9
3	1	2	"Control_1"	"C16"	0	154	1482	1394
3	2	2	"Control_2"	"G16"	-50	155	114	12
3	3	2	"bloodAB"	"59Secret_C4"	0	156	2139	2031
3	4	2	"strH"	"32Secret_G4"	0	157	1447	1327
3	5	2	"lysM"	"50Secret_K4"	0	158	4484	4336
3	6	2	"lytB"	"63Secret_O4"	0	159	2176	2062
3	7	2	"phtE"	"45Secret_C8"	0	160	7492	7394
3	8	2	"spr0931"	"36Secret_G8"	0	161	1944	1851
3	9	2	"lytC"	"56Secret_K8"	0	162	3198	3104
3	1	3	"lytB"	"63Secret_O4"	0	163	1549	1462
3	2	3	"phtE"	"45Secret_C8"	0	164	5587	5476
3	3	3	"spr0931"	"36Secret_G8"	0	165	1601	1493
3	4	3	"lytC"	"56Secret_K8"	0	166	2889	2775
3	5	3	"nanB"	"58Secret_O8"	0	167	4778	4653
3	6	3	"spr1875"	"7Secret_C12"	0	168	4902	4772
3	7	3	"galU"	"21Secret_G12"	0	169	3623	3488
3	8	3	"cbpA"	"5Secret_K12"	0	170	19004	18872
3	9	3	"gsp_781"	"2Secret_O12"	0	171	43840	43703
3	1	4	"spr1875"	"7Secret_C12"	0	172	3611	3517
3	2	4	"galU"	"21Secret_G12"	0	173	2867	2746
3	3	4	"cbpA"	"5Secret_K12"	0	174	13789	13673
3	4	4	"gsp_781"	"2Secret_O12"	0	175	34529	34404
3	5	4	"Control_1"	"C16"	0	176	2193	2077
3	6	4	"Control_2"	"G16"	-50	177	112	4
3	7	4	"bloodAB"	"59Secret_C4"	0	178	2535	2422
3	8	4	"strH"	"32Secret_G4"	0	179	1539	1414
3	9	4	"lysM"	"50Secret_K4"	0	180	5203	5082
3	1	5	"Control_2"	"G16"	-50	181	111	23
3	2	5	"bloodAB"	"59Secret_C4"	0	182	2133	2023
3	3	5	"strH"	"32Secret_G4"	0	183	1331	1220
3	4	5	"lysM"	"50Secret_K4"	0	184	4406	4283
3	5	5	"lytB"	"63Secret_O4"	0	185	2221	2114
3	6	5	"phtE"	"45Secret_C8"	0	186	7531	7430
3	7	5	"spr0931"	"36Secret_G8"	0	187	1915	1806
3	8	5	"lytC"	"56Secret_K8"	0	188	3033	2920
3	9	5	"nanB"	"58Secret_O8"	0	189	5066	4968
3	1	6	"phtE"	"45Secret_C8"	0	190	6057	5963
3	2	6	"spr0931"	"36Secret_G8"	0	191	1534	1426
3	3	6	"lytC"	"56Secret_K8"	0	192	2741	2638
3	4	6	"nanB"	"58Secret_O8"	0	193	4935	4815
3	5	6	"spr1875"	"7Secret_C12"	0	194	4808	4681
3	6	6	"galU"	"21Secret_G12"	0	195	3321	3196
3	7	6	"cbpA"	"5Secret_K12"	0	196	18274	18145
3	8	6	"gsp_781"	"2Secret_O12"	0	197	39786	39651
3	9	6	"Control_1"	"C16"	0	198	2087	1992
3	1	7	"galU"	"21Secret_G12"	0	199	2991	2888
3	2	7	"cbpA"	"5Secret_K12"	0	200	14401	14275
3	3	7	"gsp_781"	"2Secret_O12"	0	201	35191	35079
3	4	7	"Control_1"	"C16"	0	202	2253	2142
3	5	7	"Control_2"	"G16"	-50	203	130	8
3	6	7	"bloodAB"	"59Secret_C4"	0	204	2478	2367
3	7	7	"strH"	"32Secret_G4"	0	205	1439	1321
3	8	7	"lysM"	"50Secret_K4"	0	206	4970	4844
3	9	7	"lytB"	"63Secret_O4"	0	207	2134	2044
3	1	8	"bloodAB"	"59Secret_C4"	0	208	2503	2401
3	2	8	"strH"	"32Secret_G4"	0	209	1517	1399
3	3	8	"lysM"	"50Secret_K4"	0	210	5169	5060
3	4	8	"lytB"	"63Secret_O4"	0	211	2477	2371
3	5	8	"phtE"	"45Secret_C8"	0	212	8105	7998
3	6	8	"spr0931"	"36Secret_G8"	0	213	1923	1825
3	7	8	"lytC"	"56Secret_K8"	0	214	3061	2963
3	8	8	"nanB"	"58Secret_O8"	0	215	5057	4949
3	9	8	"spr1875"	"7Secret_C12"	0	216	5441	5332
4	1	1	"Control_10"	"P8"	-50	217	61	6
4	2	1	"Control_11"	"D12"	-50	218	58	4
4	3	1	"Control_12"	"H12"	0	219	87	38
4	4	1	"Buffer"	"Normaliz_L12"	-50	220	49	1
4	5	1	"Buffer"	"Normaliz_P12"	-50	221	48	-2
4	6	1	"Control+"	"Rango0.2_D16"	0	222	649	596
4	7	1	"Control+"	"Rango0.1_H16"	0	223	81	32
4	8	1	"Buffer"	"Normaliz_L16"	-50	224	48	-1
4	9	1	"Buffer"	"Normaliz_P16"	-50	225	49	1
4	1	2	"Control+"	"Rango0.2_D16"	0	226	2815	2749
4	2	2	"Control+"	"Rango0.1_H16"	0	227	375	310
4	3	2	"Control_3"	"D4"	-50	228	55	4
4	4	2	"Control_4"	"H4"	0	229	56	7
4	5	2	"Control_5"	"L4"	-50	230	51	0
4	6	2	"Control_6"	"P4"	-50	231	55	2
4	7	2	"Control_7"	"D8"	-50	232	51	2
4	8	2	"Control_8"	"H8"	-50	233	50	0
4	9	2	"Control_9"	"L8"	-50	234	52	2
4	1	3	"Control_6"	"P4"	-50	235	63	6
4	2	3	"Control_7"	"D8"	-50	236	57	1
4	3	3	"Control_8"	"H8"	-50	237	52	2
4	4	3	"Control_9"	"L8"	-50	238	52	2
4	5	3	"Control_10"	"P8"	-50	239	52	-1
4	6	3	"Control_11"	"D12"	-50	240	52	0
4	7	3	"Control_12"	"H12"	0	241	59	10
4	8	3	"Buffer"	"Normaliz_L12"	-50	242	48	-2
4	9	3	"Buffer"	"Normaliz_P12"	-50	243	49	0
4	1	4	"Control_11"	"D12"	-50	244	67	11
4	2	4	"Control_12"	"H12"	0	245	72	18
4	3	4	"Buffer"	"Normaliz_L12"	-50	246	51	0
4	4	4	"Buffer"	"Normaliz_P12"	-50	247	58	4
4	5	4	"Control+"	"Rango0.2_D16"	0	248	878	818
4	6	4	"Control+"	"Rango0.1_H16"	0	249	120	67
4	7	4	"Control_3"	"D4"	0	250	64	15
4	8	4	"Control_4"	"H4"	-50	251	49	0
4	9	4	"Control_5"	"L4"	-50	252	52	3
4	1	5	"Control+"	"Rango0.1_H16"	-50	253	228	164
4	2	5	"Control_3"	"D4"	0	254	1908	1849
4	3	5	"Control_4"	"H4"	-50	255	53	1
4	4	5	"Control_5"	"L4"	0	256	65	15
4	5	5	"Control_6"	"P4"	-50	257	52	-1
4	6	5	"Control_7"	"D8"	-50	258	52	2
4	7	5	"Control_8"	"H8"	-50	259	49	1
4	8	5	"Control_9"	"L8"	0	260	55	6
4	9	5	"Control_10"	"P8"	-50	261	52	2
4	1	6	"Control_7"	"D8"	-50	262	64	5
4	2	6	"Control_8"	"H8"	-50	263	55	0
4	3	6	"Control_9"	"L8"	-50	264	54	2
4	4	6	"Control_10"	"P8"	-50	265	55	2
4	5	6	"Control_11"	"D12"	-50	266	52	0
4	6	6	"Control_12"	"H12"	0	267	70	21
4	7	6	"Buffer"	"Normaliz_L12"	-50	268	48	-1
4	8	6	"Buffer"	"Normaliz_P12"	0	269	52	4
4	9	6	"Control+"	"Rango0.2_D16"	0	270	868	819
4	1	7	"Control_12"	"H12"	0	271	281	222
4	2	7	"Buffer"	"Normaliz_L12"	-50	272	56	1
4	3	7	"Buffer"	"Normaliz_P12"	-50	273	52	-4
4	4	7	"Control+"	"Rango0.2_D16"	0	274	1400	1331
4	5	7	"Control+"	"Rango0.1_H16"	0	275	174	119
4	6	7	"Control_3"	"D4"	0	276	84	35
4	7	7	"Control_4"	"H4"	-50	277	48	-1
4	8	7	"Control_5"	"L4"	-50	278	51	2
4	9	7	"Control_6"	"P4"	-50	279	48	0
4	1	8	"Control_3"	"D4"	0	280	741	678
4	2	8	"Control_4"	"H4"	-50	281	59	3
4	3	8	"Control_5"	"L4"	0	282	72	18
4	4	8	"Control_6"	"P4"	-50	283	55	0
4	5	8	"Control_7"	"D8"	-50	284	51	1
4	6	8	"Control_8"	"H8"	-50	285	48	0
4	7	8	"Control_9"	"L8"	-50	286	50	2
4	8	8	"Control_10"	"P8"	0	287	54	6
4	9	8	"Control_11"	"D12"	-50	288	52	5
5	1	1	"GADPH"	"68Cyt_M7"	0	289	4877	4769
5	2	1	"abc_sbp_2"	"30Lip_A11"	0	290	4310	4208
5	3	1	"abc_sbp"	"29Lip_E11"	0	291	1880	1783
5	4	1	"spr0174"	"79Lip_I11"	0	292	1060	970
5	5	1	"aliA"	"10Lip_M11"	0	293	1613	1526
5	6	1	"slrA"	"17Lip_A15"	0	294	2132	2047
5	7	1	"spr0747"	"37Lip_E15"	0	295	2129	2043
5	8	1	"Buffer"	"Normaliz_I15"	-50	296	94	8
5	9	1	"Buffer"	"Normaliz_M15"	0	297	188	106
5	1	2	"slrA"	"17Lip_A15"	0	298	2564	2452
5	2	2	"spr0747"	"37Lip_E15"	0	299	3047	2920
5	3	2	"spxB"	"13Cyt_A3"	0	300	4018	3905
5	4	2	"clpP"	"66Cyt_E3"	0	301	3783	3678
5	5	2	"pavA"	"69Cyt_I3"	0	302	2631	2531
5	6	2	"eno"	"14Cyt_M3"	0	303	7373	7274
5	7	2	"PppA"	"70Cyt_A7"	0	304	2458	2359
5	8	2	"ply"	"11Cyt_E7"	0	305	9319	9222
5	9	2	"lytA"	"12Cyt_I7"	0	306	13244	13151
5	1	3	"eno"	"14Cyt_M3"	0	307	6838	6729
5	2	3	"PppA"	"70Cyt_A7"	0	308	2760	2630
5	3	3	"ply"	"11Cyt_E7"	0	309	10784	10663
5	4	3	"lytA"	"12Cyt_I7"	0	310	12024	11911
5	5	3	"GADPH"	"68Cyt_M7"	0	311	3214	3109
5	6	3	"abc_sbp_2"	"30Lip_A11"	0	312	2432	2330
5	7	3	"abc_sbp"	"29Lip_E11"	0	313	1451	1348
5	8	3	"spr0174"	"79Lip_I11"	0	314	1089	989
5	9	3	"aliA"	"10Lip_M11"	0	315	1732	1632
5	1	4	"abc_sbp_2"	"30Lip_A11"	0	316	2668	2570
5	2	4	"abc_sbp"	"29Lip_E11"	0	317	1643	1523
5	3	4	"spr0174"	"79Lip_I11"	0	318	1321	1199
5	4	4	"aliA"	"10Lip_M11"	0	319	1905	1782
5	5	4	"slrA"	"17Lip_A15"	0	320	1974	1861
5	6	4	"spr0747"	"37Lip_E15"	0	321	2092	1986
5	7	4	"spxB"	"13Cyt_A3"	0	322	3347	3241
5	8	4	"clpP"	"66Cyt_E3"	0	323	3824	3713
5	9	4	"pavA"	"69Cyt_I3"	0	324	2570	2460
5	1	5	"spr0747"	"37Lip_E15"	0	325	1636	1545
5	2	5	"spxB"	"13Cyt_A3"	0	326	3392	3275
5	3	5	"clpP"	"66Cyt_E3"	0	327	4221	4098
5	4	5	"pavA"	"69Cyt_I3"	0	328	3306	3178
5	5	5	"eno"	"14Cyt_M3"	0	329	8097	7974
5	6	5	"PppA"	"70Cyt_A7"	0	330	2592	2479
5	7	5	"ply"	"11Cyt_E7"	0	331	10064	9955
5	8	5	"lytA"	"12Cyt_I7"	0	332	11912	11799
5	9	5	"GADPH"	"68Cyt_M7"	0	333	3560	3451
5	1	6	"PppA"	"70Cyt_A7"	0	334	983	904
5	2	6	"ply"	"11Cyt_E7"	0	335	6516	6409
5	3	6	"lytA"	"12Cyt_I7"	0	336	10533	10417
5	4	6	"GADPH"	"68Cyt_M7"	0	337	3462	3340
5	5	6	"abc_sbp_2"	"30Lip_A11"	0	338	3199	3072
5	6	6	"abc_sbp"	"29Lip_E11"	0	339	1717	1593
5	7	6	"spr0174"	"79Lip_I11"	0	340	1314	1198
5	8	6	"aliA"	"10Lip_M11"	0	341	1885	1770
5	9	6	"slrA"	"17Lip_A15"	0	342	2453	2342
5	1	7	"abc_sbp"	"29Lip_E11"	0	343	369	299
5	2	7	"spr0174"	"79Lip_I11"	0	344	420	335
5	3	7	"aliA"	"10Lip_M11"	0	345	912	815
5	4	7	"slrA"	"17Lip_A15"	0	346	1393	1284
5	5	7	"spr0747"	"37Lip_E15"	0	347	2008	1893
5	6	7	"spxB"	"13Cyt_A3"	0	348	3638	3525
5	7	7	"clpP"	"66Cyt_E3"	0	349	4440	4328
5	8	7	"pavA"	"69Cyt_I3"	0	350	3186	3075
5	9	7	"eno"	"14Cyt_M3"	0	351	8431	8319
5	1	8	"spxB"	"13Cyt_A3"	0	352	379	311
5	2	8	"clpP"	"66Cyt_E3"	0	353	546	480
5	3	8	"pavA"	"69Cyt_I3"	0	354	571	502
5	4	8	"eno"	"14Cyt_M3"	0	355	2392	2316
5	5	8	"PppA"	"70Cyt_A7"	0	356	840	760
5	6	8	"ply"	"11Cyt_E7"	0	357	4759	4679
5	7	8	"lytA"	"12Cyt_I7"	0	358	7017	6934
5	8	8	"GADPH"	"68Cyt_M7"	0	359	1974	1893
5	9	8	"abc_sbp_2"	"30Lip_A11"	0	360	2384	2298
6	1	1	"psaA"	"6Lip_N7"	0	361	3810	3721
6	2	1	"ABC_SBP"	"57Lip_B11"	0	362	6616	6523
6	3	1	"ABC_SBP"	"52Lip_F11"	0	363	2225	2120
6	4	1	"piuA"	"18Lip_J11"	0	364	2414	2299
6	5	1	"amiA"	"3Lip_N11"	0	365	2078	1965
6	6	1	"msmE"	"78Lip_B15"	0	366	2330	2221
6	7	1	"MalX"	"22Lip_F15"	0	367	3159	3053
6	8	1	"Buffer"	"Normaliz_J15"	-50	368	98	8
6	9	1	"Buffer"	"Normaliz_N15"	-50	369	76	10
6	1	2	"msmE"	"78Lip_B15"	0	370	1797	1704
6	2	2	"MalX"	"22Lip_F15"	0	371	2255	2155
6	3	2	"prsA_ppmA"	"16Lip_B3"	0	372	1751	1641
6	4	2	"lmb"	"33Lip_F3"	0	373	2510	2376
6	5	2	"piaA"	"15Lip_J3"	0	374	4100	3936
6	6	2	"phtA"	"55Lip_N3"	0	375	13623	13387
6	7	2	"glnH"	"28Lip_B7"	0	376	2802	2621
6	8	2	"pstS"	"80Lip_F7"	0	377	1550	1430
6	9	2	"aliB"	"1Lip_J7"	0	378	837	766
6	1	3	"phtA"	"55Lip_N3"	0	379	13666	13557
6	2	3	"glnH"	"28Lip_B7"	0	380	2654	2540
6	3	3	"pstS"	"80Lip_F7"	0	381	1984	1880
6	4	3	"aliB"	"1Lip_J7"	0	382	2102	1992
6	5	3	"psaA"	"6Lip_N7"	0	383	4451	4331
6	6	3	"ABC_SBP"	"57Lip_B11"	0	384	5577	5337
6	7	3	"ABC_SBP"	"52Lip_F11"	0	385	1798	1597
6	8	3	"piuA"	"18Lip_J11"	0	386	1569	1385
6	9	3	"amiA"	"3Lip_N11"	0	387	718	644
6	1	4	"ABC_SBP"	"57Lip_B11"	0	388	6716	6613
6	2	4	"ABC_SBP"	"52Lip_F11"	0	389	2286	2164
6	3	4	"piuA"	"18Lip_J11"	0	390	2696	2577
6	4	4	"amiA"	"3Lip_N11"	0	391	2193	2086
6	5	4	"msmE"	"78Lip_B15"	0	392	1520	1409
6	6	4	"MalX"	"22Lip_F15"	0	393	1939	1818
6	7	4	"prsA_ppmA"	"16Lip_B3"	0	394	1311	1179
6	8	4	"lmb"	"33Lip_F3"	0	395	1130	996
6	9	4	"piaA"	"15Lip_J3"	0	396	1259	1188
6	1	5	"MalX"	"22Lip_F15"	0	397	2920	2809
6	2	5	"prsA_ppmA"	"16Lip_B3"	0	398	2153	2029
6	3	5	"lmb"	"33Lip_F3"	0	399	2586	2461
6	4	5	"piaA"	"15Lip_J3"	0	400	3395	3273
6	5	5	"phtA"	"55Lip_N3"	0	401	10011	9897
6	6	5	"glnH"	"28Lip_B7"	0	402	1517	1404
6	7	5	"pstS"	"80Lip_F7"	0	403	936	819
6	8	5	"aliB"	"1Lip_J7"	0	404	692	565
6	9	5	"psaA"	"6Lip_N7"	0	405	998	933
6	1	6	"glnH"	"28Lip_B7"	0	406	3344	3217
6	2	6	"pstS"	"80Lip_F7"	0	407	1962	1855
6	3	6	"aliB"	"1Lip_J7"	0	408	1567	1470
6	4	6	"psaA"	"6Lip_N7"	0	409	2579	2489
6	5	6	"ABC_SBP"	"57Lip_B11"	0	410	2603	2517
6	6	6	"ABC_SBP"	"52Lip_F11"	0	411	732	643
6	7	6	"piuA"	"18Lip_J11"	0	412	673	580
6	8	6	"amiA"	"3Lip_N11"	0	413	369	284
6	9	6	"msmE"	"78Lip_B15"	0	414	259	205
6	1	7	"ABC_SBP"	"52Lip_F11"	0	415	1667	1559
6	2	7	"piuA"	"18Lip_J11"	0	416	1339	1253
6	3	7	"amiA"	"3Lip_N11"	0	417	712	638
6	4	7	"msmE"	"78Lip_B15"	0	418	439	373
6	5	7	"MalX"	"22Lip_F15"	0	419	402	342
6	6	7	"prsA_ppmA"	"16Lip_B3"	0	420	263	204
6	7	7	"lmb"	"33Lip_F3"	0	421	248	188
6	8	7	"piaA"	"15Lip_J3"	0	422	294	236
6	9	7	"phtA"	"55Lip_N3"	0	423	919	869
6	1	8	"prsA_ppmA"	"16Lip_B3"	0	424	533	470
6	2	8	"lmb"	"33Lip_F3"	0	425	432	376
6	3	8	"piaA"	"15Lip_J3"	0	426	513	460
6	4	8	"phtA"	"55Lip_N3"	0	427	1424	1374
6	5	8	"glnH"	"28Lip_B7"	0	428	169	120
6	6	8	"pstS"	"80Lip_F7"	0	429	126	77
6	7	8	"aliB"	"1Lip_J7"	0	430	104	55
6	8	8	"psaA"	"6Lip_N7"	0	431	144	95
6	9	8	"ABC_SBP"	"57Lip_B11"	0	432	227	180
7	1	1	"cbpF"	"74N_term_wCS_O7"	0	433	1875	1779
7	2	1	"spr0693"	"34N_term_C11"	0	434	2428	2330
7	3	1	"ezrA"	"75N_term_G11"	0	435	1702	1607
7	4	1	"pepXP"	"72N_term_K11"	0	436	2387	2291
7	5	1	"phtD"	"44N_term_O11"	0	437	2870	2772
7	6	1	"phpA"	"27N_term_C15"	0	438	13717	13604
7	7	1	"srtA"	"64N_term_wCS_G15"	0	439	5795	5680
7	8	1	"Buffer"	"Normaliz_K15"	0	440	169	73
7	9	1	"Buffer"	"Normaliz_O15"	0	441	124	38
7	1	2	"phpA"	"27N_term_C15"	0	442	11972	11861
7	2	2	"srtA"	"64N_term_wCS_G15"	0	443	9363	9245
7	3	2	"adcA"	"23Lip_C3"	0	444	1761	1640
7	4	2	"sp_2093"	"76N_term_G3"	0	445	1118	952
7	5	2	"comB"	"54N_term_K3"	0	446	1072	937
7	6	2	"pspA"	"4N_term_O3"	0	447	2804	2667
7	7	2	"pbpX"	"41N_term_C7"	0	448	2682	2407
7	8	2	"pbpA"	"9N_term_G7"	0	449	872	755
7	9	2	"spr0334"	"42Cyt_TMH_K7"	0	450	1953	1859
7	1	3	"pspA"	"4N_term_O3"	0	451	3172	3061
7	2	3	"pbpX"	"41N_term_C7"	0	452	2415	2256
7	3	3	"pbpA"	"9N_term_G7"	0	453	509	370
7	4	3	"spr0334"	"42Cyt_TMH_K7"	0	454	1257	1113
7	5	3	"cbpF"	"74N_term_wCS_O7"	0	455	1305	1168
7	6	3	"spr0693"	"34N_term_C11"	0	456	1942	1752
7	7	3	"ezrA"	"75N_term_G11"	0	457	2041	1323
7	8	3	"pepXP"	"72N_term_K11"	0	458	2084	1930
7	9	3	"phtD"	"44N_term_O11"	0	459	3167	3073
7	1	4	"spr0693"	"34N_term_C11"	0	460	2209	2102
7	2	4	"ezrA"	"75N_term_G11"	0	461	1609	1327
7	3	4	"pepXP"	"72N_term_K11"	0	462	2326	2083
7	4	4	"phtD"	"44N_term_O11"	0	463	2294	2139
7	5	4	"phpA"	"27N_term_C15"	0	464	11734	11613
7	6	4	"srtA"	"64N_term_wCS_G15"	0	465	3680	3538
7	7	4	"adcA"	"23Lip_C3"	0	466	2499	2244
7	8	4	"sp_2093"	"76N_term_G3"	0	467	1099	950
7	9	4	"comB"	"54N_term_K3"	0	468	1429	1330
7	1	5	"srtA"	"64N_term_wCS_G15"	0	469	5393	5303
7	2	5	"adcA"	"23Lip_C3"	0	470	1656	1496
7	3	5	"sp_2093"	"76N_term_G3"	0	471	1155	977
7	4	5	"comB"	"54N_term_K3"	0	472	1388	1184
7	5	5	"pspA"	"4N_term_O3"	0	473	1987	1819
7	6	5	"pbpX"	"41N_term_C7"	0	474	2301	2169
7	7	5	"pbpA"	"9N_term_G7"	0	475	375	204
7	8	5	"spr0334"	"42Cyt_TMH_K7"	0	476	1239	1116
7	9	5	"cbpF"	"74N_term_wCS_O7"	0	477	1412	1307
7	1	6	"pbpX"	"41N_term_C7"	0	478	1845	1765
7	2	6	"pbpA"	"9N_term_G7"	0	479	563	433
7	3	6	"spr0334"	"42Cyt_TMH_K7"	0	480	1067	955
7	4	6	"cbpF"	"74N_term_wCS_O7"	0	481	1245	1076
7	5	6	"spr0693"	"34N_term_C11"	0	482	1761	1452
7	6	6	"ezrA"	"75N_term_G11"	0	483	1471	1283
7	7	6	"pepXP"	"72N_term_K11"	0	484	1992	1785
7	8	6	"phtD"	"44N_term_O11"	0	485	2202	2070
7	9	6	"phpA"	"27N_term_C15"	0	486	13906	13778
7	1	7	"ezrA"	"75N_term_G11"	0	487	711	649
7	2	7	"pepXP"	"72N_term_K11"	0	488	1600	1473
7	3	7	"phtD"	"44N_term_O11"	0	489	2450	2330
7	4	7	"phpA"	"27N_term_C15"	0	490	10719	10476
7	5	7	"srtA"	"64N_term_wCS_G15"	0	491	9743	9467
7	6	7	"adcA"	"23Lip_C3"	0	492	1404	1278
7	7	7	"sp_2093"	"76N_term_G3"	0	493	1306	1155
7	8	7	"comB"	"54N_term_K3"	0	494	1252	1117
7	9	7	"pspA"	"4N_term_O3"	0	495	2697	2583
7	1	8	"adcA"	"23Lip_C3"	0	496	360	305
7	2	8	"sp_2093"	"76N_term_G3"	0	497	556	468
7	3	8	"comB"	"54N_term_K3"	0	498	883	774
7	4	8	"pspA"	"4N_term_O3"	0	499	7216	7012
7	5	8	"pbpX"	"41N_term_C7"	0	500	2297	2019
7	6	8	"pbpA"	"9N_term_G7"	0	501	668	530
7	7	8	"spr0334"	"42Cyt_TMH_K7"	0	502	1279	1153
7	8	8	"cbpF"	"74N_term_wCS_O7"	0	503	1352	1224
7	9	8	"spr0693"	"34N_term_C11"	0	504	2693	2552
8	1	1	"pbp1b"	"47Cyt_TMH_P7"	0	505	256	206
8	2	1	"pcpA"	"62N_term_wCS_D11"	0	506	64	14
8	3	1	"sphtra"	"8N_term_H11"	-50	507	52	4
8	4	1	"cps4C"	"97Mult_L11"	0	508	85	36
8	5	1	"rrgB"	"95Mult_P11"	-50	509	66	16
8	6	1	"TMP"	"96Mult_D15"	-50	510	80	30
8	7	1	"LambdaSa04"	"94Mult_H15"	0	511	70	23
8	8	1	"Buffer"	"Normaliz_L15"	-50	512	47	1
8	9	1	"Buffer"	"Normaliz_P15"	-50	513	46	1
8	1	2	"TMP"	"96Mult_D15"	-50	514	91	41
8	2	2	"LambdaSa04"	"94Mult_H15"	-50	515	90	34
8	3	2	"potD"	"65N_term_D3"	0	516	268	211
8	4	2	"pgdA"	"40N_term_H3"	0	517	308	199
8	5	2	"spr1370"	"38Cyt_TMH_L3"	0	518	244	140
8	6	2	"spr1418"	"82N_term_P3"	0	519	434	370
8	7	2	"stkP"	"67Cyt_TMH_D7"	0	520	210	153
8	8	2	"spr1584"	"83N_term_H7"	0	521	312	258
8	9	2	"pbp2A"	"53N_term_L7"	0	522	279	230
8	1	3	"spr1418"	"82N_term_P3"	0	523	532	478
8	2	3	"stkP"	"67Cyt_TMH_D7"	0	524	240	179
8	3	3	"spr1584"	"83N_term_H7"	0	525	609	532
8	4	3	"pbp2A"	"53N_term_L7"	0	526	691	491
8	5	3	"pbp1b"	"47Cyt_TMH_P7"	0	527	889	662
8	6	3	"pcpA"	"62N_term_wCS_D11"	-50	528	116	33
8	7	3	"sphtra"	"8N_term_H11"	-50	529	66	-17
8	8	3	"cps4C"	"97Mult_L11"	-50	530	148	73
8	9	3	"rrgB"	"95Mult_P11"	-50	531	89	37
8	1	4	"pcpA"	"62N_term_wCS_D11"	0	532	182	115
8	2	4	"sphtra"	"8N_term_H11"	-50	533	83	7
8	3	4	"cps4C"	"97Mult_L11"	0	534	323	234
8	4	4	"rrgB"	"95Mult_P11"	0	535	174	-31
8	5	4	"TMP"	"96Mult_D15"	0	536	322	95
8	6	4	"LambdaSa04"	"94Mult_H15"	-50	537	88	0
8	7	4	"potD"	"65N_term_D3"	0	538	799	704
8	8	4	"pgdA"	"40N_term_H3"	0	539	517	425
8	9	4	"spr1370"	"38Cyt_TMH_L3"	0	540	239	188
8	1	5	"LambdaSa04"	"94Mult_H15"	0	541	923	824
8	2	5	"potD"	"65N_term_D3"	0	542	1679	1562
8	3	5	"pgdA"	"40N_term_H3"	0	543	1733	1605
8	4	5	"spr1370"	"38Cyt_TMH_L3"	0	544	1275	1085
8	5	5	"spr1418"	"82N_term_P3"	0	545	1572	1443
8	6	5	"stkP"	"67Cyt_TMH_D7"	0	546	625	532
8	7	5	"spr1584"	"83N_term_H7"	0	547	832	625
8	8	5	"pbp2A"	"53N_term_L7"	0	548	391	230
8	9	5	"pbp1b"	"47Cyt_TMH_P7"	0	549	254	199
8	1	6	"stkP"	"67Cyt_TMH_D7"	0	550	1441	1318
8	2	6	"spr1584"	"83N_term_H7"	0	551	1977	1771
8	3	6	"pbp2A"	"53N_term_L7"	0	552	1940	1700
8	4	6	"pbp1b"	"47Cyt_TMH_P7"	0	553	1908	1680
8	5	6	"pcpA"	"62N_term_wCS_D11"	-50	554	165	35
8	6	6	"sphtra"	"8N_term_H11"	-50	555	75	-16
8	7	6	"cps4C"	"97Mult_L11"	-50	556	153	30
8	8	6	"rrgB"	"95Mult_P11"	-50	557	75	-7
8	9	6	"TMP"	"96Mult_D15"	0	558	78	29
8	1	7	"sphtra"	"8N_term_H11"	-50	559	204	67
8	2	7	"cps4C"	"97Mult_L11"	0	560	634	457
8	3	7	"rrgB"	"95Mult_P11"	0	561	304	103
8	4	7	"TMP"	"96Mult_D15"	0	562	241	104
8	5	7	"LambdaSa04"	"94Mult_H15"	-50	563	221	117
8	6	7	"potD"	"65N_term_D3"	0	564	348	264
8	7	7	"pgdA"	"40N_term_H3"	0	565	186	121
8	8	7	"spr1370"	"38Cyt_TMH_L3"	0	566	109	53
8	9	7	"spr1418"	"82N_term_P3"	-50	567	100	51
8	1	8	"potD"	"65N_term_D3"	0	568	1143	1023
8	2	8	"pgdA"	"40N_term_H3"	0	569	917	797
8	3	8	"spr1370"	"38Cyt_TMH_L3"	0	570	501	405
8	4	8	"spr1418"	"82N_term_P3"	0	571	393	316
8	5	8	"stkP"	"67Cyt_TMH_D7"	0	572	142	84
8	6	8	"spr1584"	"83N_term_H7"	0	573	141	85
8	7	8	"pbp2A"	"53N_term_L7"	0	574	113	60
8	8	8	"pbp1b"	"47Cyt_TMH_P7"	0	575	105	55
8	9	8	"pcpA"	"62N_term_wCS_D11"	-50	576	56	9
