# Supplementary material for: Data in support of proteomic analysis of pneumococcal pediatric clinical isolates to construct a protein array
Source: Data Brief. 2016 Feb 5;6:917–22. doi: 10.1016/j.dib.2016.01.057 (PMC4758182; doi:10.1016/j.dib.2016.01.057)
Supplement: Supplementary file 4 — Supplementary material [file mmc4.zip › Protein array raw data/IgG/P1_S17bis_IgG-Cy3.txt]

ATF	1.0
31	9    
"Type=GenePix Export 3"
"DateTime=2014/03/25 14:20:47"
"Settings=C:\Documents and Settings\Usuario\Escritorio\Datos Usuarios\Alfonso\Resultados ensayo\Marzo 2014\Escaneado_25-3-14\Suero 17bis\S17bis_IgG-Cy3.gps"
"GalFile=C:\Documents and Settings\Usuario\Escritorio\Datos Usuarios\Alfonso\Gals\Gal_Alfonso.2.gal"
"PixelSize=5"
"Wavelengths=n/a	532"
"ImageFiles=n/a	C:\Documents and Settings\Usuario\Escritorio\Datos Usuarios\Alfonso\Resultados ensayo\Marzo 2014\Escaneado_25-3-14\Suero 17bis\S17bis_IgG-Cy3.tif 1"
"NormalizationMethod=None"
"NormalizationFactors=n/a	1"
"JpegImage="
"StdDev=Type 1"
"RatioFormulations=W1/W2 (/532)"
"Barcode="
"BackgroundSubtraction=LocalFeature"
"ImageOrigin=0, 0"
"JpegOrigin=3335, 10920"
"Creator=GenePix Pro 4.1.1.4"
"Scanner=GenePix 4000B [92870]"
"FocusPosition=0"
"Temperature=27.61"
"LinesAveraged=1"
"Comment="
"PMTGain=n/a	400"
"ScanPower=n/a	100"
"LaserPower=n/a	2.99"
"LaserOnTime=n/a	42598"
"Filters=n/a	"
"ScanRegion=584,2110,3904,3553"
"Supplier=BioRobotics"
"ArrayerSoftwareName=TAS Application Suite (MicroGrid II)"
"ArrayerSoftwareVersion=2.2.2.5"
"Block"	"Column"	"Row"	"Name"	"ID"	"Flags"	"Index"	"F532 Mean - B532"	"F532 Median"
3	4	3	"lytC"	"56Secret_K6"	0	166	-708	1929
1	2	3	"celB"	"87Mult_A6"	-50	20	-13	208
2	7	4	"psrP"	"71CellW_B2"	0	106	-63	982
1	2	2	"SP_0464"	"81CellW_E14"	-50	11	-7	158
4	5	5	"Control_6"	"P2"	0	257	42	89
1	8	3	"spr1496"	"92Mult_I10"	-50	26	-1	170
4	1	3	"Control_6"	"P2"	-50	235	398	124
4	9	1	"Buffer"	"Normaliz_P14"	-50	225	3	89
4	8	5	"Control_9"	"L6"	-50	260	1	84
4	7	6	"Buffer"	"Normaliz_L10"	-50	268	-1	83
4	3	7	"Buffer"	"Normaliz_P10"	-50	273	25	95
4	7	8	"Control_9"	"L6"	-50	286	0	79
1	8	1	"Buffer"	"Normaliz_I14"	-50	8	3	86
4	4	1	"Buffer"	"Normaliz_L10"	-50	220	2	83
4	5	1	"Buffer"	"Normaliz_P10"	-50	221	27	85
4	8	1	"Buffer"	"Normaliz_L14"	-50	224	6	87
4	8	2	"Control_8"	"H6"	-50	233	3	88
4	8	3	"Buffer"	"Normaliz_L10"	-50	242	1	84
4	4	4	"Buffer"	"Normaliz_P10"	-50	247	8	92
4	3	6	"Control_9"	"L6"	-50	264	15	94
4	8	6	"Buffer"	"Normaliz_P10"	-50	269	3	89
1	9	1	"Buffer"	"Normaliz_M14"	-50	9	3	84
4	9	3	"Buffer"	"Normaliz_P10"	-50	243	6	94
4	3	4	"Buffer"	"Normaliz_L10"	-50	246	264	101
4	8	4	"Control_4"	"H2"	-50	251	3	85
4	7	5	"Control_8"	"H6"	-50	259	3	87
4	7	7	"Control_4"	"H2"	-50	277	8	84
4	2	7	"Buffer"	"Normaliz_L10"	-50	272	4	93
4	6	8	"Control_8"	"H6"	-50	285	10	86
4	9	7	"Control_6"	"P2"	-50	279	8	102
4	4	2	"Control_4"	"H2"	-50	229	9	92
4	3	3	"Control_8"	"H6"	-50	237	11	103
3	8	1	"Buffer"	"Normaliz_K14"	-50	152	102	83
4	2	8	"Control_4"	"H2"	0	281	35	100
1	3	4	"spr1496"	"92Mult_I10"	-50	30	14	92
4	4	8	"Control_6"	"P2"	-50	283	454	113
1	6	4	"SP_0464"	"81CellW_E14"	-50	33	17	113
4	3	8	"Control_5"	"L2"	0	282	64	109
1	7	1	"SP_0464"	"81CellW_E14"	-50	7	27	117
1	4	2	"comA"	"85Mult_E2"	0	13	31	226
4	2	3	"Control_7"	"D6"	-50	236	45	163
1	6	5	"celB"	"87Mult_A6"	-50	42	34	191
1	5	7	"SP_0464"	"81CellW_E14"	-50	59	38	133
1	3	6	"glnP"	"89Mult_I6"	-50	48	35	120
1	7	6	"spr1496"	"92Mult_I10"	-50	52	35	126
4	5	7	"Control+"	"Rango0.1_H14"	-50	275	633	152
1	4	1	"spr1496"	"92Mult_I10"	-50	4	39	119
2	8	1	"Buffer"	"Normaliz_J14"	-50	80	38	125
4	7	2	"Control_7"	"D6"	-50	232	199	130
4	1	1	"Control_10"	"P6"	-50	217	67	132
4	3	5	"Control_4"	"H2"	0	255	453	134
1	6	2	"spr0601"	"98Mult_M2"	0	15	54	284
4	7	1	"Control+"	"Rango0.1_H14"	-50	223	258	141
4	5	2	"Control_5"	"L2"	0	230	54	128
4	2	6	"Control_8"	"H6"	0	263	45	134
7	7	5	"pbpA"	"9N_term_G5"	-50	475	73	532
1	5	3	"ABC_N/P"	"90Mult_M6"	0	23	50	151
1	1	5	"SP_0464"	"81CellW_E14"	-50	37	55	138
1	8	7	"zmpB"	"86Mult_I2"	-50	62	49	149
4	5	3	"Control_10"	"P6"	0	239	371	141
4	6	5	"Control_7"	"D6"	-50	258	129	146
1	7	5	"iga"	"88Mult_E6"	0	43	57	246
4	2	1	"Control_11"	"D10"	0	218	57	147
1	2	4	"spr1403"	"91Mult_E10"	0	29	75	241
1	4	5	"zmpB"	"86Mult_I2"	-50	40	74	195
1	9	4	"zmpB"	"86Mult_I2"	0	36	66	150
4	9	4	"Control_5"	"L2"	0	252	80	155
4	1	6	"Control_7"	"D6"	-50	262	753	163
4	5	6	"Control_11"	"D10"	0	266	66	156
1	2	7	"spr1496"	"92Mult_I10"	-50	56	66	167
1	4	6	"ABC_N/P"	"90Mult_M6"	0	49	73	157
3	9	1	"Buffer"	"Normaliz_O14"	-50	153	208	146
4	4	6	"Control_10"	"P6"	0	265	66	161
4	6	3	"Control_11"	"D10"	0	240	101	163
1	8	4	"comA"	"85Mult_E2"	0	35	94	237
1	5	5	"spr0601"	"98Mult_M2"	0	41	79	266
1	7	8	"glnP"	"89Mult_I6"	0	70	77	161
8	5	6	"pcpA"	"62N_term_wCS_D9"	0	554	86	194
7	4	2	"sp_2093"	"76N_term_G1"	0	445	86	501
1	5	2	"zmpB"	"86Mult_I2"	-50	14	68	287
1	4	3	"glnP"	"89Mult_I6"	-50	22	83	181
1	5	8	"celB"	"87Mult_A6"	0	68	80	183
8	9	8	"pcpA"	"62N_term_wCS_D9"	0	576	81	136
1	3	8	"zmpB"	"86Mult_I2"	0	66	81	174
4	8	7	"Control_5"	"L2"	0	278	97	169
8	6	3	"pcpA"	"62N_term_wCS_D9"	0	528	93	174
1	9	5	"ABC_N/P"	"90Mult_M6"	0	45	87	168
1	7	2	"celB"	"87Mult_A6"	0	16	93	239
1	7	3	"spr1403"	"91Mult_E10"	0	25	85	263
1	4	8	"spr0601"	"98Mult_M2"	0	67	92	196
1	8	8	"ABC_N/P"	"90Mult_M6"	0	71	98	177
2	2	8	"pblB_nt"	"48CellW_F2"	0	137	118	285
4	9	5	"Control_10"	"P6"	0	261	102	193
4	8	8	"Control_10"	"P6"	0	287	101	188
4	1	4	"Control_11"	"D10"	0	244	433	212
1	6	6	"spr1403"	"91Mult_E10"	0	51	96	219
1	6	3	"spr1221"	"99Mult_A10"	0	24	98	199
4	4	5	"Control_5"	"L2"	0	256	118	192
8	1	4	"pcpA"	"62N_term_wCS_D9"	0	532	117	183
1	9	2	"glnP"	"89Mult_I6"	-50	18	143	195
1	5	6	"spr1221"	"99Mult_A10"	0	50	109	197
8	2	1	"pcpA"	"62N_term_wCS_D9"	0	506	115	182
1	1	1	"ABC_N/P"	"90Mult_M6"	0	1	115	186
1	3	5	"comA"	"85Mult_E2"	0	39	116	208
4	4	3	"Control_9"	"L6"	0	238	119	210
1	9	7	"spr0601"	"98Mult_M2"	0	63	119	229
1	1	6	"celB"	"87Mult_A6"	-50	46	133	214
1	7	7	"comA"	"85Mult_E2"	0	61	142	223
1	5	1	"ABC_NP"	"100Mult_M10"	0	5	147	218
1	3	1	"spr1403"	"91Mult_E10"	0	3	150	230
1	3	3	"iga"	"88Mult_E6"	0	21	148	258
7	4	5	"comB"	"54N_term_K1"	0	472	177	721
1	8	2	"iga"	"88Mult_E6"	0	17	159	286
4	9	8	"Control_11"	"D10"	0	288	159	251
1	5	4	"SP_0462"	"77CellW_A14"	0	32	169	252
1	2	6	"iga"	"88Mult_E6"	0	47	166	302
2	6	7	"psrP"	"71CellW_B2"	0	132	122	1033
1	9	8	"spr1221"	"99Mult_A10"	0	72	155	241
8	2	3	"stkP"	"67Cyt_TMH_D5"	0	524	161	807
1	1	4	"spr1221"	"99Mult_A10"	0	28	162	264
4	9	2	"Control_9"	"L6"	0	234	173	257
1	6	8	"iga"	"88Mult_E6"	0	69	173	279
1	4	4	"ABC_NP"	"100Mult_M10"	0	31	188	258
2	7	7	"pblB_nt"	"48CellW_F2"	0	133	148	1289
1	1	2	"SP_0462"	"77CellW_A14"	0	10	196	268
1	2	8	"comA"	"85Mult_E2"	0	65	194	285
1	8	6	"ABC_NP"	"100Mult_M10"	0	53	207	279
8	3	1	"sphtra"	"8N_term_H9"	0	507	196	260
3	2	2	"Control_2"	"G14"	-50	155	223	296
8	7	3	"sphtra"	"8N_term_H9"	0	529	214	329
1	6	1	"SP_0462"	"77CellW_A14"	0	6	202	292
4	7	3	"Control_12"	"H10"	0	241	231	283
8	5	4	"TMP"	"96Mult_D13"	0	536	213	327
7	2	5	"adcA"	"23Lip_C1"	0	470	240	807
1	2	1	"spr1221"	"99Mult_A10"	0	2	219	292
8	6	5	"stkP"	"67Cyt_TMH_D5"	0	546	224	694
1	8	5	"glnP"	"89Mult_I6"	-50	44	222	344
6	8	1	"Buffer"	"Normaliz_J13"	0	368	249	325
1	1	3	"spr0601"	"98Mult_M2"	0	19	220	360
7	4	3	"spr0334"	"42Cyt_TMH_K5"	0	454	235	625
8	7	2	"stkP"	"67Cyt_TMH_D5"	0	520	245	888
8	8	1	"Buffer"	"Normaliz_L13"	0	512	293	361
2	8	4	"pblB_nt"	"48CellW_F2"	0	107	249	946
7	3	2	"adcA"	"23Lip_C1"	0	444	272	790
8	6	1	"TMP"	"96Mult_D13"	0	510	281	343
2	7	5	"hysA"	"51CellW_F6"	0	115	296	1231
8	1	2	"TMP"	"96Mult_D13"	0	514	279	352
7	3	3	"pbpA"	"9N_term_G5"	0	453	306	739
8	8	3	"cps4C"	"97Mult_L9"	0	530	286	402
3	3	5	"strH"	"32Secret_G2"	0	183	229	1346
8	2	7	"cps4C"	"97Mult_L9"	0	560	302	397
1	4	7	"SP_0462"	"77CellW_A14"	0	58	300	436
3	6	7	"bloodAB"	"59Secret_C2"	0	204	281	1351
7	8	4	"sp_2093"	"76N_term_G1"	0	467	298	463
6	7	3	"ABC_SBP"	"52Lip_F9"	0	385	362	412
1	1	7	"spr1403"	"91Mult_E10"	0	55	313	395
4	3	1	"Control_12"	"H10"	0	219	355	399
7	8	1	"Buffer"	"Normaliz_K13"	0	440	380	402
3	6	4	"Control_2"	"G14"	0	177	321	400
1	3	2	"fstH"	"84Mult_A2"	0	12	333	554
1	7	4	"fstH"	"84Mult_A2"	0	34	336	550
1	3	7	"ABC_NP"	"100Mult_M10"	0	57	358	436
8	4	1	"cps4C"	"97Mult_L9"	0	508	335	411
7	9	1	"Buffer"	"Normaliz_O13"	0	441	402	425
1	6	7	"fstH"	"84Mult_A2"	0	60	347	558
7	8	2	"pbpA"	"9N_term_G5"	0	449	423	442
8	3	4	"cps4C"	"97Mult_L9"	0	534	377	447
7	7	7	"sp_2093"	"76N_term_G1"	0	493	368	548
5	9	1	"Buffer"	"Normaliz_M13"	0	297	367	443
1	2	5	"fstH"	"84Mult_A2"	0	38	383	556
2	4	2	"pblB_nt"	"48CellW_F2"	0	85	366	1138
7	6	7	"adcA"	"23Lip_C1"	0	492	409	819
2	7	6	"nanA"	"46CellW_J10"	-50	124	478	803
4	6	6	"Control_12"	"H10"	0	267	422	490
8	2	4	"sphtra"	"8N_term_H9"	0	533	433	502
7	3	5	"sp_2093"	"76N_term_G1"	0	471	404	568
6	6	6	"ABC_SBP"	"52Lip_F9"	0	411	471	524
2	2	2	"spr1906"	"73CellW_F14"	0	83	436	916
5	8	3	"spr0174"	"79Lip_I9"	0	314	435	511
1	9	6	"SP_0462"	"77CellW_A14"	0	54	434	515
3	7	7	"strH"	"32Secret_G2"	0	205	456	1534
5	1	5	"spr0747"	"37Lip_E13"	0	325	508	1076
2	8	8	"lytB"	"31CellW_N6"	0	143	379	1278
2	2	5	"psrP"	"71CellW_B2"	0	110	470	1268
2	3	5	"pblB_nt"	"48CellW_F2"	0	111	465	758
4	2	4	"Control_12"	"H10"	0	245	511	575
7	5	5	"pspA"	"4N_term_O1"	0	473	435	974
2	4	7	"nisP"	"39CellW_B14"	0	130	468	781
1	9	3	"ABC_NP"	"100Mult_M10"	0	27	441	554
2	5	7	"spr1906"	"73CellW_F14"	0	131	409	705
2	1	8	"psrP"	"71CellW_B2"	0	136	474	568
6	9	1	"Buffer"	"Normaliz_N13"	0	369	474	557
7	5	3	"cbpF"	"74N_term_wCS_O5"	0	455	437	586
2	8	7	"pblB_ct"	"49CellW_J2"	0	134	431	1095
7	4	6	"cbpF"	"74N_term_wCS_O5"	0	481	469	605
7	7	3	"ezrA"	"75N_term_G9"	-50	457	557	598
7	2	8	"sp_2093"	"76N_term_G1"	0	497	469	586
4	1	7	"Control_12"	"H10"	0	271	502	564
2	3	2	"psrP"	"71CellW_B2"	0	84	458	1327
6	2	5	"prsA_ppmA"	"16Lip_B1"	0	398	483	1683
8	6	6	"sphtra"	"8N_term_H9"	0	555	489	596
8	4	4	"rrgB"	"95Mult_P9"	0	535	564	606
8	7	6	"cps4C"	"97Mult_L9"	0	556	527	607
5	8	1	"Buffer"	"Normaliz_I13"	0	296	609	583
7	6	5	"pbpX"	"41N_term_C5"	0	474	479	1050
3	8	4	"strH"	"32Secret_G2"	0	179	528	859
6	6	7	"prsA_ppmA"	"16Lip_B1"	0	420	512	1248
2	5	2	"pblB_ct"	"49CellW_J2"	0	86	494	1030
5	4	4	"aliA"	"10Lip_M9"	0	319	513	610
2	4	4	"spr1652/pfbA"	"25CellW_N10"	0	103	519	819
2	2	7	"nanA"	"46CellW_J10"	-50	128	633	854
8	2	2	"LambdaSa04"	"94Mult_H13"	0	515	555	999
5	3	4	"spr0174"	"79Lip_I9"	0	318	608	713
7	9	5	"cbpF"	"74N_term_wCS_O5"	0	477	542	629
3	1	2	"Control_1"	"C14"	0	154	585	614
7	2	6	"pbpA"	"9N_term_G5"	0	479	511	1226
8	9	6	"TMP"	"96Mult_D13"	0	558	531	1152
7	2	4	"ezrA"	"75N_term_G9"	-50	461	666	681
8	9	1	"Buffer"	"Normaliz_P13"	0	513	563	640
3	4	8	"lytB"	"63Secret_O2"	0	211	711	1928
5	2	7	"spr0174"	"79Lip_I9"	0	344	554	642
7	2	3	"pbpX"	"41N_term_C5"	0	452	540	1260
2	5	5	"spr0075/pfbB"	"24CellW_N2"	0	113	550	915
5	2	4	"abc_sbp"	"29Lip_E9"	0	317	533	681
7	5	2	"comB"	"54N_term_K1"	0	446	541	963
7	8	5	"spr0334"	"42Cyt_TMH_K5"	0	476	563	671
5	3	7	"aliA"	"10Lip_M9"	0	345	570	657
7	8	8	"cbpF"	"74N_term_wCS_O5"	0	503	566	683
7	8	7	"comB"	"54N_term_K1"	0	494	594	799
5	9	3	"aliA"	"10Lip_M9"	0	315	610	664
8	6	7	"potD"	"65N_term_D1"	0	564	566	1419
7	6	6	"ezrA"	"75N_term_G9"	-50	483	658	751
7	3	1	"ezrA"	"75N_term_G9"	0	435	525	1166
7	9	4	"comB"	"54N_term_K1"	0	468	618	688
2	7	2	"pulA"	"19CellW_B6"	0	88	572	756
8	1	7	"sphtra"	"8N_term_H9"	-50	559	685	701
7	3	6	"spr0334"	"42Cyt_TMH_K5"	0	480	611	738
7	1	1	"cbpF"	"74N_term_wCS_O5"	0	433	619	694
2	1	2	"nisP"	"39CellW_B14"	0	82	616	705
5	2	2	"spr0747"	"37Lip_E13"	0	299	601	1335
2	6	4	"spr1906"	"73CellW_F14"	0	105	578	862
2	4	5	"pblB_ct"	"49CellW_J2"	0	112	640	1176
1	1	8	"fstH"	"84Mult_A2"	0	64	647	734
8	6	4	"LambdaSa04"	"94Mult_H13"	0	537	667	1116
8	3	7	"rrgB"	"95Mult_P9"	0	561	759	746
8	2	6	"spr1584"	"83N_term_H5"	0	551	755	1083
7	7	6	"pepXP"	"72N_term_K9"	0	484	656	936
8	8	6	"rrgB"	"95Mult_P9"	0	557	718	812
7	7	4	"adcA"	"23Lip_C1"	0	466	673	1174
7	7	8	"spr0334"	"42Cyt_TMH_K5"	0	502	674	781
2	6	2	"spr0075/pfbB"	"24CellW_N2"	0	87	664	978
2	1	7	"bgaA"	"43CellW_F10"	0	127	626	1418
2	5	4	"nisP"	"39CellW_B14"	0	104	679	812
4	3	2	"Control_3"	"D2"	0	228	700	777
2	9	6	"nisP"	"39CellW_B14"	0	126	702	787
3	7	1	"Control_2"	"G14"	0	151	703	759
8	1	5	"LambdaSa04"	"94Mult_H13"	-50	541	711	778
8	7	5	"spr1584"	"83N_term_H5"	0	547	672	1142
3	5	5	"lytB"	"63Secret_O2"	0	185	871	2057
8	1	6	"stkP"	"67Cyt_TMH_D5"	0	550	703	801
3	1	5	"Control_2"	"G14"	0	181	715	778
2	5	8	"pulA"	"19CellW_B6"	0	140	692	820
7	8	6	"phtD"	"44N_term_O9"	0	485	709	832
3	7	8	"lytC"	"56Secret_K6"	0	214	688	1707
5	8	6	"aliA"	"10Lip_M9"	0	341	694	799
2	1	1	"lytB"	"31CellW_N6"	0	73	720	801
3	2	5	"bloodAB"	"59Secret_C2"	0	182	728	1878
2	1	5	"spr1906"	"73CellW_F14"	0	109	651	812
8	5	2	"spr1370"	"38Cyt_TMH_L1"	0	518	736	818
8	5	8	"stkP"	"67Cyt_TMH_D5"	0	572	724	862
7	9	3	"phtD"	"44N_term_O9"	0	459	772	818
4	6	7	"Control_3"	"D2"	0	276	714	834
8	4	7	"TMP"	"96Mult_D13"	0	562	765	871
6	3	6	"aliB"	"1Lip_J5"	0	408	785	918
2	5	1	"spr1652/pfbA"	"25CellW_N10"	0	77	755	857
2	8	5	"spr0328"	"26CellW_J6"	0	116	752	1592
5	6	5	"PppA"	"70Cyt_A5"	0	330	773	1326
8	5	1	"rrgB"	"95Mult_P9"	0	509	772	838
2	7	1	"spr1906"	"73CellW_F14"	0	79	748	856
5	5	4	"slrA"	"17Lip_A13"	0	320	787	860
8	4	5	"spr1370"	"38Cyt_TMH_L1"	0	544	828	961
5	7	3	"abc_sbp"	"29Lip_E9"	0	313	777	863
6	4	3	"aliB"	"1Lip_J5"	0	382	800	895
2	5	3	"lytB"	"31CellW_N6"	0	95	789	1103
8	7	4	"potD"	"65N_term_D1"	0	538	786	1145
5	4	7	"slrA"	"17Lip_A13"	0	346	790	876
7	1	8	"adcA"	"23Lip_C1"	0	496	778	892
8	4	3	"pbp2A"	"53N_term_L5"	0	526	787	1062
7	6	8	"pbpA"	"9N_term_G5"	0	501	806	909
2	4	1	"nanA"	"46CellW_J10"	0	76	788	897
7	9	2	"spr0334"	"42Cyt_TMH_K5"	0	450	798	868
3	2	4	"galU"	"21Secret_G10"	0	173	780	947
2	8	6	"spr1652/pfbA"	"25CellW_N10"	0	125	843	1100
3	7	5	"spr0931"	"36Secret_G6"	0	187	869	3198
5	6	6	"abc_sbp"	"29Lip_E9"	0	339	823	1685
7	8	3	"pepXP"	"72N_term_K9"	0	458	821	907
2	6	1	"nisP"	"39CellW_B14"	0	78	801	897
7	6	3	"spr0693"	"34N_term_C9"	0	456	814	895
3	5	3	"nanB"	"58Secret_O6"	0	167	862	2045
2	2	6	"hysA"	"51CellW_F6"	0	119	843	1373
2	2	3	"pulA"	"19CellW_B6"	0	92	844	1462
2	6	6	"bgaA"	"43CellW_F10"	0	123	871	986
3	3	2	"bloodAB"	"59Secret_C2"	0	156	897	2212
8	7	8	"pbp2A"	"53N_term_L5"	0	574	823	950
5	7	6	"spr0174"	"79Lip_I9"	0	340	1002	979
2	3	4	"nanA"	"46CellW_J10"	0	102	838	978
4	2	5	"Control_3"	"D2"	0	254	784	942
2	3	1	"bgaA"	"43CellW_F10"	0	75	852	933
7	3	7	"phtD"	"44N_term_O9"	0	489	868	988
7	1	7	"ezrA"	"75N_term_G9"	-50	487	879	980
8	9	3	"rrgB"	"95Mult_P9"	0	531	824	1853
2	6	5	"pulA"	"19CellW_B6"	0	114	882	1224
2	1	6	"pulA"	"19CellW_B6"	0	118	840	958
2	9	4	"pblB_ct"	"49CellW_J2"	0	108	870	972
5	7	1	"spr0747"	"37Lip_E13"	0	295	653	1860
4	1	8	"Control_3"	"D2"	0	280	880	953
7	3	4	"pepXP"	"72N_term_K9"	0	462	875	980
3	7	4	"bloodAB"	"59Secret_C2"	0	178	841	1271
3	9	6	"Control_1"	"C14"	0	198	856	951
6	8	5	"aliB"	"1Lip_J5"	0	404	882	1035
8	5	3	"pbp1b"	"47Cyt_TMH_P5"	0	527	871	1008
8	3	6	"pbp2A"	"53N_term_L5"	0	552	896	1081
7	5	6	"spr0693"	"34N_term_C9"	0	482	899	1019
8	6	2	"spr1418"	"82N_term_P1"	0	519	843	1066
7	4	1	"pepXP"	"72N_term_K9"	0	436	911	986
8	3	3	"spr1584"	"83N_term_H5"	0	525	860	1000
2	2	4	"bgaA"	"43CellW_F10"	0	101	820	1443
5	4	1	"spr0174"	"79Lip_I9"	0	292	927	1581
8	3	2	"potD"	"65N_term_D1"	0	516	912	1096
6	4	4	"amiA"	"3Lip_N9"	0	391	929	1067
3	7	3	"galU"	"21Secret_G10"	0	169	938	1154
7	3	8	"comB"	"54N_term_K1"	0	498	976	1065
8	8	8	"pbp1b"	"47Cyt_TMH_P5"	0	575	921	996
7	2	7	"pepXP"	"72N_term_K9"	0	488	953	1087
8	8	5	"pbp2A"	"53N_term_L5"	0	548	960	1181
7	2	1	"spr0693"	"34N_term_C9"	0	434	960	1039
5	2	5	"spxB"	"13Cyt_A1"	0	326	928	2200
2	3	3	"hysA"	"51CellW_F6"	0	93	958	1319
7	9	8	"spr0693"	"34N_term_C9"	0	504	965	1066
8	7	7	"pgdA"	"40N_term_H1"	0	565	959	1300
8	8	4	"pgdA"	"40N_term_H1"	0	539	952	1084
5	9	6	"slrA"	"17Lip_A13"	0	342	973	1064
2	9	5	"lytB"	"31CellW_N6"	0	117	970	1076
5	5	2	"pavA"	"69Cyt_I1"	0	302	967	1076
7	4	8	"pspA"	"4N_term_O1"	0	499	972	1117
3	3	1	"galU"	"21Secret_G10"	0	147	989	1065
8	4	6	"pbp1b"	"47Cyt_TMH_P5"	0	553	974	1279
2	4	6	"lytB"	"31CellW_N6"	0	121	969	1429
8	2	5	"potD"	"65N_term_D1"	0	542	997	1266
6	7	8	"aliB"	"1Lip_J5"	0	430	974	1183
2	9	7	"spr0075/pfbB"	"24CellW_N2"	0	135	990	1105
7	1	5	"srtA"	"64N_term_wCS_G13"	-50	469	1105	1132
6	9	2	"aliB"	"1Lip_J5"	0	378	1010	1108
3	6	1	"Control_1"	"C14"	0	150	985	1089
5	6	1	"slrA"	"17Lip_A13"	0	294	1023	1102
2	3	7	"spr1652/pfbA"	"25CellW_N10"	0	129	925	1406
3	2	8	"strH"	"32Secret_G2"	0	209	1030	1256
7	1	6	"pbpX"	"41N_term_C5"	0	478	1070	1172
8	6	8	"spr1584"	"83N_term_H5"	0	573	1043	1597
3	4	7	"Control_1"	"C14"	0	202	1014	1145
7	9	7	"pspA"	"4N_term_O1"	0	495	1034	1146
8	2	8	"pgdA"	"40N_term_H1"	0	569	1026	1140
3	3	6	"lytC"	"56Secret_K6"	0	192	1051	1315
5	6	4	"spr0747"	"37Lip_E13"	0	321	1041	1180
5	3	2	"spxB"	"13Cyt_A1"	0	300	1072	1431
7	1	4	"spr0693"	"34N_term_C9"	0	460	1050	1156
8	3	5	"pgdA"	"40N_term_H1"	0	543	1046	1190
6	7	5	"pstS"	"80Lip_F5"	0	403	1056	1372
2	3	8	"pblB_ct"	"49CellW_J2"	0	138	1114	1324
6	3	7	"amiA"	"3Lip_N9"	0	417	1092	1173
7	5	1	"phtD"	"44N_term_O9"	0	437	1069	1156
6	1	8	"prsA_ppmA"	"16Lip_B1"	0	424	1073	1209
5	2	3	"PppA"	"70Cyt_A5"	0	308	1080	1352
6	6	8	"pstS"	"80Lip_F5"	0	429	1090	1213
2	4	3	"spr0328"	"26CellW_J6"	0	94	1092	1833
8	3	8	"spr1370"	"38Cyt_TMH_L1"	0	570	1125	1209
2	4	8	"spr0075/pfbB"	"24CellW_N2"	0	139	1110	1290
8	9	5	"pbp1b"	"47Cyt_TMH_P5"	0	549	1141	1273
5	8	7	"pavA"	"69Cyt_I1"	0	350	1119	1244
4	2	2	"Control+"	"Rango0.1_H14"	0	227	1168	1357
2	8	3	"nanA"	"46CellW_J10"	0	98	1074	1629
8	1	3	"spr1418"	"82N_term_P1"	0	523	1097	1223
8	7	1	"LambdaSa04"	"94Mult_H13"	0	511	1103	1476
5	4	2	"clpP"	"66Cyt_E1"	0	301	1191	1408
6	7	6	"piuA"	"18Lip_J9"	0	412	1143	1420
3	8	2	"spr0931"	"36Secret_G6"	0	161	1163	1241
6	3	5	"lmb"	"33Lip_F1"	0	399	1061	2322
4	5	8	"Control_7"	"D6"	0	284	1100	1273
8	8	7	"spr1370"	"38Cyt_TMH_L1"	0	566	1303	1305
5	5	3	"GADPH"	"68Cyt_M5"	0	311	1183	1248
7	7	1	"srtA"	"64N_term_wCS_G13"	0	439	1167	1276
5	5	6	"abc_sbp_2"	"30Lip_A9"	0	338	1210	1295
8	1	8	"potD"	"65N_term_D1"	0	568	1185	1288
3	2	6	"spr0931"	"36Secret_G6"	0	191	1173	1778
6	3	4	"piuA"	"18Lip_J9"	0	390	1210	1305
5	4	6	"GADPH"	"68Cyt_M5"	0	337	1213	1284
8	5	7	"LambdaSa04"	"94Mult_H13"	0	563	1143	1350
6	8	4	"lmb"	"33Lip_F1"	0	395	1229	1341
8	4	8	"spr1418"	"82N_term_P1"	0	571	1197	1309
6	2	4	"ABC_SBP"	"52Lip_F9"	0	389	1225	1324
5	7	4	"spxB"	"13Cyt_A1"	0	322	1207	1441
3	4	1	"cbpA"	"5Secret_K10"	0	148	1359	1310
5	8	8	"GADPH"	"68Cyt_M5"	0	359	1215	1328
6	2	7	"piuA"	"18Lip_J9"	0	416	1241	1362
8	9	2	"pbp2A"	"53N_term_L5"	0	522	1252	1434
5	7	2	"PppA"	"70Cyt_A5"	0	304	1214	1468
8	4	2	"pgdA"	"40N_term_H1"	0	517	1252	1402
6	3	2	"prsA_ppmA"	"16Lip_B1"	0	372	1269	1443
2	9	1	"Buffer"	"Normaliz_N14"	0	81	1311	1384
7	6	2	"pspA"	"4N_term_O1"	0	447	1291	1388
3	9	2	"lytC"	"56Secret_K6"	0	162	1302	1375
2	7	8	"spr0328"	"26CellW_J6"	0	142	1294	1799
5	6	3	"abc_sbp_2"	"30Lip_A9"	0	312	1307	1379
5	1	1	"GADPH"	"68Cyt_M5"	0	289	1274	1381
3	6	6	"galU"	"21Secret_G10"	0	195	1404	1724
6	8	3	"piuA"	"18Lip_J9"	0	386	1320	1425
6	8	2	"pstS"	"80Lip_F5"	0	377	1319	1437
3	1	4	"spr1875"	"7Secret_C10"	0	172	1276	1398
6	5	1	"amiA"	"3Lip_N9"	0	365	1304	1418
2	7	3	"bgaA"	"43CellW_F10"	0	97	1503	1895
8	8	2	"spr1584"	"83N_term_H5"	0	521	1315	1523
8	9	7	"spr1418"	"82N_term_P1"	0	567	1315	1428
8	9	4	"spr1370"	"38Cyt_TMH_L1"	0	540	1373	1464
7	5	8	"pbpX"	"41N_term_C5"	0	500	1319	1499
5	1	7	"abc_sbp"	"29Lip_E9"	0	343	1291	1458
5	5	8	"PppA"	"70Cyt_A5"	0	356	1361	1506
6	1	7	"ABC_SBP"	"52Lip_F9"	0	415	1358	1473
7	7	2	"pbpX"	"41N_term_C5"	0	448	1330	1476
6	3	3	"pstS"	"80Lip_F5"	0	381	1360	1491
6	7	4	"prsA_ppmA"	"16Lip_B1"	0	394	1402	1593
7	2	2	"srtA"	"64N_term_wCS_G13"	0	443	1214	2164
5	9	5	"GADPH"	"68Cyt_M5"	0	333	1366	1479
5	4	5	"pavA"	"69Cyt_I1"	0	328	1515	1504
5	1	4	"abc_sbp_2"	"30Lip_A9"	0	316	1428	1514
5	9	4	"pavA"	"69Cyt_I1"	0	324	1433	1496
5	1	8	"spxB"	"13Cyt_A1"	0	352	1412	1519
5	2	8	"clpP"	"66Cyt_E1"	0	353	1418	1541
6	4	1	"piuA"	"18Lip_J9"	0	364	1450	1527
5	3	8	"pavA"	"69Cyt_I1"	0	354	1556	1550
8	5	5	"spr1418"	"82N_term_P1"	0	545	1445	1585
2	9	3	"spr1652/pfbA"	"25CellW_N10"	0	99	1385	1622
6	6	4	"MalX"	"22Lip_F13"	0	393	1375	1894
7	1	3	"pspA"	"4N_term_O1"	0	451	1450	1568
6	2	6	"pstS"	"80Lip_F5"	0	407	1487	1647
5	8	4	"clpP"	"66Cyt_E1"	0	323	1495	1606
5	5	1	"aliA"	"10Lip_M9"	0	293	1490	1609
6	8	6	"amiA"	"3Lip_N9"	0	413	1544	1795
3	5	4	"Control_1"	"C14"	0	176	1829	1733
6	3	1	"ABC_SBP"	"52Lip_F9"	0	363	1570	1661
3	1	8	"bloodAB"	"59Secret_C2"	0	208	1565	1681
5	2	1	"abc_sbp_2"	"30Lip_A9"	0	290	1617	1677
5	3	1	"abc_sbp"	"29Lip_E9"	0	291	1567	1695
3	5	6	"spr1875"	"7Secret_C10"	0	194	1662	1767
8	1	1	"pbp1b"	"47Cyt_TMH_P5"	0	505	1617	1707
5	9	8	"abc_sbp_2"	"30Lip_A9"	0	360	1610	1752
6	9	3	"amiA"	"3Lip_N9"	0	387	1534	1759
6	1	5	"MalX"	"22Lip_F13"	-50	397	1382	1765
7	4	4	"phtD"	"44N_term_O9"	0	463	1959	2107
3	2	3	"phtE"	"45Secret_C6"	0	164	1653	1836
5	3	5	"clpP"	"66Cyt_E1"	0	327	1740	1844
7	6	4	"srtA"	"64N_term_wCS_G13"	0	465	1470	2170
6	2	8	"lmb"	"33Lip_F1"	0	425	1588	2867
3	8	7	"lysM"	"50Secret_K2"	0	206	1714	2061
3	1	7	"galU"	"21Secret_G10"	0	199	1736	1823
3	9	8	"spr1875"	"7Secret_C10"	0	216	1780	1817
5	5	7	"spr0747"	"37Lip_E13"	0	347	1658	1840
6	4	6	"psaA"	"6Lip_N5"	0	409	1753	1878
2	8	2	"hysA"	"51CellW_F6"	0	89	1780	1851
3	7	2	"phtE"	"45Secret_C6"	0	160	1733	1911
2	3	6	"spr0328"	"26CellW_J6"	0	120	1825	2028
6	1	6	"glnH"	"28Lip_B5"	0	406	2070	1924
6	8	7	"piaA"	"15Lip_J1"	0	422	1864	2233
3	9	7	"lytB"	"63Secret_O2"	0	207	1845	1932
3	8	8	"nanB"	"58Secret_O6"	0	215	1837	1964
6	4	2	"lmb"	"33Lip_F1"	0	373	1892	2008
6	8	8	"psaA"	"6Lip_N5"	0	431	1973	2047
6	5	3	"psaA"	"6Lip_N5"	0	383	1916	2034
6	9	5	"psaA"	"6Lip_N5"	0	405	1943	2038
5	2	6	"ply"	"11Cyt_E5"	0	335	2051	2182
3	6	2	"lytB"	"63Secret_O2"	0	159	1864	2089
6	7	7	"lmb"	"33Lip_F1"	0	421	1755	3133
3	2	1	"spr1875"	"7Secret_C10"	0	146	1906	2042
2	9	2	"spr0328"	"26CellW_J6"	0	90	1915	2054
5	1	6	"PppA"	"70Cyt_A5"	0	334	1743	3125
6	2	3	"glnH"	"28Lip_B5"	0	380	2006	2141
3	6	3	"spr1875"	"7Secret_C10"	0	168	2003	2113
5	1	2	"slrA"	"17Lip_A13"	0	298	1901	2095
6	5	2	"piaA"	"15Lip_J1"	0	374	2071	2163
6	1	1	"psaA"	"6Lip_N5"	0	361	2065	2153
3	1	1	"nanB"	"58Secret_O6"	0	145	2092	2148
3	9	5	"nanB"	"58Secret_O6"	0	189	2077	2151
5	6	7	"spxB"	"13Cyt_A1"	0	348	2013	2344
6	5	8	"glnH"	"28Lip_B5"	0	428	2106	2209
5	7	7	"clpP"	"66Cyt_E1"	0	349	2115	2285
3	4	6	"nanB"	"58Secret_O6"	0	193	2085	2220
3	1	3	"lytB"	"63Secret_O2"	0	163	2082	2239
3	6	8	"spr0931"	"36Secret_G6"	0	213	2044	2829
6	9	4	"piaA"	"15Lip_J1"	0	396	2219	2290
6	3	8	"piaA"	"15Lip_J1"	0	426	2206	2312
6	5	7	"MalX"	"22Lip_F13"	0	419	2149	2420
3	1	6	"phtE"	"45Secret_C6"	0	190	2244	2356
2	6	8	"hysA"	"51CellW_F6"	0	141	2172	2601
6	7	2	"glnH"	"28Lip_B5"	0	376	2332	2440
6	6	5	"glnH"	"28Lip_B5"	0	402	1947	2890
3	5	7	"Control_2"	"G14"	0	203	2299	2472
5	7	5	"ply"	"11Cyt_E5"	0	331	2354	2730
7	5	7	"srtA"	"64N_term_wCS_G13"	0	491	2285	3231
6	7	1	"MalX"	"22Lip_F13"	0	367	2614	2576
5	6	8	"ply"	"11Cyt_E5"	0	357	2453	2602
5	3	3	"ply"	"11Cyt_E5"	0	309	2631	2799
4	7	4	"Control_3"	"D2"	0	250	2705	2719
5	5	5	"eno"	"14Cyt_M1"	0	329	2676	2865
3	7	6	"cbpA"	"5Secret_K10"	0	196	2736	3888
3	4	5	"lysM"	"50Secret_K2"	0	184	3238	4025
3	6	5	"phtE"	"45Secret_C6"	0	186	2774	2922
5	4	8	"eno"	"14Cyt_M1"	0	355	2752	2922
5	1	3	"eno"	"14Cyt_M1"	0	307	2841	2910
3	8	5	"lytC"	"56Secret_K6"	0	188	4212	4061
6	2	2	"MalX"	"22Lip_F13"	0	371	2773	3327
4	6	2	"Control_6"	"P2"	-50	231	3083	2962
2	1	3	"spr0075/pfbB"	"24CellW_N2"	0	91	3232	3159
6	9	8	"ABC_SBP"	"57Lip_B9"	0	432	3177	3227
6	5	6	"ABC_SBP"	"57Lip_B9"	0	410	3220	3297
3	5	8	"phtE"	"45Secret_C6"	0	212	3244	3368
6	6	3	"ABC_SBP"	"57Lip_B9"	0	384	3457	3540
3	3	3	"spr0931"	"36Secret_G6"	0	165	3560	4028
5	6	2	"eno"	"14Cyt_M1"	0	303	3526	3655
6	4	7	"msmE"	"78Lip_B13"	0	418	3831	3915
6	1	4	"ABC_SBP"	"57Lip_B9"	0	388	3843	3884
6	2	1	"ABC_SBP"	"57Lip_B9"	0	362	3941	3994
5	9	7	"eno"	"14Cyt_M1"	0	351	3929	4039
6	5	4	"msmE"	"78Lip_B13"	0	392	3499	5376
6	4	5	"piaA"	"15Lip_J1"	0	400	4002	4188
3	3	4	"cbpA"	"5Secret_K10"	0	174	3887	4126
5	8	2	"ply"	"11Cyt_E5"	0	305	4162	4313
6	9	6	"msmE"	"78Lip_B13"	0	414	4618	4779
6	5	5	"phtA"	"55Lip_N1"	0	401	4753	5321
6	6	1	"msmE"	"78Lip_B13"	0	366	4689	4832
6	1	2	"msmE"	"78Lip_B13"	0	370	4752	4888
3	4	2	"strH"	"32Secret_G2"	0	157	4677	7448
7	5	4	"phpA"	"27N_term_C13"	0	464	5469	5727
2	1	4	"prtA"	"20CellW_B10"	0	100	5076	5504
6	4	8	"phtA"	"55Lip_N1"	0	427	5563	5591
6	9	7	"phtA"	"55Lip_N1"	0	423	5527	5628
3	5	2	"lysM"	"50Secret_K2"	0	158	6036	6689
6	1	3	"phtA"	"55Lip_N1"	0	379	6034	6021
5	3	6	"lytA"	"12Cyt_I5"	0	336	5959	6043
5	4	3	"lytA"	"12Cyt_I5"	0	310	6066	6091
6	6	2	"phtA"	"55Lip_N1"	0	375	6126	6207
5	7	8	"lytA"	"12Cyt_I5"	0	358	5888	6254
4	6	4	"Control+"	"Rango0.1_H14"	0	249	6257	6945
3	4	4	"gsp_781"	"2Secret_O10"	0	175	6205	8151
5	8	5	"lytA"	"12Cyt_I5"	0	332	6373	6439
2	6	3	"prtA"	"20CellW_B10"	0	96	6110	6654
2	2	1	"prtA"	"20CellW_B10"	0	74	6886	7120
3	3	8	"lysM"	"50Secret_K2"	0	210	7137	8092
3	9	4	"lysM"	"50Secret_K2"	0	180	7273	7376
7	4	7	"phpA"	"27N_term_C13"	0	490	7307	7414
7	9	6	"phpA"	"27N_term_C13"	0	486	7147	7366
5	9	2	"lytA"	"12Cyt_I5"	0	306	7301	7431
2	5	6	"prtA"	"20CellW_B10"	0	122	7280	7732
3	8	3	"cbpA"	"5Secret_K10"	0	170	7611	7782
4	6	1	"Control+"	"Rango0.2_D14"	0	222	7910	7789
7	6	1	"phpA"	"27N_term_C13"	0	438	7509	7853
7	1	2	"phpA"	"27N_term_C13"	0	442	7683	7878
2	9	8	"prtA"	"20CellW_B10"	0	144	7734	8056
3	2	7	"cbpA"	"5Secret_K10"	0	200	8192	8473
4	4	7	"Control+"	"Rango0.2_D14"	0	274	8790	8768
3	5	1	"gsp_781"	"2Secret_O10"	0	149	8884	8950
4	5	4	"Control+"	"Rango0.2_D14"	0	248	9293	9028
4	1	2	"Control+"	"Rango0.2_D14"	0	226	9595	9495
4	9	6	"Control+"	"Rango0.2_D14"	0	270	9616	9600
4	1	5	"Control+"	"Rango0.1_H14"	0	253	10501	10353
3	3	7	"gsp_781"	"2Secret_O10"	0	201	10921	11040
3	9	3	"gsp_781"	"2Secret_O10"	0	171	12413	12533
3	8	6	"gsp_781"	"2Secret_O10"	0	197	15904	15869
