# Supplementary material for: Data in support of proteomic analysis of pneumococcal pediatric clinical isolates to construct a protein array
Source: Data Brief. 2016 Feb 5;6:917–22. doi: 10.1016/j.dib.2016.01.057 (PMC4758182; doi:10.1016/j.dib.2016.01.057)
Supplement: Supplementary file 4 — Supplementary material [file mmc4.zip › Protein array raw data/IgG/P1_S19_IgG-Cy3.txt]

ATF	1.0
31	9    
"Type=GenePix Export 3"
"DateTime=2014/01/14 14:18:39"
"Settings=C:\Documents and Settings\Usuario\Escritorio\Datos Usuarios\Alfonso\Escaneado_14-1-14\Suero 19\S19_IgG-Cy3.gps"
"GalFile=C:\Documents and Settings\Usuario\Escritorio\Datos Usuarios\Alfonso\Gals\Gal_Alfonso.2.gal"
"PixelSize=5"
"Wavelengths=n/a	532"
"ImageFiles=n/a	C:\Documents and Settings\Usuario\Escritorio\Datos Usuarios\Alfonso\Escaneado_14-1-14\Suero 19\S19_IgG-Cy3.tif 1"
"NormalizationMethod=None"
"NormalizationFactors=n/a	1"
"JpegImage="
"StdDev=Type 1"
"RatioFormulations=W1/W2 (/532)"
"Barcode="
"BackgroundSubtraction=LocalFeature"
"ImageOrigin=0, 0"
"JpegOrigin=3330, 19535"
"Creator=GenePix Pro 4.1.1.4"
"Scanner=GenePix 4000B [92870]"
"FocusPosition=0"
"Temperature=26.75"
"LinesAveraged=1"
"Comment="
"PMTGain=n/a	400"
"ScanPower=n/a	100"
"LaserPower=n/a	3.5"
"LaserOnTime=n/a	41987"
"Filters=n/a	"
"ScanRegion=584,3852,3896,5250"
"Supplier=BioRobotics"
"ArrayerSoftwareName=TAS Application Suite (MicroGrid II)"
"ArrayerSoftwareVersion=2.2.2.5"
"Block"	"Column"	"Row"	"Name"	"ID"	"Flags"	"Index"	"F532 Median"	"F532 Median - B532"
1	1	1	"ABC_N/P"	"90Mult_M8"	0	1	135	77
1	2	1	"spr1221"	"99Mult_A12"	0	2	356	285
1	3	1	"spr1403"	"91Mult_E12"	0	3	408	331
1	4	1	"spr1496"	"92Mult_I12"	0	4	203	122
1	5	1	"ABC_NP"	"100Mult_M12"	0	5	1048	964
1	6	1	"SP_0462"	"77CellW_A16"	0	6	585	499
1	7	1	"SP_0464"	"81CellW_E16"	0	7	306	224
1	8	1	"Buffer"	"Normaliz_I16"	0	8	222	137
1	9	1	"Buffer"	"Normaliz_M16"	0	9	227	139
1	1	2	"SP_0462"	"77CellW_A16"	0	10	558	483
1	2	2	"SP_0464"	"81CellW_E16"	0	11	334	224
1	3	2	"fstH"	"84Mult_A4"	0	12	1313	1212
1	4	2	"comA"	"85Mult_E4"	0	13	462	355
1	5	2	"zmpB"	"86Mult_I4"	0	14	322	131
1	6	2	"spr0601"	"98Mult_M4"	0	15	733	575
1	7	2	"celB"	"87Mult_A8"	0	16	275	164
1	8	2	"iga"	"88Mult_E8"	0	17	2500	2399
1	9	2	"glnP"	"89Mult_I8"	0	18	244	144
1	1	3	"spr0601"	"98Mult_M4"	0	19	490	401
1	2	3	"celB"	"87Mult_A8"	0	20	212	91
1	3	3	"iga"	"88Mult_E8"	0	21	1724	1621
1	4	3	"glnP"	"89Mult_I8"	0	22	183	74
1	5	3	"ABC_N/P"	"90Mult_M8"	0	23	402	268
1	6	3	"spr1221"	"99Mult_A12"	0	24	542	400
1	7	3	"spr1403"	"91Mult_E12"	0	25	638	495
1	8	3	"spr1496"	"92Mult_I12"	0	26	290	165
1	9	3	"ABC_NP"	"100Mult_M12"	0	27	1719	1620
1	1	4	"spr1221"	"99Mult_A12"	0	28	489	405
1	2	4	"spr1403"	"91Mult_E12"	0	29	417	307
1	3	4	"spr1496"	"92Mult_I12"	0	30	234	129
1	4	4	"ABC_NP"	"100Mult_M12"	0	31	1344	1207
1	5	4	"SP_0462"	"77CellW_A16"	0	32	947	794
1	6	4	"SP_0464"	"81CellW_E16"	0	33	548	362
1	7	4	"fstH"	"84Mult_A4"	0	34	1643	1293
1	8	4	"comA"	"85Mult_E4"	0	35	437	312
1	9	4	"zmpB"	"86Mult_I4"	0	36	290	196
1	1	5	"SP_0464"	"81CellW_E16"	0	37	559	466
1	2	5	"fstH"	"84Mult_A4"	0	38	1202	1088
1	3	5	"comA"	"85Mult_E4"	0	39	413	306
1	4	5	"zmpB"	"86Mult_I4"	0	40	371	245
1	5	5	"spr0601"	"98Mult_M4"	0	41	485	332
1	6	5	"celB"	"87Mult_A8"	0	42	293	151
1	7	5	"iga"	"88Mult_E8"	0	43	1946	1603
1	8	5	"glnP"	"89Mult_I8"	-50	44	415	283
1	9	5	"ABC_N/P"	"90Mult_M8"	0	45	271	179
1	1	6	"celB"	"87Mult_A8"	0	46	223	130
1	2	6	"iga"	"88Mult_E8"	0	47	1640	1538
1	3	6	"glnP"	"89Mult_I8"	0	48	195	90
1	4	6	"ABC_N/P"	"90Mult_M8"	0	49	311	186
1	5	6	"spr1221"	"99Mult_A12"	0	50	636	489
1	6	6	"spr1403"	"91Mult_E12"	0	51	495	374
1	7	6	"spr1496"	"92Mult_I12"	0	52	232	120
1	8	6	"ABC_NP"	"100Mult_M12"	0	53	1043	914
1	9	6	"SP_0462"	"77CellW_A16"	0	54	875	781
1	1	7	"spr1403"	"91Mult_E12"	0	55	509	416
1	2	7	"spr1496"	"92Mult_I12"	0	56	254	149
1	3	7	"ABC_NP"	"100Mult_M12"	0	57	1458	1335
1	4	7	"SP_0462"	"77CellW_A16"	0	58	1149	991
1	5	7	"SP_0464"	"81CellW_E16"	0	59	502	197
1	6	7	"fstH"	"84Mult_A4"	0	60	1440	1078
1	7	7	"comA"	"85Mult_E4"	0	61	393	288
1	8	7	"zmpB"	"86Mult_I4"	0	62	283	180
1	9	7	"spr0601"	"98Mult_M4"	0	63	564	474
1	1	8	"fstH"	"84Mult_A4"	0	64	1390	1292
1	2	8	"comA"	"85Mult_E4"	0	65	692	587
1	3	8	"zmpB"	"86Mult_I4"	0	66	381	267
1	4	8	"spr0601"	"98Mult_M4"	0	67	710	588
1	5	8	"celB"	"87Mult_A8"	0	68	235	133
1	6	8	"iga"	"88Mult_E8"	0	69	1722	1620
1	7	8	"glnP"	"89Mult_I8"	0	70	172	81
1	8	8	"ABC_N/P"	"90Mult_M8"	0	71	275	186
1	9	8	"spr1221"	"99Mult_A12"	0	72	608	518
2	1	1	"lytB"	"31CellW_N8"	0	73	1629	1527
2	2	1	"prtA"	"20CellW_B12"	0	74	20747	20641
2	3	1	"bgaA"	"43CellW_F12"	0	75	3057	2955
2	4	1	"nanA"	"46CellW_J12"	0	76	933	837
2	5	1	"spr1652/pfbA"	"25CellW_N12"	0	77	390	302
2	6	1	"nisP"	"39CellW_B16"	0	78	208	122
2	7	1	"spr1906"	"73CellW_F16"	0	79	135	50
2	8	1	"Buffer"	"Normaliz_J16"	-50	80	92	6
2	9	1	"Buffer"	"Normaliz_N16"	0	81	120	34
2	1	2	"nisP"	"39CellW_B16"	0	82	1929	1830
2	2	2	"spr1906"	"73CellW_F16"	0	83	799	691
2	3	2	"psrP"	"71CellW_B4"	0	84	529	426
2	4	2	"pblB_nt"	"48CellW_F4"	0	85	447	345
2	5	2	"pblB_ct"	"49CellW_J4"	0	86	930	830
2	6	2	"spr0075/pfbB"	"24CellW_N4"	0	87	816	722
2	7	2	"pulA"	"19CellW_B8"	0	88	470	376
2	8	2	"hysA"	"51CellW_F8"	0	89	545	455
2	9	2	"spr0328"	"26CellW_J8"	0	90	247	161
2	1	3	"spr0075/pfbB"	"24CellW_N4"	0	91	8867	8769
2	2	3	"pulA"	"19CellW_B8"	0	92	5484	5376
2	3	3	"hysA"	"51CellW_F8"	0	93	8504	8398
2	4	3	"spr0328"	"26CellW_J8"	0	94	2721	2619
2	5	3	"lytB"	"31CellW_N8"	0	95	534	431
2	6	3	"prtA"	"20CellW_B12"	0	96	4923	4824
2	7	3	"bgaA"	"43CellW_F12"	0	97	519	424
2	8	3	"nanA"	"46CellW_J12"	0	98	255	164
2	9	3	"spr1652/pfbA"	"25CellW_N12"	0	99	174	87
2	1	4	"prtA"	"20CellW_B12"	0	100	20790	20694
2	2	4	"bgaA"	"43CellW_F12"	0	101	3799	3694
2	3	4	"nanA"	"46CellW_J12"	0	102	2462	2355
2	4	4	"spr1652/pfbA"	"25CellW_N12"	0	103	1345	1238
2	5	4	"nisP"	"39CellW_B16"	0	104	762	655
2	6	4	"spr1906"	"73CellW_F16"	0	105	354	250
2	7	4	"psrP"	"71CellW_B4"	0	106	232	128
2	8	4	"pblB_nt"	"48CellW_F4"	0	107	643	540
2	9	4	"pblB_ct"	"49CellW_J4"	0	108	631	540
2	1	5	"spr1906"	"73CellW_F16"	0	109	864	771
2	2	5	"psrP"	"71CellW_B4"	0	110	739	632
2	3	5	"pblB_nt"	"48CellW_F4"	0	111	548	436
2	4	5	"pblB_ct"	"49CellW_J4"	0	112	6524	6408
2	5	5	"spr0075/pfbB"	"24CellW_N4"	0	113	6196	6078
2	6	5	"pulA"	"19CellW_B8"	0	114	4160	4042
2	7	5	"hysA"	"51CellW_F8"	0	115	6305	6183
2	8	5	"spr0328"	"26CellW_J8"	0	116	2034	1918
2	9	5	"lytB"	"31CellW_N8"	0	117	408	312
2	1	6	"pulA"	"19CellW_B8"	0	118	5857	5760
2	2	6	"hysA"	"51CellW_F8"	0	119	11388	11279
2	3	6	"spr0328"	"26CellW_J8"	0	120	5324	5210
2	4	6	"lytB"	"31CellW_N8"	0	121	1352	1230
2	5	6	"prtA"	"20CellW_B12"	0	122	20959	20831
2	6	6	"bgaA"	"43CellW_F12"	0	123	3971	3842
2	7	6	"nanA"	"46CellW_J12"	0	124	2334	2203
2	8	6	"spr1652/pfbA"	"25CellW_N12"	0	125	1537	1416
2	9	6	"nisP"	"39CellW_B16"	0	126	760	656
2	1	7	"bgaA"	"43CellW_F12"	0	127	3915	3816
2	2	7	"nanA"	"46CellW_J12"	0	128	2331	2221
2	3	7	"spr1652/pfbA"	"25CellW_N12"	0	129	1919	1807
2	4	7	"nisP"	"39CellW_B16"	0	130	1574	1451
2	5	7	"spr1906"	"73CellW_F16"	0	131	866	728
2	6	7	"psrP"	"71CellW_B4"	0	132	735	601
2	7	7	"pblB_nt"	"48CellW_F4"	0	133	535	398
2	8	7	"pblB_ct"	"49CellW_J4"	0	134	5396	5270
2	9	7	"spr0075/pfbB"	"24CellW_N4"	0	135	5509	5402
2	1	8	"psrP"	"71CellW_B4"	0	136	738	635
2	2	8	"pblB_nt"	"48CellW_F4"	0	137	562	447
2	3	8	"pblB_ct"	"49CellW_J4"	0	138	5456	5345
2	4	8	"spr0075/pfbB"	"24CellW_N4"	0	139	8638	8521
2	5	8	"pulA"	"19CellW_B8"	0	140	6629	6510
2	6	8	"hysA"	"51CellW_F8"	0	141	10744	10631
2	7	8	"spr0328"	"26CellW_J8"	0	142	5660	5543
2	8	8	"lytB"	"31CellW_N8"	0	143	1447	1328
2	9	8	"prtA"	"20CellW_B12"	0	144	17456	17345
3	1	1	"nanB"	"58Secret_O8"	0	145	860	795
3	2	1	"spr1875"	"7Secret_C12"	0	146	213	142
3	3	1	"galU"	"21Secret_G12"	0	147	272	207
3	4	1	"cbpA"	"5Secret_K12"	0	148	5398	5340
3	5	1	"gsp_781"	"2Secret_O12"	0	149	3866	3814
3	6	1	"Control_1"	"C16"	0	150	1335	1286
3	7	1	"Control_2"	"G16"	-50	151	50	2
3	8	1	"Buffer"	"Normaliz_K16"	-50	152	50	3
3	9	1	"Buffer"	"Normaliz_O16"	-50	153	50	4
3	1	2	"Control_1"	"C16"	0	154	2583	2517
3	2	2	"Control_2"	"G16"	-50	155	77	2
3	3	2	"bloodAB"	"59Secret_C4"	0	156	331	254
3	4	2	"strH"	"32Secret_G4"	0	157	189	102
3	5	2	"lysM"	"50Secret_K4"	0	158	292	209
3	6	2	"lytB"	"63Secret_O4"	0	159	238	169
3	7	2	"phtE"	"45Secret_C8"	0	160	855	788
3	8	2	"spr0931"	"36Secret_G8"	0	161	293	237
3	9	2	"lytC"	"56Secret_K8"	0	162	1551	1499
3	1	3	"lytB"	"63Secret_O4"	0	163	364	299
3	2	3	"phtE"	"45Secret_C8"	0	164	1469	1388
3	3	3	"spr0931"	"36Secret_G8"	0	165	342	261
3	4	3	"lytC"	"56Secret_K8"	0	166	1685	1593
3	5	3	"nanB"	"58Secret_O8"	0	167	1208	1112
3	6	3	"spr1875"	"7Secret_C12"	0	168	318	227
3	7	3	"galU"	"21Secret_G12"	0	169	459	365
3	8	3	"cbpA"	"5Secret_K12"	0	170	7529	7452
3	9	3	"gsp_781"	"2Secret_O12"	0	171	6474	6413
3	1	4	"spr1875"	"7Secret_C12"	0	172	528	454
3	2	4	"galU"	"21Secret_G12"	0	173	613	518
3	3	4	"cbpA"	"5Secret_K12"	0	174	7603	7506
3	4	4	"gsp_781"	"2Secret_O12"	0	175	5397	5180
3	5	4	"Control_1"	"C16"	0	176	2759	2625
3	6	4	"Control_2"	"G16"	-50	177	85	-15
3	7	4	"bloodAB"	"59Secret_C4"	0	178	517	423
3	8	4	"strH"	"32Secret_G4"	0	179	253	160
3	9	4	"lysM"	"50Secret_K4"	0	180	711	646
3	1	5	"Control_2"	"G16"	-50	181	84	3
3	2	5	"bloodAB"	"59Secret_C4"	0	182	440	350
3	3	5	"strH"	"32Secret_G4"	0	183	205	101
3	4	5	"lysM"	"50Secret_K4"	0	184	484	230
3	5	5	"lytB"	"63Secret_O4"	0	185	503	213
3	6	5	"phtE"	"45Secret_C8"	0	186	2771	2584
3	7	5	"spr0931"	"36Secret_G8"	0	187	904	797
3	8	5	"lytC"	"56Secret_K8"	0	188	5413	5313
3	9	5	"nanB"	"58Secret_O8"	0	189	5086	5011
3	1	6	"phtE"	"45Secret_C8"	0	190	1813	1719
3	2	6	"spr0931"	"36Secret_G8"	0	191	368	265
3	3	6	"lytC"	"56Secret_K8"	0	192	2393	2294
3	4	6	"nanB"	"58Secret_O8"	0	193	2646	2523
3	5	6	"spr1875"	"7Secret_C12"	0	194	1059	870
3	6	6	"galU"	"21Secret_G12"	0	195	1986	1785
3	7	6	"cbpA"	"5Secret_K12"	0	196	26860	26673
3	8	6	"gsp_781"	"2Secret_O12"	0	197	23070	22930
3	9	6	"Control_1"	"C16"	0	198	16967	16880
3	1	7	"galU"	"21Secret_G12"	0	199	819	708
3	2	7	"cbpA"	"5Secret_K12"	0	200	10483	10345
3	3	7	"gsp_781"	"2Secret_O12"	0	201	10038	9930
3	4	7	"Control_1"	"C16"	0	202	11010	10890
3	5	7	"Control_2"	"G16"	-50	203	137	0
3	6	7	"bloodAB"	"59Secret_C4"	0	204	2373	2194
3	7	7	"strH"	"32Secret_G4"	0	205	1395	1144
3	8	7	"lysM"	"50Secret_K4"	0	206	3109	2911
3	9	7	"lytB"	"63Secret_O4"	0	207	2019	1935
3	1	8	"bloodAB"	"59Secret_C4"	0	208	968	858
3	2	8	"strH"	"32Secret_G4"	0	209	554	406
3	3	8	"lysM"	"50Secret_K4"	0	210	1655	1529
3	4	8	"lytB"	"63Secret_O4"	0	211	1709	1575
3	5	8	"phtE"	"45Secret_C8"	0	212	8622	8435
3	6	8	"spr0931"	"36Secret_G8"	0	213	2593	2459
3	7	8	"lytC"	"56Secret_K8"	0	214	12739	12605
3	8	8	"nanB"	"58Secret_O8"	0	215	9957	9790
3	9	8	"spr1875"	"7Secret_C12"	0	216	2718	2620
4	1	1	"Control_10"	"P8"	-50	217	52	2
4	2	1	"Control_11"	"D12"	0	218	68	19
4	3	1	"Control_12"	"H12"	0	219	67	19
4	4	1	"Buffer"	"Normaliz_L12"	-50	220	46	-1
4	5	1	"Buffer"	"Normaliz_P12"	-50	221	47	-2
4	6	1	"Control+"	"Rango0.2_D16"	0	222	706	649
4	7	1	"Control+"	"Rango0.1_H16"	-50	223	101	52
4	8	1	"Buffer"	"Normaliz_L16"	-50	224	47	0
4	9	1	"Buffer"	"Normaliz_P16"	-50	225	47	1
4	1	2	"Control+"	"Rango0.2_D16"	0	226	1490	1413
4	2	2	"Control+"	"Rango0.1_H16"	0	227	201	149
4	3	2	"Control_3"	"D4"	0	228	559	512
4	4	2	"Control_4"	"H4"	-50	229	50	3
4	5	2	"Control_5"	"L4"	0	230	54	5
4	6	2	"Control_6"	"P4"	-50	231	48	-3
4	7	2	"Control_7"	"D8"	-50	232	52	3
4	8	2	"Control_8"	"H8"	-50	233	48	1
4	9	2	"Control_9"	"L8"	0	234	66	19
4	1	3	"Control_6"	"P4"	-50	235	49	-3
4	2	3	"Control_7"	"D8"	-50	236	53	2
4	3	3	"Control_8"	"H8"	-50	237	49	1
4	4	3	"Control_9"	"L8"	-50	238	50	1
4	5	3	"Control_10"	"P8"	-50	239	50	1
4	6	3	"Control_11"	"D12"	0	240	66	18
4	7	3	"Control_12"	"H12"	0	241	83	35
4	8	3	"Buffer"	"Normaliz_L12"	-50	242	48	1
4	9	3	"Buffer"	"Normaliz_P12"	-50	243	47	0
4	1	4	"Control_11"	"D12"	-50	244	252	199
4	2	4	"Control_12"	"H12"	-50	245	82	29
4	3	4	"Buffer"	"Normaliz_L12"	-50	246	49	1
4	4	4	"Buffer"	"Normaliz_P12"	-50	247	51	-3
4	5	4	"Control+"	"Rango0.2_D16"	0	248	692	624
4	6	4	"Control+"	"Rango0.1_H16"	-50	249	144	92
4	7	4	"Control_3"	"D4"	0	250	711	662
4	8	4	"Control_4"	"H4"	-50	251	50	2
4	9	4	"Control_5"	"L4"	0	252	76	28
4	1	5	"Control+"	"Rango0.1_H16"	-50	253	1155	780
4	2	5	"Control_3"	"D4"	0	254	1316	1247
4	3	5	"Control_4"	"H4"	-50	255	53	5
4	4	5	"Control_5"	"L4"	-50	256	52	2
4	5	5	"Control_6"	"P4"	-50	257	50	-4
4	6	5	"Control_7"	"D8"	-50	258	52	2
4	7	5	"Control_8"	"H8"	-50	259	49	1
4	8	5	"Control_9"	"L8"	0	260	57	10
4	9	5	"Control_10"	"P8"	-50	261	52	4
4	1	6	"Control_7"	"D8"	0	262	571	515
4	2	6	"Control_8"	"H8"	-50	263	49	-4
4	3	6	"Control_9"	"L8"	0	264	75	26
4	4	6	"Control_10"	"P8"	-50	265	53	1
4	5	6	"Control_11"	"D12"	-50	266	53	3
4	6	6	"Control_12"	"H12"	0	267	73	25
4	7	6	"Buffer"	"Normaliz_L12"	-50	268	48	0
4	8	6	"Buffer"	"Normaliz_P12"	-50	269	47	-2
4	9	6	"Control+"	"Rango0.2_D16"	0	270	963	913
4	1	7	"Control_12"	"H12"	0	271	192	141
4	2	7	"Buffer"	"Normaliz_L12"	-50	272	50	0
4	3	7	"Buffer"	"Normaliz_P12"	-50	273	53	-1
4	4	7	"Control+"	"Rango0.2_D16"	0	274	994	911
4	5	7	"Control+"	"Rango0.1_H16"	0	275	194	139
4	6	7	"Control_3"	"D4"	0	276	725	676
4	7	7	"Control_4"	"H4"	-50	277	50	2
4	8	7	"Control_5"	"L4"	-50	278	50	1
4	9	7	"Control_6"	"P4"	-50	279	49	0
4	1	8	"Control_3"	"D4"	0	280	3913	3860
4	2	8	"Control_4"	"H4"	-50	281	57	5
4	3	8	"Control_5"	"L4"	0	282	105	53
4	4	8	"Control_6"	"P4"	-50	283	52	-1
4	5	8	"Control_7"	"D8"	-50	284	53	2
4	6	8	"Control_8"	"H8"	-50	285	48	0
4	7	8	"Control_9"	"L8"	0	286	69	21
4	8	8	"Control_10"	"P8"	-50	287	50	3
4	9	8	"Control_11"	"D12"	-50	288	52	4
5	1	1	"GADPH"	"68Cyt_M7"	0	289	3407	3320
5	2	1	"abc_sbp_2"	"30Lip_A11"	0	290	4996	4906
5	3	1	"abc_sbp"	"29Lip_E11"	0	291	2805	2701
5	4	1	"spr0174"	"79Lip_I11"	0	292	1077	991
5	5	1	"aliA"	"10Lip_M11"	0	293	2407	2322
5	6	1	"slrA"	"17Lip_A15"	0	294	2163	2077
5	7	1	"spr0747"	"37Lip_E15"	0	295	9377	9293
5	8	1	"Buffer"	"Normaliz_I15"	0	296	325	240
5	9	1	"Buffer"	"Normaliz_M15"	0	297	197	112
5	1	2	"slrA"	"17Lip_A15"	0	298	2506	2415
5	2	2	"spr0747"	"37Lip_E15"	0	299	7773	7672
5	3	2	"spxB"	"13Cyt_A3"	0	300	2679	2573
5	4	2	"clpP"	"66Cyt_E3"	0	301	2980	2890
5	5	2	"pavA"	"69Cyt_I3"	0	302	2359	2268
5	6	2	"eno"	"14Cyt_M3"	0	303	6677	6586
5	7	2	"PppA"	"70Cyt_A7"	0	304	2605	2516
5	8	2	"ply"	"11Cyt_E7"	0	305	18722	18627
5	9	2	"lytA"	"12Cyt_I7"	0	306	20243	20153
5	1	3	"eno"	"14Cyt_M3"	0	307	5010	4924
5	2	3	"PppA"	"70Cyt_A7"	0	308	2783	2687
5	3	3	"ply"	"11Cyt_E7"	0	309	13570	13473
5	4	3	"lytA"	"12Cyt_I7"	0	310	14731	14635
5	5	3	"GADPH"	"68Cyt_M7"	0	311	2936	2840
5	6	3	"abc_sbp_2"	"30Lip_A11"	0	312	2600	2509
5	7	3	"abc_sbp"	"29Lip_E11"	0	313	1515	1425
5	8	3	"spr0174"	"79Lip_I11"	0	314	1248	1155
5	9	3	"aliA"	"10Lip_M11"	0	315	3216	3128
5	1	4	"abc_sbp_2"	"30Lip_A11"	-50	316	1839	1760
5	2	4	"abc_sbp"	"29Lip_E11"	0	317	2092	1976
5	3	4	"spr0174"	"79Lip_I11"	0	318	5194	5087
5	4	4	"aliA"	"10Lip_M11"	0	319	11127	11021
5	5	4	"slrA"	"17Lip_A15"	0	320	2081	1981
5	6	4	"spr0747"	"37Lip_E15"	0	321	8957	8864
5	7	4	"spxB"	"13Cyt_A3"	0	322	2745	2651
5	8	4	"clpP"	"66Cyt_E3"	0	323	3238	3143
5	9	4	"pavA"	"69Cyt_I3"	0	324	2454	2369
5	1	5	"spr0747"	"37Lip_E15"	0	325	4716	4645
5	2	5	"spxB"	"13Cyt_A3"	0	326	2482	2377
5	3	5	"clpP"	"66Cyt_E3"	0	327	2925	2823
5	4	5	"pavA"	"69Cyt_I3"	0	328	2537	2438
5	5	5	"eno"	"14Cyt_M3"	0	329	7234	7137
5	6	5	"PppA"	"70Cyt_A7"	0	330	2589	2495
5	7	5	"ply"	"11Cyt_E7"	0	331	17632	17533
5	8	5	"lytA"	"12Cyt_I7"	0	332	19703	19595
5	9	5	"GADPH"	"68Cyt_M7"	0	333	3170	3083
5	1	6	"PppA"	"70Cyt_A7"	0	334	1141	1075
5	2	6	"ply"	"11Cyt_E7"	0	335	11739	11654
5	3	6	"lytA"	"12Cyt_I7"	0	336	15351	15259
5	4	6	"GADPH"	"68Cyt_M7"	0	337	2972	2877
5	5	6	"abc_sbp_2"	"30Lip_A11"	0	338	2646	2553
5	6	6	"abc_sbp"	"29Lip_E11"	0	339	1472	1380
5	7	6	"spr0174"	"79Lip_I11"	0	340	1530	1431
5	8	6	"aliA"	"10Lip_M11"	0	341	1031	904
5	9	6	"slrA"	"17Lip_A15"	0	342	2018	1931
5	1	7	"abc_sbp"	"29Lip_E11"	0	343	592	530
5	2	7	"spr0174"	"79Lip_I11"	0	344	660	578
5	3	7	"aliA"	"10Lip_M11"	0	345	996	906
5	4	7	"slrA"	"17Lip_A15"	0	346	1688	1597
5	5	7	"spr0747"	"37Lip_E15"	0	347	8775	8684
5	6	7	"spxB"	"13Cyt_A3"	0	348	2733	2642
5	7	7	"clpP"	"66Cyt_E3"	0	349	3341	3245
5	8	7	"pavA"	"69Cyt_I3"	0	350	2647	2524
5	9	7	"eno"	"14Cyt_M3"	0	351	6313	6223
5	1	8	"spxB"	"13Cyt_A3"	0	352	1097	1040
5	2	8	"clpP"	"66Cyt_E3"	0	353	1963	1893
5	3	8	"pavA"	"69Cyt_I3"	0	354	1824	1744
5	4	8	"eno"	"14Cyt_M3"	0	355	5812	5730
5	5	8	"PppA"	"70Cyt_A7"	0	356	2265	2181
5	6	8	"ply"	"11Cyt_E7"	0	357	17191	17102
5	7	8	"lytA"	"12Cyt_I7"	0	358	19362	19270
5	8	8	"GADPH"	"68Cyt_M7"	0	359	3353	3258
5	9	8	"abc_sbp_2"	"30Lip_A11"	0	360	3406	3313
6	1	1	"psaA"	"6Lip_N7"	0	361	12545	12451
6	2	1	"ABC_SBP"	"57Lip_B11"	0	362	8552	8448
6	3	1	"ABC_SBP"	"52Lip_F11"	0	363	1792	1671
6	4	1	"piuA"	"18Lip_J11"	0	364	10729	10601
6	5	1	"amiA"	"3Lip_N11"	0	365	1558	1430
6	6	1	"msmE"	"78Lip_B15"	0	366	1867	1747
6	7	1	"MalX"	"22Lip_F15"	0	367	8822	8709
6	8	1	"Buffer"	"Normaliz_J15"	-50	368	127	15
6	9	1	"Buffer"	"Normaliz_N15"	0	369	330	214
6	1	2	"msmE"	"78Lip_B15"	0	370	1795	1700
6	2	2	"MalX"	"22Lip_F15"	0	371	7644	7535
6	3	2	"prsA_ppmA"	"16Lip_B3"	0	372	4471	4355
6	4	2	"lmb"	"33Lip_F3"	0	373	2469	2335
6	5	2	"piaA"	"15Lip_J3"	0	374	13576	13441
6	6	2	"phtA"	"55Lip_N3"	0	375	34538	34404
6	7	2	"glnH"	"28Lip_B7"	0	376	3116	2985
6	8	2	"pstS"	"80Lip_F7"	0	377	2174	2052
6	9	2	"aliB"	"1Lip_J7"	0	378	2362	2241
6	1	3	"phtA"	"55Lip_N3"	0	379	37300	37201
6	2	3	"glnH"	"28Lip_B7"	0	380	2963	2852
6	3	3	"pstS"	"80Lip_F7"	0	381	1811	1697
6	4	3	"aliB"	"1Lip_J7"	0	382	2101	1973
6	5	3	"psaA"	"6Lip_N7"	0	383	12075	11944
6	6	3	"ABC_SBP"	"57Lip_B11"	0	384	7735	7607
6	7	3	"ABC_SBP"	"52Lip_F11"	0	385	1612	1483
6	8	3	"piuA"	"18Lip_J11"	0	386	11997	11865
6	9	3	"amiA"	"3Lip_N11"	0	387	1490	1364
6	1	4	"ABC_SBP"	"57Lip_B11"	0	388	8530	8440
6	2	4	"ABC_SBP"	"52Lip_F11"	0	389	1623	1516
6	3	4	"piuA"	"18Lip_J11"	0	390	11109	10996
6	4	4	"amiA"	"3Lip_N11"	0	391	1584	1467
6	5	4	"msmE"	"78Lip_B15"	0	392	1374	1250
6	6	4	"MalX"	"22Lip_F15"	0	393	6753	6632
6	7	4	"prsA_ppmA"	"16Lip_B3"	0	394	4725	4602
6	8	4	"lmb"	"33Lip_F3"	0	395	2652	2514
6	9	4	"piaA"	"15Lip_J3"	0	396	15581	15451
6	1	5	"MalX"	"22Lip_F15"	0	397	7791	7700
6	2	5	"prsA_ppmA"	"16Lip_B3"	0	398	4451	4337
6	3	5	"lmb"	"33Lip_F3"	-50	399	403	281
6	4	5	"piaA"	"15Lip_J3"	0	400	13791	13674
6	5	5	"phtA"	"55Lip_N3"	-50	401	12999	12876
6	6	5	"glnH"	"28Lip_B7"	0	402	2686	2559
6	7	5	"pstS"	"80Lip_F7"	0	403	1997	1867
6	8	5	"aliB"	"1Lip_J7"	0	404	2469	2342
6	9	5	"psaA"	"6Lip_N7"	0	405	7620	7502
6	1	6	"glnH"	"28Lip_B7"	0	406	3161	3059
6	2	6	"pstS"	"80Lip_F7"	0	407	2152	2032
6	3	6	"aliB"	"1Lip_J7"	0	408	2440	2311
6	4	6	"psaA"	"6Lip_N7"	0	409	10929	10790
6	5	6	"ABC_SBP"	"57Lip_B11"	-50	410	6990	6852
6	6	6	"ABC_SBP"	"52Lip_F11"	0	411	1511	1379
6	7	6	"piuA"	"18Lip_J11"	0	412	11440	11300
6	8	6	"amiA"	"3Lip_N11"	0	413	1718	1589
6	9	6	"msmE"	"78Lip_B15"	0	414	1391	1285
6	1	7	"ABC_SBP"	"52Lip_F11"	0	415	1722	1618
6	2	7	"piuA"	"18Lip_J11"	0	416	11361	11249
6	3	7	"amiA"	"3Lip_N11"	0	417	1519	1405
6	4	7	"msmE"	"78Lip_B15"	0	418	1379	1261
6	5	7	"MalX"	"22Lip_F15"	0	419	7504	7379
6	6	7	"prsA_ppmA"	"16Lip_B3"	0	420	4657	4525
6	7	7	"lmb"	"33Lip_F3"	0	421	2697	2557
6	8	7	"piaA"	"15Lip_J3"	0	422	12366	12235
6	9	7	"phtA"	"55Lip_N3"	0	423	22308	22204
6	1	8	"prsA_ppmA"	"16Lip_B3"	0	424	4691	4593
6	2	8	"lmb"	"33Lip_F3"	0	425	2687	2578
6	3	8	"piaA"	"15Lip_J3"	0	426	14800	14695
6	4	8	"phtA"	"55Lip_N3"	0	427	31926	31815
6	5	8	"glnH"	"28Lip_B7"	0	428	3090	2967
6	6	8	"pstS"	"80Lip_F7"	0	429	2031	1908
6	7	8	"aliB"	"1Lip_J7"	0	430	2312	2194
6	8	8	"psaA"	"6Lip_N7"	0	431	8470	8363
6	9	8	"ABC_SBP"	"57Lip_B11"	0	432	4688	4596
7	1	1	"cbpF"	"74N_term_wCS_O7"	0	433	1570	1445
7	2	1	"spr0693"	"34N_term_C11"	0	434	15107	14994
7	3	1	"ezrA"	"75N_term_G11"	0	435	2045	1932
7	4	1	"pepXP"	"72N_term_K11"	0	436	2268	2150
7	5	1	"phtD"	"44N_term_O11"	0	437	3354	3232
7	6	1	"phpA"	"27N_term_C15"	0	438	31666	31544
7	7	1	"srtA"	"64N_term_wCS_G15"	0	439	25550	25439
7	8	1	"Buffer"	"Normaliz_K15"	-50	440	107	16
7	9	1	"Buffer"	"Normaliz_O15"	0	441	150	71
7	1	2	"phpA"	"27N_term_C15"	0	442	27827	27690
7	2	2	"srtA"	"64N_term_wCS_G15"	0	443	21059	20918
7	3	2	"adcA"	"23Lip_C3"	0	444	2013	1889
7	4	2	"sp_2093"	"76N_term_G3"	0	445	1249	1130
7	5	2	"comB"	"54N_term_K3"	0	446	1037	915
7	6	2	"pspA"	"4N_term_O3"	0	447	2224	2091
7	7	2	"pbpX"	"41N_term_C7"	0	448	2218	2077
7	8	2	"pbpA"	"9N_term_G7"	0	449	546	430
7	9	2	"spr0334"	"42Cyt_TMH_K7"	0	450	6410	6317
7	1	3	"pspA"	"4N_term_O3"	0	451	2467	2333
7	2	3	"pbpX"	"41N_term_C7"	0	452	2517	2374
7	3	3	"pbpA"	"9N_term_G7"	0	453	552	426
7	4	3	"spr0334"	"42Cyt_TMH_K7"	0	454	5718	5596
7	5	3	"cbpF"	"74N_term_wCS_O7"	0	455	1202	1081
7	6	3	"spr0693"	"34N_term_C11"	0	456	12802	12680
7	7	3	"ezrA"	"75N_term_G11"	0	457	1982	1830
7	8	3	"pepXP"	"72N_term_K11"	0	458	2120	1978
7	9	3	"phtD"	"44N_term_O11"	0	459	3411	3304
7	1	4	"spr0693"	"34N_term_C11"	0	460	14255	14124
7	2	4	"ezrA"	"75N_term_G11"	0	461	2116	1948
7	3	4	"pepXP"	"72N_term_K11"	0	462	2410	2276
7	4	4	"phtD"	"44N_term_O11"	0	463	17549	17370
7	5	4	"phpA"	"27N_term_C15"	0	464	26710	26567
7	6	4	"srtA"	"64N_term_wCS_G15"	0	465	9893	9779
7	7	4	"adcA"	"23Lip_C3"	0	466	3763	3586
7	8	4	"sp_2093"	"76N_term_G3"	0	467	1404	1261
7	9	4	"comB"	"54N_term_K3"	0	468	1295	1189
7	1	5	"srtA"	"64N_term_wCS_G15"	0	469	5141	5015
7	2	5	"adcA"	"23Lip_C3"	0	470	3529	3321
7	3	5	"sp_2093"	"76N_term_G3"	0	471	1386	1239
7	4	5	"comB"	"54N_term_K3"	0	472	1596	1261
7	5	5	"pspA"	"4N_term_O3"	0	473	2079	1823
7	6	5	"pbpX"	"41N_term_C7"	0	474	2350	2225
7	7	5	"pbpA"	"9N_term_G7"	0	475	872	714
7	8	5	"spr0334"	"42Cyt_TMH_K7"	0	476	5643	5522
7	9	5	"cbpF"	"74N_term_wCS_O7"	0	477	1182	1078
7	1	6	"pbpX"	"41N_term_C7"	0	478	1873	1752
7	2	6	"pbpA"	"9N_term_G7"	0	479	1185	1041
7	3	6	"spr0334"	"42Cyt_TMH_K7"	0	480	5884	5754
7	4	6	"cbpF"	"74N_term_wCS_O7"	0	481	8748	8548
7	5	6	"spr0693"	"34N_term_C11"	0	482	11813	11563
7	6	6	"ezrA"	"75N_term_G11"	0	483	1914	1784
7	7	6	"pepXP"	"72N_term_K11"	0	484	2069	1951
7	8	6	"phtD"	"44N_term_O11"	0	485	2985	2877
7	9	6	"phpA"	"27N_term_C15"	0	486	38632	38528
7	1	7	"ezrA"	"75N_term_G11"	0	487	1666	1555
7	2	7	"pepXP"	"72N_term_K11"	0	488	2032	1901
7	3	7	"phtD"	"44N_term_O11"	0	489	3004	2882
7	4	7	"phpA"	"27N_term_C15"	0	490	25839	25682
7	5	7	"srtA"	"64N_term_wCS_G15"	0	491	19940	19784
7	6	7	"adcA"	"23Lip_C3"	0	492	2986	2873
7	7	7	"sp_2093"	"76N_term_G3"	0	493	3443	3339
7	8	7	"comB"	"54N_term_K3"	0	494	1173	1069
7	9	7	"pspA"	"4N_term_O3"	0	495	2500	2407
7	1	8	"adcA"	"23Lip_C3"	0	496	1174	1080
7	2	8	"sp_2093"	"76N_term_G3"	0	497	1105	998
7	3	8	"comB"	"54N_term_K3"	0	498	1200	1095
7	4	8	"pspA"	"4N_term_O3"	0	499	2441	2325
7	5	8	"pbpX"	"41N_term_C7"	0	500	2428	2312
7	6	8	"pbpA"	"9N_term_G7"	0	501	1131	1026
7	7	8	"spr0334"	"42Cyt_TMH_K7"	0	502	4254	4155
7	8	8	"cbpF"	"74N_term_wCS_O7"	0	503	1287	1192
7	9	8	"spr0693"	"34N_term_C11"	0	504	15370	15282
8	1	1	"pbp1b"	"47Cyt_TMH_P7"	0	505	13824	13743
8	2	1	"pcpA"	"62N_term_wCS_D11"	0	506	737	653
8	3	1	"sphtra"	"8N_term_H11"	0	507	259	179
8	4	1	"cps4C"	"97Mult_L11"	0	508	553	485
8	5	1	"rrgB"	"95Mult_P11"	-50	509	113	58
8	6	1	"TMP"	"96Mult_D15"	0	510	88	39
8	7	1	"LambdaSa04"	"94Mult_H15"	-50	511	68	19
8	8	1	"Buffer"	"Normaliz_L15"	-50	512	49	2
8	9	1	"Buffer"	"Normaliz_P15"	-50	513	46	2
8	1	2	"TMP"	"96Mult_D15"	0	514	757	669
8	2	2	"LambdaSa04"	"94Mult_H15"	0	515	477	383
8	3	2	"potD"	"65N_term_D3"	0	516	2935	2851
8	4	2	"pgdA"	"40N_term_H3"	0	517	2336	2250
8	5	2	"spr1370"	"38Cyt_TMH_L3"	0	518	6183	6114
8	6	2	"spr1418"	"82N_term_P3"	0	519	436	375
8	7	2	"stkP"	"67Cyt_TMH_D7"	0	520	732	672
8	8	2	"spr1584"	"83N_term_H7"	0	521	165	108
8	9	2	"pbp2A"	"53N_term_L7"	0	522	122	74
8	1	3	"spr1418"	"82N_term_P3"	0	523	6587	6501
8	2	3	"stkP"	"67Cyt_TMH_D7"	0	524	13591	13501
8	3	3	"spr1584"	"83N_term_H7"	0	525	3809	3717
8	4	3	"pbp2A"	"53N_term_L7"	0	526	2421	2296
8	5	3	"pbp1b"	"47Cyt_TMH_P7"	0	527	4354	4259
8	6	3	"pcpA"	"62N_term_wCS_D11"	-50	528	85	17
8	7	3	"sphtra"	"8N_term_H11"	-50	529	61	-29
8	8	3	"cps4C"	"97Mult_L11"	-50	530	91	18
8	9	3	"rrgB"	"95Mult_P11"	-50	531	65	14
8	1	4	"pcpA"	"62N_term_wCS_D11"	0	532	509	427
8	2	4	"sphtra"	"8N_term_H11"	0	533	214	124
8	3	4	"cps4C"	"97Mult_L11"	0	534	821	726
8	4	4	"rrgB"	"95Mult_P11"	0	535	304	177
8	5	4	"TMP"	"96Mult_D15"	0	536	269	192
8	6	4	"LambdaSa04"	"94Mult_H15"	-50	537	76	15
8	7	4	"potD"	"65N_term_D3"	0	538	239	173
8	8	4	"pgdA"	"40N_term_H3"	0	539	181	94
8	9	4	"spr1370"	"38Cyt_TMH_L3"	0	540	1993	1940
8	1	5	"LambdaSa04"	"94Mult_H15"	0	541	469	389
8	2	5	"potD"	"65N_term_D3"	0	542	2717	2631
8	3	5	"pgdA"	"40N_term_H3"	0	543	3117	3023
8	4	5	"spr1370"	"38Cyt_TMH_L3"	0	544	15115	15013
8	5	5	"spr1418"	"82N_term_P3"	0	545	2100	2013
8	6	5	"stkP"	"67Cyt_TMH_D7"	0	546	3194	3133
8	7	5	"spr1584"	"83N_term_H7"	0	547	491	430
8	8	5	"pbp2A"	"53N_term_L7"	0	548	278	64
8	9	5	"pbp1b"	"47Cyt_TMH_P7"	0	549	2329	2172
8	1	6	"stkP"	"67Cyt_TMH_D7"	0	550	14941	14853
8	2	6	"spr1584"	"83N_term_H7"	0	551	4017	3921
8	3	6	"pbp2A"	"53N_term_L7"	0	552	3036	2939
8	4	6	"pbp1b"	"47Cyt_TMH_P7"	0	553	2385	2280
8	5	6	"pcpA"	"62N_term_wCS_D11"	0	554	237	143
8	6	6	"sphtra"	"8N_term_H11"	-50	555	96	24
8	7	6	"cps4C"	"97Mult_L11"	0	556	186	119
8	8	6	"rrgB"	"95Mult_P11"	-50	557	111	32
8	9	6	"TMP"	"96Mult_D15"	-50	558	106	50
8	1	7	"sphtra"	"8N_term_H11"	0	559	325	230
8	2	7	"cps4C"	"97Mult_L11"	0	560	996	892
8	3	7	"rrgB"	"95Mult_P11"	0	561	440	339
8	4	7	"TMP"	"96Mult_D15"	0	562	732	635
8	5	7	"LambdaSa04"	"94Mult_H15"	0	563	1052	965
8	6	7	"potD"	"65N_term_D3"	0	564	1109	1037
8	7	7	"pgdA"	"40N_term_H3"	0	565	975	904
8	8	7	"spr1370"	"38Cyt_TMH_L3"	0	566	6963	6886
8	9	7	"spr1418"	"82N_term_P3"	0	567	809	754
8	1	8	"potD"	"65N_term_D3"	0	568	3078	2971
8	2	8	"pgdA"	"40N_term_H3"	0	569	3697	3586
8	3	8	"spr1370"	"38Cyt_TMH_L3"	0	570	23391	23277
8	4	8	"spr1418"	"82N_term_P3"	0	571	4372	4259
8	5	8	"stkP"	"67Cyt_TMH_D7"	0	572	9309	9166
8	6	8	"spr1584"	"83N_term_H7"	0	573	2201	2128
8	7	8	"pbp2A"	"53N_term_L7"	0	574	1279	1208
8	8	8	"pbp1b"	"47Cyt_TMH_P7"	0	575	938	866
8	9	8	"pcpA"	"62N_term_wCS_D11"	-50	576	140	87
