# Supplementary material for: Data in support of proteomic analysis of pneumococcal pediatric clinical isolates to construct a protein array
Source: Data Brief. 2016 Feb 5;6:917–22. doi: 10.1016/j.dib.2016.01.057 (PMC4758182; doi:10.1016/j.dib.2016.01.057)
Supplement: Supplementary file 4 — Supplementary material [file mmc4.zip › Protein array raw data/IgG/P1_S19bis_IgG-Cy3.txt]

ATF	1.0
31	9    
"Type=GenePix Export 3"
"DateTime=2014/03/26 14:00:00"
"Settings=C:\Documents and Settings\Usuario\Escritorio\Datos Usuarios\Alfonso\Resultados ensayo\Marzo 2014\Escaneado_26-3-14\Suero 19bis\S19bis_IgG-Cy3.gps"
"GalFile=C:\Documents and Settings\Usuario\Escritorio\Datos Usuarios\Alfonso\Gals\Gal_Alfonso.2.gal"
"PixelSize=5"
"Wavelengths=n/a	532"
"ImageFiles=n/a	C:\Documents and Settings\Usuario\Escritorio\Datos Usuarios\Alfonso\Resultados ensayo\Marzo 2014\Escaneado_26-3-14\Suero 19bis\S19bis_IgG-Cy3.tif 1"
"NormalizationMethod=None"
"NormalizationFactors=n/a	1"
"JpegImage="
"StdDev=Type 1"
"RatioFormulations=W1/W2 (/532)"
"Barcode="
"BackgroundSubtraction=LocalFeature"
"ImageOrigin=0, 0"
"JpegOrigin=3380, 2135"
"Creator=GenePix Pro 4.1.1.4"
"Scanner=GenePix 4000B [92870]"
"FocusPosition=0"
"Temperature=25.96"
"LinesAveraged=1"
"Comment="
"PMTGain=n/a	400"
"ScanPower=n/a	100"
"LaserPower=n/a	3.82"
"LaserOnTime=n/a	42604"
"Filters=n/a	"
"ScanRegion=624,344,3936,1800"
"Supplier=BioRobotics"
"ArrayerSoftwareName=TAS Application Suite (MicroGrid II)"
"ArrayerSoftwareVersion=2.2.2.5"
"Block"	"Column"	"Row"	"Name"	"ID"	"Flags"	"Index"	"F532 Mean - B532"	"F532 Median"
1	1	1	"ABC_N/P"	"90Mult_M8"	0	1	210	273
1	2	1	"spr1221"	"99Mult_A12"	0	2	509	553
1	3	1	"spr1403"	"91Mult_E12"	0	3	607	470
1	4	1	"spr1496"	"92Mult_I12"	0	4	188	244
1	5	1	"ABC_NP"	"100Mult_M12"	0	5	1032	1035
1	6	1	"SP_0462"	"77CellW_A16"	0	6	864	950
1	7	1	"SP_0464"	"81CellW_E16"	0	7	324	388
1	8	1	"Buffer"	"Normaliz_I16"	-50	8	5	105
1	9	1	"Buffer"	"Normaliz_M16"	-50	9	8	103
1	1	2	"SP_0462"	"77CellW_A16"	0	10	871	934
1	2	2	"SP_0464"	"81CellW_E16"	0	11	154	488
1	3	2	"fstH"	"84Mult_A4"	0	12	821	1241
1	4	2	"comA"	"85Mult_E4"	0	13	350	369
1	5	2	"zmpB"	"86Mult_I4"	0	14	122	201
1	6	2	"spr0601"	"98Mult_M4"	0	15	405	458
1	7	2	"celB"	"87Mult_A8"	0	16	308	513
1	8	2	"iga"	"88Mult_E8"	0	17	753	834
1	9	2	"glnP"	"89Mult_I8"	0	18	131	215
1	1	3	"spr0601"	"98Mult_M4"	0	19	406	487
1	2	3	"celB"	"87Mult_A8"	0	20	105	232
1	3	3	"iga"	"88Mult_E8"	0	21	824	914
1	4	3	"glnP"	"89Mult_I8"	-50	22	94	175
1	5	3	"ABC_N/P"	"90Mult_M8"	0	23	151	224
1	6	3	"spr1221"	"99Mult_A12"	0	24	342	455
1	7	3	"spr1403"	"91Mult_E12"	0	25	208	313
1	8	3	"spr1496"	"92Mult_I12"	0	26	172	253
1	9	3	"ABC_NP"	"100Mult_M12"	0	27	1160	1234
1	1	4	"spr1221"	"99Mult_A12"	0	28	412	488
1	2	4	"spr1403"	"91Mult_E12"	0	29	218	269
1	3	4	"spr1496"	"92Mult_I12"	0	30	150	227
1	4	4	"ABC_NP"	"100Mult_M12"	0	31	868	887
1	5	4	"SP_0462"	"77CellW_A16"	0	32	524	569
1	6	4	"SP_0464"	"81CellW_E16"	-50	33	232	443
1	7	4	"fstH"	"84Mult_A4"	0	34	1075	1165
1	8	4	"comA"	"85Mult_E4"	0	35	248	322
1	9	4	"zmpB"	"86Mult_I4"	0	36	139	216
1	1	5	"SP_0464"	"81CellW_E16"	0	37	370	422
1	2	5	"fstH"	"84Mult_A4"	0	38	784	1141
1	3	5	"comA"	"85Mult_E4"	0	39	321	357
1	4	5	"zmpB"	"86Mult_I4"	0	40	103	175
1	5	5	"spr0601"	"98Mult_M4"	0	41	264	394
1	6	5	"celB"	"87Mult_A8"	0	42	76	304
1	7	5	"iga"	"88Mult_E8"	0	43	445	679
1	8	5	"glnP"	"89Mult_I8"	0	44	300	317
1	9	5	"ABC_N/P"	"90Mult_M8"	0	45	164	245
1	1	6	"celB"	"87Mult_A8"	0	46	222	270
1	2	6	"iga"	"88Mult_E8"	0	47	663	720
1	3	6	"glnP"	"89Mult_I8"	0	48	110	186
1	4	6	"ABC_N/P"	"90Mult_M8"	0	49	132	200
1	5	6	"spr1221"	"99Mult_A12"	0	50	350	415
1	6	6	"spr1403"	"91Mult_E12"	0	51	170	251
1	7	6	"spr1496"	"92Mult_I12"	0	52	117	199
1	8	6	"ABC_NP"	"100Mult_M12"	0	53	760	855
1	9	6	"SP_0462"	"77CellW_A16"	0	54	870	950
1	1	7	"spr1403"	"91Mult_E12"	0	55	400	440
1	2	7	"spr1496"	"92Mult_I12"	0	56	152	222
1	3	7	"ABC_NP"	"100Mult_M12"	0	57	843	897
1	4	7	"SP_0462"	"77CellW_A16"	0	58	666	732
1	5	7	"SP_0464"	"81CellW_E16"	0	59	243	368
1	6	7	"fstH"	"84Mult_A4"	0	60	1013	1121
1	7	7	"comA"	"85Mult_E4"	0	61	275	314
1	8	7	"zmpB"	"86Mult_I4"	0	62	140	206
1	9	7	"spr0601"	"98Mult_M4"	0	63	540	558
1	1	8	"fstH"	"84Mult_A4"	0	64	1110	1203
1	2	8	"comA"	"85Mult_E4"	0	65	390	467
1	3	8	"zmpB"	"86Mult_I4"	0	66	132	189
1	4	8	"spr0601"	"98Mult_M4"	0	67	525	508
1	5	8	"celB"	"87Mult_A8"	0	68	199	286
1	6	8	"iga"	"88Mult_E8"	0	69	740	831
1	7	8	"glnP"	"89Mult_I8"	0	70	106	185
1	8	8	"ABC_N/P"	"90Mult_M8"	0	71	179	258
1	9	8	"spr1221"	"99Mult_A12"	0	72	507	599
2	1	1	"lytB"	"31CellW_N8"	0	73	1097	1161
2	2	1	"prtA"	"20CellW_B12"	0	74	8981	9287
2	3	1	"bgaA"	"43CellW_F12"	0	75	1761	1841
2	4	1	"nanA"	"46CellW_J12"	0	76	1671	1707
2	5	1	"spr1652/pfbA"	"25CellW_N12"	0	77	1526	1552
2	6	1	"nisP"	"39CellW_B16"	0	78	1111	1201
2	7	1	"spr1906"	"73CellW_F16"	0	79	695	796
2	8	1	"Buffer"	"Normaliz_J16"	-50	80	72	162
2	9	1	"Buffer"	"Normaliz_N16"	0	81	1184	1317
2	1	2	"nisP"	"39CellW_B16"	0	82	1164	1241
2	2	2	"spr1906"	"73CellW_F16"	0	83	560	689
2	3	2	"psrP"	"71CellW_B4"	-50	84	1750	2503
2	4	2	"pblB_nt"	"48CellW_F4"	0	85	-229	419
2	5	2	"pblB_ct"	"49CellW_J4"	0	86	1351	2260
2	6	2	"spr0075/pfbB"	"24CellW_N4"	-50	87	1761	3966
2	7	2	"pulA"	"19CellW_B8"	0	88	1569	1901
2	8	2	"hysA"	"51CellW_F8"	0	89	5378	5437
2	9	2	"spr0328"	"26CellW_J8"	0	90	3493	3593
2	1	3	"spr0075/pfbB"	"24CellW_N4"	0	91	6025	6216
2	2	3	"pulA"	"19CellW_B8"	0	92	2695	2752
2	3	3	"hysA"	"51CellW_F8"	0	93	3984	4258
2	4	3	"spr0328"	"26CellW_J8"	0	94	1705	2830
2	5	3	"lytB"	"31CellW_N8"	0	95	687	1251
2	6	3	"prtA"	"20CellW_B12"	-50	96	3076	4817
2	7	3	"bgaA"	"43CellW_F12"	0	97	1653	1816
2	8	3	"nanA"	"46CellW_J12"	0	98	1658	1748
2	9	3	"spr1652/pfbA"	"25CellW_N12"	0	99	1460	1507
2	1	4	"prtA"	"20CellW_B12"	0	100	7375	7761
2	2	4	"bgaA"	"43CellW_F12"	0	101	1799	1913
2	3	4	"nanA"	"46CellW_J12"	0	102	1571	1670
2	4	4	"spr1652/pfbA"	"25CellW_N12"	0	103	1726	1825
2	5	4	"nisP"	"39CellW_B16"	0	104	1038	1184
2	6	4	"spr1906"	"73CellW_F16"	0	105	754	947
2	7	4	"psrP"	"71CellW_B4"	-50	106	1362	2525
2	8	4	"pblB_nt"	"48CellW_F4"	0	107	-73	341
2	9	4	"pblB_ct"	"49CellW_J4"	0	108	2325	2374
2	1	5	"spr1906"	"73CellW_F16"	0	109	1009	1094
2	2	5	"psrP"	"71CellW_B4"	0	110	1923	3145
2	3	5	"pblB_nt"	"48CellW_F4"	0	111	-252	448
2	4	5	"pblB_ct"	"49CellW_J4"	0	112	1565	2329
2	5	5	"spr0075/pfbB"	"24CellW_N4"	0	113	2058	2955
2	6	5	"pulA"	"19CellW_B8"	0	114	2146	2360
2	7	5	"hysA"	"51CellW_F8"	0	115	2820	3864
2	8	5	"spr0328"	"26CellW_J8"	0	116	1760	2530
2	9	5	"lytB"	"31CellW_N8"	0	117	1253	1356
2	1	6	"pulA"	"19CellW_B8"	0	118	2642	2827
2	2	6	"hysA"	"51CellW_F8"	0	119	3780	3926
2	3	6	"spr0328"	"26CellW_J8"	0	120	2144	2441
2	4	6	"lytB"	"31CellW_N8"	0	121	932	1094
2	5	6	"prtA"	"20CellW_B12"	0	122	8240	8743
2	6	6	"bgaA"	"43CellW_F12"	0	123	1719	1835
2	7	6	"nanA"	"46CellW_J12"	0	124	1615	1683
2	8	6	"spr1652/pfbA"	"25CellW_N12"	0	125	1970	2078
2	9	6	"nisP"	"39CellW_B16"	0	126	1397	1467
2	1	7	"bgaA"	"43CellW_F12"	0	127	1929	2024
2	2	7	"nanA"	"46CellW_J12"	0	128	1578	1714
2	3	7	"spr1652/pfbA"	"25CellW_N12"	0	129	1291	1395
2	4	7	"nisP"	"39CellW_B16"	0	130	875	1067
2	5	7	"spr1906"	"73CellW_F16"	0	131	491	744
2	6	7	"psrP"	"71CellW_B4"	-50	132	1848	2700
2	7	7	"pblB_nt"	"48CellW_F4"	0	133	9	544
2	8	7	"pblB_ct"	"49CellW_J4"	0	134	2221	2324
2	9	7	"spr0075/pfbB"	"24CellW_N4"	0	135	5422	5628
2	1	8	"psrP"	"71CellW_B4"	0	136	408	509
2	2	8	"pblB_nt"	"48CellW_F4"	0	137	261	366
2	3	8	"pblB_ct"	"49CellW_J4"	0	138	2139	2241
2	4	8	"spr0075/pfbB"	"24CellW_N4"	0	139	2679	2964
2	5	8	"pulA"	"19CellW_B8"	0	140	2127	2259
2	6	8	"hysA"	"51CellW_F8"	0	141	3796	3935
2	7	8	"spr0328"	"26CellW_J8"	0	142	2912	3008
2	8	8	"lytB"	"31CellW_N8"	0	143	1227	1366
2	9	8	"prtA"	"20CellW_B12"	0	144	7528	8201
3	1	1	"nanB"	"58Secret_O8"	0	145	7516	7618
3	2	1	"spr1875"	"7Secret_C12"	0	146	2728	2891
3	3	1	"galU"	"21Secret_G12"	0	147	2739	2856
3	4	1	"cbpA"	"5Secret_K12"	0	148	31419	33904
3	5	1	"gsp_781"	"2Secret_O12"	0	149	29178	29655
3	6	1	"Control_1"	"C16"	0	150	9909	11382
3	7	1	"Control_2"	"G16"	0	151	599	759
3	8	1	"Buffer"	"Normaliz_K16"	0	152	1124	1292
3	9	1	"Buffer"	"Normaliz_O16"	0	153	1763	1994
3	1	2	"Control_1"	"C16"	0	154	10599	11679
3	2	2	"Control_2"	"G16"	0	155	442	514
3	3	2	"bloodAB"	"59Secret_C4"	0	156	1931	2060
3	4	2	"strH"	"32Secret_G4"	0	157	1428	1521
3	5	2	"lysM"	"50Secret_K4"	0	158	2087	2198
3	6	2	"lytB"	"63Secret_O4"	0	159	1605	1757
3	7	2	"phtE"	"45Secret_C8"	0	160	5466	5708
3	8	2	"spr0931"	"36Secret_G8"	0	161	1994	2175
3	9	2	"lytC"	"56Secret_K8"	0	162	6057	6637
3	1	3	"lytB"	"63Secret_O4"	0	163	1706	1810
3	2	3	"phtE"	"45Secret_C8"	0	164	5124	5379
3	3	3	"spr0931"	"36Secret_G8"	0	165	1697	1826
3	4	3	"lytC"	"56Secret_K8"	0	166	5800	5948
3	5	3	"nanB"	"58Secret_O8"	0	167	5768	5907
3	6	3	"spr1875"	"7Secret_C12"	0	168	2175	2292
3	7	3	"galU"	"21Secret_G12"	0	169	2497	2695
3	8	3	"cbpA"	"5Secret_K12"	0	170	28002	29066
3	9	3	"gsp_781"	"2Secret_O12"	0	171	25587	27295
3	1	4	"spr1875"	"7Secret_C12"	0	172	2725	2900
3	2	4	"galU"	"21Secret_G12"	0	173	2689	2892
3	3	4	"cbpA"	"5Secret_K12"	0	174	31048	32762
3	4	4	"gsp_781"	"2Secret_O12"	0	175	27115	28060
3	5	4	"Control_1"	"C16"	0	176	9256	10411
3	6	4	"Control_2"	"G16"	0	177	382	453
3	7	4	"bloodAB"	"59Secret_C4"	0	178	1825	1939
3	8	4	"strH"	"32Secret_G4"	0	179	1373	1496
3	9	4	"lysM"	"50Secret_K4"	0	180	2437	2575
3	1	5	"Control_2"	"G16"	0	181	495	576
3	2	5	"bloodAB"	"59Secret_C4"	0	182	2266	2384
3	3	5	"strH"	"32Secret_G4"	0	183	1351	1487
3	4	5	"lysM"	"50Secret_K4"	0	184	2127	2207
3	5	5	"lytB"	"63Secret_O4"	0	185	1384	1462
3	6	5	"phtE"	"45Secret_C8"	0	186	4143	4480
3	7	5	"spr0931"	"36Secret_G8"	0	187	1659	1761
3	8	5	"lytC"	"56Secret_K8"	0	188	5469	5637
3	9	5	"nanB"	"58Secret_O8"	0	189	5854	5922
3	1	6	"phtE"	"45Secret_C8"	0	190	5412	5741
3	2	6	"spr0931"	"36Secret_G8"	0	191	2071	2104
3	3	6	"lytC"	"56Secret_K8"	0	192	6129	5947
3	4	6	"nanB"	"58Secret_O8"	0	193	6173	6354
3	5	6	"spr1875"	"7Secret_C12"	0	194	2184	2252
3	6	6	"galU"	"21Secret_G12"	0	195	2324	2506
3	7	6	"cbpA"	"5Secret_K12"	0	196	29996	32031
3	8	6	"gsp_781"	"2Secret_O12"	0	197	24924	26735
3	9	6	"Control_1"	"C16"	0	198	9375	10622
3	1	7	"galU"	"21Secret_G12"	0	199	3152	3415
3	2	7	"cbpA"	"5Secret_K12"	0	200	33169	34251
3	3	7	"gsp_781"	"2Secret_O12"	0	201	25622	27463
3	4	7	"Control_1"	"C16"	0	202	10116	11260
3	5	7	"Control_2"	"G16"	0	203	407	474
3	6	7	"bloodAB"	"59Secret_C4"	0	204	1871	2065
3	7	7	"strH"	"32Secret_G4"	0	205	1366	1470
3	8	7	"lysM"	"50Secret_K4"	0	206	2169	2267
3	9	7	"lytB"	"63Secret_O4"	0	207	1514	1580
3	1	8	"bloodAB"	"59Secret_C4"	0	208	2956	3183
3	2	8	"strH"	"32Secret_G4"	0	209	1775	1922
3	3	8	"lysM"	"50Secret_K4"	0	210	2455	2593
3	4	8	"lytB"	"63Secret_O4"	0	211	1518	1573
3	5	8	"phtE"	"45Secret_C8"	0	212	4659	4859
3	6	8	"spr0931"	"36Secret_G8"	0	213	1859	1975
3	7	8	"lytC"	"56Secret_K8"	0	214	5566	5745
3	8	8	"nanB"	"58Secret_O8"	0	215	5363	5554
3	9	8	"spr1875"	"7Secret_C12"	0	216	2514	2631
4	1	1	"Control_10"	"P8"	0	217	136	231
4	2	1	"Control_11"	"D12"	-50	218	123	152
4	3	1	"Control_12"	"H12"	0	219	827	683
4	4	1	"Buffer"	"Normaliz_L12"	-50	220	4	86
4	5	1	"Buffer"	"Normaliz_P12"	-50	221	550	89
4	6	1	"Control+"	"Rango0.2_D16"	0	222	11898	11402
4	7	1	"Control+"	"Rango0.1_H16"	0	223	553	536
4	8	1	"Buffer"	"Normaliz_L16"	-50	224	7	92
4	9	1	"Buffer"	"Normaliz_P16"	-50	225	9	93
4	1	2	"Control+"	"Rango0.2_D16"	0	226	13863	13952
4	2	2	"Control+"	"Rango0.1_H16"	0	227	1026	1194
4	3	2	"Control_3"	"D4"	0	228	12013	12152
4	4	2	"Control_4"	"H4"	-50	229	36	95
4	5	2	"Control_5"	"L4"	0	230	324	375
4	6	2	"Control_6"	"P4"	-50	231	13	84
4	7	2	"Control_7"	"D8"	0	232	292	402
4	8	2	"Control_8"	"H8"	-50	233	13	96
4	9	2	"Control_9"	"L8"	0	234	317	311
4	1	3	"Control_6"	"P4"	-50	235	2	87
4	2	3	"Control_7"	"D8"	0	236	284	390
4	3	3	"Control_8"	"H8"	-50	237	26	105
4	4	3	"Control_9"	"L8"	0	238	443	483
4	5	3	"Control_10"	"P8"	0	239	170	258
4	6	3	"Control_11"	"D12"	0	240	257	356
4	7	3	"Control_12"	"H12"	0	241	797	671
4	8	3	"Buffer"	"Normaliz_L12"	-50	242	8	96
4	9	3	"Buffer"	"Normaliz_P12"	-50	243	11	99
4	1	4	"Control_11"	"D12"	0	244	219	336
4	2	4	"Control_12"	"H12"	0	245	922	753
4	3	4	"Buffer"	"Normaliz_L12"	-50	246	2	95
4	4	4	"Buffer"	"Normaliz_P12"	-50	247	3	96
4	5	4	"Control+"	"Rango0.2_D16"	0	248	13799	13363
4	6	4	"Control+"	"Rango0.1_H16"	-50	249	762	915
4	7	4	"Control_3"	"D4"	0	250	9749	10368
4	8	4	"Control_4"	"H4"	0	251	135	221
4	9	4	"Control_5"	"L4"	0	252	302	311
4	1	5	"Control+"	"Rango0.1_H16"	-50	253	10330	13579
4	2	5	"Control_3"	"D4"	0	254	8658	11008
4	3	5	"Control_4"	"H4"	0	255	212	337
4	4	5	"Control_5"	"L4"	0	256	596	588
4	5	5	"Control_6"	"P4"	-50	257	346	101
4	6	5	"Control_7"	"D8"	0	258	322	405
4	7	5	"Control_8"	"H8"	-50	259	22	100
4	8	5	"Control_9"	"L8"	0	260	404	461
4	9	5	"Control_10"	"P8"	0	261	140	225
4	1	6	"Control_7"	"D8"	0	262	302	403
4	2	6	"Control_8"	"H8"	-50	263	21	110
4	3	6	"Control_9"	"L8"	0	264	510	575
4	4	6	"Control_10"	"P8"	0	265	170	273
4	5	6	"Control_11"	"D12"	0	266	215	326
4	6	6	"Control_12"	"H12"	0	267	748	749
4	7	6	"Buffer"	"Normaliz_L12"	-50	268	9	98
4	8	6	"Buffer"	"Normaliz_P12"	-50	269	7	98
4	9	6	"Control+"	"Rango0.2_D16"	0	270	13212	13247
4	1	7	"Control_12"	"H12"	0	271	1026	804
4	2	7	"Buffer"	"Normaliz_L12"	-50	272	4	103
4	3	7	"Buffer"	"Normaliz_P12"	-50	273	5	99
4	4	7	"Control+"	"Rango0.2_D16"	-50	274	12154	10835
4	5	7	"Control+"	"Rango0.1_H16"	-50	275	604	657
4	6	7	"Control_3"	"D4"	0	276	8371	9202
4	7	7	"Control_4"	"H4"	0	277	187	290
4	8	7	"Control_5"	"L4"	0	278	351	378
4	9	7	"Control_6"	"P4"	-50	279	9	88
4	1	8	"Control_3"	"D4"	0	280	10606	10604
4	2	8	"Control_4"	"H4"	0	281	215	264
4	3	8	"Control_5"	"L4"	0	282	522	415
4	4	8	"Control_6"	"P4"	-50	283	19	95
4	5	8	"Control_7"	"D8"	0	284	295	404
4	6	8	"Control_8"	"H8"	0	285	77	150
4	7	8	"Control_9"	"L8"	0	286	390	465
4	8	8	"Control_10"	"P8"	0	287	148	233
4	9	8	"Control_11"	"D12"	0	288	179	250
5	1	1	"GADPH"	"68Cyt_M7"	0	289	3119	3197
5	2	1	"abc_sbp_2"	"30Lip_A11"	0	290	3105	3090
5	3	1	"abc_sbp"	"29Lip_E11"	0	291	1717	1773
5	4	1	"spr0174"	"79Lip_I11"	0	292	1045	1084
5	5	1	"aliA"	"10Lip_M11"	0	293	1444	1533
5	6	1	"slrA"	"17Lip_A15"	0	294	2434	2501
5	7	1	"spr0747"	"37Lip_E15"	0	295	3750	4044
5	8	1	"Buffer"	"Normaliz_I15"	0	296	1689	1729
5	9	1	"Buffer"	"Normaliz_M15"	0	297	1124	1261
5	1	2	"slrA"	"17Lip_A15"	0	298	2420	2487
5	2	2	"spr0747"	"37Lip_E15"	0	299	3259	3430
5	3	2	"spxB"	"13Cyt_A3"	0	300	3894	3928
5	4	2	"clpP"	"66Cyt_E3"	0	301	2509	2563
5	5	2	"pavA"	"69Cyt_I3"	0	302	2164	2327
5	6	2	"eno"	"14Cyt_M3"	0	303	4023	4419
5	7	2	"PppA"	"70Cyt_A7"	0	304	2942	3051
5	8	2	"ply"	"11Cyt_E7"	0	305	10638	11127
5	9	2	"lytA"	"12Cyt_I7"	0	306	13319	13723
5	1	3	"eno"	"14Cyt_M3"	0	307	4039	4423
5	2	3	"PppA"	"70Cyt_A7"	0	308	2634	2751
5	3	3	"ply"	"11Cyt_E7"	0	309	6719	7232
5	4	3	"lytA"	"12Cyt_I7"	0	310	12406	12561
5	5	3	"GADPH"	"68Cyt_M7"	0	311	2639	2852
5	6	3	"abc_sbp_2"	"30Lip_A11"	0	312	2736	2886
5	7	3	"abc_sbp"	"29Lip_E11"	0	313	1771	1834
5	8	3	"spr0174"	"79Lip_I11"	0	314	1363	1451
5	9	3	"aliA"	"10Lip_M11"	0	315	1616	1690
5	1	4	"abc_sbp_2"	"30Lip_A11"	0	316	2872	3001
5	2	4	"abc_sbp"	"29Lip_E11"	0	317	1601	1658
5	3	4	"spr0174"	"79Lip_I11"	0	318	1512	1372
5	4	4	"aliA"	"10Lip_M11"	0	319	1419	1479
5	5	4	"slrA"	"17Lip_A15"	0	320	2174	2215
5	6	4	"spr0747"	"37Lip_E15"	0	321	3145	3643
5	7	4	"spxB"	"13Cyt_A3"	0	322	3784	4145
5	8	4	"clpP"	"66Cyt_E3"	0	323	2416	3060
5	9	4	"pavA"	"69Cyt_I3"	0	324	2631	2757
5	1	5	"spr0747"	"37Lip_E15"	0	325	3396	3450
5	2	5	"spxB"	"13Cyt_A3"	0	326	3954	4008
5	3	5	"clpP"	"66Cyt_E3"	0	327	2561	2617
5	4	5	"pavA"	"69Cyt_I3"	0	328	2210	2308
5	5	5	"eno"	"14Cyt_M3"	0	329	4214	4389
5	6	5	"PppA"	"70Cyt_A7"	0	330	2745	2830
5	7	5	"ply"	"11Cyt_E7"	0	331	7554	7893
5	8	5	"lytA"	"12Cyt_I7"	0	332	12521	12856
5	9	5	"GADPH"	"68Cyt_M7"	0	333	2532	2700
5	1	6	"PppA"	"70Cyt_A7"	0	334	2139	2247
5	2	6	"ply"	"11Cyt_E7"	0	335	9044	9411
5	3	6	"lytA"	"12Cyt_I7"	0	336	11298	11540
5	4	6	"GADPH"	"68Cyt_M7"	0	337	2599	2770
5	5	6	"abc_sbp_2"	"30Lip_A11"	0	338	2959	3040
5	6	6	"abc_sbp"	"29Lip_E11"	0	339	1776	1894
5	7	6	"spr0174"	"79Lip_I11"	0	340	428	1438
5	8	6	"aliA"	"10Lip_M11"	0	341	1706	1857
5	9	6	"slrA"	"17Lip_A15"	0	342	2757	2883
5	1	7	"abc_sbp"	"29Lip_E11"	0	343	903	979
5	2	7	"spr0174"	"79Lip_I11"	0	344	573	661
5	3	7	"aliA"	"10Lip_M11"	0	345	1098	1161
5	4	7	"slrA"	"17Lip_A15"	0	346	1978	2150
5	5	7	"spr0747"	"37Lip_E15"	0	347	3517	3733
5	6	7	"spxB"	"13Cyt_A3"	0	348	3576	3635
5	7	7	"clpP"	"66Cyt_E3"	0	349	3040	3129
5	8	7	"pavA"	"69Cyt_I3"	0	350	2686	2782
5	9	7	"eno"	"14Cyt_M3"	0	351	5106	5299
5	1	8	"spxB"	"13Cyt_A3"	0	352	342	371
5	2	8	"clpP"	"66Cyt_E3"	0	353	478	509
5	3	8	"pavA"	"69Cyt_I3"	0	354	504	548
5	4	8	"eno"	"14Cyt_M3"	0	355	1444	1518
5	5	8	"PppA"	"70Cyt_A7"	0	356	954	1010
5	6	8	"ply"	"11Cyt_E7"	0	357	3850	3893
5	7	8	"lytA"	"12Cyt_I7"	0	358	5161	5062
5	8	8	"GADPH"	"68Cyt_M7"	0	359	1194	1242
5	9	8	"abc_sbp_2"	"30Lip_A11"	0	360	1344	1390
6	1	1	"psaA"	"6Lip_N7"	0	361	9005	9145
6	2	1	"ABC_SBP"	"57Lip_B11"	0	362	8453	8686
6	3	1	"ABC_SBP"	"52Lip_F11"	0	363	4703	4849
6	4	1	"piuA"	"18Lip_J11"	0	364	7320	8256
6	5	1	"amiA"	"3Lip_N11"	0	365	8666	8951
6	6	1	"msmE"	"78Lip_B15"	0	366	11627	10848
6	7	1	"MalX"	"22Lip_F15"	0	367	5665	5725
6	8	1	"Buffer"	"Normaliz_J15"	0	368	2542	2656
6	9	1	"Buffer"	"Normaliz_N15"	0	369	2696	2970
6	1	2	"msmE"	"78Lip_B15"	0	370	4189	4167
6	2	2	"MalX"	"22Lip_F15"	0	371	5920	6574
6	3	2	"prsA_ppmA"	"16Lip_B3"	0	372	4004	4128
6	4	2	"lmb"	"33Lip_F3"	0	373	6803	6903
6	5	2	"piaA"	"15Lip_J3"	0	374	8318	8369
6	6	2	"phtA"	"55Lip_N3"	0	375	17384	17663
6	7	2	"glnH"	"28Lip_B7"	0	376	3488	3552
6	8	2	"pstS"	"80Lip_F7"	0	377	2003	2110
6	9	2	"aliB"	"1Lip_J7"	0	378	1642	1705
6	1	3	"phtA"	"55Lip_N3"	0	379	22008	22127
6	2	3	"glnH"	"28Lip_B7"	0	380	4623	4712
6	3	3	"pstS"	"80Lip_F7"	0	381	7486	7613
6	4	3	"aliB"	"1Lip_J7"	0	382	2285	2450
6	5	3	"psaA"	"6Lip_N7"	0	383	7348	7440
6	6	3	"ABC_SBP"	"57Lip_B11"	0	384	6099	6139
6	7	3	"ABC_SBP"	"52Lip_F11"	0	385	2572	2678
6	8	3	"piuA"	"18Lip_J11"	0	386	5706	5742
6	9	3	"amiA"	"3Lip_N11"	0	387	1652	1768
6	1	4	"ABC_SBP"	"57Lip_B11"	0	388	8338	8336
6	2	4	"ABC_SBP"	"52Lip_F11"	0	389	3840	4003
6	3	4	"piuA"	"18Lip_J11"	0	390	6579	6935
6	4	4	"amiA"	"3Lip_N11"	0	391	2789	3124
6	5	4	"msmE"	"78Lip_B15"	0	392	2334	2459
6	6	4	"MalX"	"22Lip_F15"	0	393	4541	4862
6	7	4	"prsA_ppmA"	"16Lip_B3"	0	394	2398	2515
6	8	4	"lmb"	"33Lip_F3"	0	395	1849	1938
6	9	4	"piaA"	"15Lip_J3"	0	396	4964	4928
6	1	5	"MalX"	"22Lip_F15"	0	397	7168	7138
6	2	5	"prsA_ppmA"	"16Lip_B3"	0	398	5235	5415
6	3	5	"lmb"	"33Lip_F3"	0	399	3129	3275
6	4	5	"piaA"	"15Lip_J3"	0	400	9026	9039
6	5	5	"phtA"	"55Lip_N3"	0	401	16959	16800
6	6	5	"glnH"	"28Lip_B7"	0	402	2773	2853
6	7	5	"pstS"	"80Lip_F7"	0	403	4019	4214
6	8	5	"aliB"	"1Lip_J7"	0	404	1168	1281
6	9	5	"psaA"	"6Lip_N7"	0	405	2729	2726
6	1	6	"glnH"	"28Lip_B7"	0	406	5014	5275
6	2	6	"pstS"	"80Lip_F7"	0	407	2951	3124
6	3	6	"aliB"	"1Lip_J7"	0	408	2249	2421
6	4	6	"psaA"	"6Lip_N7"	0	409	6711	6735
6	5	6	"ABC_SBP"	"57Lip_B11"	0	410	5079	5178
6	6	6	"ABC_SBP"	"52Lip_F11"	0	411	1915	1960
6	7	6	"piuA"	"18Lip_J11"	0	412	3135	3301
6	8	6	"amiA"	"3Lip_N11"	0	413	683	783
6	9	6	"msmE"	"78Lip_B15"	0	414	446	501
6	1	7	"ABC_SBP"	"52Lip_F11"	0	415	3158	3229
6	2	7	"piuA"	"18Lip_J11"	0	416	5652	5518
6	3	7	"amiA"	"3Lip_N11"	0	417	1767	1891
6	4	7	"msmE"	"78Lip_B15"	0	418	4936	5025
6	5	7	"MalX"	"22Lip_F15"	0	419	1912	2006
6	6	7	"prsA_ppmA"	"16Lip_B3"	0	420	1010	1056
6	7	7	"lmb"	"33Lip_F3"	0	421	424	476
6	8	7	"piaA"	"15Lip_J3"	0	422	995	969
6	9	7	"phtA"	"55Lip_N3"	0	423	1405	1370
6	1	8	"prsA_ppmA"	"16Lip_B3"	0	424	732	718
6	2	8	"lmb"	"33Lip_F3"	0	425	541	581
6	3	8	"piaA"	"15Lip_J3"	0	426	1759	1642
6	4	8	"phtA"	"55Lip_N3"	0	427	2963	2954
6	5	8	"glnH"	"28Lip_B7"	0	428	403	446
6	6	8	"pstS"	"80Lip_F7"	0	429	144	200
6	7	8	"aliB"	"1Lip_J7"	-50	430	80	134
6	8	8	"psaA"	"6Lip_N7"	0	431	193	228
6	9	8	"ABC_SBP"	"57Lip_B11"	0	432	124	163
7	1	1	"cbpF"	"74N_term_wCS_O7"	0	433	13710	14230
7	2	1	"spr0693"	"34N_term_C11"	0	434	12793	12141
7	3	1	"ezrA"	"75N_term_G11"	0	435	2041	2233
7	4	1	"pepXP"	"72N_term_K11"	0	436	2095	2204
7	5	1	"phtD"	"44N_term_O11"	0	437	4873	4206
7	6	1	"phpA"	"27N_term_C15"	0	438	17266	17363
7	7	1	"srtA"	"64N_term_wCS_G15"	0	439	8191	6588
7	8	1	"Buffer"	"Normaliz_K15"	0	440	205	267
7	9	1	"Buffer"	"Normaliz_O15"	0	441	272	315
7	1	2	"phpA"	"27N_term_C15"	0	442	19455	19864
7	2	2	"srtA"	"64N_term_wCS_G15"	0	443	7090	7027
7	3	2	"adcA"	"23Lip_C3"	0	444	1597	1789
7	4	2	"sp_2093"	"76N_term_G3"	0	445	906	1235
7	5	2	"comB"	"54N_term_K3"	0	446	966	1107
7	6	2	"pspA"	"4N_term_O3"	0	447	2699	2909
7	7	2	"pbpX"	"41N_term_C7"	0	448	3415	3515
7	8	2	"pbpA"	"9N_term_G7"	0	449	1354	1412
7	9	2	"spr0334"	"42Cyt_TMH_K7"	0	450	3496	3553
7	1	3	"pspA"	"4N_term_O3"	0	451	3743	3777
7	2	3	"pbpX"	"41N_term_C7"	0	452	2950	3263
7	3	3	"pbpA"	"9N_term_G7"	0	453	513	665
7	4	3	"spr0334"	"42Cyt_TMH_K7"	0	454	1597	2245
7	5	3	"cbpF"	"74N_term_wCS_O7"	0	455	10389	11590
7	6	3	"spr0693"	"34N_term_C11"	0	456	9566	9259
7	7	3	"ezrA"	"75N_term_G11"	0	457	1483	1593
7	8	3	"pepXP"	"72N_term_K11"	0	458	1839	1990
7	9	3	"phtD"	"44N_term_O11"	0	459	3036	3089
7	1	4	"spr0693"	"34N_term_C11"	0	460	9260	9500
7	2	4	"ezrA"	"75N_term_G11"	0	461	4741	4957
7	3	4	"pepXP"	"72N_term_K11"	0	462	1399	1484
7	4	4	"phtD"	"44N_term_O11"	0	463	1403	1559
7	5	4	"phpA"	"27N_term_C15"	0	464	13362	13737
7	6	4	"srtA"	"64N_term_wCS_G15"	0	465	641	1984
7	7	4	"adcA"	"23Lip_C3"	-50	466	597	2053
7	8	4	"sp_2093"	"76N_term_G3"	0	467	1181	1363
7	9	4	"comB"	"54N_term_K3"	0	468	1372	1475
7	1	5	"srtA"	"64N_term_wCS_G15"	-50	469	3370	3432
7	2	5	"adcA"	"23Lip_C3"	0	470	953	1119
7	3	5	"sp_2093"	"76N_term_G3"	0	471	892	1199
7	4	5	"comB"	"54N_term_K3"	0	472	492	808
7	5	5	"pspA"	"4N_term_O3"	0	473	2376	2964
7	6	5	"pbpX"	"41N_term_C7"	-50	474	950	2760
7	7	5	"pbpA"	"9N_term_G7"	0	475	-46	1093
7	8	5	"spr0334"	"42Cyt_TMH_K7"	0	476	2366	2551
7	9	5	"cbpF"	"74N_term_wCS_O7"	0	477	1797	1865
7	1	6	"pbpX"	"41N_term_C7"	0	478	2284	2358
7	2	6	"pbpA"	"9N_term_G7"	0	479	194	453
7	3	6	"spr0334"	"42Cyt_TMH_K7"	0	480	1174	1340
7	4	6	"cbpF"	"74N_term_wCS_O7"	0	481	250	770
7	5	6	"spr0693"	"34N_term_C11"	0	482	3348	5146
7	6	6	"ezrA"	"75N_term_G11"	0	483	950	2119
7	7	6	"pepXP"	"72N_term_K11"	0	484	1570	1730
7	8	6	"phtD"	"44N_term_O11"	0	485	1584	1693
7	9	6	"phpA"	"27N_term_C15"	0	486	17927	18012
7	1	7	"ezrA"	"75N_term_G11"	0	487	1693	1931
7	2	7	"pepXP"	"72N_term_K11"	0	488	1274	1418
7	3	7	"phtD"	"44N_term_O11"	0	489	1741	1893
7	4	7	"phpA"	"27N_term_C15"	0	490	10535	11264
7	5	7	"srtA"	"64N_term_wCS_G15"	0	491	1611	1786
7	6	7	"adcA"	"23Lip_C3"	0	492	1742	2336
7	7	7	"sp_2093"	"76N_term_G3"	0	493	906	1221
7	8	7	"comB"	"54N_term_K3"	0	494	1214	1403
7	9	7	"pspA"	"4N_term_O3"	0	495	8495	7866
7	1	8	"adcA"	"23Lip_C3"	0	496	624	728
7	2	8	"sp_2093"	"76N_term_G3"	0	497	475	559
7	3	8	"comB"	"54N_term_K3"	0	498	1534	1593
7	4	8	"pspA"	"4N_term_O3"	-50	499	3369	2831
7	5	8	"pbpX"	"41N_term_C7"	0	500	931	1010
7	6	8	"pbpA"	"9N_term_G7"	0	501	436	435
7	7	8	"spr0334"	"42Cyt_TMH_K7"	0	502	1744	1819
7	8	8	"cbpF"	"74N_term_wCS_O7"	0	503	784	903
7	9	8	"spr0693"	"34N_term_C11"	0	504	6651	6569
8	1	1	"pbp1b"	"47Cyt_TMH_P7"	0	505	3714	3766
8	2	1	"pcpA"	"62N_term_wCS_D11"	0	506	7259	7105
8	3	1	"sphtra"	"8N_term_H11"	0	507	7478	3999
8	4	1	"cps4C"	"97Mult_L11"	0	508	6816	3907
8	5	1	"rrgB"	"95Mult_P11"	-50	509	1591	1875
8	6	1	"TMP"	"96Mult_D15"	-50	510	5459	2699
8	7	1	"LambdaSa04"	"94Mult_H15"	-50	511	1127	1039
8	8	1	"Buffer"	"Normaliz_L15"	-50	512	619	635
8	9	1	"Buffer"	"Normaliz_P15"	-50	513	749	385
8	1	2	"TMP"	"96Mult_D15"	0	514	1851	1833
8	2	2	"LambdaSa04"	"94Mult_H15"	-50	515	2935	5813
8	3	2	"potD"	"65N_term_D3"	-50	516	4406	12099
8	4	2	"pgdA"	"40N_term_H3"	-50	517	8266	12163
8	5	2	"spr1370"	"38Cyt_TMH_L3"	-50	518	8155	12114
8	6	2	"spr1418"	"82N_term_P3"	0	519	6674	8780
8	7	2	"stkP"	"67Cyt_TMH_D7"	-50	520	4381	7693
8	8	2	"spr1584"	"83N_term_H7"	-50	521	4343	5560
8	9	2	"pbp2A"	"53N_term_L7"	0	522	3647	4060
8	1	3	"spr1418"	"82N_term_P3"	0	523	10162	10625
8	2	3	"stkP"	"67Cyt_TMH_D7"	-50	524	3600	8992
8	3	3	"spr1584"	"83N_term_H7"	-50	525	2447	6697
8	4	3	"pbp2A"	"53N_term_L7"	-50	526	2012	3941
8	5	3	"pbp1b"	"47Cyt_TMH_P7"	-50	527	1936	3301
8	6	3	"pcpA"	"62N_term_wCS_D11"	-50	528	1938	2867
8	7	3	"sphtra"	"8N_term_H11"	-50	529	159	6387
8	8	3	"cps4C"	"97Mult_L11"	-50	530	3050	6061
8	9	3	"rrgB"	"95Mult_P11"	0	531	1139	1588
8	1	4	"pcpA"	"62N_term_wCS_D11"	-50	532	1322	1087
8	2	4	"sphtra"	"8N_term_H11"	-50	533	1463	9841
8	3	4	"cps4C"	"97Mult_L11"	-50	534	2493	9745
8	4	4	"rrgB"	"95Mult_P11"	-50	535	1069	2252
8	5	4	"TMP"	"96Mult_D15"	-50	536	2660	2635
8	6	4	"LambdaSa04"	"94Mult_H15"	-50	537	2677	6652
8	7	4	"potD"	"65N_term_D3"	-50	538	678	5654
8	8	4	"pgdA"	"40N_term_H3"	-50	539	713	5365
8	9	4	"spr1370"	"38Cyt_TMH_L3"	-50	540	416	767
8	1	5	"LambdaSa04"	"94Mult_H15"	0	541	943	1500
8	2	5	"potD"	"65N_term_D3"	-50	542	5373	11470
8	3	5	"pgdA"	"40N_term_H3"	-50	543	1136	9843
8	4	5	"spr1370"	"38Cyt_TMH_L3"	-50	544	523	8814
8	5	5	"spr1418"	"82N_term_P3"	-50	545	2353	7554
8	6	5	"stkP"	"67Cyt_TMH_D7"	-50	546	652	5592
8	7	5	"spr1584"	"83N_term_H7"	-50	547	65	4305
8	8	5	"pbp2A"	"53N_term_L7"	-50	548	1732	4153
8	9	5	"pbp1b"	"47Cyt_TMH_P7"	-50	549	2222	2903
8	1	6	"stkP"	"67Cyt_TMH_D7"	0	550	8104	8591
8	2	6	"spr1584"	"83N_term_H7"	-50	551	2429	8043
8	3	6	"pbp2A"	"53N_term_L7"	-50	552	1804	4515
8	4	6	"pbp1b"	"47Cyt_TMH_P7"	-50	553	710	3336
8	5	6	"pcpA"	"62N_term_wCS_D11"	-50	554	630	4151
8	6	6	"sphtra"	"8N_term_H11"	-50	555	188	4389
8	7	6	"cps4C"	"97Mult_L11"	-50	556	-273	3150
8	8	6	"rrgB"	"95Mult_P11"	-50	557	1182	1181
8	9	6	"TMP"	"96Mult_D15"	-50	558	155	290
8	1	7	"sphtra"	"8N_term_H11"	-50	559	4245	3342
8	2	7	"cps4C"	"97Mult_L11"	-50	560	3694	10209
8	3	7	"rrgB"	"95Mult_P11"	-50	561	855	2688
8	4	7	"TMP"	"96Mult_D15"	-50	562	1329	818
8	5	7	"LambdaSa04"	"94Mult_H15"	-50	563	286	897
8	6	7	"potD"	"65N_term_D3"	-50	564	1411	3697
8	7	7	"pgdA"	"40N_term_H3"	-50	565	-46	2537
8	8	7	"spr1370"	"38Cyt_TMH_L3"	-50	566	754	1869
8	9	7	"spr1418"	"82N_term_P3"	0	567	1545	1563
8	1	8	"potD"	"65N_term_D3"	0	568	1965	1983
8	2	8	"pgdA"	"40N_term_H3"	-50	569	1314	4327
8	3	8	"spr1370"	"38Cyt_TMH_L3"	-50	570	3014	3266
8	4	8	"spr1418"	"82N_term_P3"	0	571	2838	3152
8	5	8	"stkP"	"67Cyt_TMH_D7"	0	572	1631	2121
8	6	8	"spr1584"	"83N_term_H7"	-50	573	1038	1146
8	7	8	"pbp2A"	"53N_term_L7"	0	574	741	833
8	8	8	"pbp1b"	"47Cyt_TMH_P7"	0	575	728	840
8	9	8	"pcpA"	"62N_term_wCS_D11"	-50	576	92	102
