# Supplementary material for: Data in support of proteomic analysis of pneumococcal pediatric clinical isolates to construct a protein array
Source: Data Brief. 2016 Feb 5;6:917–22. doi: 10.1016/j.dib.2016.01.057 (PMC4758182; doi:10.1016/j.dib.2016.01.057)
Supplement: Supplementary file 4 — Supplementary material [file mmc4.zip › Protein array raw data/IgG/P1_S23_IgG-Cy3.txt]

ATF	1.0
31	9    
"Type=GenePix Export 3"
"DateTime=2014/01/17 11:08:55"
"Settings=C:\Documents and Settings\Usuario\Escritorio\Datos Usuarios\Alfonso\Escaneado_17-1-14\Suero 23\S23_IgG-Cy3.gps"
"GalFile=C:\Documents and Settings\Usuario\Escritorio\Datos Usuarios\Alfonso\Gals\Gal_Alfonso.2.gal"
"PixelSize=5"
"Wavelengths=n/a	532"
"ImageFiles=n/a	C:\Documents and Settings\Usuario\Escritorio\Datos Usuarios\Alfonso\Escaneado_17-1-14\Suero 23\S23_IgG-Cy3.tif 1"
"NormalizationMethod=None"
"NormalizationFactors=n/a	1"
"JpegImage="
"StdDev=Type 1"
"RatioFormulations=W1/W2 (/532)"
"Barcode="
"BackgroundSubtraction=LocalFeature"
"ImageOrigin=0, 0"
"JpegOrigin=3350, 2110"
"Creator=GenePix Pro 4.1.1.4"
"Scanner=GenePix 4000B [92870]"
"FocusPosition=0"
"Temperature=28.46"
"LinesAveraged=1"
"Comment="
"PMTGain=n/a	400"
"ScanPower=n/a	100"
"LaserPower=n/a	3.5"
"LaserOnTime=n/a	42090"
"Filters=n/a	"
"ScanRegion=584,344,3896,1808"
"Supplier=BioRobotics"
"ArrayerSoftwareName=TAS Application Suite (MicroGrid II)"
"ArrayerSoftwareVersion=2.2.2.5"
"Block"	"Column"	"Row"	"Name"	"ID"	"Flags"	"Index"	"F532 Median"	"F532 Median - B532"
1	1	1	"ABC_N/P"	"90Mult_M8"	0	1	410	311
1	2	1	"spr1221"	"99Mult_A12"	0	2	844	743
1	3	1	"spr1403"	"91Mult_E12"	0	3	752	654
1	4	1	"spr1496"	"92Mult_I12"	0	4	337	235
1	5	1	"ABC_NP"	"100Mult_M12"	0	5	1852	1749
1	6	1	"SP_0462"	"77CellW_A16"	0	6	1232	1124
1	7	1	"SP_0464"	"81CellW_E16"	0	7	529	423
1	8	1	"Buffer"	"Normaliz_I16"	-50	8	110	7
1	9	1	"Buffer"	"Normaliz_M16"	-50	9	112	8
1	1	2	"SP_0462"	"77CellW_A16"	0	10	1438	1338
1	2	2	"SP_0464"	"81CellW_E16"	0	11	472	372
1	3	2	"fstH"	"84Mult_A4"	0	12	1932	1835
1	4	2	"comA"	"85Mult_E4"	0	13	534	434
1	5	2	"zmpB"	"86Mult_I4"	0	14	299	196
1	6	2	"spr0601"	"98Mult_M4"	0	15	602	493
1	7	2	"celB"	"87Mult_A8"	0	16	248	138
1	8	2	"iga"	"88Mult_E8"	0	17	1914	1811
1	9	2	"glnP"	"89Mult_I8"	0	18	255	151
1	1	3	"spr0601"	"98Mult_M4"	0	19	686	587
1	2	3	"celB"	"87Mult_A8"	0	20	260	159
1	3	3	"iga"	"88Mult_E8"	0	21	1403	1299
1	4	3	"glnP"	"89Mult_I8"	0	22	354	248
1	5	3	"ABC_N/P"	"90Mult_M8"	0	23	308	203
1	6	3	"spr1221"	"99Mult_A12"	0	24	655	535
1	7	3	"spr1403"	"91Mult_E12"	0	25	627	491
1	8	3	"spr1496"	"92Mult_I12"	0	26	294	179
1	9	3	"ABC_NP"	"100Mult_M12"	0	27	1895	1789
1	1	4	"spr1221"	"99Mult_A12"	0	28	834	734
1	2	4	"spr1403"	"91Mult_E12"	0	29	608	505
1	3	4	"spr1496"	"92Mult_I12"	0	30	347	242
1	4	4	"ABC_NP"	"100Mult_M12"	0	31	1308	1199
1	5	4	"SP_0462"	"77CellW_A16"	0	32	1111	1005
1	6	4	"SP_0464"	"81CellW_E16"	0	33	470	339
1	7	4	"fstH"	"84Mult_A4"	0	34	1642	1424
1	8	4	"comA"	"85Mult_E4"	0	35	548	435
1	9	4	"zmpB"	"86Mult_I4"	0	36	326	221
1	1	5	"SP_0464"	"81CellW_E16"	0	37	625	522
1	2	5	"fstH"	"84Mult_A4"	0	38	1776	1672
1	3	5	"comA"	"85Mult_E4"	0	39	610	510
1	4	5	"zmpB"	"86Mult_I4"	0	40	306	203
1	5	5	"spr0601"	"98Mult_M4"	0	41	556	452
1	6	5	"celB"	"87Mult_A8"	0	42	343	218
1	7	5	"iga"	"88Mult_E8"	0	43	1171	1039
1	8	5	"glnP"	"89Mult_I8"	0	44	206	101
1	9	5	"ABC_N/P"	"90Mult_M8"	0	45	343	241
1	1	6	"celB"	"87Mult_A8"	0	46	298	196
1	2	6	"iga"	"88Mult_E8"	0	47	1751	1645
1	3	6	"glnP"	"89Mult_I8"	0	48	212	110
1	4	6	"ABC_N/P"	"90Mult_M8"	0	49	593	474
1	5	6	"spr1221"	"99Mult_A12"	0	50	616	388
1	6	6	"spr1403"	"91Mult_E12"	0	51	352	228
1	7	6	"spr1496"	"92Mult_I12"	0	52	283	152
1	8	6	"ABC_NP"	"100Mult_M12"	0	53	1843	1732
1	9	6	"SP_0462"	"77CellW_A16"	0	54	1404	1301
1	1	7	"spr1403"	"91Mult_E12"	0	55	984	876
1	2	7	"spr1496"	"92Mult_I12"	0	56	304	195
1	3	7	"ABC_NP"	"100Mult_M12"	0	57	1869	1763
1	4	7	"SP_0462"	"77CellW_A16"	0	58	968	854
1	5	7	"SP_0464"	"81CellW_E16"	0	59	547	238
1	6	7	"fstH"	"84Mult_A4"	0	60	1797	1680
1	7	7	"comA"	"85Mult_E4"	0	61	550	446
1	8	7	"zmpB"	"86Mult_I4"	0	62	323	219
1	9	7	"spr0601"	"98Mult_M4"	0	63	724	622
1	1	8	"fstH"	"84Mult_A4"	0	64	2273	2161
1	2	8	"comA"	"85Mult_E4"	0	65	671	562
1	3	8	"zmpB"	"86Mult_I4"	0	66	390	284
1	4	8	"spr0601"	"98Mult_M4"	0	67	689	582
1	5	8	"celB"	"87Mult_A8"	0	68	302	194
1	6	8	"iga"	"88Mult_E8"	0	69	1980	1879
1	7	8	"glnP"	"89Mult_I8"	0	70	224	124
1	8	8	"ABC_N/P"	"90Mult_M8"	0	71	372	271
1	9	8	"spr1221"	"99Mult_A12"	0	72	1002	899
2	1	1	"lytB"	"31CellW_N8"	0	73	2088	1964
2	2	1	"prtA"	"20CellW_B12"	0	74	38271	38143
2	3	1	"bgaA"	"43CellW_F12"	0	75	3376	3247
2	4	1	"nanA"	"46CellW_J12"	0	76	2782	2651
2	5	1	"spr1652/pfbA"	"25CellW_N12"	0	77	2226	2089
2	6	1	"nisP"	"39CellW_B16"	0	78	2487	2349
2	7	1	"spr1906"	"73CellW_F16"	0	79	1284	1147
2	8	1	"Buffer"	"Normaliz_J16"	-50	80	138	6
2	9	1	"Buffer"	"Normaliz_N16"	-50	81	129	-3
2	1	2	"nisP"	"39CellW_B16"	0	82	2459	2338
2	2	2	"spr1906"	"73CellW_F16"	0	83	1060	934
2	3	2	"psrP"	"71CellW_B4"	0	84	782	653
2	4	2	"pblB_nt"	"48CellW_F4"	0	85	1005	866
2	5	2	"pblB_ct"	"49CellW_J4"	0	86	1672	1525
2	6	2	"spr0075/pfbB"	"24CellW_N4"	0	87	4785	4640
2	7	2	"pulA"	"19CellW_B8"	0	88	5842	5697
2	8	2	"hysA"	"51CellW_F8"	0	89	5952	5808
2	9	2	"spr0328"	"26CellW_J8"	0	90	3289	3145
2	1	3	"spr0075/pfbB"	"24CellW_N4"	0	91	5500	5378
2	2	3	"pulA"	"19CellW_B8"	0	92	5665	5538
2	3	3	"hysA"	"51CellW_F8"	0	93	5908	5775
2	4	3	"spr0328"	"26CellW_J8"	0	94	2756	2613
2	5	3	"lytB"	"31CellW_N8"	0	95	1772	1626
2	6	3	"prtA"	"20CellW_B12"	0	96	34057	33915
2	7	3	"bgaA"	"43CellW_F12"	0	97	3164	3019
2	8	3	"nanA"	"46CellW_J12"	0	98	2785	2633
2	9	3	"spr1652/pfbA"	"25CellW_N12"	0	99	2566	2412
2	1	4	"prtA"	"20CellW_B12"	0	100	38632	38509
2	2	4	"bgaA"	"43CellW_F12"	0	101	3213	3084
2	3	4	"nanA"	"46CellW_J12"	0	102	2669	2537
2	4	4	"spr1652/pfbA"	"25CellW_N12"	0	103	2087	1948
2	5	4	"nisP"	"39CellW_B16"	0	104	2306	2165
2	6	4	"spr1906"	"73CellW_F16"	0	105	1167	1026
2	7	4	"psrP"	"71CellW_B4"	0	106	840	694
2	8	4	"pblB_nt"	"48CellW_F4"	0	107	818	667
2	9	4	"pblB_ct"	"49CellW_J4"	0	108	2224	2072
2	1	5	"spr1906"	"73CellW_F16"	0	109	1122	1002
2	2	5	"psrP"	"71CellW_B4"	0	110	3866	3737
2	3	5	"pblB_nt"	"48CellW_F4"	0	111	750	620
2	4	5	"pblB_ct"	"49CellW_J4"	0	112	1854	1718
2	5	5	"spr0075/pfbB"	"24CellW_N4"	0	113	4509	4369
2	6	5	"pulA"	"19CellW_B8"	0	114	5513	5371
2	7	5	"hysA"	"51CellW_F8"	0	115	5331	5184
2	8	5	"spr0328"	"26CellW_J8"	0	116	2719	2569
2	9	5	"lytB"	"31CellW_N8"	0	117	1973	1827
2	1	6	"pulA"	"19CellW_B8"	0	118	6192	6069
2	2	6	"hysA"	"51CellW_F8"	0	119	4662	4531
2	3	6	"spr0328"	"26CellW_J8"	0	120	2808	2678
2	4	6	"lytB"	"31CellW_N8"	0	121	1594	1461
2	5	6	"prtA"	"20CellW_B12"	0	122	34650	34512
2	6	6	"bgaA"	"43CellW_F12"	0	123	3134	2991
2	7	6	"nanA"	"46CellW_J12"	0	124	2654	2507
2	8	6	"spr1652/pfbA"	"25CellW_N12"	0	125	2169	2022
2	9	6	"nisP"	"39CellW_B16"	0	126	2522	2379
2	1	7	"bgaA"	"43CellW_F12"	0	127	3459	3328
2	2	7	"nanA"	"46CellW_J12"	0	128	2838	2705
2	3	7	"spr1652/pfbA"	"25CellW_N12"	0	129	2012	1876
2	4	7	"nisP"	"39CellW_B16"	0	130	2212	2073
2	5	7	"spr1906"	"73CellW_F16"	0	131	1112	974
2	6	7	"psrP"	"71CellW_B4"	0	132	3498	3352
2	7	7	"pblB_nt"	"48CellW_F4"	0	133	2122	1973
2	8	7	"pblB_ct"	"49CellW_J4"	0	134	1977	1830
2	9	7	"spr0075/pfbB"	"24CellW_N4"	0	135	4863	4720
2	1	8	"psrP"	"71CellW_B4"	0	136	942	795
2	2	8	"pblB_nt"	"48CellW_F4"	0	137	859	709
2	3	8	"pblB_ct"	"49CellW_J4"	0	138	2092	1939
2	4	8	"spr0075/pfbB"	"24CellW_N4"	0	139	5021	4871
2	5	8	"pulA"	"19CellW_B8"	0	140	5826	5680
2	6	8	"hysA"	"51CellW_F8"	0	141	4161	4013
2	7	8	"spr0328"	"26CellW_J8"	0	142	2963	2807
2	8	8	"lytB"	"31CellW_N8"	0	143	2028	1878
2	9	8	"prtA"	"20CellW_B12"	0	144	34836	34694
3	1	1	"nanB"	"58Secret_O8"	0	145	5942	5821
3	2	1	"spr1875"	"7Secret_C12"	0	146	17246	17102
3	3	1	"galU"	"21Secret_G12"	0	147	4721	4575
3	4	1	"cbpA"	"5Secret_K12"	0	148	25270	25121
3	5	1	"gsp_781"	"2Secret_O12"	0	149	34773	34637
3	6	1	"Control_1"	"C16"	0	150	512	383
3	7	1	"Control_2"	"G16"	-50	151	128	0
3	8	1	"Buffer"	"Normaliz_K16"	-50	152	131	3
3	9	1	"Buffer"	"Normaliz_O16"	-50	153	136	-5
3	1	2	"Control_1"	"C16"	0	154	564	446
3	2	2	"Control_2"	"G16"	-50	155	163	24
3	3	2	"bloodAB"	"59Secret_C4"	0	156	2757	2609
3	4	2	"strH"	"32Secret_G4"	0	157	2999	2819
3	5	2	"lysM"	"50Secret_K4"	0	158	4252	4088
3	6	2	"lytB"	"63Secret_O4"	0	159	2465	2318
3	7	2	"phtE"	"45Secret_C8"	0	160	11803	11664
3	8	2	"spr0931"	"36Secret_G8"	0	161	2794	2665
3	9	2	"lytC"	"56Secret_K8"	0	162	7285	7147
3	1	3	"lytB"	"63Secret_O4"	0	163	2833	2706
3	2	3	"phtE"	"45Secret_C8"	0	164	10807	10660
3	3	3	"spr0931"	"36Secret_G8"	0	165	2422	2278
3	4	3	"lytC"	"56Secret_K8"	0	166	6701	6532
3	5	3	"nanB"	"58Secret_O8"	0	167	5328	5163
3	6	3	"spr1875"	"7Secret_C12"	0	168	18380	18180
3	7	3	"galU"	"21Secret_G12"	0	169	4838	4649
3	8	3	"cbpA"	"5Secret_K12"	0	170	27717	27573
3	9	3	"gsp_781"	"2Secret_O12"	0	171	39575	39427
3	1	4	"spr1875"	"7Secret_C12"	0	172	17588	17457
3	2	4	"galU"	"21Secret_G12"	0	173	4570	4419
3	3	4	"cbpA"	"5Secret_K12"	0	174	25816	25575
3	4	4	"gsp_781"	"2Secret_O12"	0	175	37727	37488
3	5	4	"Control_1"	"C16"	0	176	600	455
3	6	4	"Control_2"	"G16"	-50	177	137	-9
3	7	4	"bloodAB"	"59Secret_C4"	0	178	2792	2640
3	8	4	"strH"	"32Secret_G4"	0	179	3245	3099
3	9	4	"lysM"	"50Secret_K4"	0	180	4860	4704
3	1	5	"Control_2"	"G16"	-50	181	130	10
3	2	5	"bloodAB"	"59Secret_C4"	0	182	2815	2671
3	3	5	"strH"	"32Secret_G4"	0	183	3102	2926
3	4	5	"lysM"	"50Secret_K4"	0	184	4622	4439
3	5	5	"lytB"	"63Secret_O4"	0	185	2455	2299
3	6	5	"phtE"	"45Secret_C8"	0	186	11409	11255
3	7	5	"spr0931"	"36Secret_G8"	0	187	2616	2468
3	8	5	"lytC"	"56Secret_K8"	0	188	7279	7136
3	9	5	"nanB"	"58Secret_O8"	0	189	6028	5863
3	1	6	"phtE"	"45Secret_C8"	0	190	11706	11585
3	2	6	"spr0931"	"36Secret_G8"	0	191	2692	2545
3	3	6	"lytC"	"56Secret_K8"	0	192	6934	6768
3	4	6	"nanB"	"58Secret_O8"	0	193	5325	5135
3	5	6	"spr1875"	"7Secret_C12"	0	194	18591	18389
3	6	6	"galU"	"21Secret_G12"	0	195	5026	4818
3	7	6	"cbpA"	"5Secret_K12"	0	196	26959	26744
3	8	6	"gsp_781"	"2Secret_O12"	0	197	41436	41273
3	9	6	"Control_1"	"C16"	0	198	586	438
3	1	7	"galU"	"21Secret_G12"	0	199	5293	5164
3	2	7	"cbpA"	"5Secret_K12"	0	200	26542	26373
3	3	7	"gsp_781"	"2Secret_O12"	0	201	39969	39786
3	4	7	"Control_1"	"C16"	0	202	454	289
3	5	7	"Control_2"	"G16"	-50	203	164	-4
3	6	7	"bloodAB"	"59Secret_C4"	0	204	3063	2874
3	7	7	"strH"	"32Secret_G4"	0	205	3325	3116
3	8	7	"lysM"	"50Secret_K4"	0	206	4780	4599
3	9	7	"lytB"	"63Secret_O4"	0	207	2877	2709
3	1	8	"bloodAB"	"59Secret_C4"	0	208	3703	3565
3	2	8	"strH"	"32Secret_G4"	0	209	3578	3419
3	3	8	"lysM"	"50Secret_K4"	0	210	4888	4731
3	4	8	"lytB"	"63Secret_O4"	0	211	2887	2728
3	5	8	"phtE"	"45Secret_C8"	0	212	12703	12537
3	6	8	"spr0931"	"36Secret_G8"	0	213	2943	2774
3	7	8	"lytC"	"56Secret_K8"	0	214	7596	7412
3	8	8	"nanB"	"58Secret_O8"	0	215	5720	5518
3	9	8	"spr1875"	"7Secret_C12"	0	216	20411	20155
4	1	1	"Control_10"	"P8"	-50	217	146	-11
4	2	1	"Control_11"	"D12"	-50	218	145	-16
4	3	1	"Control_12"	"H12"	0	219	1777	1622
4	4	1	"Buffer"	"Normaliz_L12"	-50	220	157	2
4	5	1	"Buffer"	"Normaliz_P12"	-50	221	172	6
4	6	1	"Control+"	"Rango0.2_D16"	0	222	48277	48094
4	7	1	"Control+"	"Rango0.1_H16"	0	223	39219	39032
4	8	1	"Buffer"	"Normaliz_L16"	-50	224	164	-2
4	9	1	"Buffer"	"Normaliz_P16"	-50	225	179	-16
4	1	2	"Control+"	"Rango0.2_D16"	0	226	50582	50318
4	2	2	"Control+"	"Rango0.1_H16"	0	227	3287	3102
4	3	2	"Control_3"	"D4"	0	228	1381	1238
4	4	2	"Control_4"	"H4"	-50	229	149	0
4	5	2	"Control_5"	"L4"	-50	230	165	0
4	6	2	"Control_6"	"P4"	-50	231	162	-17
4	7	2	"Control_7"	"D8"	0	232	181	8
4	8	2	"Control_8"	"H8"	-50	233	160	2
4	9	2	"Control_9"	"L8"	-50	234	156	-28
4	1	3	"Control_6"	"P4"	-50	235	232	75
4	2	3	"Control_7"	"D8"	-50	236	147	-21
4	3	3	"Control_8"	"H8"	-50	237	145	-7
4	4	3	"Control_9"	"L8"	-50	238	154	-4
4	5	3	"Control_10"	"P8"	-50	239	145	-23
4	6	3	"Control_11"	"D12"	-50	240	161	-17
4	7	3	"Control_12"	"H12"	0	241	2062	1899
4	8	3	"Buffer"	"Normaliz_L12"	0	242	166	8
4	9	3	"Buffer"	"Normaliz_P12"	-50	243	162	-9
4	1	4	"Control_11"	"D12"	-50	244	146	-9
4	2	4	"Control_12"	"H12"	0	245	1100	948
4	3	4	"Buffer"	"Normaliz_L12"	0	246	178	21
4	4	4	"Buffer"	"Normaliz_P12"	-50	247	159	-6
4	5	4	"Control+"	"Rango0.2_D16"	0	248	51670	51496
4	6	4	"Control+"	"Rango0.1_H16"	0	249	48052	47830
4	7	4	"Control_3"	"D4"	0	250	1104	938
4	8	4	"Control_4"	"H4"	-50	251	154	-6
4	9	4	"Control_5"	"L4"	-50	252	163	-12
4	1	5	"Control+"	"Rango0.1_H16"	0	253	50712	50065
4	2	5	"Control_3"	"D4"	0	254	1345	1193
4	3	5	"Control_4"	"H4"	-50	255	144	-6
4	4	5	"Control_5"	"L4"	-50	256	153	-3
4	5	5	"Control_6"	"P4"	-50	257	155	-6
4	6	5	"Control_7"	"D8"	-50	258	157	-14
4	7	5	"Control_8"	"H8"	-50	259	163	-1
4	8	5	"Control_9"	"L8"	-50	260	163	7
4	9	5	"Control_10"	"P8"	-50	261	150	-23
4	1	6	"Control_7"	"D8"	-50	262	146	-8
4	2	6	"Control_8"	"H8"	-50	263	145	-2
4	3	6	"Control_9"	"L8"	-50	264	151	-8
4	4	6	"Control_10"	"P8"	-50	265	160	-14
4	5	6	"Control_11"	"D12"	-50	266	147	-9
4	6	6	"Control_12"	"H12"	0	267	1402	1243
4	7	6	"Buffer"	"Normaliz_L12"	0	268	177	12
4	8	6	"Buffer"	"Normaliz_P12"	-50	269	158	1
4	9	6	"Control+"	"Rango0.2_D16"	0	270	46024	45861
4	1	7	"Control_12"	"H12"	0	271	1779	1632
4	2	7	"Buffer"	"Normaliz_L12"	-50	272	151	1
4	3	7	"Buffer"	"Normaliz_P12"	-50	273	184	2
4	4	7	"Control+"	"Rango0.2_D16"	0	274	45724	45188
4	5	7	"Control+"	"Rango0.1_H16"	0	275	1351	1191
4	6	7	"Control_3"	"D4"	0	276	1577	1420
4	7	7	"Control_4"	"H4"	-50	277	166	5
4	8	7	"Control_5"	"L4"	-50	278	152	1
4	9	7	"Control_6"	"P4"	-50	279	143	-22
4	1	8	"Control_3"	"D4"	0	280	1161	1017
4	2	8	"Control_4"	"H4"	-50	281	143	-5
4	3	8	"Control_5"	"L4"	-50	282	166	-4
4	4	8	"Control_6"	"P4"	-50	283	164	-7
4	5	8	"Control_7"	"D8"	-50	284	155	-1
4	6	8	"Control_8"	"H8"	-50	285	155	0
4	7	8	"Control_9"	"L8"	-50	286	167	6
4	8	8	"Control_10"	"P8"	-50	287	152	4
4	9	8	"Control_11"	"D12"	-50	288	139	-17
5	1	1	"GADPH"	"68Cyt_M7"	0	289	4843	4741
5	2	1	"abc_sbp_2"	"30Lip_A11"	0	290	4692	4585
5	3	1	"abc_sbp"	"29Lip_E11"	0	291	3173	3061
5	4	1	"spr0174"	"79Lip_I11"	0	292	1548	1437
5	5	1	"aliA"	"10Lip_M11"	0	293	2337	2228
5	6	1	"slrA"	"17Lip_A15"	0	294	2991	2884
5	7	1	"spr0747"	"37Lip_E15"	0	295	6334	6227
5	8	1	"Buffer"	"Normaliz_I15"	-50	296	114	0
5	9	1	"Buffer"	"Normaliz_M15"	-50	297	121	-7
5	1	2	"slrA"	"17Lip_A15"	0	298	3042	2938
5	2	2	"spr0747"	"37Lip_E15"	0	299	5174	5065
5	3	2	"spxB"	"13Cyt_A3"	0	300	4027	3907
5	4	2	"clpP"	"66Cyt_E3"	0	301	4002	3879
5	5	2	"pavA"	"69Cyt_I3"	0	302	3027	2915
5	6	2	"eno"	"14Cyt_M3"	0	303	7846	7738
5	7	2	"PppA"	"70Cyt_A7"	0	304	2657	2548
5	8	2	"ply"	"11Cyt_E7"	0	305	15798	15689
5	9	2	"lytA"	"12Cyt_I7"	0	306	18251	18140
5	1	3	"eno"	"14Cyt_M3"	0	307	8714	8605
5	2	3	"PppA"	"70Cyt_A7"	0	308	2424	2302
5	3	3	"ply"	"11Cyt_E7"	0	309	15868	15726
5	4	3	"lytA"	"12Cyt_I7"	0	310	17090	16927
5	5	3	"GADPH"	"68Cyt_M7"	0	311	3756	3631
5	6	3	"abc_sbp_2"	"30Lip_A11"	0	312	3998	3885
5	7	3	"abc_sbp"	"29Lip_E11"	0	313	2599	2489
5	8	3	"spr0174"	"79Lip_I11"	0	314	1259	1148
5	9	3	"aliA"	"10Lip_M11"	0	315	2281	2168
5	1	4	"abc_sbp_2"	"30Lip_A11"	0	316	4979	4867
5	2	4	"abc_sbp"	"29Lip_E11"	0	317	2452	2314
5	3	4	"spr0174"	"79Lip_I11"	0	318	1186	1010
5	4	4	"aliA"	"10Lip_M11"	0	319	2357	2154
5	5	4	"slrA"	"17Lip_A15"	0	320	2272	2125
5	6	4	"spr0747"	"37Lip_E15"	0	321	5102	4983
5	7	4	"spxB"	"13Cyt_A3"	0	322	3788	3675
5	8	4	"clpP"	"66Cyt_E3"	0	323	3801	3686
5	9	4	"pavA"	"69Cyt_I3"	0	324	3277	3162
5	1	5	"spr0747"	"37Lip_E15"	0	325	5977	5864
5	2	5	"spxB"	"13Cyt_A3"	0	326	3442	3299
5	3	5	"clpP"	"66Cyt_E3"	0	327	3872	3708
5	4	5	"pavA"	"69Cyt_I3"	0	328	3139	2969
5	5	5	"eno"	"14Cyt_M3"	0	329	7898	7766
5	6	5	"PppA"	"70Cyt_A7"	0	330	2485	2363
5	7	5	"ply"	"11Cyt_E7"	0	331	15431	15310
5	8	5	"lytA"	"12Cyt_I7"	0	332	16888	16766
5	9	5	"GADPH"	"68Cyt_M7"	0	333	4135	4016
5	1	6	"PppA"	"70Cyt_A7"	0	334	3135	3025
5	2	6	"ply"	"11Cyt_E7"	0	335	16885	16753
5	3	6	"lytA"	"12Cyt_I7"	0	336	17901	17761
5	4	6	"GADPH"	"68Cyt_M7"	0	337	3635	3504
5	5	6	"abc_sbp_2"	"30Lip_A11"	0	338	3337	3217
5	6	6	"abc_sbp"	"29Lip_E11"	0	339	2419	2300
5	7	6	"spr0174"	"79Lip_I11"	0	340	1136	1011
5	8	6	"aliA"	"10Lip_M11"	0	341	1791	1670
5	9	6	"slrA"	"17Lip_A15"	0	342	2499	2383
5	1	7	"abc_sbp"	"29Lip_E11"	0	343	3037	2923
5	2	7	"spr0174"	"79Lip_I11"	0	344	1509	1382
5	3	7	"aliA"	"10Lip_M11"	0	345	2220	2091
5	4	7	"slrA"	"17Lip_A15"	0	346	2428	2304
5	5	7	"spr0747"	"37Lip_E15"	0	347	6029	5909
5	6	7	"spxB"	"13Cyt_A3"	0	348	3467	3347
5	7	7	"clpP"	"66Cyt_E3"	0	349	3699	3568
5	8	7	"pavA"	"69Cyt_I3"	0	350	3083	2960
5	9	7	"eno"	"14Cyt_M3"	0	351	8117	7999
5	1	8	"spxB"	"13Cyt_A3"	0	352	6593	6469
5	2	8	"clpP"	"66Cyt_E3"	0	353	5010	4881
5	3	8	"pavA"	"69Cyt_I3"	0	354	4174	4046
5	4	8	"eno"	"14Cyt_M3"	0	355	8698	8570
5	5	8	"PppA"	"70Cyt_A7"	0	356	2804	2674
5	6	8	"ply"	"11Cyt_E7"	0	357	15564	15436
5	7	8	"lytA"	"12Cyt_I7"	0	358	17125	16994
5	8	8	"GADPH"	"68Cyt_M7"	0	359	4612	4483
5	9	8	"abc_sbp_2"	"30Lip_A11"	0	360	4838	4707
6	1	1	"psaA"	"6Lip_N7"	0	361	5848	5720
6	2	1	"ABC_SBP"	"57Lip_B11"	0	362	9746	9626
6	3	1	"ABC_SBP"	"52Lip_F11"	0	363	3314	3197
6	4	1	"piuA"	"18Lip_J11"	0	364	19037	18918
6	5	1	"amiA"	"3Lip_N11"	0	365	2685	2570
6	6	1	"msmE"	"78Lip_B15"	0	366	2728	2621
6	7	1	"MalX"	"22Lip_F15"	0	367	4285	4181
6	8	1	"Buffer"	"Normaliz_J15"	-50	368	109	2
6	9	1	"Buffer"	"Normaliz_N15"	-50	369	129	-4
6	1	2	"msmE"	"78Lip_B15"	0	370	2774	2646
6	2	2	"MalX"	"22Lip_F15"	0	371	3922	3789
6	3	2	"prsA_ppmA"	"16Lip_B3"	0	372	3108	2997
6	4	2	"lmb"	"33Lip_F3"	0	373	3246	3135
6	5	2	"piaA"	"15Lip_J3"	0	374	12542	12426
6	6	2	"phtA"	"55Lip_N3"	0	375	17672	17560
6	7	2	"glnH"	"28Lip_B7"	0	376	4274	4162
6	8	2	"pstS"	"80Lip_F7"	0	377	3232	3120
6	9	2	"aliB"	"1Lip_J7"	0	378	5847	5729
6	1	3	"phtA"	"55Lip_N3"	0	379	17657	17543
6	2	3	"glnH"	"28Lip_B7"	0	380	3918	3799
6	3	3	"pstS"	"80Lip_F7"	0	381	2464	2347
6	4	3	"aliB"	"1Lip_J7"	0	382	5671	5556
6	5	3	"psaA"	"6Lip_N7"	0	383	5441	5319
6	6	3	"ABC_SBP"	"57Lip_B11"	0	384	7814	7706
6	7	3	"ABC_SBP"	"52Lip_F11"	0	385	3067	2946
6	8	3	"piuA"	"18Lip_J11"	0	386	19780	19655
6	9	3	"amiA"	"3Lip_N11"	0	387	3210	3087
6	1	4	"ABC_SBP"	"57Lip_B11"	0	388	9267	9156
6	2	4	"ABC_SBP"	"52Lip_F11"	0	389	2464	2354
6	3	4	"piuA"	"18Lip_J11"	0	390	19625	19494
6	4	4	"amiA"	"3Lip_N11"	0	391	2672	2542
6	5	4	"msmE"	"78Lip_B15"	0	392	1949	1827
6	6	4	"MalX"	"22Lip_F15"	0	393	3777	3663
6	7	4	"prsA_ppmA"	"16Lip_B3"	0	394	3367	3239
6	8	4	"lmb"	"33Lip_F3"	0	395	3814	3683
6	9	4	"piaA"	"15Lip_J3"	0	396	12706	12579
6	1	5	"MalX"	"22Lip_F15"	0	397	3972	3851
6	2	5	"prsA_ppmA"	"16Lip_B3"	0	398	2810	2697
6	3	5	"lmb"	"33Lip_F3"	0	399	2817	2681
6	4	5	"piaA"	"15Lip_J3"	0	400	11777	11579
6	5	5	"phtA"	"55Lip_N3"	0	401	16514	16371
6	6	5	"glnH"	"28Lip_B7"	0	402	4135	4003
6	7	5	"pstS"	"80Lip_F7"	0	403	3077	2940
6	8	5	"aliB"	"1Lip_J7"	0	404	5369	5238
6	9	5	"psaA"	"6Lip_N7"	0	405	5504	5385
6	1	6	"glnH"	"28Lip_B7"	0	406	4198	4072
6	2	6	"pstS"	"80Lip_F7"	0	407	2574	2448
6	3	6	"aliB"	"1Lip_J7"	0	408	5165	5030
6	4	6	"psaA"	"6Lip_N7"	0	409	4778	4539
6	5	6	"ABC_SBP"	"57Lip_B11"	0	410	7711	7583
6	6	6	"ABC_SBP"	"52Lip_F11"	0	411	2622	2500
6	7	6	"piuA"	"18Lip_J11"	0	412	20355	20211
6	8	6	"amiA"	"3Lip_N11"	0	413	3393	3246
6	9	6	"msmE"	"78Lip_B15"	0	414	2694	2582
6	1	7	"ABC_SBP"	"52Lip_F11"	0	415	2958	2837
6	2	7	"piuA"	"18Lip_J11"	0	416	18496	18372
6	3	7	"amiA"	"3Lip_N11"	0	417	2604	2479
6	4	7	"msmE"	"78Lip_B15"	0	418	1954	1820
6	5	7	"MalX"	"22Lip_F15"	0	419	3903	3781
6	6	7	"prsA_ppmA"	"16Lip_B3"	0	420	3198	3078
6	7	7	"lmb"	"33Lip_F3"	0	421	3677	3540
6	8	7	"piaA"	"15Lip_J3"	0	422	13178	13020
6	9	7	"phtA"	"55Lip_N3"	0	423	13020	12902
6	1	8	"prsA_ppmA"	"16Lip_B3"	0	424	4117	3984
6	2	8	"lmb"	"33Lip_F3"	0	425	3836	3715
6	3	8	"piaA"	"15Lip_J3"	0	426	12795	12668
6	4	8	"phtA"	"55Lip_N3"	0	427	16215	16084
6	5	8	"glnH"	"28Lip_B7"	0	428	4074	3947
6	6	8	"pstS"	"80Lip_F7"	0	429	3342	3215
6	7	8	"aliB"	"1Lip_J7"	0	430	6086	5941
6	8	8	"psaA"	"6Lip_N7"	0	431	5504	5366
6	9	8	"ABC_SBP"	"57Lip_B11"	0	432	7295	7190
7	1	1	"cbpF"	"74N_term_wCS_O7"	0	433	2128	2001
7	2	1	"spr0693"	"34N_term_C11"	0	434	9324	9190
7	3	1	"ezrA"	"75N_term_G11"	0	435	2537	2406
7	4	1	"pepXP"	"72N_term_K11"	0	436	2823	2698
7	5	1	"phtD"	"44N_term_O11"	0	437	3614	3484
7	6	1	"phpA"	"27N_term_C15"	0	438	23038	22899
7	7	1	"srtA"	"64N_term_wCS_G15"	0	439	6112	5963
7	8	1	"Buffer"	"Normaliz_K15"	-50	440	139	-7
7	9	1	"Buffer"	"Normaliz_O15"	-50	441	149	-4
7	1	2	"phpA"	"27N_term_C15"	0	442	21821	21696
7	2	2	"srtA"	"64N_term_wCS_G15"	0	443	4774	4653
7	3	2	"adcA"	"23Lip_C3"	0	444	2083	1964
7	4	2	"sp_2093"	"76N_term_G3"	0	445	1613	1492
7	5	2	"comB"	"54N_term_K3"	0	446	1219	1087
7	6	2	"pspA"	"4N_term_O3"	0	447	3462	3321
7	7	2	"pbpX"	"41N_term_C7"	0	448	3488	3336
7	8	2	"pbpA"	"9N_term_G7"	0	449	1695	1525
7	9	2	"spr0334"	"42Cyt_TMH_K7"	0	450	4634	4463
7	1	3	"pspA"	"4N_term_O3"	0	451	3417	3289
7	2	3	"pbpX"	"41N_term_C7"	0	452	3424	3302
7	3	3	"pbpA"	"9N_term_G7"	0	453	969	853
7	4	3	"spr0334"	"42Cyt_TMH_K7"	0	454	3425	3304
7	5	3	"cbpF"	"74N_term_wCS_O7"	0	455	1860	1731
7	6	3	"spr0693"	"34N_term_C11"	0	456	8821	8691
7	7	3	"ezrA"	"75N_term_G11"	0	457	2253	2115
7	8	3	"pepXP"	"72N_term_K11"	0	458	2935	2780
7	9	3	"phtD"	"44N_term_O11"	0	459	3648	3473
7	1	4	"spr0693"	"34N_term_C11"	0	460	8767	8629
7	2	4	"ezrA"	"75N_term_G11"	0	461	1993	1864
7	3	4	"pepXP"	"72N_term_K11"	0	462	2393	2268
7	4	4	"phtD"	"44N_term_O11"	0	463	2891	2762
7	5	4	"phpA"	"27N_term_C15"	0	464	20372	20235
7	6	4	"srtA"	"64N_term_wCS_G15"	0	465	3904	3766
7	7	4	"adcA"	"23Lip_C3"	0	466	1877	1737
7	8	4	"sp_2093"	"76N_term_G3"	0	467	1434	1284
7	9	4	"comB"	"54N_term_K3"	0	468	1557	1384
7	1	5	"srtA"	"64N_term_wCS_G15"	0	469	4770	4635
7	2	5	"adcA"	"23Lip_C3"	0	470	2033	1904
7	3	5	"sp_2093"	"76N_term_G3"	0	471	1338	1206
7	4	5	"comB"	"54N_term_K3"	0	472	1161	1024
7	5	5	"pspA"	"4N_term_O3"	0	473	2707	2560
7	6	5	"pbpX"	"41N_term_C7"	0	474	3090	2941
7	7	5	"pbpA"	"9N_term_G7"	0	475	868	717
7	8	5	"spr0334"	"42Cyt_TMH_K7"	0	476	3388	3230
7	9	5	"cbpF"	"74N_term_wCS_O7"	0	477	1999	1812
7	1	6	"pbpX"	"41N_term_C7"	0	478	3451	3315
7	2	6	"pbpA"	"9N_term_G7"	0	479	1090	965
7	3	6	"spr0334"	"42Cyt_TMH_K7"	0	480	3341	3211
7	4	6	"cbpF"	"74N_term_wCS_O7"	0	481	1617	1481
7	5	6	"spr0693"	"34N_term_C11"	0	482	7934	7788
7	6	6	"ezrA"	"75N_term_G11"	0	483	1905	1744
7	7	6	"pepXP"	"72N_term_K11"	0	484	2646	2409
7	8	6	"phtD"	"44N_term_O11"	0	485	2634	2382
7	9	6	"phpA"	"27N_term_C15"	0	486	18926	18683
7	1	7	"ezrA"	"75N_term_G11"	0	487	2257	2114
7	2	7	"pepXP"	"72N_term_K11"	0	488	2594	2465
7	3	7	"phtD"	"44N_term_O11"	0	489	3070	2938
7	4	7	"phpA"	"27N_term_C15"	0	490	19623	19488
7	5	7	"srtA"	"64N_term_wCS_G15"	0	491	3764	3623
7	6	7	"adcA"	"23Lip_C3"	0	492	2224	2038
7	7	7	"sp_2093"	"76N_term_G3"	0	493	1437	1122
7	8	7	"comB"	"54N_term_K3"	0	494	723	340
7	9	7	"pspA"	"4N_term_O3"	0	495	3554	3301
7	1	8	"adcA"	"23Lip_C3"	0	496	2400	2237
7	2	8	"sp_2093"	"76N_term_G3"	0	497	1609	1451
7	3	8	"comB"	"54N_term_K3"	0	498	1441	1288
7	4	8	"pspA"	"4N_term_O3"	0	499	3320	3162
7	5	8	"pbpX"	"41N_term_C7"	0	500	3463	3291
7	6	8	"pbpA"	"9N_term_G7"	0	501	1601	1386
7	7	8	"spr0334"	"42Cyt_TMH_K7"	0	502	3773	3491
7	8	8	"cbpF"	"74N_term_wCS_O7"	0	503	2123	1909
7	9	8	"spr0693"	"34N_term_C11"	0	504	8761	8543
8	1	1	"pbp1b"	"47Cyt_TMH_P7"	0	505	6545	5961
8	2	1	"pcpA"	"62N_term_wCS_D11"	-50	506	2479	1473
8	3	1	"sphtra"	"8N_term_H11"	0	507	2243	524
8	4	1	"cps4C"	"97Mult_L11"	0	508	2920	2091
8	5	1	"rrgB"	"95Mult_P11"	0	509	1452	554
8	6	1	"TMP"	"96Mult_D15"	0	510	2617	1945
8	7	1	"LambdaSa04"	"94Mult_H15"	-50	511	398	-88
8	8	1	"Buffer"	"Normaliz_L15"	-50	512	666	306
8	9	1	"Buffer"	"Normaliz_P15"	-50	513	368	-71
8	1	2	"TMP"	"96Mult_D15"	0	514	3302	2215
8	2	2	"LambdaSa04"	"94Mult_H15"	-50	515	2569	1141
8	3	2	"potD"	"65N_term_D3"	0	516	6505	4549
8	4	2	"pgdA"	"40N_term_H3"	0	517	8308	6869
8	5	2	"spr1370"	"38Cyt_TMH_L3"	0	518	16063	14394
8	6	2	"spr1418"	"82N_term_P3"	0	519	7634	6071
8	7	2	"stkP"	"67Cyt_TMH_D7"	0	520	9967	9177
8	8	2	"spr1584"	"83N_term_H7"	0	521	6467	5836
8	9	2	"pbp2A"	"53N_term_L7"	0	522	7468	5899
8	1	3	"spr1418"	"82N_term_P3"	0	523	6883	6234
8	2	3	"stkP"	"67Cyt_TMH_D7"	0	524	7484	6594
8	3	3	"spr1584"	"83N_term_H7"	0	525	7263	5362
8	4	3	"pbp2A"	"53N_term_L7"	0	526	4686	2994
8	5	3	"pbp1b"	"47Cyt_TMH_P7"	0	527	5934	4525
8	6	3	"pcpA"	"62N_term_wCS_D11"	-50	528	4384	3181
8	7	3	"sphtra"	"8N_term_H11"	-50	529	1608	793
8	8	3	"cps4C"	"97Mult_L11"	-50	530	2351	1485
8	9	3	"rrgB"	"95Mult_P11"	-50	531	4081	2276
8	1	4	"pcpA"	"62N_term_wCS_D11"	0	532	1695	1137
8	2	4	"sphtra"	"8N_term_H11"	0	533	6952	6114
8	3	4	"cps4C"	"97Mult_L11"	0	534	2587	1696
8	4	4	"rrgB"	"95Mult_P11"	-50	535	1392	206
8	5	4	"TMP"	"96Mult_D15"	0	536	2269	1043
8	6	4	"LambdaSa04"	"94Mult_H15"	-50	537	703	-195
8	7	4	"potD"	"65N_term_D3"	0	538	5652	4683
8	8	4	"pgdA"	"40N_term_H3"	0	539	5703	4503
8	9	4	"spr1370"	"38Cyt_TMH_L3"	0	540	15470	14125
8	1	5	"LambdaSa04"	"94Mult_H15"	-50	541	959	455
8	2	5	"potD"	"65N_term_D3"	0	542	4466	3612
8	3	5	"pgdA"	"40N_term_H3"	0	543	5875	5009
8	4	5	"spr1370"	"38Cyt_TMH_L3"	0	544	15838	14903
8	5	5	"spr1418"	"82N_term_P3"	0	545	5899	4982
8	6	5	"stkP"	"67Cyt_TMH_D7"	0	546	8901	8449
8	7	5	"spr1584"	"83N_term_H7"	0	547	6312	5299
8	8	5	"pbp2A"	"53N_term_L7"	0	548	5344	4203
8	9	5	"pbp1b"	"47Cyt_TMH_P7"	0	549	5986	4611
8	1	6	"stkP"	"67Cyt_TMH_D7"	0	550	9120	8708
8	2	6	"spr1584"	"83N_term_H7"	0	551	5804	4410
8	3	6	"pbp2A"	"53N_term_L7"	0	552	4977	3554
8	4	6	"pbp1b"	"47Cyt_TMH_P7"	0	553	7079	6233
8	5	6	"pcpA"	"62N_term_wCS_D11"	0	554	708	394
8	6	6	"sphtra"	"8N_term_H11"	-50	555	307	7
8	7	6	"cps4C"	"97Mult_L11"	0	556	2616	1312
8	8	6	"rrgB"	"95Mult_P11"	-50	557	1485	683
8	9	6	"TMP"	"96Mult_D15"	0	558	2980	2144
8	1	7	"sphtra"	"8N_term_H11"	-50	559	1097	658
8	2	7	"cps4C"	"97Mult_L11"	-50	560	2714	82
8	3	7	"rrgB"	"95Mult_P11"	-50	561	3214	916
8	4	7	"TMP"	"96Mult_D15"	-50	562	3364	1931
8	5	7	"LambdaSa04"	"94Mult_H15"	-50	563	1390	381
8	6	7	"potD"	"65N_term_D3"	0	564	4981	3880
8	7	7	"pgdA"	"40N_term_H3"	0	565	11539	10457
8	8	7	"spr1370"	"38Cyt_TMH_L3"	0	566	12258	11713
8	9	7	"spr1418"	"82N_term_P3"	0	567	4169	3517
8	1	8	"potD"	"65N_term_D3"	0	568	7723	7064
8	2	8	"pgdA"	"40N_term_H3"	0	569	9785	8007
8	3	8	"spr1370"	"38Cyt_TMH_L3"	0	570	13467	10719
8	4	8	"spr1418"	"82N_term_P3"	0	571	8664	6491
8	5	8	"stkP"	"67Cyt_TMH_D7"	0	572	8155	6649
8	6	8	"spr1584"	"83N_term_H7"	0	573	5736	4369
8	7	8	"pbp2A"	"53N_term_L7"	0	574	6410	5157
8	8	8	"pbp1b"	"47Cyt_TMH_P7"	0	575	6357	5104
8	9	8	"pcpA"	"62N_term_wCS_D11"	0	576	2050	1210
