# Supplementary material for: Data in support of proteomic analysis of pneumococcal pediatric clinical isolates to construct a protein array
Source: Data Brief. 2016 Feb 5;6:917–22. doi: 10.1016/j.dib.2016.01.057 (PMC4758182; doi:10.1016/j.dib.2016.01.057)
Supplement: Supplementary file 4 — Supplementary material [file mmc4.zip › Protein array raw data/IgG/P1_S23bis_IgG-Cy3.txt]

ATF	1.0
31	9    
"Type=GenePix Export 3"
"DateTime=2014/03/26 14:42:16"
"Settings=C:\Documents and Settings\Usuario\Escritorio\Datos Usuarios\Alfonso\Resultados ensayo\Marzo 2014\Escaneado_26-3-14\Suero 23bis\S23bis_IgG-Cy3.gps"
"GalFile=C:\Documents and Settings\Usuario\Escritorio\Datos Usuarios\Alfonso\Gals\Gal_Alfonso.2.gal"
"PixelSize=5"
"Wavelengths=n/a	532"
"ImageFiles=n/a	C:\Documents and Settings\Usuario\Escritorio\Datos Usuarios\Alfonso\Resultados ensayo\Marzo 2014\Escaneado_26-3-14\Suero 23bis\S23bis_IgG-Cy3.tif 1"
"NormalizationMethod=None"
"NormalizationFactors=n/a	1"
"JpegImage="
"StdDev=Type 1"
"RatioFormulations=W1/W2 (/532)"
"Barcode="
"BackgroundSubtraction=LocalFeature"
"ImageOrigin=0, 0"
"JpegOrigin=3325, 10940"
"Creator=GenePix Pro 4.1.1.4"
"Scanner=GenePix 4000B [92870]"
"FocusPosition=0"
"Temperature=28.04"
"LinesAveraged=1"
"Comment="
"PMTGain=n/a	400"
"ScanPower=n/a	100"
"LaserPower=n/a	2.79"
"LaserOnTime=n/a	42623"
"Filters=n/a	"
"ScanRegion=592,2120,3864,3602"
"Supplier=BioRobotics"
"ArrayerSoftwareName=TAS Application Suite (MicroGrid II)"
"ArrayerSoftwareVersion=2.2.2.5"
"Block"	"Column"	"Row"	"Name"	"ID"	"Flags"	"Index"	"F532 Median"	"F532 Median - B532"
1	1	1	"ABC_N/P"	"90Mult_M6"	0	1	373	260
1	2	1	"spr1221"	"99Mult_A10"	0	2	637	524
1	3	1	"spr1403"	"91Mult_E10"	0	3	823	728
1	4	1	"spr1496"	"92Mult_I10"	0	4	223	134
1	5	1	"ABC_NP"	"100Mult_M10"	0	5	578	497
1	6	1	"SP_0462"	"77CellW_A14"	0	6	877	795
1	7	1	"SP_0464"	"81CellW_E14"	0	7	339	252
1	8	1	"Buffer"	"Normaliz_I14"	0	8	88	3
1	9	1	"Buffer"	"Normaliz_M14"	0	9	110	17
1	1	2	"SP_0462"	"77CellW_A14"	0	10	1434	1298
1	2	2	"SP_0464"	"81CellW_E14"	0	11	522	223
1	3	2	"fstH"	"84Mult_A2"	0	12	1513	1331
1	4	2	"comA"	"85Mult_E2"	0	13	362	119
1	5	2	"zmpB"	"86Mult_I2"	0	14	214	47
1	6	2	"spr0601"	"98Mult_M2"	0	15	346	-19
1	7	2	"celB"	"87Mult_A6"	0	16	344	-29
1	8	2	"iga"	"88Mult_E6"	0	17	1005	918
1	9	2	"glnP"	"89Mult_I6"	0	18	270	175
1	1	3	"spr0601"	"98Mult_M2"	0	19	437	127
1	2	3	"celB"	"87Mult_A6"	0	20	537	98
1	3	3	"iga"	"88Mult_E6"	0	21	1065	889
1	4	3	"glnP"	"89Mult_I6"	0	22	582	363
1	5	3	"ABC_N/P"	"90Mult_M6"	0	23	313	181
1	6	3	"spr1221"	"99Mult_A10"	0	24	574	406
1	7	3	"spr1403"	"91Mult_E10"	0	25	614	237
1	8	3	"spr1496"	"92Mult_I10"	0	26	275	87
1	9	3	"ABC_NP"	"100Mult_M10"	0	27	1124	1021
1	1	4	"spr1221"	"99Mult_A10"	0	28	747	621
1	2	4	"spr1403"	"91Mult_E10"	0	29	836	620
1	3	4	"spr1496"	"92Mult_I10"	0	30	282	157
1	4	4	"ABC_NP"	"100Mult_M10"	0	31	901	614
1	5	4	"SP_0462"	"77CellW_A14"	0	32	1046	796
1	6	4	"SP_0464"	"81CellW_E14"	0	33	317	133
1	7	4	"fstH"	"84Mult_A2"	0	34	1274	886
1	8	4	"comA"	"85Mult_E2"	0	35	516	231
1	9	4	"zmpB"	"86Mult_I2"	0	36	364	251
1	1	5	"SP_0464"	"81CellW_E14"	0	37	477	354
1	2	5	"fstH"	"84Mult_A2"	0	38	1512	1367
1	3	5	"comA"	"85Mult_E2"	0	39	331	229
1	4	5	"zmpB"	"86Mult_I2"	0	40	246	50
1	5	5	"spr0601"	"98Mult_M2"	0	41	279	99
1	6	5	"celB"	"87Mult_A6"	0	42	529	202
1	7	5	"iga"	"88Mult_E6"	0	43	891	365
1	8	5	"glnP"	"89Mult_I6"	0	44	384	204
1	9	5	"ABC_N/P"	"90Mult_M6"	0	45	332	219
1	1	6	"celB"	"87Mult_A6"	0	46	481	350
1	2	6	"iga"	"88Mult_E6"	0	47	901	782
1	3	6	"glnP"	"89Mult_I6"	0	48	217	125
1	4	6	"ABC_N/P"	"90Mult_M6"	0	49	332	221
1	5	6	"spr1221"	"99Mult_A10"	0	50	464	367
1	6	6	"spr1403"	"91Mult_E10"	0	51	648	513
1	7	6	"spr1496"	"92Mult_I10"	0	52	321	40
1	8	6	"ABC_NP"	"100Mult_M10"	0	53	965	783
1	9	6	"SP_0462"	"77CellW_A14"	0	54	1411	1294
1	1	7	"spr1403"	"91Mult_E10"	0	55	1141	1007
1	2	7	"spr1496"	"92Mult_I10"	0	56	373	268
1	3	7	"ABC_NP"	"100Mult_M10"	0	57	1199	1099
1	4	7	"SP_0462"	"77CellW_A14"	0	58	1082	914
1	5	7	"SP_0464"	"81CellW_E14"	0	59	458	346
1	6	7	"fstH"	"84Mult_A2"	0	60	1529	1192
1	7	7	"comA"	"85Mult_E2"	0	61	580	405
1	8	7	"zmpB"	"86Mult_I2"	0	62	345	213
1	9	7	"spr0601"	"98Mult_M2"	0	63	367	252
1	1	8	"fstH"	"84Mult_A2"	0	64	1736	1595
1	2	8	"comA"	"85Mult_E2"	0	65	644	529
1	3	8	"zmpB"	"86Mult_I2"	0	66	261	161
1	4	8	"spr0601"	"98Mult_M2"	0	67	394	266
1	5	8	"celB"	"87Mult_A6"	0	68	340	223
1	6	8	"iga"	"88Mult_E6"	0	69	899	792
1	7	8	"glnP"	"89Mult_I6"	0	70	348	238
1	8	8	"ABC_N/P"	"90Mult_M6"	0	71	358	247
1	9	8	"spr1221"	"99Mult_A10"	0	72	775	662
2	1	1	"lytB"	"31CellW_N6"	0	73	368	311
2	2	1	"prtA"	"20CellW_B10"	0	74	2651	2602
2	3	1	"bgaA"	"43CellW_F10"	0	75	220	174
2	4	1	"nanA"	"46CellW_J10"	0	76	156	110
2	5	1	"spr1652/pfbA"	"25CellW_N10"	0	77	116	71
2	6	1	"nisP"	"39CellW_B14"	0	78	104	59
2	7	1	"spr1906"	"73CellW_F14"	0	79	95	48
2	8	1	"Buffer"	"Normaliz_J14"	0	80	47	2
2	9	1	"Buffer"	"Normaliz_N14"	0	81	106	62
2	1	2	"nisP"	"39CellW_B14"	0	82	207	152
2	2	2	"spr1906"	"73CellW_F14"	0	83	247	181
2	3	2	"psrP"	"71CellW_B2"	0	84	75	23
2	4	2	"pblB_nt"	"48CellW_F2"	0	85	62	11
2	5	2	"pblB_ct"	"49CellW_J2"	0	86	110	59
2	6	2	"spr0075/pfbB"	"24CellW_N2"	0	87	240	180
2	7	2	"pulA"	"19CellW_B6"	0	88	283	226
2	8	2	"hysA"	"51CellW_F6"	0	89	364	315
2	9	2	"spr0328"	"26CellW_J6"	0	90	389	339
2	1	3	"spr0075/pfbB"	"24CellW_N2"	0	91	1198	1135
2	2	3	"pulA"	"19CellW_B6"	0	92	523	439
2	3	3	"hysA"	"51CellW_F6"	0	93	244	189
2	4	3	"spr0328"	"26CellW_J6"	0	94	174	114
2	5	3	"lytB"	"31CellW_N6"	0	95	142	80
2	6	3	"prtA"	"20CellW_B10"	0	96	2412	2343
2	7	3	"bgaA"	"43CellW_F10"	0	97	405	337
2	8	3	"nanA"	"46CellW_J10"	0	98	562	502
2	9	3	"spr1652/pfbA"	"25CellW_N10"	0	99	524	464
2	1	4	"prtA"	"20CellW_B10"	0	100	1923	1875
2	2	4	"bgaA"	"43CellW_F10"	0	101	283	228
2	3	4	"nanA"	"46CellW_J10"	0	102	292	237
2	4	4	"spr1652/pfbA"	"25CellW_N10"	0	103	232	166
2	5	4	"nisP"	"39CellW_B14"	0	104	234	166
2	6	4	"spr1906"	"73CellW_F14"	0	105	2092	1997
2	7	4	"psrP"	"71CellW_B2"	0	106	490	301
2	8	4	"pblB_nt"	"48CellW_F2"	0	107	234	125
2	9	4	"pblB_ct"	"49CellW_J2"	0	108	471	404
2	1	5	"spr1906"	"73CellW_F14"	0	109	148	101
2	2	5	"psrP"	"71CellW_B2"	0	110	288	221
2	3	5	"pblB_nt"	"48CellW_F2"	0	111	134	72
2	4	5	"pblB_ct"	"49CellW_J2"	0	112	435	344
2	5	5	"spr0075/pfbB"	"24CellW_N2"	0	113	708	603
2	6	5	"pulA"	"19CellW_B6"	0	114	1856	1759
2	7	5	"hysA"	"51CellW_F6"	0	115	1856	1679
2	8	5	"spr0328"	"26CellW_J6"	0	116	1172	1044
2	9	5	"lytB"	"31CellW_N6"	0	117	620	547
2	1	6	"pulA"	"19CellW_B6"	0	118	386	334
2	2	6	"hysA"	"51CellW_F6"	0	119	516	436
2	3	6	"spr0328"	"26CellW_J6"	0	120	491	425
2	4	6	"lytB"	"31CellW_N6"	0	121	614	526
2	5	6	"prtA"	"20CellW_B10"	0	122	10359	10248
2	6	6	"bgaA"	"43CellW_F10"	0	123	2036	1906
2	7	6	"nanA"	"46CellW_J10"	0	124	1429	1267
2	8	6	"spr1652/pfbA"	"25CellW_N10"	0	125	1173	1008
2	9	6	"nisP"	"39CellW_B14"	0	126	691	619
2	1	7	"bgaA"	"43CellW_F10"	0	127	631	575
2	2	7	"nanA"	"46CellW_J10"	0	128	534	451
2	3	7	"spr1652/pfbA"	"25CellW_N10"	0	129	854	761
2	4	7	"nisP"	"39CellW_B14"	0	130	1198	1096
2	5	7	"spr1906"	"73CellW_F14"	0	131	1257	1152
2	6	7	"psrP"	"71CellW_B2"	0	132	1952	1722
2	7	7	"pblB_nt"	"48CellW_F2"	0	133	577	405
2	8	7	"pblB_ct"	"49CellW_J2"	0	134	1280	1116
2	9	7	"spr0075/pfbB"	"24CellW_N2"	0	135	1103	1027
2	1	8	"psrP"	"71CellW_B2"	0	136	211	152
2	2	8	"pblB_nt"	"48CellW_F2"	0	137	250	172
2	3	8	"pblB_ct"	"49CellW_J2"	0	138	1209	1110
2	4	8	"spr0075/pfbB"	"24CellW_N2"	0	139	2378	2278
2	5	8	"pulA"	"19CellW_B6"	0	140	3043	2942
2	6	8	"hysA"	"51CellW_F6"	0	141	3299	3189
2	7	8	"spr0328"	"26CellW_J6"	0	142	1862	1760
2	8	8	"lytB"	"31CellW_N6"	0	143	1021	920
2	9	8	"prtA"	"20CellW_B10"	0	144	7165	7097
3	1	1	"nanB"	"58Secret_O6"	0	145	3515	3431
3	2	1	"spr1875"	"7Secret_C10"	0	146	6520	6362
3	3	1	"galU"	"21Secret_G10"	0	147	2761	2622
3	4	1	"cbpA"	"5Secret_K10"	0	148	8921	8819
3	5	1	"gsp_781"	"2Secret_O10"	0	149	14049	13972
3	6	1	"Control_1"	"C14"	0	150	430	361
3	7	1	"Control_2"	"G14"	0	151	1107	1035
3	8	1	"Buffer"	"Normaliz_K14"	0	152	622	551
3	9	1	"Buffer"	"Normaliz_O14"	0	153	909	831
3	1	2	"Control_1"	"C14"	0	154	413	331
3	2	2	"Control_2"	"G14"	0	155	1186	1054
3	3	2	"bloodAB"	"59Secret_C2"	0	156	1784	1592
3	4	2	"strH"	"32Secret_G2"	0	157	1727	1532
3	5	2	"lysM"	"50Secret_K2"	0	158	2544	2429
3	6	2	"lytB"	"63Secret_O2"	0	159	1711	1613
3	7	2	"phtE"	"45Secret_C6"	0	160	4163	4057
3	8	2	"spr0931"	"36Secret_G6"	0	161	2021	1876
3	9	2	"lytC"	"56Secret_K6"	0	162	3706	3604
3	1	3	"lytB"	"63Secret_O2"	0	163	1812	1725
3	2	3	"phtE"	"45Secret_C6"	0	164	3803	3672
3	3	3	"spr0931"	"36Secret_G6"	0	165	1765	1636
3	4	3	"lytC"	"56Secret_K6"	0	166	3406	3257
3	5	3	"nanB"	"58Secret_O6"	0	167	3207	3052
3	6	3	"spr1875"	"7Secret_C10"	0	168	7633	7403
3	7	3	"galU"	"21Secret_G10"	0	169	3016	2738
3	8	3	"cbpA"	"5Secret_K10"	0	170	10617	10218
3	9	3	"gsp_781"	"2Secret_O10"	0	171	16583	16443
3	1	4	"spr1875"	"7Secret_C10"	0	172	7240	7119
3	2	4	"galU"	"21Secret_G10"	0	173	2843	2385
3	3	4	"cbpA"	"5Secret_K10"	0	174	9606	9242
3	4	4	"gsp_781"	"2Secret_O10"	0	175	14919	14754
3	5	4	"Control_1"	"C14"	0	176	494	338
3	6	4	"Control_2"	"G14"	0	177	2266	2037
3	7	4	"bloodAB"	"59Secret_C2"	0	178	1848	1632
3	8	4	"strH"	"32Secret_G2"	0	179	1837	1579
3	9	4	"lysM"	"50Secret_K2"	0	180	2975	2850
3	1	5	"Control_2"	"G14"	0	181	3492	3383
3	2	5	"bloodAB"	"59Secret_C2"	0	182	2002	1688
3	3	5	"strH"	"32Secret_G2"	0	183	1889	1538
3	4	5	"lysM"	"50Secret_K2"	0	184	2754	2476
3	5	5	"lytB"	"63Secret_O2"	0	185	1799	1617
3	6	5	"phtE"	"45Secret_C6"	0	186	4175	4000
3	7	5	"spr0931"	"36Secret_G6"	0	187	1803	1685
3	8	5	"lytC"	"56Secret_K6"	0	188	3507	3370
3	9	5	"nanB"	"58Secret_O6"	0	189	3698	3601
3	1	6	"phtE"	"45Secret_C6"	0	190	4013	3913
3	2	6	"spr0931"	"36Secret_G6"	0	191	2113	1959
3	3	6	"lytC"	"56Secret_K6"	0	192	3676	3509
3	4	6	"nanB"	"58Secret_O6"	0	193	3857	3667
3	5	6	"spr1875"	"7Secret_C10"	0	194	7922	7688
3	6	6	"galU"	"21Secret_G10"	0	195	3315	3060
3	7	6	"cbpA"	"5Secret_K10"	0	196	10990	10712
3	8	6	"gsp_781"	"2Secret_O10"	0	197	16667	16500
3	9	6	"Control_1"	"C14"	0	198	513	425
3	1	7	"galU"	"21Secret_G10"	0	199	3401	3294
3	2	7	"cbpA"	"5Secret_K10"	0	200	10751	10439
3	3	7	"gsp_781"	"2Secret_O10"	0	201	16237	16075
3	4	7	"Control_1"	"C14"	0	202	596	433
3	5	7	"Control_2"	"G14"	0	203	1981	1798
3	6	7	"bloodAB"	"59Secret_C2"	0	204	1819	1627
3	7	7	"strH"	"32Secret_G2"	0	205	2099	1847
3	8	7	"lysM"	"50Secret_K2"	0	206	2790	2600
3	9	7	"lytB"	"63Secret_O2"	0	207	1646	1562
3	1	8	"bloodAB"	"59Secret_C2"	0	208	2502	2403
3	2	8	"strH"	"32Secret_G2"	0	209	2247	2107
3	3	8	"lysM"	"50Secret_K2"	0	210	3234	3112
3	4	8	"lytB"	"63Secret_O2"	0	211	1597	1490
3	5	8	"phtE"	"45Secret_C6"	0	212	4690	4574
3	6	8	"spr0931"	"36Secret_G6"	0	213	1974	1880
3	7	8	"lytC"	"56Secret_K6"	0	214	3928	3835
3	8	8	"nanB"	"58Secret_O6"	0	215	3570	3450
3	9	8	"spr1875"	"7Secret_C10"	0	216	8616	8469
4	1	1	"Control_10"	"P6"	-50	217	89	-15
4	2	1	"Control_11"	"D10"	-50	218	332	195
4	3	1	"Control_12"	"H10"	0	219	771	642
4	4	1	"Buffer"	"Normaliz_L10"	-50	220	159	14
4	5	1	"Buffer"	"Normaliz_P10"	-50	221	169	5
4	6	1	"Control+"	"Rango0.2_D14"	0	222	14242	14061
4	7	1	"Control+"	"Rango0.1_H14"	-50	223	1682	1506
4	8	1	"Buffer"	"Normaliz_L14"	-50	224	168	5
4	9	1	"Buffer"	"Normaliz_P14"	0	225	195	26
4	1	2	"Control+"	"Rango0.2_D14"	0	226	17057	16947
4	2	2	"Control+"	"Rango0.1_H14"	-50	227	2500	2370
4	3	2	"Control_3"	"D2"	0	228	545	420
4	4	2	"Control_4"	"H2"	0	229	200	59
4	5	2	"Control_5"	"L2"	0	230	210	58
4	6	2	"Control_6"	"P2"	-50	231	203	32
4	7	2	"Control_7"	"D6"	-50	232	255	54
4	8	2	"Control_8"	"H6"	-50	233	190	10
4	9	2	"Control_9"	"L6"	-50	234	178	1
4	1	3	"Control_6"	"P2"	-50	235	273	160
4	2	3	"Control_7"	"D6"	-50	236	175	60
4	3	3	"Control_8"	"H6"	0	237	192	73
4	4	3	"Control_9"	"L6"	-50	238	133	1
4	5	3	"Control_10"	"P6"	-50	239	135	-5
4	6	3	"Control_11"	"D10"	0	240	486	314
4	7	3	"Control_12"	"H10"	0	241	1255	1063
4	8	3	"Buffer"	"Normaliz_L10"	0	242	220	29
4	9	3	"Buffer"	"Normaliz_P10"	0	243	210	25
4	1	4	"Control_11"	"D10"	-50	244	378	269
4	2	4	"Control_12"	"H10"	0	245	479	371
4	3	4	"Buffer"	"Normaliz_L10"	0	246	147	29
4	4	4	"Buffer"	"Normaliz_P10"	-50	247	128	5
4	5	4	"Control+"	"Rango0.2_D14"	0	248	15234	15089
4	6	4	"Control+"	"Rango0.1_H14"	0	249	1657	1495
4	7	4	"Control_3"	"D2"	0	250	601	444
4	8	4	"Control_4"	"H2"	0	251	242	66
4	9	4	"Control_5"	"L2"	0	252	362	186
4	1	5	"Control+"	"Rango0.1_H14"	0	253	17043	16925
4	2	5	"Control_3"	"D2"	0	254	364	262
4	3	5	"Control_4"	"H2"	0	255	134	24
4	4	5	"Control_5"	"L2"	0	256	269	153
4	5	5	"Control_6"	"P2"	-50	257	139	17
4	6	5	"Control_7"	"D6"	-50	258	216	83
4	7	5	"Control_8"	"H6"	-50	259	163	16
4	8	5	"Control_9"	"L6"	-50	260	183	16
4	9	5	"Control_10"	"P6"	-50	261	167	0
4	1	6	"Control_7"	"D6"	-50	262	145	56
4	2	6	"Control_8"	"H6"	0	263	131	36
4	3	6	"Control_9"	"L6"	-50	264	96	-1
4	4	6	"Control_10"	"P6"	-50	265	103	-6
4	5	6	"Control_11"	"D10"	0	266	271	156
4	6	6	"Control_12"	"H10"	0	267	668	549
4	7	6	"Buffer"	"Normaliz_L10"	0	268	164	25
4	8	6	"Buffer"	"Normaliz_P10"	-50	269	164	16
4	9	6	"Control+"	"Rango0.2_D14"	0	270	16138	15988
4	1	7	"Control_12"	"H10"	0	271	436	352
4	2	7	"Buffer"	"Normaliz_L10"	0	272	97	7
4	3	7	"Buffer"	"Normaliz_P10"	-50	273	95	0
4	4	7	"Control+"	"Rango0.2_D14"	0	274	15353	15239
4	5	7	"Control+"	"Rango0.1_H14"	-50	275	885	762
4	6	7	"Control_3"	"D2"	0	276	729	621
4	7	7	"Control_4"	"H2"	-50	277	117	-4
4	8	7	"Control_5"	"L2"	0	278	260	122
4	9	7	"Control_6"	"P2"	-50	279	155	15
4	1	8	"Control_3"	"D2"	0	280	259	176
4	2	8	"Control_4"	"H2"	0	281	114	28
4	3	8	"Control_5"	"L2"	-50	282	94	9
4	4	8	"Control_6"	"P2"	-50	283	124	23
4	5	8	"Control_7"	"D6"	-50	284	173	67
4	6	8	"Control_8"	"H6"	0	285	153	55
4	7	8	"Control_9"	"L6"	-50	286	101	-2
4	8	8	"Control_10"	"P6"	0	287	174	55
4	9	8	"Control_11"	"D10"	0	288	412	288
5	1	1	"GADPH"	"68Cyt_M5"	0	289	1497	1435
5	2	1	"abc_sbp_2"	"30Lip_A9"	0	290	2135	2067
5	3	1	"abc_sbp"	"29Lip_E9"	0	291	2067	1994
5	4	1	"spr0174"	"79Lip_I9"	0	292	964	888
5	5	1	"aliA"	"10Lip_M9"	0	293	1453	1376
5	6	1	"slrA"	"17Lip_A13"	0	294	2247	2167
5	7	1	"spr0747"	"37Lip_E13"	0	295	3464	3380
5	8	1	"Buffer"	"Normaliz_I13"	0	296	1557	1474
5	9	1	"Buffer"	"Normaliz_M13"	0	297	951	867
5	1	2	"slrA"	"17Lip_A13"	0	298	1326	1264
5	2	2	"spr0747"	"37Lip_E13"	0	299	2136	2068
5	3	2	"spxB"	"13Cyt_A1"	0	300	2199	2128
5	4	2	"clpP"	"66Cyt_E1"	0	301	2506	2429
5	5	2	"pavA"	"69Cyt_I1"	0	302	2320	2243
5	6	2	"eno"	"14Cyt_M1"	0	303	4298	4221
5	7	2	"PppA"	"70Cyt_A5"	0	304	2229	2147
5	8	2	"ply"	"11Cyt_E5"	0	305	6478	6397
5	9	2	"lytA"	"12Cyt_I5"	0	306	9290	9211
5	1	3	"eno"	"14Cyt_M1"	0	307	2842	2777
5	2	3	"PppA"	"70Cyt_A5"	0	308	1611	1540
5	3	3	"ply"	"11Cyt_E5"	0	309	5459	5384
5	4	3	"lytA"	"12Cyt_I5"	0	310	8097	8019
5	5	3	"GADPH"	"68Cyt_M5"	0	311	2268	2191
5	6	3	"abc_sbp_2"	"30Lip_A9"	0	312	2798	2722
5	7	3	"abc_sbp"	"29Lip_E9"	0	313	2148	2070
5	8	3	"spr0174"	"79Lip_I9"	0	314	935	858
5	9	3	"aliA"	"10Lip_M9"	0	315	1397	1320
5	1	4	"abc_sbp_2"	"30Lip_A9"	0	316	1982	1914
5	2	4	"abc_sbp"	"29Lip_E9"	0	317	1675	1602
5	3	4	"spr0174"	"79Lip_I9"	0	318	859	784
5	4	4	"aliA"	"10Lip_M9"	0	319	1271	1193
5	5	4	"slrA"	"17Lip_A13"	0	320	1751	1671
5	6	4	"spr0747"	"37Lip_E13"	0	321	2888	2809
5	7	4	"spxB"	"13Cyt_A1"	0	322	2331	2248
5	8	4	"clpP"	"66Cyt_E1"	0	323	2451	2371
5	9	4	"pavA"	"69Cyt_I1"	0	324	2245	2168
5	1	5	"spr0747"	"37Lip_E13"	0	325	2034	1965
5	2	5	"spxB"	"13Cyt_A1"	0	326	2001	1927
5	3	5	"clpP"	"66Cyt_E1"	0	327	2285	2209
5	4	5	"pavA"	"69Cyt_I1"	0	328	2089	2011
5	5	5	"eno"	"14Cyt_M1"	0	329	4122	4042
5	6	5	"PppA"	"70Cyt_A5"	0	330	1898	1817
5	7	5	"ply"	"11Cyt_E5"	0	331	5493	5410
5	8	5	"lytA"	"12Cyt_I5"	0	332	7430	7349
5	9	5	"GADPH"	"68Cyt_M5"	0	333	2118	2041
5	1	6	"PppA"	"70Cyt_A5"	0	334	1444	1375
5	2	6	"ply"	"11Cyt_E5"	0	335	4798	4725
5	3	6	"lytA"	"12Cyt_I5"	0	336	7335	7259
5	4	6	"GADPH"	"68Cyt_M5"	0	337	2004	1929
5	5	6	"abc_sbp_2"	"30Lip_A9"	0	338	2363	2289
5	6	6	"abc_sbp"	"29Lip_E9"	0	339	1731	1655
5	7	6	"spr0174"	"79Lip_I9"	0	340	718	639
5	8	6	"aliA"	"10Lip_M9"	0	341	1001	924
5	9	6	"slrA"	"17Lip_A13"	0	342	1717	1642
5	1	7	"abc_sbp"	"29Lip_E9"	0	343	1328	1264
5	2	7	"spr0174"	"79Lip_I9"	0	344	628	561
5	3	7	"aliA"	"10Lip_M9"	0	345	1002	931
5	4	7	"slrA"	"17Lip_A13"	0	346	1527	1454
5	5	7	"spr0747"	"37Lip_E13"	0	347	2150	2076
5	6	7	"spxB"	"13Cyt_A1"	0	348	1812	1735
5	7	7	"clpP"	"66Cyt_E1"	0	349	1763	1686
5	8	7	"pavA"	"69Cyt_I1"	0	350	1530	1452
5	9	7	"eno"	"14Cyt_M1"	0	351	3166	3088
5	1	8	"spxB"	"13Cyt_A1"	0	352	964	912
5	2	8	"clpP"	"66Cyt_E1"	0	353	1223	1168
5	3	8	"pavA"	"69Cyt_I1"	0	354	1258	1199
5	4	8	"eno"	"14Cyt_M1"	0	355	2601	2540
5	5	8	"PppA"	"70Cyt_A5"	0	356	1279	1208
5	6	8	"ply"	"11Cyt_E5"	0	357	3493	3421
5	7	8	"lytA"	"12Cyt_I5"	0	358	5472	5403
5	8	8	"GADPH"	"68Cyt_M5"	0	359	1410	1340
5	9	8	"abc_sbp_2"	"30Lip_A9"	0	360	2116	2042
6	1	1	"psaA"	"6Lip_N5"	0	361	1707	1637
6	2	1	"ABC_SBP"	"57Lip_B9"	0	362	2074	2014
6	3	1	"ABC_SBP"	"52Lip_F9"	0	363	739	684
6	4	1	"piuA"	"18Lip_J9"	0	364	1483	1428
6	5	1	"amiA"	"3Lip_N9"	0	365	758	706
6	6	1	"msmE"	"78Lip_B13"	0	366	357	306
6	7	1	"MalX"	"22Lip_F13"	0	367	368	318
6	8	1	"Buffer"	"Normaliz_J13"	0	368	117	70
6	9	1	"Buffer"	"Normaliz_N13"	0	369	266	220
6	1	2	"msmE"	"78Lip_B13"	0	370	1497	1428
6	2	2	"MalX"	"22Lip_F13"	0	371	1185	1096
6	3	2	"prsA_ppmA"	"16Lip_B1"	0	372	493	392
6	4	2	"lmb"	"33Lip_F1"	0	373	1158	1092
6	5	2	"piaA"	"15Lip_J1"	0	374	743	688
6	6	2	"phtA"	"55Lip_N1"	0	375	779	725
6	7	2	"glnH"	"28Lip_B5"	0	376	337	284
6	8	2	"pstS"	"80Lip_F5"	0	377	155	106
6	9	2	"aliB"	"1Lip_J5"	0	378	166	120
6	1	3	"phtA"	"55Lip_N1"	0	379	3539	3452
6	2	3	"glnH"	"28Lip_B5"	0	380	1158	1038
6	3	3	"pstS"	"80Lip_F5"	0	381	2110	1930
6	4	3	"aliB"	"1Lip_J5"	0	382	403	341
6	5	3	"psaA"	"6Lip_N5"	0	383	380	328
6	6	3	"ABC_SBP"	"57Lip_B9"	0	384	568	516
6	7	3	"ABC_SBP"	"52Lip_F9"	0	385	245	187
6	8	3	"piuA"	"18Lip_J9"	0	386	648	594
6	9	3	"amiA"	"3Lip_N9"	0	387	139	91
6	1	4	"ABC_SBP"	"57Lip_B9"	0	388	3752	3667
6	2	4	"ABC_SBP"	"52Lip_F9"	0	389	1296	1148
6	3	4	"piuA"	"18Lip_J9"	0	390	1376	1254
6	4	4	"amiA"	"3Lip_N9"	0	391	429	341
6	5	4	"msmE"	"78Lip_B13"	0	392	379	318
6	6	4	"MalX"	"22Lip_F13"	0	393	286	223
6	7	4	"prsA_ppmA"	"16Lip_B1"	0	394	161	93
6	8	4	"lmb"	"33Lip_F1"	0	395	184	128
6	9	4	"piaA"	"15Lip_J1"	0	396	377	329
6	1	5	"MalX"	"22Lip_F13"	0	397	1586	1513
6	2	5	"prsA_ppmA"	"16Lip_B1"	0	398	984	890
6	3	5	"lmb"	"33Lip_F1"	0	399	967	895
6	4	5	"piaA"	"15Lip_J1"	0	400	1564	1490
6	5	5	"phtA"	"55Lip_N1"	0	401	1196	1129
6	6	5	"glnH"	"28Lip_B5"	0	402	398	337
6	7	5	"pstS"	"80Lip_F5"	0	403	134	80
6	8	5	"aliB"	"1Lip_J5"	0	404	132	83
6	9	5	"psaA"	"6Lip_N5"	0	405	157	110
6	1	6	"glnH"	"28Lip_B5"	0	406	1445	1372
6	2	6	"pstS"	"80Lip_F5"	0	407	663	584
6	3	6	"aliB"	"1Lip_J5"	0	408	743	677
6	4	6	"psaA"	"6Lip_N5"	0	409	843	777
6	5	6	"ABC_SBP"	"57Lip_B9"	0	410	1216	1154
6	6	6	"ABC_SBP"	"52Lip_F9"	0	411	452	395
6	7	6	"piuA"	"18Lip_J9"	0	412	832	776
6	8	6	"amiA"	"3Lip_N9"	0	413	145	93
6	9	6	"msmE"	"78Lip_B13"	0	414	163	117
6	1	7	"ABC_SBP"	"52Lip_F9"	0	415	1136	1066
6	2	7	"piuA"	"18Lip_J9"	0	416	3011	2934
6	3	7	"amiA"	"3Lip_N9"	0	417	535	471
6	4	7	"msmE"	"78Lip_B13"	0	418	679	618
6	5	7	"MalX"	"22Lip_F13"	0	419	664	601
6	6	7	"prsA_ppmA"	"16Lip_B1"	0	420	307	249
6	7	7	"lmb"	"33Lip_F1"	0	421	375	312
6	8	7	"piaA"	"15Lip_J1"	0	422	540	481
6	9	7	"phtA"	"55Lip_N1"	0	423	375	329
6	1	8	"prsA_ppmA"	"16Lip_B1"	0	424	479	418
6	2	8	"lmb"	"33Lip_F1"	0	425	601	540
6	3	8	"piaA"	"15Lip_J1"	0	426	1064	1011
6	4	8	"phtA"	"55Lip_N1"	0	427	1033	982
6	5	8	"glnH"	"28Lip_B5"	0	428	479	428
6	6	8	"pstS"	"80Lip_F5"	0	429	184	136
6	7	8	"aliB"	"1Lip_J5"	0	430	184	137
6	8	8	"psaA"	"6Lip_N5"	0	431	172	126
6	9	8	"ABC_SBP"	"57Lip_B9"	0	432	309	266
7	1	1	"cbpF"	"74N_term_wCS_O5"	0	433	1549	1463
7	2	1	"spr0693"	"34N_term_C9"	0	434	5456	5373
7	3	1	"ezrA"	"75N_term_G9"	0	435	1697	1616
7	4	1	"pepXP"	"72N_term_K9"	0	436	2110	2029
7	5	1	"phtD"	"44N_term_O9"	0	437	2517	2434
7	6	1	"phpA"	"27N_term_C13"	0	438	9516	9428
7	7	1	"srtA"	"64N_term_wCS_G13"	0	439	3361	3272
7	8	1	"Buffer"	"Normaliz_K13"	0	440	800	717
7	9	1	"Buffer"	"Normaliz_O13"	0	441	808	725
7	1	2	"phpA"	"27N_term_C13"	0	442	9468	9374
7	2	2	"srtA"	"64N_term_wCS_G13"	0	443	3085	2979
7	3	2	"adcA"	"23Lip_C1"	0	444	1435	1340
7	4	2	"sp_2093"	"76N_term_G1"	0	445	1160	1069
7	5	2	"comB"	"54N_term_K1"	0	446	947	843
7	6	2	"pspA"	"4N_term_O1"	0	447	2716	2601
7	7	2	"pbpX"	"41N_term_C5"	0	448	2577	2462
7	8	2	"pbpA"	"9N_term_G5"	0	449	845	757
7	9	2	"spr0334"	"42Cyt_TMH_K5"	0	450	2526	2443
7	1	3	"pspA"	"4N_term_O1"	0	451	2730	2615
7	2	3	"pbpX"	"41N_term_C5"	0	452	2315	2105
7	3	3	"pbpA"	"9N_term_G5"	0	453	902	719
7	4	3	"spr0334"	"42Cyt_TMH_K5"	0	454	2033	1917
7	5	3	"cbpF"	"74N_term_wCS_O5"	0	455	1233	1128
7	6	3	"spr0693"	"34N_term_C9"	0	456	4708	4601
7	7	3	"ezrA"	"75N_term_G9"	0	457	1555	1456
7	8	3	"pepXP"	"72N_term_K9"	0	458	1993	1887
7	9	3	"phtD"	"44N_term_O9"	0	459	2390	2302
7	1	4	"spr0693"	"34N_term_C9"	0	460	4534	4439
7	2	4	"ezrA"	"75N_term_G9"	0	461	1626	1494
7	3	4	"pepXP"	"72N_term_K9"	0	462	1833	1719
7	4	4	"phtD"	"44N_term_O9"	0	463	1965	1851
7	5	4	"phpA"	"27N_term_C13"	0	464	7958	7854
7	6	4	"srtA"	"64N_term_wCS_G13"	0	465	2666	2550
7	7	4	"adcA"	"23Lip_C1"	0	466	1412	1292
7	8	4	"sp_2093"	"76N_term_G1"	0	467	1106	1002
7	9	4	"comB"	"54N_term_K1"	0	468	1013	924
7	1	5	"srtA"	"64N_term_wCS_G13"	0	469	2663	2566
7	2	5	"adcA"	"23Lip_C1"	0	470	1621	1496
7	3	5	"sp_2093"	"76N_term_G1"	0	471	1088	996
7	4	5	"comB"	"54N_term_K1"	0	472	1008	904
7	5	5	"pspA"	"4N_term_O1"	0	473	2872	2756
7	6	5	"pbpX"	"41N_term_C5"	0	474	2597	2435
7	7	5	"pbpA"	"9N_term_G5"	0	475	920	742
7	8	5	"spr0334"	"42Cyt_TMH_K5"	0	476	2112	1990
7	9	5	"cbpF"	"74N_term_wCS_O5"	0	477	1412	1310
7	1	6	"pbpX"	"41N_term_C5"	0	478	1782	1690
7	2	6	"pbpA"	"9N_term_G5"	0	479	888	754
7	3	6	"spr0334"	"42Cyt_TMH_K5"	0	480	2000	1908
7	4	6	"cbpF"	"74N_term_wCS_O5"	0	481	1247	1145
7	5	6	"spr0693"	"34N_term_C9"	0	482	4455	4354
7	6	6	"ezrA"	"75N_term_G9"	0	483	1645	1534
7	7	6	"pepXP"	"72N_term_K9"	0	484	1889	1723
7	8	6	"phtD"	"44N_term_O9"	0	485	2091	1906
7	9	6	"phpA"	"27N_term_C13"	0	486	9453	9332
7	1	7	"ezrA"	"75N_term_G9"	0	487	1302	1224
7	2	7	"pepXP"	"72N_term_K9"	0	488	1597	1496
7	3	7	"phtD"	"44N_term_O9"	0	489	2128	2035
7	4	7	"phpA"	"27N_term_C13"	0	490	8331	8236
7	5	7	"srtA"	"64N_term_wCS_G13"	0	491	2621	2518
7	6	7	"adcA"	"23Lip_C1"	0	492	1495	1376
7	7	7	"sp_2093"	"76N_term_G1"	0	493	1171	1035
7	8	7	"comB"	"54N_term_K1"	0	494	904	734
7	9	7	"pspA"	"4N_term_O1"	0	495	2910	2807
7	1	8	"adcA"	"23Lip_C1"	0	496	833	767
7	2	8	"sp_2093"	"76N_term_G1"	0	497	849	767
7	3	8	"comB"	"54N_term_K1"	0	498	915	836
7	4	8	"pspA"	"4N_term_O1"	0	499	2456	2376
7	5	8	"pbpX"	"41N_term_C5"	0	500	2911	2826
7	6	8	"pbpA"	"9N_term_G5"	0	501	1086	997
7	7	8	"spr0334"	"42Cyt_TMH_K5"	0	502	2184	2100
7	8	8	"cbpF"	"74N_term_wCS_O5"	0	503	1192	1110
7	9	8	"spr0693"	"34N_term_C9"	0	504	4971	4869
8	1	1	"pbp1b"	"47Cyt_TMH_P5"	0	505	2817	2705
8	2	1	"pcpA"	"62N_term_wCS_D9"	0	506	574	455
8	3	1	"sphtra"	"8N_term_H9"	0	507	1473	1363
8	4	1	"cps4C"	"97Mult_L9"	0	508	980	884
8	5	1	"rrgB"	"95Mult_P9"	0	509	243	164
8	6	1	"TMP"	"96Mult_D13"	0	510	316	250
8	7	1	"LambdaSa04"	"94Mult_H13"	0	511	319	258
8	8	1	"Buffer"	"Normaliz_L13"	0	512	104	49
8	9	1	"Buffer"	"Normaliz_P13"	0	513	989	938
8	1	2	"TMP"	"96Mult_D13"	0	514	1589	1362
8	2	2	"LambdaSa04"	"94Mult_H13"	0	515	2354	1952
8	3	2	"potD"	"65N_term_D1"	0	516	2146	1762
8	4	2	"pgdA"	"40N_term_H1"	0	517	1496	1199
8	5	2	"spr1370"	"38Cyt_TMH_L1"	0	518	3481	3288
8	6	2	"spr1418"	"82N_term_P1"	0	519	1235	1125
8	7	2	"stkP"	"67Cyt_TMH_D5"	0	520	817	746
8	8	2	"spr1584"	"83N_term_H5"	0	521	397	340
8	9	2	"pbp2A"	"53N_term_L5"	0	522	266	212
8	1	3	"spr1418"	"82N_term_P1"	0	523	3372	3203
8	2	3	"stkP"	"67Cyt_TMH_D5"	0	524	3007	2596
8	3	3	"spr1584"	"83N_term_H5"	0	525	1852	1460
8	4	3	"pbp2A"	"53N_term_L5"	0	526	1499	1170
8	5	3	"pbp1b"	"47Cyt_TMH_P5"	0	527	1168	1037
8	6	3	"pcpA"	"62N_term_wCS_D9"	0	528	196	108
8	7	3	"sphtra"	"8N_term_H9"	0	529	167	101
8	8	3	"cps4C"	"97Mult_L9"	0	530	115	59
8	9	3	"rrgB"	"95Mult_P9"	0	531	67	16
8	1	4	"pcpA"	"62N_term_wCS_D9"	0	532	1779	1621
8	2	4	"sphtra"	"8N_term_H9"	0	533	2593	2374
8	3	4	"cps4C"	"97Mult_L9"	0	534	843	596
8	4	4	"rrgB"	"95Mult_P9"	0	535	1001	745
8	5	4	"TMP"	"96Mult_D13"	0	536	551	455
8	6	4	"LambdaSa04"	"94Mult_H13"	0	537	511	431
8	7	4	"potD"	"65N_term_D1"	0	538	386	322
8	8	4	"pgdA"	"40N_term_H1"	0	539	259	203
8	9	4	"spr1370"	"38Cyt_TMH_L1"	0	540	581	526
8	1	5	"LambdaSa04"	"94Mult_H13"	0	541	3010	2856
8	2	5	"potD"	"65N_term_D1"	0	542	2635	2293
8	3	5	"pgdA"	"40N_term_H1"	0	543	2400	2033
8	4	5	"spr1370"	"38Cyt_TMH_L1"	0	544	4635	4263
8	5	5	"spr1418"	"82N_term_P1"	0	545	1660	1526
8	6	5	"stkP"	"67Cyt_TMH_D5"	0	546	1089	991
8	7	5	"spr1584"	"83N_term_H5"	0	547	438	369
8	8	5	"pbp2A"	"53N_term_L5"	0	548	208	150
8	9	5	"pbp1b"	"47Cyt_TMH_P5"	0	549	163	105
8	1	6	"stkP"	"67Cyt_TMH_D5"	0	550	3718	3425
8	2	6	"spr1584"	"83N_term_H5"	0	551	2227	1734
8	3	6	"pbp2A"	"53N_term_L5"	0	552	1960	1436
8	4	6	"pbp1b"	"47Cyt_TMH_P5"	0	553	1892	1412
8	5	6	"pcpA"	"62N_term_wCS_D9"	0	554	1197	1038
8	6	6	"sphtra"	"8N_term_H9"	0	555	175	78
8	7	6	"cps4C"	"97Mult_L9"	0	556	126	57
8	8	6	"rrgB"	"95Mult_P9"	0	557	195	135
8	9	6	"TMP"	"96Mult_D13"	0	558	69	18
8	1	7	"sphtra"	"8N_term_H9"	0	559	718	448
8	2	7	"cps4C"	"97Mult_L9"	0	560	774	313
8	3	7	"rrgB"	"95Mult_P9"	0	561	2294	1806
8	4	7	"TMP"	"96Mult_D13"	0	562	587	281
8	5	7	"LambdaSa04"	"94Mult_H13"	0	563	500	351
8	6	7	"potD"	"65N_term_D1"	0	564	623	509
8	7	7	"pgdA"	"40N_term_H1"	0	565	346	273
8	8	7	"spr1370"	"38Cyt_TMH_L1"	0	566	425	365
8	9	7	"spr1418"	"82N_term_P1"	0	567	129	81
8	1	8	"potD"	"65N_term_D1"	0	568	2535	2240
8	2	8	"pgdA"	"40N_term_H1"	0	569	2139	1770
8	3	8	"spr1370"	"38Cyt_TMH_L1"	0	570	3898	3618
8	4	8	"spr1418"	"82N_term_P1"	0	571	1430	1289
8	5	8	"stkP"	"67Cyt_TMH_D5"	0	572	875	793
8	6	8	"spr1584"	"83N_term_H5"	0	573	267	209
8	7	8	"pbp2A"	"53N_term_L5"	0	574	164	113
8	8	8	"pbp1b"	"47Cyt_TMH_P5"	0	575	120	71
8	9	8	"pcpA"	"62N_term_wCS_D9"	0	576	53	9
