# Supplementary material for: Data in support of proteomic analysis of pneumococcal pediatric clinical isolates to construct a protein array
Source: Data Brief. 2016 Feb 5;6:917–22. doi: 10.1016/j.dib.2016.01.057 (PMC4758182; doi:10.1016/j.dib.2016.01.057)
Supplement: Supplementary file 4 — Supplementary material [file mmc4.zip › Protein array raw data/IgG/P1_S25_IgG-Cy3.txt]

ATF	1.0
31	9    
"Type=GenePix Export 3"
"DateTime=2014/01/17 11:13:47"
"Settings=C:\Documents and Settings\Usuario\Escritorio\Datos Usuarios\Alfonso\Escaneado_17-1-14\Suero 25\S25_IgG-Cy3.gps"
"GalFile=C:\Documents and Settings\Usuario\Escritorio\Datos Usuarios\Alfonso\Gals\Gal_Alfonso.2.gal"
"PixelSize=5"
"Wavelengths=n/a	532"
"ImageFiles=n/a	C:\Documents and Settings\Usuario\Escritorio\Datos Usuarios\Alfonso\Escaneado_17-1-14\Suero 25\S25_IgG-Cy3.tif 1"
"NormalizationMethod=None"
"NormalizationFactors=n/a	1"
"JpegImage="
"StdDev=Type 1"
"RatioFormulations=W1/W2 (/532)"
"Barcode="
"BackgroundSubtraction=LocalFeature"
"ImageOrigin=0, 0"
"JpegOrigin=3350, 19450"
"Creator=GenePix Pro 4.1.1.4"
"Scanner=GenePix 4000B [92870]"
"FocusPosition=0"
"Temperature=28.62"
"LinesAveraged=1"
"Comment="
"PMTGain=n/a	400"
"ScanPower=n/a	100"
"LaserPower=n/a	3.32"
"LaserOnTime=n/a	42094"
"Filters=n/a	"
"ScanRegion=584,3808,3896,5261"
"Supplier=BioRobotics"
"ArrayerSoftwareName=TAS Application Suite (MicroGrid II)"
"ArrayerSoftwareVersion=2.2.2.5"
"Block"	"Column"	"Row"	"Name"	"ID"	"Flags"	"Index"	"F532 Median"	"F532 Median - B532"
1	1	1	"ABC_N/P"	"90Mult_M8"	0	1	515	366
1	2	1	"spr1221"	"99Mult_A12"	0	2	927	779
1	3	1	"spr1403"	"91Mult_E12"	0	3	758	611
1	4	1	"spr1496"	"92Mult_I12"	0	4	264	125
1	5	1	"ABC_NP"	"100Mult_M12"	0	5	2009	1874
1	6	1	"SP_0462"	"77CellW_A16"	0	6	863	726
1	7	1	"SP_0464"	"81CellW_E16"	0	7	329	199
1	8	1	"Buffer"	"Normaliz_I16"	0	8	112	-1
1	9	1	"Buffer"	"Normaliz_M16"	0	9	120	1
1	1	2	"SP_0462"	"77CellW_A16"	0	10	1175	1028
1	2	2	"SP_0464"	"81CellW_E16"	0	11	522	316
1	3	2	"fstH"	"84Mult_A4"	0	12	1909	1768
1	4	2	"comA"	"85Mult_E4"	0	13	437	324
1	5	2	"zmpB"	"86Mult_I4"	0	14	247	134
1	6	2	"spr0601"	"98Mult_M4"	0	15	468	307
1	7	2	"celB"	"87Mult_A8"	0	16	275	145
1	8	2	"iga"	"88Mult_E8"	0	17	1761	1659
1	9	2	"glnP"	"89Mult_I8"	0	18	218	107
1	1	3	"spr0601"	"98Mult_M4"	0	19	568	426
1	2	3	"celB"	"87Mult_A8"	0	20	292	172
1	3	3	"iga"	"88Mult_E8"	0	21	1474	1368
1	4	3	"glnP"	"89Mult_I8"	0	22	184	83
1	5	3	"ABC_N/P"	"90Mult_M8"	0	23	315	210
1	6	3	"spr1221"	"99Mult_A12"	0	24	691	543
1	7	3	"spr1403"	"91Mult_E12"	0	25	697	530
1	8	3	"spr1496"	"92Mult_I12"	0	26	290	151
1	9	3	"ABC_NP"	"100Mult_M12"	0	27	1875	1756
1	1	4	"spr1221"	"99Mult_A12"	0	28	915	758
1	2	4	"spr1403"	"91Mult_E12"	0	29	669	467
1	3	4	"spr1496"	"92Mult_I12"	0	30	311	192
1	4	4	"ABC_NP"	"100Mult_M12"	0	31	1960	1804
1	5	4	"SP_0462"	"77CellW_A16"	0	32	769	598
1	6	4	"SP_0464"	"81CellW_E16"	0	33	309	49
1	7	4	"fstH"	"84Mult_A4"	0	34	2034	1689
1	8	4	"comA"	"85Mult_E4"	0	35	447	279
1	9	4	"zmpB"	"86Mult_I4"	0	36	365	242
1	1	5	"SP_0464"	"81CellW_E16"	0	37	494	359
1	2	5	"fstH"	"84Mult_A4"	0	38	1905	1777
1	3	5	"comA"	"85Mult_E4"	0	39	453	347
1	4	5	"zmpB"	"86Mult_I4"	0	40	261	143
1	5	5	"spr0601"	"98Mult_M4"	0	41	541	381
1	6	5	"celB"	"87Mult_A8"	0	42	262	86
1	7	5	"iga"	"88Mult_E8"	0	43	1015	858
1	8	5	"glnP"	"89Mult_I8"	0	44	158	55
1	9	5	"ABC_N/P"	"90Mult_M8"	0	45	288	184
1	1	6	"celB"	"87Mult_A8"	0	46	234	123
1	2	6	"iga"	"88Mult_E8"	0	47	1428	1332
1	3	6	"glnP"	"89Mult_I8"	0	48	164	73
1	4	6	"ABC_N/P"	"90Mult_M8"	0	49	258	162
1	5	6	"spr1221"	"99Mult_A12"	0	50	721	601
1	6	6	"spr1403"	"91Mult_E12"	0	51	472	305
1	7	6	"spr1496"	"92Mult_I12"	0	52	238	124
1	8	6	"ABC_NP"	"100Mult_M12"	0	53	2029	1921
1	9	6	"SP_0462"	"77CellW_A16"	0	54	891	780
1	1	7	"spr1403"	"91Mult_E12"	0	55	1050	921
1	2	7	"spr1496"	"92Mult_I12"	0	56	249	147
1	3	7	"ABC_NP"	"100Mult_M12"	0	57	1938	1843
1	4	7	"SP_0462"	"77CellW_A16"	0	58	799	688
1	5	7	"SP_0464"	"81CellW_E16"	0	59	517	185
1	6	7	"fstH"	"84Mult_A4"	0	60	2100	1978
1	7	7	"comA"	"85Mult_E4"	0	61	441	344
1	8	7	"zmpB"	"86Mult_I4"	0	62	202	96
1	9	7	"spr0601"	"98Mult_M4"	0	63	512	389
1	1	8	"fstH"	"84Mult_A4"	0	64	2513	2380
1	2	8	"comA"	"85Mult_E4"	0	65	550	441
1	3	8	"zmpB"	"86Mult_I4"	0	66	226	125
1	4	8	"spr0601"	"98Mult_M4"	0	67	518	414
1	5	8	"celB"	"87Mult_A8"	0	68	201	97
1	6	8	"iga"	"88Mult_E8"	0	69	1619	1520
1	7	8	"glnP"	"89Mult_I8"	0	70	175	81
1	8	8	"ABC_N/P"	"90Mult_M8"	0	71	286	186
1	9	8	"spr1221"	"99Mult_A12"	0	72	1021	905
2	1	1	"lytB"	"31CellW_N8"	0	73	1295	1189
2	2	1	"prtA"	"20CellW_B12"	0	74	5755	5671
2	3	1	"bgaA"	"43CellW_F12"	0	75	546	473
2	4	1	"nanA"	"46CellW_J12"	0	76	295	227
2	5	1	"spr1652/pfbA"	"25CellW_N12"	0	77	161	93
2	6	1	"nisP"	"39CellW_B16"	0	78	136	69
2	7	1	"spr1906"	"73CellW_F16"	0	79	119	50
2	8	1	"Buffer"	"Normaliz_J16"	0	80	69	0
2	9	1	"Buffer"	"Normaliz_N16"	0	81	68	1
2	1	2	"nisP"	"39CellW_B16"	0	82	1448	1319
2	2	2	"spr1906"	"73CellW_F16"	0	83	517	409
2	3	2	"psrP"	"71CellW_B4"	0	84	3426	3332
2	4	2	"pblB_nt"	"48CellW_F4"	0	85	249	161
2	5	2	"pblB_ct"	"49CellW_J4"	0	86	253	170
2	6	2	"spr0075/pfbB"	"24CellW_N4"	0	87	1326	1250
2	7	2	"pulA"	"19CellW_B8"	0	88	590	503
2	8	2	"hysA"	"51CellW_F8"	0	89	4250	4159
2	9	2	"spr0328"	"26CellW_J8"	0	90	1937	1856
2	1	3	"spr0075/pfbB"	"24CellW_N4"	0	91	10194	10032
2	2	3	"pulA"	"19CellW_B8"	0	92	3594	3457
2	3	3	"hysA"	"51CellW_F8"	0	93	9205	9093
2	4	3	"spr0328"	"26CellW_J8"	0	94	3168	3058
2	5	3	"lytB"	"31CellW_N8"	0	95	866	761
2	6	3	"prtA"	"20CellW_B12"	0	96	8932	8829
2	7	3	"bgaA"	"43CellW_F12"	0	97	1733	1613
2	8	3	"nanA"	"46CellW_J12"	0	98	1656	1544
2	9	3	"spr1652/pfbA"	"25CellW_N12"	0	99	1196	1095
2	1	4	"prtA"	"20CellW_B12"	0	100	19731	19558
2	2	4	"bgaA"	"43CellW_F12"	0	101	3054	2895
2	3	4	"nanA"	"46CellW_J12"	0	102	2310	2175
2	4	4	"spr1652/pfbA"	"25CellW_N12"	0	103	1773	1636
2	5	4	"nisP"	"39CellW_B16"	0	104	1521	1388
2	6	4	"spr1906"	"73CellW_F16"	0	105	957	826
2	7	4	"psrP"	"71CellW_B4"	0	106	688	546
2	8	4	"pblB_nt"	"48CellW_F4"	0	107	648	516
2	9	4	"pblB_ct"	"49CellW_J4"	0	108	1405	1284
2	1	5	"spr1906"	"73CellW_F16"	0	109	1417	1255
2	2	5	"psrP"	"71CellW_B4"	0	110	888	733
2	3	5	"pblB_nt"	"48CellW_F4"	0	111	785	637
2	4	5	"pblB_ct"	"49CellW_J4"	0	112	1748	1596
2	5	5	"spr0075/pfbB"	"24CellW_N4"	0	113	11882	11735
2	6	5	"pulA"	"19CellW_B8"	0	114	4334	4193
2	7	5	"hysA"	"51CellW_F8"	0	115	16385	16241
2	8	5	"spr0328"	"26CellW_J8"	0	116	5867	5728
2	9	5	"lytB"	"31CellW_N8"	0	117	1672	1537
2	1	6	"pulA"	"19CellW_B8"	0	118	6144	5983
2	2	6	"hysA"	"51CellW_F8"	0	119	20332	20179
2	3	6	"spr0328"	"26CellW_J8"	0	120	7212	7069
2	4	6	"lytB"	"31CellW_N8"	0	121	2048	1902
2	5	6	"prtA"	"20CellW_B12"	0	122	20546	20398
2	6	6	"bgaA"	"43CellW_F12"	0	123	3158	3015
2	7	6	"nanA"	"46CellW_J12"	0	124	2718	2576
2	8	6	"spr1652/pfbA"	"25CellW_N12"	0	125	2088	1941
2	9	6	"nisP"	"39CellW_B16"	0	126	1804	1653
2	1	7	"bgaA"	"43CellW_F12"	0	127	3941	3776
2	2	7	"nanA"	"46CellW_J12"	0	128	3073	2919
2	3	7	"spr1652/pfbA"	"25CellW_N12"	0	129	2276	2129
2	4	7	"nisP"	"39CellW_B16"	0	130	2160	2005
2	5	7	"spr1906"	"73CellW_F16"	0	131	1223	1056
2	6	7	"psrP"	"71CellW_B4"	0	132	12775	12612
2	7	7	"pblB_nt"	"48CellW_F4"	0	133	852	699
2	8	7	"pblB_ct"	"49CellW_J4"	0	134	1885	1724
2	9	7	"spr0075/pfbB"	"24CellW_N4"	0	135	13263	13095
2	1	8	"psrP"	"71CellW_B4"	0	136	1256	1079
2	2	8	"pblB_nt"	"48CellW_F4"	0	137	1124	953
2	3	8	"pblB_ct"	"49CellW_J4"	0	138	2432	2267
2	4	8	"spr0075/pfbB"	"24CellW_N4"	0	139	15250	15077
2	5	8	"pulA"	"19CellW_B8"	0	140	6216	6041
2	6	8	"hysA"	"51CellW_F8"	0	141	17656	17486
2	7	8	"spr0328"	"26CellW_J8"	0	142	7098	6937
2	8	8	"lytB"	"31CellW_N8"	0	143	1995	1834
2	9	8	"prtA"	"20CellW_B12"	0	144	20221	20051
3	1	1	"nanB"	"58Secret_O8"	0	145	5596	5400
3	2	1	"spr1875"	"7Secret_C12"	0	146	2860	2671
3	3	1	"galU"	"21Secret_G12"	0	147	3182	3034
3	4	1	"cbpA"	"5Secret_K12"	0	148	35551	35398
3	5	1	"gsp_781"	"2Secret_O12"	0	149	39909	39778
3	6	1	"Control_1"	"C16"	0	150	2108	1973
3	7	1	"Control_2"	"G16"	-50	151	131	4
3	8	1	"Buffer"	"Normaliz_K16"	-50	152	118	-3
3	9	1	"Buffer"	"Normaliz_O16"	-50	153	126	-3
3	1	2	"Control_1"	"C16"	0	154	1342	1174
3	2	2	"Control_2"	"G16"	-50	155	141	-3
3	3	2	"bloodAB"	"59Secret_C4"	0	156	2084	1948
3	4	2	"strH"	"32Secret_G4"	0	157	2493	2360
3	5	2	"lysM"	"50Secret_K4"	0	158	2686	2562
3	6	2	"lytB"	"63Secret_O4"	0	159	2354	2227
3	7	2	"phtE"	"45Secret_C8"	0	160	2945	2802
3	8	2	"spr0931"	"36Secret_G8"	0	161	2368	2239
3	9	2	"lytC"	"56Secret_K8"	0	162	7030	6901
3	1	3	"lytB"	"63Secret_O4"	0	163	2290	2151
3	2	3	"phtE"	"45Secret_C8"	0	164	2384	2253
3	3	3	"spr0931"	"36Secret_G8"	0	165	1956	1827
3	4	3	"lytC"	"56Secret_K8"	0	166	6238	6114
3	5	3	"nanB"	"58Secret_O8"	0	167	5865	5743
3	6	3	"spr1875"	"7Secret_C12"	0	168	3689	3552
3	7	3	"galU"	"21Secret_G12"	0	169	3937	3536
3	8	3	"cbpA"	"5Secret_K12"	0	170	46398	46241
3	9	3	"gsp_781"	"2Secret_O12"	0	171	48769	48642
3	1	4	"spr1875"	"7Secret_C12"	0	172	3411	3262
3	2	4	"galU"	"21Secret_G12"	0	173	3914	3781
3	3	4	"cbpA"	"5Secret_K12"	0	174	43492	43345
3	4	4	"gsp_781"	"2Secret_O12"	0	175	44306	44174
3	5	4	"Control_1"	"C16"	0	176	2084	1961
3	6	4	"Control_2"	"G16"	-50	177	138	2
3	7	4	"bloodAB"	"59Secret_C4"	0	178	2808	2561
3	8	4	"strH"	"32Secret_G4"	0	179	3171	3027
3	9	4	"lysM"	"50Secret_K4"	0	180	3159	3040
3	1	5	"Control_2"	"G16"	-50	181	134	-9
3	2	5	"bloodAB"	"59Secret_C4"	0	182	2569	2428
3	3	5	"strH"	"32Secret_G4"	0	183	3103	2961
3	4	5	"lysM"	"50Secret_K4"	0	184	3007	2869
3	5	5	"lytB"	"63Secret_O4"	0	185	2415	2286
3	6	5	"phtE"	"45Secret_C8"	0	186	3109	2978
3	7	5	"spr0931"	"36Secret_G8"	0	187	2378	2239
3	8	5	"lytC"	"56Secret_K8"	0	188	7483	7345
3	9	5	"nanB"	"58Secret_O8"	0	189	6932	6813
3	1	6	"phtE"	"45Secret_C8"	0	190	2533	2400
3	2	6	"spr0931"	"36Secret_G8"	0	191	2112	1979
3	3	6	"lytC"	"56Secret_K8"	0	192	6754	6627
3	4	6	"nanB"	"58Secret_O8"	0	193	6171	6040
3	5	6	"spr1875"	"7Secret_C12"	0	194	4165	4035
3	6	6	"galU"	"21Secret_G12"	0	195	4216	4078
3	7	6	"cbpA"	"5Secret_K12"	0	196	54068	53918
3	8	6	"gsp_781"	"2Secret_O12"	0	197	53431	53290
3	9	6	"Control_1"	"C16"	0	198	2409	2269
3	1	7	"galU"	"21Secret_G12"	0	199	3570	3444
3	2	7	"cbpA"	"5Secret_K12"	0	200	47612	47485
3	3	7	"gsp_781"	"2Secret_O12"	0	201	51025	50898
3	4	7	"Control_1"	"C16"	0	202	2321	2194
3	5	7	"Control_2"	"G16"	-50	203	145	19
3	6	7	"bloodAB"	"59Secret_C4"	0	204	3129	2991
3	7	7	"strH"	"32Secret_G4"	0	205	3411	3256
3	8	7	"lysM"	"50Secret_K4"	0	206	3439	3302
3	9	7	"lytB"	"63Secret_O4"	0	207	2911	2770
3	1	8	"bloodAB"	"59Secret_C4"	0	208	2583	2458
3	2	8	"strH"	"32Secret_G4"	0	209	3394	3264
3	3	8	"lysM"	"50Secret_K4"	0	210	3056	2927
3	4	8	"lytB"	"63Secret_O4"	0	211	2531	2409
3	5	8	"phtE"	"45Secret_C8"	0	212	3198	3080
3	6	8	"spr0931"	"36Secret_G8"	0	213	2658	2536
3	7	8	"lytC"	"56Secret_K8"	0	214	7953	7825
3	8	8	"nanB"	"58Secret_O8"	0	215	7010	6889
3	9	8	"spr1875"	"7Secret_C12"	0	216	4590	4445
4	1	1	"Control_10"	"P8"	-50	217	134	-3
4	2	1	"Control_11"	"D12"	0	218	126	-12
4	3	1	"Control_12"	"H12"	0	219	1167	1021
4	4	1	"Buffer"	"Normaliz_L12"	-50	220	159	-3
4	5	1	"Buffer"	"Normaliz_P12"	-50	221	180	-24
4	6	1	"Control+"	"Rango0.2_D16"	0	222	24373	24024
4	7	1	"Control+"	"Rango0.1_H16"	0	223	1396	1153
4	8	1	"Buffer"	"Normaliz_L16"	-50	224	191	-2
4	9	1	"Buffer"	"Normaliz_P16"	-50	225	146	10
4	1	2	"Control+"	"Rango0.2_D16"	0	226	23150	22949
4	2	2	"Control+"	"Rango0.1_H16"	0	227	2488	2314
4	3	2	"Control_3"	"D4"	0	228	2506	2352
4	4	2	"Control_4"	"H4"	-50	229	157	-2
4	5	2	"Control_5"	"L4"	-50	230	184	5
4	6	2	"Control_6"	"P4"	-50	231	292	90
4	7	2	"Control_7"	"D8"	-50	232	273	48
4	8	2	"Control_8"	"H8"	0	233	240	30
4	9	2	"Control_9"	"L8"	-50	234	169	4
4	1	3	"Control_6"	"P4"	-50	235	129	-20
4	2	3	"Control_7"	"D8"	0	236	296	143
4	3	3	"Control_8"	"H8"	-50	237	157	4
4	4	3	"Control_9"	"L8"	-50	238	162	5
4	5	3	"Control_10"	"P8"	-50	239	166	3
4	6	3	"Control_11"	"D12"	-50	240	164	-9
4	7	3	"Control_12"	"H12"	0	241	1366	1162
4	8	3	"Buffer"	"Normaliz_L12"	-50	242	229	7
4	9	3	"Buffer"	"Normaliz_P12"	-50	243	189	11
4	1	4	"Control_11"	"D12"	-50	244	136	-20
4	2	4	"Control_12"	"H12"	0	245	1475	1327
4	3	4	"Buffer"	"Normaliz_L12"	0	246	163	10
4	4	4	"Buffer"	"Normaliz_P12"	-50	247	157	3
4	5	4	"Control+"	"Rango0.2_D16"	0	248	33188	33034
4	6	4	"Control+"	"Rango0.1_H16"	0	249	31770	31592
4	7	4	"Control_3"	"D4"	0	250	3210	3025
4	8	4	"Control_4"	"H4"	0	251	273	53
4	9	4	"Control_5"	"L4"	-50	252	208	7
4	1	5	"Control+"	"Rango0.1_H16"	0	253	36561	36383
4	2	5	"Control_3"	"D4"	0	254	2694	2517
4	3	5	"Control_4"	"H4"	-50	255	141	-15
4	4	5	"Control_5"	"L4"	-50	256	157	9
4	5	5	"Control_6"	"P4"	-50	257	148	-2
4	6	5	"Control_7"	"D8"	-50	258	261	97
4	7	5	"Control_8"	"H8"	-50	259	169	-9
4	8	5	"Control_9"	"L8"	-50	260	210	6
4	9	5	"Control_10"	"P8"	0	261	240	34
4	1	6	"Control_7"	"D8"	-50	262	240	77
4	2	6	"Control_8"	"H8"	-50	263	161	-6
4	3	6	"Control_9"	"L8"	-50	264	140	-24
4	4	6	"Control_10"	"P8"	-50	265	150	-9
4	5	6	"Control_11"	"D12"	-50	266	140	-7
4	6	6	"Control_12"	"H12"	0	267	1856	1709
4	7	6	"Buffer"	"Normaliz_L12"	0	268	173	9
4	8	6	"Buffer"	"Normaliz_P12"	-50	269	183	-2
4	9	6	"Control+"	"Rango0.2_D16"	0	270	27589	27405
4	1	7	"Control_12"	"H12"	0	271	1702	1545
4	2	7	"Buffer"	"Normaliz_L12"	-50	272	155	-3
4	3	7	"Buffer"	"Normaliz_P12"	-50	273	156	-22
4	4	7	"Control+"	"Rango0.2_D16"	0	274	30789	30353
4	5	7	"Control+"	"Rango0.1_H16"	0	275	1466	1319
4	6	7	"Control_3"	"D4"	0	276	3092	2958
4	7	7	"Control_4"	"H4"	-50	277	148	-2
4	8	7	"Control_5"	"L4"	-50	278	173	3
4	9	7	"Control_6"	"P4"	0	279	202	10
4	1	8	"Control_3"	"D4"	0	280	199	48
4	2	8	"Control_4"	"H4"	-50	281	160	14
4	3	8	"Control_5"	"L4"	-50	282	157	1
4	4	8	"Control_6"	"P4"	-50	283	156	-8
4	5	8	"Control_7"	"D8"	-50	284	145	-8
4	6	8	"Control_8"	"H8"	-50	285	137	-3
4	7	8	"Control_9"	"L8"	-50	286	138	-6
4	8	8	"Control_10"	"P8"	-50	287	156	-12
4	9	8	"Control_11"	"D12"	-50	288	203	-13
5	1	1	"GADPH"	"68Cyt_M7"	0	289	5533	5427
5	2	1	"abc_sbp_2"	"30Lip_A11"	0	290	4459	4357
5	3	1	"abc_sbp"	"29Lip_E11"	0	291	2834	2739
5	4	1	"spr0174"	"79Lip_I11"	0	292	1191	1098
5	5	1	"aliA"	"10Lip_M11"	0	293	2095	2003
5	6	1	"slrA"	"17Lip_A15"	0	294	3030	2942
5	7	1	"spr0747"	"37Lip_E15"	0	295	4599	4513
5	8	1	"Buffer"	"Normaliz_I15"	-50	296	91	1
5	9	1	"Buffer"	"Normaliz_M15"	-50	297	92	0
5	1	2	"slrA"	"17Lip_A15"	0	298	2977	2873
5	2	2	"spr0747"	"37Lip_E15"	0	299	4032	3936
5	3	2	"spxB"	"13Cyt_A3"	0	300	3905	3812
5	4	2	"clpP"	"66Cyt_E3"	0	301	4163	4072
5	5	2	"pavA"	"69Cyt_I3"	0	302	3486	3396
5	6	2	"eno"	"14Cyt_M3"	0	303	9010	8918
5	7	2	"PppA"	"70Cyt_A7"	0	304	6185	6065
5	8	2	"ply"	"11Cyt_E7"	0	305	27524	27411
5	9	2	"lytA"	"12Cyt_I7"	0	306	31542	31451
5	1	3	"eno"	"14Cyt_M3"	0	307	9439	9333
5	2	3	"PppA"	"70Cyt_A7"	0	308	5476	5375
5	3	3	"ply"	"11Cyt_E7"	0	309	25852	25758
5	4	3	"lytA"	"12Cyt_I7"	0	310	28501	28409
5	5	3	"GADPH"	"68Cyt_M7"	0	311	4953	4861
5	6	3	"abc_sbp_2"	"30Lip_A11"	0	312	3807	3706
5	7	3	"abc_sbp"	"29Lip_E11"	0	313	2561	2394
5	8	3	"spr0174"	"79Lip_I11"	0	314	1203	1084
5	9	3	"aliA"	"10Lip_M11"	0	315	2132	2038
5	1	4	"abc_sbp_2"	"30Lip_A11"	0	316	4314	4208
5	2	4	"abc_sbp"	"29Lip_E11"	0	317	2453	2351
5	3	4	"spr0174"	"79Lip_I11"	0	318	1309	1214
5	4	4	"aliA"	"10Lip_M11"	0	319	1823	1732
5	5	4	"slrA"	"17Lip_A15"	0	320	2511	2420
5	6	4	"spr0747"	"37Lip_E15"	0	321	3918	3823
5	7	4	"spxB"	"13Cyt_A3"	0	322	3877	3781
5	8	4	"clpP"	"66Cyt_E3"	0	323	4103	4012
5	9	4	"pavA"	"69Cyt_I3"	0	324	3488	3393
5	1	5	"spr0747"	"37Lip_E15"	0	325	4036	3930
5	2	5	"spxB"	"13Cyt_A3"	0	326	4039	3942
5	3	5	"clpP"	"66Cyt_E3"	0	327	4199	4104
5	4	5	"pavA"	"69Cyt_I3"	0	328	3504	3412
5	5	5	"eno"	"14Cyt_M3"	0	329	7956	7864
5	6	5	"PppA"	"70Cyt_A7"	0	330	4306	4216
5	7	5	"ply"	"11Cyt_E7"	0	331	26271	26179
5	8	5	"lytA"	"12Cyt_I7"	0	332	28394	28303
5	9	5	"GADPH"	"68Cyt_M7"	0	333	4675	4583
5	1	6	"PppA"	"70Cyt_A7"	0	334	5507	5399
5	2	6	"ply"	"11Cyt_E7"	0	335	25044	24945
5	3	6	"lytA"	"12Cyt_I7"	0	336	27814	27719
5	4	6	"GADPH"	"68Cyt_M7"	0	337	4443	4349
5	5	6	"abc_sbp_2"	"30Lip_A11"	0	338	3461	3366
5	6	6	"abc_sbp"	"29Lip_E11"	0	339	2130	2036
5	7	6	"spr0174"	"79Lip_I11"	0	340	922	827
5	8	6	"aliA"	"10Lip_M11"	0	341	1518	1408
5	9	6	"slrA"	"17Lip_A15"	0	342	1899	1806
5	1	7	"abc_sbp"	"29Lip_E11"	0	343	2748	2639
5	2	7	"spr0174"	"79Lip_I11"	0	344	1191	1089
5	3	7	"aliA"	"10Lip_M11"	0	345	2092	1994
5	4	7	"slrA"	"17Lip_A15"	0	346	1999	1903
5	5	7	"spr0747"	"37Lip_E15"	0	347	3788	3687
5	6	7	"spxB"	"13Cyt_A3"	0	348	3278	3159
5	7	7	"clpP"	"66Cyt_E3"	0	349	3319	3162
5	8	7	"pavA"	"69Cyt_I3"	0	350	2961	2716
5	9	7	"eno"	"14Cyt_M3"	0	351	8774	8645
5	1	8	"spxB"	"13Cyt_A3"	0	352	5558	5438
5	2	8	"clpP"	"66Cyt_E3"	0	353	4593	4481
5	3	8	"pavA"	"69Cyt_I3"	0	354	3734	3626
5	4	8	"eno"	"14Cyt_M3"	0	355	10022	9919
5	5	8	"PppA"	"70Cyt_A7"	0	356	5021	4885
5	6	8	"ply"	"11Cyt_E7"	0	357	27152	26972
5	7	8	"lytA"	"12Cyt_I7"	0	358	28122	27971
5	8	8	"GADPH"	"68Cyt_M7"	0	359	4396	4246
5	9	8	"abc_sbp_2"	"30Lip_A11"	0	360	3240	3093
6	1	1	"psaA"	"6Lip_N7"	0	361	17760	17618
6	2	1	"ABC_SBP"	"57Lip_B11"	0	362	14439	14302
6	3	1	"ABC_SBP"	"52Lip_F11"	0	363	2316	2159
6	4	1	"piuA"	"18Lip_J11"	0	364	14027	13845
6	5	1	"amiA"	"3Lip_N11"	0	365	2127	1971
6	6	1	"msmE"	"78Lip_B15"	0	366	2044	1889
6	7	1	"MalX"	"22Lip_F15"	0	367	10128	9964
6	8	1	"Buffer"	"Normaliz_J15"	-50	368	193	11
6	9	1	"Buffer"	"Normaliz_N15"	-50	369	238	12
6	1	2	"msmE"	"78Lip_B15"	0	370	1886	1743
6	2	2	"MalX"	"22Lip_F15"	0	371	9593	9445
6	3	2	"prsA_ppmA"	"16Lip_B3"	0	372	2256	2114
6	4	2	"lmb"	"33Lip_F3"	0	373	2800	2614
6	5	2	"piaA"	"15Lip_J3"	0	374	46318	46143
6	6	2	"phtA"	"55Lip_N3"	0	375	17068	16894
6	7	2	"glnH"	"28Lip_B7"	0	376	4153	3962
6	8	2	"pstS"	"80Lip_F7"	0	377	3268	3080
6	9	2	"aliB"	"1Lip_J7"	0	378	2959	2774
6	1	3	"phtA"	"55Lip_N3"	0	379	18072	17926
6	2	3	"glnH"	"28Lip_B7"	0	380	3467	3263
6	3	3	"pstS"	"80Lip_F7"	0	381	2056	1859
6	4	3	"aliB"	"1Lip_J7"	0	382	2958	2717
6	5	3	"psaA"	"6Lip_N7"	0	383	17213	17010
6	6	3	"ABC_SBP"	"57Lip_B11"	0	384	14181	13999
6	7	3	"ABC_SBP"	"52Lip_F11"	0	385	3067	2853
6	8	3	"piuA"	"18Lip_J11"	0	386	14770	14569
6	9	3	"amiA"	"3Lip_N11"	0	387	1602	1462
6	1	4	"ABC_SBP"	"57Lip_B11"	0	388	13596	13460
6	2	4	"ABC_SBP"	"52Lip_F11"	0	389	2218	2049
6	3	4	"piuA"	"18Lip_J11"	0	390	13671	13421
6	4	4	"amiA"	"3Lip_N11"	0	391	2179	1802
6	5	4	"msmE"	"78Lip_B15"	0	392	1785	1358
6	6	4	"MalX"	"22Lip_F15"	0	393	10973	10750
6	7	4	"prsA_ppmA"	"16Lip_B3"	0	394	3122	2904
6	8	4	"lmb"	"33Lip_F3"	0	395	2739	2528
6	9	4	"piaA"	"15Lip_J3"	0	396	9949	9854
6	1	5	"MalX"	"22Lip_F15"	0	397	10185	10049
6	2	5	"prsA_ppmA"	"16Lip_B3"	0	398	2255	2114
6	3	5	"lmb"	"33Lip_F3"	0	399	2764	2611
6	4	5	"piaA"	"15Lip_J3"	0	400	44131	43935
6	5	5	"phtA"	"55Lip_N3"	0	401	17673	17464
6	6	5	"glnH"	"28Lip_B7"	0	402	4782	4563
6	7	5	"pstS"	"80Lip_F7"	0	403	2446	2239
6	8	5	"aliB"	"1Lip_J7"	0	404	1177	1036
6	9	5	"psaA"	"6Lip_N7"	0	405	2320	2233
6	1	6	"glnH"	"28Lip_B7"	0	406	3568	3426
6	2	6	"pstS"	"80Lip_F7"	0	407	2302	2153
6	3	6	"aliB"	"1Lip_J7"	0	408	2455	2277
6	4	6	"psaA"	"6Lip_N7"	0	409	18531	18297
6	5	6	"ABC_SBP"	"57Lip_B11"	0	410	13981	13806
6	6	6	"ABC_SBP"	"52Lip_F11"	0	411	2632	2448
6	7	6	"piuA"	"18Lip_J11"	0	412	6434	6305
6	8	6	"amiA"	"3Lip_N11"	0	413	470	376
6	9	6	"msmE"	"78Lip_B15"	0	414	211	134
6	1	7	"ABC_SBP"	"52Lip_F11"	0	415	2424	2279
6	2	7	"piuA"	"18Lip_J11"	0	416	14308	14142
6	3	7	"amiA"	"3Lip_N11"	0	417	2787	2593
6	4	7	"msmE"	"78Lip_B15"	0	418	2300	2043
6	5	7	"MalX"	"22Lip_F15"	0	419	10120	9941
6	6	7	"prsA_ppmA"	"16Lip_B3"	0	420	1703	1548
6	7	7	"lmb"	"33Lip_F3"	0	421	966	870
6	8	7	"piaA"	"15Lip_J3"	0	422	4241	4158
6	9	7	"phtA"	"55Lip_N3"	0	423	1003	928
6	1	8	"prsA_ppmA"	"16Lip_B3"	0	424	3184	3024
6	2	8	"lmb"	"33Lip_F3"	0	425	3923	3742
6	3	8	"piaA"	"15Lip_J3"	0	426	42125	41926
6	4	8	"phtA"	"55Lip_N3"	0	427	17225	17041
6	5	8	"glnH"	"28Lip_B7"	0	428	3710	3560
6	6	8	"pstS"	"80Lip_F7"	0	429	1059	956
6	7	8	"aliB"	"1Lip_J7"	0	430	406	320
6	8	8	"psaA"	"6Lip_N7"	0	431	1069	990
6	9	8	"ABC_SBP"	"57Lip_B11"	0	432	1163	1090
7	1	1	"cbpF"	"74N_term_wCS_O7"	0	433	1749	1629
7	2	1	"spr0693"	"34N_term_C11"	0	434	13732	13613
7	3	1	"ezrA"	"75N_term_G11"	0	435	2214	2101
7	4	1	"pepXP"	"72N_term_K11"	0	436	2533	2424
7	5	1	"phtD"	"44N_term_O11"	0	437	3033	2924
7	6	1	"phpA"	"27N_term_C15"	0	438	26023	25908
7	7	1	"srtA"	"64N_term_wCS_G15"	0	439	3839	3717
7	8	1	"Buffer"	"Normaliz_K15"	-50	440	112	-8
7	9	1	"Buffer"	"Normaliz_O15"	-50	441	112	0
7	1	2	"phpA"	"27N_term_C15"	0	442	23251	23129
7	2	2	"srtA"	"64N_term_wCS_G15"	0	443	3001	2886
7	3	2	"adcA"	"23Lip_C3"	0	444	1726	1617
7	4	2	"sp_2093"	"76N_term_G3"	0	445	1071	959
7	5	2	"comB"	"54N_term_K3"	0	446	1009	899
7	6	2	"pspA"	"4N_term_O3"	0	447	3032	2914
7	7	2	"pbpX"	"41N_term_C7"	0	448	3005	2868
7	8	2	"pbpA"	"9N_term_G7"	0	449	1036	923
7	9	2	"spr0334"	"42Cyt_TMH_K7"	0	450	6323	6217
7	1	3	"pspA"	"4N_term_O3"	0	451	3216	3088
7	2	3	"pbpX"	"41N_term_C7"	0	452	2971	2850
7	3	3	"pbpA"	"9N_term_G7"	0	453	817	704
7	4	3	"spr0334"	"42Cyt_TMH_K7"	0	454	5218	5107
7	5	3	"cbpF"	"74N_term_wCS_O7"	0	455	1516	1404
7	6	3	"spr0693"	"34N_term_C11"	0	456	13236	13116
7	7	3	"ezrA"	"75N_term_G11"	0	457	2704	2557
7	8	3	"pepXP"	"72N_term_K11"	0	458	2321	2198
7	9	3	"phtD"	"44N_term_O11"	0	459	2578	2470
7	1	4	"spr0693"	"34N_term_C11"	0	460	12905	12769
7	2	4	"ezrA"	"75N_term_G11"	0	461	1866	1728
7	3	4	"pepXP"	"72N_term_K11"	0	462	2634	2517
7	4	4	"phtD"	"44N_term_O11"	0	463	2267	2154
7	5	4	"phpA"	"27N_term_C15"	0	464	23400	23285
7	6	4	"srtA"	"64N_term_wCS_G15"	0	465	2447	2325
7	7	4	"adcA"	"23Lip_C3"	0	466	2396	2006
7	8	4	"sp_2093"	"76N_term_G3"	0	467	1318	1169
7	9	4	"comB"	"54N_term_K3"	0	468	1499	1389
7	1	5	"srtA"	"64N_term_wCS_G15"	0	469	2084	1944
7	2	5	"adcA"	"23Lip_C3"	0	470	2569	2440
7	3	5	"sp_2093"	"76N_term_G3"	0	471	1094	979
7	4	5	"comB"	"54N_term_K3"	0	472	889	770
7	5	5	"pspA"	"4N_term_O3"	0	473	2938	2818
7	6	5	"pbpX"	"41N_term_C7"	0	474	2780	2667
7	7	5	"pbpA"	"9N_term_G7"	0	475	810	700
7	8	5	"spr0334"	"42Cyt_TMH_K7"	0	476	5170	5062
7	9	5	"cbpF"	"74N_term_wCS_O7"	0	477	1823	1722
7	1	6	"pbpX"	"41N_term_C7"	0	478	2931	2783
7	2	6	"pbpA"	"9N_term_G7"	0	479	882	756
7	3	6	"spr0334"	"42Cyt_TMH_K7"	0	480	5117	5004
7	4	6	"cbpF"	"74N_term_wCS_O7"	0	481	2509	2389
7	5	6	"spr0693"	"34N_term_C11"	0	482	11962	11841
7	6	6	"ezrA"	"75N_term_G11"	0	483	1964	1854
7	7	6	"pepXP"	"72N_term_K11"	0	484	2734	2628
7	8	6	"phtD"	"44N_term_O11"	0	485	2615	2508
7	9	6	"phpA"	"27N_term_C15"	0	486	25989	25890
7	1	7	"ezrA"	"75N_term_G11"	0	487	2181	2037
7	2	7	"pepXP"	"72N_term_K11"	0	488	2640	2493
7	3	7	"phtD"	"44N_term_O11"	0	489	2444	2323
7	4	7	"phpA"	"27N_term_C15"	0	490	24133	24013
7	5	7	"srtA"	"64N_term_wCS_G15"	0	491	2653	2534
7	6	7	"adcA"	"23Lip_C3"	0	492	1586	1473
7	7	7	"sp_2093"	"76N_term_G3"	0	493	1139	1027
7	8	7	"comB"	"54N_term_K3"	0	494	1004	892
7	9	7	"pspA"	"4N_term_O3"	0	495	3275	3172
7	1	8	"adcA"	"23Lip_C3"	0	496	1817	1677
7	2	8	"sp_2093"	"76N_term_G3"	0	497	1220	1081
7	3	8	"comB"	"54N_term_K3"	0	498	1024	895
7	4	8	"pspA"	"4N_term_O3"	0	499	3165	3037
7	5	8	"pbpX"	"41N_term_C7"	0	500	2831	2706
7	6	8	"pbpA"	"9N_term_G7"	0	501	1031	910
7	7	8	"spr0334"	"42Cyt_TMH_K7"	0	502	5408	5289
7	8	8	"cbpF"	"74N_term_wCS_O7"	0	503	1801	1680
7	9	8	"spr0693"	"34N_term_C11"	0	504	13160	13054
8	1	1	"pbp1b"	"47Cyt_TMH_P7"	0	505	6864	6507
8	2	1	"pcpA"	"62N_term_wCS_D11"	0	506	1107	781
8	3	1	"sphtra"	"8N_term_H11"	0	507	506	14
8	4	1	"cps4C"	"97Mult_L11"	0	508	3076	2439
8	5	1	"rrgB"	"95Mult_P11"	0	509	1660	887
8	6	1	"TMP"	"96Mult_D15"	0	510	3116	2453
8	7	1	"LambdaSa04"	"94Mult_H15"	0	511	1202	381
8	8	1	"Buffer"	"Normaliz_L15"	0	512	673	21
8	9	1	"Buffer"	"Normaliz_P15"	0	513	457	61
8	1	2	"TMP"	"96Mult_D15"	0	514	2283	1729
8	2	2	"LambdaSa04"	"94Mult_H15"	0	515	410	20
8	3	2	"potD"	"65N_term_D3"	0	516	4373	4005
8	4	2	"pgdA"	"40N_term_H3"	0	517	13412	12483
8	5	2	"spr1370"	"38Cyt_TMH_L3"	0	518	17241	16453
8	6	2	"spr1418"	"82N_term_P3"	0	519	7729	7155
8	7	2	"stkP"	"67Cyt_TMH_D7"	0	520	14487	13606
8	8	2	"spr1584"	"83N_term_H7"	0	521	6754	5808
8	9	2	"pbp2A"	"53N_term_L7"	0	522	6002	5247
8	1	3	"spr1418"	"82N_term_P3"	0	523	8694	7971
8	2	3	"stkP"	"67Cyt_TMH_D7"	0	524	13102	12611
8	3	3	"spr1584"	"83N_term_H7"	0	525	6641	6495
8	4	3	"pbp2A"	"53N_term_L7"	0	526	3858	3429
8	5	3	"pbp1b"	"47Cyt_TMH_P7"	0	527	5260	4917
8	6	3	"pcpA"	"62N_term_wCS_D11"	0	528	1405	921
8	7	3	"sphtra"	"8N_term_H11"	0	529	1628	518
8	8	3	"cps4C"	"97Mult_L11"	0	530	3164	2135
8	9	3	"rrgB"	"95Mult_P11"	0	531	1822	1003
8	1	4	"pcpA"	"62N_term_wCS_D11"	0	532	1028	545
8	2	4	"sphtra"	"8N_term_H11"	0	533	450	3
8	3	4	"cps4C"	"97Mult_L11"	0	534	1360	1025
8	4	4	"rrgB"	"95Mult_P11"	0	535	7469	6946
8	5	4	"TMP"	"96Mult_D15"	0	536	2367	2086
8	6	4	"LambdaSa04"	"94Mult_H15"	0	537	1428	1083
8	7	4	"potD"	"65N_term_D3"	0	538	6622	5787
8	8	4	"pgdA"	"40N_term_H3"	0	539	7848	6377
8	9	4	"spr1370"	"38Cyt_TMH_L3"	0	540	18088	16828
8	1	5	"LambdaSa04"	"94Mult_H15"	0	541	340	48
8	2	5	"potD"	"65N_term_D3"	0	542	5502	5214
8	3	5	"pgdA"	"40N_term_H3"	0	543	4417	4174
8	4	5	"spr1370"	"38Cyt_TMH_L3"	0	544	15711	15489
8	5	5	"spr1418"	"82N_term_P3"	0	545	7251	7026
8	6	5	"stkP"	"67Cyt_TMH_D7"	0	546	11739	11469
8	7	5	"spr1584"	"83N_term_H7"	0	547	6172	5849
8	8	5	"pbp2A"	"53N_term_L7"	0	548	6182	5383
8	9	5	"pbp1b"	"47Cyt_TMH_P7"	0	549	6760	5283
8	1	6	"stkP"	"67Cyt_TMH_D7"	0	550	13552	13081
8	2	6	"spr1584"	"83N_term_H7"	0	551	5454	5205
8	3	6	"pbp2A"	"53N_term_L7"	0	552	4579	4388
8	4	6	"pbp1b"	"47Cyt_TMH_P7"	0	553	6226	6031
8	5	6	"pcpA"	"62N_term_wCS_D11"	0	554	879	679
8	6	6	"sphtra"	"8N_term_H11"	0	555	297	79
8	7	6	"cps4C"	"97Mult_L11"	0	556	1850	1585
8	8	6	"rrgB"	"95Mult_P11"	0	557	1124	527
8	9	6	"TMP"	"96Mult_D15"	0	558	3502	2615
8	1	7	"sphtra"	"8N_term_H11"	0	559	573	-76
8	2	7	"cps4C"	"97Mult_L11"	0	560	2282	1408
8	3	7	"rrgB"	"95Mult_P11"	0	561	7920	7285
8	4	7	"TMP"	"96Mult_D15"	0	562	1644	1254
8	5	7	"LambdaSa04"	"94Mult_H15"	0	563	564	108
8	6	7	"potD"	"65N_term_D3"	0	564	6269	5872
8	7	7	"pgdA"	"40N_term_H3"	0	565	9070	8426
8	8	7	"spr1370"	"38Cyt_TMH_L3"	0	566	18310	17299
8	9	7	"spr1418"	"82N_term_P3"	0	567	8241	7385
8	1	8	"potD"	"65N_term_D3"	0	568	7019	6471
8	2	8	"pgdA"	"40N_term_H3"	0	569	7857	6764
8	3	8	"spr1370"	"38Cyt_TMH_L3"	0	570	19198	18224
8	4	8	"spr1418"	"82N_term_P3"	0	571	7898	7044
8	5	8	"stkP"	"67Cyt_TMH_D7"	0	572	13435	12726
8	6	8	"spr1584"	"83N_term_H7"	0	573	8992	8213
8	7	8	"pbp2A"	"53N_term_L7"	0	574	6307	5445
8	8	8	"pbp1b"	"47Cyt_TMH_P7"	0	575	6649	5907
8	9	8	"pcpA"	"62N_term_wCS_D11"	0	576	1244	649
