# Supplementary material for: Data in support of proteomic analysis of pneumococcal pediatric clinical isolates to construct a protein array
Source: Data Brief. 2016 Feb 5;6:917–22. doi: 10.1016/j.dib.2016.01.057 (PMC4758182; doi:10.1016/j.dib.2016.01.057)
Supplement: Supplementary file 4 — Supplementary material [file mmc4.zip › Protein array raw data/IgG/P1_S25bis_IgG-Cy3.txt]

ATF	1.0
31	9    
"Type=GenePix Export 3"
"DateTime=2014/03/27 14:18:19"
"Settings=C:\Documents and Settings\Usuario\Escritorio\Datos Usuarios\Alfonso\Resultados ensayo\Marzo 2014\Escaneado_27-3-14\Suero 25 bis\S25bis_IgG-Cy3.gps"
"GalFile=C:\Documents and Settings\Usuario\Escritorio\Datos Usuarios\Alfonso\Gals\Gal_Alfonso.2.gal"
"PixelSize=10"
"Wavelengths=n/a	532"
"ImageFiles=n/a	C:\Documents and Settings\Usuario\Escritorio\Datos Usuarios\Alfonso\Resultados ensayo\Marzo 2014\Escaneado_27-3-14\Suero 25 bis\S25bis_IgG-Cy3.tif 1"
"NormalizationMethod=None"
"NormalizationFactors=n/a	1"
"JpegImage="
"StdDev=Type 1"
"RatioFormulations=W1/W2 (/532)"
"Barcode="
"BackgroundSubtraction=LocalFeature"
"ImageOrigin=0, 0"
"JpegOrigin=3370, 2180"
"Creator=GenePix Pro 4.1.1.4"
"Scanner=GenePix 4000B [92870]"
"FocusPosition=0"
"Temperature=26.69"
"LinesAveraged=1"
"Comment="
"PMTGain=n/a	400"
"ScanPower=n/a	100"
"LaserPower=n/a	3.52"
"LaserOnTime=n/a	42630"
"Filters=n/a	"
"ScanRegion=324,200,1908,864"
"Supplier=BioRobotics"
"ArrayerSoftwareName=TAS Application Suite (MicroGrid II)"
"ArrayerSoftwareVersion=2.2.2.5"
"Block"	"Column"	"Row"	"Name"	"ID"	"Flags"	"Index"	"F532 Median"	"F532 Median - B532"
1	1	1	"ABC_N/P"	"90Mult_M8"	0	1	924	681
1	2	1	"spr1221"	"99Mult_A12"	0	2	1259	1008
1	3	1	"spr1403"	"91Mult_E12"	0	3	1176	957
1	4	1	"spr1496"	"92Mult_I12"	0	4	588	392
1	5	1	"ABC_NP"	"100Mult_M12"	0	5	2283	2095
1	6	1	"SP_0462"	"77CellW_A16"	0	6	1421	1234
1	7	1	"SP_0464"	"81CellW_E16"	0	7	821	633
1	8	1	"Buffer"	"Normaliz_I16"	0	8	202	21
1	9	1	"Buffer"	"Normaliz_M16"	0	9	190	9
1	1	2	"SP_0462"	"77CellW_A16"	0	10	1656	1423
1	2	2	"SP_0464"	"81CellW_E16"	0	11	929	-451
1	3	2	"fstH"	"84Mult_A4"	0	12	2457	1077
1	4	2	"comA"	"85Mult_E4"	0	13	701	89
1	5	2	"zmpB"	"86Mult_I4"	0	14	918	716
1	6	2	"spr0601"	"98Mult_M4"	0	15	871	676
1	7	2	"celB"	"87Mult_A8"	0	16	757	571
1	8	2	"iga"	"88Mult_E8"	0	17	2304	2123
1	9	2	"glnP"	"89Mult_I8"	0	18	626	431
1	1	3	"spr0601"	"98Mult_M4"	0	19	1938	1705
1	2	3	"celB"	"87Mult_A8"	0	20	970	-392
1	3	3	"iga"	"88Mult_E8"	0	21	1871	712
1	4	3	"glnP"	"89Mult_I8"	0	22	577	329
1	5	3	"ABC_N/P"	"90Mult_M8"	0	23	587	392
1	6	3	"spr1221"	"99Mult_A12"	0	24	1011	819
1	7	3	"spr1403"	"91Mult_E12"	0	25	934	723
1	8	3	"spr1496"	"92Mult_I12"	0	26	803	624
1	9	3	"ABC_NP"	"100Mult_M12"	0	27	2433	2244
1	1	4	"spr1221"	"99Mult_A12"	0	28	1115	906
1	2	4	"spr1403"	"91Mult_E12"	0	29	1099	867
1	3	4	"spr1496"	"92Mult_I12"	0	30	672	458
1	4	4	"ABC_NP"	"100Mult_M12"	0	31	1608	1381
1	5	4	"SP_0462"	"77CellW_A16"	0	32	1018	701
1	6	4	"SP_0464"	"81CellW_E16"	0	33	898	-140
1	7	4	"fstH"	"84Mult_A4"	0	34	2131	1527
1	8	4	"comA"	"85Mult_E4"	0	35	711	537
1	9	4	"zmpB"	"86Mult_I4"	0	36	533	350
1	1	5	"SP_0464"	"81CellW_E16"	0	37	1158	928
1	2	5	"fstH"	"84Mult_A4"	0	38	2835	2616
1	3	5	"comA"	"85Mult_E4"	0	39	755	536
1	4	5	"zmpB"	"86Mult_I4"	0	40	2159	1842
1	5	5	"spr0601"	"98Mult_M4"	0	41	1420	549
1	6	5	"celB"	"87Mult_A8"	0	42	1562	395
1	7	5	"iga"	"88Mult_E8"	0	43	1355	1164
1	8	5	"glnP"	"89Mult_I8"	0	44	1009	829
1	9	5	"ABC_N/P"	"90Mult_M8"	0	45	1105	912
1	1	6	"celB"	"87Mult_A8"	0	46	1740	1487
1	2	6	"iga"	"88Mult_E8"	0	47	2408	2173
1	3	6	"glnP"	"89Mult_I8"	0	48	653	424
1	4	6	"ABC_N/P"	"90Mult_M8"	0	49	773	527
1	5	6	"spr1221"	"99Mult_A12"	0	50	972	722
1	6	6	"spr1403"	"91Mult_E12"	0	51	1042	823
1	7	6	"spr1496"	"92Mult_I12"	0	52	472	299
1	8	6	"ABC_NP"	"100Mult_M12"	0	53	2062	1886
1	9	6	"SP_0462"	"77CellW_A16"	0	54	1571	1374
1	1	7	"spr1403"	"91Mult_E12"	0	55	1134	888
1	2	7	"spr1496"	"92Mult_I12"	0	56	803	579
1	3	7	"ABC_NP"	"100Mult_M12"	0	57	2980	2756
1	4	7	"SP_0462"	"77CellW_A16"	0	58	1912	1636
1	5	7	"SP_0464"	"81CellW_E16"	0	59	1400	931
1	6	7	"fstH"	"84Mult_A4"	0	60	2993	2797
1	7	7	"comA"	"85Mult_E4"	0	61	743	566
1	8	7	"zmpB"	"86Mult_I4"	0	62	571	398
1	9	7	"spr0601"	"98Mult_M4"	0	63	606	411
1	1	8	"fstH"	"84Mult_A4"	0	64	5113	4838
1	2	8	"comA"	"85Mult_E4"	0	65	1125	864
1	3	8	"zmpB"	"86Mult_I4"	0	66	826	572
1	4	8	"spr0601"	"98Mult_M4"	0	67	1275	999
1	5	8	"celB"	"87Mult_A8"	0	68	910	637
1	6	8	"iga"	"88Mult_E8"	0	69	2865	2632
1	7	8	"glnP"	"89Mult_I8"	0	70	638	415
1	8	8	"ABC_N/P"	"90Mult_M8"	0	71	722	509
1	9	8	"spr1221"	"99Mult_A12"	0	72	1499	1283
2	1	1	"lytB"	"31CellW_N8"	0	73	4027	3819
2	2	1	"prtA"	"20CellW_B12"	0	74	17681	17475
2	3	1	"bgaA"	"43CellW_F12"	0	75	3971	3765
2	4	1	"nanA"	"46CellW_J12"	0	76	3722	3505
2	5	1	"spr1652/pfbA"	"25CellW_N12"	0	77	3122	2906
2	6	1	"nisP"	"39CellW_B16"	0	78	2536	2314
2	7	1	"spr1906"	"73CellW_F16"	0	79	2384	2154
2	8	1	"Buffer"	"Normaliz_J16"	0	80	204	-6
2	9	1	"Buffer"	"Normaliz_N16"	0	81	198	-30
2	1	2	"nisP"	"39CellW_B16"	0	82	3281	3087
2	2	2	"spr1906"	"73CellW_F16"	0	83	6575	6358
2	3	2	"psrP"	"71CellW_B4"	0	84	10236	10027
2	4	2	"pblB_nt"	"48CellW_F4"	0	85	4662	4451
2	5	2	"pblB_ct"	"49CellW_J4"	0	86	5264	5050
2	6	2	"spr0075/pfbB"	"24CellW_N4"	0	87	8627	7677
2	7	2	"pulA"	"19CellW_B8"	0	88	9651	9393
2	8	2	"hysA"	"51CellW_F8"	0	89	7635	7459
2	9	2	"spr0328"	"26CellW_J8"	0	90	5663	5468
2	1	3	"spr0075/pfbB"	"24CellW_N4"	0	91	13016	12805
2	2	3	"pulA"	"19CellW_B8"	0	92	6026	5795
2	3	3	"hysA"	"51CellW_F8"	0	93	9386	9184
2	4	3	"spr0328"	"26CellW_J8"	0	94	4907	4631
2	5	3	"lytB"	"31CellW_N8"	0	95	3179	2801
2	6	3	"prtA"	"20CellW_B12"	0	96	6629	6373
2	7	3	"bgaA"	"43CellW_F12"	0	97	3450	3018
2	8	3	"nanA"	"46CellW_J12"	0	98	3589	3373
2	9	3	"spr1652/pfbA"	"25CellW_N12"	0	99	3158	2961
2	1	4	"prtA"	"20CellW_B12"	0	100	13811	13580
2	2	4	"bgaA"	"43CellW_F12"	0	101	3800	3583
2	3	4	"nanA"	"46CellW_J12"	0	102	3732	3542
2	4	4	"spr1652/pfbA"	"25CellW_N12"	0	103	4018	3825
2	5	4	"nisP"	"39CellW_B16"	0	104	2742	2477
2	6	4	"spr1906"	"73CellW_F16"	0	105	11544	10457
2	7	4	"psrP"	"71CellW_B4"	0	106	7816	6478
2	8	4	"pblB_nt"	"48CellW_F4"	0	107	1068	487
2	9	4	"pblB_ct"	"49CellW_J4"	0	108	3119	2915
2	1	5	"spr1906"	"73CellW_F16"	0	109	2882	2651
2	2	5	"psrP"	"71CellW_B4"	0	110	8810	8537
2	3	5	"pblB_nt"	"48CellW_F4"	0	111	1220	1025
2	4	5	"pblB_ct"	"49CellW_J4"	0	112	4381	4190
2	5	5	"spr0075/pfbB"	"24CellW_N4"	0	113	9112	8802
2	6	5	"pulA"	"19CellW_B8"	0	114	9549	8091
2	7	5	"hysA"	"51CellW_F8"	0	115	8653	7569
2	8	5	"spr0328"	"26CellW_J8"	0	116	4672	4327
2	9	5	"lytB"	"31CellW_N8"	0	117	3287	3066
2	1	6	"pulA"	"19CellW_B8"	0	118	7539	7302
2	2	6	"hysA"	"51CellW_F8"	0	119	9254	7915
2	3	6	"spr0328"	"26CellW_J8"	0	120	5104	4903
2	4	6	"lytB"	"31CellW_N8"	0	121	2245	2045
2	5	6	"prtA"	"20CellW_B12"	0	122	8139	7931
2	6	6	"bgaA"	"43CellW_F12"	0	123	3282	3082
2	7	6	"nanA"	"46CellW_J12"	0	124	3400	3192
2	8	6	"spr1652/pfbA"	"25CellW_N12"	0	125	4053	3840
2	9	6	"nisP"	"39CellW_B16"	0	126	3052	2829
2	1	7	"bgaA"	"43CellW_F12"	0	127	4649	4413
2	2	7	"nanA"	"46CellW_J12"	0	128	4491	4291
2	3	7	"spr1652/pfbA"	"25CellW_N12"	0	129	4169	3978
2	4	7	"nisP"	"39CellW_B16"	0	130	3108	2905
2	5	7	"spr1906"	"73CellW_F16"	0	131	2193	1985
2	6	7	"psrP"	"71CellW_B4"	0	132	8250	7989
2	7	7	"pblB_nt"	"48CellW_F4"	0	133	4179	3877
2	8	7	"pblB_ct"	"49CellW_J4"	0	134	3474	3251
2	9	7	"spr0075/pfbB"	"24CellW_N4"	0	135	10232	10010
2	1	8	"psrP"	"71CellW_B4"	0	136	1652	1413
2	2	8	"pblB_nt"	"48CellW_F4"	0	137	1067	831
2	3	8	"pblB_ct"	"49CellW_J4"	0	138	3598	3377
2	4	8	"spr0075/pfbB"	"24CellW_N4"	0	139	8062	7820
2	5	8	"pulA"	"19CellW_B8"	0	140	5281	5029
2	6	8	"hysA"	"51CellW_F8"	0	141	10128	9881
2	7	8	"spr0328"	"26CellW_J8"	0	142	5843	5568
2	8	8	"lytB"	"31CellW_N8"	0	143	3714	3440
2	9	8	"prtA"	"20CellW_B12"	0	144	15160	14904
3	1	1	"nanB"	"58Secret_O8"	0	145	5406	5237
3	2	1	"spr1875"	"7Secret_C12"	0	146	3979	3817
3	3	1	"galU"	"21Secret_G12"	0	147	4075	3912
3	4	1	"cbpA"	"5Secret_K12"	0	148	22637	22471
3	5	1	"gsp_781"	"2Secret_O12"	0	149	24360	24182
3	6	1	"Control_1"	"C16"	0	150	1717	1545
3	7	1	"Control_2"	"G16"	0	151	435	256
3	8	1	"Buffer"	"Normaliz_K16"	0	152	168	-12
3	9	1	"Buffer"	"Normaliz_O16"	0	153	183	-28
3	1	2	"Control_1"	"C16"	0	154	1889	1732
3	2	2	"Control_2"	"G16"	0	155	377	217
3	3	2	"bloodAB"	"59Secret_C4"	0	156	3687	3525
3	4	2	"strH"	"32Secret_G4"	0	157	2618	2461
3	5	2	"lysM"	"50Secret_K4"	0	158	2929	2773
3	6	2	"lytB"	"63Secret_O4"	0	159	2808	2648
3	7	2	"phtE"	"45Secret_C8"	0	160	2810	2645
3	8	2	"spr0931"	"36Secret_G8"	0	161	2250	2082
3	9	2	"lytC"	"56Secret_K8"	0	162	4496	4287
3	1	3	"lytB"	"63Secret_O4"	0	163	2751	2589
3	2	3	"phtE"	"45Secret_C8"	0	164	2993	2831
3	3	3	"spr0931"	"36Secret_G8"	0	165	2136	1972
3	4	3	"lytC"	"56Secret_K8"	0	166	4010	3850
3	5	3	"nanB"	"58Secret_O8"	0	167	4552	4398
3	6	3	"spr1875"	"7Secret_C12"	0	168	3427	3266
3	7	3	"galU"	"21Secret_G12"	0	169	3561	3393
3	8	3	"cbpA"	"5Secret_K12"	0	170	19973	19809
3	9	3	"gsp_781"	"2Secret_O12"	0	171	20993	20783
3	1	4	"spr1875"	"7Secret_C12"	0	172	4105	3944
3	2	4	"galU"	"21Secret_G12"	0	173	4091	3930
3	3	4	"cbpA"	"5Secret_K12"	0	174	21779	21621
3	4	4	"gsp_781"	"2Secret_O12"	0	175	21590	21436
3	5	4	"Control_1"	"C16"	0	176	1579	1429
3	6	4	"Control_2"	"G16"	0	177	340	187
3	7	4	"bloodAB"	"59Secret_C4"	0	178	3143	2987
3	8	4	"strH"	"32Secret_G4"	0	179	2485	2327
3	9	4	"lysM"	"50Secret_K4"	0	180	3062	2885
3	1	5	"Control_2"	"G16"	0	181	477	321
3	2	5	"bloodAB"	"59Secret_C4"	0	182	3762	3601
3	3	5	"strH"	"32Secret_G4"	0	183	2772	2615
3	4	5	"lysM"	"50Secret_K4"	0	184	2946	2796
3	5	5	"lytB"	"63Secret_O4"	0	185	2594	2442
3	6	5	"phtE"	"45Secret_C8"	0	186	2661	2508
3	7	5	"spr0931"	"36Secret_G8"	0	187	2423	2267
3	8	5	"lytC"	"56Secret_K8"	0	188	3743	3584
3	9	5	"nanB"	"58Secret_O8"	0	189	4400	4236
3	1	6	"phtE"	"45Secret_C8"	0	190	3374	3202
3	2	6	"spr0931"	"36Secret_G8"	0	191	2954	2782
3	3	6	"lytC"	"56Secret_K8"	0	192	6213	6051
3	4	6	"nanB"	"58Secret_O8"	0	193	4780	4628
3	5	6	"spr1875"	"7Secret_C12"	0	194	3515	3365
3	6	6	"galU"	"21Secret_G12"	0	195	3761	3612
3	7	6	"cbpA"	"5Secret_K12"	0	196	17724	17574
3	8	6	"gsp_781"	"2Secret_O12"	0	197	17040	16891
3	9	6	"Control_1"	"C16"	0	198	1473	1322
3	1	7	"galU"	"21Secret_G12"	0	199	4887	4710
3	2	7	"cbpA"	"5Secret_K12"	0	200	24667	24504
3	3	7	"gsp_781"	"2Secret_O12"	0	201	20330	20177
3	4	7	"Control_1"	"C16"	0	202	1719	1571
3	5	7	"Control_2"	"G16"	0	203	418	269
3	6	7	"bloodAB"	"59Secret_C4"	0	204	3394	3248
3	7	7	"strH"	"32Secret_G4"	0	205	2475	2330
3	8	7	"lysM"	"50Secret_K4"	0	206	2647	2504
3	9	7	"lytB"	"63Secret_O4"	0	207	2289	2125
3	1	8	"bloodAB"	"59Secret_C4"	0	208	6219	6002
3	2	8	"strH"	"32Secret_G4"	0	209	3934	3722
3	3	8	"lysM"	"50Secret_K4"	0	210	3996	3807
3	4	8	"lytB"	"63Secret_O4"	0	211	3096	2909
3	5	8	"phtE"	"45Secret_C8"	0	212	3320	3136
3	6	8	"spr0931"	"36Secret_G8"	0	213	2960	2778
3	7	8	"lytC"	"56Secret_K8"	0	214	4154	3977
3	8	8	"nanB"	"58Secret_O8"	0	215	4236	4055
3	9	8	"spr1875"	"7Secret_C12"	0	216	3691	3490
4	1	1	"Control_10"	"P8"	-50	217	210	-38
4	2	1	"Control_11"	"D12"	-50	218	216	-4
4	3	1	"Control_12"	"H12"	-50	219	5704	5499
4	4	1	"Buffer"	"Normaliz_L12"	-50	220	180	3
4	5	1	"Buffer"	"Normaliz_P12"	-50	221	414	251
4	6	1	"Control+"	"Rango0.2_D16"	0	222	9470	9295
4	7	1	"Control+"	"Rango0.1_H16"	-50	223	1217	1057
4	8	1	"Buffer"	"Normaliz_L16"	-50	224	1552	1429
4	9	1	"Buffer"	"Normaliz_P16"	0	225	1009	900
4	1	2	"Control+"	"Rango0.2_D16"	0	226	17840	17591
4	2	2	"Control+"	"Rango0.1_H16"	-50	227	3932	-14
4	3	2	"Control_3"	"D4"	-50	228	7689	2969
4	4	2	"Control_4"	"H4"	-50	229	1056	885
4	5	2	"Control_5"	"L4"	-50	230	173	8
4	6	2	"Control_6"	"P4"	-50	231	170	-94
4	7	2	"Control_7"	"D8"	-50	232	341	29
4	8	2	"Control_8"	"H8"	0	233	6720	4896
4	9	2	"Control_9"	"L8"	-50	234	154	15
4	1	3	"Control_6"	"P4"	-50	235	230	-11
4	2	3	"Control_7"	"D8"	-50	236	468	237
4	3	3	"Control_8"	"H8"	-50	237	5946	5698
4	4	3	"Control_9"	"L8"	-50	238	185	-90
4	5	3	"Control_10"	"P8"	-50	239	180	-7
4	6	3	"Control_11"	"D12"	-50	240	227	0
4	7	3	"Control_12"	"H12"	-50	241	391	130
4	8	3	"Buffer"	"Normaliz_L12"	-50	242	238	18
4	9	3	"Buffer"	"Normaliz_P12"	-50	243	158	27
4	1	4	"Control_11"	"D12"	-50	244	236	-5
4	2	4	"Control_12"	"H12"	-50	245	271	40
4	3	4	"Buffer"	"Normaliz_L12"	-50	246	327	96
4	4	4	"Buffer"	"Normaliz_P12"	-50	247	2049	1339
4	5	4	"Control+"	"Rango0.2_D16"	-50	248	11031	10342
4	6	4	"Control+"	"Rango0.1_H16"	-50	249	1731	1372
4	7	4	"Control_3"	"D4"	-50	250	6548	4626
4	8	4	"Control_4"	"H4"	-50	251	1727	1526
4	9	4	"Control_5"	"L4"	-50	252	161	19
4	1	5	"Control+"	"Rango0.1_H16"	0	253	840	596
4	2	5	"Control_3"	"D4"	-50	254	9637	9257
4	3	5	"Control_4"	"H4"	-50	255	3489	2112
4	4	5	"Control_5"	"L4"	-50	256	240	34
4	5	5	"Control_6"	"P4"	-50	257	193	-16
4	6	5	"Control_7"	"D8"	-50	258	236	-30
4	7	5	"Control_8"	"H8"	-50	259	8129	7474
4	8	5	"Control_9"	"L8"	-50	260	228	31
4	9	5	"Control_10"	"P8"	-50	261	192	30
4	1	6	"Control_7"	"D8"	0	262	432	193
4	2	6	"Control_8"	"H8"	-50	263	3044	2790
4	3	6	"Control_9"	"L8"	-50	264	213	-57
4	4	6	"Control_10"	"P8"	-50	265	233	26
4	5	6	"Control_11"	"D12"	-50	266	257	29
4	6	6	"Control_12"	"H12"	0	267	8897	8392
4	7	6	"Buffer"	"Normaliz_L12"	-50	268	283	2
4	8	6	"Buffer"	"Normaliz_P12"	-50	269	247	60
4	9	6	"Control+"	"Rango0.2_D16"	0	270	12328	12161
4	1	7	"Control_12"	"H12"	-50	271	282	40
4	2	7	"Buffer"	"Normaliz_L12"	-50	272	405	156
4	3	7	"Buffer"	"Normaliz_P12"	-50	273	10680	10415
4	4	7	"Control+"	"Rango0.2_D16"	-50	274	13053	12516
4	5	7	"Control+"	"Rango0.1_H16"	-50	275	1893	917
4	6	7	"Control_3"	"D4"	-50	276	5262	2384
4	7	7	"Control_4"	"H4"	-50	277	1665	1265
4	8	7	"Control_5"	"L4"	0	278	1080	897
4	9	7	"Control_6"	"P4"	-50	279	179	6
4	1	8	"Control_3"	"D4"	0	280	2297	2053
4	2	8	"Control_4"	"H4"	-50	281	243	-8
4	3	8	"Control_5"	"L4"	-50	282	244	-2
4	4	8	"Control_6"	"P4"	-50	283	218	-21
4	5	8	"Control_7"	"D8"	-50	284	361	125
4	6	8	"Control_8"	"H8"	-50	285	6095	5870
4	7	8	"Control_9"	"L8"	-50	286	247	4
4	8	8	"Control_10"	"P8"	-50	287	224	9
4	9	8	"Control_11"	"D12"	0	288	340	114
5	1	1	"GADPH"	"68Cyt_M7"	0	289	6876	6636
5	2	1	"abc_sbp_2"	"30Lip_A11"	0	290	5604	5404
5	3	1	"abc_sbp"	"29Lip_E11"	0	291	5800	5602
5	4	1	"spr0174"	"79Lip_I11"	0	292	3537	3330
5	5	1	"aliA"	"10Lip_M11"	0	293	3543	3329
5	6	1	"slrA"	"17Lip_A15"	0	294	4721	4495
5	7	1	"spr0747"	"37Lip_E15"	0	295	8121	7860
5	8	1	"Buffer"	"Normaliz_I15"	0	296	250	-50
5	9	1	"Buffer"	"Normaliz_M15"	0	297	296	-90
5	1	2	"slrA"	"17Lip_A15"	0	298	4623	4381
5	2	2	"spr0747"	"37Lip_E15"	0	299	5149	4921
5	3	2	"spxB"	"13Cyt_A3"	0	300	13451	13246
5	4	2	"clpP"	"66Cyt_E3"	0	301	6127	5934
5	5	2	"pavA"	"69Cyt_I3"	0	302	4272	4072
5	6	2	"eno"	"14Cyt_M3"	0	303	9220	9011
5	7	2	"PppA"	"70Cyt_A7"	0	304	5834	5593
5	8	2	"ply"	"11Cyt_E7"	0	305	20868	20667
5	9	2	"lytA"	"12Cyt_I7"	0	306	26027	25778
5	1	3	"eno"	"14Cyt_M3"	0	307	9737	9475
5	2	3	"PppA"	"70Cyt_A7"	0	308	5645	481
5	3	3	"ply"	"11Cyt_E7"	0	309	13634	13310
5	4	3	"lytA"	"12Cyt_I7"	0	310	22660	22438
5	5	3	"GADPH"	"68Cyt_M7"	0	311	6197	5972
5	6	3	"abc_sbp_2"	"30Lip_A11"	0	312	5209	4991
5	7	3	"abc_sbp"	"29Lip_E11"	0	313	5108	4895
5	8	3	"spr0174"	"79Lip_I11"	0	314	2949	2747
5	9	3	"aliA"	"10Lip_M11"	0	315	3461	3226
5	1	4	"abc_sbp_2"	"30Lip_A11"	0	316	6020	5760
5	2	4	"abc_sbp"	"29Lip_E11"	0	317	4151	3859
5	3	4	"spr0174"	"79Lip_I11"	0	318	2931	2715
5	4	4	"aliA"	"10Lip_M11"	0	319	3309	3090
5	5	4	"slrA"	"17Lip_A15"	0	320	3856	3630
5	6	4	"spr0747"	"37Lip_E15"	0	321	4848	4514
5	7	4	"spxB"	"13Cyt_A3"	0	322	7235	6805
5	8	4	"clpP"	"66Cyt_E3"	0	323	6066	5844
5	9	4	"pavA"	"69Cyt_I3"	0	324	5168	4910
5	1	5	"spr0747"	"37Lip_E15"	0	325	3778	3580
5	2	5	"spxB"	"13Cyt_A3"	0	326	9126	8892
5	3	5	"clpP"	"66Cyt_E3"	0	327	11721	11515
5	4	5	"pavA"	"69Cyt_I3"	0	328	4435	4203
5	5	5	"eno"	"14Cyt_M3"	0	329	7525	7255
5	6	5	"PppA"	"70Cyt_A7"	0	330	8580	7738
5	7	5	"ply"	"11Cyt_E7"	0	331	14392	13851
5	8	5	"lytA"	"12Cyt_I7"	0	332	20976	20730
5	9	5	"GADPH"	"68Cyt_M7"	0	333	6998	6681
5	1	6	"PppA"	"70Cyt_A7"	0	334	1240	1151
5	2	6	"ply"	"11Cyt_E7"	0	335	4406	4259
5	3	6	"lytA"	"12Cyt_I7"	0	336	7244	7104
5	4	6	"GADPH"	"68Cyt_M7"	0	337	3627	3442
5	5	6	"abc_sbp_2"	"30Lip_A11"	0	338	4111	3877
5	6	6	"abc_sbp"	"29Lip_E11"	0	339	3262	3000
5	7	6	"spr0174"	"79Lip_I11"	0	340	3694	3434
5	8	6	"aliA"	"10Lip_M11"	0	341	2861	2630
5	9	6	"slrA"	"17Lip_A15"	0	342	4157	3858
5	1	7	"abc_sbp"	"29Lip_E11"	0	343	221	159
5	2	7	"spr0174"	"79Lip_I11"	0	344	208	139
5	3	7	"aliA"	"10Lip_M11"	0	345	327	255
5	4	7	"slrA"	"17Lip_A15"	0	346	705	593
5	5	7	"spr0747"	"37Lip_E15"	0	347	1122	988
5	6	7	"spxB"	"13Cyt_A3"	0	348	1324	1199
5	7	7	"clpP"	"66Cyt_E3"	0	349	1462	1330
5	8	7	"pavA"	"69Cyt_I3"	0	350	1270	1175
5	9	7	"eno"	"14Cyt_M3"	0	351	2802	2689
5	1	8	"spxB"	"13Cyt_A3"	0	352	125	70
5	2	8	"clpP"	"66Cyt_E3"	0	353	127	72
5	3	8	"pavA"	"69Cyt_I3"	0	354	131	74
5	4	8	"eno"	"14Cyt_M3"	0	355	360	297
5	5	8	"PppA"	"70Cyt_A7"	0	356	232	168
5	6	8	"ply"	"11Cyt_E7"	0	357	1059	998
5	7	8	"lytA"	"12Cyt_I7"	0	358	1345	1283
5	8	8	"GADPH"	"68Cyt_M7"	0	359	275	212
5	9	8	"abc_sbp_2"	"30Lip_A11"	0	360	247	182
6	1	1	"psaA"	"6Lip_N7"	0	361	13505	13220
6	2	1	"ABC_SBP"	"57Lip_B11"	0	362	14895	14612
6	3	1	"ABC_SBP"	"52Lip_F11"	-50	363	1537	1253
6	4	1	"piuA"	"18Lip_J11"	-50	364	160	-117
6	5	1	"amiA"	"3Lip_N11"	0	365	4956	4712
6	6	1	"msmE"	"78Lip_B15"	0	366	4651	4386
6	7	1	"MalX"	"22Lip_F15"	0	367	6939	6681
6	8	1	"Buffer"	"Normaliz_J15"	0	368	209	-52
6	9	1	"Buffer"	"Normaliz_N15"	0	369	203	-56
6	1	2	"msmE"	"78Lip_B15"	0	370	10327	10083
6	2	2	"MalX"	"22Lip_F15"	0	371	7932	7640
6	3	2	"prsA_ppmA"	"16Lip_B3"	0	372	6755	6532
6	4	2	"lmb"	"33Lip_F3"	0	373	5055	4860
6	5	2	"piaA"	"15Lip_J3"	0	374	24441	24245
6	6	2	"phtA"	"55Lip_N3"	0	375	8254	8014
6	7	2	"glnH"	"28Lip_B7"	0	376	5683	5039
6	8	2	"pstS"	"80Lip_F7"	0	377	1792	1643
6	9	2	"aliB"	"1Lip_J7"	0	378	1925	1754
6	1	3	"phtA"	"55Lip_N3"	0	379	12258	12018
6	2	3	"glnH"	"28Lip_B7"	0	380	6244	5992
6	3	3	"pstS"	"80Lip_F7"	0	381	6668	6402
6	4	3	"aliB"	"1Lip_J7"	0	382	3457	3201
6	5	3	"psaA"	"6Lip_N7"	0	383	9966	9737
6	6	3	"ABC_SBP"	"57Lip_B11"	0	384	8649	8461
6	7	3	"ABC_SBP"	"52Lip_F11"	0	385	2405	2247
6	8	3	"piuA"	"18Lip_J11"	0	386	3800	3683
6	9	3	"amiA"	"3Lip_N11"	0	387	1615	1473
6	1	4	"ABC_SBP"	"57Lip_B11"	0	388	15174	14887
6	2	4	"ABC_SBP"	"52Lip_F11"	0	389	3355	3111
6	3	4	"piuA"	"18Lip_J11"	0	390	11122	10892
6	4	4	"amiA"	"3Lip_N11"	0	391	3842	3590
6	5	4	"msmE"	"78Lip_B15"	0	392	7661	7408
6	6	4	"MalX"	"22Lip_F15"	0	393	4911	4660
6	7	4	"prsA_ppmA"	"16Lip_B3"	0	394	2733	2509
6	8	4	"lmb"	"33Lip_F3"	0	395	1735	1632
6	9	4	"piaA"	"15Lip_J3"	0	396	5949	5845
6	1	5	"MalX"	"22Lip_F15"	0	397	8151	7832
6	2	5	"prsA_ppmA"	"16Lip_B3"	0	398	7871	7578
6	3	5	"lmb"	"33Lip_F3"	0	399	5232	5005
6	4	5	"piaA"	"15Lip_J3"	0	400	23178	22956
6	5	5	"phtA"	"55Lip_N3"	0	401	8652	8426
6	6	5	"glnH"	"28Lip_B7"	0	402	3486	3150
6	7	5	"pstS"	"80Lip_F7"	0	403	2155	1819
6	8	5	"aliB"	"1Lip_J7"	0	404	596	494
6	9	5	"psaA"	"6Lip_N7"	0	405	1215	1133
6	1	6	"glnH"	"28Lip_B7"	0	406	8456	8150
6	2	6	"pstS"	"80Lip_F7"	0	407	6693	6465
6	3	6	"aliB"	"1Lip_J7"	0	408	3280	3079
6	4	6	"psaA"	"6Lip_N7"	0	409	7940	7745
6	5	6	"ABC_SBP"	"57Lip_B11"	0	410	5839	5618
6	6	6	"ABC_SBP"	"52Lip_F11"	0	411	1904	1747
6	7	6	"piuA"	"18Lip_J11"	0	412	2020	1924
6	8	6	"amiA"	"3Lip_N11"	0	413	394	313
6	9	6	"msmE"	"78Lip_B15"	0	414	552	478
6	1	7	"ABC_SBP"	"52Lip_F11"	0	415	2529	2348
6	2	7	"piuA"	"18Lip_J11"	0	416	3979	3850
6	3	7	"amiA"	"3Lip_N11"	0	417	1483	1366
6	4	7	"msmE"	"78Lip_B15"	0	418	1746	1602
6	5	7	"MalX"	"22Lip_F15"	0	419	1446	1310
6	6	7	"prsA_ppmA"	"16Lip_B3"	0	420	437	358
6	7	7	"lmb"	"33Lip_F3"	0	421	374	304
6	8	7	"piaA"	"15Lip_J3"	0	422	1721	1656
6	9	7	"phtA"	"55Lip_N3"	0	423	426	358
6	1	8	"prsA_ppmA"	"16Lip_B3"	0	424	315	236
6	2	8	"lmb"	"33Lip_F3"	0	425	356	284
6	3	8	"piaA"	"15Lip_J3"	0	426	1859	1789
6	4	8	"phtA"	"55Lip_N3"	0	427	496	424
6	5	8	"glnH"	"28Lip_B7"	0	428	358	289
6	6	8	"pstS"	"80Lip_F7"	0	429	135	70
6	7	8	"aliB"	"1Lip_J7"	0	430	100	40
6	8	8	"psaA"	"6Lip_N7"	0	431	237	176
6	9	8	"ABC_SBP"	"57Lip_B11"	0	432	262	198
7	1	1	"cbpF"	"74N_term_wCS_O7"	0	433	8908	8627
7	2	1	"spr0693"	"34N_term_C11"	0	434	10450	10143
7	3	1	"ezrA"	"75N_term_G11"	0	435	4423	4122
7	4	1	"pepXP"	"72N_term_K11"	0	436	4202	3955
7	5	1	"phtD"	"44N_term_O11"	0	437	6582	6341
7	6	1	"phpA"	"27N_term_C15"	0	438	11805	11561
7	7	1	"srtA"	"64N_term_wCS_G15"	0	439	6199	5950
7	8	1	"Buffer"	"Normaliz_K15"	0	440	229	-23
7	9	1	"Buffer"	"Normaliz_O15"	0	441	249	-16
7	1	2	"phpA"	"27N_term_C15"	0	442	11318	11057
7	2	2	"srtA"	"64N_term_wCS_G15"	0	443	6534	3623
7	3	2	"adcA"	"23Lip_C3"	0	444	3686	1423
7	4	2	"sp_2093"	"76N_term_G3"	0	445	2682	2134
7	5	2	"comB"	"54N_term_K3"	0	446	3616	2208
7	6	2	"pspA"	"4N_term_O3"	0	447	4959	2433
7	7	2	"pbpX"	"41N_term_C7"	0	448	4876	2434
7	8	2	"pbpA"	"9N_term_G7"	0	449	3018	2721
7	9	2	"spr0334"	"42Cyt_TMH_K7"	0	450	5262	4995
7	1	3	"pspA"	"4N_term_O3"	0	451	7327	7074
7	2	3	"pbpX"	"41N_term_C7"	0	452	4610	2374
7	3	3	"pbpA"	"9N_term_G7"	0	453	3258	1517
7	4	3	"spr0334"	"42Cyt_TMH_K7"	0	454	4515	2310
7	5	3	"cbpF"	"74N_term_wCS_O7"	0	455	4709	1865
7	6	3	"spr0693"	"34N_term_C11"	0	456	7311	5800
7	7	3	"ezrA"	"75N_term_G11"	0	457	3871	966
7	8	3	"pepXP"	"72N_term_K11"	0	458	3896	3628
7	9	3	"phtD"	"44N_term_O11"	0	459	3512	3275
7	1	4	"spr0693"	"34N_term_C11"	0	460	8594	8335
7	2	4	"ezrA"	"75N_term_G11"	0	461	2717	2416
7	3	4	"pepXP"	"72N_term_K11"	0	462	4259	4037
7	4	4	"phtD"	"44N_term_O11"	0	463	5849	5255
7	5	4	"phpA"	"27N_term_C15"	0	464	11484	11245
7	6	4	"srtA"	"64N_term_wCS_G15"	0	465	6478	5372
7	7	4	"adcA"	"23Lip_C3"	0	466	5148	2353
7	8	4	"sp_2093"	"76N_term_G3"	0	467	2252	2022
7	9	4	"comB"	"54N_term_K3"	0	468	3243	3009
7	1	5	"srtA"	"64N_term_wCS_G15"	0	469	3946	3689
7	2	5	"adcA"	"23Lip_C3"	0	470	3223	2810
7	3	5	"sp_2093"	"76N_term_G3"	0	471	1784	1553
7	4	5	"comB"	"54N_term_K3"	0	472	4850	4148
7	5	5	"pspA"	"4N_term_O3"	0	473	5834	5286
7	6	5	"pbpX"	"41N_term_C7"	0	474	4201	2148
7	7	5	"pbpA"	"9N_term_G7"	0	475	3360	635
7	8	5	"spr0334"	"42Cyt_TMH_K7"	0	476	4330	3277
7	9	5	"cbpF"	"74N_term_wCS_O7"	0	477	7729	7463
7	1	6	"pbpX"	"41N_term_C7"	0	478	3244	3042
7	2	6	"pbpA"	"9N_term_G7"	0	479	2010	875
7	3	6	"spr0334"	"42Cyt_TMH_K7"	0	480	3380	2803
7	4	6	"cbpF"	"74N_term_wCS_O7"	0	481	2965	1237
7	5	6	"spr0693"	"34N_term_C11"	0	482	5717	4349
7	6	6	"ezrA"	"75N_term_G11"	0	483	2582	2299
7	7	6	"pepXP"	"72N_term_K11"	0	484	3441	3206
7	8	6	"phtD"	"44N_term_O11"	0	485	3529	3329
7	9	6	"phpA"	"27N_term_C15"	0	486	10764	10510
7	1	7	"ezrA"	"75N_term_G11"	0	487	849	747
7	2	7	"pepXP"	"72N_term_K11"	0	488	1034	892
7	3	7	"phtD"	"44N_term_O11"	0	489	1196	923
7	4	7	"phpA"	"27N_term_C15"	0	490	3992	2934
7	5	7	"srtA"	"64N_term_wCS_G15"	0	491	1815	1395
7	6	7	"adcA"	"23Lip_C3"	0	492	1343	1155
7	7	7	"sp_2093"	"76N_term_G3"	0	493	809	654
7	8	7	"comB"	"54N_term_K3"	0	494	1232	1076
7	9	7	"pspA"	"4N_term_O3"	0	495	3092	2936
7	1	8	"adcA"	"23Lip_C3"	0	496	167	94
7	2	8	"sp_2093"	"76N_term_G3"	0	497	208	132
7	3	8	"comB"	"54N_term_K3"	0	498	307	235
7	4	8	"pspA"	"4N_term_O3"	0	499	602	528
7	5	8	"pbpX"	"41N_term_C7"	0	500	470	394
7	6	8	"pbpA"	"9N_term_G7"	0	501	196	118
7	7	8	"spr0334"	"42Cyt_TMH_K7"	0	502	478	401
7	8	8	"cbpF"	"74N_term_wCS_O7"	0	503	264	187
7	9	8	"spr0693"	"34N_term_C11"	0	504	913	832
8	1	1	"pbp1b"	"47Cyt_TMH_P7"	-50	505	3952	3778
8	2	1	"pcpA"	"62N_term_wCS_D11"	-50	506	4843	4683
8	3	1	"sphtra"	"8N_term_H11"	-50	507	5040	4904
8	4	1	"cps4C"	"97Mult_L11"	-50	508	4326	4213
8	5	1	"rrgB"	"95Mult_P11"	-50	509	2544	2446
8	6	1	"TMP"	"96Mult_D15"	-50	510	1227	1151
8	7	1	"LambdaSa04"	"94Mult_H15"	-50	511	579	515
8	8	1	"Buffer"	"Normaliz_L15"	-50	512	126	68
8	9	1	"Buffer"	"Normaliz_P15"	-50	513	56	-4
8	1	2	"TMP"	"96Mult_D15"	-50	514	1869	1652
8	2	2	"LambdaSa04"	"94Mult_H15"	-50	515	5033	1661
8	3	2	"potD"	"65N_term_D3"	-50	516	3624	-194
8	4	2	"pgdA"	"40N_term_H3"	-50	517	3398	38
8	5	2	"spr1370"	"38Cyt_TMH_L3"	-50	518	3181	2326
8	6	2	"spr1418"	"82N_term_P3"	-50	519	2869	2614
8	7	2	"stkP"	"67Cyt_TMH_D7"	-50	520	2124	1879
8	8	2	"spr1584"	"83N_term_H7"	-50	521	1472	1350
8	9	2	"pbp2A"	"53N_term_L7"	-50	522	1544	1476
8	1	3	"spr1418"	"82N_term_P3"	-50	523	6923	6697
8	2	3	"stkP"	"67Cyt_TMH_D7"	-50	524	4813	2701
8	3	3	"spr1584"	"83N_term_H7"	-50	525	4159	2116
8	4	3	"pbp2A"	"53N_term_L7"	-50	526	3714	2130
8	5	3	"pbp1b"	"47Cyt_TMH_P7"	-50	527	1874	1336
8	6	3	"pcpA"	"62N_term_wCS_D11"	-50	528	2269	1848
8	7	3	"sphtra"	"8N_term_H11"	-50	529	2515	1025
8	8	3	"cps4C"	"97Mult_L11"	-50	530	1503	1062
8	9	3	"rrgB"	"95Mult_P11"	-50	531	476	334
8	1	4	"pcpA"	"62N_term_wCS_D11"	-50	532	1794	1542
8	2	4	"sphtra"	"8N_term_H11"	-50	533	6375	1988
8	3	4	"cps4C"	"97Mult_L11"	-50	534	4130	2650
8	4	4	"rrgB"	"95Mult_P11"	-50	535	2008	1792
8	5	4	"TMP"	"96Mult_D15"	-50	536	2679	2438
8	6	4	"LambdaSa04"	"94Mult_H15"	-50	537	1646	1166
8	7	4	"potD"	"65N_term_D3"	-50	538	2419	758
8	8	4	"pgdA"	"40N_term_H3"	-50	539	1413	419
8	9	4	"spr1370"	"38Cyt_TMH_L3"	-50	540	323	203
8	1	5	"LambdaSa04"	"94Mult_H15"	-50	541	6591	6336
8	2	5	"potD"	"65N_term_D3"	-50	542	5549	448
8	3	5	"pgdA"	"40N_term_H3"	-50	543	4257	751
8	4	5	"spr1370"	"38Cyt_TMH_L3"	-50	544	2989	2606
8	5	5	"spr1418"	"82N_term_P3"	-50	545	2973	2740
8	6	5	"stkP"	"67Cyt_TMH_D7"	-50	546	2205	1783
8	7	5	"spr1584"	"83N_term_H7"	-50	547	1427	1062
8	8	5	"pbp2A"	"53N_term_L7"	-50	548	1094	854
8	9	5	"pbp1b"	"47Cyt_TMH_P7"	-50	549	382	304
8	1	6	"stkP"	"67Cyt_TMH_D7"	-50	550	4957	4768
8	2	6	"spr1584"	"83N_term_H7"	-50	551	3489	-6
8	3	6	"pbp2A"	"53N_term_L7"	-50	552	2542	1316
8	4	6	"pbp1b"	"47Cyt_TMH_P7"	-50	553	737	555
8	5	6	"pcpA"	"62N_term_wCS_D11"	-50	554	644	457
8	6	6	"sphtra"	"8N_term_H11"	-50	555	1204	636
8	7	6	"cps4C"	"97Mult_L11"	-50	556	655	310
8	8	6	"rrgB"	"95Mult_P11"	-50	557	326	235
8	9	6	"TMP"	"96Mult_D15"	-50	558	139	71
8	1	7	"sphtra"	"8N_term_H11"	-50	559	441	333
8	2	7	"cps4C"	"97Mult_L11"	-50	560	1297	1129
8	3	7	"rrgB"	"95Mult_P11"	-50	561	357	252
8	4	7	"TMP"	"96Mult_D15"	-50	562	245	157
8	5	7	"LambdaSa04"	"94Mult_H15"	-50	563	381	274
8	6	7	"potD"	"65N_term_D3"	-50	564	386	147
8	7	7	"pgdA"	"40N_term_H3"	-50	565	290	89
8	8	7	"spr1370"	"38Cyt_TMH_L3"	-50	566	205	134
8	9	7	"spr1418"	"82N_term_P3"	-50	567	182	120
8	1	8	"potD"	"65N_term_D3"	-50	568	375	290
8	2	8	"pgdA"	"40N_term_H3"	-50	569	300	185
8	3	8	"spr1370"	"38Cyt_TMH_L3"	-50	570	257	165
8	4	8	"spr1418"	"82N_term_P3"	-50	571	214	133
8	5	8	"stkP"	"67Cyt_TMH_D7"	-50	572	178	96
8	6	8	"spr1584"	"83N_term_H7"	-50	573	163	83
8	7	8	"pbp2A"	"53N_term_L7"	-50	574	145	69
8	8	8	"pbp1b"	"47Cyt_TMH_P7"	-50	575	80	13
8	9	8	"pcpA"	"62N_term_wCS_D11"	-50	576	72	11
