# Supplementary material for: Data in support of proteomic analysis of pneumococcal pediatric clinical isolates to construct a protein array
Source: Data Brief. 2016 Feb 5;6:917–22. doi: 10.1016/j.dib.2016.01.057 (PMC4758182; doi:10.1016/j.dib.2016.01.057)
Supplement: Supplementary file 4 — Supplementary material [file mmc4.zip › Protein array raw data/IgG/P1_S26_IgG-Cy3.txt]

ATF	1.0
31	9    
"Type=GenePix Export 3"
"DateTime=2014/01/23 13:58:47"
"Settings=C:\Documents and Settings\Usuario\Escritorio\Datos Usuarios\Alfonso\Escaneado_23-1-14\Suero 26\S26_IgG-Cy3.gps"
"GalFile=C:\Documents and Settings\Usuario\Escritorio\Datos Usuarios\Alfonso\Gals\Gal_Alfonso.2.gal"
"PixelSize=5"
"Wavelengths=n/a	532"
"ImageFiles=n/a	C:\Documents and Settings\Usuario\Escritorio\Datos Usuarios\Alfonso\Escaneado_23-1-14\Suero 26\S26_IgG-Cy3.tif 1"
"NormalizationMethod=None"
"NormalizationFactors=n/a	1"
"JpegImage="
"StdDev=Type 1"
"RatioFormulations=W1/W2 (/532)"
"Barcode="
"BackgroundSubtraction=LocalFeature"
"ImageOrigin=0, 0"
"JpegOrigin=3370, 2230"
"Creator=GenePix Pro 4.1.1.4"
"Scanner=GenePix 4000B [92870]"
"FocusPosition=0"
"Temperature=28.92"
"LinesAveraged=1"
"Comment="
"PMTGain=n/a	400"
"ScanPower=n/a	100"
"LaserPower=n/a	3.58"
"LaserOnTime=n/a	42113"
"Filters=n/a	"
"ScanRegion=544,368,3880,1824"
"Supplier=BioRobotics"
"ArrayerSoftwareName=TAS Application Suite (MicroGrid II)"
"ArrayerSoftwareVersion=2.2.2.5"
"Block"	"Column"	"Row"	"Name"	"ID"	"Flags"	"Index"	"F532 Median"	"F532 Median - B532"
1	1	1	"ABC_N/P"	"90Mult_M8"	0	1	347	215
1	2	1	"spr1221"	"99Mult_A12"	0	2	1022	868
1	3	1	"spr1403"	"91Mult_E12"	0	3	683	536
1	4	1	"spr1496"	"92Mult_I12"	0	4	345	184
1	5	1	"ABC_NP"	"100Mult_M12"	0	5	688	538
1	6	1	"SP_0462"	"77CellW_A16"	0	6	1207	1060
1	7	1	"SP_0464"	"81CellW_E16"	0	7	534	394
1	8	1	"Buffer"	"Normaliz_I16"	0	8	134	9
1	9	1	"Buffer"	"Normaliz_M16"	0	9	130	15
1	1	2	"SP_0462"	"77CellW_A16"	0	10	1308	1159
1	2	2	"SP_0464"	"81CellW_E16"	0	11	572	385
1	3	2	"fstH"	"84Mult_A4"	0	12	2896	2505
1	4	2	"comA"	"85Mult_E4"	0	13	1100	768
1	5	2	"zmpB"	"86Mult_I4"	0	14	1070	815
1	6	2	"spr0601"	"98Mult_M4"	0	15	1329	1108
1	7	2	"celB"	"87Mult_A8"	0	16	578	382
1	8	2	"iga"	"88Mult_E8"	0	17	2260	2108
1	9	2	"glnP"	"89Mult_I8"	0	18	282	155
1	1	3	"spr0601"	"98Mult_M4"	0	19	1015	848
1	2	3	"celB"	"87Mult_A8"	0	20	449	256
1	3	3	"iga"	"88Mult_E8"	0	21	1652	1450
1	4	3	"glnP"	"89Mult_I8"	0	22	264	78
1	5	3	"ABC_N/P"	"90Mult_M8"	0	23	248	82
1	6	3	"spr1221"	"99Mult_A12"	0	24	875	703
1	7	3	"spr1403"	"91Mult_E12"	0	25	575	365
1	8	3	"spr1496"	"92Mult_I12"	0	26	334	168
1	9	3	"ABC_NP"	"100Mult_M12"	0	27	1218	1081
1	1	4	"spr1221"	"99Mult_A12"	0	28	735	591
1	2	4	"spr1403"	"91Mult_E12"	0	29	479	281
1	3	4	"spr1496"	"92Mult_I12"	0	30	342	170
1	4	4	"ABC_NP"	"100Mult_M12"	0	31	1766	1590
1	5	4	"SP_0462"	"77CellW_A16"	0	32	774	608
1	6	4	"SP_0464"	"81CellW_E16"	0	33	411	226
1	7	4	"fstH"	"84Mult_A4"	0	34	2800	2312
1	8	4	"comA"	"85Mult_E4"	0	35	708	414
1	9	4	"zmpB"	"86Mult_I4"	0	36	939	799
1	1	5	"SP_0464"	"81CellW_E16"	0	37	484	332
1	2	5	"fstH"	"84Mult_A4"	0	38	3473	3249
1	3	5	"comA"	"85Mult_E4"	0	39	615	429
1	4	5	"zmpB"	"86Mult_I4"	0	40	730	446
1	5	5	"spr0601"	"98Mult_M4"	0	41	1342	999
1	6	5	"celB"	"87Mult_A8"	0	42	754	521
1	7	5	"iga"	"88Mult_E8"	0	43	1375	1111
1	8	5	"glnP"	"89Mult_I8"	0	44	246	76
1	9	5	"ABC_N/P"	"90Mult_M8"	0	45	660	521
1	1	6	"celB"	"87Mult_A8"	0	46	531	375
1	2	6	"iga"	"88Mult_E8"	0	47	1497	1321
1	3	6	"glnP"	"89Mult_I8"	0	48	258	95
1	4	6	"ABC_N/P"	"90Mult_M8"	0	49	262	98
1	5	6	"spr1221"	"99Mult_A12"	0	50	501	321
1	6	6	"spr1403"	"91Mult_E12"	0	51	399	216
1	7	6	"spr1496"	"92Mult_I12"	0	52	244	70
1	8	6	"ABC_NP"	"100Mult_M12"	0	53	1042	881
1	9	6	"SP_0462"	"77CellW_A16"	0	54	1020	883
1	1	7	"spr1403"	"91Mult_E12"	0	55	708	550
1	2	7	"spr1496"	"92Mult_I12"	0	56	285	111
1	3	7	"ABC_NP"	"100Mult_M12"	0	57	1034	868
1	4	7	"SP_0462"	"77CellW_A16"	0	58	785	631
1	5	7	"SP_0464"	"81CellW_E16"	0	59	671	512
1	6	7	"fstH"	"84Mult_A4"	0	60	3116	2929
1	7	7	"comA"	"85Mult_E4"	0	61	520	353
1	8	7	"zmpB"	"86Mult_I4"	0	62	733	512
1	9	7	"spr0601"	"98Mult_M4"	0	63	761	626
1	1	8	"fstH"	"84Mult_A4"	0	64	3391	3244
1	2	8	"comA"	"85Mult_E4"	0	65	817	651
1	3	8	"zmpB"	"86Mult_I4"	0	66	1147	979
1	4	8	"spr0601"	"98Mult_M4"	0	67	1295	1131
1	5	8	"celB"	"87Mult_A8"	0	68	327	184
1	6	8	"iga"	"88Mult_E8"	0	69	1792	1650
1	7	8	"glnP"	"89Mult_I8"	0	70	242	114
1	8	8	"ABC_N/P"	"90Mult_M8"	0	71	260	136
1	9	8	"spr1221"	"99Mult_A12"	0	72	426	312
2	1	1	"lytB"	"31CellW_N8"	0	73	2885	2756
2	2	1	"prtA"	"20CellW_B12"	0	74	4641	4500
2	3	1	"bgaA"	"43CellW_F12"	0	75	3767	3631
2	4	1	"nanA"	"46CellW_J12"	0	76	3568	3437
2	5	1	"spr1652/pfbA"	"25CellW_N12"	0	77	2697	2568
2	6	1	"nisP"	"39CellW_B16"	0	78	1243	1095
2	7	1	"spr1906"	"73CellW_F16"	0	79	1133	989
2	8	1	"Buffer"	"Normaliz_J16"	-50	80	130	16
2	9	1	"Buffer"	"Normaliz_N16"	0	81	149	42
2	1	2	"nisP"	"39CellW_B16"	0	82	3005	2873
2	2	2	"spr1906"	"73CellW_F16"	0	83	1408	1255
2	3	2	"psrP"	"71CellW_B4"	0	84	1178	1027
2	4	2	"pblB_nt"	"48CellW_F4"	0	85	859	707
2	5	2	"pblB_ct"	"49CellW_J4"	0	86	2089	1936
2	6	2	"spr0075/pfbB"	"24CellW_N4"	0	87	11127	10947
2	7	2	"pulA"	"19CellW_B8"	0	88	2080	1905
2	8	2	"hysA"	"51CellW_F8"	0	89	22817	22678
2	9	2	"spr0328"	"26CellW_J8"	0	90	3715	3585
2	1	3	"spr0075/pfbB"	"24CellW_N4"	0	91	11655	11523
2	2	3	"pulA"	"19CellW_B8"	0	92	1522	1372
2	3	3	"hysA"	"51CellW_F8"	0	93	24371	24226
2	4	3	"spr0328"	"26CellW_J8"	0	94	3236	3086
2	5	3	"lytB"	"31CellW_N8"	0	95	2054	1899
2	6	3	"prtA"	"20CellW_B12"	0	96	3966	3772
2	7	3	"bgaA"	"43CellW_F12"	0	97	2289	2062
2	8	3	"nanA"	"46CellW_J12"	0	98	3349	3163
2	9	3	"spr1652/pfbA"	"25CellW_N12"	0	99	2731	2594
2	1	4	"prtA"	"20CellW_B12"	0	100	4036	3904
2	2	4	"bgaA"	"43CellW_F12"	0	101	3351	3203
2	3	4	"nanA"	"46CellW_J12"	0	102	3376	3229
2	4	4	"spr1652/pfbA"	"25CellW_N12"	0	103	2343	2188
2	5	4	"nisP"	"39CellW_B16"	0	104	2672	2512
2	6	4	"spr1906"	"73CellW_F16"	0	105	1501	1303
2	7	4	"psrP"	"71CellW_B4"	-50	106	13883	12327
2	8	4	"pblB_nt"	"48CellW_F4"	0	107	1322	572
2	9	4	"pblB_ct"	"49CellW_J4"	0	108	2271	2123
2	1	5	"spr1906"	"73CellW_F16"	0	109	1297	1166
2	2	5	"psrP"	"71CellW_B4"	0	110	1118	969
2	3	5	"pblB_nt"	"48CellW_F4"	0	111	874	724
2	4	5	"pblB_ct"	"49CellW_J4"	0	112	1904	1751
2	5	5	"spr0075/pfbB"	"24CellW_N4"	0	113	12013	11835
2	6	5	"pulA"	"19CellW_B8"	0	114	2228	2014
2	7	5	"hysA"	"51CellW_F8"	0	115	18176	17895
2	8	5	"spr0328"	"26CellW_J8"	0	116	3247	2990
2	9	5	"lytB"	"31CellW_N8"	0	117	2030	1881
2	1	6	"pulA"	"19CellW_B8"	0	118	1872	1739
2	2	6	"hysA"	"51CellW_F8"	0	119	24102	23962
2	3	6	"spr0328"	"26CellW_J8"	0	120	2619	2478
2	4	6	"lytB"	"31CellW_N8"	0	121	2004	1861
2	5	6	"prtA"	"20CellW_B12"	0	122	4115	3946
2	6	6	"bgaA"	"43CellW_F12"	0	123	2592	2380
2	7	6	"nanA"	"46CellW_J12"	0	124	2636	2443
2	8	6	"spr1652/pfbA"	"25CellW_N12"	0	125	2916	2744
2	9	6	"nisP"	"39CellW_B16"	0	126	2730	2591
2	1	7	"bgaA"	"43CellW_F12"	0	127	2299	2166
2	2	7	"nanA"	"46CellW_J12"	0	128	3675	3528
2	3	7	"spr1652/pfbA"	"25CellW_N12"	0	129	2404	2256
2	4	7	"nisP"	"39CellW_B16"	0	130	2848	2699
2	5	7	"spr1906"	"73CellW_F16"	0	131	1186	1017
2	6	7	"psrP"	"71CellW_B4"	-50	132	13598	12674
2	7	7	"pblB_nt"	"48CellW_F4"	0	133	1552	22
2	8	7	"pblB_ct"	"49CellW_J4"	0	134	2119	1949
2	9	7	"spr0075/pfbB"	"24CellW_N4"	0	135	11767	11636
2	1	8	"psrP"	"71CellW_B4"	0	136	2617	2494
2	2	8	"pblB_nt"	"48CellW_F4"	0	137	1111	969
2	3	8	"pblB_ct"	"49CellW_J4"	0	138	2322	2181
2	4	8	"spr0075/pfbB"	"24CellW_N4"	0	139	10498	10360
2	5	8	"pulA"	"19CellW_B8"	0	140	1712	1569
2	6	8	"hysA"	"51CellW_F8"	0	141	20007	19856
2	7	8	"spr0328"	"26CellW_J8"	0	142	2622	2471
2	8	8	"lytB"	"31CellW_N8"	0	143	2252	2120
2	9	8	"prtA"	"20CellW_B12"	0	144	4103	3982
3	1	1	"nanB"	"58Secret_O8"	0	145	5332	5231
3	2	1	"spr1875"	"7Secret_C12"	0	146	4705	4596
3	3	1	"galU"	"21Secret_G12"	0	147	5244	5125
3	4	1	"cbpA"	"5Secret_K12"	0	148	2750	2629
3	5	1	"gsp_781"	"2Secret_O12"	0	149	4292	4167
3	6	1	"Control_1"	"C16"	0	150	9376	9254
3	7	1	"Control_2"	"G16"	0	151	201	83
3	8	1	"Buffer"	"Normaliz_K16"	-50	152	133	13
3	9	1	"Buffer"	"Normaliz_O16"	-50	153	135	13
3	1	2	"Control_1"	"C16"	0	154	5270	5166
3	2	2	"Control_2"	"G16"	-50	155	122	11
3	3	2	"bloodAB"	"59Secret_C4"	0	156	4182	4064
3	4	2	"strH"	"32Secret_G4"	0	157	2323	2199
3	5	2	"lysM"	"50Secret_K4"	0	158	4185	4054
3	6	2	"lytB"	"63Secret_O4"	0	159	3406	3276
3	7	2	"phtE"	"45Secret_C8"	0	160	5201	5074
3	8	2	"spr0931"	"36Secret_G8"	0	161	5694	5564
3	9	2	"lytC"	"56Secret_K8"	0	162	6755	6628
3	1	3	"lytB"	"63Secret_O4"	0	163	2761	2654
3	2	3	"phtE"	"45Secret_C8"	0	164	3943	3828
3	3	3	"spr0931"	"36Secret_G8"	0	165	4190	4069
3	4	3	"lytC"	"56Secret_K8"	0	166	5741	5616
3	5	3	"nanB"	"58Secret_O8"	0	167	8709	8579
3	6	3	"spr1875"	"7Secret_C12"	0	168	6575	6446
3	7	3	"galU"	"21Secret_G12"	0	169	6570	6442
3	8	3	"cbpA"	"5Secret_K12"	0	170	3026	2897
3	9	3	"gsp_781"	"2Secret_O12"	0	171	4083	3959
3	1	4	"spr1875"	"7Secret_C12"	0	172	5623	5511
3	2	4	"galU"	"21Secret_G12"	0	173	5480	5361
3	3	4	"cbpA"	"5Secret_K12"	0	174	3034	2911
3	4	4	"gsp_781"	"2Secret_O12"	0	175	4019	3890
3	5	4	"Control_1"	"C16"	0	176	9162	9031
3	6	4	"Control_2"	"G16"	-50	177	138	9
3	7	4	"bloodAB"	"59Secret_C4"	0	178	4756	4631
3	8	4	"strH"	"32Secret_G4"	0	179	2445	2318
3	9	4	"lysM"	"50Secret_K4"	0	180	4367	4248
3	1	5	"Control_2"	"G16"	0	181	166	51
3	2	5	"bloodAB"	"59Secret_C4"	0	182	4361	4241
3	3	5	"strH"	"32Secret_G4"	0	183	2480	2357
3	4	5	"lysM"	"50Secret_K4"	0	184	4244	4119
3	5	5	"lytB"	"63Secret_O4"	0	185	3481	3351
3	6	5	"phtE"	"45Secret_C8"	0	186	4633	4509
3	7	5	"spr0931"	"36Secret_G8"	0	187	4722	4602
3	8	5	"lytC"	"56Secret_K8"	0	188	5986	5867
3	9	5	"nanB"	"58Secret_O8"	0	189	9255	9144
3	1	6	"phtE"	"45Secret_C8"	0	190	4744	4628
3	2	6	"spr0931"	"36Secret_G8"	0	191	4561	4441
3	3	6	"lytC"	"56Secret_K8"	0	192	5770	5646
3	4	6	"nanB"	"58Secret_O8"	0	193	8750	8628
3	5	6	"spr1875"	"7Secret_C12"	0	194	6017	5894
3	6	6	"galU"	"21Secret_G12"	0	195	6046	5924
3	7	6	"cbpA"	"5Secret_K12"	0	196	2918	2800
3	8	6	"gsp_781"	"2Secret_O12"	0	197	3289	3177
3	9	6	"Control_1"	"C16"	0	198	7258	7152
3	1	7	"galU"	"21Secret_G12"	0	199	6319	6198
3	2	7	"cbpA"	"5Secret_K12"	0	200	3499	3376
3	3	7	"gsp_781"	"2Secret_O12"	0	201	4273	4148
3	4	7	"Control_1"	"C16"	0	202	12368	12245
3	5	7	"Control_2"	"G16"	0	203	206	88
3	6	7	"bloodAB"	"59Secret_C4"	0	204	4538	4421
3	7	7	"strH"	"32Secret_G4"	0	205	2289	2174
3	8	7	"lysM"	"50Secret_K4"	0	206	3833	3723
3	9	7	"lytB"	"63Secret_O4"	0	207	3068	2959
3	1	8	"bloodAB"	"59Secret_C4"	0	208	5569	5446
3	2	8	"strH"	"32Secret_G4"	0	209	3262	3136
3	3	8	"lysM"	"50Secret_K4"	0	210	4267	4145
3	4	8	"lytB"	"63Secret_O4"	0	211	3516	3398
3	5	8	"phtE"	"45Secret_C8"	0	212	4762	4647
3	6	8	"spr0931"	"36Secret_G8"	0	213	5002	4890
3	7	8	"lytC"	"56Secret_K8"	0	214	5632	5525
3	8	8	"nanB"	"58Secret_O8"	0	215	8131	8027
3	9	8	"spr1875"	"7Secret_C12"	0	216	6596	6492
4	1	1	"Control_10"	"P8"	-50	217	115	-6
4	2	1	"Control_11"	"D12"	0	218	516	387
4	3	1	"Control_12"	"H12"	-50	219	119	-4
4	4	1	"Buffer"	"Normaliz_L12"	-50	220	118	-2
4	5	1	"Buffer"	"Normaliz_P12"	-50	221	124	-3
4	6	1	"Control+"	"Rango0.2_D16"	0	222	6558	6428
4	7	1	"Control+"	"Rango0.1_H16"	-50	223	124	8
4	8	1	"Buffer"	"Normaliz_L16"	-50	224	111	11
4	9	1	"Buffer"	"Normaliz_P16"	-50	225	101	9
4	1	2	"Control+"	"Rango0.2_D16"	0	226	5923	5777
4	2	2	"Control+"	"Rango0.1_H16"	-50	227	132	11
4	3	2	"Control_3"	"D4"	-50	228	114	-2
4	4	2	"Control_4"	"H4"	-50	229	112	-3
4	5	2	"Control_5"	"L4"	-50	230	115	-6
4	6	2	"Control_6"	"P4"	-50	231	122	-14
4	7	2	"Control_7"	"D8"	0	232	542	408
4	8	2	"Control_8"	"H8"	-50	233	118	-5
4	9	2	"Control_9"	"L8"	-50	234	104	-3
4	1	3	"Control_6"	"P4"	-50	235	110	-10
4	2	3	"Control_7"	"D8"	0	236	401	281
4	3	3	"Control_8"	"H8"	-50	237	110	-2
4	4	3	"Control_9"	"L8"	-50	238	108	0
4	5	3	"Control_10"	"P8"	-50	239	106	-7
4	6	3	"Control_11"	"D12"	0	240	448	321
4	7	3	"Control_12"	"H12"	-50	241	129	-1
4	8	3	"Buffer"	"Normaliz_L12"	-50	242	128	2
4	9	3	"Buffer"	"Normaliz_P12"	-50	243	128	7
4	1	4	"Control_11"	"D12"	0	244	412	296
4	2	4	"Control_12"	"H12"	-50	245	112	-6
4	3	4	"Buffer"	"Normaliz_L12"	-50	246	105	-2
4	4	4	"Buffer"	"Normaliz_P12"	-50	247	98	-7
4	5	4	"Control+"	"Rango0.2_D16"	0	248	5244	5133
4	6	4	"Control+"	"Rango0.1_H16"	0	249	8453	8338
4	7	4	"Control_3"	"D4"	-50	250	114	-5
4	8	4	"Control_4"	"H4"	-50	251	130	1
4	9	4	"Control_5"	"L4"	-50	252	139	3
4	1	5	"Control+"	"Rango0.1_H16"	0	253	8825	8712
4	2	5	"Control_3"	"D4"	-50	254	110	3
4	3	5	"Control_4"	"H4"	-50	255	101	0
4	4	5	"Control_5"	"L4"	-50	256	97	-7
4	5	5	"Control_6"	"P4"	-50	257	106	-8
4	6	5	"Control_7"	"D8"	0	258	363	247
4	7	5	"Control_8"	"H8"	-50	259	114	-5
4	8	5	"Control_9"	"L8"	-50	260	135	0
4	9	5	"Control_10"	"P8"	-50	261	157	3
4	1	6	"Control_7"	"D8"	0	262	401	289
4	2	6	"Control_8"	"H8"	-50	263	101	-4
4	3	6	"Control_9"	"L8"	-50	264	101	0
4	4	6	"Control_10"	"P8"	-50	265	96	-14
4	5	6	"Control_11"	"D12"	0	266	389	274
4	6	6	"Control_12"	"H12"	-50	267	119	0
4	7	6	"Buffer"	"Normaliz_L12"	-50	268	122	-1
4	8	6	"Buffer"	"Normaliz_P12"	-50	269	140	-2
4	9	6	"Control+"	"Rango0.2_D16"	0	270	5437	5276
4	1	7	"Control_12"	"H12"	-50	271	108	3
4	2	7	"Buffer"	"Normaliz_L12"	-50	272	100	-3
4	3	7	"Buffer"	"Normaliz_P12"	-50	273	110	1
4	4	7	"Control+"	"Rango0.2_D16"	0	274	5716	5592
4	5	7	"Control+"	"Rango0.1_H16"	-50	275	125	10
4	6	7	"Control_3"	"D4"	0	276	125	6
4	7	7	"Control_4"	"H4"	-50	277	130	0
4	8	7	"Control_5"	"L4"	-50	278	148	-1
4	9	7	"Control_6"	"P4"	-50	279	161	2
4	1	8	"Control_3"	"D4"	-50	280	105	3
4	2	8	"Control_4"	"H4"	-50	281	102	1
4	3	8	"Control_5"	"L4"	-50	282	101	-3
4	4	8	"Control_6"	"P4"	-50	283	101	-8
4	5	8	"Control_7"	"D8"	0	284	465	352
4	6	8	"Control_8"	"H8"	-50	285	115	-7
4	7	8	"Control_9"	"L8"	-50	286	135	-4
4	8	8	"Control_10"	"P8"	-50	287	149	-6
4	9	8	"Control_11"	"D12"	0	288	441	280
5	1	1	"GADPH"	"68Cyt_M7"	0	289	5684	5552
5	2	1	"abc_sbp_2"	"30Lip_A11"	0	290	3946	3800
5	3	1	"abc_sbp"	"29Lip_E11"	0	291	2599	2454
5	4	1	"spr0174"	"79Lip_I11"	0	292	1787	1648
5	5	1	"aliA"	"10Lip_M11"	0	293	2550	2419
5	6	1	"slrA"	"17Lip_A15"	0	294	2600	2477
5	7	1	"spr0747"	"37Lip_E15"	0	295	2153	2036
5	8	1	"Buffer"	"Normaliz_I15"	0	296	123	16
5	9	1	"Buffer"	"Normaliz_M15"	0	297	126	22
5	1	2	"slrA"	"17Lip_A15"	0	298	2891	2755
5	2	2	"spr0747"	"37Lip_E15"	0	299	2257	2093
5	3	2	"spxB"	"13Cyt_A3"	0	300	4560	4402
5	4	2	"clpP"	"66Cyt_E3"	0	301	4734	4567
5	5	2	"pavA"	"69Cyt_I3"	0	302	3261	3103
5	6	2	"eno"	"14Cyt_M3"	0	303	8068	7920
5	7	2	"PppA"	"70Cyt_A7"	0	304	25717	25564
5	8	2	"ply"	"11Cyt_E7"	0	305	33630	33492
5	9	2	"lytA"	"12Cyt_I7"	0	306	10819	10704
5	1	3	"eno"	"14Cyt_M3"	0	307	7614	7475
5	2	3	"PppA"	"70Cyt_A7"	0	308	20989	20808
5	3	3	"ply"	"11Cyt_E7"	0	309	21196	21047
5	4	3	"lytA"	"12Cyt_I7"	0	310	8668	8508
5	5	3	"GADPH"	"68Cyt_M7"	0	311	4931	4770
5	6	3	"abc_sbp_2"	"30Lip_A11"	0	312	3305	3149
5	7	3	"abc_sbp"	"29Lip_E11"	0	313	1931	1761
5	8	3	"spr0174"	"79Lip_I11"	0	314	1636	1479
5	9	3	"aliA"	"10Lip_M11"	0	315	2790	2660
5	1	4	"abc_sbp_2"	"30Lip_A11"	0	316	3171	3018
5	2	4	"abc_sbp"	"29Lip_E11"	0	317	9343	9151
5	3	4	"spr0174"	"79Lip_I11"	0	318	3333	3170
5	4	4	"aliA"	"10Lip_M11"	0	319	2168	2012
5	5	4	"slrA"	"17Lip_A15"	0	320	2397	2237
5	6	4	"spr0747"	"37Lip_E15"	0	321	2045	1891
5	7	4	"spxB"	"13Cyt_A3"	0	322	4853	4696
5	8	4	"clpP"	"66Cyt_E3"	0	323	4703	4552
5	9	4	"pavA"	"69Cyt_I3"	0	324	3768	3636
5	1	5	"spr0747"	"37Lip_E15"	0	325	7562	7412
5	2	5	"spxB"	"13Cyt_A3"	0	326	4097	3928
5	3	5	"clpP"	"66Cyt_E3"	0	327	3894	3737
5	4	5	"pavA"	"69Cyt_I3"	0	328	2953	2789
5	5	5	"eno"	"14Cyt_M3"	0	329	6865	6693
5	6	5	"PppA"	"70Cyt_A7"	0	330	19978	19811
5	7	5	"ply"	"11Cyt_E7"	0	331	27159	26995
5	8	5	"lytA"	"12Cyt_I7"	0	332	9395	9244
5	9	5	"GADPH"	"68Cyt_M7"	0	333	5431	5295
5	1	6	"PppA"	"70Cyt_A7"	0	334	13608	13477
5	2	6	"ply"	"11Cyt_E7"	0	335	20620	20484
5	3	6	"lytA"	"12Cyt_I7"	0	336	6362	6233
5	4	6	"GADPH"	"68Cyt_M7"	0	337	3203	3057
5	5	6	"abc_sbp_2"	"30Lip_A11"	0	338	2535	2377
5	6	6	"abc_sbp"	"29Lip_E11"	0	339	2195	2030
5	7	6	"spr0174"	"79Lip_I11"	0	340	1518	1356
5	8	6	"aliA"	"10Lip_M11"	0	341	2481	2335
5	9	6	"slrA"	"17Lip_A15"	0	342	2690	2558
5	1	7	"abc_sbp"	"29Lip_E11"	0	343	1604	1500
5	2	7	"spr0174"	"79Lip_I11"	0	344	692	581
5	3	7	"aliA"	"10Lip_M11"	0	345	1181	1077
5	4	7	"slrA"	"17Lip_A15"	0	346	1239	1125
5	5	7	"spr0747"	"37Lip_E15"	0	347	1142	1012
5	6	7	"spxB"	"13Cyt_A3"	0	348	3205	3073
5	7	7	"clpP"	"66Cyt_E3"	0	349	3232	3100
5	8	7	"pavA"	"69Cyt_I3"	0	350	2362	2243
5	9	7	"eno"	"14Cyt_M3"	0	351	6293	6185
5	1	8	"spxB"	"13Cyt_A3"	0	352	1007	933
5	2	8	"clpP"	"66Cyt_E3"	0	353	1072	998
5	3	8	"pavA"	"69Cyt_I3"	0	354	596	524
5	4	8	"eno"	"14Cyt_M3"	0	355	1882	1807
5	5	8	"PppA"	"70Cyt_A7"	0	356	5588	5509
5	6	8	"ply"	"11Cyt_E7"	0	357	8571	8491
5	7	8	"lytA"	"12Cyt_I7"	0	358	2651	2574
5	8	8	"GADPH"	"68Cyt_M7"	0	359	1525	1450
5	9	8	"abc_sbp_2"	"30Lip_A11"	0	360	946	872
6	1	1	"psaA"	"6Lip_N7"	0	361	15703	15573
6	2	1	"ABC_SBP"	"57Lip_B11"	0	362	8253	8122
6	3	1	"ABC_SBP"	"52Lip_F11"	0	363	2149	2023
6	4	1	"piuA"	"18Lip_J11"	0	364	1414	1302
6	5	1	"amiA"	"3Lip_N11"	0	365	1431	1330
6	6	1	"msmE"	"78Lip_B15"	0	366	724	632
6	7	1	"MalX"	"22Lip_F15"	0	367	2827	2739
6	8	1	"Buffer"	"Normaliz_J15"	-50	368	93	8
6	9	1	"Buffer"	"Normaliz_N15"	-50	369	86	8
6	1	2	"msmE"	"78Lip_B15"	0	370	1391	1251
6	2	2	"MalX"	"22Lip_F15"	0	371	4207	4073
6	3	2	"prsA_ppmA"	"16Lip_B3"	0	372	1550	1419
6	4	2	"lmb"	"33Lip_F3"	0	373	1873	1742
6	5	2	"piaA"	"15Lip_J3"	0	374	1410	1293
6	6	2	"phtA"	"55Lip_N3"	0	375	1344	1238
6	7	2	"glnH"	"28Lip_B7"	0	376	1601	1497
6	8	2	"pstS"	"80Lip_F7"	0	377	1303	1202
6	9	2	"aliB"	"1Lip_J7"	0	378	1950	1862
6	1	3	"phtA"	"55Lip_N3"	0	379	2032	1899
6	2	3	"glnH"	"28Lip_B7"	0	380	2105	1975
6	3	3	"pstS"	"80Lip_F7"	0	381	1723	1593
6	4	3	"aliB"	"1Lip_J7"	0	382	2159	2028
6	5	3	"psaA"	"6Lip_N7"	0	383	10461	10340
6	6	3	"ABC_SBP"	"57Lip_B11"	0	384	4984	4876
6	7	3	"ABC_SBP"	"52Lip_F11"	0	385	1238	1129
6	8	3	"piuA"	"18Lip_J11"	0	386	992	887
6	9	3	"amiA"	"3Lip_N11"	0	387	1224	1134
6	1	4	"ABC_SBP"	"57Lip_B11"	0	388	6195	6076
6	2	4	"ABC_SBP"	"52Lip_F11"	0	389	1290	1170
6	3	4	"piuA"	"18Lip_J11"	0	390	999	879
6	4	4	"amiA"	"3Lip_N11"	0	391	1215	1097
6	5	4	"msmE"	"78Lip_B15"	0	392	613	497
6	6	4	"MalX"	"22Lip_F15"	0	393	2353	2248
6	7	4	"prsA_ppmA"	"16Lip_B3"	0	394	879	777
6	8	4	"lmb"	"33Lip_F3"	0	395	1152	1056
6	9	4	"piaA"	"15Lip_J3"	0	396	907	823
6	1	5	"MalX"	"22Lip_F15"	0	397	1237	1120
6	2	5	"prsA_ppmA"	"16Lip_B3"	0	398	1804	1692
6	3	5	"lmb"	"33Lip_F3"	0	399	1039	932
6	4	5	"piaA"	"15Lip_J3"	0	400	2176	2071
6	5	5	"phtA"	"55Lip_N3"	0	401	688	589
6	6	5	"glnH"	"28Lip_B7"	0	402	807	714
6	7	5	"pstS"	"80Lip_F7"	0	403	693	600
6	8	5	"aliB"	"1Lip_J7"	0	404	940	854
6	9	5	"psaA"	"6Lip_N7"	0	405	4923	4849
6	1	6	"glnH"	"28Lip_B7"	0	406	1207	1117
6	2	6	"pstS"	"80Lip_F7"	0	407	1080	995
6	3	6	"aliB"	"1Lip_J7"	0	408	939	855
6	4	6	"psaA"	"6Lip_N7"	0	409	4051	3968
6	5	6	"ABC_SBP"	"57Lip_B11"	0	410	1698	1622
6	6	6	"ABC_SBP"	"52Lip_F11"	0	411	355	277
6	7	6	"piuA"	"18Lip_J11"	0	412	274	195
6	8	6	"amiA"	"3Lip_N11"	0	413	348	274
6	9	6	"msmE"	"78Lip_B15"	0	414	151	86
6	1	7	"ABC_SBP"	"52Lip_F11"	0	415	395	324
6	2	7	"piuA"	"18Lip_J11"	0	416	301	227
6	3	7	"amiA"	"3Lip_N11"	0	417	345	274
6	4	7	"msmE"	"78Lip_B15"	0	418	154	79
6	5	7	"MalX"	"22Lip_F15"	0	419	467	396
6	6	7	"prsA_ppmA"	"16Lip_B3"	0	420	166	96
6	7	7	"lmb"	"33Lip_F3"	0	421	187	117
6	8	7	"piaA"	"15Lip_J3"	0	422	151	84
6	9	7	"phtA"	"55Lip_N3"	0	423	147	85
6	1	8	"prsA_ppmA"	"16Lip_B3"	0	424	174	112
6	2	8	"lmb"	"33Lip_F3"	0	425	165	102
6	3	8	"piaA"	"15Lip_J3"	0	426	144	83
6	4	8	"phtA"	"55Lip_N3"	0	427	142	81
6	5	8	"glnH"	"28Lip_B7"	0	428	137	76
6	6	8	"pstS"	"80Lip_F7"	0	429	121	56
6	7	8	"aliB"	"1Lip_J7"	0	430	168	103
6	8	8	"psaA"	"6Lip_N7"	0	431	837	773
6	9	8	"ABC_SBP"	"57Lip_B11"	0	432	278	219
7	1	1	"cbpF"	"74N_term_wCS_O7"	0	433	6545	6417
7	2	1	"spr0693"	"34N_term_C11"	0	434	2175	2035
7	3	1	"ezrA"	"75N_term_G11"	0	435	1556	1420
7	4	1	"pepXP"	"72N_term_K11"	0	436	2017	1876
7	5	1	"phtD"	"44N_term_O11"	0	437	2076	1933
7	6	1	"phpA"	"27N_term_C15"	0	438	13120	12978
7	7	1	"srtA"	"64N_term_wCS_G15"	0	439	3501	3359
7	8	1	"Buffer"	"Normaliz_K15"	0	440	147	17
7	9	1	"Buffer"	"Normaliz_O15"	0	441	135	16
7	1	2	"phpA"	"27N_term_C15"	0	442	9990	9861
7	2	2	"srtA"	"64N_term_wCS_G15"	0	443	1895	1737
7	3	2	"adcA"	"23Lip_C3"	0	444	2393	2218
7	4	2	"sp_2093"	"76N_term_G3"	0	445	1395	1230
7	5	2	"comB"	"54N_term_K3"	0	446	1318	1162
7	6	2	"pspA"	"4N_term_O3"	0	447	3151	3006
7	7	2	"pbpX"	"41N_term_C7"	0	448	3851	3705
7	8	2	"pbpA"	"9N_term_G7"	0	449	643	499
7	9	2	"spr0334"	"42Cyt_TMH_K7"	0	450	2903	2766
7	1	3	"pspA"	"4N_term_O3"	0	451	3381	3253
7	2	3	"pbpX"	"41N_term_C7"	0	452	3339	3194
7	3	3	"pbpA"	"9N_term_G7"	0	453	873	732
7	4	3	"spr0334"	"42Cyt_TMH_K7"	0	454	1280	1137
7	5	3	"cbpF"	"74N_term_wCS_O7"	0	455	1144	1006
7	6	3	"spr0693"	"34N_term_C11"	0	456	1612	1474
7	7	3	"ezrA"	"75N_term_G11"	0	457	1288	1141
7	8	3	"pepXP"	"72N_term_K11"	0	458	2756	2608
7	9	3	"phtD"	"44N_term_O11"	0	459	2930	2782
7	1	4	"spr0693"	"34N_term_C11"	0	460	1868	1743
7	2	4	"ezrA"	"75N_term_G11"	0	461	1292	1150
7	3	4	"pepXP"	"72N_term_K11"	0	462	2402	2271
7	4	4	"phtD"	"44N_term_O11"	0	463	2464	2328
7	5	4	"phpA"	"27N_term_C15"	0	464	8176	8050
7	6	4	"srtA"	"64N_term_wCS_G15"	0	465	1312	1176
7	7	4	"adcA"	"23Lip_C3"	0	466	1999	1802
7	8	4	"sp_2093"	"76N_term_G3"	0	467	1266	1116
7	9	4	"comB"	"54N_term_K3"	0	468	1170	1029
7	1	5	"srtA"	"64N_term_wCS_G15"	0	469	1331	1212
7	2	5	"adcA"	"23Lip_C3"	0	470	1796	1620
7	3	5	"sp_2093"	"76N_term_G3"	0	471	965	830
7	4	5	"comB"	"54N_term_K3"	0	472	714	586
7	5	5	"pspA"	"4N_term_O3"	0	473	1748	1626
7	6	5	"pbpX"	"41N_term_C7"	0	474	2235	2111
7	7	5	"pbpA"	"9N_term_G7"	0	475	381	242
7	8	5	"spr0334"	"42Cyt_TMH_K7"	0	476	1277	1135
7	9	5	"cbpF"	"74N_term_wCS_O7"	0	477	1172	1040
7	1	6	"pbpX"	"41N_term_C7"	0	478	1904	1811
7	2	6	"pbpA"	"9N_term_G7"	0	479	536	434
7	3	6	"spr0334"	"42Cyt_TMH_K7"	0	480	762	662
7	4	6	"cbpF"	"74N_term_wCS_O7"	0	481	475	376
7	5	6	"spr0693"	"34N_term_C11"	0	482	838	736
7	6	6	"ezrA"	"75N_term_G11"	0	483	625	522
7	7	6	"pepXP"	"72N_term_K11"	0	484	1279	1169
7	8	6	"phtD"	"44N_term_O11"	0	485	1082	970
7	9	6	"phpA"	"27N_term_C15"	0	486	8167	8061
7	1	7	"ezrA"	"75N_term_G11"	0	487	141	63
7	2	7	"pepXP"	"72N_term_K11"	0	488	745	661
7	3	7	"phtD"	"44N_term_O11"	0	489	390	308
7	4	7	"phpA"	"27N_term_C15"	0	490	3624	3543
7	5	7	"srtA"	"64N_term_wCS_G15"	0	491	235	150
7	6	7	"adcA"	"23Lip_C3"	0	492	529	432
7	7	7	"sp_2093"	"76N_term_G3"	0	493	293	187
7	8	7	"comB"	"54N_term_K3"	0	494	296	207
7	9	7	"pspA"	"4N_term_O3"	0	495	964	885
7	1	8	"adcA"	"23Lip_C3"	0	496	239	173
7	2	8	"sp_2093"	"76N_term_G3"	0	497	159	92
7	3	8	"comB"	"54N_term_K3"	0	498	150	84
7	4	8	"pspA"	"4N_term_O3"	0	499	273	207
7	5	8	"pbpX"	"41N_term_C7"	0	500	339	275
7	6	8	"pbpA"	"9N_term_G7"	0	501	112	48
7	7	8	"spr0334"	"42Cyt_TMH_K7"	0	502	164	99
7	8	8	"cbpF"	"74N_term_wCS_O7"	0	503	204	140
7	9	8	"spr0693"	"34N_term_C11"	0	504	231	169
8	1	1	"pbp1b"	"47Cyt_TMH_P7"	0	505	6468	6357
8	2	1	"pcpA"	"62N_term_wCS_D11"	0	506	442	328
8	3	1	"sphtra"	"8N_term_H11"	0	507	273	162
8	4	1	"cps4C"	"97Mult_L11"	0	508	616	512
8	5	1	"rrgB"	"95Mult_P11"	0	509	326	221
8	6	1	"TMP"	"96Mult_D15"	0	510	701	597
8	7	1	"LambdaSa04"	"94Mult_H15"	0	511	158	66
8	8	1	"Buffer"	"Normaliz_L15"	-50	512	82	-1
8	9	1	"Buffer"	"Normaliz_P15"	-50	513	74	1
8	1	2	"TMP"	"96Mult_D15"	0	514	1065	954
8	2	2	"LambdaSa04"	"94Mult_H15"	0	515	235	115
8	3	2	"potD"	"65N_term_D3"	0	516	4217	4101
8	4	2	"pgdA"	"40N_term_H3"	-50	517	752	640
8	5	2	"spr1370"	"38Cyt_TMH_L3"	0	518	3804	3682
8	6	2	"spr1418"	"82N_term_P3"	0	519	4762	4641
8	7	2	"stkP"	"67Cyt_TMH_D7"	0	520	1494	1385
8	8	2	"spr1584"	"83N_term_H7"	0	521	2429	2336
8	9	2	"pbp2A"	"53N_term_L7"	0	522	1634	1557
8	1	3	"spr1418"	"82N_term_P3"	0	523	5591	5485
8	2	3	"stkP"	"67Cyt_TMH_D7"	0	524	2384	2271
8	3	3	"spr1584"	"83N_term_H7"	0	525	3364	3253
8	4	3	"pbp2A"	"53N_term_L7"	0	526	3341	3228
8	5	3	"pbp1b"	"47Cyt_TMH_P7"	0	527	4189	4073
8	6	3	"pcpA"	"62N_term_wCS_D11"	0	528	285	176
8	7	3	"sphtra"	"8N_term_H11"	-50	529	175	76
8	8	3	"cps4C"	"97Mult_L11"	0	530	536	445
8	9	3	"rrgB"	"95Mult_P11"	0	531	160	82
8	1	4	"pcpA"	"62N_term_wCS_D11"	0	532	338	232
8	2	4	"sphtra"	"8N_term_H11"	0	533	207	98
8	3	4	"cps4C"	"97Mult_L11"	0	534	874	768
8	4	4	"rrgB"	"95Mult_P11"	0	535	260	148
8	5	4	"TMP"	"96Mult_D15"	0	536	582	473
8	6	4	"LambdaSa04"	"94Mult_H15"	-50	537	148	46
8	7	4	"potD"	"65N_term_D3"	0	538	2575	2482
8	8	4	"pgdA"	"40N_term_H3"	0	539	1627	1542
8	9	4	"spr1370"	"38Cyt_TMH_L3"	0	540	1366	1287
8	1	5	"LambdaSa04"	"94Mult_H15"	0	541	200	89
8	2	5	"potD"	"65N_term_D3"	0	542	3492	3383
8	3	5	"pgdA"	"40N_term_H3"	0	543	2502	2402
8	4	5	"spr1370"	"38Cyt_TMH_L3"	0	544	2662	2559
8	5	5	"spr1418"	"82N_term_P3"	0	545	2908	2805
8	6	5	"stkP"	"67Cyt_TMH_D7"	0	546	1045	949
8	7	5	"spr1584"	"83N_term_H7"	0	547	1454	1363
8	8	5	"pbp2A"	"53N_term_L7"	0	548	1111	1029
8	9	5	"pbp1b"	"47Cyt_TMH_P7"	0	549	1128	1056
8	1	6	"stkP"	"67Cyt_TMH_D7"	0	550	1517	1420
8	2	6	"spr1584"	"83N_term_H7"	0	551	2259	2164
8	3	6	"pbp2A"	"53N_term_L7"	0	552	1944	1852
8	4	6	"pbp1b"	"47Cyt_TMH_P7"	0	553	2519	2427
8	5	6	"pcpA"	"62N_term_wCS_D11"	0	554	194	106
8	6	6	"sphtra"	"8N_term_H11"	-50	555	120	37
8	7	6	"cps4C"	"97Mult_L11"	0	556	296	217
8	8	6	"rrgB"	"95Mult_P11"	0	557	108	36
8	9	6	"TMP"	"96Mult_D15"	0	558	136	72
8	1	7	"sphtra"	"8N_term_H11"	0	559	150	68
8	2	7	"cps4C"	"97Mult_L11"	0	560	442	360
8	3	7	"rrgB"	"95Mult_P11"	0	561	147	69
8	4	7	"TMP"	"96Mult_D15"	0	562	255	176
8	5	7	"LambdaSa04"	"94Mult_H15"	-50	563	94	21
8	6	7	"potD"	"65N_term_D3"	0	564	889	821
8	7	7	"pgdA"	"40N_term_H3"	0	565	393	327
8	8	7	"spr1370"	"38Cyt_TMH_L3"	0	566	366	302
8	9	7	"spr1418"	"82N_term_P3"	0	567	320	259
8	1	8	"potD"	"65N_term_D3"	0	568	919	853
8	2	8	"pgdA"	"40N_term_H3"	0	569	382	315
8	3	8	"spr1370"	"38Cyt_TMH_L3"	0	570	513	445
8	4	8	"spr1418"	"82N_term_P3"	0	571	506	439
8	5	8	"stkP"	"67Cyt_TMH_D7"	0	572	165	103
8	6	8	"spr1584"	"83N_term_H7"	0	573	200	140
8	7	8	"pbp2A"	"53N_term_L7"	0	574	158	97
8	8	8	"pbp1b"	"47Cyt_TMH_P7"	0	575	224	162
8	9	8	"pcpA"	"62N_term_wCS_D11"	-50	576	75	12
