# Supplementary material for: Data in support of proteomic analysis of pneumococcal pediatric clinical isolates to construct a protein array
Source: Data Brief. 2016 Feb 5;6:917–22. doi: 10.1016/j.dib.2016.01.057 (PMC4758182; doi:10.1016/j.dib.2016.01.057)
Supplement: Supplementary file 4 — Supplementary material [file mmc4.zip › Protein array raw data/IgG/P1_S26bis_IgG-Cy3.txt]

ATF	1.0
31	9    
"Type=GenePix Export 3"
"DateTime=2014/03/27 14:20:53"
"Settings=C:\Documents and Settings\Usuario\Escritorio\Datos Usuarios\Alfonso\Resultados ensayo\Marzo 2014\Escaneado_27-3-14\Suero 26 bis\S26bis_IgG-Cy3.gps"
"GalFile=C:\Documents and Settings\Usuario\Escritorio\Datos Usuarios\Alfonso\Gals\Gal_Alfonso.2.gal"
"PixelSize=10"
"Wavelengths=n/a	532"
"ImageFiles=n/a	C:\Documents and Settings\Usuario\Escritorio\Datos Usuarios\Alfonso\Resultados ensayo\Marzo 2014\Escaneado_27-3-14\Suero 26 bis\S26bis_IgG-Cy3.tif 1"
"NormalizationMethod=None"
"NormalizationFactors=n/a	1"
"JpegImage="
"StdDev=Type 1"
"RatioFormulations=W1/W2 (/532)"
"Barcode="
"BackgroundSubtraction=LocalFeature"
"ImageOrigin=0, 0"
"JpegOrigin=3370, 11170"
"Creator=GenePix Pro 4.1.1.4"
"Scanner=GenePix 4000B [92870]"
"FocusPosition=0"
"Temperature=26.88"
"LinesAveraged=1"
"Comment="
"PMTGain=n/a	400"
"ScanPower=n/a	100"
"LaserPower=n/a	2.83"
"LaserOnTime=n/a	42634"
"Filters=n/a	"
"ScanRegion=324,1092,1908,1769"
"Supplier=BioRobotics"
"ArrayerSoftwareName=TAS Application Suite (MicroGrid II)"
"ArrayerSoftwareVersion=2.2.2.5"
"Block"	"Column"	"Row"	"Name"	"ID"	"Flags"	"Index"	"F532 Median"	"F532 Median - B532"
1	1	1	"ABC_N/P"	"90Mult_M6"	0	1	1666	1379
1	2	1	"spr1221"	"99Mult_A10"	0	2	1207	943
1	3	1	"spr1403"	"91Mult_E10"	0	3	1563	1316
1	4	1	"spr1496"	"92Mult_I10"	0	4	766	519
1	5	1	"ABC_NP"	"100Mult_M10"	0	5	2837	2591
1	6	1	"SP_0462"	"77CellW_A14"	0	6	1680	1418
1	7	1	"SP_0464"	"81CellW_E14"	0	7	868	600
1	8	1	"Buffer"	"Normaliz_I14"	0	8	228	-26
1	9	1	"Buffer"	"Normaliz_M14"	0	9	250	-15
1	1	2	"SP_0462"	"77CellW_A14"	0	10	1776	1536
1	2	2	"SP_0464"	"81CellW_E14"	0	11	702	-81
1	3	2	"fstH"	"84Mult_A2"	0	12	3008	1921
1	4	2	"comA"	"85Mult_E2"	0	13	1137	174
1	5	2	"zmpB"	"86Mult_I2"	0	14	1226	561
1	6	2	"spr0601"	"98Mult_M2"	0	15	843	-7
1	7	2	"celB"	"87Mult_A6"	0	16	775	553
1	8	2	"iga"	"88Mult_E6"	0	17	2932	2734
1	9	2	"glnP"	"89Mult_I6"	0	18	925	662
1	1	3	"spr0601"	"98Mult_M2"	0	19	948	526
1	2	3	"celB"	"87Mult_A6"	0	20	946	314
1	3	3	"iga"	"88Mult_E6"	0	21	1449	885
1	4	3	"glnP"	"89Mult_I6"	0	22	590	-65
1	5	3	"ABC_N/P"	"90Mult_M6"	0	23	1026	296
1	6	3	"spr1221"	"99Mult_A10"	0	24	850	261
1	7	3	"spr1403"	"91Mult_E10"	0	25	1324	737
1	8	3	"spr1496"	"92Mult_I10"	0	26	771	513
1	9	3	"ABC_NP"	"100Mult_M10"	0	27	2995	2726
1	1	4	"spr1221"	"99Mult_A10"	0	28	1094	841
1	2	4	"spr1403"	"91Mult_E10"	0	29	1279	793
1	3	4	"spr1496"	"92Mult_I10"	0	30	480	253
1	4	4	"ABC_NP"	"100Mult_M10"	0	31	2406	2051
1	5	4	"SP_0462"	"77CellW_A14"	0	32	2023	1612
1	6	4	"SP_0464"	"81CellW_E14"	0	33	595	54
1	7	4	"fstH"	"84Mult_A2"	0	34	3096	1978
1	8	4	"comA"	"85Mult_E2"	0	35	1105	-29
1	9	4	"zmpB"	"86Mult_I2"	0	36	1073	784
1	1	5	"SP_0464"	"81CellW_E14"	0	37	651	419
1	2	5	"fstH"	"84Mult_A2"	0	38	2935	2126
1	3	5	"comA"	"85Mult_E2"	0	39	989	705
1	4	5	"zmpB"	"86Mult_I2"	0	40	698	67
1	5	5	"spr0601"	"98Mult_M2"	0	41	863	-198
1	6	5	"celB"	"87Mult_A6"	0	42	902	155
1	7	5	"iga"	"88Mult_E6"	0	43	1615	1104
1	8	5	"glnP"	"89Mult_I6"	0	44	1188	644
1	9	5	"ABC_N/P"	"90Mult_M6"	0	45	1339	1044
1	1	6	"celB"	"87Mult_A6"	0	46	963	696
1	2	6	"iga"	"88Mult_E6"	0	47	1494	830
1	3	6	"glnP"	"89Mult_I6"	0	48	576	366
1	4	6	"ABC_N/P"	"90Mult_M6"	0	49	785	569
1	5	6	"spr1221"	"99Mult_A10"	0	50	1123	291
1	6	6	"spr1403"	"91Mult_E10"	0	51	1730	741
1	7	6	"spr1496"	"92Mult_I10"	0	52	770	454
1	8	6	"ABC_NP"	"100Mult_M10"	0	53	2024	1773
1	9	6	"SP_0462"	"77CellW_A14"	0	54	1915	1615
1	1	7	"spr1403"	"91Mult_E10"	0	55	1661	1401
1	2	7	"spr1496"	"92Mult_I10"	0	56	621	377
1	3	7	"ABC_NP"	"100Mult_M10"	0	57	2334	2126
1	4	7	"SP_0462"	"77CellW_A14"	0	58	1773	1545
1	5	7	"SP_0464"	"81CellW_E14"	0	59	1000	734
1	6	7	"fstH"	"84Mult_A2"	0	60	2878	2221
1	7	7	"comA"	"85Mult_E2"	0	61	1009	192
1	8	7	"zmpB"	"86Mult_I2"	0	62	1101	648
1	9	7	"spr0601"	"98Mult_M2"	0	63	815	520
1	1	8	"fstH"	"84Mult_A2"	0	64	3432	3191
1	2	8	"comA"	"85Mult_E2"	0	65	1234	1012
1	3	8	"zmpB"	"86Mult_I2"	0	66	1039	817
1	4	8	"spr0601"	"98Mult_M2"	0	67	1035	780
1	5	8	"celB"	"87Mult_A6"	0	68	934	662
1	6	8	"iga"	"88Mult_E6"	0	69	1918	1649
1	7	8	"glnP"	"89Mult_I6"	0	70	730	440
1	8	8	"ABC_N/P"	"90Mult_M6"	0	71	1219	903
1	9	8	"spr1221"	"99Mult_A10"	0	72	1224	904
2	1	1	"lytB"	"31CellW_N6"	0	73	3640	3325
2	2	1	"prtA"	"20CellW_B10"	0	74	4270	3988
2	3	1	"bgaA"	"43CellW_F10"	0	75	4586	4349
2	4	1	"nanA"	"46CellW_J10"	0	76	3663	3448
2	5	1	"spr1652/pfbA"	"25CellW_N10"	0	77	2425	2229
2	6	1	"nisP"	"39CellW_B14"	0	78	1989	1812
2	7	1	"spr1906"	"73CellW_F14"	0	79	1453	1299
2	8	1	"Buffer"	"Normaliz_J14"	0	80	149	8
2	9	1	"Buffer"	"Normaliz_N14"	0	81	153	5
2	1	2	"nisP"	"39CellW_B14"	0	82	4629	4321
2	2	2	"spr1906"	"73CellW_F14"	0	83	4078	1044
2	3	2	"psrP"	"71CellW_B2"	0	84	8401	4260
2	4	2	"pblB_nt"	"48CellW_F2"	0	85	4181	2402
2	5	2	"pblB_ct"	"49CellW_J2"	0	86	4591	3989
2	6	2	"spr0075/pfbB"	"24CellW_N2"	0	87	5930	4816
2	7	2	"pulA"	"19CellW_B6"	0	88	6856	6066
2	8	2	"hysA"	"51CellW_F6"	0	89	4532	4402
2	9	2	"spr0328"	"26CellW_J6"	0	90	2172	2024
2	1	3	"spr0075/pfbB"	"24CellW_N2"	0	91	5546	5255
2	2	3	"pulA"	"19CellW_B6"	0	92	3566	3185
2	3	3	"hysA"	"51CellW_F6"	0	93	6123	5914
2	4	3	"spr0328"	"26CellW_J6"	0	94	2793	857
2	5	3	"lytB"	"31CellW_N6"	0	95	2333	1270
2	6	3	"prtA"	"20CellW_B10"	0	96	2670	1885
2	7	3	"bgaA"	"43CellW_F10"	0	97	2047	1023
2	8	3	"nanA"	"46CellW_J10"	0	98	2779	2631
2	9	3	"spr1652/pfbA"	"25CellW_N10"	0	99	2021	1862
2	1	4	"prtA"	"20CellW_B10"	0	100	3488	3210
2	2	4	"bgaA"	"43CellW_F10"	0	101	4843	4218
2	3	4	"nanA"	"46CellW_J10"	0	102	3264	3063
2	4	4	"spr1652/pfbA"	"25CellW_N10"	0	103	2541	2330
2	5	4	"nisP"	"39CellW_B14"	0	104	2218	1824
2	6	4	"spr1906"	"73CellW_F14"	0	105	1397	378
2	7	4	"psrP"	"71CellW_B2"	0	106	3692	1484
2	8	4	"pblB_nt"	"48CellW_F2"	0	107	2096	1727
2	9	4	"pblB_ct"	"49CellW_J2"	0	108	1760	1597
2	1	5	"spr1906"	"73CellW_F14"	0	109	3654	3379
2	2	5	"psrP"	"71CellW_B2"	0	110	4770	1081
2	3	5	"pblB_nt"	"48CellW_F2"	0	111	2968	962
2	4	5	"pblB_ct"	"49CellW_J2"	0	112	3166	2958
2	5	5	"spr0075/pfbB"	"24CellW_N2"	0	113	4093	3886
2	6	5	"pulA"	"19CellW_B6"	0	114	5627	4462
2	7	5	"hysA"	"51CellW_F6"	0	115	6211	3927
2	8	5	"spr0328"	"26CellW_J6"	0	116	2192	1734
2	9	5	"lytB"	"31CellW_N6"	0	117	2053	1876
2	1	6	"pulA"	"19CellW_B6"	0	118	6220	5952
2	2	6	"hysA"	"51CellW_F6"	0	119	7803	4130
2	3	6	"spr0328"	"26CellW_J6"	0	120	3371	2066
2	4	6	"lytB"	"31CellW_N6"	0	121	2470	2245
2	5	6	"prtA"	"20CellW_B10"	0	122	1735	1489
2	6	6	"bgaA"	"43CellW_F10"	0	123	3254	3001
2	7	6	"nanA"	"46CellW_J10"	0	124	2648	2421
2	8	6	"spr1652/pfbA"	"25CellW_N10"	0	125	2275	2048
2	9	6	"nisP"	"39CellW_B14"	0	126	1882	1705
2	1	7	"bgaA"	"43CellW_F10"	0	127	3473	3209
2	2	7	"nanA"	"46CellW_J10"	0	128	3726	3501
2	3	7	"spr1652/pfbA"	"25CellW_N10"	0	129	3846	3651
2	4	7	"nisP"	"39CellW_B14"	0	130	2378	2156
2	5	7	"spr1906"	"73CellW_F14"	0	131	2627	2100
2	6	7	"psrP"	"71CellW_B2"	0	132	6424	5076
2	7	7	"pblB_nt"	"48CellW_F2"	0	133	3233	2417
2	8	7	"pblB_ct"	"49CellW_J2"	0	134	1755	1556
2	9	7	"spr0075/pfbB"	"24CellW_N2"	0	135	4410	4228
2	1	8	"psrP"	"71CellW_B2"	0	136	2598	2341
2	2	8	"pblB_nt"	"48CellW_F2"	0	137	1144	916
2	3	8	"pblB_ct"	"49CellW_J2"	0	138	3372	3161
2	4	8	"spr0075/pfbB"	"24CellW_N2"	0	139	3425	3211
2	5	8	"pulA"	"19CellW_B6"	0	140	2967	2752
2	6	8	"hysA"	"51CellW_F6"	0	141	6611	6394
2	7	8	"spr0328"	"26CellW_J6"	0	142	2773	2557
2	8	8	"lytB"	"31CellW_N6"	0	143	2540	2335
2	9	8	"prtA"	"20CellW_B10"	0	144	2837	2627
3	1	1	"nanB"	"58Secret_O6"	0	145	4577	4440
3	2	1	"spr1875"	"7Secret_C10"	0	146	3141	3006
3	3	1	"galU"	"21Secret_G10"	0	147	3419	3264
3	4	1	"cbpA"	"5Secret_K10"	0	148	2549	2397
3	5	1	"gsp_781"	"2Secret_O10"	0	149	2603	2473
3	6	1	"Control_1"	"C14"	0	150	7320	7195
3	7	1	"Control_2"	"G14"	0	151	817	685
3	8	1	"Buffer"	"Normaliz_K14"	0	152	128	-3
3	9	1	"Buffer"	"Normaliz_O14"	0	153	129	-15
3	1	2	"Control_1"	"C14"	0	154	7426	7304
3	2	2	"Control_2"	"G14"	0	155	912	781
3	3	2	"bloodAB"	"59Secret_C2"	0	156	3654	3494
3	4	2	"strH"	"32Secret_G2"	0	157	2968	2775
3	5	2	"lysM"	"50Secret_K2"	0	158	3805	3653
3	6	2	"lytB"	"63Secret_O2"	0	159	2747	2609
3	7	2	"phtE"	"45Secret_C6"	0	160	2682	2551
3	8	2	"spr0931"	"36Secret_G6"	0	161	3346	3216
3	9	2	"lytC"	"56Secret_K6"	0	162	3329	3196
3	1	3	"lytB"	"63Secret_O2"	0	163	2970	2822
3	2	3	"phtE"	"45Secret_C6"	0	164	2965	2826
3	3	3	"spr0931"	"36Secret_G6"	0	165	3307	3149
3	4	3	"lytC"	"56Secret_K6"	0	166	3964	3783
3	5	3	"nanB"	"58Secret_O6"	0	167	5300	5149
3	6	3	"spr1875"	"7Secret_C10"	0	168	3782	3639
3	7	3	"galU"	"21Secret_G10"	0	169	3455	3309
3	8	3	"cbpA"	"5Secret_K10"	0	170	2297	2166
3	9	3	"gsp_781"	"2Secret_O10"	0	171	2589	2453
3	1	4	"spr1875"	"7Secret_C10"	0	172	2360	2198
3	2	4	"galU"	"21Secret_G10"	0	173	4071	3940
3	3	4	"cbpA"	"5Secret_K10"	0	174	2655	2520
3	4	4	"gsp_781"	"2Secret_O10"	0	175	2903	2750
3	5	4	"Control_1"	"C14"	0	176	10118	9977
3	6	4	"Control_2"	"G14"	0	177	1029	879
3	7	4	"bloodAB"	"59Secret_C2"	0	178	3116	2697
3	8	4	"strH"	"32Secret_G2"	0	179	2353	2176
3	9	4	"lysM"	"50Secret_K2"	0	180	3726	3583
3	1	5	"Control_2"	"G14"	0	181	647	493
3	2	5	"bloodAB"	"59Secret_C2"	0	182	2923	2751
3	3	5	"strH"	"32Secret_G2"	0	183	2902	2733
3	4	5	"lysM"	"50Secret_K2"	0	184	3932	3748
3	5	5	"lytB"	"63Secret_O2"	0	185	3639	3485
3	6	5	"phtE"	"45Secret_C6"	0	186	3421	3261
3	7	5	"spr0931"	"36Secret_G6"	0	187	3436	3049
3	8	5	"lytC"	"56Secret_K6"	0	188	4009	3858
3	9	5	"nanB"	"58Secret_O6"	0	189	4969	4834
3	1	6	"phtE"	"45Secret_C6"	0	190	2670	2515
3	2	6	"spr0931"	"36Secret_G6"	0	191	2506	2344
3	3	6	"lytC"	"56Secret_K6"	0	192	3818	3664
3	4	6	"nanB"	"58Secret_O6"	0	193	5118	4963
3	5	6	"spr1875"	"7Secret_C10"	0	194	3185	3030
3	6	6	"galU"	"21Secret_G10"	0	195	4127	3964
3	7	6	"cbpA"	"5Secret_K10"	0	196	2791	2625
3	8	6	"gsp_781"	"2Secret_O10"	0	197	3186	3044
3	9	6	"Control_1"	"C14"	0	198	9788	9661
3	1	7	"galU"	"21Secret_G10"	0	199	3075	2923
3	2	7	"cbpA"	"5Secret_K10"	0	200	2143	2012
3	3	7	"gsp_781"	"2Secret_O10"	0	201	2857	2718
3	4	7	"Control_1"	"C14"	0	202	9867	9723
3	5	7	"Control_2"	"G14"	0	203	1341	1185
3	6	7	"bloodAB"	"59Secret_C2"	0	204	4349	4116
3	7	7	"strH"	"32Secret_G2"	0	205	2609	2393
3	8	7	"lysM"	"50Secret_K2"	0	206	4244	4094
3	9	7	"lytB"	"63Secret_O2"	0	207	2788	2652
3	1	8	"bloodAB"	"59Secret_C2"	0	208	2905	2743
3	2	8	"strH"	"32Secret_G2"	0	209	2836	2690
3	3	8	"lysM"	"50Secret_K2"	0	210	4085	3930
3	4	8	"lytB"	"63Secret_O2"	0	211	3489	3327
3	5	8	"phtE"	"45Secret_C6"	0	212	3519	3346
3	6	8	"spr0931"	"36Secret_G6"	0	213	5126	4961
3	7	8	"lytC"	"56Secret_K6"	0	214	4396	4238
3	8	8	"nanB"	"58Secret_O6"	0	215	5614	5463
3	9	8	"spr1875"	"7Secret_C10"	0	216	4498	4342
4	1	1	"Control_10"	"P6"	-50	217	128	-28
4	2	1	"Control_11"	"D10"	-50	218	100	-4
4	3	1	"Control_12"	"H10"	0	219	206	126
4	4	1	"Buffer"	"Normaliz_L10"	-50	220	74	0
4	5	1	"Buffer"	"Normaliz_P10"	-50	221	69	-1
4	6	1	"Control+"	"Rango0.2_D14"	0	222	517	453
4	7	1	"Control+"	"Rango0.1_H14"	0	223	93	32
4	8	1	"Buffer"	"Normaliz_L14"	-50	224	61	3
4	9	1	"Buffer"	"Normaliz_P14"	-50	225	55	1
4	1	2	"Control+"	"Rango0.2_D14"	0	226	2854	2703
4	2	2	"Control+"	"Rango0.1_H14"	0	227	334	218
4	3	2	"Control_3"	"D2"	-50	228	80	-6
4	4	2	"Control_4"	"H2"	-50	229	77	5
4	5	2	"Control_5"	"L2"	-50	230	66	-5
4	6	2	"Control_6"	"P2"	-50	231	68	-2
4	7	2	"Control_7"	"D6"	-50	232	72	6
4	8	2	"Control_8"	"H6"	-50	233	63	2
4	9	2	"Control_9"	"L6"	-50	234	58	1
4	1	3	"Control_6"	"P2"	-50	235	118	-25
4	2	3	"Control_7"	"D6"	0	236	268	169
4	3	3	"Control_8"	"H6"	-50	237	78	-8
4	4	3	"Control_9"	"L6"	-50	238	72	0
4	5	3	"Control_10"	"P6"	-50	239	66	-3
4	6	3	"Control_11"	"D10"	-50	240	62	-4
4	7	3	"Control_12"	"H10"	0	241	100	34
4	8	3	"Buffer"	"Normaliz_L10"	-50	242	62	0
4	9	3	"Buffer"	"Normaliz_P10"	-50	243	59	0
4	1	4	"Control_11"	"D10"	-50	244	115	-14
4	2	4	"Control_12"	"H10"	0	245	321	228
4	3	4	"Buffer"	"Normaliz_L10"	-50	246	82	0
4	4	4	"Buffer"	"Normaliz_P10"	-50	247	69	-6
4	5	4	"Control+"	"Rango0.2_D14"	0	248	449	380
4	6	4	"Control+"	"Rango0.1_H14"	0	249	98	32
4	7	4	"Control_3"	"D2"	-50	250	63	-1
4	8	4	"Control_4"	"H2"	-50	251	62	0
4	9	4	"Control_5"	"L2"	-50	252	59	-2
4	1	5	"Control+"	"Rango0.1_H14"	-50	253	241	118
4	2	5	"Control_3"	"D2"	-50	254	84	-5
4	3	5	"Control_4"	"H2"	-50	255	79	0
4	4	5	"Control_5"	"L2"	-50	256	68	-4
4	5	5	"Control_6"	"P2"	-50	257	65	-4
4	6	5	"Control_7"	"D6"	-50	258	70	3
4	7	5	"Control_8"	"H6"	-50	259	64	-2
4	8	5	"Control_9"	"L6"	-50	260	66	1
4	9	5	"Control_10"	"P6"	-50	261	62	-4
4	1	6	"Control_7"	"D6"	0	262	1256	1141
4	2	6	"Control_8"	"H6"	-50	263	81	-7
4	3	6	"Control_9"	"L6"	-50	264	77	-4
4	4	6	"Control_10"	"P6"	-50	265	72	-5
4	5	6	"Control_11"	"D10"	-50	266	68	-5
4	6	6	"Control_12"	"H10"	0	267	164	92
4	7	6	"Buffer"	"Normaliz_L10"	-50	268	80	6
4	8	6	"Buffer"	"Normaliz_P10"	-50	269	82	4
4	9	6	"Control+"	"Rango0.2_D14"	0	270	909	827
4	1	7	"Control_12"	"H10"	0	271	353	253
4	2	7	"Buffer"	"Normaliz_L10"	-50	272	83	-5
4	3	7	"Buffer"	"Normaliz_P10"	-50	273	75	-10
4	4	7	"Control+"	"Rango0.2_D14"	0	274	896	803
4	5	7	"Control+"	"Rango0.1_H14"	0	275	197	107
4	6	7	"Control_3"	"D2"	-50	276	88	-2
4	7	7	"Control_4"	"H2"	-50	277	103	6
4	8	7	"Control_5"	"L2"	-50	278	105	2
4	9	7	"Control_6"	"P2"	-50	279	90	-22
4	1	8	"Control_3"	"D2"	-50	280	94	-4
4	2	8	"Control_4"	"H2"	-50	281	84	-3
4	3	8	"Control_5"	"L2"	-50	282	77	-10
4	4	8	"Control_6"	"P2"	-50	283	81	-13
4	5	8	"Control_7"	"D6"	0	284	280	181
4	6	8	"Control_8"	"H6"	-50	285	103	-7
4	7	8	"Control_9"	"L6"	-50	286	115	-3
4	8	8	"Control_10"	"P6"	-50	287	115	-9
4	9	8	"Control_11"	"D10"	-50	288	108	-40
5	1	1	"GADPH"	"68Cyt_M5"	0	289	5171	4997
5	2	1	"abc_sbp_2"	"30Lip_A9"	0	290	5041	4874
5	3	1	"abc_sbp"	"29Lip_E9"	0	291	5182	5019
5	4	1	"spr0174"	"79Lip_I9"	0	292	4924	4771
5	5	1	"aliA"	"10Lip_M9"	0	293	2905	2757
5	6	1	"slrA"	"17Lip_A13"	0	294	3975	3817
5	7	1	"spr0747"	"37Lip_E13"	0	295	6635	6451
5	8	1	"Buffer"	"Normaliz_I13"	0	296	197	-9
5	9	1	"Buffer"	"Normaliz_M13"	0	297	214	-44
5	1	2	"slrA"	"17Lip_A13"	0	298	3165	3010
5	2	2	"spr0747"	"37Lip_E13"	0	299	5784	5648
5	3	2	"spxB"	"13Cyt_A1"	0	300	13161	13031
5	4	2	"clpP"	"66Cyt_E1"	0	301	5854	5719
5	5	2	"pavA"	"69Cyt_I1"	0	302	4654	4517
5	6	2	"eno"	"14Cyt_M1"	0	303	7779	7633
5	7	2	"PppA"	"70Cyt_A5"	0	304	10147	9982
5	8	2	"ply"	"11Cyt_E5"	0	305	17788	17619
5	9	2	"lytA"	"12Cyt_I5"	0	306	12939	12744
5	1	3	"eno"	"14Cyt_M1"	0	307	9605	9452
5	2	3	"PppA"	"70Cyt_A5"	0	308	8339	8189
5	3	3	"ply"	"11Cyt_E5"	0	309	11003	10873
5	4	3	"lytA"	"12Cyt_I5"	0	310	10478	10345
5	5	3	"GADPH"	"68Cyt_M5"	0	311	4931	4794
5	6	3	"abc_sbp_2"	"30Lip_A9"	0	312	4303	4165
5	7	3	"abc_sbp"	"29Lip_E9"	0	313	7358	7202
5	8	3	"spr0174"	"79Lip_I9"	0	314	4327	4158
5	9	3	"aliA"	"10Lip_M9"	0	315	3114	2906
5	1	4	"abc_sbp_2"	"30Lip_A9"	0	316	3567	3421
5	2	4	"abc_sbp"	"29Lip_E9"	0	317	2263	2130
5	3	4	"spr0174"	"79Lip_I9"	0	318	3624	3498
5	4	4	"aliA"	"10Lip_M9"	0	319	2396	2267
5	5	4	"slrA"	"17Lip_A13"	0	320	2870	2736
5	6	4	"spr0747"	"37Lip_E13"	0	321	3753	3594
5	7	4	"spxB"	"13Cyt_A1"	0	322	5792	5587
5	8	4	"clpP"	"66Cyt_E1"	0	323	5851	5683
5	9	4	"pavA"	"69Cyt_I1"	0	324	4869	4664
5	1	5	"spr0747"	"37Lip_E13"	0	325	5623	5479
5	2	5	"spxB"	"13Cyt_A1"	0	326	7794	7672
5	3	5	"clpP"	"66Cyt_E1"	0	327	6258	6137
5	4	5	"pavA"	"69Cyt_I1"	0	328	3705	3571
5	5	5	"eno"	"14Cyt_M1"	0	329	6359	6223
5	6	5	"PppA"	"70Cyt_A5"	0	330	10537	10368
5	7	5	"ply"	"11Cyt_E5"	0	331	12227	12078
5	8	5	"lytA"	"12Cyt_I5"	0	332	11376	11238
5	9	5	"GADPH"	"68Cyt_M5"	0	333	5767	5574
5	1	6	"PppA"	"70Cyt_A5"	0	334	4657	4542
5	2	6	"ply"	"11Cyt_E5"	0	335	7214	7113
5	3	6	"lytA"	"12Cyt_I5"	0	336	5203	5099
5	4	6	"GADPH"	"68Cyt_M5"	0	337	3516	3397
5	5	6	"abc_sbp_2"	"30Lip_A9"	0	338	3275	3153
5	6	6	"abc_sbp"	"29Lip_E9"	0	339	2346	2224
5	7	6	"spr0174"	"79Lip_I9"	0	340	3836	3711
5	8	6	"aliA"	"10Lip_M9"	0	341	2527	2399
5	9	6	"slrA"	"17Lip_A13"	0	342	3313	3131
5	1	7	"abc_sbp"	"29Lip_E9"	0	343	995	921
5	2	7	"spr0174"	"79Lip_I9"	0	344	1767	1692
5	3	7	"aliA"	"10Lip_M9"	0	345	982	906
5	4	7	"slrA"	"17Lip_A13"	0	346	1382	1275
5	5	7	"spr0747"	"37Lip_E13"	0	347	2151	2030
5	6	7	"spxB"	"13Cyt_A1"	0	348	2322	2218
5	7	7	"clpP"	"66Cyt_E1"	0	349	3262	3166
5	8	7	"pavA"	"69Cyt_I1"	0	350	2752	2651
5	9	7	"eno"	"14Cyt_M1"	0	351	5416	5288
5	1	8	"spxB"	"13Cyt_A1"	0	352	403	355
5	2	8	"clpP"	"66Cyt_E1"	0	353	546	497
5	3	8	"pavA"	"69Cyt_I1"	0	354	402	355
5	4	8	"eno"	"14Cyt_M1"	0	355	1481	1432
5	5	8	"PppA"	"70Cyt_A5"	0	356	1195	1143
5	6	8	"ply"	"11Cyt_E5"	0	357	3013	2964
5	7	8	"lytA"	"12Cyt_I5"	0	358	2274	2225
5	8	8	"GADPH"	"68Cyt_M5"	0	359	943	892
5	9	8	"abc_sbp_2"	"30Lip_A9"	0	360	891	832
6	1	1	"psaA"	"6Lip_N5"	0	361	9024	8832
6	2	1	"ABC_SBP"	"57Lip_B9"	0	362	5965	5781
6	3	1	"ABC_SBP"	"52Lip_F9"	0	363	1428	1260
6	4	1	"piuA"	"18Lip_J9"	0	364	1302	1168
6	5	1	"amiA"	"3Lip_N9"	0	365	1119	976
6	6	1	"msmE"	"78Lip_B13"	0	366	1544	1413
6	7	1	"MalX"	"22Lip_F13"	0	367	1563	1440
6	8	1	"Buffer"	"Normaliz_J13"	0	368	105	-6
6	9	1	"Buffer"	"Normaliz_N13"	0	369	98	-11
6	1	2	"msmE"	"78Lip_B13"	0	370	3344	3163
6	2	2	"MalX"	"22Lip_F13"	0	371	3826	3641
6	3	2	"prsA_ppmA"	"16Lip_B1"	0	372	1696	1555
6	4	2	"lmb"	"33Lip_F1"	0	373	1947	1809
6	5	2	"piaA"	"15Lip_J1"	0	374	1626	1495
6	6	2	"phtA"	"55Lip_N1"	0	375	1433	1291
6	7	2	"glnH"	"28Lip_B5"	0	376	1344	1200
6	8	2	"pstS"	"80Lip_F5"	0	377	744	644
6	9	2	"aliB"	"1Lip_J5"	0	378	868	781
6	1	3	"phtA"	"55Lip_N1"	0	379	4213	4014
6	2	3	"glnH"	"28Lip_B5"	0	380	2611	2467
6	3	3	"pstS"	"80Lip_F5"	0	381	1402	1283
6	4	3	"aliB"	"1Lip_J5"	0	382	1292	1176
6	5	3	"psaA"	"6Lip_N5"	0	383	4157	4042
6	6	3	"ABC_SBP"	"57Lip_B9"	0	384	2154	2039
6	7	3	"ABC_SBP"	"52Lip_F9"	0	385	764	656
6	8	3	"piuA"	"18Lip_J9"	0	386	522	428
6	9	3	"amiA"	"3Lip_N9"	0	387	510	429
6	1	4	"ABC_SBP"	"57Lip_B9"	0	388	5626	5448
6	2	4	"ABC_SBP"	"52Lip_F9"	0	389	1793	1666
6	3	4	"piuA"	"18Lip_J9"	0	390	1129	1021
6	4	4	"amiA"	"3Lip_N9"	0	391	843	744
6	5	4	"msmE"	"78Lip_B13"	0	392	738	625
6	6	4	"MalX"	"22Lip_F13"	0	393	977	857
6	7	4	"prsA_ppmA"	"16Lip_B1"	0	394	520	416
6	8	4	"lmb"	"33Lip_F1"	0	395	650	562
6	9	4	"piaA"	"15Lip_J1"	0	396	610	537
6	1	5	"MalX"	"22Lip_F13"	0	397	2632	2474
6	2	5	"prsA_ppmA"	"16Lip_B1"	0	398	1954	1831
6	3	5	"lmb"	"33Lip_F1"	0	399	1302	1205
6	4	5	"piaA"	"15Lip_J1"	0	400	909	820
6	5	5	"phtA"	"55Lip_N1"	0	401	666	562
6	6	5	"glnH"	"28Lip_B5"	0	402	478	368
6	7	5	"pstS"	"80Lip_F5"	0	403	289	204
6	8	5	"aliB"	"1Lip_J5"	0	404	240	157
6	9	5	"psaA"	"6Lip_N5"	0	405	996	928
6	1	6	"glnH"	"28Lip_B5"	0	406	2300	2166
6	2	6	"pstS"	"80Lip_F5"	0	407	1510	1419
6	3	6	"aliB"	"1Lip_J5"	0	408	770	687
6	4	6	"psaA"	"6Lip_N5"	0	409	2222	2146
6	5	6	"ABC_SBP"	"57Lip_B9"	0	410	1041	966
6	6	6	"ABC_SBP"	"52Lip_F9"	0	411	246	173
6	7	6	"piuA"	"18Lip_J9"	0	412	150	76
6	8	6	"amiA"	"3Lip_N9"	0	413	142	64
6	9	6	"msmE"	"78Lip_B13"	0	414	165	103
6	1	7	"ABC_SBP"	"52Lip_F9"	0	415	805	710
6	2	7	"piuA"	"18Lip_J9"	0	416	407	334
6	3	7	"amiA"	"3Lip_N9"	0	417	299	234
6	4	7	"msmE"	"78Lip_B13"	0	418	269	202
6	5	7	"MalX"	"22Lip_F13"	0	419	240	171
6	6	7	"prsA_ppmA"	"16Lip_B1"	0	420	192	125
6	7	7	"lmb"	"33Lip_F1"	0	421	168	99
6	8	7	"piaA"	"15Lip_J1"	0	422	138	67
6	9	7	"phtA"	"55Lip_N1"	0	423	116	57
6	1	8	"prsA_ppmA"	"16Lip_B1"	0	424	245	177
6	2	8	"lmb"	"33Lip_F1"	0	425	245	181
6	3	8	"piaA"	"15Lip_J1"	0	426	194	133
6	4	8	"phtA"	"55Lip_N1"	0	427	154	92
6	5	8	"glnH"	"28Lip_B5"	0	428	141	80
6	6	8	"pstS"	"80Lip_F5"	0	429	106	46
6	7	8	"aliB"	"1Lip_J5"	0	430	104	44
6	8	8	"psaA"	"6Lip_N5"	0	431	223	164
6	9	8	"ABC_SBP"	"57Lip_B9"	0	432	162	107
7	1	1	"cbpF"	"74N_term_wCS_O5"	0	433	1451	1300
7	2	1	"spr0693"	"34N_term_C9"	0	434	1910	1747
7	3	1	"ezrA"	"75N_term_G9"	0	435	1914	1751
7	4	1	"pepXP"	"72N_term_K9"	0	436	2506	2339
7	5	1	"phtD"	"44N_term_O9"	0	437	2253	2083
7	6	1	"phpA"	"27N_term_C13"	0	438	5961	5760
7	7	1	"srtA"	"64N_term_wCS_G13"	0	439	3311	3102
7	8	1	"Buffer"	"Normaliz_K13"	0	440	189	9
7	9	1	"Buffer"	"Normaliz_O13"	0	441	174	-4
7	1	2	"phpA"	"27N_term_C13"	0	442	4298	4171
7	2	2	"srtA"	"64N_term_wCS_G13"	0	443	2019	1800
7	3	2	"adcA"	"23Lip_C1"	0	444	1308	1112
7	4	2	"sp_2093"	"76N_term_G1"	0	445	1093	896
7	5	2	"comB"	"54N_term_K1"	0	446	1152	980
7	6	2	"pspA"	"4N_term_O1"	0	447	2642	2486
7	7	2	"pbpX"	"41N_term_C5"	0	448	3522	3364
7	8	2	"pbpA"	"9N_term_G5"	0	449	1171	1024
7	9	2	"spr0334"	"42Cyt_TMH_K5"	0	450	2352	2192
7	1	3	"pspA"	"4N_term_O1"	0	451	1904	1786
7	2	3	"pbpX"	"41N_term_C5"	0	452	2810	2613
7	3	3	"pbpA"	"9N_term_G5"	0	453	811	654
7	4	3	"spr0334"	"42Cyt_TMH_K5"	0	454	1693	1430
7	5	3	"cbpF"	"74N_term_wCS_O5"	0	455	1860	1645
7	6	3	"spr0693"	"34N_term_C9"	0	456	1802	1458
7	7	3	"ezrA"	"75N_term_G9"	0	457	2039	1747
7	8	3	"pepXP"	"72N_term_K9"	0	458	2635	2486
7	9	3	"phtD"	"44N_term_O9"	0	459	2527	2360
7	1	4	"spr0693"	"34N_term_C9"	0	460	1374	1246
7	2	4	"ezrA"	"75N_term_G9"	0	461	1743	1582
7	3	4	"pepXP"	"72N_term_K9"	0	462	2407	2264
7	4	4	"phtD"	"44N_term_O9"	0	463	2717	2544
7	5	4	"phpA"	"27N_term_C13"	0	464	5190	4988
7	6	4	"srtA"	"64N_term_wCS_G13"	0	465	5090	3940
7	7	4	"adcA"	"23Lip_C1"	0	466	2494	1919
7	8	4	"sp_2093"	"76N_term_G1"	0	467	1465	1296
7	9	4	"comB"	"54N_term_K1"	0	468	1747	1559
7	1	5	"srtA"	"64N_term_wCS_G13"	0	469	3217	3053
7	2	5	"adcA"	"23Lip_C1"	0	470	2012	1512
7	3	5	"sp_2093"	"76N_term_G1"	0	471	1393	1243
7	4	5	"comB"	"54N_term_K1"	0	472	1504	1333
7	5	5	"pspA"	"4N_term_O1"	0	473	2998	2822
7	6	5	"pbpX"	"41N_term_C5"	0	474	4194	3993
7	7	5	"pbpA"	"9N_term_G5"	0	475	1161	963
7	8	5	"spr0334"	"42Cyt_TMH_K5"	0	476	2248	2068
7	9	5	"cbpF"	"74N_term_wCS_O5"	0	477	2355	2145
7	1	6	"pbpX"	"41N_term_C5"	0	478	2213	2083
7	2	6	"pbpA"	"9N_term_G5"	0	479	1410	1227
7	3	6	"spr0334"	"42Cyt_TMH_K5"	0	480	1626	1481
7	4	6	"cbpF"	"74N_term_wCS_O5"	0	481	1635	1478
7	5	6	"spr0693"	"34N_term_C9"	0	482	2152	1960
7	6	6	"ezrA"	"75N_term_G9"	0	483	2457	2256
7	7	6	"pepXP"	"72N_term_K9"	0	484	2765	2591
7	8	6	"phtD"	"44N_term_O9"	0	485	2527	2365
7	9	6	"phpA"	"27N_term_C13"	0	486	7319	7118
7	1	7	"ezrA"	"75N_term_G9"	0	487	743	656
7	2	7	"pepXP"	"72N_term_K9"	0	488	1173	1069
7	3	7	"phtD"	"44N_term_O9"	0	489	1208	1097
7	4	7	"phpA"	"27N_term_C13"	0	490	3972	3835
7	5	7	"srtA"	"64N_term_wCS_G13"	0	491	3040	1886
7	6	7	"adcA"	"23Lip_C1"	0	492	1663	1437
7	7	7	"sp_2093"	"76N_term_G1"	0	493	1061	910
7	8	7	"comB"	"54N_term_K1"	0	494	1023	876
7	9	7	"pspA"	"4N_term_O1"	0	495	2325	2167
7	1	8	"adcA"	"23Lip_C1"	0	496	186	126
7	2	8	"sp_2093"	"76N_term_G1"	0	497	173	110
7	3	8	"comB"	"54N_term_K1"	0	498	214	154
7	4	8	"pspA"	"4N_term_O1"	0	499	501	441
7	5	8	"pbpX"	"41N_term_C5"	0	500	832	771
7	6	8	"pbpA"	"9N_term_G5"	0	501	337	276
7	7	8	"spr0334"	"42Cyt_TMH_K5"	0	502	415	355
7	8	8	"cbpF"	"74N_term_wCS_O5"	0	503	468	407
7	9	8	"spr0693"	"34N_term_C9"	0	504	513	444
8	1	1	"pbp1b"	"47Cyt_TMH_P5"	0	505	4088	3926
8	2	1	"pcpA"	"62N_term_wCS_D9"	0	506	701	576
8	3	1	"sphtra"	"8N_term_H9"	0	507	262	169
8	4	1	"cps4C"	"97Mult_L9"	0	508	487	409
8	5	1	"rrgB"	"95Mult_P9"	0	509	181	107
8	6	1	"TMP"	"96Mult_D13"	0	510	297	223
8	7	1	"LambdaSa04"	"94Mult_H13"	-50	511	120	46
8	8	1	"Buffer"	"Normaliz_L13"	-50	512	72	-1
8	9	1	"Buffer"	"Normaliz_P13"	-50	513	72	-5
8	1	2	"TMP"	"96Mult_D13"	0	514	1262	1093
8	2	2	"LambdaSa04"	"94Mult_H13"	0	515	389	267
8	3	2	"potD"	"65N_term_D1"	0	516	2485	2377
8	4	2	"pgdA"	"40N_term_H1"	0	517	1256	1168
8	5	2	"spr1370"	"38Cyt_TMH_L1"	0	518	832	754
8	6	2	"spr1418"	"82N_term_P1"	0	519	842	767
8	7	2	"stkP"	"67Cyt_TMH_D5"	0	520	370	300
8	8	2	"spr1584"	"83N_term_H5"	0	521	631	564
8	9	2	"pbp2A"	"53N_term_L5"	0	522	784	715
8	1	3	"spr1418"	"82N_term_P1"	0	523	3380	3216
8	2	3	"stkP"	"67Cyt_TMH_D5"	0	524	1823	1695
8	3	3	"spr1584"	"83N_term_H5"	0	525	2319	2202
8	4	3	"pbp2A"	"53N_term_L5"	0	526	1669	1564
8	5	3	"pbp1b"	"47Cyt_TMH_P5"	0	527	1503	1417
8	6	3	"pcpA"	"62N_term_wCS_D9"	-50	528	196	116
8	7	3	"sphtra"	"8N_term_H9"	-50	529	108	34
8	8	3	"cps4C"	"97Mult_L9"	0	530	189	123
8	9	3	"rrgB"	"95Mult_P9"	0	531	115	50
8	1	4	"pcpA"	"62N_term_wCS_D9"	0	532	1846	1686
8	2	4	"sphtra"	"8N_term_H9"	0	533	1096	968
8	3	4	"cps4C"	"97Mult_L9"	0	534	1160	1040
8	4	4	"rrgB"	"95Mult_P9"	0	535	1086	978
8	5	4	"TMP"	"96Mult_D13"	0	536	562	468
8	6	4	"LambdaSa04"	"94Mult_H13"	0	537	290	202
8	7	4	"potD"	"65N_term_D1"	0	538	430	349
8	8	4	"pgdA"	"40N_term_H1"	0	539	244	181
8	9	4	"spr1370"	"38Cyt_TMH_L1"	0	540	240	181
8	1	5	"LambdaSa04"	"94Mult_H13"	0	541	1283	1129
8	2	5	"potD"	"65N_term_D1"	0	542	3113	2983
8	3	5	"pgdA"	"40N_term_H1"	0	543	2531	2415
8	4	5	"spr1370"	"38Cyt_TMH_L1"	0	544	1781	1678
8	5	5	"spr1418"	"82N_term_P1"	0	545	1726	1633
8	6	5	"stkP"	"67Cyt_TMH_D5"	0	546	490	408
8	7	5	"spr1584"	"83N_term_H5"	0	547	428	361
8	8	5	"pbp2A"	"53N_term_L5"	0	548	211	153
8	9	5	"pbp1b"	"47Cyt_TMH_P5"	0	549	186	131
8	1	6	"stkP"	"67Cyt_TMH_D5"	0	550	1107	982
8	2	6	"spr1584"	"83N_term_H5"	0	551	1706	1616
8	3	6	"pbp2A"	"53N_term_L5"	0	552	1719	1632
8	4	6	"pbp1b"	"47Cyt_TMH_P5"	0	553	1122	1045
8	5	6	"pcpA"	"62N_term_wCS_D9"	0	554	495	427
8	6	6	"sphtra"	"8N_term_H9"	-50	555	101	37
8	7	6	"cps4C"	"97Mult_L9"	-50	556	135	75
8	8	6	"rrgB"	"95Mult_P9"	-50	557	73	17
8	9	6	"TMP"	"96Mult_D13"	0	558	77	24
8	1	7	"sphtra"	"8N_term_H9"	-50	559	128	54
8	2	7	"cps4C"	"97Mult_L9"	0	560	220	151
8	3	7	"rrgB"	"95Mult_P9"	-50	561	108	41
8	4	7	"TMP"	"96Mult_D13"	-50	562	124	59
8	5	7	"LambdaSa04"	"94Mult_H13"	-50	563	74	13
8	6	7	"potD"	"65N_term_D1"	0	564	164	102
8	7	7	"pgdA"	"40N_term_H1"	-50	565	118	56
8	8	7	"spr1370"	"38Cyt_TMH_L1"	0	566	102	46
8	9	7	"spr1418"	"82N_term_P1"	0	567	101	48
8	1	8	"potD"	"65N_term_D1"	0	568	182	127
8	2	8	"pgdA"	"40N_term_H1"	-50	569	142	86
8	3	8	"spr1370"	"38Cyt_TMH_L1"	0	570	138	82
8	4	8	"spr1418"	"82N_term_P1"	0	571	133	75
8	5	8	"stkP"	"67Cyt_TMH_D5"	0	572	94	36
8	6	8	"spr1584"	"83N_term_H5"	-50	573	89	30
8	7	8	"pbp2A"	"53N_term_L5"	0	574	99	41
8	8	8	"pbp1b"	"47Cyt_TMH_P5"	0	575	96	39
8	9	8	"pcpA"	"62N_term_wCS_D9"	-50	576	63	10
