# Supplementary material for: Data in support of proteomic analysis of pneumococcal pediatric clinical isolates to construct a protein array
Source: Data Brief. 2016 Feb 5;6:917–22. doi: 10.1016/j.dib.2016.01.057 (PMC4758182; doi:10.1016/j.dib.2016.01.057)
Supplement: Supplementary file 4 — Supplementary material [file mmc4.zip › Protein array raw data/IgG/P1_S27_IgG-Cy3.txt]

ATF	1.0
31	9    
"Type=GenePix Export 3"
"DateTime=2014/01/23 14:01:02"
"Settings=C:\Documents and Settings\Usuario\Escritorio\Datos Usuarios\Alfonso\Escaneado_23-1-14\Suero 27\S27_IgG-Cy3.gps"
"GalFile=C:\Documents and Settings\Usuario\Escritorio\Datos Usuarios\Alfonso\Gals\Gal_Alfonso.2.gal"
"PixelSize=5"
"Wavelengths=n/a	532"
"ImageFiles=n/a	C:\Documents and Settings\Usuario\Escritorio\Datos Usuarios\Alfonso\Escaneado_23-1-14\Suero 27\S27_IgG-Cy3.tif 1"
"NormalizationMethod=None"
"NormalizationFactors=n/a	1"
"JpegImage="
"StdDev=Type 1"
"RatioFormulations=W1/W2 (/532)"
"Barcode="
"BackgroundSubtraction=LocalFeature"
"ImageOrigin=0, 0"
"JpegOrigin=3360, 11230"
"Creator=GenePix Pro 4.1.1.4"
"Scanner=GenePix 4000B [92870]"
"FocusPosition=0"
"Temperature=29.01"
"LinesAveraged=1"
"Comment="
"PMTGain=n/a	400"
"ScanPower=n/a	100"
"LaserPower=n/a	3.57"
"LaserOnTime=n/a	42116"
"Filters=n/a	"
"ScanRegion=544,2067,3880,3548"
"Supplier=BioRobotics"
"ArrayerSoftwareName=TAS Application Suite (MicroGrid II)"
"ArrayerSoftwareVersion=2.2.2.5"
"Block"	"Column"	"Row"	"Name"	"ID"	"Flags"	"Index"	"F532 Median"	"F532 Median - B532"
1	1	1	"ABC_N/P"	"90Mult_M6"	0	1	205	114
1	2	1	"spr1221"	"99Mult_A10"	0	2	662	554
1	3	1	"spr1403"	"91Mult_E10"	0	3	595	459
1	4	1	"spr1496"	"92Mult_I10"	0	4	244	67
1	5	1	"ABC_NP"	"100Mult_M10"	0	5	522	393
1	6	1	"SP_0462"	"77CellW_A14"	0	6	1013	879
1	7	1	"SP_0464"	"81CellW_E14"	0	7	461	331
1	8	1	"Buffer"	"Normaliz_I14"	0	8	108	1
1	9	1	"Buffer"	"Normaliz_M14"	0	9	95	4
1	1	2	"SP_0462"	"77CellW_A14"	0	10	493	387
1	2	2	"SP_0464"	"81CellW_E14"	0	11	300	157
1	3	2	"fstH"	"84Mult_A2"	0	12	2416	2242
1	4	2	"comA"	"85Mult_E2"	0	13	822	625
1	5	2	"zmpB"	"86Mult_I2"	0	14	708	529
1	6	2	"spr0601"	"98Mult_M2"	0	15	960	795
1	7	2	"celB"	"87Mult_A6"	0	16	394	246
1	8	2	"iga"	"88Mult_E6"	0	17	1450	1333
1	9	2	"glnP"	"89Mult_I6"	0	18	212	115
1	1	3	"spr0601"	"98Mult_M2"	0	19	872	722
1	2	3	"celB"	"87Mult_A6"	0	20	456	238
1	3	3	"iga"	"88Mult_E6"	0	21	1172	1012
1	4	3	"glnP"	"89Mult_I6"	0	22	227	74
1	5	3	"ABC_N/P"	"90Mult_M6"	0	23	273	127
1	6	3	"spr1221"	"99Mult_A10"	0	24	689	535
1	7	3	"spr1403"	"91Mult_E10"	0	25	524	380
1	8	3	"spr1496"	"92Mult_I10"	0	26	239	119
1	9	3	"ABC_NP"	"100Mult_M10"	0	27	615	510
1	1	4	"spr1221"	"99Mult_A10"	0	28	576	454
1	2	4	"spr1403"	"91Mult_E10"	0	29	568	344
1	3	4	"spr1496"	"92Mult_I10"	0	30	332	155
1	4	4	"ABC_NP"	"100Mult_M10"	0	31	1084	936
1	5	4	"SP_0462"	"77CellW_A14"	0	32	469	321
1	6	4	"SP_0464"	"81CellW_E14"	0	33	471	298
1	7	4	"fstH"	"84Mult_A2"	0	34	1855	1632
1	8	4	"comA"	"85Mult_E2"	0	35	533	379
1	9	4	"zmpB"	"86Mult_I2"	0	36	692	572
1	1	5	"SP_0464"	"81CellW_E14"	0	37	478	351
1	2	5	"fstH"	"84Mult_A2"	0	38	2112	1682
1	3	5	"comA"	"85Mult_E2"	0	39	616	389
1	4	5	"zmpB"	"86Mult_I2"	0	40	320	127
1	5	5	"spr0601"	"98Mult_M2"	0	41	882	626
1	6	5	"celB"	"87Mult_A6"	0	42	416	212
1	7	5	"iga"	"88Mult_E6"	0	43	864	697
1	8	5	"glnP"	"89Mult_I6"	0	44	401	267
1	9	5	"ABC_N/P"	"90Mult_M6"	0	45	229	127
1	1	6	"celB"	"87Mult_A6"	0	46	379	247
1	2	6	"iga"	"88Mult_E6"	0	47	1066	819
1	3	6	"glnP"	"89Mult_I6"	0	48	249	83
1	4	6	"ABC_N/P"	"90Mult_M6"	0	49	221	86
1	5	6	"spr1221"	"99Mult_A10"	0	50	579	429
1	6	6	"spr1403"	"91Mult_E10"	0	51	308	166
1	7	6	"spr1496"	"92Mult_I10"	0	52	220	98
1	8	6	"ABC_NP"	"100Mult_M10"	0	53	790	670
1	9	6	"SP_0462"	"77CellW_A14"	0	54	647	542
1	1	7	"spr1403"	"91Mult_E10"	0	55	456	333
1	2	7	"spr1496"	"92Mult_I10"	0	56	289	115
1	3	7	"ABC_NP"	"100Mult_M10"	0	57	717	568
1	4	7	"SP_0462"	"77CellW_A14"	0	58	753	617
1	5	7	"SP_0464"	"81CellW_E14"	0	59	386	236
1	6	7	"fstH"	"84Mult_A2"	0	60	1926	1773
1	7	7	"comA"	"85Mult_E2"	0	61	885	760
1	8	7	"zmpB"	"86Mult_I2"	0	62	266	142
1	9	7	"spr0601"	"98Mult_M2"	0	63	726	609
1	1	8	"fstH"	"84Mult_A2"	0	64	2138	2023
1	2	8	"comA"	"85Mult_E2"	0	65	918	764
1	3	8	"zmpB"	"86Mult_I2"	0	66	683	545
1	4	8	"spr0601"	"98Mult_M2"	0	67	843	708
1	5	8	"celB"	"87Mult_A6"	0	68	485	360
1	6	8	"iga"	"88Mult_E6"	0	69	1051	939
1	7	8	"glnP"	"89Mult_I6"	0	70	192	86
1	8	8	"ABC_N/P"	"90Mult_M6"	0	71	203	102
1	9	8	"spr1221"	"99Mult_A10"	0	72	563	466
2	1	1	"lytB"	"31CellW_N6"	0	73	1446	1349
2	2	1	"prtA"	"20CellW_B10"	0	74	21123	21023
2	3	1	"bgaA"	"43CellW_F10"	-50	75	1061	945
2	4	1	"nanA"	"46CellW_J10"	0	76	1186	1078
2	5	1	"spr1652/pfbA"	"25CellW_N10"	0	77	1257	1160
2	6	1	"nisP"	"39CellW_B14"	0	78	980	887
2	7	1	"spr1906"	"73CellW_F14"	0	79	616	523
2	8	1	"Buffer"	"Normaliz_J14"	0	80	92	13
2	9	1	"Buffer"	"Normaliz_N14"	0	81	91	15
2	1	2	"nisP"	"39CellW_B14"	0	82	1580	1468
2	2	2	"spr1906"	"73CellW_F14"	0	83	522	396
2	3	2	"psrP"	"71CellW_B2"	-50	84	2968	2745
2	4	2	"pblB_nt"	"48CellW_F2"	-50	85	2978	2445
2	5	2	"pblB_ct"	"49CellW_J2"	0	86	1383	1257
2	6	2	"spr0075/pfbB"	"24CellW_N2"	0	87	3619	3482
2	7	2	"pulA"	"19CellW_B6"	0	88	1436	1223
2	8	2	"hysA"	"51CellW_F6"	0	89	3817	3706
2	9	2	"spr0328"	"26CellW_J6"	0	90	4227	4139
2	1	3	"spr0075/pfbB"	"24CellW_N2"	0	91	15468	15339
2	2	3	"pulA"	"19CellW_B6"	-50	92	7154	7017
2	3	3	"hysA"	"51CellW_F6"	0	93	1543	1416
2	4	3	"spr0328"	"26CellW_J6"	0	94	4564	4434
2	5	3	"lytB"	"31CellW_N6"	0	95	1168	1047
2	6	3	"prtA"	"20CellW_B10"	0	96	21604	21484
2	7	3	"bgaA"	"43CellW_F10"	0	97	275	144
2	8	3	"nanA"	"46CellW_J10"	0	98	2512	2382
2	9	3	"spr1652/pfbA"	"25CellW_N10"	0	99	1310	1213
2	1	4	"prtA"	"20CellW_B10"	0	100	2944	2812
2	2	4	"bgaA"	"43CellW_F10"	0	101	3392	3225
2	3	4	"nanA"	"46CellW_J10"	0	102	1928	1794
2	4	4	"spr1652/pfbA"	"25CellW_N10"	0	103	1614	1484
2	5	4	"nisP"	"39CellW_B14"	0	104	1286	1163
2	6	4	"spr1906"	"73CellW_F14"	0	105	333	210
2	7	4	"psrP"	"71CellW_B2"	-50	106	2283	2065
2	8	4	"pblB_nt"	"48CellW_F2"	-50	107	2969	2777
2	9	4	"pblB_ct"	"49CellW_J2"	0	108	1418	1314
2	1	5	"spr1906"	"73CellW_F14"	0	109	907	779
2	2	5	"psrP"	"71CellW_B2"	0	110	4533	3824
2	3	5	"pblB_nt"	"48CellW_F2"	0	111	588	399
2	4	5	"pblB_ct"	"49CellW_J2"	0	112	1892	1693
2	5	5	"spr0075/pfbB"	"24CellW_N2"	0	113	7646	7451
2	6	5	"pulA"	"19CellW_B6"	0	114	5715	5533
2	7	5	"hysA"	"51CellW_F6"	-50	115	4325	4057
2	8	5	"spr0328"	"26CellW_J6"	0	116	3966	3834
2	9	5	"lytB"	"31CellW_N6"	0	117	1391	1286
2	1	6	"pulA"	"19CellW_B6"	0	118	5013	4892
2	2	6	"hysA"	"51CellW_F6"	0	119	3025	2889
2	3	6	"spr0328"	"26CellW_J6"	0	120	6045	5908
2	4	6	"lytB"	"31CellW_N6"	0	121	804	676
2	5	6	"prtA"	"20CellW_B10"	0	122	20979	20844
2	6	6	"bgaA"	"43CellW_F10"	0	123	1668	1497
2	7	6	"nanA"	"46CellW_J10"	0	124	2475	2311
2	8	6	"spr1652/pfbA"	"25CellW_N10"	0	125	1765	1633
2	9	6	"nisP"	"39CellW_B14"	0	126	1720	1613
2	1	7	"bgaA"	"43CellW_F10"	0	127	610	494
2	2	7	"nanA"	"46CellW_J10"	0	128	1996	1871
2	3	7	"spr1652/pfbA"	"25CellW_N10"	0	129	1427	1307
2	4	7	"nisP"	"39CellW_B14"	0	130	1184	1062
2	5	7	"spr1906"	"73CellW_F14"	0	131	771	634
2	6	7	"psrP"	"71CellW_B2"	-50	132	3069	2890
2	7	7	"pblB_nt"	"48CellW_F2"	0	133	311	170
2	8	7	"pblB_ct"	"49CellW_J2"	0	134	5037	4888
2	9	7	"spr0075/pfbB"	"24CellW_N2"	0	135	13819	13702
2	1	8	"psrP"	"71CellW_B2"	0	136	3262	3151
2	2	8	"pblB_nt"	"48CellW_F2"	0	137	274	155
2	3	8	"pblB_ct"	"49CellW_J2"	0	138	1698	1580
2	4	8	"spr0075/pfbB"	"24CellW_N2"	0	139	5198	5039
2	5	8	"pulA"	"19CellW_B6"	-50	140	3410	3289
2	6	8	"hysA"	"51CellW_F6"	0	141	5214	5102
2	7	8	"spr0328"	"26CellW_J6"	0	142	5477	5360
2	8	8	"lytB"	"31CellW_N6"	0	143	1494	1380
2	9	8	"prtA"	"20CellW_B10"	0	144	18703	18600
3	1	1	"nanB"	"58Secret_O6"	0	145	4994	4886
3	2	1	"spr1875"	"7Secret_C10"	0	146	5066	4957
3	3	1	"galU"	"21Secret_G10"	0	147	2410	2290
3	4	1	"cbpA"	"5Secret_K10"	0	148	12231	12100
3	5	1	"gsp_781"	"2Secret_O10"	0	149	10656	10547
3	6	1	"Control_1"	"C14"	0	150	1182	1078
3	7	1	"Control_2"	"G14"	0	151	534	435
3	8	1	"Buffer"	"Normaliz_K14"	-50	152	104	9
3	9	1	"Buffer"	"Normaliz_O14"	0	153	212	119
3	1	2	"Control_1"	"C14"	0	154	2954	2844
3	2	2	"Control_2"	"G14"	0	155	616	499
3	3	2	"bloodAB"	"59Secret_C2"	0	156	3528	3387
3	4	2	"strH"	"32Secret_G2"	0	157	14304	14145
3	5	2	"lysM"	"50Secret_K2"	0	158	7571	7447
3	6	2	"lytB"	"63Secret_O2"	0	159	2201	2084
3	7	2	"phtE"	"45Secret_C6"	0	160	18280	18172
3	8	2	"spr0931"	"36Secret_G6"	0	161	2600	2495
3	9	2	"lytC"	"56Secret_K6"	0	162	6124	6023
3	1	3	"lytB"	"63Secret_O2"	0	163	2272	2165
3	2	3	"phtE"	"45Secret_C6"	0	164	15749	15624
3	3	3	"spr0931"	"36Secret_G6"	0	165	982	858
3	4	3	"lytC"	"56Secret_K6"	0	166	5627	5506
3	5	3	"nanB"	"58Secret_O6"	0	167	4081	3968
3	6	3	"spr1875"	"7Secret_C10"	0	168	4118	4009
3	7	3	"galU"	"21Secret_G10"	0	169	3838	3728
3	8	3	"cbpA"	"5Secret_K10"	0	170	9251	9142
3	9	3	"gsp_781"	"2Secret_O10"	0	171	13007	12906
3	1	4	"spr1875"	"7Secret_C10"	0	172	4260	4159
3	2	4	"galU"	"21Secret_G10"	0	173	2329	2191
3	3	4	"cbpA"	"5Secret_K10"	0	174	9026	8904
3	4	4	"gsp_781"	"2Secret_O10"	0	175	11138	11019
3	5	4	"Control_1"	"C14"	0	176	2110	2000
3	6	4	"Control_2"	"G14"	0	177	547	441
3	7	4	"bloodAB"	"59Secret_C2"	0	178	9336	9230
3	8	4	"strH"	"32Secret_G2"	0	179	4245	4137
3	9	4	"lysM"	"50Secret_K2"	0	180	3053	2950
3	1	5	"Control_2"	"G14"	0	181	476	374
3	2	5	"bloodAB"	"59Secret_C2"	0	182	8126	7962
3	3	5	"strH"	"32Secret_G2"	0	183	11372	11226
3	4	5	"lysM"	"50Secret_K2"	0	184	4192	4054
3	5	5	"lytB"	"63Secret_O2"	0	185	2214	2086
3	6	5	"phtE"	"45Secret_C6"	0	186	16987	16881
3	7	5	"spr0931"	"36Secret_G6"	0	187	2354	2251
3	8	5	"lytC"	"56Secret_K6"	0	188	6013	5905
3	9	5	"nanB"	"58Secret_O6"	0	189	4535	4436
3	1	6	"phtE"	"45Secret_C6"	0	190	17420	17319
3	2	6	"spr0931"	"36Secret_G6"	0	191	516	399
3	3	6	"lytC"	"56Secret_K6"	0	192	5386	5274
3	4	6	"nanB"	"58Secret_O6"	0	193	3264	3154
3	5	6	"spr1875"	"7Secret_C10"	0	194	3819	3713
3	6	6	"galU"	"21Secret_G10"	0	195	3350	3246
3	7	6	"cbpA"	"5Secret_K10"	0	196	9289	9186
3	8	6	"gsp_781"	"2Secret_O10"	0	197	12190	12087
3	9	6	"Control_1"	"C14"	0	198	2736	2638
3	1	7	"galU"	"21Secret_G10"	0	199	2933	2832
3	2	7	"cbpA"	"5Secret_K10"	0	200	9285	9177
3	3	7	"gsp_781"	"2Secret_O10"	0	201	10763	10662
3	4	7	"Control_1"	"C14"	0	202	1742	1636
3	5	7	"Control_2"	"G14"	0	203	898	795
3	6	7	"bloodAB"	"59Secret_C2"	0	204	2149	2046
3	7	7	"strH"	"32Secret_G2"	0	205	13114	13009
3	8	7	"lysM"	"50Secret_K2"	0	206	2917	2814
3	9	7	"lytB"	"63Secret_O2"	0	207	2301	2205
3	1	8	"bloodAB"	"59Secret_C2"	0	208	6172	6070
3	2	8	"strH"	"32Secret_G2"	0	209	13039	12934
3	3	8	"lysM"	"50Secret_K2"	0	210	3512	3415
3	4	8	"lytB"	"63Secret_O2"	0	211	2064	1965
3	5	8	"phtE"	"45Secret_C6"	0	212	18054	17959
3	6	8	"spr0931"	"36Secret_G6"	0	213	2533	2438
3	7	8	"lytC"	"56Secret_K6"	0	214	6102	6006
3	8	8	"nanB"	"58Secret_O6"	0	215	4554	4457
3	9	8	"spr1875"	"7Secret_C10"	0	216	4646	4553
4	1	1	"Control_10"	"P6"	-50	217	83	13
4	2	1	"Control_11"	"D10"	0	218	140	66
4	3	1	"Control_12"	"H10"	0	219	239	163
4	4	1	"Buffer"	"Normaliz_L10"	0	220	100	20
4	5	1	"Buffer"	"Normaliz_P10"	-50	221	89	8
4	6	1	"Control+"	"Rango0.2_D14"	0	222	26182	26102
4	7	1	"Control+"	"Rango0.1_H14"	-50	223	110	38
4	8	1	"Buffer"	"Normaliz_L14"	-50	224	67	2
4	9	1	"Buffer"	"Normaliz_P14"	-50	225	66	5
4	1	2	"Control+"	"Rango0.2_D14"	0	226	16873	16797
4	2	2	"Control+"	"Rango0.1_H14"	0	227	247	171
4	3	2	"Control_3"	"D2"	0	228	179	102
4	4	2	"Control_4"	"H2"	-50	229	89	4
4	5	2	"Control_5"	"L2"	0	230	227	134
4	6	2	"Control_6"	"P2"	-50	231	83	-9
4	7	2	"Control_7"	"D6"	-50	232	89	5
4	8	2	"Control_8"	"H6"	-50	233	70	-4
4	9	2	"Control_9"	"L6"	-50	234	67	-1
4	1	3	"Control_6"	"P2"	-50	235	71	-2
4	2	3	"Control_7"	"D6"	0	236	112	39
4	3	3	"Control_8"	"H6"	-50	237	78	1
4	4	3	"Control_9"	"L6"	-50	238	86	1
4	5	3	"Control_10"	"P6"	0	239	155	63
4	6	3	"Control_11"	"D10"	0	240	230	143
4	7	3	"Control_12"	"H10"	0	241	371	291
4	8	3	"Buffer"	"Normaliz_L10"	-50	242	78	3
4	9	3	"Buffer"	"Normaliz_P10"	-50	243	75	3
4	1	4	"Control_11"	"D10"	0	244	160	86
4	2	4	"Control_12"	"H10"	0	245	215	144
4	3	4	"Buffer"	"Normaliz_L10"	-50	246	78	2
4	4	4	"Buffer"	"Normaliz_P10"	-50	247	83	0
4	5	4	"Control+"	"Rango0.2_D14"	0	248	24638	24549
4	6	4	"Control+"	"Rango0.1_H14"	0	249	23653	23559
4	7	4	"Control_3"	"D2"	0	250	227	144
4	8	4	"Control_4"	"H2"	-50	251	74	-2
4	9	4	"Control_5"	"L2"	0	252	291	214
4	1	5	"Control+"	"Rango0.1_H14"	0	253	15614	15536
4	2	5	"Control_3"	"D2"	0	254	141	70
4	3	5	"Control_4"	"H2"	-50	255	75	0
4	4	5	"Control_5"	"L2"	0	256	199	119
4	5	5	"Control_6"	"P2"	-50	257	87	-1
4	6	5	"Control_7"	"D6"	0	258	128	36
4	7	5	"Control_8"	"H6"	-50	259	83	-3
4	8	5	"Control_9"	"L6"	-50	260	78	-2
4	9	5	"Control_10"	"P6"	0	261	174	85
4	1	6	"Control_7"	"D6"	-50	262	89	13
4	2	6	"Control_8"	"H6"	-50	263	69	-3
4	3	6	"Control_9"	"L6"	-50	264	72	-2
4	4	6	"Control_10"	"P6"	-50	265	87	7
4	5	6	"Control_11"	"D10"	0	266	182	99
4	6	6	"Control_12"	"H10"	0	267	264	176
4	7	6	"Buffer"	"Normaliz_L10"	0	268	108	23
4	8	6	"Buffer"	"Normaliz_P10"	0	269	102	17
4	9	6	"Control+"	"Rango0.2_D14"	0	270	39095	39001
4	1	7	"Control_12"	"H10"	0	271	204	132
4	2	7	"Buffer"	"Normaliz_L10"	0	272	85	12
4	3	7	"Buffer"	"Normaliz_P10"	-50	273	79	4
4	4	7	"Control+"	"Rango0.2_D14"	0	274	19674	19587
4	5	7	"Control+"	"Rango0.1_H14"	0	275	224	137
4	6	7	"Control_3"	"D2"	0	276	640	554
4	7	7	"Control_4"	"H2"	-50	277	84	-1
4	8	7	"Control_5"	"L2"	0	278	378	293
4	9	7	"Control_6"	"P2"	-50	279	90	-2
4	1	8	"Control_3"	"D2"	0	280	832	760
4	2	8	"Control_4"	"H2"	-50	281	70	-1
4	3	8	"Control_5"	"L2"	0	282	243	170
4	4	8	"Control_6"	"P2"	-50	283	77	-2
4	5	8	"Control_7"	"D6"	-50	284	95	11
4	6	8	"Control_8"	"H6"	-50	285	86	1
4	7	8	"Control_9"	"L6"	-50	286	85	-2
4	8	8	"Control_10"	"P6"	0	287	183	96
4	9	8	"Control_11"	"D10"	0	288	231	137
5	1	1	"GADPH"	"68Cyt_M5"	0	289	668	610
5	2	1	"abc_sbp_2"	"30Lip_A9"	0	290	459	399
5	3	1	"abc_sbp"	"29Lip_E9"	0	291	417	353
5	4	1	"spr0174"	"79Lip_I9"	0	292	554	486
5	5	1	"aliA"	"10Lip_M9"	0	293	693	623
5	6	1	"slrA"	"17Lip_A13"	0	294	1152	1073
5	7	1	"spr0747"	"37Lip_E13"	0	295	2394	2297
5	8	1	"Buffer"	"Normaliz_I13"	-50	296	123	19
5	9	1	"Buffer"	"Normaliz_M13"	-50	297	114	4
5	1	2	"slrA"	"17Lip_A13"	0	298	375	313
5	2	2	"spr0747"	"37Lip_E13"	0	299	583	517
5	3	2	"spxB"	"13Cyt_A1"	0	300	612	543
5	4	2	"clpP"	"66Cyt_E1"	0	301	1252	1176
5	5	2	"pavA"	"69Cyt_I1"	0	302	1039	965
5	6	2	"eno"	"14Cyt_M1"	0	303	3683	3607
5	7	2	"PppA"	"70Cyt_A5"	0	304	6489	6394
5	8	2	"ply"	"11Cyt_E5"	0	305	12386	12273
5	9	2	"lytA"	"12Cyt_I5"	0	306	21958	21849
5	1	3	"eno"	"14Cyt_M1"	0	307	2038	1972
5	2	3	"PppA"	"70Cyt_A5"	0	308	3174	3098
5	3	3	"ply"	"11Cyt_E5"	0	309	5667	5592
5	4	3	"lytA"	"12Cyt_I5"	0	310	10826	10743
5	5	3	"GADPH"	"68Cyt_M5"	0	311	2315	2237
5	6	3	"abc_sbp_2"	"30Lip_A9"	0	312	1127	1051
5	7	3	"abc_sbp"	"29Lip_E9"	0	313	1361	1272
5	8	3	"spr0174"	"79Lip_I9"	0	314	883	782
5	9	3	"aliA"	"10Lip_M9"	0	315	1500	1403
5	1	4	"abc_sbp_2"	"30Lip_A9"	0	316	806	739
5	2	4	"abc_sbp"	"29Lip_E9"	0	317	779	701
5	3	4	"spr0174"	"79Lip_I9"	0	318	514	434
5	4	4	"aliA"	"10Lip_M9"	0	319	906	826
5	5	4	"slrA"	"17Lip_A13"	0	320	1063	981
5	6	4	"spr0747"	"37Lip_E13"	0	321	1968	1887
5	7	4	"spxB"	"13Cyt_A1"	0	322	1985	1896
5	8	4	"clpP"	"66Cyt_E1"	0	323	3124	3025
5	9	4	"pavA"	"69Cyt_I1"	0	324	2083	1991
5	1	5	"spr0747"	"37Lip_E13"	0	325	1722	1650
5	2	5	"spxB"	"13Cyt_A1"	0	326	1152	1070
5	3	5	"clpP"	"66Cyt_E1"	0	327	3991	3912
5	4	5	"pavA"	"69Cyt_I1"	0	328	1219	1144
5	5	5	"eno"	"14Cyt_M1"	0	329	4270	4187
5	6	5	"PppA"	"70Cyt_A5"	0	330	6997	6907
5	7	5	"ply"	"11Cyt_E5"	0	331	11121	11027
5	8	5	"lytA"	"12Cyt_I5"	0	332	19712	19613
5	9	5	"GADPH"	"68Cyt_M5"	0	333	3616	3527
5	1	6	"PppA"	"70Cyt_A5"	0	334	3558	3487
5	2	6	"ply"	"11Cyt_E5"	0	335	5579	5500
5	3	6	"lytA"	"12Cyt_I5"	0	336	9881	9804
5	4	6	"GADPH"	"68Cyt_M5"	0	337	1801	1727
5	5	6	"abc_sbp_2"	"30Lip_A9"	0	338	820	743
5	6	6	"abc_sbp"	"29Lip_E9"	0	339	1174	1088
5	7	6	"spr0174"	"79Lip_I9"	0	340	630	536
5	8	6	"aliA"	"10Lip_M9"	0	341	1154	1059
5	9	6	"slrA"	"17Lip_A13"	0	342	1284	1199
5	1	7	"abc_sbp"	"29Lip_E9"	0	343	365	304
5	2	7	"spr0174"	"79Lip_I9"	0	344	242	174
5	3	7	"aliA"	"10Lip_M9"	0	345	548	480
5	4	7	"slrA"	"17Lip_A13"	0	346	512	444
5	5	7	"spr0747"	"37Lip_E13"	0	347	1064	998
5	6	7	"spxB"	"13Cyt_A1"	0	348	730	660
5	7	7	"clpP"	"66Cyt_E1"	0	349	1778	1699
5	8	7	"pavA"	"69Cyt_I1"	0	350	1096	1013
5	9	7	"eno"	"14Cyt_M1"	0	351	3793	3712
5	1	8	"spxB"	"13Cyt_A1"	0	352	169	113
5	2	8	"clpP"	"66Cyt_E1"	0	353	301	244
5	3	8	"pavA"	"69Cyt_I1"	0	354	284	227
5	4	8	"eno"	"14Cyt_M1"	0	355	1082	1030
5	5	8	"PppA"	"70Cyt_A5"	0	356	1193	1140
5	6	8	"ply"	"11Cyt_E5"	0	357	3250	3192
5	7	8	"lytA"	"12Cyt_I5"	0	358	7802	7740
5	8	8	"GADPH"	"68Cyt_M5"	0	359	1228	1164
5	9	8	"abc_sbp_2"	"30Lip_A9"	0	360	472	407
6	1	1	"psaA"	"6Lip_N5"	0	361	15464	15351
6	2	1	"ABC_SBP"	"57Lip_B9"	0	362	10428	10315
6	3	1	"ABC_SBP"	"52Lip_F9"	0	363	3338	3226
6	4	1	"piuA"	"18Lip_J9"	0	364	4384	4247
6	5	1	"amiA"	"3Lip_N9"	0	365	1355	1202
6	6	1	"msmE"	"78Lip_B13"	0	366	1129	929
6	7	1	"MalX"	"22Lip_F13"	-50	367	498	348
6	8	1	"Buffer"	"Normaliz_J13"	-50	368	66	-26
6	9	1	"Buffer"	"Normaliz_N13"	-50	369	60	-2
6	1	2	"msmE"	"78Lip_B13"	0	370	3052	2947
6	2	2	"MalX"	"22Lip_F13"	0	371	12854	12710
6	3	2	"prsA_ppmA"	"16Lip_B1"	0	372	1716	1510
6	4	2	"lmb"	"33Lip_F1"	0	373	1363	1245
6	5	2	"piaA"	"15Lip_J1"	0	374	7520	7431
6	6	2	"phtA"	"55Lip_N1"	0	375	12662	12548
6	7	2	"glnH"	"28Lip_B5"	0	376	4366	4262
6	8	2	"pstS"	"80Lip_F5"	0	377	343	275
6	9	2	"aliB"	"1Lip_J5"	0	378	517	455
6	1	3	"phtA"	"55Lip_N1"	0	379	37701	37579
6	2	3	"glnH"	"28Lip_B5"	0	380	11156	10912
6	3	3	"pstS"	"80Lip_F5"	0	381	1665	1541
6	4	3	"aliB"	"1Lip_J5"	0	382	2075	1974
6	5	3	"psaA"	"6Lip_N5"	0	383	7268	7183
6	6	3	"ABC_SBP"	"57Lip_B9"	0	384	3161	3059
6	7	3	"ABC_SBP"	"52Lip_F9"	-50	385	147	56
6	8	3	"piuA"	"18Lip_J9"	0	386	646	568
6	9	3	"amiA"	"3Lip_N9"	-50	387	210	141
6	1	4	"ABC_SBP"	"57Lip_B9"	0	388	9162	9048
6	2	4	"ABC_SBP"	"52Lip_F9"	0	389	2334	2193
6	3	4	"piuA"	"18Lip_J9"	0	390	4022	3891
6	4	4	"amiA"	"3Lip_N9"	0	391	923	806
6	5	4	"msmE"	"78Lip_B13"	0	392	1865	1772
6	6	4	"MalX"	"22Lip_F13"	0	393	1023	923
6	7	4	"prsA_ppmA"	"16Lip_B1"	0	394	2375	2188
6	8	4	"lmb"	"33Lip_F1"	0	395	598	469
6	9	4	"piaA"	"15Lip_J1"	0	396	2015	1951
6	1	5	"MalX"	"22Lip_F13"	0	397	11286	11183
6	2	5	"prsA_ppmA"	"16Lip_B1"	0	398	1249	1136
6	3	5	"lmb"	"33Lip_F1"	0	399	835	729
6	4	5	"piaA"	"15Lip_J1"	0	400	7004	6891
6	5	5	"phtA"	"55Lip_N1"	0	401	14750	14658
6	6	5	"glnH"	"28Lip_B5"	0	402	875	787
6	7	5	"pstS"	"80Lip_F5"	0	403	459	329
6	8	5	"aliB"	"1Lip_J5"	0	404	609	531
6	9	5	"psaA"	"6Lip_N5"	0	405	2144	2080
6	1	6	"glnH"	"28Lip_B5"	0	406	7209	7123
6	2	6	"pstS"	"80Lip_F5"	0	407	1109	1025
6	3	6	"aliB"	"1Lip_J5"	0	408	1672	1593
6	4	6	"psaA"	"6Lip_N5"	0	409	6349	6268
6	5	6	"ABC_SBP"	"57Lip_B9"	0	410	3014	2939
6	6	6	"ABC_SBP"	"52Lip_F9"	-50	411	127	56
6	7	6	"piuA"	"18Lip_J9"	0	412	913	840
6	8	6	"amiA"	"3Lip_N9"	0	413	223	155
6	9	6	"msmE"	"78Lip_B13"	0	414	611	551
6	1	7	"ABC_SBP"	"52Lip_F9"	0	415	808	734
6	2	7	"piuA"	"18Lip_J9"	0	416	2236	2160
6	3	7	"amiA"	"3Lip_N9"	0	417	530	457
6	4	7	"msmE"	"78Lip_B13"	0	418	3490	3416
6	5	7	"MalX"	"22Lip_F13"	0	419	3491	3422
6	6	7	"prsA_ppmA"	"16Lip_B1"	0	420	282	214
6	7	7	"lmb"	"33Lip_F1"	-50	421	179	109
6	8	7	"piaA"	"15Lip_J1"	0	422	1123	1056
6	9	7	"phtA"	"55Lip_N1"	0	423	2766	2708
6	1	8	"prsA_ppmA"	"16Lip_B1"	0	424	370	309
6	2	8	"lmb"	"33Lip_F1"	-50	425	152	92
6	3	8	"piaA"	"15Lip_J1"	0	426	2170	2111
6	4	8	"phtA"	"55Lip_N1"	0	427	5063	5004
6	5	8	"glnH"	"28Lip_B5"	0	428	1246	1187
6	6	8	"pstS"	"80Lip_F5"	0	429	122	64
6	7	8	"aliB"	"1Lip_J5"	0	430	152	94
6	8	8	"psaA"	"6Lip_N5"	0	431	484	427
6	9	8	"ABC_SBP"	"57Lip_B9"	0	432	208	154
7	1	1	"cbpF"	"74N_term_wCS_O5"	0	433	1171	1079
7	2	1	"spr0693"	"34N_term_C9"	0	434	3588	3492
7	3	1	"ezrA"	"75N_term_G9"	0	435	989	882
7	4	1	"pepXP"	"72N_term_K9"	0	436	1544	1433
7	5	1	"phtD"	"44N_term_O9"	0	437	893	775
7	6	1	"phpA"	"27N_term_C13"	0	438	48440	48324
7	7	1	"srtA"	"64N_term_wCS_G13"	0	439	4518	4423
7	8	1	"Buffer"	"Normaliz_K13"	-50	440	92	6
7	9	1	"Buffer"	"Normaliz_O13"	-50	441	93	9
7	1	2	"phpA"	"27N_term_C13"	0	442	40373	40261
7	2	2	"srtA"	"64N_term_wCS_G13"	0	443	3559	3449
7	3	2	"adcA"	"23Lip_C1"	0	444	1891	1768
7	4	2	"sp_2093"	"76N_term_G1"	0	445	2106	1948
7	5	2	"comB"	"54N_term_K1"	0	446	1829	1680
7	6	2	"pspA"	"4N_term_O1"	0	447	2024	1911
7	7	2	"pbpX"	"41N_term_C5"	0	448	1967	1867
7	8	2	"pbpA"	"9N_term_G5"	0	449	558	463
7	9	2	"spr0334"	"42Cyt_TMH_K5"	0	450	1599	1510
7	1	3	"pspA"	"4N_term_O1"	0	451	2830	2715
7	2	3	"pbpX"	"41N_term_C5"	0	452	2196	2081
7	3	3	"pbpA"	"9N_term_G5"	0	453	556	435
7	4	3	"spr0334"	"42Cyt_TMH_K5"	0	454	1409	1280
7	5	3	"cbpF"	"74N_term_wCS_O5"	0	455	1240	1122
7	6	3	"spr0693"	"34N_term_C9"	0	456	3286	3178
7	7	3	"ezrA"	"75N_term_G9"	0	457	753	648
7	8	3	"pepXP"	"72N_term_K9"	0	458	1745	1642
7	9	3	"phtD"	"44N_term_O9"	0	459	1566	1472
7	1	4	"spr0693"	"34N_term_C9"	0	460	3981	3864
7	2	4	"ezrA"	"75N_term_G9"	0	461	1261	1132
7	3	4	"pepXP"	"72N_term_K9"	0	462	2166	2027
7	4	4	"phtD"	"44N_term_O9"	0	463	1729	1543
7	5	4	"phpA"	"27N_term_C13"	0	464	32846	32713
7	6	4	"srtA"	"64N_term_wCS_G13"	0	465	2728	2615
7	7	4	"adcA"	"23Lip_C1"	0	466	3156	3028
7	8	4	"sp_2093"	"76N_term_G1"	0	467	1054	936
7	9	4	"comB"	"54N_term_K1"	0	468	667	575
7	1	5	"srtA"	"64N_term_wCS_G13"	0	469	4107	3992
7	2	5	"adcA"	"23Lip_C1"	0	470	1921	1776
7	3	5	"sp_2093"	"76N_term_G1"	0	471	1247	1117
7	4	5	"comB"	"54N_term_K1"	0	472	4522	4303
7	5	5	"pspA"	"4N_term_O1"	0	473	18185	18025
7	6	5	"pbpX"	"41N_term_C5"	0	474	1787	1669
7	7	5	"pbpA"	"9N_term_G5"	0	475	404	280
7	8	5	"spr0334"	"42Cyt_TMH_K5"	0	476	1105	991
7	9	5	"cbpF"	"74N_term_wCS_O5"	0	477	945	843
7	1	6	"pbpX"	"41N_term_C5"	0	478	2091	2002
7	2	6	"pbpA"	"9N_term_G5"	0	479	579	478
7	3	6	"spr0334"	"42Cyt_TMH_K5"	0	480	1185	1083
7	4	6	"cbpF"	"74N_term_wCS_O5"	0	481	947	830
7	5	6	"spr0693"	"34N_term_C9"	0	482	3478	3360
7	6	6	"ezrA"	"75N_term_G9"	0	483	1036	921
7	7	6	"pepXP"	"72N_term_K9"	0	484	1700	1585
7	8	6	"phtD"	"44N_term_O9"	0	485	1355	1240
7	9	6	"phpA"	"27N_term_C13"	0	486	45444	45338
7	1	7	"ezrA"	"75N_term_G9"	0	487	329	251
7	2	7	"pepXP"	"72N_term_K9"	0	488	758	662
7	3	7	"phtD"	"44N_term_O9"	0	489	1036	936
7	4	7	"phpA"	"27N_term_C13"	0	490	27018	26917
7	5	7	"srtA"	"64N_term_wCS_G13"	0	491	3544	3446
7	6	7	"adcA"	"23Lip_C1"	0	492	1132	1003
7	7	7	"sp_2093"	"76N_term_G1"	0	493	956	838
7	8	7	"comB"	"54N_term_K1"	0	494	697	594
7	9	7	"pspA"	"4N_term_O1"	0	495	1519	1425
7	1	8	"adcA"	"23Lip_C1"	0	496	251	188
7	2	8	"sp_2093"	"76N_term_G1"	0	497	306	240
7	3	8	"comB"	"54N_term_K1"	0	498	250	180
7	4	8	"pspA"	"4N_term_O1"	0	499	754	683
7	5	8	"pbpX"	"41N_term_C5"	0	500	948	875
7	6	8	"pbpA"	"9N_term_G5"	0	501	234	156
7	7	8	"spr0334"	"42Cyt_TMH_K5"	0	502	762	685
7	8	8	"cbpF"	"74N_term_wCS_O5"	0	503	582	504
7	9	8	"spr0693"	"34N_term_C9"	0	504	2548	2473
8	1	1	"pbp1b"	"47Cyt_TMH_P5"	0	505	3958	3873
8	2	1	"pcpA"	"62N_term_wCS_D9"	0	506	394	306
8	3	1	"sphtra"	"8N_term_H9"	0	507	192	104
8	4	1	"cps4C"	"97Mult_L9"	0	508	665	580
8	5	1	"rrgB"	"95Mult_P9"	0	509	234	145
8	6	1	"TMP"	"96Mult_D13"	0	510	920	827
8	7	1	"LambdaSa04"	"94Mult_H13"	0	511	450	-252
8	8	1	"Buffer"	"Normaliz_L13"	-50	512	87	1
8	9	1	"Buffer"	"Normaliz_P13"	-50	513	82	11
8	1	2	"TMP"	"96Mult_D13"	0	514	841	754
8	2	2	"LambdaSa04"	"94Mult_H13"	-50	515	160	61
8	3	2	"potD"	"65N_term_D1"	0	516	2570	2466
8	4	2	"pgdA"	"40N_term_H1"	0	517	3450	3336
8	5	2	"spr1370"	"38Cyt_TMH_L1"	0	518	7470	7257
8	6	2	"spr1418"	"82N_term_P1"	0	519	4262	4147
8	7	2	"stkP"	"67Cyt_TMH_D5"	0	520	8901	8789
8	8	2	"spr1584"	"83N_term_H5"	0	521	3131	3039
8	9	2	"pbp2A"	"53N_term_L5"	0	522	2198	2124
8	1	3	"spr1418"	"82N_term_P1"	0	523	4117	4029
8	2	3	"stkP"	"67Cyt_TMH_D5"	0	524	8360	8262
8	3	3	"spr1584"	"83N_term_H5"	0	525	2791	2695
8	4	3	"pbp2A"	"53N_term_L5"	0	526	2844	2737
8	5	3	"pbp1b"	"47Cyt_TMH_P5"	0	527	4654	4537
8	6	3	"pcpA"	"62N_term_wCS_D9"	0	528	382	275
8	7	3	"sphtra"	"8N_term_H9"	0	529	272	165
8	8	3	"cps4C"	"97Mult_L9"	0	530	700	606
8	9	3	"rrgB"	"95Mult_P9"	0	531	202	128
8	1	4	"pcpA"	"62N_term_wCS_D9"	0	532	344	256
8	2	4	"sphtra"	"8N_term_H9"	0	533	197	97
8	3	4	"cps4C"	"97Mult_L9"	0	534	725	624
8	4	4	"rrgB"	"95Mult_P9"	0	535	291	167
8	5	4	"TMP"	"96Mult_D13"	0	536	1009	889
8	6	4	"LambdaSa04"	"94Mult_H13"	-50	537	144	46
8	7	4	"potD"	"65N_term_D1"	0	538	2024	1923
8	8	4	"pgdA"	"40N_term_H1"	0	539	2451	2365
8	9	4	"spr1370"	"38Cyt_TMH_L1"	0	540	5056	4982
8	1	5	"LambdaSa04"	"94Mult_H13"	0	541	155	64
8	2	5	"potD"	"65N_term_D1"	0	542	2284	2185
8	3	5	"pgdA"	"40N_term_H1"	0	543	3434	3322
8	4	5	"spr1370"	"38Cyt_TMH_L1"	0	544	8725	8591
8	5	5	"spr1418"	"82N_term_P1"	0	545	4498	4390
8	6	5	"stkP"	"67Cyt_TMH_D5"	0	546	7553	7462
8	7	5	"spr1584"	"83N_term_H5"	0	547	1977	1898
8	8	5	"pbp2A"	"53N_term_L5"	0	548	1617	1541
8	9	5	"pbp1b"	"47Cyt_TMH_P5"	0	549	1850	1785
8	1	6	"stkP"	"67Cyt_TMH_D5"	0	550	9003	8912
8	2	6	"spr1584"	"83N_term_H5"	0	551	3144	3048
8	3	6	"pbp2A"	"53N_term_L5"	0	552	2857	2753
8	4	6	"pbp1b"	"47Cyt_TMH_P5"	0	553	4348	4244
8	5	6	"pcpA"	"62N_term_wCS_D9"	0	554	288	202
8	6	6	"sphtra"	"8N_term_H9"	-50	555	155	71
8	7	6	"cps4C"	"97Mult_L9"	0	556	417	341
8	8	6	"rrgB"	"95Mult_P9"	0	557	128	60
8	9	6	"TMP"	"96Mult_D13"	0	558	220	163
8	1	7	"sphtra"	"8N_term_H9"	0	559	183	97
8	2	7	"cps4C"	"97Mult_L9"	0	560	665	572
8	3	7	"rrgB"	"95Mult_P9"	0	561	222	128
8	4	7	"TMP"	"96Mult_D13"	0	562	569	486
8	5	7	"LambdaSa04"	"94Mult_H13"	-50	563	102	30
8	6	7	"potD"	"65N_term_D1"	0	564	997	927
8	7	7	"pgdA"	"40N_term_H1"	0	565	1016	951
8	8	7	"spr1370"	"38Cyt_TMH_L1"	0	566	1526	1465
8	9	7	"spr1418"	"82N_term_P1"	0	567	348	297
8	1	8	"potD"	"65N_term_D1"	0	568	1574	1498
8	2	8	"pgdA"	"40N_term_H1"	0	569	1561	1485
8	3	8	"spr1370"	"38Cyt_TMH_L1"	0	570	3620	3550
8	4	8	"spr1418"	"82N_term_P1"	0	571	1515	1451
8	5	8	"stkP"	"67Cyt_TMH_D5"	0	572	2732	2673
8	6	8	"spr1584"	"83N_term_H5"	0	573	586	530
8	7	8	"pbp2A"	"53N_term_L5"	0	574	280	227
8	8	8	"pbp1b"	"47Cyt_TMH_P5"	0	575	247	196
8	9	8	"pcpA"	"62N_term_wCS_D9"	-50	576	63	13
