# Supplementary material for: Data in support of proteomic analysis of pneumococcal pediatric clinical isolates to construct a protein array
Source: Data Brief. 2016 Feb 5;6:917–22. doi: 10.1016/j.dib.2016.01.057 (PMC4758182; doi:10.1016/j.dib.2016.01.057)
Supplement: Supplementary file 4 — Supplementary material [file mmc4.zip › Protein array raw data/IgG/P1_S27bis_IgG-Cy3.txt]

ATF	1.0
31	9    
"Type=GenePix Export 3"
"DateTime=2014/03/27 14:22:58"
"Settings=C:\Documents and Settings\Usuario\Escritorio\Datos Usuarios\Alfonso\Resultados ensayo\Marzo 2014\Escaneado_27-3-14\Suero 27 bis\S27bis_IgG-Cy3.gps"
"GalFile=C:\Documents and Settings\Usuario\Escritorio\Datos Usuarios\Alfonso\Gals\Gal_Alfonso.2.gal"
"PixelSize=10"
"Wavelengths=n/a	532"
"ImageFiles=n/a	C:\Documents and Settings\Usuario\Escritorio\Datos Usuarios\Alfonso\Resultados ensayo\Marzo 2014\Escaneado_27-3-14\Suero 27 bis\S27bis_IgG-Cy3.tif 1"
"NormalizationMethod=None"
"NormalizationFactors=n/a	1"
"JpegImage="
"StdDev=Type 1"
"RatioFormulations=W1/W2 (/532)"
"Barcode="
"BackgroundSubtraction=LocalFeature"
"ImageOrigin=0, 0"
"JpegOrigin=3380, 19580"
"Creator=GenePix Pro 4.1.1.4"
"Scanner=GenePix 4000B [92870]"
"FocusPosition=0"
"Temperature=27"
"LinesAveraged=1"
"Comment="
"PMTGain=n/a	400"
"ScanPower=n/a	100"
"LaserPower=n/a	2.81"
"LaserOnTime=n/a	42636"
"Filters=n/a	"
"ScanRegion=324,1950,1908,2601"
"Supplier=BioRobotics"
"ArrayerSoftwareName=TAS Application Suite (MicroGrid II)"
"ArrayerSoftwareVersion=2.2.2.5"
"Block"	"Column"	"Row"	"Name"	"ID"	"Flags"	"Index"	"F532 Median"	"F532 Median - B532"
1	1	1	"ABC_N/P"	"90Mult_M8"	0	1	633	477
1	2	1	"spr1221"	"99Mult_A12"	0	2	675	524
1	3	1	"spr1403"	"91Mult_E12"	0	3	513	379
1	4	1	"spr1496"	"92Mult_I12"	0	4	359	229
1	5	1	"ABC_NP"	"100Mult_M12"	0	5	1252	1117
1	6	1	"SP_0462"	"77CellW_A16"	0	6	994	848
1	7	1	"SP_0464"	"81CellW_E16"	0	7	510	349
1	8	1	"Buffer"	"Normaliz_I16"	0	8	157	0
1	9	1	"Buffer"	"Normaliz_M16"	0	9	172	7
1	1	2	"SP_0462"	"77CellW_A16"	0	10	967	815
1	2	2	"SP_0464"	"81CellW_E16"	0	11	568	-76
1	3	2	"fstH"	"84Mult_A4"	0	12	1238	759
1	4	2	"comA"	"85Mult_E4"	0	13	345	210
1	5	2	"zmpB"	"86Mult_I4"	0	14	329	55
1	6	2	"spr0601"	"98Mult_M4"	0	15	491	193
1	7	2	"celB"	"87Mult_A8"	0	16	481	105
1	8	2	"iga"	"88Mult_E8"	0	17	1217	1095
1	9	2	"glnP"	"89Mult_I8"	0	18	443	295
1	1	3	"spr0601"	"98Mult_M4"	0	19	631	483
1	2	3	"celB"	"87Mult_A8"	0	20	410	-40
1	3	3	"iga"	"88Mult_E8"	0	21	1053	926
1	4	3	"glnP"	"89Mult_I8"	0	22	299	164
1	5	3	"ABC_N/P"	"90Mult_M8"	0	23	556	391
1	6	3	"spr1221"	"99Mult_A12"	0	24	562	399
1	7	3	"spr1403"	"91Mult_E12"	0	25	442	32
1	8	3	"spr1496"	"92Mult_I12"	0	26	349	231
1	9	3	"ABC_NP"	"100Mult_M12"	0	27	1825	1689
1	1	4	"spr1221"	"99Mult_A12"	0	28	559	416
1	2	4	"spr1403"	"91Mult_E12"	0	29	542	391
1	3	4	"spr1496"	"92Mult_I12"	0	30	271	165
1	4	4	"ABC_NP"	"100Mult_M12"	0	31	792	573
1	5	4	"SP_0462"	"77CellW_A16"	0	32	710	410
1	6	4	"SP_0464"	"81CellW_E16"	0	33	397	-14
1	7	4	"fstH"	"84Mult_A4"	0	34	1101	658
1	8	4	"comA"	"85Mult_E4"	0	35	517	399
1	9	4	"zmpB"	"86Mult_I4"	0	36	353	218
1	1	5	"SP_0464"	"81CellW_E16"	0	37	622	478
1	2	5	"fstH"	"84Mult_A4"	0	38	1405	1287
1	3	5	"comA"	"85Mult_E4"	0	39	381	273
1	4	5	"zmpB"	"86Mult_I4"	0	40	648	481
1	5	5	"spr0601"	"98Mult_M4"	0	41	804	496
1	6	5	"celB"	"87Mult_A8"	0	42	658	310
1	7	5	"iga"	"88Mult_E8"	0	43	856	681
1	8	5	"glnP"	"89Mult_I8"	0	44	259	150
1	9	5	"ABC_N/P"	"90Mult_M8"	0	45	368	234
1	1	6	"celB"	"87Mult_A8"	0	46	557	414
1	2	6	"iga"	"88Mult_E8"	0	47	1222	1103
1	3	6	"glnP"	"89Mult_I8"	0	48	284	174
1	4	6	"ABC_N/P"	"90Mult_M8"	0	49	317	199
1	5	6	"spr1221"	"99Mult_A12"	0	50	494	355
1	6	6	"spr1403"	"91Mult_E12"	0	51	516	215
1	7	6	"spr1496"	"92Mult_I12"	0	52	270	145
1	8	6	"ABC_NP"	"100Mult_M12"	0	53	1448	1329
1	9	6	"SP_0462"	"77CellW_A16"	0	54	1188	1046
1	1	7	"spr1403"	"91Mult_E12"	0	55	702	566
1	2	7	"spr1496"	"92Mult_I12"	0	56	344	229
1	3	7	"ABC_NP"	"100Mult_M12"	0	57	1418	1306
1	4	7	"SP_0462"	"77CellW_A16"	0	58	971	846
1	5	7	"SP_0464"	"81CellW_E16"	0	59	608	435
1	6	7	"fstH"	"84Mult_A4"	0	60	1263	1139
1	7	7	"comA"	"85Mult_E4"	0	61	520	408
1	8	7	"zmpB"	"86Mult_I4"	0	62	293	176
1	9	7	"spr0601"	"98Mult_M4"	0	63	514	373
1	1	8	"fstH"	"84Mult_A4"	0	64	2100	1952
1	2	8	"comA"	"85Mult_E4"	0	65	768	632
1	3	8	"zmpB"	"86Mult_I4"	0	66	409	271
1	4	8	"spr0601"	"98Mult_M4"	0	67	704	553
1	5	8	"celB"	"87Mult_A8"	0	68	894	737
1	6	8	"iga"	"88Mult_E8"	0	69	1187	1043
1	7	8	"glnP"	"89Mult_I8"	0	70	385	234
1	8	8	"ABC_N/P"	"90Mult_M8"	0	71	425	275
1	9	8	"spr1221"	"99Mult_A12"	0	72	903	750
2	1	1	"lytB"	"31CellW_N8"	0	73	2210	2019
2	2	1	"prtA"	"20CellW_B12"	0	74	16748	16553
2	3	1	"bgaA"	"43CellW_F12"	0	75	2553	2374
2	4	1	"nanA"	"46CellW_J12"	0	76	2538	2372
2	5	1	"spr1652/pfbA"	"25CellW_N12"	0	77	2199	2048
2	6	1	"nisP"	"39CellW_B16"	0	78	1381	1234
2	7	1	"spr1906"	"73CellW_F16"	0	79	1198	1054
2	8	1	"Buffer"	"Normaliz_J16"	0	80	136	-2
2	9	1	"Buffer"	"Normaliz_N16"	0	81	144	-3
2	1	2	"nisP"	"39CellW_B16"	0	82	1883	1692
2	2	2	"spr1906"	"73CellW_F16"	0	83	1103	-13
2	3	2	"psrP"	"71CellW_B4"	0	84	2783	1804
2	4	2	"pblB_nt"	"48CellW_F4"	0	85	1641	1433
2	5	2	"pblB_ct"	"49CellW_J4"	0	86	2793	2603
2	6	2	"spr0075/pfbB"	"24CellW_N4"	0	87	3435	2874
2	7	2	"pulA"	"19CellW_B8"	0	88	3330	3101
2	8	2	"hysA"	"51CellW_F8"	0	89	2632	2519
2	9	2	"spr0328"	"26CellW_J8"	0	90	2010	1879
2	1	3	"spr0075/pfbB"	"24CellW_N4"	0	91	7722	7537
2	2	3	"pulA"	"19CellW_B8"	0	92	4390	3747
2	3	3	"hysA"	"51CellW_F8"	0	93	3633	3458
2	4	3	"spr0328"	"26CellW_J8"	0	94	2324	1041
2	5	3	"lytB"	"31CellW_N8"	0	95	1950	1130
2	6	3	"prtA"	"20CellW_B12"	0	96	11374	8451
2	7	3	"bgaA"	"43CellW_F12"	0	97	3766	1620
2	8	3	"nanA"	"46CellW_J12"	0	98	1984	1862
2	9	3	"spr1652/pfbA"	"25CellW_N12"	0	99	1801	1673
2	1	4	"prtA"	"20CellW_B12"	0	100	11866	11681
2	2	4	"bgaA"	"43CellW_F12"	0	101	3923	3689
2	3	4	"nanA"	"46CellW_J12"	0	102	2498	2343
2	4	4	"spr1652/pfbA"	"25CellW_N12"	0	103	1875	1024
2	5	4	"nisP"	"39CellW_B16"	0	104	1693	590
2	6	4	"spr1906"	"73CellW_F16"	0	105	1527	659
2	7	4	"psrP"	"71CellW_B4"	0	106	3203	883
2	8	4	"pblB_nt"	"48CellW_F4"	0	107	845	657
2	9	4	"pblB_ct"	"49CellW_J4"	0	108	1505	1376
2	1	5	"spr1906"	"73CellW_F16"	0	109	2356	2178
2	2	5	"psrP"	"71CellW_B4"	0	110	3043	2617
2	3	5	"pblB_nt"	"48CellW_F4"	0	111	771	608
2	4	5	"pblB_ct"	"49CellW_J4"	0	112	2763	2522
2	5	5	"spr0075/pfbB"	"24CellW_N4"	0	113	3260	2908
2	6	5	"pulA"	"19CellW_B8"	0	114	3026	2811
2	7	5	"hysA"	"51CellW_F8"	0	115	3006	2684
2	8	5	"spr0328"	"26CellW_J8"	0	116	2034	1860
2	9	5	"lytB"	"31CellW_N8"	0	117	1478	1340
2	1	6	"pulA"	"19CellW_B8"	0	118	3922	3742
2	2	6	"hysA"	"51CellW_F8"	0	119	3762	2388
2	3	6	"spr0328"	"26CellW_J8"	0	120	2473	2260
2	4	6	"lytB"	"31CellW_N8"	0	121	6455	4820
2	5	6	"prtA"	"20CellW_B12"	0	122	12656	11024
2	6	6	"bgaA"	"43CellW_F12"	0	123	2088	1928
2	7	6	"nanA"	"46CellW_J12"	0	124	2023	1863
2	8	6	"spr1652/pfbA"	"25CellW_N12"	0	125	1718	1570
2	9	6	"nisP"	"39CellW_B16"	0	126	1335	1195
2	1	7	"bgaA"	"43CellW_F12"	0	127	1882	1709
2	2	7	"nanA"	"46CellW_J12"	0	128	2472	2292
2	3	7	"spr1652/pfbA"	"25CellW_N12"	0	129	2006	1836
2	4	7	"nisP"	"39CellW_B16"	0	130	1681	649
2	5	7	"spr1906"	"73CellW_F16"	0	131	1196	994
2	6	7	"psrP"	"71CellW_B4"	0	132	2380	2152
2	7	7	"pblB_nt"	"48CellW_F4"	0	133	1543	1209
2	8	7	"pblB_ct"	"49CellW_J4"	0	134	2098	1942
2	9	7	"spr0075/pfbB"	"24CellW_N4"	0	135	2333	2196
2	1	8	"psrP"	"71CellW_B4"	0	136	1260	1070
2	2	8	"pblB_nt"	"48CellW_F4"	0	137	962	791
2	3	8	"pblB_ct"	"49CellW_J4"	0	138	2811	2654
2	4	8	"spr0075/pfbB"	"24CellW_N4"	0	139	3541	3391
2	5	8	"pulA"	"19CellW_B8"	0	140	2822	2679
2	6	8	"hysA"	"51CellW_F8"	0	141	3124	2980
2	7	8	"spr0328"	"26CellW_J8"	0	142	2426	2277
2	8	8	"lytB"	"31CellW_N8"	0	143	1722	1578
2	9	8	"prtA"	"20CellW_B12"	0	144	14276	14128
3	1	1	"nanB"	"58Secret_O8"	0	145	2945	2838
3	2	1	"spr1875"	"7Secret_C12"	0	146	2368	2260
3	3	1	"galU"	"21Secret_G12"	0	147	2099	1996
3	4	1	"cbpA"	"5Secret_K12"	0	148	3384	3289
3	5	1	"gsp_781"	"2Secret_O12"	0	149	5472	5384
3	6	1	"Control_1"	"C16"	0	150	896	808
3	7	1	"Control_2"	"G16"	0	151	126	38
3	8	1	"Buffer"	"Normaliz_K16"	0	152	95	3
3	9	1	"Buffer"	"Normaliz_O16"	0	153	105	-3
3	1	2	"Control_1"	"C16"	0	154	1007	898
3	2	2	"Control_2"	"G16"	0	155	136	23
3	3	2	"bloodAB"	"59Secret_C4"	0	156	2007	1904
3	4	2	"strH"	"32Secret_G4"	0	157	5811	5714
3	5	2	"lysM"	"50Secret_K4"	0	158	1691	1593
3	6	2	"lytB"	"63Secret_O4"	0	159	4038	3937
3	7	2	"phtE"	"45Secret_C8"	0	160	7867	7754
3	8	2	"spr0931"	"36Secret_G8"	0	161	1653	1548
3	9	2	"lytC"	"56Secret_K8"	0	162	3050	2938
3	1	3	"lytB"	"63Secret_O4"	0	163	5270	5149
3	2	3	"phtE"	"45Secret_C8"	0	164	8651	8528
3	3	3	"spr0931"	"36Secret_G8"	0	165	1675	1557
3	4	3	"lytC"	"56Secret_K8"	0	166	3345	3220
3	5	3	"nanB"	"58Secret_O8"	0	167	3314	3189
3	6	3	"spr1875"	"7Secret_C12"	0	168	2830	2704
3	7	3	"galU"	"21Secret_G12"	0	169	2607	2483
3	8	3	"cbpA"	"5Secret_K12"	0	170	4401	4290
3	9	3	"gsp_781"	"2Secret_O12"	0	171	7129	7013
3	1	4	"spr1875"	"7Secret_C12"	0	172	3094	2962
3	2	4	"galU"	"21Secret_G12"	0	173	2806	2668
3	3	4	"cbpA"	"5Secret_K12"	0	174	4769	4628
3	4	4	"gsp_781"	"2Secret_O12"	0	175	7902	7755
3	5	4	"Control_1"	"C16"	0	176	1885	1749
3	6	4	"Control_2"	"G16"	0	177	163	25
3	7	4	"bloodAB"	"59Secret_C4"	0	178	2333	2206
3	8	4	"strH"	"32Secret_G4"	0	179	7131	7014
3	9	4	"lysM"	"50Secret_K4"	0	180	2158	2041
3	1	5	"Control_2"	"G16"	0	181	247	118
3	2	5	"bloodAB"	"59Secret_C4"	0	182	2591	2447
3	3	5	"strH"	"32Secret_G4"	0	183	7588	7422
3	4	5	"lysM"	"50Secret_K4"	0	184	2458	2267
3	5	5	"lytB"	"63Secret_O4"	0	185	5414	5250
3	6	5	"phtE"	"45Secret_C8"	0	186	9884	9738
3	7	5	"spr0931"	"36Secret_G8"	0	187	2231	2091
3	8	5	"lytC"	"56Secret_K8"	0	188	3848	3724
3	9	5	"nanB"	"58Secret_O8"	0	189	3823	3709
3	1	6	"phtE"	"45Secret_C8"	0	190	11538	11400
3	2	6	"spr0931"	"36Secret_G8"	0	191	2057	1913
3	3	6	"lytC"	"56Secret_K8"	0	192	5266	5087
3	4	6	"nanB"	"58Secret_O8"	0	193	4448	4251
3	5	6	"spr1875"	"7Secret_C12"	0	194	3403	3225
3	6	6	"galU"	"21Secret_G12"	0	195	3063	2922
3	7	6	"cbpA"	"5Secret_K12"	0	196	5559	5432
3	8	6	"gsp_781"	"2Secret_O12"	0	197	8962	8845
3	9	6	"Control_1"	"C16"	0	198	1600	1488
3	1	7	"galU"	"21Secret_G12"	0	199	3227	3086
3	2	7	"cbpA"	"5Secret_K12"	0	200	5591	5463
3	3	7	"gsp_781"	"2Secret_O12"	0	201	7644	7496
3	4	7	"Control_1"	"C16"	0	202	1749	1581
3	5	7	"Control_2"	"G16"	0	203	383	212
3	6	7	"bloodAB"	"59Secret_C4"	0	204	2595	2449
3	7	7	"strH"	"32Secret_G4"	0	205	8834	8704
3	8	7	"lysM"	"50Secret_K4"	0	206	2370	2254
3	9	7	"lytB"	"63Secret_O4"	0	207	1884	1767
3	1	8	"bloodAB"	"59Secret_C4"	0	208	3799	3649
3	2	8	"strH"	"32Secret_G4"	0	209	8889	8754
3	3	8	"lysM"	"50Secret_K4"	0	210	2673	2537
3	4	8	"lytB"	"63Secret_O4"	0	211	6121	5982
3	5	8	"phtE"	"45Secret_C8"	0	212	11757	11616
3	6	8	"spr0931"	"36Secret_G8"	0	213	2524	2395
3	7	8	"lytC"	"56Secret_K8"	0	214	4235	4105
3	8	8	"nanB"	"58Secret_O8"	0	215	4143	4014
3	9	8	"spr1875"	"7Secret_C12"	0	216	3948	3817
4	1	1	"Control_10"	"P8"	-50	217	104	-17
4	2	1	"Control_11"	"D12"	-50	218	89	1
4	3	1	"Control_12"	"H12"	-50	219	512	439
4	4	1	"Buffer"	"Normaliz_L12"	-50	220	60	0
4	5	1	"Buffer"	"Normaliz_P12"	-50	221	338	281
4	6	1	"Control+"	"Rango0.2_D16"	0	222	4277	4224
4	7	1	"Control+"	"Rango0.1_H16"	-50	223	149	99
4	8	1	"Buffer"	"Normaliz_L16"	-50	224	542	495
4	9	1	"Buffer"	"Normaliz_P16"	-50	225	413	365
4	1	2	"Control+"	"Rango0.2_D16"	0	226	12423	12309
4	2	2	"Control+"	"Rango0.1_H16"	-50	227	4586	1776
4	3	2	"Control_3"	"D4"	-50	228	6125	3230
4	4	2	"Control_4"	"H4"	-50	229	1087	1024
4	5	2	"Control_5"	"L4"	-50	230	54	-1
4	6	2	"Control_6"	"P4"	-50	231	50	-6
4	7	2	"Control_7"	"D8"	-50	232	75	5
4	8	2	"Control_8"	"H8"	-50	233	1792	1736
4	9	2	"Control_9"	"L8"	-50	234	51	0
4	1	3	"Control_6"	"P4"	-50	235	85	-7
4	2	3	"Control_7"	"D8"	-50	236	348	263
4	3	3	"Control_8"	"H8"	-50	237	5197	5117
4	4	3	"Control_9"	"L8"	-50	238	58	-1
4	5	3	"Control_10"	"P8"	-50	239	55	4
4	6	3	"Control_11"	"D12"	-50	240	56	2
4	7	3	"Control_12"	"H12"	-50	241	85	29
4	8	3	"Buffer"	"Normaliz_L12"	-50	242	53	1
4	9	3	"Buffer"	"Normaliz_P12"	-50	243	49	2
4	1	4	"Control_11"	"D12"	-50	244	84	-1
4	2	4	"Control_12"	"H12"	-50	245	85	3
4	3	4	"Buffer"	"Normaliz_L12"	-50	246	77	7
4	4	4	"Buffer"	"Normaliz_P12"	-50	247	70	12
4	5	4	"Control+"	"Rango0.2_D16"	0	248	4739	4685
4	6	4	"Control+"	"Rango0.1_H16"	-50	249	803	612
4	7	4	"Control_3"	"D4"	-50	250	2220	1439
4	8	4	"Control_4"	"H4"	-50	251	1119	1066
4	9	4	"Control_5"	"L4"	-50	252	49	1
4	1	5	"Control+"	"Rango0.1_H16"	0	253	580	488
4	2	5	"Control_3"	"D4"	-50	254	7947	7824
4	3	5	"Control_4"	"H4"	-50	255	1857	1752
4	4	5	"Control_5"	"L4"	-50	256	59	1
4	5	5	"Control_6"	"P4"	-50	257	52	-2
4	6	5	"Control_7"	"D8"	-50	258	57	1
4	7	5	"Control_8"	"H8"	-50	259	2424	2360
4	8	5	"Control_9"	"L8"	-50	260	685	633
4	9	5	"Control_10"	"P8"	-50	261	55	4
4	1	6	"Control_7"	"D8"	0	262	214	118
4	2	6	"Control_8"	"H8"	-50	263	215	112
4	3	6	"Control_9"	"L8"	-50	264	81	5
4	4	6	"Control_10"	"P8"	-50	265	64	6
4	5	6	"Control_11"	"D12"	-50	266	56	2
4	6	6	"Control_12"	"H12"	-50	267	63	8
4	7	6	"Buffer"	"Normaliz_L12"	-50	268	52	-4
4	8	6	"Buffer"	"Normaliz_P12"	-50	269	70	17
4	9	6	"Control+"	"Rango0.2_D16"	0	270	6064	6006
4	1	7	"Control_12"	"H12"	-50	271	112	10
4	2	7	"Buffer"	"Normaliz_L12"	0	272	217	122
4	3	7	"Buffer"	"Normaliz_P12"	0	273	2408	2331
4	4	7	"Control+"	"Rango0.2_D16"	0	274	7491	7423
4	5	7	"Control+"	"Rango0.1_H16"	-50	275	464	399
4	6	7	"Control_3"	"D4"	-50	276	3335	2900
4	7	7	"Control_4"	"H4"	-50	277	535	464
4	8	7	"Control_5"	"L4"	-50	278	78	19
4	9	7	"Control_6"	"P4"	-50	279	60	-4
4	1	8	"Control_3"	"D4"	0	280	1242	1142
4	2	8	"Control_4"	"H4"	-50	281	94	-6
4	3	8	"Control_5"	"L4"	0	282	169	87
4	4	8	"Control_6"	"P4"	-50	283	73	-7
4	5	8	"Control_7"	"D8"	-50	284	88	8
4	6	8	"Control_8"	"H8"	-50	285	5137	5054
4	7	8	"Control_9"	"L8"	-50	286	75	-10
4	8	8	"Control_10"	"P8"	-50	287	105	19
4	9	8	"Control_11"	"D12"	-50	288	90	8
5	1	1	"GADPH"	"68Cyt_M7"	0	289	3253	3137
5	2	1	"abc_sbp_2"	"30Lip_A11"	0	290	2808	2705
5	3	1	"abc_sbp"	"29Lip_E11"	0	291	3493	3388
5	4	1	"spr0174"	"79Lip_I11"	0	292	2257	2145
5	5	1	"aliA"	"10Lip_M11"	0	293	1666	1552
5	6	1	"slrA"	"17Lip_A15"	0	294	4077	3958
5	7	1	"spr0747"	"37Lip_E15"	0	295	4122	3996
5	8	1	"Buffer"	"Normaliz_I15"	0	296	122	-12
5	9	1	"Buffer"	"Normaliz_M15"	0	297	131	-38
5	1	2	"slrA"	"17Lip_A15"	0	298	2318	2203
5	2	2	"spr0747"	"37Lip_E15"	0	299	2120	1910
5	3	2	"spxB"	"13Cyt_A3"	0	300	5889	5784
5	4	2	"clpP"	"66Cyt_E3"	0	301	3301	3202
5	5	2	"pavA"	"69Cyt_I3"	0	302	2361	2261
5	6	2	"eno"	"14Cyt_M3"	0	303	5869	5765
5	7	2	"PppA"	"70Cyt_A7"	0	304	4355	4244
5	8	2	"ply"	"11Cyt_E7"	0	305	10729	10631
5	9	2	"lytA"	"12Cyt_I7"	0	306	17441	17325
5	1	3	"eno"	"14Cyt_M3"	0	307	4287	4162
5	2	3	"PppA"	"70Cyt_A7"	0	308	3090	372
5	3	3	"ply"	"11Cyt_E7"	0	309	5886	5696
5	4	3	"lytA"	"12Cyt_I7"	0	310	14582	14493
5	5	3	"GADPH"	"68Cyt_M7"	0	311	2864	2767
5	6	3	"abc_sbp_2"	"30Lip_A11"	0	312	2463	2361
5	7	3	"abc_sbp"	"29Lip_E11"	0	313	1556	1449
5	8	3	"spr0174"	"79Lip_I11"	0	314	1799	1702
5	9	3	"aliA"	"10Lip_M11"	0	315	1595	1483
5	1	4	"abc_sbp_2"	"30Lip_A11"	0	316	2820	2689
5	2	4	"abc_sbp"	"29Lip_E11"	0	317	1540	1119
5	3	4	"spr0174"	"79Lip_I11"	0	318	1543	1438
5	4	4	"aliA"	"10Lip_M11"	0	319	1379	1290
5	5	4	"slrA"	"17Lip_A15"	0	320	2128	2035
5	6	4	"spr0747"	"37Lip_E15"	0	321	2787	2608
5	7	4	"spxB"	"13Cyt_A3"	0	322	5888	2351
5	8	4	"clpP"	"66Cyt_E3"	0	323	4895	4782
5	9	4	"pavA"	"69Cyt_I3"	0	324	2403	2298
5	1	5	"spr0747"	"37Lip_E15"	0	325	2165	2041
5	2	5	"spxB"	"13Cyt_A3"	0	326	5521	5361
5	3	5	"clpP"	"66Cyt_E3"	0	327	3146	3047
5	4	5	"pavA"	"69Cyt_I3"	0	328	2185	2088
5	5	5	"eno"	"14Cyt_M3"	0	329	4705	4610
5	6	5	"PppA"	"70Cyt_A7"	0	330	3894	3721
5	7	5	"ply"	"11Cyt_E7"	0	331	5403	5129
5	8	5	"lytA"	"12Cyt_I7"	0	332	16051	15953
5	9	5	"GADPH"	"68Cyt_M7"	0	333	3376	3276
5	1	6	"PppA"	"70Cyt_A7"	0	334	3944	3823
5	2	6	"ply"	"11Cyt_E7"	0	335	5480	5359
5	3	6	"lytA"	"12Cyt_I7"	0	336	15117	15016
5	4	6	"GADPH"	"68Cyt_M7"	0	337	3068	2964
5	5	6	"abc_sbp_2"	"30Lip_A11"	0	338	2561	2457
5	6	6	"abc_sbp"	"29Lip_E11"	0	339	2099	1984
5	7	6	"spr0174"	"79Lip_I11"	0	340	1998	1892
5	8	6	"aliA"	"10Lip_M11"	0	341	1523	1426
5	9	6	"slrA"	"17Lip_A15"	0	342	2580	2469
5	1	7	"abc_sbp"	"29Lip_E11"	0	343	2158	2041
5	2	7	"spr0174"	"79Lip_I11"	0	344	1885	1780
5	3	7	"aliA"	"10Lip_M11"	0	345	1463	1360
5	4	7	"slrA"	"17Lip_A15"	0	346	2620	2475
5	5	7	"spr0747"	"37Lip_E15"	0	347	2579	1900
5	6	7	"spxB"	"13Cyt_A3"	0	348	6631	6432
5	7	7	"clpP"	"66Cyt_E3"	0	349	4501	4387
5	8	7	"pavA"	"69Cyt_I3"	0	350	2463	2361
5	9	7	"eno"	"14Cyt_M3"	0	351	5631	5507
5	1	8	"spxB"	"13Cyt_A3"	0	352	2750	2627
5	2	8	"clpP"	"66Cyt_E3"	0	353	3015	2892
5	3	8	"pavA"	"69Cyt_I3"	0	354	2236	2119
5	4	8	"eno"	"14Cyt_M3"	0	355	5364	5233
5	5	8	"PppA"	"70Cyt_A7"	0	356	3641	3501
5	6	8	"ply"	"11Cyt_E7"	0	357	6901	6777
5	7	8	"lytA"	"12Cyt_I7"	0	358	16413	16290
5	8	8	"GADPH"	"68Cyt_M7"	0	359	3260	3128
5	9	8	"abc_sbp_2"	"30Lip_A11"	0	360	3231	3087
6	1	1	"psaA"	"6Lip_N7"	0	361	6156	6006
6	2	1	"ABC_SBP"	"57Lip_B11"	0	362	5741	5590
6	3	1	"ABC_SBP"	"52Lip_F11"	0	363	4120	3971
6	4	1	"piuA"	"18Lip_J11"	0	364	3906	3747
6	5	1	"amiA"	"3Lip_N11"	0	365	1842	1687
6	6	1	"msmE"	"78Lip_B15"	0	366	2309	2155
6	7	1	"MalX"	"22Lip_F15"	0	367	4606	4444
6	8	1	"Buffer"	"Normaliz_J15"	0	368	130	-32
6	9	1	"Buffer"	"Normaliz_N15"	0	369	136	-25
6	1	2	"msmE"	"78Lip_B15"	0	370	5178	5041
6	2	2	"MalX"	"22Lip_F15"	0	371	3108	2416
6	3	2	"prsA_ppmA"	"16Lip_B3"	0	372	3904	3590
6	4	2	"lmb"	"33Lip_F3"	0	373	1824	1600
6	5	2	"piaA"	"15Lip_J3"	0	374	6254	6138
6	6	2	"phtA"	"55Lip_N3"	0	375	15716	15500
6	7	2	"glnH"	"28Lip_B7"	0	376	4408	4045
6	8	2	"pstS"	"80Lip_F7"	0	377	1492	1378
6	9	2	"aliB"	"1Lip_J7"	0	378	1867	1762
6	1	3	"phtA"	"55Lip_N3"	0	379	13398	13253
6	2	3	"glnH"	"28Lip_B7"	0	380	2403	1878
6	3	3	"pstS"	"80Lip_F7"	-50	381	1317	993
6	4	3	"aliB"	"1Lip_J7"	-50	382	71	-184
6	5	3	"psaA"	"6Lip_N7"	0	383	4945	4859
6	6	3	"ABC_SBP"	"57Lip_B11"	0	384	3134	2915
6	7	3	"ABC_SBP"	"52Lip_F11"	0	385	2371	2166
6	8	3	"piuA"	"18Lip_J11"	0	386	2720	2603
6	9	3	"amiA"	"3Lip_N11"	0	387	1117	1025
6	1	4	"ABC_SBP"	"57Lip_B11"	0	388	9292	9091
6	2	4	"ABC_SBP"	"52Lip_F11"	0	389	1873	1633
6	3	4	"piuA"	"18Lip_J11"	0	390	2732	2554
6	4	4	"amiA"	"3Lip_N11"	0	391	945	716
6	5	4	"msmE"	"78Lip_B15"	0	392	2940	2812
6	6	4	"MalX"	"22Lip_F15"	-50	393	1078	-923
6	7	4	"prsA_ppmA"	"16Lip_B3"	0	394	2391	491
6	8	4	"lmb"	"33Lip_F3"	0	395	1957	1781
6	9	4	"piaA"	"15Lip_J3"	0	396	4209	4130
6	1	5	"MalX"	"22Lip_F15"	0	397	3495	3172
6	2	5	"prsA_ppmA"	"16Lip_B3"	0	398	3224	247
6	3	5	"lmb"	"33Lip_F3"	0	399	1996	1823
6	4	5	"piaA"	"15Lip_J3"	0	400	4477	4354
6	5	5	"phtA"	"55Lip_N3"	0	401	9127	9050
6	6	5	"glnH"	"28Lip_B7"	0	402	1623	1525
6	7	5	"pstS"	"80Lip_F7"	0	403	828	643
6	8	5	"aliB"	"1Lip_J7"	0	404	867	756
6	9	5	"psaA"	"6Lip_N7"	0	405	2471	2401
6	1	6	"glnH"	"28Lip_B7"	0	406	3429	3246
6	2	6	"pstS"	"80Lip_F7"	0	407	3309	3141
6	3	6	"aliB"	"1Lip_J7"	0	408	1623	1473
6	4	6	"psaA"	"6Lip_N7"	0	409	4080	3949
6	5	6	"ABC_SBP"	"57Lip_B11"	0	410	2553	2469
6	6	6	"ABC_SBP"	"52Lip_F11"	0	411	966	874
6	7	6	"piuA"	"18Lip_J11"	0	412	1237	1146
6	8	6	"amiA"	"3Lip_N11"	0	413	492	410
6	9	6	"msmE"	"78Lip_B15"	0	414	385	319
6	1	7	"ABC_SBP"	"52Lip_F11"	0	415	2832	2662
6	2	7	"piuA"	"18Lip_J11"	0	416	3274	3138
6	3	7	"amiA"	"3Lip_N11"	0	417	1595	1454
6	4	7	"msmE"	"78Lip_B15"	0	418	1233	1086
6	5	7	"MalX"	"22Lip_F15"	0	419	1961	1854
6	6	7	"prsA_ppmA"	"16Lip_B3"	0	420	1919	1815
6	7	7	"lmb"	"33Lip_F3"	0	421	782	684
6	8	7	"piaA"	"15Lip_J3"	0	422	1582	1506
6	9	7	"phtA"	"55Lip_N3"	0	423	3369	3306
6	1	8	"prsA_ppmA"	"16Lip_B3"	0	424	2195	2009
6	2	8	"lmb"	"33Lip_F3"	0	425	2611	2456
6	3	8	"piaA"	"15Lip_J3"	0	426	6560	6435
6	4	8	"phtA"	"55Lip_N3"	0	427	9047	8925
6	5	8	"glnH"	"28Lip_B7"	0	428	4532	4429
6	6	8	"pstS"	"80Lip_F7"	0	429	1346	1267
6	7	8	"aliB"	"1Lip_J7"	0	430	433	366
6	8	8	"psaA"	"6Lip_N7"	0	431	744	684
6	9	8	"ABC_SBP"	"57Lip_B11"	0	432	480	426
7	1	1	"cbpF"	"74N_term_wCS_O7"	0	433	7215	7101
7	2	1	"spr0693"	"34N_term_C11"	0	434	6329	6213
7	3	1	"ezrA"	"75N_term_G11"	0	435	1267	1151
7	4	1	"pepXP"	"72N_term_K11"	0	436	1824	1699
7	5	1	"phtD"	"44N_term_O11"	0	437	1580	1454
7	6	1	"phpA"	"27N_term_C15"	0	438	20458	20312
7	7	1	"srtA"	"64N_term_wCS_G15"	0	439	8893	8736
7	8	1	"Buffer"	"Normaliz_K15"	0	440	141	-7
7	9	1	"Buffer"	"Normaliz_O15"	0	441	155	3
7	1	2	"phpA"	"27N_term_C15"	0	442	10446	10338
7	2	2	"srtA"	"64N_term_wCS_G15"	0	443	5639	3325
7	3	2	"adcA"	"23Lip_C3"	0	444	2471	1187
7	4	2	"sp_2093"	"76N_term_G3"	0	445	1008	77
7	5	2	"comB"	"54N_term_K3"	0	446	860	724
7	6	2	"pspA"	"4N_term_O3"	0	447	2231	280
7	7	2	"pbpX"	"41N_term_C7"	0	448	2389	386
7	8	2	"pbpA"	"9N_term_G7"	0	449	574	450
7	9	2	"spr0334"	"42Cyt_TMH_K7"	0	450	1892	1748
7	1	3	"pspA"	"4N_term_O3"	0	451	1714	1606
7	2	3	"pbpX"	"41N_term_C7"	0	452	2124	1018
7	3	3	"pbpA"	"9N_term_G7"	0	453	1639	637
7	4	3	"spr0334"	"42Cyt_TMH_K7"	0	454	1195	549
7	5	3	"cbpF"	"74N_term_wCS_O7"	0	455	1026	835
7	6	3	"spr0693"	"34N_term_C11"	0	456	1806	1360
7	7	3	"ezrA"	"75N_term_G11"	0	457	1643	766
7	8	3	"pepXP"	"72N_term_K11"	0	458	2050	1920
7	9	3	"phtD"	"44N_term_O11"	0	459	2064	1934
7	1	4	"spr0693"	"34N_term_C11"	0	460	1737	1627
7	2	4	"ezrA"	"75N_term_G11"	0	461	1113	964
7	3	4	"pepXP"	"72N_term_K11"	0	462	1707	1574
7	4	4	"phtD"	"44N_term_O11"	0	463	1146	225
7	5	4	"phpA"	"27N_term_C15"	0	464	16192	15029
7	6	4	"srtA"	"64N_term_wCS_G15"	0	465	2156	1510
7	7	4	"adcA"	"23Lip_C3"	0	466	1676	756
7	8	4	"sp_2093"	"76N_term_G3"	0	467	1210	983
7	9	4	"comB"	"54N_term_K3"	0	468	1076	948
7	1	5	"srtA"	"64N_term_wCS_G15"	0	469	1414	1303
7	2	5	"adcA"	"23Lip_C3"	0	470	1244	644
7	3	5	"sp_2093"	"76N_term_G3"	0	471	771	516
7	4	5	"comB"	"54N_term_K3"	0	472	3127	2300
7	5	5	"pspA"	"4N_term_O3"	0	473	11718	6835
7	6	5	"pbpX"	"41N_term_C7"	0	474	4493	2265
7	7	5	"pbpA"	"9N_term_G7"	0	475	876	9
7	8	5	"spr0334"	"42Cyt_TMH_K7"	0	476	1299	1166
7	9	5	"cbpF"	"74N_term_wCS_O7"	0	477	1204	1063
7	1	6	"pbpX"	"41N_term_C7"	0	478	1588	1470
7	2	6	"pbpA"	"9N_term_G7"	0	479	1113	362
7	3	6	"spr0334"	"42Cyt_TMH_K7"	0	480	1298	748
7	4	6	"cbpF"	"74N_term_wCS_O7"	0	481	1718	912
7	5	6	"spr0693"	"34N_term_C11"	0	482	1780	443
7	6	6	"ezrA"	"75N_term_G11"	0	483	2125	564
7	7	6	"pepXP"	"72N_term_K11"	0	484	1936	1794
7	8	6	"phtD"	"44N_term_O11"	0	485	1529	1402
7	9	6	"phpA"	"27N_term_C15"	0	486	24771	24618
7	1	7	"ezrA"	"75N_term_G11"	0	487	1303	1182
7	2	7	"pepXP"	"72N_term_K11"	0	488	1652	1523
7	3	7	"phtD"	"44N_term_O11"	0	489	1311	1186
7	4	7	"phpA"	"27N_term_C15"	0	490	15844	14569
7	5	7	"srtA"	"64N_term_wCS_G15"	0	491	2439	1145
7	6	7	"adcA"	"23Lip_C3"	0	492	1786	869
7	7	7	"sp_2093"	"76N_term_G3"	0	493	900	499
7	8	7	"comB"	"54N_term_K3"	0	494	927	719
7	9	7	"pspA"	"4N_term_O3"	0	495	2716	2568
7	1	8	"adcA"	"23Lip_C3"	0	496	1236	1109
7	2	8	"sp_2093"	"76N_term_G3"	0	497	1083	955
7	3	8	"comB"	"54N_term_K3"	0	498	852	730
7	4	8	"pspA"	"4N_term_O3"	0	499	12627	12496
7	5	8	"pbpX"	"41N_term_C7"	0	500	6748	6606
7	6	8	"pbpA"	"9N_term_G7"	0	501	1017	870
7	7	8	"spr0334"	"42Cyt_TMH_K7"	0	502	1355	1198
7	8	8	"cbpF"	"74N_term_wCS_O7"	0	503	1314	1158
7	9	8	"spr0693"	"34N_term_C11"	0	504	2638	2487
8	1	1	"pbp1b"	"47Cyt_TMH_P7"	-50	505	1859	1763
8	2	1	"pcpA"	"62N_term_wCS_D11"	-50	506	1603	1508
8	3	1	"sphtra"	"8N_term_H11"	-50	507	1753	1661
8	4	1	"cps4C"	"97Mult_L11"	-50	508	1854	1765
8	5	1	"rrgB"	"95Mult_P11"	-50	509	1823	1732
8	6	1	"TMP"	"96Mult_D15"	-50	510	1598	1508
8	7	1	"LambdaSa04"	"94Mult_H15"	-50	511	1116	1034
8	8	1	"Buffer"	"Normaliz_L15"	-50	512	243	171
8	9	1	"Buffer"	"Normaliz_P15"	-50	513	60	-2
8	1	2	"TMP"	"96Mult_D15"	-50	514	925	833
8	2	2	"LambdaSa04"	"94Mult_H15"	-50	515	1402	268
8	3	2	"potD"	"65N_term_D3"	-50	516	1664	425
8	4	2	"pgdA"	"40N_term_H3"	-50	517	1669	411
8	5	2	"spr1370"	"38Cyt_TMH_L3"	-50	518	1507	940
8	6	2	"spr1418"	"82N_term_P3"	-50	519	1517	873
8	7	2	"stkP"	"67Cyt_TMH_D7"	-50	520	1317	492
8	8	2	"spr1584"	"83N_term_H7"	-50	521	695	173
8	9	2	"pbp2A"	"53N_term_L7"	-50	522	1248	1184
8	1	3	"spr1418"	"82N_term_P3"	-50	523	2505	2416
8	2	3	"stkP"	"67Cyt_TMH_D7"	-50	524	1907	437
8	3	3	"spr1584"	"83N_term_H7"	-50	525	1397	99
8	4	3	"pbp2A"	"53N_term_L7"	-50	526	1171	623
8	5	3	"pbp1b"	"47Cyt_TMH_P7"	-50	527	953	728
8	6	3	"pcpA"	"62N_term_wCS_D11"	-50	528	1200	690
8	7	3	"sphtra"	"8N_term_H11"	-50	529	1070	133
8	8	3	"cps4C"	"97Mult_L11"	-50	530	894	270
8	9	3	"rrgB"	"95Mult_P11"	-50	531	593	396
8	1	4	"pcpA"	"62N_term_wCS_D11"	-50	532	784	680
8	2	4	"sphtra"	"8N_term_H11"	-50	533	1642	141
8	3	4	"cps4C"	"97Mult_L11"	-50	534	1311	446
8	4	4	"rrgB"	"95Mult_P11"	-50	535	934	675
8	5	4	"TMP"	"96Mult_D15"	-50	536	771	603
8	6	4	"LambdaSa04"	"94Mult_H15"	-50	537	921	80
8	7	4	"potD"	"65N_term_D3"	-50	538	937	35
8	8	4	"pgdA"	"40N_term_H3"	-50	539	966	325
8	9	4	"spr1370"	"38Cyt_TMH_L3"	-50	540	315	176
8	1	5	"LambdaSa04"	"94Mult_H15"	-50	541	1270	1162
8	2	5	"potD"	"65N_term_D3"	-50	542	1784	466
8	3	5	"pgdA"	"40N_term_H3"	-50	543	1475	717
8	4	5	"spr1370"	"38Cyt_TMH_L3"	-50	544	1169	915
8	5	5	"spr1418"	"82N_term_P3"	-50	545	438	190
8	6	5	"stkP"	"67Cyt_TMH_D7"	-50	546	775	174
8	7	5	"spr1584"	"83N_term_H7"	-50	547	839	140
8	8	5	"pbp2A"	"53N_term_L7"	-50	548	853	552
8	9	5	"pbp1b"	"47Cyt_TMH_P7"	-50	549	444	355
8	1	6	"stkP"	"67Cyt_TMH_D7"	-50	550	2394	2284
8	2	6	"spr1584"	"83N_term_H7"	-50	551	1718	496
8	3	6	"pbp2A"	"53N_term_L7"	-50	552	1109	491
8	4	6	"pbp1b"	"47Cyt_TMH_P7"	-50	553	935	717
8	5	6	"pcpA"	"62N_term_wCS_D11"	-50	554	787	533
8	6	6	"sphtra"	"8N_term_H11"	-50	555	834	184
8	7	6	"cps4C"	"97Mult_L11"	-50	556	525	53
8	8	6	"rrgB"	"95Mult_P11"	-50	557	397	214
8	9	6	"TMP"	"96Mult_D15"	-50	558	254	176
8	1	7	"sphtra"	"8N_term_H11"	-50	559	1219	1100
8	2	7	"cps4C"	"97Mult_L11"	-50	560	1666	866
8	3	7	"rrgB"	"95Mult_P11"	-50	561	945	639
8	4	7	"TMP"	"96Mult_D15"	-50	562	794	610
8	5	7	"LambdaSa04"	"94Mult_H15"	-50	563	1121	375
8	6	7	"potD"	"65N_term_D3"	-50	564	1428	99
8	7	7	"pgdA"	"40N_term_H3"	-50	565	1015	27
8	8	7	"spr1370"	"38Cyt_TMH_L3"	-50	566	631	396
8	9	7	"spr1418"	"82N_term_P3"	-50	567	339	258
8	1	8	"potD"	"65N_term_D3"	-50	568	3155	3016
8	2	8	"pgdA"	"40N_term_H3"	-50	569	2710	2065
8	3	8	"spr1370"	"38Cyt_TMH_L3"	-50	570	2609	2450
8	4	8	"spr1418"	"82N_term_P3"	-50	571	2385	2256
8	5	8	"stkP"	"67Cyt_TMH_D7"	-50	572	1972	1746
8	6	8	"spr1584"	"83N_term_H7"	-50	573	1922	1600
8	7	8	"pbp2A"	"53N_term_L7"	-50	574	1392	1273
8	8	8	"pbp1b"	"47Cyt_TMH_P7"	-50	575	703	617
8	9	8	"pcpA"	"62N_term_wCS_D11"	-50	576	218	156
