# Supplementary material for: Data in support of proteomic analysis of pneumococcal pediatric clinical isolates to construct a protein array
Source: Data Brief. 2016 Feb 5;6:917–22. doi: 10.1016/j.dib.2016.01.057 (PMC4758182; doi:10.1016/j.dib.2016.01.057)
Supplement: Supplementary file 4 — Supplementary material [file mmc4.zip › Protein array raw data/IgG/P1_S28_IgG-Cy3.txt]

ATF	1.0
31	9    
"Type=GenePix Export 3"
"DateTime=2014/01/23 14:04:08"
"Settings=C:\Documents and Settings\Usuario\Escritorio\Datos Usuarios\Alfonso\Escaneado_23-1-14\Suero 28\S28_IgG-Cy3.gps"
"GalFile=C:\Documents and Settings\Usuario\Escritorio\Datos Usuarios\Alfonso\Gals\Gal_Alfonso.2.gal"
"PixelSize=5"
"Wavelengths=n/a	532"
"ImageFiles=n/a	C:\Documents and Settings\Usuario\Escritorio\Datos Usuarios\Alfonso\Escaneado_23-1-14\Suero 28\S28_IgG-Cy3.tif 1"
"NormalizationMethod=None"
"NormalizationFactors=n/a	1"
"JpegImage="
"StdDev=Type 1"
"RatioFormulations=W1/W2 (/532)"
"Barcode="
"BackgroundSubtraction=LocalFeature"
"ImageOrigin=0, 0"
"JpegOrigin=3355, 19635"
"Creator=GenePix Pro 4.1.1.4"
"Scanner=GenePix 4000B [92870]"
"FocusPosition=0"
"Temperature=29.13"
"LinesAveraged=1"
"Comment="
"PMTGain=n/a	450"
"ScanPower=n/a	100"
"LaserPower=n/a	3.57"
"LaserOnTime=n/a	42119"
"Filters=n/a	"
"ScanRegion=544,3917,3880,5270"
"Supplier=BioRobotics"
"ArrayerSoftwareName=TAS Application Suite (MicroGrid II)"
"ArrayerSoftwareVersion=2.2.2.5"
"Block"	"Column"	"Row"	"Name"	"ID"	"Flags"	"Index"	"F532 Median"	"F532 Median - B532"
1	1	1	"ABC_N/P"	"90Mult_M8"	-50	1	102	21
1	2	1	"spr1221"	"99Mult_A12"	-50	2	107	20
1	3	1	"spr1403"	"91Mult_E12"	0	3	113	25
1	4	1	"spr1496"	"92Mult_I12"	-50	4	84	1
1	5	1	"ABC_NP"	"100Mult_M12"	0	5	124	38
1	6	1	"SP_0462"	"77CellW_A16"	-50	6	100	13
1	7	1	"SP_0464"	"81CellW_E16"	-50	7	87	3
1	8	1	"Buffer"	"Normaliz_I16"	-50	8	81	-2
1	9	1	"Buffer"	"Normaliz_M16"	-50	9	80	-1
1	1	2	"SP_0462"	"77CellW_A16"	0	10	115	29
1	2	2	"SP_0464"	"81CellW_E16"	-50	11	87	-6
1	3	2	"fstH"	"84Mult_A4"	0	12	148	53
1	4	2	"comA"	"85Mult_E4"	-50	13	109	18
1	5	2	"zmpB"	"86Mult_I4"	-50	14	121	20
1	6	2	"spr0601"	"98Mult_M4"	-50	15	124	24
1	7	2	"celB"	"87Mult_A8"	-50	16	120	22
1	8	2	"iga"	"88Mult_E8"	0	17	219	122
1	9	2	"glnP"	"89Mult_I8"	0	18	107	21
1	1	3	"spr0601"	"98Mult_M4"	-50	19	119	24
1	2	3	"celB"	"87Mult_A8"	-50	20	111	13
1	3	3	"iga"	"88Mult_E8"	0	21	148	47
1	4	3	"glnP"	"89Mult_I8"	-50	22	90	3
1	5	3	"ABC_N/P"	"90Mult_M8"	-50	23	88	0
1	6	3	"spr1221"	"99Mult_A12"	0	24	140	41
1	7	3	"spr1403"	"91Mult_E12"	0	25	146	33
1	8	3	"spr1496"	"92Mult_I12"	-50	26	99	-5
1	9	3	"ABC_NP"	"100Mult_M12"	0	27	164	73
1	1	4	"spr1221"	"99Mult_A12"	-50	28	103	16
1	2	4	"spr1403"	"91Mult_E12"	-50	29	94	3
1	3	4	"spr1496"	"92Mult_I12"	-50	30	86	-6
1	4	4	"ABC_NP"	"100Mult_M12"	-50	31	125	30
1	5	4	"SP_0462"	"77CellW_A16"	0	32	195	100
1	6	4	"SP_0464"	"81CellW_E16"	-50	33	133	22
1	7	4	"fstH"	"84Mult_A4"	0	34	429	272
1	8	4	"comA"	"85Mult_E4"	0	35	210	76
1	9	4	"zmpB"	"86Mult_I4"	0	36	243	136
1	1	5	"SP_0464"	"81CellW_E16"	0	37	105	12
1	2	5	"fstH"	"84Mult_A4"	0	38	199	104
1	3	5	"comA"	"85Mult_E4"	0	39	154	37
1	4	5	"zmpB"	"86Mult_I4"	0	40	247	125
1	5	5	"spr0601"	"98Mult_M4"	0	41	250	133
1	6	5	"celB"	"87Mult_A8"	-50	42	145	41
1	7	5	"iga"	"88Mult_E8"	-50	43	313	191
1	8	5	"glnP"	"89Mult_I8"	-50	44	178	59
1	9	5	"ABC_N/P"	"90Mult_M8"	0	45	148	52
1	1	6	"celB"	"87Mult_A8"	0	46	124	17
1	2	6	"iga"	"88Mult_E8"	0	47	206	111
1	3	6	"glnP"	"89Mult_I8"	-50	48	120	21
1	4	6	"ABC_N/P"	"90Mult_M8"	-50	49	143	40
1	5	6	"spr1221"	"99Mult_A12"	0	50	224	112
1	6	6	"spr1403"	"91Mult_E12"	0	51	210	101
1	7	6	"spr1496"	"92Mult_I12"	-50	52	114	1
1	8	6	"ABC_NP"	"100Mult_M12"	0	53	266	146
1	9	6	"SP_0462"	"77CellW_A16"	0	54	255	157
1	1	7	"spr1403"	"91Mult_E12"	0	55	160	67
1	2	7	"spr1496"	"92Mult_I12"	0	56	120	21
1	3	7	"ABC_NP"	"100Mult_M12"	0	57	287	175
1	4	7	"SP_0462"	"77CellW_A16"	0	58	333	216
1	5	7	"SP_0464"	"81CellW_E16"	-50	59	179	51
1	6	7	"fstH"	"84Mult_A4"	0	60	735	589
1	7	7	"comA"	"85Mult_E4"	0	61	214	82
1	8	7	"zmpB"	"86Mult_I4"	-50	62	241	104
1	9	7	"spr0601"	"98Mult_M4"	0	63	440	320
1	1	8	"fstH"	"84Mult_A4"	0	64	546	454
1	2	8	"comA"	"85Mult_E4"	0	65	201	95
1	3	8	"zmpB"	"86Mult_I4"	0	66	334	207
1	4	8	"spr0601"	"98Mult_M4"	0	67	411	280
1	5	8	"celB"	"87Mult_A8"	0	68	237	115
1	6	8	"iga"	"88Mult_E8"	0	69	644	523
1	7	8	"glnP"	"89Mult_I8"	-50	70	137	18
1	8	8	"ABC_N/P"	"90Mult_M8"	-50	71	139	27
1	9	8	"spr1221"	"99Mult_A12"	0	72	210	109
2	1	1	"lytB"	"31CellW_N8"	0	73	317	224
2	2	1	"prtA"	"20CellW_B12"	0	74	428	330
2	3	1	"bgaA"	"43CellW_F12"	0	75	207	107
2	4	1	"nanA"	"46CellW_J12"	0	76	177	77
2	5	1	"spr1652/pfbA"	"25CellW_N12"	0	77	176	83
2	6	1	"nisP"	"39CellW_B16"	-50	78	97	3
2	7	1	"spr1906"	"73CellW_F16"	-50	79	101	8
2	8	1	"Buffer"	"Normaliz_J16"	-50	80	85	-3
2	9	1	"Buffer"	"Normaliz_N16"	-50	81	88	2
2	1	2	"nisP"	"39CellW_B16"	0	82	552	450
2	2	2	"spr1906"	"73CellW_F16"	0	83	287	174
2	3	2	"psrP"	"71CellW_B4"	0	84	297	177
2	4	2	"pblB_nt"	"48CellW_F4"	0	85	227	110
2	5	2	"pblB_ct"	"49CellW_J4"	0	86	184	68
2	6	2	"spr0075/pfbB"	"24CellW_N4"	-50	87	138	23
2	7	2	"pulA"	"19CellW_B8"	-50	88	148	33
2	8	2	"hysA"	"51CellW_F8"	-50	89	147	48
2	9	2	"spr0328"	"26CellW_J8"	0	90	156	67
2	1	3	"spr0075/pfbB"	"24CellW_N4"	0	91	351	240
2	2	3	"pulA"	"19CellW_B8"	0	92	446	324
2	3	3	"hysA"	"51CellW_F8"	0	93	393	283
2	4	3	"spr0328"	"26CellW_J8"	0	94	410	300
2	5	3	"lytB"	"31CellW_N8"	0	95	248	136
2	6	3	"prtA"	"20CellW_B12"	0	96	418	306
2	7	3	"bgaA"	"43CellW_F12"	0	97	270	156
2	8	3	"nanA"	"46CellW_J12"	0	98	270	166
2	9	3	"spr1652/pfbA"	"25CellW_N12"	0	99	249	157
2	1	4	"prtA"	"20CellW_B12"	0	100	1649	1524
2	2	4	"bgaA"	"43CellW_F12"	0	101	855	708
2	3	4	"nanA"	"46CellW_J12"	0	102	626	499
2	4	4	"spr1652/pfbA"	"25CellW_N12"	0	103	517	396
2	5	4	"nisP"	"39CellW_B16"	0	104	340	222
2	6	4	"spr1906"	"73CellW_F16"	0	105	219	105
2	7	4	"psrP"	"71CellW_B4"	0	106	393	257
2	8	4	"pblB_nt"	"48CellW_F4"	0	107	388	261
2	9	4	"pblB_ct"	"49CellW_J4"	0	108	346	246
2	1	5	"spr1906"	"73CellW_F16"	0	109	700	572
2	2	5	"psrP"	"71CellW_B4"	0	110	866	633
2	3	5	"pblB_nt"	"48CellW_F4"	0	111	559	399
2	4	5	"pblB_ct"	"49CellW_J4"	0	112	671	486
2	5	5	"spr0075/pfbB"	"24CellW_N4"	-50	113	623	283
2	6	5	"pulA"	"19CellW_B8"	0	114	437	227
2	7	5	"hysA"	"51CellW_F8"	0	115	219	82
2	8	5	"spr0328"	"26CellW_J8"	0	116	579	453
2	9	5	"lytB"	"31CellW_N8"	0	117	408	300
2	1	6	"pulA"	"19CellW_B8"	0	118	823	700
2	2	6	"hysA"	"51CellW_F8"	0	119	988	849
2	3	6	"spr0328"	"26CellW_J8"	0	120	1121	990
2	4	6	"lytB"	"31CellW_N8"	0	121	662	535
2	5	6	"prtA"	"20CellW_B12"	0	122	1076	933
2	6	6	"bgaA"	"43CellW_F12"	0	123	853	684
2	7	6	"nanA"	"46CellW_J12"	0	124	984	842
2	8	6	"spr1652/pfbA"	"25CellW_N12"	0	125	1090	950
2	9	6	"nisP"	"39CellW_B16"	0	126	722	602
2	1	7	"bgaA"	"43CellW_F12"	0	127	696	575
2	2	7	"nanA"	"46CellW_J12"	0	128	1903	1769
2	3	7	"spr1652/pfbA"	"25CellW_N12"	0	129	1199	1069
2	4	7	"nisP"	"39CellW_B16"	0	130	635	500
2	5	7	"spr1906"	"73CellW_F16"	0	131	535	393
2	6	7	"psrP"	"71CellW_B4"	0	132	857	693
2	7	7	"pblB_nt"	"48CellW_F4"	0	133	982	560
2	8	7	"pblB_ct"	"49CellW_J4"	0	134	903	719
2	9	7	"spr0075/pfbB"	"24CellW_N4"	0	135	773	637
2	1	8	"psrP"	"71CellW_B4"	0	136	1673	1544
2	2	8	"pblB_nt"	"48CellW_F4"	0	137	750	594
2	3	8	"pblB_ct"	"49CellW_J4"	0	138	1053	923
2	4	8	"spr0075/pfbB"	"24CellW_N4"	0	139	919	773
2	5	8	"pulA"	"19CellW_B8"	0	140	772	627
2	6	8	"hysA"	"51CellW_F8"	0	141	1069	929
2	7	8	"spr0328"	"26CellW_J8"	0	142	1169	1024
2	8	8	"lytB"	"31CellW_N8"	0	143	1032	898
2	9	8	"prtA"	"20CellW_B12"	0	144	2568	2441
3	1	1	"nanB"	"58Secret_O8"	0	145	1356	1268
3	2	1	"spr1875"	"7Secret_C12"	0	146	894	803
3	3	1	"galU"	"21Secret_G12"	0	147	1141	1049
3	4	1	"cbpA"	"5Secret_K12"	0	148	590	497
3	5	1	"gsp_781"	"2Secret_O12"	0	149	734	639
3	6	1	"Control_1"	"C16"	0	150	461	364
3	7	1	"Control_2"	"G16"	-50	151	100	5
3	8	1	"Buffer"	"Normaliz_K16"	0	152	108	14
3	9	1	"Buffer"	"Normaliz_O16"	-50	153	111	9
3	1	2	"Control_1"	"C16"	0	154	621	526
3	2	2	"Control_2"	"G16"	-50	155	100	5
3	3	2	"bloodAB"	"59Secret_C4"	0	156	972	871
3	4	2	"strH"	"32Secret_G4"	0	157	529	427
3	5	2	"lysM"	"50Secret_K4"	0	158	841	739
3	6	2	"lytB"	"63Secret_O4"	0	159	980	879
3	7	2	"phtE"	"45Secret_C8"	0	160	956	853
3	8	2	"spr0931"	"36Secret_G8"	0	161	1566	1462
3	9	2	"lytC"	"56Secret_K8"	0	162	2567	2459
3	1	3	"lytB"	"63Secret_O4"	0	163	1209	1110
3	2	3	"phtE"	"45Secret_C8"	0	164	932	827
3	3	3	"spr0931"	"36Secret_G8"	0	165	1256	1148
3	4	3	"lytC"	"56Secret_K8"	0	166	1975	1867
3	5	3	"nanB"	"58Secret_O8"	0	167	2467	2362
3	6	3	"spr1875"	"7Secret_C12"	0	168	1805	1697
3	7	3	"galU"	"21Secret_G12"	0	169	2371	2261
3	8	3	"cbpA"	"5Secret_K12"	0	170	1226	1113
3	9	3	"gsp_781"	"2Secret_O12"	0	171	1657	1546
3	1	4	"spr1875"	"7Secret_C12"	0	172	1899	1798
3	2	4	"galU"	"21Secret_G12"	0	173	2249	2141
3	3	4	"cbpA"	"5Secret_K12"	0	174	1166	1056
3	4	4	"gsp_781"	"2Secret_O12"	0	175	1292	1184
3	5	4	"Control_1"	"C16"	0	176	928	818
3	6	4	"Control_2"	"G16"	-50	177	120	5
3	7	4	"bloodAB"	"59Secret_C4"	0	178	1856	1739
3	8	4	"strH"	"32Secret_G4"	0	179	1071	948
3	9	4	"lysM"	"50Secret_K4"	0	180	2006	1884
3	1	5	"Control_2"	"G16"	-50	181	114	11
3	2	5	"bloodAB"	"59Secret_C4"	0	182	1990	1881
3	3	5	"strH"	"32Secret_G4"	0	183	991	879
3	4	5	"lysM"	"50Secret_K4"	0	184	1574	1462
3	5	5	"lytB"	"63Secret_O4"	0	185	1609	1489
3	6	5	"phtE"	"45Secret_C8"	0	186	1500	1379
3	7	5	"spr0931"	"36Secret_G8"	0	187	2210	2087
3	8	5	"lytC"	"56Secret_K8"	0	188	3275	3150
3	9	5	"nanB"	"58Secret_O8"	0	189	4964	4844
3	1	6	"phtE"	"45Secret_C8"	0	190	1734	1624
3	2	6	"spr0931"	"36Secret_G8"	0	191	2212	2099
3	3	6	"lytC"	"56Secret_K8"	0	192	3361	3246
3	4	6	"nanB"	"58Secret_O8"	0	193	4119	4001
3	5	6	"spr1875"	"7Secret_C12"	0	194	2926	2807
3	6	6	"galU"	"21Secret_G12"	0	195	3455	3333
3	7	6	"cbpA"	"5Secret_K12"	0	196	1869	1748
3	8	6	"gsp_781"	"2Secret_O12"	0	197	2113	1991
3	9	6	"Control_1"	"C16"	0	198	1843	1720
3	1	7	"galU"	"21Secret_G12"	0	199	3974	3860
3	2	7	"cbpA"	"5Secret_K12"	0	200	1985	1866
3	3	7	"gsp_781"	"2Secret_O12"	0	201	2147	2028
3	4	7	"Control_1"	"C16"	0	202	1841	1720
3	5	7	"Control_2"	"G16"	0	203	162	41
3	6	7	"bloodAB"	"59Secret_C4"	0	204	2834	2714
3	7	7	"strH"	"32Secret_G4"	0	205	1531	1409
3	8	7	"lysM"	"50Secret_K4"	0	206	2544	2417
3	9	7	"lytB"	"63Secret_O4"	0	207	2774	2648
3	1	8	"bloodAB"	"59Secret_C4"	0	208	3319	3207
3	2	8	"strH"	"32Secret_G4"	0	209	1708	1591
3	3	8	"lysM"	"50Secret_K4"	0	210	2433	2318
3	4	8	"lytB"	"63Secret_O4"	0	211	2343	2226
3	5	8	"phtE"	"45Secret_C8"	0	212	2316	2199
3	6	8	"spr0931"	"36Secret_G8"	0	213	3263	3145
3	7	8	"lytC"	"56Secret_K8"	0	214	4567	4448
3	8	8	"nanB"	"58Secret_O8"	0	215	6150	6027
3	9	8	"spr1875"	"7Secret_C12"	0	216	4894	4769
4	1	1	"Control_10"	"P8"	-50	217	100	-1
4	2	1	"Control_11"	"D12"	-50	218	99	5
4	3	1	"Control_12"	"H12"	0	219	140	56
4	4	1	"Buffer"	"Normaliz_L12"	0	220	90	7
4	5	1	"Buffer"	"Normaliz_P12"	-50	221	78	-3
4	6	1	"Control+"	"Rango0.2_D16"	0	222	217	133
4	7	1	"Control+"	"Rango0.1_H16"	-50	223	79	-1
4	8	1	"Buffer"	"Normaliz_L16"	-50	224	74	0
4	9	1	"Buffer"	"Normaliz_P16"	-50	225	73	0
4	1	2	"Control+"	"Rango0.2_D16"	0	226	1233	1117
4	2	2	"Control+"	"Rango0.1_H16"	-50	227	103	6
4	3	2	"Control_3"	"D4"	0	228	142	56
4	4	2	"Control_4"	"H4"	-50	229	83	0
4	5	2	"Control_5"	"L4"	-50	230	80	-3
4	6	2	"Control_6"	"P4"	-50	231	74	-10
4	7	2	"Control_7"	"D8"	-50	232	79	0
4	8	2	"Control_8"	"H8"	-50	233	76	2
4	9	2	"Control_9"	"L8"	-50	234	72	-2
4	1	3	"Control_6"	"P4"	-50	235	98	-6
4	2	3	"Control_7"	"D8"	-50	236	110	7
4	3	3	"Control_8"	"H8"	-50	237	97	1
4	4	3	"Control_9"	"L8"	-50	238	89	-4
4	5	3	"Control_10"	"P8"	-50	239	81	-9
4	6	3	"Control_11"	"D12"	0	240	105	23
4	7	3	"Control_12"	"H12"	0	241	138	56
4	8	3	"Buffer"	"Normaliz_L12"	-50	242	78	0
4	9	3	"Buffer"	"Normaliz_P12"	-50	243	78	1
4	1	4	"Control_11"	"D12"	-50	244	114	7
4	2	4	"Control_12"	"H12"	0	245	355	252
4	3	4	"Buffer"	"Normaliz_L12"	-50	246	104	1
4	4	4	"Buffer"	"Normaliz_P12"	-50	247	93	-12
4	5	4	"Control+"	"Rango0.2_D16"	0	248	1682	1567
4	6	4	"Control+"	"Rango0.1_H16"	-50	249	106	9
4	7	4	"Control_3"	"D4"	0	250	221	133
4	8	4	"Control_4"	"H4"	-50	251	84	1
4	9	4	"Control_5"	"L4"	-50	252	83	4
4	1	5	"Control+"	"Rango0.1_H16"	0	253	3480	3366
4	2	5	"Control_3"	"D4"	0	254	251	146
4	3	5	"Control_4"	"H4"	-50	255	105	2
4	4	5	"Control_5"	"L4"	-50	256	96	-8
4	5	5	"Control_6"	"P4"	-50	257	91	-11
4	6	5	"Control_7"	"D8"	-50	258	108	7
4	7	5	"Control_8"	"H8"	-50	259	92	-4
4	8	5	"Control_9"	"L8"	-50	260	93	3
4	9	5	"Control_10"	"P8"	-50	261	85	-1
4	1	6	"Control_7"	"D8"	-50	262	141	28
4	2	6	"Control_8"	"H8"	-50	263	105	-2
4	3	6	"Control_9"	"L8"	-50	264	107	-4
4	4	6	"Control_10"	"P8"	-50	265	103	-4
4	5	6	"Control_11"	"D12"	0	266	160	64
4	6	6	"Control_12"	"H12"	0	267	399	302
4	7	6	"Buffer"	"Normaliz_L12"	-50	268	108	6
4	8	6	"Buffer"	"Normaliz_P12"	-50	269	96	0
4	9	6	"Control+"	"Rango0.2_D16"	0	270	2272	2179
4	1	7	"Control_12"	"H12"	0	271	440	324
4	2	7	"Buffer"	"Normaliz_L12"	-50	272	113	-1
4	3	7	"Buffer"	"Normaliz_P12"	-50	273	116	-5
4	4	7	"Control+"	"Rango0.2_D16"	0	274	3059	2936
4	5	7	"Control+"	"Rango0.1_H16"	0	275	241	134
4	6	7	"Control_3"	"D4"	0	276	373	273
4	7	7	"Control_4"	"H4"	-50	277	104	1
4	8	7	"Control_5"	"L4"	-50	278	95	1
4	9	7	"Control_6"	"P4"	-50	279	95	1
4	1	8	"Control_3"	"D4"	0	280	759	636
4	2	8	"Control_4"	"H4"	-50	281	115	-4
4	3	8	"Control_5"	"L4"	-50	282	111	-2
4	4	8	"Control_6"	"P4"	-50	283	103	-7
4	5	8	"Control_7"	"D8"	0	284	223	119
4	6	8	"Control_8"	"H8"	-50	285	104	-14
4	7	8	"Control_9"	"L8"	-50	286	117	-1
4	8	8	"Control_10"	"P8"	-50	287	102	4
4	9	8	"Control_11"	"D12"	0	288	166	69
5	1	1	"GADPH"	"68Cyt_M7"	0	289	337	251
5	2	1	"abc_sbp_2"	"30Lip_A11"	0	290	310	220
5	3	1	"abc_sbp"	"29Lip_E11"	0	291	339	243
5	4	1	"spr0174"	"79Lip_I11"	0	292	619	517
5	5	1	"aliA"	"10Lip_M11"	0	293	1246	1136
5	6	1	"slrA"	"17Lip_A15"	0	294	1606	1495
5	7	1	"spr0747"	"37Lip_E15"	0	295	1902	1787
5	8	1	"Buffer"	"Normaliz_I15"	0	296	133	18
5	9	1	"Buffer"	"Normaliz_M15"	0	297	153	33
5	1	2	"slrA"	"17Lip_A15"	0	298	194	107
5	2	2	"spr0747"	"37Lip_E15"	0	299	151	59
5	3	2	"spxB"	"13Cyt_A3"	0	300	504	409
5	4	2	"clpP"	"66Cyt_E3"	0	301	1010	902
5	5	2	"pavA"	"69Cyt_I3"	0	302	1529	1418
5	6	2	"eno"	"14Cyt_M3"	0	303	5000	4888
5	7	2	"PppA"	"70Cyt_A7"	0	304	4033	3909
5	8	2	"ply"	"11Cyt_E7"	0	305	13425	13285
5	9	2	"lytA"	"12Cyt_I7"	0	306	12112	11966
5	1	3	"eno"	"14Cyt_M3"	0	307	559	471
5	2	3	"PppA"	"70Cyt_A7"	0	308	334	243
5	3	3	"ply"	"11Cyt_E7"	0	309	867	775
5	4	3	"lytA"	"12Cyt_I7"	0	310	1137	1032
5	5	3	"GADPH"	"68Cyt_M7"	0	311	1647	1535
5	6	3	"abc_sbp_2"	"30Lip_A11"	0	312	1419	1304
5	7	3	"abc_sbp"	"29Lip_E11"	0	313	1163	1033
5	8	3	"spr0174"	"79Lip_I11"	0	314	2374	2219
5	9	3	"aliA"	"10Lip_M11"	0	315	3640	3485
5	1	4	"abc_sbp_2"	"30Lip_A11"	0	316	308	213
5	2	4	"abc_sbp"	"29Lip_E11"	0	317	237	133
5	3	4	"spr0174"	"79Lip_I11"	0	318	314	217
5	4	4	"aliA"	"10Lip_M11"	0	319	426	320
5	5	4	"slrA"	"17Lip_A15"	0	320	860	747
5	6	4	"spr0747"	"37Lip_E15"	0	321	1159	1040
5	7	4	"spxB"	"13Cyt_A3"	0	322	3286	3158
5	8	4	"clpP"	"66Cyt_E3"	0	323	4693	4538
5	9	4	"pavA"	"69Cyt_I3"	0	324	4516	4362
5	1	5	"spr0747"	"37Lip_E15"	0	325	180	87
5	2	5	"spxB"	"13Cyt_A3"	0	326	414	316
5	3	5	"clpP"	"66Cyt_E3"	0	327	450	357
5	4	5	"pavA"	"69Cyt_I3"	0	328	660	564
5	5	5	"eno"	"14Cyt_M3"	0	329	3373	3265
5	6	5	"PppA"	"70Cyt_A7"	0	330	2748	2633
5	7	5	"ply"	"11Cyt_E7"	0	331	8129	8000
5	8	5	"lytA"	"12Cyt_I7"	0	332	7989	7835
5	9	5	"GADPH"	"68Cyt_M7"	0	333	6071	5907
5	1	6	"PppA"	"70Cyt_A7"	0	334	724	631
5	2	6	"ply"	"11Cyt_E7"	0	335	1616	1523
5	3	6	"lytA"	"12Cyt_I7"	0	336	886	794
5	4	6	"GADPH"	"68Cyt_M7"	0	337	1004	898
5	5	6	"abc_sbp_2"	"30Lip_A11"	0	338	927	807
5	6	6	"abc_sbp"	"29Lip_E11"	0	339	713	595
5	7	6	"spr0174"	"79Lip_I11"	0	340	1129	994
5	8	6	"aliA"	"10Lip_M11"	0	341	2302	2137
5	9	6	"slrA"	"17Lip_A15"	0	342	3115	2944
5	1	7	"abc_sbp"	"29Lip_E11"	0	343	306	211
5	2	7	"spr0174"	"79Lip_I11"	0	344	301	205
5	3	7	"aliA"	"10Lip_M11"	0	345	414	321
5	4	7	"slrA"	"17Lip_A15"	0	346	463	355
5	5	7	"spr0747"	"37Lip_E15"	0	347	600	480
5	6	7	"spxB"	"13Cyt_A3"	0	348	1744	1628
5	7	7	"clpP"	"66Cyt_E3"	0	349	2391	2261
5	8	7	"pavA"	"69Cyt_I3"	0	350	2704	2555
5	9	7	"eno"	"14Cyt_M3"	0	351	9514	9338
5	1	8	"spxB"	"13Cyt_A3"	0	352	1100	1008
5	2	8	"clpP"	"66Cyt_E3"	0	353	944	852
5	3	8	"pavA"	"69Cyt_I3"	0	354	643	554
5	4	8	"eno"	"14Cyt_M3"	0	355	1543	1452
5	5	8	"PppA"	"70Cyt_A7"	0	356	867	774
5	6	8	"ply"	"11Cyt_E7"	0	357	2927	2833
5	7	8	"lytA"	"12Cyt_I7"	0	358	3100	3002
5	8	8	"GADPH"	"68Cyt_M7"	0	359	2296	2179
5	9	8	"abc_sbp_2"	"30Lip_A11"	0	360	2761	2606
6	1	1	"psaA"	"6Lip_N7"	0	361	5359	5190
6	2	1	"ABC_SBP"	"57Lip_B11"	0	362	8501	8322
6	3	1	"ABC_SBP"	"52Lip_F11"	0	363	1551	1384
6	4	1	"piuA"	"18Lip_J11"	0	364	1652	1493
6	5	1	"amiA"	"3Lip_N11"	0	365	2055	1916
6	6	1	"msmE"	"78Lip_B15"	0	366	827	697
6	7	1	"MalX"	"22Lip_F15"	0	367	622	504
6	8	1	"Buffer"	"Normaliz_J15"	-50	368	101	-2
6	9	1	"Buffer"	"Normaliz_N15"	-50	369	92	-2
6	1	2	"msmE"	"78Lip_B15"	0	370	2371	2222
6	2	2	"MalX"	"22Lip_F15"	0	371	2347	2170
6	3	2	"prsA_ppmA"	"16Lip_B3"	0	372	2440	2262
6	4	2	"lmb"	"33Lip_F3"	0	373	2025	1849
6	5	2	"piaA"	"15Lip_J3"	0	374	1992	1834
6	6	2	"phtA"	"55Lip_N3"	0	375	1075	940
6	7	2	"glnH"	"28Lip_B7"	0	376	814	698
6	8	2	"pstS"	"80Lip_F7"	0	377	316	216
6	9	2	"aliB"	"1Lip_J7"	0	378	269	173
6	1	3	"phtA"	"55Lip_N3"	0	379	5254	5107
6	2	3	"glnH"	"28Lip_B7"	0	380	2462	2306
6	3	3	"pstS"	"80Lip_F7"	0	381	1950	1800
6	4	3	"aliB"	"1Lip_J7"	0	382	1603	1448
6	5	3	"psaA"	"6Lip_N7"	0	383	1704	1549
6	6	3	"ABC_SBP"	"57Lip_B11"	0	384	2239	2111
6	7	3	"ABC_SBP"	"52Lip_F11"	0	385	423	309
6	8	3	"piuA"	"18Lip_J11"	-50	386	191	86
6	9	3	"amiA"	"3Lip_N11"	0	387	333	238
6	1	4	"ABC_SBP"	"57Lip_B11"	-50	388	4813	4674
6	2	4	"ABC_SBP"	"52Lip_F11"	0	389	1264	1095
6	3	4	"piuA"	"18Lip_J11"	0	390	734	581
6	4	4	"amiA"	"3Lip_N11"	0	391	1130	983
6	5	4	"msmE"	"78Lip_B15"	0	392	548	413
6	6	4	"MalX"	"22Lip_F15"	0	393	406	281
6	7	4	"prsA_ppmA"	"16Lip_B3"	0	394	315	178
6	8	4	"lmb"	"33Lip_F3"	0	395	333	193
6	9	4	"piaA"	"15Lip_J3"	0	396	385	287
6	1	5	"MalX"	"22Lip_F15"	0	397	913	782
6	2	5	"prsA_ppmA"	"16Lip_B3"	0	398	1144	964
6	3	5	"lmb"	"33Lip_F3"	0	399	954	786
6	4	5	"piaA"	"15Lip_J3"	0	400	920	736
6	5	5	"phtA"	"55Lip_N3"	0	401	612	481
6	6	5	"glnH"	"28Lip_B7"	0	402	383	269
6	7	5	"pstS"	"80Lip_F7"	0	403	370	231
6	8	5	"aliB"	"1Lip_J7"	0	404	449	309
6	9	5	"psaA"	"6Lip_N7"	0	405	642	539
6	1	6	"glnH"	"28Lip_B7"	0	406	1314	1203
6	2	6	"pstS"	"80Lip_F7"	0	407	914	793
6	3	6	"aliB"	"1Lip_J7"	0	408	789	665
6	4	6	"psaA"	"6Lip_N7"	0	409	1091	912
6	5	6	"ABC_SBP"	"57Lip_B11"	-50	410	638	483
6	6	6	"ABC_SBP"	"52Lip_F11"	0	411	246	115
6	7	6	"piuA"	"18Lip_J11"	0	412	284	146
6	8	6	"amiA"	"3Lip_N11"	0	413	487	366
6	9	6	"msmE"	"78Lip_B15"	0	414	278	177
6	1	7	"ABC_SBP"	"52Lip_F11"	0	415	650	543
6	2	7	"piuA"	"18Lip_J11"	0	416	403	290
6	3	7	"amiA"	"3Lip_N11"	0	417	577	465
6	4	7	"msmE"	"78Lip_B15"	0	418	228	101
6	5	7	"MalX"	"22Lip_F15"	0	419	211	73
6	6	7	"prsA_ppmA"	"16Lip_B3"	0	420	309	180
6	7	7	"lmb"	"33Lip_F3"	0	421	383	263
6	8	7	"piaA"	"15Lip_J3"	0	422	413	296
6	9	7	"phtA"	"55Lip_N3"	0	423	449	349
6	1	8	"prsA_ppmA"	"16Lip_B3"	0	424	500	410
6	2	8	"lmb"	"33Lip_F3"	0	425	446	349
6	3	8	"piaA"	"15Lip_J3"	0	426	331	231
6	4	8	"phtA"	"55Lip_N3"	0	427	249	148
6	5	8	"glnH"	"28Lip_B7"	0	428	270	167
6	6	8	"pstS"	"80Lip_F7"	0	429	326	224
6	7	8	"aliB"	"1Lip_J7"	0	430	467	365
6	8	8	"psaA"	"6Lip_N7"	0	431	575	470
6	9	8	"ABC_SBP"	"57Lip_B11"	0	432	1048	948
7	1	1	"cbpF"	"74N_term_wCS_O7"	0	433	1493	1377
7	2	1	"spr0693"	"34N_term_C11"	0	434	2483	2310
7	3	1	"ezrA"	"75N_term_G11"	0	435	964	746
7	4	1	"pepXP"	"72N_term_K11"	0	436	4904	4685
7	5	1	"phtD"	"44N_term_O11"	0	437	5612	5395
7	6	1	"phpA"	"27N_term_C15"	0	438	3907	3743
7	7	1	"srtA"	"64N_term_wCS_G15"	0	439	3853	3707
7	8	1	"Buffer"	"Normaliz_K15"	-50	440	149	15
7	9	1	"Buffer"	"Normaliz_O15"	-50	441	142	13
7	1	2	"phpA"	"27N_term_C15"	0	442	1289	1185
7	2	2	"srtA"	"64N_term_wCS_G15"	0	443	1210	1036
7	3	2	"adcA"	"23Lip_C3"	0	444	3451	2632
7	4	2	"sp_2093"	"76N_term_G3"	-50	445	3248	1806
7	5	2	"comB"	"54N_term_K3"	0	446	2891	1251
7	6	2	"pspA"	"4N_term_O3"	0	447	5677	5476
7	7	2	"pbpX"	"41N_term_C7"	0	448	6043	5878
7	8	2	"pbpA"	"9N_term_G7"	0	449	756	607
7	9	2	"spr0334"	"42Cyt_TMH_K7"	0	450	2654	2515
7	1	3	"pspA"	"4N_term_O3"	0	451	1299	1198
7	2	3	"pbpX"	"41N_term_C7"	0	452	2137	2001
7	3	3	"pbpA"	"9N_term_G7"	0	453	677	436
7	4	3	"spr0334"	"42Cyt_TMH_K7"	-50	454	2250	1279
7	5	3	"cbpF"	"74N_term_wCS_O7"	0	455	2901	2577
7	6	3	"spr0693"	"34N_term_C11"	0	456	4018	3777
7	7	3	"ezrA"	"75N_term_G11"	0	457	1262	1014
7	8	3	"pepXP"	"72N_term_K11"	0	458	4744	4544
7	9	3	"phtD"	"44N_term_O11"	0	459	3669	3517
7	1	4	"spr0693"	"34N_term_C11"	0	460	706	601
7	2	4	"ezrA"	"75N_term_G11"	0	461	475	329
7	3	4	"pepXP"	"72N_term_K11"	0	462	1487	1328
7	4	4	"phtD"	"44N_term_O11"	0	463	1296	622
7	5	4	"phpA"	"27N_term_C15"	0	464	2643	2298
7	6	4	"srtA"	"64N_term_wCS_G15"	0	465	3219	2931
7	7	4	"adcA"	"23Lip_C3"	0	466	6239	4678
7	8	4	"sp_2093"	"76N_term_G3"	0	467	2219	1954
7	9	4	"comB"	"54N_term_K3"	0	468	2104	1931
7	1	5	"srtA"	"64N_term_wCS_G15"	0	469	278	158
7	2	5	"adcA"	"23Lip_C3"	-50	470	1052	702
7	3	5	"sp_2093"	"76N_term_G3"	0	471	522	344
7	4	5	"comB"	"54N_term_K3"	0	472	671	529
7	5	5	"pspA"	"4N_term_O3"	0	473	2902	2664
7	6	5	"pbpX"	"41N_term_C7"	0	474	6090	5881
7	7	5	"pbpA"	"9N_term_G7"	0	475	707	418
7	8	5	"spr0334"	"42Cyt_TMH_K7"	0	476	2867	2611
7	9	5	"cbpF"	"74N_term_wCS_O7"	0	477	2488	2290
7	1	6	"pbpX"	"41N_term_C7"	0	478	1674	1566
7	2	6	"pbpA"	"9N_term_G7"	-50	479	166	39
7	3	6	"spr0334"	"42Cyt_TMH_K7"	0	480	501	361
7	4	6	"cbpF"	"74N_term_wCS_O7"	0	481	534	415
7	5	6	"spr0693"	"34N_term_C11"	0	482	1199	1063
7	6	6	"ezrA"	"75N_term_G11"	0	483	863	675
7	7	6	"pepXP"	"72N_term_K11"	0	484	5252	5015
7	8	6	"phtD"	"44N_term_O11"	0	485	5015	4778
7	9	6	"phpA"	"27N_term_C15"	0	486	3719	3550
7	1	7	"ezrA"	"75N_term_G11"	0	487	255	143
7	2	7	"pepXP"	"72N_term_K11"	0	488	925	805
7	3	7	"phtD"	"44N_term_O11"	-50	489	806	665
7	4	7	"phpA"	"27N_term_C15"	0	490	875	756
7	5	7	"srtA"	"64N_term_wCS_G15"	0	491	499	362
7	6	7	"adcA"	"23Lip_C3"	-50	492	2826	1604
7	7	7	"sp_2093"	"76N_term_G3"	0	493	2703	1846
7	8	7	"comB"	"54N_term_K3"	0	494	2485	2253
7	9	7	"pspA"	"4N_term_O3"	0	495	6239	6056
7	1	8	"adcA"	"23Lip_C3"	0	496	752	639
7	2	8	"sp_2093"	"76N_term_G3"	0	497	517	404
7	3	8	"comB"	"54N_term_K3"	0	498	584	478
7	4	8	"pspA"	"4N_term_O3"	0	499	1470	1362
7	5	8	"pbpX"	"41N_term_C7"	0	500	2572	2456
7	6	8	"pbpA"	"9N_term_G7"	0	501	483	332
7	7	8	"spr0334"	"42Cyt_TMH_K7"	0	502	2167	1999
7	8	8	"cbpF"	"74N_term_wCS_O7"	0	503	2931	2749
7	9	8	"spr0693"	"34N_term_C11"	0	504	5191	5017
8	1	1	"pbp1b"	"47Cyt_TMH_P7"	0	505	6757	6644
8	2	1	"pcpA"	"62N_term_wCS_D11"	0	506	317	207
8	3	1	"sphtra"	"8N_term_H11"	-50	507	167	64
8	4	1	"cps4C"	"97Mult_L11"	0	508	654	548
8	5	1	"rrgB"	"95Mult_P11"	0	509	237	134
8	6	1	"TMP"	"96Mult_D15"	0	510	371	277
8	7	1	"LambdaSa04"	"94Mult_H15"	0	511	137	53
8	8	1	"Buffer"	"Normaliz_L15"	-50	512	80	2
8	9	1	"Buffer"	"Normaliz_P15"	-50	513	76	1
8	1	2	"TMP"	"96Mult_D15"	0	514	803	681
8	2	2	"LambdaSa04"	"94Mult_H15"	0	515	220	106
8	3	2	"potD"	"65N_term_D3"	0	516	3874	3768
8	4	2	"pgdA"	"40N_term_H3"	0	517	2342	2233
8	5	2	"spr1370"	"38Cyt_TMH_L3"	0	518	1372	1270
8	6	2	"spr1418"	"82N_term_P3"	0	519	2078	1985
8	7	2	"stkP"	"67Cyt_TMH_D7"	0	520	407	322
8	8	2	"spr1584"	"83N_term_H7"	0	521	618	538
8	9	2	"pbp2A"	"53N_term_L7"	0	522	504	427
8	1	3	"spr1418"	"82N_term_P3"	0	523	6171	6046
8	2	3	"stkP"	"67Cyt_TMH_D7"	0	524	1913	1796
8	3	3	"spr1584"	"83N_term_H7"	0	525	3105	2995
8	4	3	"pbp2A"	"53N_term_L7"	0	526	2737	2625
8	5	3	"pbp1b"	"47Cyt_TMH_P7"	0	527	2941	2836
8	6	3	"pcpA"	"62N_term_wCS_D11"	0	528	156	61
8	7	3	"sphtra"	"8N_term_H11"	-50	529	110	24
8	8	3	"cps4C"	"97Mult_L11"	0	530	219	136
8	9	3	"rrgB"	"95Mult_P11"	0	531	116	35
8	1	4	"pcpA"	"62N_term_wCS_D11"	0	532	328	202
8	2	4	"sphtra"	"8N_term_H11"	0	533	177	60
8	3	4	"cps4C"	"97Mult_L11"	0	534	849	730
8	4	4	"rrgB"	"95Mult_P11"	0	535	307	180
8	5	4	"TMP"	"96Mult_D15"	0	536	344	237
8	6	4	"LambdaSa04"	"94Mult_H15"	-50	537	111	18
8	7	4	"potD"	"65N_term_D3"	0	538	1321	1233
8	8	4	"pgdA"	"40N_term_H3"	0	539	555	468
8	9	4	"spr1370"	"38Cyt_TMH_L3"	0	540	495	411
8	1	5	"LambdaSa04"	"94Mult_H15"	0	541	176	47
8	2	5	"potD"	"65N_term_D3"	0	542	5093	4972
8	3	5	"pgdA"	"40N_term_H3"	0	543	3321	3205
8	4	5	"spr1370"	"38Cyt_TMH_L3"	0	544	2362	2245
8	5	5	"spr1418"	"82N_term_P3"	0	545	2822	2718
8	6	5	"stkP"	"67Cyt_TMH_D7"	0	546	691	598
8	7	5	"spr1584"	"83N_term_H7"	0	547	1311	1223
8	8	5	"pbp2A"	"53N_term_L7"	0	548	1174	1084
8	9	5	"pbp1b"	"47Cyt_TMH_P7"	0	549	1366	1281
8	1	6	"stkP"	"67Cyt_TMH_D7"	0	550	2353	2233
8	2	6	"spr1584"	"83N_term_H7"	0	551	4029	3911
8	3	6	"pbp2A"	"53N_term_L7"	0	552	3827	3712
8	4	6	"pbp1b"	"47Cyt_TMH_P7"	0	553	3933	3821
8	5	6	"pcpA"	"62N_term_wCS_D11"	0	554	220	115
8	6	6	"sphtra"	"8N_term_H11"	-50	555	133	32
8	7	6	"cps4C"	"97Mult_L11"	0	556	424	325
8	8	6	"rrgB"	"95Mult_P11"	0	557	160	61
8	9	6	"TMP"	"96Mult_D15"	0	558	309	220
8	1	7	"sphtra"	"8N_term_H11"	0	559	182	61
8	2	7	"cps4C"	"97Mult_L11"	0	560	873	752
8	3	7	"rrgB"	"95Mult_P11"	0	561	261	146
8	4	7	"TMP"	"96Mult_D15"	0	562	599	486
8	5	7	"LambdaSa04"	"94Mult_H15"	-50	563	146	37
8	6	7	"potD"	"65N_term_D3"	0	564	3568	3461
8	7	7	"pgdA"	"40N_term_H3"	0	565	1925	1819
8	8	7	"spr1370"	"38Cyt_TMH_L3"	0	566	1165	1063
8	9	7	"spr1418"	"82N_term_P3"	0	567	2155	2066
8	1	8	"potD"	"65N_term_D3"	0	568	5694	5567
8	2	8	"pgdA"	"40N_term_H3"	0	569	3060	2946
8	3	8	"spr1370"	"38Cyt_TMH_L3"	0	570	1973	1869
8	4	8	"spr1418"	"82N_term_P3"	0	571	3586	3488
8	5	8	"stkP"	"67Cyt_TMH_D7"	0	572	1306	1210
8	6	8	"spr1584"	"83N_term_H7"	0	573	2586	2492
8	7	8	"pbp2A"	"53N_term_L7"	0	574	2385	2291
8	8	8	"pbp1b"	"47Cyt_TMH_P7"	0	575	2824	2731
8	9	8	"pcpA"	"62N_term_wCS_D11"	0	576	158	73
