# Supplementary material for: Data in support of proteomic analysis of pneumococcal pediatric clinical isolates to construct a protein array
Source: Data Brief. 2016 Feb 5;6:917–22. doi: 10.1016/j.dib.2016.01.057 (PMC4758182; doi:10.1016/j.dib.2016.01.057)
Supplement: Supplementary file 4 — Supplementary material [file mmc4.zip › Protein array raw data/IgG/P1_S28bis_IgG-Cy3.txt]

ATF	1.0
31	9    
"Type=GenePix Export 3"
"DateTime=2014/03/27 14:33:32"
"Settings=C:\Documents and Settings\Usuario\Escritorio\Datos Usuarios\Alfonso\Resultados ensayo\Marzo 2014\Escaneado_27-3-14\Suero 28 bis\S28bis_IgG-Cy3.gps"
"GalFile=C:\Documents and Settings\Usuario\Escritorio\Datos Usuarios\Alfonso\Gals\Gal_Alfonso.2.gal"
"PixelSize=10"
"Wavelengths=n/a	532"
"ImageFiles=n/a	C:\Documents and Settings\Usuario\Escritorio\Datos Usuarios\Alfonso\Resultados ensayo\Marzo 2014\Escaneado_27-3-14\Suero 28 bis\S28bis_IgG-Cy3.tif 1"
"NormalizationMethod=None"
"NormalizationFactors=n/a	1"
"JpegImage="
"StdDev=Type 1"
"RatioFormulations=W1/W2 (/532)"
"Barcode="
"BackgroundSubtraction=LocalFeature"
"ImageOrigin=0, 0"
"JpegOrigin=3330, 1850"
"Creator=GenePix Pro 4.1.1.4"
"Scanner=GenePix 4000B [92870]"
"FocusPosition=0"
"Temperature=27.55"
"LinesAveraged=1"
"Comment="
"PMTGain=n/a	410"
"ScanPower=n/a	100"
"LaserPower=n/a	2.85"
"LaserOnTime=n/a	42637"
"Filters=n/a	"
"ScanRegion=316,184,1896,824"
"Supplier=BioRobotics"
"ArrayerSoftwareName=TAS Application Suite (MicroGrid II)"
"ArrayerSoftwareVersion=2.2.2.5"
"Block"	"Column"	"Row"	"Name"	"ID"	"Flags"	"Index"	"F532 Median"	"F532 Median - B532"
1	1	1	"ABC_N/P"	"90Mult_M8"	0	1	832	682
1	2	1	"spr1221"	"99Mult_A12"	0	2	848	692
1	3	1	"spr1403"	"91Mult_E12"	0	3	694	561
1	4	1	"spr1496"	"92Mult_I12"	0	4	426	293
1	5	1	"ABC_NP"	"100Mult_M12"	0	5	1790	1651
1	6	1	"SP_0462"	"77CellW_A16"	0	6	987	848
1	7	1	"SP_0464"	"81CellW_E16"	0	7	587	439
1	8	1	"Buffer"	"Normaliz_I16"	0	8	148	4
1	9	1	"Buffer"	"Normaliz_M16"	0	9	140	2
1	1	2	"SP_0462"	"77CellW_A16"	0	10	1269	1114
1	2	2	"SP_0464"	"81CellW_E16"	0	11	690	359
1	3	2	"fstH"	"84Mult_A4"	0	12	1537	1361
1	4	2	"comA"	"85Mult_E4"	0	13	470	338
1	5	2	"zmpB"	"86Mult_I4"	0	14	325	193
1	6	2	"spr0601"	"98Mult_M4"	0	15	480	332
1	7	2	"celB"	"87Mult_A8"	0	16	1064	892
1	8	2	"iga"	"88Mult_E8"	0	17	1117	986
1	9	2	"glnP"	"89Mult_I8"	0	18	465	328
1	1	3	"spr0601"	"98Mult_M4"	0	19	446	298
1	2	3	"celB"	"87Mult_A8"	0	20	474	280
1	3	3	"iga"	"88Mult_E8"	0	21	1106	973
1	4	3	"glnP"	"89Mult_I8"	0	22	299	167
1	5	3	"ABC_N/P"	"90Mult_M8"	0	23	342	203
1	6	3	"spr1221"	"99Mult_A12"	0	24	706	552
1	7	3	"spr1403"	"91Mult_E12"	0	25	621	461
1	8	3	"spr1496"	"92Mult_I12"	0	26	405	277
1	9	3	"ABC_NP"	"100Mult_M12"	0	27	2251	2115
1	1	4	"spr1221"	"99Mult_A12"	0	28	580	437
1	2	4	"spr1403"	"91Mult_E12"	0	29	420	295
1	3	4	"spr1496"	"92Mult_I12"	0	30	325	205
1	4	4	"ABC_NP"	"100Mult_M12"	0	31	1533	1402
1	5	4	"SP_0462"	"77CellW_A16"	0	32	1097	912
1	6	4	"SP_0464"	"81CellW_E16"	0	33	662	118
1	7	4	"fstH"	"84Mult_A4"	0	34	1381	1129
1	8	4	"comA"	"85Mult_E4"	0	35	467	338
1	9	4	"zmpB"	"86Mult_I4"	0	36	397	263
1	1	5	"SP_0464"	"81CellW_E16"	0	37	621	472
1	2	5	"fstH"	"84Mult_A4"	0	38	1401	1278
1	3	5	"comA"	"85Mult_E4"	0	39	452	333
1	4	5	"zmpB"	"86Mult_I4"	0	40	303	170
1	5	5	"spr0601"	"98Mult_M4"	0	41	841	195
1	6	5	"celB"	"87Mult_A8"	0	42	963	266
1	7	5	"iga"	"88Mult_E8"	0	43	951	796
1	8	5	"glnP"	"89Mult_I8"	0	44	384	251
1	9	5	"ABC_N/P"	"90Mult_M8"	0	45	436	298
1	1	6	"celB"	"87Mult_A8"	0	46	818	659
1	2	6	"iga"	"88Mult_E8"	0	47	977	851
1	3	6	"glnP"	"89Mult_I8"	0	48	311	190
1	4	6	"ABC_N/P"	"90Mult_M8"	0	49	364	229
1	5	6	"spr1221"	"99Mult_A12"	0	50	619	447
1	6	6	"spr1403"	"91Mult_E12"	0	51	661	465
1	7	6	"spr1496"	"92Mult_I12"	0	52	402	243
1	8	6	"ABC_NP"	"100Mult_M12"	0	53	1778	1628
1	9	6	"SP_0462"	"77CellW_A16"	0	54	1744	1602
1	1	7	"spr1403"	"91Mult_E12"	0	55	665	514
1	2	7	"spr1496"	"92Mult_I12"	0	56	354	233
1	3	7	"ABC_NP"	"100Mult_M12"	0	57	1892	1772
1	4	7	"SP_0462"	"77CellW_A16"	0	58	1349	1218
1	5	7	"SP_0464"	"81CellW_E16"	0	59	973	792
1	6	7	"fstH"	"84Mult_A4"	0	60	1526	1363
1	7	7	"comA"	"85Mult_E4"	0	61	458	311
1	8	7	"zmpB"	"86Mult_I4"	0	62	364	217
1	9	7	"spr0601"	"98Mult_M4"	0	63	384	239
1	1	8	"fstH"	"84Mult_A4"	0	64	2018	1870
1	2	8	"comA"	"85Mult_E4"	0	65	835	703
1	3	8	"zmpB"	"86Mult_I4"	0	66	392	264
1	4	8	"spr0601"	"98Mult_M4"	0	67	391	248
1	5	8	"celB"	"87Mult_A8"	0	68	553	402
1	6	8	"iga"	"88Mult_E8"	0	69	1403	1266
1	7	8	"glnP"	"89Mult_I8"	0	70	427	288
1	8	8	"ABC_N/P"	"90Mult_M8"	0	71	427	283
1	9	8	"spr1221"	"99Mult_A12"	0	72	924	778
2	1	1	"lytB"	"31CellW_N8"	0	73	1895	1754
2	2	1	"prtA"	"20CellW_B12"	0	74	2251	2120
2	3	1	"bgaA"	"43CellW_F12"	0	75	2597	2472
2	4	1	"nanA"	"46CellW_J12"	0	76	2838	2706
2	5	1	"spr1652/pfbA"	"25CellW_N12"	0	77	2464	2307
2	6	1	"nisP"	"39CellW_B16"	0	78	2845	2484
2	7	1	"spr1906"	"73CellW_F16"	0	79	2469	1155
2	8	1	"Buffer"	"Normaliz_J16"	0	80	164	-17
2	9	1	"Buffer"	"Normaliz_N16"	0	81	193	-9
2	1	2	"nisP"	"39CellW_B16"	0	82	1777	1633
2	2	2	"spr1906"	"73CellW_F16"	0	83	1357	1012
2	3	2	"psrP"	"71CellW_B4"	0	84	1232	1094
2	4	2	"pblB_nt"	"48CellW_F4"	0	85	766	630
2	5	2	"pblB_ct"	"49CellW_J4"	0	86	1600	1121
2	6	2	"spr0075/pfbB"	"24CellW_N4"	0	87	1812	625
2	7	2	"pulA"	"19CellW_B8"	0	88	1301	-113
2	8	2	"hysA"	"51CellW_F8"	0	89	2154	1997
2	9	2	"spr0328"	"26CellW_J8"	0	90	2738	2573
2	1	3	"spr0075/pfbB"	"24CellW_N4"	0	91	1511	1372
2	2	3	"pulA"	"19CellW_B8"	0	92	1476	1297
2	3	3	"hysA"	"51CellW_F8"	0	93	1518	1372
2	4	3	"spr0328"	"26CellW_J8"	0	94	2114	1778
2	5	3	"lytB"	"31CellW_N8"	0	95	1625	1257
2	6	3	"prtA"	"20CellW_B12"	0	96	1792	814
2	7	3	"bgaA"	"43CellW_F12"	0	97	2426	1616
2	8	3	"nanA"	"46CellW_J12"	0	98	2314	2159
2	9	3	"spr1652/pfbA"	"25CellW_N12"	0	99	2217	2050
2	1	4	"prtA"	"20CellW_B12"	0	100	1979	1841
2	2	4	"bgaA"	"43CellW_F12"	0	101	2214	2071
2	3	4	"nanA"	"46CellW_J12"	0	102	2530	2404
2	4	4	"spr1652/pfbA"	"25CellW_N12"	0	103	2125	1986
2	5	4	"nisP"	"39CellW_B16"	0	104	1781	1620
2	6	4	"spr1906"	"73CellW_F16"	0	105	1645	680
2	7	4	"psrP"	"71CellW_B4"	0	106	1672	630
2	8	4	"pblB_nt"	"48CellW_F4"	0	107	678	512
2	9	4	"pblB_ct"	"49CellW_J4"	0	108	2038	1872
2	1	5	"spr1906"	"73CellW_F16"	0	109	1243	1103
2	2	5	"psrP"	"71CellW_B4"	0	110	1082	947
2	3	5	"pblB_nt"	"48CellW_F4"	0	111	1084	954
2	4	5	"pblB_ct"	"49CellW_J4"	0	112	1815	1666
2	5	5	"spr0075/pfbB"	"24CellW_N4"	0	113	1719	93
2	6	5	"pulA"	"19CellW_B8"	0	114	1757	544
2	7	5	"hysA"	"51CellW_F8"	0	115	3054	2686
2	8	5	"spr0328"	"26CellW_J8"	0	116	2053	1836
2	9	5	"lytB"	"31CellW_N8"	0	117	1579	1414
2	1	6	"pulA"	"19CellW_B8"	0	118	1403	1264
2	2	6	"hysA"	"51CellW_F8"	0	119	1377	1238
2	3	6	"spr0328"	"26CellW_J8"	0	120	1670	1532
2	4	6	"lytB"	"31CellW_N8"	0	121	1428	1261
2	5	6	"prtA"	"20CellW_B12"	0	122	2213	589
2	6	6	"bgaA"	"43CellW_F12"	0	123	2831	2323
2	7	6	"nanA"	"46CellW_J12"	0	124	2575	2376
2	8	6	"spr1652/pfbA"	"25CellW_N12"	0	125	2195	2028
2	9	6	"nisP"	"39CellW_B16"	0	126	1860	1700
2	1	7	"bgaA"	"43CellW_F12"	0	127	2692	2556
2	2	7	"nanA"	"46CellW_J12"	0	128	2646	2518
2	3	7	"spr1652/pfbA"	"25CellW_N12"	0	129	2154	2029
2	4	7	"nisP"	"39CellW_B16"	0	130	1842	1696
2	5	7	"spr1906"	"73CellW_F16"	0	131	1394	1232
2	6	7	"psrP"	"71CellW_B4"	0	132	1721	1540
2	7	7	"pblB_nt"	"48CellW_F4"	0	133	788	594
2	8	7	"pblB_ct"	"49CellW_J4"	0	134	1886	1722
2	9	7	"spr0075/pfbB"	"24CellW_N4"	0	135	1486	1329
2	1	8	"psrP"	"71CellW_B4"	0	136	983	832
2	2	8	"pblB_nt"	"48CellW_F4"	0	137	772	607
2	3	8	"pblB_ct"	"49CellW_J4"	0	138	2245	2094
2	4	8	"spr0075/pfbB"	"24CellW_N4"	0	139	1233	1070
2	5	8	"pulA"	"19CellW_B8"	0	140	1495	1322
2	6	8	"hysA"	"51CellW_F8"	0	141	1786	1593
2	7	8	"spr0328"	"26CellW_J8"	0	142	2955	2750
2	8	8	"lytB"	"31CellW_N8"	0	143	1824	1637
2	9	8	"prtA"	"20CellW_B12"	0	144	2274	2102
3	1	1	"nanB"	"58Secret_O8"	0	145	5525	5382
3	2	1	"spr1875"	"7Secret_C12"	0	146	3848	3718
3	3	1	"galU"	"21Secret_G12"	0	147	3991	3864
3	4	1	"cbpA"	"5Secret_K12"	0	148	2480	2353
3	5	1	"gsp_781"	"2Secret_O12"	0	149	3013	2882
3	6	1	"Control_1"	"C16"	0	150	1439	1309
3	7	1	"Control_2"	"G16"	-50	151	143	16
3	8	1	"Buffer"	"Normaliz_K16"	-50	152	117	-7
3	9	1	"Buffer"	"Normaliz_O16"	-50	153	126	-16
3	1	2	"Control_1"	"C16"	0	154	1470	1335
3	2	2	"Control_2"	"G16"	-50	155	146	22
3	3	2	"bloodAB"	"59Secret_C4"	0	156	2806	2687
3	4	2	"strH"	"32Secret_G4"	0	157	1792	1672
3	5	2	"lysM"	"50Secret_K4"	0	158	2729	2599
3	6	2	"lytB"	"63Secret_O4"	0	159	2473	2339
3	7	2	"phtE"	"45Secret_C8"	0	160	2498	2376
3	8	2	"spr0931"	"36Secret_G8"	0	161	2893	2776
3	9	2	"lytC"	"56Secret_K8"	0	162	4681	4548
3	1	3	"lytB"	"63Secret_O4"	0	163	2321	2179
3	2	3	"phtE"	"45Secret_C8"	0	164	2269	2143
3	3	3	"spr0931"	"36Secret_G8"	0	165	2426	2299
3	4	3	"lytC"	"56Secret_K8"	0	166	3210	3083
3	5	3	"nanB"	"58Secret_O8"	0	167	4483	4354
3	6	3	"spr1875"	"7Secret_C12"	0	168	3420	3288
3	7	3	"galU"	"21Secret_G12"	0	169	3558	3439
3	8	3	"cbpA"	"5Secret_K12"	0	170	2440	2324
3	9	3	"gsp_781"	"2Secret_O12"	0	171	3103	2968
3	1	4	"spr1875"	"7Secret_C12"	0	172	3708	3566
3	2	4	"galU"	"21Secret_G12"	0	173	3918	3789
3	3	4	"cbpA"	"5Secret_K12"	0	174	2216	2085
3	4	4	"gsp_781"	"2Secret_O12"	0	175	2446	2320
3	5	4	"Control_1"	"C16"	0	176	1374	1249
3	6	4	"Control_2"	"G16"	-50	177	151	26
3	7	4	"bloodAB"	"59Secret_C4"	0	178	2699	2584
3	8	4	"strH"	"32Secret_G4"	0	179	1781	1666
3	9	4	"lysM"	"50Secret_K4"	0	180	3009	2877
3	1	5	"Control_2"	"G16"	-50	181	154	14
3	2	5	"bloodAB"	"59Secret_C4"	0	182	3163	3027
3	3	5	"strH"	"32Secret_G4"	0	183	1832	1698
3	4	5	"lysM"	"50Secret_K4"	0	184	2458	2338
3	5	5	"lytB"	"63Secret_O4"	0	185	2053	1932
3	6	5	"phtE"	"45Secret_C8"	0	186	2087	1966
3	7	5	"spr0931"	"36Secret_G8"	0	187	2411	2296
3	8	5	"lytC"	"56Secret_K8"	0	188	3672	3554
3	9	5	"nanB"	"58Secret_O8"	0	189	5224	5101
3	1	6	"phtE"	"45Secret_C8"	0	190	2479	2331
3	2	6	"spr0931"	"36Secret_G8"	0	191	2719	2578
3	3	6	"lytC"	"56Secret_K8"	0	192	3629	3491
3	4	6	"nanB"	"58Secret_O8"	0	193	4517	4391
3	5	6	"spr1875"	"7Secret_C12"	0	194	3044	2920
3	6	6	"galU"	"21Secret_G12"	0	195	3300	3181
3	7	6	"cbpA"	"5Secret_K12"	0	196	2217	2100
3	8	6	"gsp_781"	"2Secret_O12"	0	197	2595	2477
3	9	6	"Control_1"	"C16"	0	198	1354	1235
3	1	7	"galU"	"21Secret_G12"	0	199	4138	3989
3	2	7	"cbpA"	"5Secret_K12"	0	200	2385	2245
3	3	7	"gsp_781"	"2Secret_O12"	0	201	2598	2462
3	4	7	"Control_1"	"C16"	0	202	1596	1464
3	5	7	"Control_2"	"G16"	-50	203	151	23
3	6	7	"bloodAB"	"59Secret_C4"	0	204	2902	2777
3	7	7	"strH"	"32Secret_G4"	0	205	1771	1650
3	8	7	"lysM"	"50Secret_K4"	0	206	2620	2503
3	9	7	"lytB"	"63Secret_O4"	0	207	2254	2132
3	1	8	"bloodAB"	"59Secret_C4"	0	208	3747	3591
3	2	8	"strH"	"32Secret_G4"	0	209	2177	2034
3	3	8	"lysM"	"50Secret_K4"	0	210	3017	2878
3	4	8	"lytB"	"63Secret_O4"	0	211	2161	2023
3	5	8	"phtE"	"45Secret_C8"	0	212	2373	2233
3	6	8	"spr0931"	"36Secret_G8"	0	213	3101	2964
3	7	8	"lytC"	"56Secret_K8"	0	214	3482	3347
3	8	8	"nanB"	"58Secret_O8"	0	215	4815	4687
3	9	8	"spr1875"	"7Secret_C12"	0	216	4020	3883
4	1	1	"Control_10"	"P8"	0	217	338	152
4	2	1	"Control_11"	"D12"	-50	218	205	6
4	3	1	"Control_12"	"H12"	-50	219	428	224
4	4	1	"Buffer"	"Normaliz_L12"	-50	220	201	-6
4	5	1	"Buffer"	"Normaliz_P12"	-50	221	977	746
4	6	1	"Control+"	"Rango0.2_D16"	0	222	3692	3454
4	7	1	"Control+"	"Rango0.1_H16"	-50	223	870	631
4	8	1	"Buffer"	"Normaliz_L16"	0	224	1183	950
4	9	1	"Buffer"	"Normaliz_P16"	-50	225	547	296
4	1	2	"Control+"	"Rango0.2_D16"	0	226	3992	3801
4	2	2	"Control+"	"Rango0.1_H16"	-50	227	708	443
4	3	2	"Control_3"	"D4"	-50	228	2379	1844
4	4	2	"Control_4"	"H4"	-50	229	926	728
4	5	2	"Control_5"	"L4"	-50	230	212	7
4	6	2	"Control_6"	"P4"	-50	231	217	-22
4	7	2	"Control_7"	"D8"	-50	232	276	9
4	8	2	"Control_8"	"H8"	-50	233	2562	1840
4	9	2	"Control_9"	"L8"	-50	234	394	111
4	1	3	"Control_6"	"P4"	-50	235	150	-12
4	2	3	"Control_7"	"D8"	0	236	309	125
4	3	3	"Control_8"	"H8"	0	237	1900	1716
4	4	3	"Control_9"	"L8"	-50	238	198	7
4	5	3	"Control_10"	"P8"	-50	239	241	21
4	6	3	"Control_11"	"D12"	-50	240	277	28
4	7	3	"Control_12"	"H12"	0	241	908	662
4	8	3	"Buffer"	"Normaliz_L12"	-50	242	349	101
4	9	3	"Buffer"	"Normaliz_P12"	-50	243	261	46
4	1	4	"Control_11"	"D12"	0	244	241	86
4	2	4	"Control_12"	"H12"	-50	245	210	31
4	3	4	"Buffer"	"Normaliz_L12"	-50	246	219	27
4	4	4	"Buffer"	"Normaliz_P12"	-50	247	1569	1365
4	5	4	"Control+"	"Rango0.2_D16"	0	248	3202	2979
4	6	4	"Control+"	"Rango0.1_H16"	-50	249	790	545
4	7	4	"Control_3"	"D4"	0	250	3198	1970
4	8	4	"Control_4"	"H4"	-50	251	978	744
4	9	4	"Control_5"	"L4"	-50	252	216	9
4	1	5	"Control+"	"Rango0.1_H16"	0	253	397	236
4	2	5	"Control_3"	"D4"	0	254	3495	3015
4	3	5	"Control_4"	"H4"	-50	255	1662	1335
4	4	5	"Control_5"	"L4"	-50	256	194	-18
4	5	5	"Control_6"	"P4"	-50	257	187	-22
4	6	5	"Control_7"	"D8"	0	258	562	340
4	7	5	"Control_8"	"H8"	0	259	2817	2570
4	8	5	"Control_9"	"L8"	-50	260	303	82
4	9	5	"Control_10"	"P8"	-50	261	296	68
4	1	6	"Control_7"	"D8"	0	262	446	272
4	2	6	"Control_8"	"H8"	-50	263	452	238
4	3	6	"Control_9"	"L8"	-50	264	287	72
4	4	6	"Control_10"	"P8"	0	265	435	230
4	5	6	"Control_11"	"D12"	-50	266	223	20
4	6	6	"Control_12"	"H12"	-50	267	271	56
4	7	6	"Buffer"	"Normaliz_L12"	-50	268	254	38
4	8	6	"Buffer"	"Normaliz_P12"	0	269	866	638
4	9	6	"Control+"	"Rango0.2_D16"	0	270	3677	3446
4	1	7	"Control_12"	"H12"	0	271	821	627
4	2	7	"Buffer"	"Normaliz_L12"	-50	272	275	74
4	3	7	"Buffer"	"Normaliz_P12"	-50	273	481	274
4	4	7	"Control+"	"Rango0.2_D16"	0	274	4121	3913
4	5	7	"Control+"	"Rango0.1_H16"	-50	275	728	521
4	6	7	"Control_3"	"D4"	0	276	3318	1864
4	7	7	"Control_4"	"H4"	-50	277	1125	903
4	8	7	"Control_5"	"L4"	-50	278	208	-8
4	9	7	"Control_6"	"P4"	-50	279	210	-9
4	1	8	"Control_3"	"D4"	0	280	1500	1301
4	2	8	"Control_4"	"H4"	0	281	351	148
4	3	8	"Control_5"	"L4"	0	282	508	304
4	4	8	"Control_6"	"P4"	-50	283	193	-5
4	5	8	"Control_7"	"D8"	-50	284	407	223
4	6	8	"Control_8"	"H8"	0	285	2502	2305
4	7	8	"Control_9"	"L8"	-50	286	219	11
4	8	8	"Control_10"	"P8"	0	287	389	158
4	9	8	"Control_11"	"D12"	0	288	396	144
5	1	1	"GADPH"	"68Cyt_M7"	0	289	4489	4321
5	2	1	"abc_sbp_2"	"30Lip_A11"	0	290	3792	3626
5	3	1	"abc_sbp"	"29Lip_E11"	0	291	2216	2070
5	4	1	"spr0174"	"79Lip_I11"	0	292	1380	1245
5	5	1	"aliA"	"10Lip_M11"	0	293	1647	1508
5	6	1	"slrA"	"17Lip_A15"	0	294	2782	2636
5	7	1	"spr0747"	"37Lip_E15"	0	295	3270	3111
5	8	1	"Buffer"	"Normaliz_I15"	-50	296	159	-24
5	9	1	"Buffer"	"Normaliz_M15"	-50	297	165	-45
5	1	2	"slrA"	"17Lip_A15"	0	298	2740	2585
5	2	2	"spr0747"	"37Lip_E15"	0	299	2241	2095
5	3	2	"spxB"	"13Cyt_A3"	0	300	5461	5314
5	4	2	"clpP"	"66Cyt_E3"	0	301	4214	4077
5	5	2	"pavA"	"69Cyt_I3"	0	302	2587	2462
5	6	2	"eno"	"14Cyt_M3"	0	303	6237	6115
5	7	2	"PppA"	"70Cyt_A7"	0	304	3956	3834
5	8	2	"ply"	"11Cyt_E7"	0	305	7404	7276
5	9	2	"lytA"	"12Cyt_I7"	0	306	12156	12007
5	1	3	"eno"	"14Cyt_M3"	0	307	5946	5788
5	2	3	"PppA"	"70Cyt_A7"	0	308	3747	3588
5	3	3	"ply"	"11Cyt_E7"	0	309	5468	5324
5	4	3	"lytA"	"12Cyt_I7"	0	310	9380	9238
5	5	3	"GADPH"	"68Cyt_M7"	0	311	3998	3860
5	6	3	"abc_sbp_2"	"30Lip_A11"	0	312	2987	2857
5	7	3	"abc_sbp"	"29Lip_E11"	0	313	1895	1769
5	8	3	"spr0174"	"79Lip_I11"	0	314	1291	1157
5	9	3	"aliA"	"10Lip_M11"	0	315	1928	1785
5	1	4	"abc_sbp_2"	"30Lip_A11"	0	316	3647	3484
5	2	4	"abc_sbp"	"29Lip_E11"	0	317	2010	1853
5	3	4	"spr0174"	"79Lip_I11"	0	318	1333	1194
5	4	4	"aliA"	"10Lip_M11"	0	319	1947	1810
5	5	4	"slrA"	"17Lip_A15"	0	320	2389	2237
5	6	4	"spr0747"	"37Lip_E15"	0	321	2980	2769
5	7	4	"spxB"	"13Cyt_A3"	0	322	3573	3383
5	8	4	"clpP"	"66Cyt_E3"	0	323	4233	4089
5	9	4	"pavA"	"69Cyt_I3"	0	324	2489	2344
5	1	5	"spr0747"	"37Lip_E15"	0	325	2929	2760
5	2	5	"spxB"	"13Cyt_A3"	0	326	4958	4808
5	3	5	"clpP"	"66Cyt_E3"	0	327	3999	3858
5	4	5	"pavA"	"69Cyt_I3"	0	328	2882	2739
5	5	5	"eno"	"14Cyt_M3"	0	329	5523	5359
5	6	5	"PppA"	"70Cyt_A7"	0	330	3660	3451
5	7	5	"ply"	"11Cyt_E7"	0	331	6005	5854
5	8	5	"lytA"	"12Cyt_I7"	0	332	9842	9707
5	9	5	"GADPH"	"68Cyt_M7"	0	333	4483	4333
5	1	6	"PppA"	"70Cyt_A7"	0	334	4184	4025
5	2	6	"ply"	"11Cyt_E7"	0	335	5082	4937
5	3	6	"lytA"	"12Cyt_I7"	0	336	8859	8719
5	4	6	"GADPH"	"68Cyt_M7"	0	337	3520	3374
5	5	6	"abc_sbp_2"	"30Lip_A11"	0	338	2985	2836
5	6	6	"abc_sbp"	"29Lip_E11"	0	339	1861	1721
5	7	6	"spr0174"	"79Lip_I11"	0	340	1356	1214
5	8	6	"aliA"	"10Lip_M11"	0	341	1937	1798
5	9	6	"slrA"	"17Lip_A15"	0	342	2988	2829
5	1	7	"abc_sbp"	"29Lip_E11"	0	343	1775	1661
5	2	7	"spr0174"	"79Lip_I11"	0	344	1317	1193
5	3	7	"aliA"	"10Lip_M11"	0	345	1851	1721
5	4	7	"slrA"	"17Lip_A15"	0	346	2596	2458
5	5	7	"spr0747"	"37Lip_E15"	0	347	2584	2442
5	6	7	"spxB"	"13Cyt_A3"	0	348	2981	2841
5	7	7	"clpP"	"66Cyt_E3"	0	349	4166	4024
5	8	7	"pavA"	"69Cyt_I3"	0	350	3355	3218
5	9	7	"eno"	"14Cyt_M3"	0	351	6938	6781
5	1	8	"spxB"	"13Cyt_A3"	0	352	1151	1091
5	2	8	"clpP"	"66Cyt_E3"	0	353	1693	1633
5	3	8	"pavA"	"69Cyt_I3"	0	354	1342	1278
5	4	8	"eno"	"14Cyt_M3"	0	355	3671	3602
5	5	8	"PppA"	"70Cyt_A7"	0	356	2715	2644
5	6	8	"ply"	"11Cyt_E7"	0	357	5054	4977
5	7	8	"lytA"	"12Cyt_I7"	0	358	6632	6552
5	8	8	"GADPH"	"68Cyt_M7"	0	359	3257	3171
5	9	8	"abc_sbp_2"	"30Lip_A11"	0	360	3155	3047
6	1	1	"psaA"	"6Lip_N7"	0	361	4264	4077
6	2	1	"ABC_SBP"	"57Lip_B11"	0	362	6942	6768
6	3	1	"ABC_SBP"	"52Lip_F11"	0	363	3167	2992
6	4	1	"piuA"	"18Lip_J11"	0	364	2062	1893
6	5	1	"amiA"	"3Lip_N11"	0	365	2140	2006
6	6	1	"msmE"	"78Lip_B15"	0	366	2303	2169
6	7	1	"MalX"	"22Lip_F15"	0	367	3011	2869
6	8	1	"Buffer"	"Normaliz_J15"	0	368	143	4
6	9	1	"Buffer"	"Normaliz_N15"	0	369	121	1
6	1	2	"msmE"	"78Lip_B15"	0	370	3635	3480
6	2	2	"MalX"	"22Lip_F15"	0	371	2440	2270
6	3	2	"prsA_ppmA"	"16Lip_B3"	0	372	1868	1503
6	4	2	"lmb"	"33Lip_F3"	0	373	2681	2560
6	5	2	"piaA"	"15Lip_J3"	0	374	2626	2516
6	6	2	"phtA"	"55Lip_N3"	0	375	2120	2000
6	7	2	"glnH"	"28Lip_B7"	0	376	2719	2582
6	8	2	"pstS"	"80Lip_F7"	0	377	1554	1447
6	9	2	"aliB"	"1Lip_J7"	0	378	1306	1210
6	1	3	"phtA"	"55Lip_N3"	0	379	3087	2940
6	2	3	"glnH"	"28Lip_B7"	0	380	3070	2515
6	3	3	"pstS"	"80Lip_F7"	0	381	1630	1452
6	4	3	"aliB"	"1Lip_J7"	0	382	1391	1249
6	5	3	"psaA"	"6Lip_N7"	0	383	1911	1761
6	6	3	"ABC_SBP"	"57Lip_B11"	0	384	3446	3326
6	7	3	"ABC_SBP"	"52Lip_F11"	0	385	1734	1624
6	8	3	"piuA"	"18Lip_J11"	0	386	1138	1039
6	9	3	"amiA"	"3Lip_N11"	0	387	1138	1054
6	1	4	"ABC_SBP"	"57Lip_B11"	0	388	5966	5811
6	2	4	"ABC_SBP"	"52Lip_F11"	0	389	2050	1578
6	3	4	"piuA"	"18Lip_J11"	0	390	1474	1348
6	4	4	"amiA"	"3Lip_N11"	0	391	1497	1381
6	5	4	"msmE"	"78Lip_B15"	0	392	2341	1045
6	6	4	"MalX"	"22Lip_F15"	0	393	2928	2807
6	7	4	"prsA_ppmA"	"16Lip_B3"	0	394	970	858
6	8	4	"lmb"	"33Lip_F3"	0	395	1261	1181
6	9	4	"piaA"	"15Lip_J3"	0	396	1178	1105
6	1	5	"MalX"	"22Lip_F15"	0	397	6184	6008
6	2	5	"prsA_ppmA"	"16Lip_B3"	0	398	1893	1711
6	3	5	"lmb"	"33Lip_F3"	0	399	2150	2036
6	4	5	"piaA"	"15Lip_J3"	0	400	1774	1666
6	5	5	"phtA"	"55Lip_N3"	0	401	1159	1054
6	6	5	"glnH"	"28Lip_B7"	0	402	1270	1141
6	7	5	"pstS"	"80Lip_F7"	0	403	651	543
6	8	5	"aliB"	"1Lip_J7"	0	404	397	327
6	9	5	"psaA"	"6Lip_N7"	0	405	601	534
6	1	6	"glnH"	"28Lip_B7"	0	406	3501	3335
6	2	6	"pstS"	"80Lip_F7"	0	407	1592	1455
6	3	6	"aliB"	"1Lip_J7"	0	408	1135	1018
6	4	6	"psaA"	"6Lip_N7"	0	409	1371	1262
6	5	6	"ABC_SBP"	"57Lip_B11"	0	410	1889	1788
6	6	6	"ABC_SBP"	"52Lip_F11"	0	411	725	631
6	7	6	"piuA"	"18Lip_J11"	0	412	291	208
6	8	6	"amiA"	"3Lip_N11"	0	413	273	201
6	9	6	"msmE"	"78Lip_B15"	0	414	398	331
6	1	7	"ABC_SBP"	"52Lip_F11"	0	415	2456	2320
6	2	7	"piuA"	"18Lip_J11"	0	416	1300	1191
6	3	7	"amiA"	"3Lip_N11"	0	417	1075	972
6	4	7	"msmE"	"78Lip_B15"	0	418	717	612
6	5	7	"MalX"	"22Lip_F15"	0	419	1192	1084
6	6	7	"prsA_ppmA"	"16Lip_B3"	0	420	282	191
6	7	7	"lmb"	"33Lip_F3"	0	421	247	168
6	8	7	"piaA"	"15Lip_J3"	0	422	246	173
6	9	7	"phtA"	"55Lip_N3"	0	423	218	154
6	1	8	"prsA_ppmA"	"16Lip_B3"	0	424	864	787
6	2	8	"lmb"	"33Lip_F3"	0	425	999	921
6	3	8	"piaA"	"15Lip_J3"	0	426	780	702
6	4	8	"phtA"	"55Lip_N3"	0	427	348	272
6	5	8	"glnH"	"28Lip_B7"	0	428	336	259
6	6	8	"pstS"	"80Lip_F7"	0	429	169	96
6	7	8	"aliB"	"1Lip_J7"	0	430	133	64
6	8	8	"psaA"	"6Lip_N7"	0	431	145	80
6	9	8	"ABC_SBP"	"57Lip_B11"	0	432	294	236
7	1	1	"cbpF"	"74N_term_wCS_O7"	0	433	2578	2404
7	2	1	"spr0693"	"34N_term_C11"	0	434	2840	2662
7	3	1	"ezrA"	"75N_term_G11"	0	435	2506	2346
7	4	1	"pepXP"	"72N_term_K11"	0	436	3442	3286
7	5	1	"phtD"	"44N_term_O11"	0	437	2670	2509
7	6	1	"phpA"	"27N_term_C15"	0	438	2064	1909
7	7	1	"srtA"	"64N_term_wCS_G15"	0	439	2672	2515
7	8	1	"Buffer"	"Normaliz_K15"	0	440	151	-12
7	9	1	"Buffer"	"Normaliz_O15"	0	441	170	-7
7	1	2	"phpA"	"27N_term_C15"	0	442	2250	2086
7	2	2	"srtA"	"64N_term_wCS_G15"	0	443	2064	829
7	3	2	"adcA"	"23Lip_C3"	0	444	1566	1088
7	4	2	"sp_2093"	"76N_term_G3"	0	445	1746	830
7	5	2	"comB"	"54N_term_K3"	0	446	1288	-297
7	6	2	"pspA"	"4N_term_O3"	0	447	2270	818
7	7	2	"pbpX"	"41N_term_C7"	0	448	4179	2997
7	8	2	"pbpA"	"9N_term_G7"	0	449	821	655
7	9	2	"spr0334"	"42Cyt_TMH_K7"	0	450	3052	2883
7	1	3	"pspA"	"4N_term_O3"	0	451	2903	2748
7	2	3	"pbpX"	"41N_term_C7"	0	452	3703	2568
7	3	3	"pbpA"	"9N_term_G7"	0	453	1069	875
7	4	3	"spr0334"	"42Cyt_TMH_K7"	0	454	2148	1894
7	5	3	"cbpF"	"74N_term_wCS_O7"	0	455	1993	553
7	6	3	"spr0693"	"34N_term_C11"	0	456	2399	977
7	7	3	"ezrA"	"75N_term_G11"	0	457	2165	1014
7	8	3	"pepXP"	"72N_term_K11"	0	458	3438	3279
7	9	3	"phtD"	"44N_term_O11"	0	459	3009	2859
7	1	4	"spr0693"	"34N_term_C11"	0	460	2374	2222
7	2	4	"ezrA"	"75N_term_G11"	0	461	1986	1801
7	3	4	"pepXP"	"72N_term_K11"	0	462	3474	3331
7	4	4	"phtD"	"44N_term_O11"	0	463	2227	2073
7	5	4	"phpA"	"27N_term_C15"	0	464	2740	2585
7	6	4	"srtA"	"64N_term_wCS_G15"	0	465	5228	4197
7	7	4	"adcA"	"23Lip_C3"	0	466	2352	1257
7	8	4	"sp_2093"	"76N_term_G3"	0	467	1290	1139
7	9	4	"comB"	"54N_term_K3"	0	468	1957	1816
7	1	5	"srtA"	"64N_term_wCS_G15"	0	469	2148	1994
7	2	5	"adcA"	"23Lip_C3"	0	470	1638	1479
7	3	5	"sp_2093"	"76N_term_G3"	0	471	1463	1317
7	4	5	"comB"	"54N_term_K3"	0	472	1907	1660
7	5	5	"pspA"	"4N_term_O3"	0	473	1926	1776
7	6	5	"pbpX"	"41N_term_C7"	0	474	3443	3020
7	7	5	"pbpA"	"9N_term_G7"	0	475	1116	21
7	8	5	"spr0334"	"42Cyt_TMH_K7"	0	476	2239	2060
7	9	5	"cbpF"	"74N_term_wCS_O7"	0	477	2004	1864
7	1	6	"pbpX"	"41N_term_C7"	0	478	3138	2990
7	2	6	"pbpA"	"9N_term_G7"	0	479	1247	1052
7	3	6	"spr0334"	"42Cyt_TMH_K7"	0	480	1667	1515
7	4	6	"cbpF"	"74N_term_wCS_O7"	0	481	1420	1239
7	5	6	"spr0693"	"34N_term_C11"	0	482	1811	755
7	6	6	"ezrA"	"75N_term_G11"	0	483	2095	1814
7	7	6	"pepXP"	"72N_term_K11"	0	484	3351	3200
7	8	6	"phtD"	"44N_term_O11"	0	485	2301	2158
7	9	6	"phpA"	"27N_term_C15"	0	486	2252	2120
7	1	7	"ezrA"	"75N_term_G11"	0	487	1096	970
7	2	7	"pepXP"	"72N_term_K11"	0	488	1672	1530
7	3	7	"phtD"	"44N_term_O11"	0	489	1456	1318
7	4	7	"phpA"	"27N_term_C15"	0	490	1622	1469
7	5	7	"srtA"	"64N_term_wCS_G15"	0	491	4673	4528
7	6	7	"adcA"	"23Lip_C3"	0	492	2143	1944
7	7	7	"sp_2093"	"76N_term_G3"	0	493	1053	904
7	8	7	"comB"	"54N_term_K3"	0	494	1565	1427
7	9	7	"pspA"	"4N_term_O3"	0	495	2719	2590
7	1	8	"adcA"	"23Lip_C3"	0	496	540	437
7	2	8	"sp_2093"	"76N_term_G3"	0	497	475	372
7	3	8	"comB"	"54N_term_K3"	0	498	539	430
7	4	8	"pspA"	"4N_term_O3"	0	499	1212	1106
7	5	8	"pbpX"	"41N_term_C7"	0	500	2452	2356
7	6	8	"pbpA"	"9N_term_G7"	0	501	792	701
7	7	8	"spr0334"	"42Cyt_TMH_K7"	0	502	1661	1574
7	8	8	"cbpF"	"74N_term_wCS_O7"	0	503	1384	1294
7	9	8	"spr0693"	"34N_term_C11"	0	504	1771	1672
8	1	1	"pbp1b"	"47Cyt_TMH_P7"	0	505	2804	2664
8	2	1	"pcpA"	"62N_term_wCS_D11"	-50	506	2036	1904
8	3	1	"sphtra"	"8N_term_H11"	-50	507	927	814
8	4	1	"cps4C"	"97Mult_L11"	-50	508	684	587
8	5	1	"rrgB"	"95Mult_P11"	-50	509	730	635
8	6	1	"TMP"	"96Mult_D15"	-50	510	466	371
8	7	1	"LambdaSa04"	"94Mult_H15"	-50	511	410	326
8	8	1	"Buffer"	"Normaliz_L15"	-50	512	194	122
8	9	1	"Buffer"	"Normaliz_P15"	-50	513	57	-6
8	1	2	"TMP"	"96Mult_D15"	0	514	1647	1498
8	2	2	"LambdaSa04"	"94Mult_H15"	-50	515	1452	956
8	3	2	"potD"	"65N_term_D3"	-50	516	1889	1162
8	4	2	"pgdA"	"40N_term_H3"	-50	517	1572	823
8	5	2	"spr1370"	"38Cyt_TMH_L3"	-50	518	798	483
8	6	2	"spr1418"	"82N_term_P3"	-50	519	566	243
8	7	2	"stkP"	"67Cyt_TMH_D7"	-50	520	442	137
8	8	2	"spr1584"	"83N_term_H7"	-50	521	266	124
8	9	2	"pbp2A"	"53N_term_L7"	0	522	381	142
8	1	3	"spr1418"	"82N_term_P3"	0	523	2642	2478
8	2	3	"stkP"	"67Cyt_TMH_D7"	-50	524	1923	1499
8	3	3	"spr1584"	"83N_term_H7"	-50	525	1298	847
8	4	3	"pbp2A"	"53N_term_L7"	-50	526	1459	343
8	5	3	"pbp1b"	"47Cyt_TMH_P7"	-50	527	963	504
8	6	3	"pcpA"	"62N_term_wCS_D11"	-50	528	579	341
8	7	3	"sphtra"	"8N_term_H11"	-50	529	294	50
8	8	3	"cps4C"	"97Mult_L11"	-50	530	139	0
8	9	3	"rrgB"	"95Mult_P11"	-50	531	158	45
8	1	4	"pcpA"	"62N_term_wCS_D11"	0	532	1830	1631
8	2	4	"sphtra"	"8N_term_H11"	-50	533	1362	741
8	3	4	"cps4C"	"97Mult_L11"	-50	534	1225	759
8	4	4	"rrgB"	"95Mult_P11"	-50	535	822	543
8	5	4	"TMP"	"96Mult_D15"	-50	536	817	659
8	6	4	"LambdaSa04"	"94Mult_H15"	-50	537	424	172
8	7	4	"potD"	"65N_term_D3"	-50	538	393	124
8	8	4	"pgdA"	"40N_term_H3"	-50	539	211	61
8	9	4	"spr1370"	"38Cyt_TMH_L3"	-50	540	117	23
8	1	5	"LambdaSa04"	"94Mult_H15"	-50	541	984	797
8	2	5	"potD"	"65N_term_D3"	-50	542	1895	637
8	3	5	"pgdA"	"40N_term_H3"	-50	543	1591	254
8	4	5	"spr1370"	"38Cyt_TMH_L3"	-50	544	1120	623
8	5	5	"spr1418"	"82N_term_P3"	-50	545	803	643
8	6	5	"stkP"	"67Cyt_TMH_D7"	-50	546	465	208
8	7	5	"spr1584"	"83N_term_H7"	-50	547	339	98
8	8	5	"pbp2A"	"53N_term_L7"	-50	548	182	60
8	9	5	"pbp1b"	"47Cyt_TMH_P7"	0	549	210	81
8	1	6	"stkP"	"67Cyt_TMH_D7"	-50	550	1343	1180
8	2	6	"spr1584"	"83N_term_H7"	-50	551	1583	188
8	3	6	"pbp2A"	"53N_term_L7"	-50	552	1461	79
8	4	6	"pbp1b"	"47Cyt_TMH_P7"	-50	553	1068	669
8	5	6	"pcpA"	"62N_term_wCS_D11"	-50	554	470	264
8	6	6	"sphtra"	"8N_term_H11"	-50	555	438	156
8	7	6	"cps4C"	"97Mult_L11"	-50	556	262	25
8	8	6	"rrgB"	"95Mult_P11"	-50	557	118	33
8	9	6	"TMP"	"96Mult_D15"	-50	558	105	35
8	1	7	"sphtra"	"8N_term_H11"	-50	559	835	705
8	2	7	"cps4C"	"97Mult_L11"	-50	560	1005	172
8	3	7	"rrgB"	"95Mult_P11"	-50	561	582	243
8	4	7	"TMP"	"96Mult_D15"	-50	562	503	375
8	5	7	"LambdaSa04"	"94Mult_H15"	-50	563	271	113
8	6	7	"potD"	"65N_term_D3"	-50	564	399	167
8	7	7	"pgdA"	"40N_term_H3"	-50	565	306	95
8	8	7	"spr1370"	"38Cyt_TMH_L3"	-50	566	160	55
8	9	7	"spr1418"	"82N_term_P3"	-50	567	101	41
8	1	8	"potD"	"65N_term_D3"	0	568	864	788
8	2	8	"pgdA"	"40N_term_H3"	-50	569	627	516
8	3	8	"spr1370"	"38Cyt_TMH_L3"	-50	570	387	310
8	4	8	"spr1418"	"82N_term_P3"	-50	571	297	233
8	5	8	"stkP"	"67Cyt_TMH_D7"	-50	572	199	133
8	6	8	"spr1584"	"83N_term_H7"	-50	573	163	101
8	7	8	"pbp2A"	"53N_term_L7"	-50	574	124	69
8	8	8	"pbp1b"	"47Cyt_TMH_P7"	-50	575	89	38
8	9	8	"pcpA"	"62N_term_wCS_D11"	-50	576	76	25
