# Supplementary material for: Data in support of proteomic analysis of pneumococcal pediatric clinical isolates to construct a protein array
Source: Data Brief. 2016 Feb 5;6:917–22. doi: 10.1016/j.dib.2016.01.057 (PMC4758182; doi:10.1016/j.dib.2016.01.057)
Supplement: Supplementary file 4 — Supplementary material [file mmc4.zip › Protein array raw data/IgG/P1_S30_IgG-Cy3.txt]

ATF	1.0
31	9    
"Type=GenePix Export 3"
"DateTime=2014/01/23 14:22:20"
"Settings=C:\Documents and Settings\Usuario\Escritorio\Datos Usuarios\Alfonso\Escaneado_23-1-14\Suero 30\S30_IgG-Cy3.gps"
"GalFile=C:\Documents and Settings\Usuario\Escritorio\Datos Usuarios\Alfonso\Gals\Gal_Alfonso.2.gal"
"PixelSize=5"
"Wavelengths=n/a	532"
"ImageFiles=n/a	C:\Documents and Settings\Usuario\Escritorio\Datos Usuarios\Alfonso\Escaneado_23-1-14\Suero 30\S30_IgG-Cy3.tif 1"
"NormalizationMethod=None"
"NormalizationFactors=n/a	1"
"JpegImage="
"StdDev=Type 1"
"RatioFormulations=W1/W2 (/532)"
"Barcode="
"BackgroundSubtraction=LocalFeature"
"ImageOrigin=0, 0"
"JpegOrigin=3365, 11015"
"Creator=GenePix Pro 4.1.1.4"
"Scanner=GenePix 4000B [92870]"
"FocusPosition=0"
"Temperature=29.9"
"LinesAveraged=1"
"Comment="
"PMTGain=n/a	380"
"ScanPower=n/a	100"
"LaserPower=n/a	3.68"
"LaserOnTime=n/a	42128"
"Filters=n/a	"
"ScanRegion=544,2090,3880,3563"
"Supplier=BioRobotics"
"ArrayerSoftwareName=TAS Application Suite (MicroGrid II)"
"ArrayerSoftwareVersion=2.2.2.5"
"Block"	"Column"	"Row"	"Name"	"ID"	"Flags"	"Index"	"F532 Median"	"F532 Median - B532"
1	1	1	"ABC_N/P"	"90Mult_M6"	0	1	251	124
1	2	1	"spr1221"	"99Mult_A10"	0	2	445	266
1	3	1	"spr1403"	"91Mult_E10"	0	3	367	175
1	4	1	"spr1496"	"92Mult_I10"	0	4	246	36
1	5	1	"ABC_NP"	"100Mult_M10"	0	5	589	365
1	6	1	"SP_0462"	"77CellW_A14"	0	6	590	354
1	7	1	"SP_0464"	"81CellW_E14"	0	7	464	221
1	8	1	"Buffer"	"Normaliz_I14"	0	8	240	-2
1	9	1	"Buffer"	"Normaliz_M14"	0	9	241	-3
1	1	2	"SP_0462"	"77CellW_A14"	0	10	295	192
1	2	2	"SP_0464"	"81CellW_E14"	0	11	333	106
1	3	2	"fstH"	"84Mult_A2"	0	12	1246	1001
1	4	2	"comA"	"85Mult_E2"	0	13	474	236
1	5	2	"zmpB"	"86Mult_I2"	0	14	664	401
1	6	2	"spr0601"	"98Mult_M2"	0	15	958	661
1	7	2	"celB"	"87Mult_A6"	0	16	444	172
1	8	2	"iga"	"88Mult_E6"	0	17	1550	1284
1	9	2	"glnP"	"89Mult_I6"	0	18	355	99
1	1	3	"spr0601"	"98Mult_M2"	0	19	563	433
1	2	3	"celB"	"87Mult_A6"	0	20	327	91
1	3	3	"iga"	"88Mult_E6"	0	21	822	586
1	4	3	"glnP"	"89Mult_I6"	0	22	289	43
1	5	3	"ABC_N/P"	"90Mult_M6"	0	23	509	249
1	6	3	"spr1221"	"99Mult_A10"	0	24	715	449
1	7	3	"spr1403"	"91Mult_E10"	0	25	466	200
1	8	3	"spr1496"	"92Mult_I10"	0	26	346	78
1	9	3	"ABC_NP"	"100Mult_M10"	0	27	963	702
1	1	4	"spr1221"	"99Mult_A10"	0	28	418	325
1	2	4	"spr1403"	"91Mult_E10"	0	29	269	54
1	3	4	"spr1496"	"92Mult_I10"	0	30	307	81
1	4	4	"ABC_NP"	"100Mult_M10"	0	31	1307	1060
1	5	4	"SP_0462"	"77CellW_A14"	0	32	839	577
1	6	4	"SP_0464"	"81CellW_E14"	0	33	487	219
1	7	4	"fstH"	"84Mult_A2"	0	34	1704	1398
1	8	4	"comA"	"85Mult_E2"	0	35	727	436
1	9	4	"zmpB"	"86Mult_I2"	0	36	675	408
1	1	5	"SP_0464"	"81CellW_E14"	0	37	180	95
1	2	5	"fstH"	"84Mult_A2"	0	38	1440	1229
1	3	5	"comA"	"85Mult_E2"	0	39	771	531
1	4	5	"zmpB"	"86Mult_I2"	0	40	402	133
1	5	5	"spr0601"	"98Mult_M2"	0	41	743	454
1	6	5	"celB"	"87Mult_A6"	0	42	505	223
1	7	5	"iga"	"88Mult_E6"	0	43	726	440
1	8	5	"glnP"	"89Mult_I6"	0	44	335	63
1	9	5	"ABC_N/P"	"90Mult_M6"	0	45	372	124
1	1	6	"celB"	"87Mult_A6"	0	46	382	292
1	2	6	"iga"	"88Mult_E6"	0	47	533	333
1	3	6	"glnP"	"89Mult_I6"	0	48	394	176
1	4	6	"ABC_N/P"	"90Mult_M6"	0	49	355	109
1	5	6	"spr1221"	"99Mult_A10"	0	50	551	284
1	6	6	"spr1403"	"91Mult_E10"	0	51	351	71
1	7	6	"spr1496"	"92Mult_I10"	0	52	329	49
1	8	6	"ABC_NP"	"100Mult_M10"	0	53	808	536
1	9	6	"SP_0462"	"77CellW_A14"	0	54	725	484
1	1	7	"spr1403"	"91Mult_E10"	0	55	213	126
1	2	7	"spr1496"	"92Mult_I10"	0	56	234	49
1	3	7	"ABC_NP"	"100Mult_M10"	0	57	860	646
1	4	7	"SP_0462"	"77CellW_A14"	0	58	849	604
1	5	7	"SP_0464"	"81CellW_E14"	0	59	427	167
1	6	7	"fstH"	"84Mult_A2"	0	60	1803	1528
1	7	7	"comA"	"85Mult_E2"	0	61	813	536
1	8	7	"zmpB"	"86Mult_I2"	0	62	406	131
1	9	7	"spr0601"	"98Mult_M2"	0	63	760	521
1	1	8	"fstH"	"84Mult_A2"	0	64	1747	1658
1	2	8	"comA"	"85Mult_E2"	0	65	751	586
1	3	8	"zmpB"	"86Mult_I2"	0	66	913	705
1	4	8	"spr0601"	"98Mult_M2"	0	67	1221	977
1	5	8	"celB"	"87Mult_A6"	0	68	508	249
1	6	8	"iga"	"88Mult_E6"	0	69	1152	889
1	7	8	"glnP"	"89Mult_I6"	0	70	345	86
1	8	8	"ABC_N/P"	"90Mult_M6"	0	71	446	200
1	9	8	"spr1221"	"99Mult_A10"	0	72	940	731
2	1	1	"lytB"	"31CellW_N6"	0	73	3268	3145
2	2	1	"prtA"	"20CellW_B10"	0	74	18420	18289
2	3	1	"bgaA"	"43CellW_F10"	-50	75	528	391
2	4	1	"nanA"	"46CellW_J10"	0	76	2003	1860
2	5	1	"spr1652/pfbA"	"25CellW_N10"	0	77	2064	1923
2	6	1	"nisP"	"39CellW_B14"	0	78	844	696
2	7	1	"spr1906"	"73CellW_F14"	0	79	1450	1338
2	8	1	"Buffer"	"Normaliz_J14"	0	80	90	7
2	9	1	"Buffer"	"Normaliz_N14"	0	81	76	6
2	1	2	"nisP"	"39CellW_B14"	0	82	2569	2431
2	2	2	"spr1906"	"73CellW_F14"	0	83	1229	1073
2	3	2	"psrP"	"71CellW_B2"	-50	84	13080	9970
2	4	2	"pblB_nt"	"48CellW_F2"	-50	85	4326	3634
2	5	2	"pblB_ct"	"49CellW_J2"	0	86	1014	860
2	6	2	"spr0075/pfbB"	"24CellW_N2"	0	87	9476	9316
2	7	2	"pulA"	"19CellW_B6"	0	88	10856	10714
2	8	2	"hysA"	"51CellW_F6"	0	89	10622	10524
2	9	2	"spr0328"	"26CellW_J6"	0	90	1898	1819
2	1	3	"spr0075/pfbB"	"24CellW_N2"	0	91	20894	20747
2	2	3	"pulA"	"19CellW_B6"	0	92	4673	4491
2	3	3	"hysA"	"51CellW_F6"	0	93	19920	19741
2	4	3	"spr0328"	"26CellW_J6"	0	94	4075	3886
2	5	3	"lytB"	"31CellW_N6"	0	95	2569	2421
2	6	3	"prtA"	"20CellW_B10"	0	96	15160	15012
2	7	3	"bgaA"	"43CellW_F10"	0	97	589	420
2	8	3	"nanA"	"46CellW_J10"	0	98	1689	1573
2	9	3	"spr1652/pfbA"	"25CellW_N10"	0	99	1268	1181
2	1	4	"prtA"	"20CellW_B10"	0	100	3432	3289
2	2	4	"bgaA"	"43CellW_F10"	0	101	1693	1490
2	3	4	"nanA"	"46CellW_J10"	0	102	4473	4302
2	4	4	"spr1652/pfbA"	"25CellW_N10"	0	103	3333	3169
2	5	4	"nisP"	"39CellW_B14"	0	104	2145	1994
2	6	4	"spr1906"	"73CellW_F14"	0	105	2867	2704
2	7	4	"psrP"	"71CellW_B2"	0	106	5640	4860
2	8	4	"pblB_nt"	"48CellW_F2"	-50	107	439	297
2	9	4	"pblB_ct"	"49CellW_J2"	0	108	1330	1244
2	1	5	"spr1906"	"73CellW_F14"	0	109	2969	2831
2	2	5	"psrP"	"71CellW_B2"	0	110	19734	17839
2	3	5	"pblB_nt"	"48CellW_F2"	0	111	13927	9929
2	4	5	"pblB_ct"	"49CellW_J2"	0	112	7556	7060
2	5	5	"spr0075/pfbB"	"24CellW_N2"	0	113	7484	7330
2	6	5	"pulA"	"19CellW_B6"	0	114	9976	9788
2	7	5	"hysA"	"51CellW_F6"	0	115	17969	17278
2	8	5	"spr0328"	"26CellW_J6"	0	116	4570	4427
2	9	5	"lytB"	"31CellW_N6"	0	117	1148	1064
2	1	6	"pulA"	"19CellW_B6"	0	118	1891	1756
2	2	6	"hysA"	"51CellW_F6"	0	119	9299	9119
2	3	6	"spr0328"	"26CellW_J6"	0	120	1424	1262
2	4	6	"lytB"	"31CellW_N6"	0	121	2333	2175
2	5	6	"prtA"	"20CellW_B10"	0	122	22519	22372
2	6	6	"bgaA"	"43CellW_F10"	0	123	1784	1606
2	7	6	"nanA"	"46CellW_J10"	0	124	5489	5033
2	8	6	"spr1652/pfbA"	"25CellW_N10"	0	125	2364	2225
2	9	6	"nisP"	"39CellW_B14"	0	126	717	617
2	1	7	"bgaA"	"43CellW_F10"	0	127	1694	1560
2	2	7	"nanA"	"46CellW_J10"	0	128	1822	1668
2	3	7	"spr1652/pfbA"	"25CellW_N10"	0	129	2052	1913
2	4	7	"nisP"	"39CellW_B14"	0	130	1245	1103
2	5	7	"spr1906"	"73CellW_F14"	0	131	1831	1679
2	6	7	"psrP"	"71CellW_B2"	0	132	12125	11798
2	7	7	"pblB_nt"	"48CellW_F2"	0	133	8752	6898
2	8	7	"pblB_ct"	"49CellW_J2"	0	134	1896	1723
2	9	7	"spr0075/pfbB"	"24CellW_N2"	0	135	11505	11389
2	1	8	"psrP"	"71CellW_B2"	0	136	7704	7572
2	2	8	"pblB_nt"	"48CellW_F2"	0	137	3782	3619
2	3	8	"pblB_ct"	"49CellW_J2"	0	138	2146	2007
2	4	8	"spr0075/pfbB"	"24CellW_N2"	0	139	16287	16148
2	5	8	"pulA"	"19CellW_B6"	0	140	3442	3307
2	6	8	"hysA"	"51CellW_F6"	0	141	29200	29070
2	7	8	"spr0328"	"26CellW_J6"	0	142	4067	3926
2	8	8	"lytB"	"31CellW_N6"	0	143	2479	2359
2	9	8	"prtA"	"20CellW_B10"	0	144	13070	12981
3	1	1	"nanB"	"58Secret_O6"	0	145	4699	4569
3	2	1	"spr1875"	"7Secret_C10"	0	146	12462	12318
3	3	1	"galU"	"21Secret_G10"	0	147	2239	2075
3	4	1	"cbpA"	"5Secret_K10"	0	148	751	577
3	5	1	"gsp_781"	"2Secret_O10"	0	149	23329	23154
3	6	1	"Control_1"	"C14"	0	150	401	223
3	7	1	"Control_2"	"G14"	-50	151	173	4
3	8	1	"Buffer"	"Normaliz_K14"	-50	152	165	6
3	9	1	"Buffer"	"Normaliz_O14"	-50	153	157	3
3	1	2	"Control_1"	"C14"	0	154	669	536
3	2	2	"Control_2"	"G14"	-50	155	156	12
3	3	2	"bloodAB"	"59Secret_C2"	0	156	3233	3065
3	4	2	"strH"	"32Secret_G2"	0	157	2796	2614
3	5	2	"lysM"	"50Secret_K2"	0	158	13338	13168
3	6	2	"lytB"	"63Secret_O2"	0	159	1604	1435
3	7	2	"phtE"	"45Secret_C6"	0	160	14353	14188
3	8	2	"spr0931"	"36Secret_G6"	0	161	2263	2102
3	9	2	"lytC"	"56Secret_K6"	0	162	4656	4501
3	1	3	"lytB"	"63Secret_O2"	0	163	2085	1951
3	2	3	"phtE"	"45Secret_C6"	0	164	13072	12927
3	3	3	"spr0931"	"36Secret_G6"	0	165	2233	2065
3	4	3	"lytC"	"56Secret_K6"	0	166	4724	4559
3	5	3	"nanB"	"58Secret_O6"	0	167	3213	3052
3	6	3	"spr1875"	"7Secret_C10"	0	168	10561	10402
3	7	3	"galU"	"21Secret_G10"	0	169	3725	3566
3	8	3	"cbpA"	"5Secret_K10"	0	170	1980	1817
3	9	3	"gsp_781"	"2Secret_O10"	0	171	29402	29243
3	1	4	"spr1875"	"7Secret_C10"	0	172	12427	12292
3	2	4	"galU"	"21Secret_G10"	0	173	7086	6936
3	3	4	"cbpA"	"5Secret_K10"	0	174	1673	1511
3	4	4	"gsp_781"	"2Secret_O10"	0	175	28210	28047
3	5	4	"Control_1"	"C14"	0	176	668	507
3	6	4	"Control_2"	"G14"	-50	177	164	11
3	7	4	"bloodAB"	"59Secret_C2"	0	178	2201	2046
3	8	4	"strH"	"32Secret_G2"	0	179	2875	2714
3	9	4	"lysM"	"50Secret_K2"	0	180	3290	3134
3	1	5	"Control_2"	"G14"	-50	181	143	10
3	2	5	"bloodAB"	"59Secret_C2"	0	182	3252	3097
3	3	5	"strH"	"32Secret_G2"	0	183	3673	3521
3	4	5	"lysM"	"50Secret_K2"	0	184	2952	2791
3	5	5	"lytB"	"63Secret_O2"	0	185	1698	1542
3	6	5	"phtE"	"45Secret_C6"	0	186	14579	14433
3	7	5	"spr0931"	"36Secret_G6"	0	187	2466	2315
3	8	5	"lytC"	"56Secret_K6"	0	188	5640	5483
3	9	5	"nanB"	"58Secret_O6"	0	189	4211	4059
3	1	6	"phtE"	"45Secret_C6"	0	190	18290	18155
3	2	6	"spr0931"	"36Secret_G6"	0	191	1867	1722
3	3	6	"lytC"	"56Secret_K6"	0	192	5271	5126
3	4	6	"nanB"	"58Secret_O6"	0	193	3248	3101
3	5	6	"spr1875"	"7Secret_C10"	0	194	10224	10079
3	6	6	"galU"	"21Secret_G10"	0	195	3254	3116
3	7	6	"cbpA"	"5Secret_K10"	0	196	2092	1947
3	8	6	"gsp_781"	"2Secret_O10"	0	197	35217	35064
3	9	6	"Control_1"	"C14"	0	198	943	791
3	1	7	"galU"	"21Secret_G10"	0	199	4600	4467
3	2	7	"cbpA"	"5Secret_K10"	0	200	2470	2332
3	3	7	"gsp_781"	"2Secret_O10"	0	201	31707	31570
3	4	7	"Control_1"	"C14"	0	202	444	304
3	5	7	"Control_2"	"G14"	-50	203	151	15
3	6	7	"bloodAB"	"59Secret_C2"	0	204	2063	1927
3	7	7	"strH"	"32Secret_G2"	0	205	2999	2856
3	8	7	"lysM"	"50Secret_K2"	0	206	3454	3307
3	9	7	"lytB"	"63Secret_O2"	0	207	2199	2051
3	1	8	"bloodAB"	"59Secret_C2"	0	208	3510	3378
3	2	8	"strH"	"32Secret_G2"	0	209	3643	3507
3	3	8	"lysM"	"50Secret_K2"	0	210	3777	3643
3	4	8	"lytB"	"63Secret_O2"	0	211	2074	1942
3	5	8	"phtE"	"45Secret_C6"	0	212	14560	14434
3	6	8	"spr0931"	"36Secret_G6"	0	213	2729	2600
3	7	8	"lytC"	"56Secret_K6"	0	214	6175	6037
3	8	8	"nanB"	"58Secret_O6"	0	215	4178	4039
3	9	8	"spr1875"	"7Secret_C10"	0	216	13152	13010
4	1	1	"Control_10"	"P6"	-50	217	205	15
4	2	1	"Control_11"	"D10"	0	218	382	202
4	3	1	"Control_12"	"H10"	0	219	598	423
4	4	1	"Buffer"	"Normaliz_L10"	-50	220	180	6
4	5	1	"Buffer"	"Normaliz_P10"	-50	221	173	1
4	6	1	"Control+"	"Rango0.2_D14"	0	222	13081	12907
4	7	1	"Control+"	"Rango0.1_H14"	-50	223	192	23
4	8	1	"Buffer"	"Normaliz_L14"	-50	224	153	-3
4	9	1	"Buffer"	"Normaliz_P14"	-50	225	147	2
4	1	2	"Control+"	"Rango0.2_D14"	0	226	27722	27507
4	2	2	"Control+"	"Rango0.1_H14"	0	227	383	196
4	3	2	"Control_3"	"D2"	0	228	634	462
4	4	2	"Control_4"	"H2"	-50	229	176	5
4	5	2	"Control_5"	"L2"	0	230	341	174
4	6	2	"Control_6"	"P2"	-50	231	160	-2
4	7	2	"Control_7"	"D6"	-50	232	170	13
4	8	2	"Control_8"	"H6"	-50	233	150	-3
4	9	2	"Control_9"	"L6"	-50	234	145	3
4	1	3	"Control_6"	"P2"	-50	235	187	-3
4	2	3	"Control_7"	"D6"	0	236	253	71
4	3	3	"Control_8"	"H6"	-50	237	176	1
4	4	3	"Control_9"	"L6"	-50	238	172	1
4	5	3	"Control_10"	"P6"	0	239	216	51
4	6	3	"Control_11"	"D10"	0	240	301	143
4	7	3	"Control_12"	"H10"	0	241	588	434
4	8	3	"Buffer"	"Normaliz_L10"	-50	242	147	-3
4	9	3	"Buffer"	"Normaliz_P10"	-50	243	140	2
4	1	4	"Control_11"	"D10"	-50	244	214	26
4	2	4	"Control_12"	"H10"	0	245	864	684
4	3	4	"Buffer"	"Normaliz_L10"	-50	246	178	1
4	4	4	"Buffer"	"Normaliz_P10"	-50	247	165	-5
4	5	4	"Control+"	"Rango0.2_D14"	0	248	27443	27280
4	6	4	"Control+"	"Rango0.1_H14"	-50	249	217	63
4	7	4	"Control_3"	"D2"	0	250	266	118
4	8	4	"Control_4"	"H2"	-50	251	138	-3
4	9	4	"Control_5"	"L2"	-50	252	139	5
4	1	5	"Control+"	"Rango0.1_H14"	0	253	21032	20840
4	2	5	"Control_3"	"D2"	0	254	352	173
4	3	5	"Control_4"	"H2"	-50	255	178	4
4	4	5	"Control_5"	"L2"	-50	256	164	-3
4	5	5	"Control_6"	"P2"	-50	257	153	-3
4	6	5	"Control_7"	"D6"	0	258	213	62
4	7	5	"Control_8"	"H6"	-50	259	143	-3
4	8	5	"Control_9"	"L6"	-50	260	138	0
4	9	5	"Control_10"	"P6"	-50	261	135	8
4	1	6	"Control_7"	"D6"	0	262	224	34
4	2	6	"Control_8"	"H6"	-50	263	183	1
4	3	6	"Control_9"	"L6"	-50	264	178	4
4	4	6	"Control_10"	"P6"	0	265	221	56
4	5	6	"Control_11"	"D10"	0	266	293	135
4	6	6	"Control_12"	"H10"	0	267	761	611
4	7	6	"Buffer"	"Normaliz_L10"	-50	268	142	-1
4	8	6	"Buffer"	"Normaliz_P10"	-50	269	135	-2
4	9	6	"Control+"	"Rango0.2_D14"	0	270	8447	8329
4	1	7	"Control_12"	"H10"	0	271	518	329
4	2	7	"Buffer"	"Normaliz_L10"	-50	272	189	4
4	3	7	"Buffer"	"Normaliz_P10"	-50	273	178	-6
4	4	7	"Control+"	"Rango0.2_D14"	0	274	31991	31806
4	5	7	"Control+"	"Rango0.1_H14"	0	275	293	122
4	6	7	"Control_3"	"D2"	0	276	375	233
4	7	7	"Control_4"	"H2"	-50	277	134	-3
4	8	7	"Control_5"	"L2"	-50	278	136	0
4	9	7	"Control_6"	"P2"	-50	279	123	9
4	1	8	"Control_3"	"D2"	0	280	601	411
4	2	8	"Control_4"	"H2"	-50	281	189	0
4	3	8	"Control_5"	"L2"	-50	282	178	-2
4	4	8	"Control_6"	"P2"	-50	283	155	-1
4	5	8	"Control_7"	"D6"	0	284	204	61
4	6	8	"Control_8"	"H6"	-50	285	131	-2
4	7	8	"Control_9"	"L6"	-50	286	130	-5
4	8	8	"Control_10"	"P6"	0	287	192	54
4	9	8	"Control_11"	"D10"	-50	288	133	18
5	1	1	"GADPH"	"68Cyt_M5"	0	289	157	108
5	2	1	"abc_sbp_2"	"30Lip_A9"	0	290	199	134
5	3	1	"abc_sbp"	"29Lip_E9"	0	291	408	296
5	4	1	"spr0174"	"79Lip_I9"	0	292	676	540
5	5	1	"aliA"	"10Lip_M9"	0	293	1299	1143
5	6	1	"slrA"	"17Lip_A13"	0	294	1665	1510
5	7	1	"spr0747"	"37Lip_E13"	0	295	2451	2333
5	8	1	"Buffer"	"Normaliz_I13"	-50	296	99	-1
5	9	1	"Buffer"	"Normaliz_M13"	-50	297	104	5
5	1	2	"slrA"	"17Lip_A13"	0	298	127	76
5	2	2	"spr0747"	"37Lip_E13"	0	299	164	88
5	3	2	"spxB"	"13Cyt_A1"	0	300	578	459
5	4	2	"clpP"	"66Cyt_E1"	0	301	1199	1060
5	5	2	"pavA"	"69Cyt_I1"	0	302	1516	1353
5	6	2	"eno"	"14Cyt_M1"	0	303	4552	4396
5	7	2	"PppA"	"70Cyt_A5"	0	304	4209	4082
5	8	2	"ply"	"11Cyt_E5"	0	305	6373	6265
5	9	2	"lytA"	"12Cyt_I5"	0	306	6857	6755
5	1	3	"eno"	"14Cyt_M1"	0	307	478	426
5	2	3	"PppA"	"70Cyt_A5"	0	308	336	252
5	3	3	"ply"	"11Cyt_E5"	0	309	777	656
5	4	3	"lytA"	"12Cyt_I5"	0	310	1748	1604
5	5	3	"GADPH"	"68Cyt_M5"	0	311	1538	1374
5	6	3	"abc_sbp_2"	"30Lip_A9"	0	312	1783	1626
5	7	3	"abc_sbp"	"29Lip_E9"	0	313	1071	946
5	8	3	"spr0174"	"79Lip_I9"	0	314	982	877
5	9	3	"aliA"	"10Lip_M9"	0	315	1793	1691
5	1	4	"abc_sbp_2"	"30Lip_A9"	0	316	175	124
5	2	4	"abc_sbp"	"29Lip_E9"	-50	317	120	44
5	3	4	"spr0174"	"79Lip_I9"	0	318	188	67
5	4	4	"aliA"	"10Lip_M9"	0	319	438	295
5	5	4	"slrA"	"17Lip_A13"	0	320	751	588
5	6	4	"spr0747"	"37Lip_E13"	0	321	1568	1414
5	7	4	"spxB"	"13Cyt_A1"	0	322	2310	2186
5	8	4	"clpP"	"66Cyt_E1"	0	323	2325	2223
5	9	4	"pavA"	"69Cyt_I1"	0	324	2320	2223
5	1	5	"spr0747"	"37Lip_E13"	0	325	136	86
5	2	5	"spxB"	"13Cyt_A1"	0	326	232	172
5	3	5	"clpP"	"66Cyt_E1"	0	327	249	143
5	4	5	"pavA"	"69Cyt_I1"	0	328	450	318
5	5	5	"eno"	"14Cyt_M1"	0	329	1684	1526
5	6	5	"PppA"	"70Cyt_A5"	0	330	1963	1807
5	7	5	"ply"	"11Cyt_E5"	0	331	3259	3137
5	8	5	"lytA"	"12Cyt_I5"	0	332	3279	3178
5	9	5	"GADPH"	"68Cyt_M5"	0	333	2407	2313
5	1	6	"PppA"	"70Cyt_A5"	0	334	219	170
5	2	6	"ply"	"11Cyt_E5"	0	335	405	350
5	3	6	"lytA"	"12Cyt_I5"	0	336	484	399
5	4	6	"GADPH"	"68Cyt_M5"	0	337	364	246
5	5	6	"abc_sbp_2"	"30Lip_A9"	0	338	503	358
5	6	6	"abc_sbp"	"29Lip_E9"	0	339	429	275
5	7	6	"spr0174"	"79Lip_I9"	0	340	405	286
5	8	6	"aliA"	"10Lip_M9"	0	341	700	603
5	9	6	"slrA"	"17Lip_A13"	0	342	947	855
5	1	7	"abc_sbp"	"29Lip_E9"	0	343	68	20
5	2	7	"spr0174"	"79Lip_I9"	0	344	72	20
5	3	7	"aliA"	"10Lip_M9"	0	345	107	42
5	4	7	"slrA"	"17Lip_A13"	0	346	173	65
5	5	7	"spr0747"	"37Lip_E13"	0	347	333	204
5	6	7	"spxB"	"13Cyt_A1"	0	348	577	435
5	7	7	"clpP"	"66Cyt_E1"	0	349	481	354
5	8	7	"pavA"	"69Cyt_I1"	0	350	460	361
5	9	7	"eno"	"14Cyt_M1"	0	351	1538	1448
5	1	8	"spxB"	"13Cyt_A1"	0	352	92	45
5	2	8	"clpP"	"66Cyt_E1"	0	353	80	32
5	3	8	"pavA"	"69Cyt_I1"	0	354	84	31
5	4	8	"eno"	"14Cyt_M1"	0	355	263	185
5	5	8	"PppA"	"70Cyt_A5"	0	356	265	155
5	6	8	"ply"	"11Cyt_E5"	0	357	473	353
5	7	8	"lytA"	"12Cyt_I5"	0	358	492	366
5	8	8	"GADPH"	"68Cyt_M5"	0	359	280	160
5	9	8	"abc_sbp_2"	"30Lip_A9"	0	360	245	151
6	1	1	"psaA"	"6Lip_N5"	0	361	6280	6195
6	2	1	"ABC_SBP"	"57Lip_B9"	0	362	6624	6539
6	3	1	"ABC_SBP"	"52Lip_F9"	0	363	1740	1656
6	4	1	"piuA"	"18Lip_J9"	0	364	1434	1350
6	5	1	"amiA"	"3Lip_N9"	0	365	831	752
6	6	1	"msmE"	"78Lip_B13"	0	366	301	232
6	7	1	"MalX"	"22Lip_F13"	0	367	172	109
6	8	1	"Buffer"	"Normaliz_J13"	-50	368	58	-1
6	9	1	"Buffer"	"Normaliz_N13"	-50	369	57	0
6	1	2	"msmE"	"78Lip_B13"	0	370	1300	1212
6	2	2	"MalX"	"22Lip_F13"	0	371	1537	1443
6	3	2	"prsA_ppmA"	"16Lip_B1"	0	372	1173	1084
6	4	2	"lmb"	"33Lip_F1"	0	373	1146	1058
6	5	2	"piaA"	"15Lip_J1"	0	374	3145	3050
6	6	2	"phtA"	"55Lip_N1"	0	375	4738	4651
6	7	2	"glnH"	"28Lip_B5"	0	376	219	151
6	8	2	"pstS"	"80Lip_F5"	-50	377	171	109
6	9	2	"aliB"	"1Lip_J5"	0	378	156	98
6	1	3	"phtA"	"55Lip_N1"	0	379	22181	22088
6	2	3	"glnH"	"28Lip_B5"	0	380	5287	5172
6	3	3	"pstS"	"80Lip_F5"	0	381	1497	1407
6	4	3	"aliB"	"1Lip_J5"	0	382	968	887
6	5	3	"psaA"	"6Lip_N5"	-50	383	589	511
6	6	3	"ABC_SBP"	"57Lip_B9"	-50	384	374	300
6	7	3	"ABC_SBP"	"52Lip_F9"	-50	385	74	10
6	8	3	"piuA"	"18Lip_J9"	0	386	156	93
6	9	3	"amiA"	"3Lip_N9"	0	387	162	103
6	1	4	"ABC_SBP"	"57Lip_B9"	0	388	6062	5970
6	2	4	"ABC_SBP"	"52Lip_F9"	0	389	922	825
6	3	4	"piuA"	"18Lip_J9"	0	390	1052	966
6	4	4	"amiA"	"3Lip_N9"	0	391	744	667
6	5	4	"msmE"	"78Lip_B13"	0	392	298	225
6	6	4	"MalX"	"22Lip_F13"	0	393	229	162
6	7	4	"prsA_ppmA"	"16Lip_B1"	0	394	154	91
6	8	4	"lmb"	"33Lip_F1"	0	395	202	140
6	9	4	"piaA"	"15Lip_J1"	0	396	750	691
6	1	5	"MalX"	"22Lip_F13"	0	397	1476	1388
6	2	5	"prsA_ppmA"	"16Lip_B1"	0	398	1024	938
6	3	5	"lmb"	"33Lip_F1"	0	399	848	771
6	4	5	"piaA"	"15Lip_J1"	0	400	2521	2447
6	5	5	"phtA"	"55Lip_N1"	0	401	8064	7994
6	6	5	"glnH"	"28Lip_B5"	0	402	420	353
6	7	5	"pstS"	"80Lip_F5"	0	403	305	241
6	8	5	"aliB"	"1Lip_J5"	0	404	201	137
6	9	5	"psaA"	"6Lip_N5"	0	405	488	427
6	1	6	"glnH"	"28Lip_B5"	0	406	1925	1847
6	2	6	"pstS"	"80Lip_F5"	0	407	923	848
6	3	6	"aliB"	"1Lip_J5"	0	408	618	548
6	4	6	"psaA"	"6Lip_N5"	0	409	1517	1449
6	5	6	"ABC_SBP"	"57Lip_B9"	0	410	1301	1235
6	6	6	"ABC_SBP"	"52Lip_F9"	-50	411	80	15
6	7	6	"piuA"	"18Lip_J9"	-50	412	83	17
6	8	6	"amiA"	"3Lip_N9"	0	413	166	102
6	9	6	"msmE"	"78Lip_B13"	0	414	120	59
6	1	7	"ABC_SBP"	"52Lip_F9"	0	415	554	487
6	2	7	"piuA"	"18Lip_J9"	0	416	382	313
6	3	7	"amiA"	"3Lip_N9"	0	417	305	239
6	4	7	"msmE"	"78Lip_B13"	0	418	186	122
6	5	7	"MalX"	"22Lip_F13"	0	419	223	158
6	6	7	"prsA_ppmA"	"16Lip_B1"	0	420	173	109
6	7	7	"lmb"	"33Lip_F1"	0	421	198	133
6	8	7	"piaA"	"15Lip_J1"	0	422	537	473
6	9	7	"phtA"	"55Lip_N1"	0	423	2948	2889
6	1	8	"prsA_ppmA"	"16Lip_B1"	0	424	171	113
6	2	8	"lmb"	"33Lip_F1"	0	425	170	110
6	3	8	"piaA"	"15Lip_J1"	0	426	593	535
6	4	8	"phtA"	"55Lip_N1"	0	427	3397	3337
6	5	8	"glnH"	"28Lip_B5"	0	428	207	145
6	6	8	"pstS"	"80Lip_F5"	0	429	131	70
6	7	8	"aliB"	"1Lip_J5"	0	430	117	58
6	8	8	"psaA"	"6Lip_N5"	0	431	253	194
6	9	8	"ABC_SBP"	"57Lip_B9"	0	432	260	203
7	1	1	"cbpF"	"74N_term_wCS_O5"	0	433	992	899
7	2	1	"spr0693"	"34N_term_C9"	0	434	2127	2014
7	3	1	"ezrA"	"75N_term_G9"	0	435	1215	1099
7	4	1	"pepXP"	"72N_term_K9"	0	436	1797	1685
7	5	1	"phtD"	"44N_term_O9"	0	437	930	803
7	6	1	"phpA"	"27N_term_C13"	0	438	52357	52218
7	7	1	"srtA"	"64N_term_wCS_G13"	0	439	6393	6283
7	8	1	"Buffer"	"Normaliz_K13"	-50	440	100	3
7	9	1	"Buffer"	"Normaliz_O13"	-50	441	96	6
7	1	2	"phpA"	"27N_term_C13"	0	442	24343	24248
7	2	2	"srtA"	"64N_term_wCS_G13"	0	443	5739	5616
7	3	2	"adcA"	"23Lip_C1"	0	444	1960	1823
7	4	2	"sp_2093"	"76N_term_G1"	0	445	2071	1927
7	5	2	"comB"	"54N_term_K1"	0	446	806	669
7	6	2	"pspA"	"4N_term_O1"	0	447	9930	9800
7	7	2	"pbpX"	"41N_term_C5"	0	448	1884	1769
7	8	2	"pbpA"	"9N_term_G5"	0	449	671	571
7	9	2	"spr0334"	"42Cyt_TMH_K5"	0	450	1781	1690
7	1	3	"pspA"	"4N_term_O1"	0	451	1352	1268
7	2	3	"pbpX"	"41N_term_C5"	0	452	1687	1579
7	3	3	"pbpA"	"9N_term_G5"	0	453	706	583
7	4	3	"spr0334"	"42Cyt_TMH_K5"	0	454	1616	1479
7	5	3	"cbpF"	"74N_term_wCS_O5"	0	455	1282	1146
7	6	3	"spr0693"	"34N_term_C9"	0	456	1684	1548
7	7	3	"ezrA"	"75N_term_G9"	0	457	1463	1327
7	8	3	"pepXP"	"72N_term_K9"	0	458	1578	1468
7	9	3	"phtD"	"44N_term_O9"	0	459	1615	1516
7	1	4	"spr0693"	"34N_term_C9"	0	460	581	506
7	2	4	"ezrA"	"75N_term_G9"	0	461	645	548
7	3	4	"pepXP"	"72N_term_K9"	0	462	2251	2142
7	4	4	"phtD"	"44N_term_O9"	0	463	5663	5533
7	5	4	"phpA"	"27N_term_C13"	0	464	32581	32445
7	6	4	"srtA"	"64N_term_wCS_G13"	0	465	4681	4527
7	7	4	"adcA"	"23Lip_C1"	0	466	2133	1539
7	8	4	"sp_2093"	"76N_term_G1"	0	467	1924	1791
7	9	4	"comB"	"54N_term_K1"	0	468	767	661
7	1	5	"srtA"	"64N_term_wCS_G13"	0	469	1212	1139
7	2	5	"adcA"	"23Lip_C1"	0	470	702	612
7	3	5	"sp_2093"	"76N_term_G1"	0	471	443	350
7	4	5	"comB"	"54N_term_K1"	0	472	367	262
7	5	5	"pspA"	"4N_term_O1"	0	473	1184	1072
7	6	5	"pbpX"	"41N_term_C5"	0	474	1552	1431
7	7	5	"pbpA"	"9N_term_G5"	0	475	681	549
7	8	5	"spr0334"	"42Cyt_TMH_K5"	0	476	1574	1444
7	9	5	"cbpF"	"74N_term_wCS_O5"	0	477	1245	1126
7	1	6	"pbpX"	"41N_term_C5"	0	478	252	186
7	2	6	"pbpA"	"9N_term_G5"	0	479	129	55
7	3	6	"spr0334"	"42Cyt_TMH_K5"	0	480	175	99
7	4	6	"cbpF"	"74N_term_wCS_O5"	0	481	218	139
7	5	6	"spr0693"	"34N_term_C9"	0	482	341	256
7	6	6	"ezrA"	"75N_term_G9"	0	483	413	320
7	7	6	"pepXP"	"72N_term_K9"	0	484	1145	1045
7	8	6	"phtD"	"44N_term_O9"	0	485	1235	1120
7	9	6	"phpA"	"27N_term_C13"	0	486	29815	29696
7	1	7	"ezrA"	"75N_term_G9"	0	487	99	33
7	2	7	"pepXP"	"72N_term_K9"	0	488	165	93
7	3	7	"phtD"	"44N_term_O9"	0	489	165	91
7	4	7	"phpA"	"27N_term_C13"	0	490	5545	5471
7	5	7	"srtA"	"64N_term_wCS_G13"	0	491	747	673
7	6	7	"adcA"	"23Lip_C1"	0	492	200	119
7	7	7	"sp_2093"	"76N_term_G1"	0	493	207	113
7	8	7	"comB"	"54N_term_K1"	0	494	233	138
7	9	7	"pspA"	"4N_term_O1"	0	495	740	649
7	1	8	"adcA"	"23Lip_C1"	-50	496	101	36
7	2	8	"sp_2093"	"76N_term_G1"	-50	497	94	24
7	3	8	"comB"	"54N_term_K1"	-50	498	98	27
7	4	8	"pspA"	"4N_term_O1"	0	499	145	75
7	5	8	"pbpX"	"41N_term_C5"	0	500	147	77
7	6	8	"pbpA"	"9N_term_G5"	0	501	94	21
7	7	8	"spr0334"	"42Cyt_TMH_K5"	0	502	139	62
7	8	8	"cbpF"	"74N_term_wCS_O5"	0	503	151	73
7	9	8	"spr0693"	"34N_term_C9"	0	504	216	140
8	1	1	"pbp1b"	"47Cyt_TMH_P5"	0	505	4332	4249
8	2	1	"pcpA"	"62N_term_wCS_D9"	0	506	301	216
8	3	1	"sphtra"	"8N_term_H9"	-50	507	133	50
8	4	1	"cps4C"	"97Mult_L9"	0	508	594	506
8	5	1	"rrgB"	"95Mult_P9"	0	509	219	126
8	6	1	"TMP"	"96Mult_D13"	0	510	558	454
8	7	1	"LambdaSa04"	"94Mult_H13"	-50	511	253	136
8	8	1	"Buffer"	"Normaliz_L13"	-50	512	149	16
8	9	1	"Buffer"	"Normaliz_P13"	-50	513	128	5
8	1	2	"TMP"	"96Mult_D13"	0	514	743	659
8	2	2	"LambdaSa04"	"94Mult_H13"	0	515	141	47
8	3	2	"potD"	"65N_term_D1"	0	516	2075	1984
8	4	2	"pgdA"	"40N_term_H1"	0	517	2801	2698
8	5	2	"spr1370"	"38Cyt_TMH_L1"	0	518	1924	1808
8	6	2	"spr1418"	"82N_term_P1"	0	519	2643	2519
8	7	2	"stkP"	"67Cyt_TMH_D5"	0	520	1044	907
8	8	2	"spr1584"	"83N_term_H5"	0	521	1448	1313
8	9	2	"pbp2A"	"53N_term_L5"	0	522	857	773
8	1	3	"spr1418"	"82N_term_P1"	0	523	3179	3096
8	2	3	"stkP"	"67Cyt_TMH_D5"	0	524	1639	1552
8	3	3	"spr1584"	"83N_term_H5"	0	525	2100	2012
8	4	3	"pbp2A"	"53N_term_L5"	0	526	1894	1793
8	5	3	"pbp1b"	"47Cyt_TMH_P5"	0	527	2659	2543
8	6	3	"pcpA"	"62N_term_wCS_D9"	0	528	267	140
8	7	3	"sphtra"	"8N_term_H9"	-50	529	165	35
8	8	3	"cps4C"	"97Mult_L9"	0	530	342	224
8	9	3	"rrgB"	"95Mult_P9"	0	531	121	64
8	1	4	"pcpA"	"62N_term_wCS_D9"	0	532	256	171
8	2	4	"sphtra"	"8N_term_H9"	-50	533	124	36
8	3	4	"cps4C"	"97Mult_L9"	0	534	483	387
8	4	4	"rrgB"	"95Mult_P9"	0	535	225	114
8	5	4	"TMP"	"96Mult_D13"	0	536	433	311
8	6	4	"LambdaSa04"	"94Mult_H13"	-50	537	148	28
8	7	4	"potD"	"65N_term_D1"	0	538	1253	1150
8	8	4	"pgdA"	"40N_term_H1"	0	539	1386	1322
8	9	4	"spr1370"	"38Cyt_TMH_L1"	0	540	640	588
8	1	5	"LambdaSa04"	"94Mult_H13"	0	541	126	38
8	2	5	"potD"	"65N_term_D1"	0	542	1540	1448
8	3	5	"pgdA"	"40N_term_H1"	0	543	1960	1858
8	4	5	"spr1370"	"38Cyt_TMH_L1"	0	544	1028	913
8	5	5	"spr1418"	"82N_term_P1"	0	545	1287	1178
8	6	5	"stkP"	"67Cyt_TMH_D5"	0	546	691	611
8	7	5	"spr1584"	"83N_term_H5"	0	547	823	757
8	8	5	"pbp2A"	"53N_term_L5"	0	548	669	613
8	9	5	"pbp1b"	"47Cyt_TMH_P5"	0	549	724	673
8	1	6	"stkP"	"67Cyt_TMH_D5"	0	550	921	832
8	2	6	"spr1584"	"83N_term_H5"	0	551	1098	1000
8	3	6	"pbp2A"	"53N_term_L5"	0	552	871	761
8	4	6	"pbp1b"	"47Cyt_TMH_P5"	0	553	835	728
8	5	6	"pcpA"	"62N_term_wCS_D9"	0	554	110	40
8	6	6	"sphtra"	"8N_term_H9"	-50	555	65	8
8	7	6	"cps4C"	"97Mult_L9"	0	556	154	99
8	8	6	"rrgB"	"95Mult_P9"	-50	557	71	19
8	9	6	"TMP"	"96Mult_D13"	0	558	104	56
8	1	7	"sphtra"	"8N_term_H9"	-50	559	124	24
8	2	7	"cps4C"	"97Mult_L9"	0	560	270	158
8	3	7	"rrgB"	"95Mult_P9"	-50	561	152	45
8	4	7	"TMP"	"96Mult_D13"	-50	562	151	71
8	5	7	"LambdaSa04"	"94Mult_H13"	-50	563	61	7
8	6	7	"potD"	"65N_term_D1"	0	564	275	225
8	7	7	"pgdA"	"40N_term_H1"	0	565	323	274
8	8	7	"spr1370"	"38Cyt_TMH_L1"	0	566	163	115
8	9	7	"spr1418"	"82N_term_P1"	0	567	239	192
8	1	8	"potD"	"65N_term_D1"	0	568	408	306
8	2	8	"pgdA"	"40N_term_H1"	0	569	396	306
8	3	8	"spr1370"	"38Cyt_TMH_L1"	0	570	215	142
8	4	8	"spr1418"	"82N_term_P1"	0	571	243	190
8	5	8	"stkP"	"67Cyt_TMH_D5"	0	572	132	84
8	6	8	"spr1584"	"83N_term_H5"	0	573	145	98
8	7	8	"pbp2A"	"53N_term_L5"	0	574	120	73
8	8	8	"pbp1b"	"47Cyt_TMH_P5"	0	575	134	88
8	9	8	"pcpA"	"62N_term_wCS_D9"	0	576	55	8
