# Supplementary material for: Data in support of proteomic analysis of pneumococcal pediatric clinical isolates to construct a protein array
Source: Data Brief. 2016 Feb 5;6:917–22. doi: 10.1016/j.dib.2016.01.057 (PMC4758182; doi:10.1016/j.dib.2016.01.057)
Supplement: Supplementary file 4 — Supplementary material [file mmc4.zip › Protein array raw data/IgG/P1_S30bis_IgG-Cy3.txt]

ATF	1.0
31	9    
"Type=GenePix Export 3"
"DateTime=2014/03/27 14:37:45"
"Settings=C:\Documents and Settings\Usuario\Escritorio\Datos Usuarios\Alfonso\Resultados ensayo\Marzo 2014\Escaneado_27-3-14\Suero 30 bis\S30bis_IgG-Cy3.gps"
"GalFile=C:\Documents and Settings\Usuario\Escritorio\Datos Usuarios\Alfonso\Gals\Gal_Alfonso.2.gal"
"PixelSize=10"
"Wavelengths=n/a	532"
"ImageFiles=n/a	C:\Documents and Settings\Usuario\Escritorio\Datos Usuarios\Alfonso\Resultados ensayo\Marzo 2014\Escaneado_27-3-14\Suero 30 bis\S30bis_IgG-Cy3.tif 1"
"NormalizationMethod=None"
"NormalizationFactors=n/a	1"
"JpegImage="
"StdDev=Type 1"
"RatioFormulations=W1/W2 (/532)"
"Barcode="
"BackgroundSubtraction=LocalFeature"
"ImageOrigin=0, 0"
"JpegOrigin=3340, 19280"
"Creator=GenePix Pro 4.1.1.4"
"Scanner=GenePix 4000B [92870]"
"FocusPosition=0"
"Temperature=27.76"
"LinesAveraged=1"
"Comment="
"PMTGain=n/a	410"
"ScanPower=n/a	100"
"LaserPower=n/a	2.77"
"LaserOnTime=n/a	42643"
"Filters=n/a	"
"ScanRegion=316,1926,1896,2563"
"Supplier=BioRobotics"
"ArrayerSoftwareName=TAS Application Suite (MicroGrid II)"
"ArrayerSoftwareVersion=2.2.2.5"
"Block"	"Column"	"Row"	"Name"	"ID"	"Flags"	"Index"	"F532 Median"	"F532 Median - B532"
1	1	1	"ABC_N/P"	"90Mult_M8"	0	1	163	94
1	2	1	"spr1221"	"99Mult_A12"	0	2	285	216
1	3	1	"spr1403"	"91Mult_E12"	0	3	270	197
1	4	1	"spr1496"	"92Mult_I12"	0	4	176	98
1	5	1	"ABC_NP"	"100Mult_M12"	0	5	667	580
1	6	1	"SP_0462"	"77CellW_A16"	0	6	558	458
1	7	1	"SP_0464"	"81CellW_E16"	0	7	347	236
1	8	1	"Buffer"	"Normaliz_I16"	0	8	135	16
1	9	1	"Buffer"	"Normaliz_M16"	0	9	159	7
1	1	2	"SP_0462"	"77CellW_A16"	0	10	459	363
1	2	2	"SP_0464"	"81CellW_E16"	0	11	370	130
1	3	2	"fstH"	"84Mult_A4"	0	12	927	801
1	4	2	"comA"	"85Mult_E4"	0	13	257	131
1	5	2	"zmpB"	"86Mult_I4"	0	14	324	199
1	6	2	"spr0601"	"98Mult_M4"	0	15	307	182
1	7	2	"celB"	"87Mult_A8"	0	16	246	122
1	8	2	"iga"	"88Mult_E8"	0	17	956	831
1	9	2	"glnP"	"89Mult_I8"	0	18	401	232
1	1	3	"spr0601"	"98Mult_M4"	0	19	759	625
1	2	3	"celB"	"87Mult_A8"	0	20	453	-63
1	3	3	"iga"	"88Mult_E8"	0	21	906	766
1	4	3	"glnP"	"89Mult_I8"	0	22	218	91
1	5	3	"ABC_N/P"	"90Mult_M8"	0	23	226	106
1	6	3	"spr1221"	"99Mult_A12"	0	24	406	281
1	7	3	"spr1403"	"91Mult_E12"	0	25	351	159
1	8	3	"spr1496"	"92Mult_I12"	0	26	268	142
1	9	3	"ABC_NP"	"100Mult_M12"	0	27	1806	1641
1	1	4	"spr1221"	"99Mult_A12"	0	28	647	485
1	2	4	"spr1403"	"91Mult_E12"	0	29	637	470
1	3	4	"spr1496"	"92Mult_I12"	0	30	258	111
1	4	4	"ABC_NP"	"100Mult_M12"	0	31	1220	1051
1	5	4	"SP_0462"	"77CellW_A16"	0	32	869	694
1	6	4	"SP_0464"	"81CellW_E16"	0	33	540	106
1	7	4	"fstH"	"84Mult_A4"	0	34	1056	673
1	8	4	"comA"	"85Mult_E4"	0	35	434	300
1	9	4	"zmpB"	"86Mult_I4"	0	36	366	200
1	1	5	"SP_0464"	"81CellW_E16"	0	37	645	455
1	2	5	"fstH"	"84Mult_A4"	0	38	1637	1475
1	3	5	"comA"	"85Mult_E4"	0	39	433	273
1	4	5	"zmpB"	"86Mult_I4"	0	40	585	378
1	5	5	"spr0601"	"98Mult_M4"	0	41	1151	421
1	6	5	"celB"	"87Mult_A8"	0	42	1019	370
1	7	5	"iga"	"88Mult_E8"	0	43	962	781
1	8	5	"glnP"	"89Mult_I8"	0	44	316	177
1	9	5	"ABC_N/P"	"90Mult_M8"	0	45	441	266
1	1	6	"celB"	"87Mult_A8"	0	46	869	641
1	2	6	"iga"	"88Mult_E8"	0	47	1324	1136
1	3	6	"glnP"	"89Mult_I8"	0	48	347	180
1	4	6	"ABC_N/P"	"90Mult_M8"	0	49	458	286
1	5	6	"spr1221"	"99Mult_A12"	0	50	695	521
1	6	6	"spr1403"	"91Mult_E12"	0	51	669	484
1	7	6	"spr1496"	"92Mult_I12"	0	52	560	385
1	8	6	"ABC_NP"	"100Mult_M12"	0	53	1557	1379
1	9	6	"SP_0462"	"77CellW_A16"	0	54	1307	1112
1	1	7	"spr1403"	"91Mult_E12"	0	55	972	744
1	2	7	"spr1496"	"92Mult_I12"	0	56	392	208
1	3	7	"ABC_NP"	"100Mult_M12"	0	57	2317	2138
1	4	7	"SP_0462"	"77CellW_A16"	0	58	1512	1338
1	5	7	"SP_0464"	"81CellW_E16"	0	59	795	620
1	6	7	"fstH"	"84Mult_A4"	0	60	1938	1763
1	7	7	"comA"	"85Mult_E4"	0	61	438	271
1	8	7	"zmpB"	"86Mult_I4"	0	62	367	155
1	9	7	"spr0601"	"98Mult_M4"	0	63	651	448
1	1	8	"fstH"	"84Mult_A4"	0	64	2897	2633
1	2	8	"comA"	"85Mult_E4"	0	65	1239	1013
1	3	8	"zmpB"	"86Mult_I4"	0	66	470	265
1	4	8	"spr0601"	"98Mult_M4"	0	67	389	183
1	5	8	"celB"	"87Mult_A8"	0	68	458	236
1	6	8	"iga"	"88Mult_E8"	0	69	1828	1606
1	7	8	"glnP"	"89Mult_I8"	0	70	470	249
1	8	8	"ABC_N/P"	"90Mult_M8"	0	71	498	279
1	9	8	"spr1221"	"99Mult_A12"	0	72	1183	951
2	1	1	"lytB"	"31CellW_N8"	0	73	3898	3697
2	2	1	"prtA"	"20CellW_B12"	0	74	14784	14623
2	3	1	"bgaA"	"43CellW_F12"	0	75	3551	3411
2	4	1	"nanA"	"46CellW_J12"	0	76	2129	1995
2	5	1	"spr1652/pfbA"	"25CellW_N12"	0	77	2057	1932
2	6	1	"nisP"	"39CellW_B16"	0	78	1840	1718
2	7	1	"spr1906"	"73CellW_F16"	0	79	1266	1159
2	8	1	"Buffer"	"Normaliz_J16"	0	80	91	4
2	9	1	"Buffer"	"Normaliz_N16"	0	81	78	8
2	1	2	"nisP"	"39CellW_B16"	0	82	2977	2767
2	2	2	"spr1906"	"73CellW_F16"	0	83	5413	4453
2	3	2	"psrP"	"71CellW_B4"	0	84	13809	13588
2	4	2	"pblB_nt"	"48CellW_F4"	0	85	5508	5205
2	5	2	"pblB_ct"	"49CellW_J4"	0	86	1964	1791
2	6	2	"spr0075/pfbB"	"24CellW_N4"	0	87	6002	5521
2	7	2	"pulA"	"19CellW_B8"	0	88	2405	2175
2	8	2	"hysA"	"51CellW_F8"	0	89	10616	10526
2	9	2	"spr0328"	"26CellW_J8"	0	90	1258	1181
2	1	3	"spr0075/pfbB"	"24CellW_N4"	0	91	12424	12224
2	2	3	"pulA"	"19CellW_B8"	0	92	5496	5275
2	3	3	"hysA"	"51CellW_F8"	0	93	14689	14516
2	4	3	"spr0328"	"26CellW_J8"	0	94	2952	613
2	5	3	"lytB"	"31CellW_N8"	0	95	2766	2241
2	6	3	"prtA"	"20CellW_B12"	0	96	10132	9610
2	7	3	"bgaA"	"43CellW_F12"	0	97	5737	4662
2	8	3	"nanA"	"46CellW_J12"	0	98	1379	1268
2	9	3	"spr1652/pfbA"	"25CellW_N12"	0	99	1063	973
2	1	4	"prtA"	"20CellW_B12"	0	100	14568	14359
2	2	4	"bgaA"	"43CellW_F12"	0	101	5698	5516
2	3	4	"nanA"	"46CellW_J12"	0	102	2958	2813
2	4	4	"spr1652/pfbA"	"25CellW_N12"	0	103	2501	2271
2	5	4	"nisP"	"39CellW_B16"	0	104	2519	1992
2	6	4	"spr1906"	"73CellW_F16"	0	105	5430	3810
2	7	4	"psrP"	"71CellW_B4"	0	106	11655	4294
2	8	4	"pblB_nt"	"48CellW_F4"	0	107	3924	3784
2	9	4	"pblB_ct"	"49CellW_J4"	0	108	1111	1011
2	1	5	"spr1906"	"73CellW_F16"	0	109	5574	5364
2	2	5	"psrP"	"71CellW_B4"	0	110	13426	13002
2	3	5	"pblB_nt"	"48CellW_F4"	0	111	1282	1127
2	4	5	"pblB_ct"	"49CellW_J4"	0	112	5114	4940
2	5	5	"spr0075/pfbB"	"24CellW_N4"	0	113	7204	6772
2	6	5	"pulA"	"19CellW_B8"	0	114	4109	3919
2	7	5	"hysA"	"51CellW_F8"	0	115	8370	8186
2	8	5	"spr0328"	"26CellW_J8"	0	116	2050	1894
2	9	5	"lytB"	"31CellW_N8"	0	117	1775	1652
2	1	6	"pulA"	"19CellW_B8"	0	118	11497	11290
2	2	6	"hysA"	"51CellW_F8"	0	119	13334	10975
2	3	6	"spr0328"	"26CellW_J8"	0	120	3770	3588
2	4	6	"lytB"	"31CellW_N8"	0	121	3104	2921
2	5	6	"prtA"	"20CellW_B12"	0	122	19511	19334
2	6	6	"bgaA"	"43CellW_F12"	0	123	3596	3436
2	7	6	"nanA"	"46CellW_J12"	0	124	2264	2122
2	8	6	"spr1652/pfbA"	"25CellW_N12"	0	125	1987	1849
2	9	6	"nisP"	"39CellW_B16"	0	126	1630	1501
2	1	7	"bgaA"	"43CellW_F12"	0	127	4719	4518
2	2	7	"nanA"	"46CellW_J12"	0	128	3663	3488
2	3	7	"spr1652/pfbA"	"25CellW_N12"	0	129	3118	2960
2	4	7	"nisP"	"39CellW_B16"	0	130	3404	3210
2	5	7	"spr1906"	"73CellW_F16"	0	131	2088	1897
2	6	7	"psrP"	"71CellW_B4"	0	132	13337	13163
2	7	7	"pblB_nt"	"48CellW_F4"	0	133	7147	6970
2	8	7	"pblB_ct"	"49CellW_J4"	0	134	2026	1884
2	9	7	"spr0075/pfbB"	"24CellW_N4"	0	135	9152	9023
2	1	8	"psrP"	"71CellW_B4"	0	136	1402	1183
2	2	8	"pblB_nt"	"48CellW_F4"	0	137	952	748
2	3	8	"pblB_ct"	"49CellW_J4"	0	138	2732	2545
2	4	8	"spr0075/pfbB"	"24CellW_N4"	0	139	9926	9722
2	5	8	"pulA"	"19CellW_B8"	0	140	5256	5058
2	6	8	"hysA"	"51CellW_F8"	0	141	17338	17149
2	7	8	"spr0328"	"26CellW_J8"	0	142	3600	3403
2	8	8	"lytB"	"31CellW_N8"	0	143	2499	2307
2	9	8	"prtA"	"20CellW_B12"	0	144	12279	12113
3	1	1	"nanB"	"58Secret_O8"	0	145	5567	5414
3	2	1	"spr1875"	"7Secret_C12"	0	146	9690	9539
3	3	1	"galU"	"21Secret_G12"	0	147	3511	3352
3	4	1	"cbpA"	"5Secret_K12"	0	148	2672	2518
3	5	1	"gsp_781"	"2Secret_O12"	0	149	20588	20451
3	6	1	"Control_1"	"C16"	0	150	874	750
3	7	1	"Control_2"	"G16"	0	151	230	103
3	8	1	"Buffer"	"Normaliz_K16"	-50	152	102	-16
3	9	1	"Buffer"	"Normaliz_O16"	-50	153	107	-19
3	1	2	"Control_1"	"C16"	0	154	1381	1241
3	2	2	"Control_2"	"G16"	0	155	373	233
3	3	2	"bloodAB"	"59Secret_C4"	0	156	3084	2943
3	4	2	"strH"	"32Secret_G4"	0	157	2667	2539
3	5	2	"lysM"	"50Secret_K4"	0	158	2071	1963
3	6	2	"lytB"	"63Secret_O4"	0	159	4755	4647
3	7	2	"phtE"	"45Secret_C8"	0	160	9196	9085
3	8	2	"spr0931"	"36Secret_G8"	0	161	2072	1968
3	9	2	"lytC"	"56Secret_K8"	0	162	4040	3918
3	1	3	"lytB"	"63Secret_O4"	0	163	2322	2179
3	2	3	"phtE"	"45Secret_C8"	0	164	13262	13121
3	3	3	"spr0931"	"36Secret_G8"	0	165	2336	2193
3	4	3	"lytC"	"56Secret_K8"	0	166	4663	4540
3	5	3	"nanB"	"58Secret_O8"	0	167	3663	3547
3	6	3	"spr1875"	"7Secret_C12"	0	168	6770	6655
3	7	3	"galU"	"21Secret_G12"	0	169	3099	2985
3	8	3	"cbpA"	"5Secret_K12"	0	170	2300	2190
3	9	3	"gsp_781"	"2Secret_O12"	0	171	20691	20556
3	1	4	"spr1875"	"7Secret_C12"	0	172	9713	9568
3	2	4	"galU"	"21Secret_G12"	0	173	3584	3446
3	3	4	"cbpA"	"5Secret_K12"	0	174	2643	2503
3	4	4	"gsp_781"	"2Secret_O12"	0	175	23564	23437
3	5	4	"Control_1"	"C16"	0	176	1200	1079
3	6	4	"Control_2"	"G16"	0	177	273	157
3	7	4	"bloodAB"	"59Secret_C4"	0	178	2561	2445
3	8	4	"strH"	"32Secret_G4"	0	179	2679	2563
3	9	4	"lysM"	"50Secret_K4"	0	180	2859	2724
3	1	5	"Control_2"	"G16"	0	181	371	233
3	2	5	"bloodAB"	"59Secret_C4"	0	182	3461	3322
3	3	5	"strH"	"32Secret_G4"	0	183	3362	3224
3	4	5	"lysM"	"50Secret_K4"	0	184	2831	2700
3	5	5	"lytB"	"63Secret_O4"	0	185	1778	1653
3	6	5	"phtE"	"45Secret_C8"	0	186	12144	12024
3	7	5	"spr0931"	"36Secret_G8"	0	187	2633	2510
3	8	5	"lytC"	"56Secret_K8"	0	188	5406	5277
3	9	5	"nanB"	"58Secret_O8"	0	189	5290	5153
3	1	6	"phtE"	"45Secret_C8"	0	190	14905	14746
3	2	6	"spr0931"	"36Secret_G8"	0	191	2750	2614
3	3	6	"lytC"	"56Secret_K8"	0	192	5796	5654
3	4	6	"nanB"	"58Secret_O8"	0	193	5018	4877
3	5	6	"spr1875"	"7Secret_C12"	0	194	10067	9933
3	6	6	"galU"	"21Secret_G12"	0	195	3928	3798
3	7	6	"cbpA"	"5Secret_K12"	0	196	3207	3077
3	8	6	"gsp_781"	"2Secret_O12"	0	197	28089	27955
3	9	6	"Control_1"	"C16"	0	198	1664	1528
3	1	7	"galU"	"21Secret_G12"	0	199	4893	4721
3	2	7	"cbpA"	"5Secret_K12"	0	200	3188	3043
3	3	7	"gsp_781"	"2Secret_O12"	0	201	29048	28897
3	4	7	"Control_1"	"C16"	0	202	1524	1374
3	5	7	"Control_2"	"G16"	0	203	433	291
3	6	7	"bloodAB"	"59Secret_C4"	0	204	3753	3611
3	7	7	"strH"	"32Secret_G4"	0	205	3983	3840
3	8	7	"lysM"	"50Secret_K4"	0	206	3860	3721
3	9	7	"lytB"	"63Secret_O4"	0	207	2737	2595
3	1	8	"bloodAB"	"59Secret_C4"	0	208	4916	4713
3	2	8	"strH"	"32Secret_G4"	0	209	4479	4300
3	3	8	"lysM"	"50Secret_K4"	0	210	4338	4163
3	4	8	"lytB"	"63Secret_O4"	0	211	2779	2603
3	5	8	"phtE"	"45Secret_C8"	0	212	17397	17224
3	6	8	"spr0931"	"36Secret_G8"	0	213	4103	3932
3	7	8	"lytC"	"56Secret_K8"	0	214	8026	7858
3	8	8	"nanB"	"58Secret_O8"	0	215	6846	6680
3	9	8	"spr1875"	"7Secret_C12"	0	216	12624	12451
4	1	1	"Control_10"	"P8"	-50	217	193	14
4	2	1	"Control_11"	"D12"	-50	218	197	7
4	3	1	"Control_12"	"H12"	-50	219	6136	5960
4	4	1	"Buffer"	"Normaliz_L12"	-50	220	193	27
4	5	1	"Buffer"	"Normaliz_P12"	-50	221	330	177
4	6	1	"Control+"	"Rango0.2_D16"	0	222	11775	11656
4	7	1	"Control+"	"Rango0.1_H16"	-50	223	689	596
4	8	1	"Buffer"	"Normaliz_L16"	-50	224	844	776
4	9	1	"Buffer"	"Normaliz_P16"	-50	225	531	473
4	1	2	"Control+"	"Rango0.2_D16"	0	226	25236	25064
4	2	2	"Control+"	"Rango0.1_H16"	-50	227	5532	2833
4	3	2	"Control_3"	"D4"	-50	228	15910	9385
4	4	2	"Control_4"	"H4"	-50	229	1852	1689
4	5	2	"Control_5"	"L4"	0	230	390	240
4	6	2	"Control_6"	"P4"	-50	231	148	1
4	7	2	"Control_7"	"D8"	-50	232	249	118
4	8	2	"Control_8"	"H8"	-50	233	5389	5032
4	9	2	"Control_9"	"L8"	-50	234	65	-2
4	1	3	"Control_6"	"P4"	-50	235	176	1
4	2	3	"Control_7"	"D8"	-50	236	339	146
4	3	3	"Control_8"	"H8"	-50	237	679	462
4	4	3	"Control_9"	"L8"	-50	238	196	14
4	5	3	"Control_10"	"P8"	-50	239	196	36
4	6	3	"Control_11"	"D12"	-50	240	161	4
4	7	3	"Control_12"	"H12"	0	241	523	386
4	8	3	"Buffer"	"Normaliz_L12"	-50	242	107	5
4	9	3	"Buffer"	"Normaliz_P12"	-50	243	75	20
4	1	4	"Control_11"	"D12"	0	244	367	182
4	2	4	"Control_12"	"H12"	-50	245	205	11
4	3	4	"Buffer"	"Normaliz_L12"	-50	246	400	196
4	4	4	"Buffer"	"Normaliz_P12"	0	247	6561	6360
4	5	4	"Control+"	"Rango0.2_D16"	0	248	17959	17787
4	6	4	"Control+"	"Rango0.1_H16"	-50	249	4681	4499
4	7	4	"Control_3"	"D4"	-50	250	6956	6760
4	8	4	"Control_4"	"H4"	-50	251	2246	2156
4	9	4	"Control_5"	"L4"	-50	252	65	9
4	1	5	"Control+"	"Rango0.1_H16"	0	253	1048	874
4	2	5	"Control_3"	"D4"	-50	254	8476	8252
4	3	5	"Control_4"	"H4"	0	255	17944	16584
4	4	5	"Control_5"	"L4"	-50	256	164	-24
4	5	5	"Control_6"	"P4"	-50	257	160	-4
4	6	5	"Control_7"	"D8"	-50	258	264	103
4	7	5	"Control_8"	"H8"	-50	259	8651	8504
4	8	5	"Control_9"	"L8"	-50	260	97	9
4	9	5	"Control_10"	"P8"	-50	261	78	17
4	1	6	"Control_7"	"D8"	0	262	430	249
4	2	6	"Control_8"	"H8"	-50	263	224	27
4	3	6	"Control_9"	"L8"	-50	264	8203	7882
4	4	6	"Control_10"	"P8"	-50	265	215	34
4	5	6	"Control_11"	"D12"	-50	266	193	25
4	6	6	"Control_12"	"H12"	0	267	408	246
4	7	6	"Buffer"	"Normaliz_L12"	-50	268	135	15
4	8	6	"Buffer"	"Normaliz_P12"	0	269	188	100
4	9	6	"Control+"	"Rango0.2_D16"	0	270	5439	5377
4	1	7	"Control_12"	"H12"	0	271	1403	1213
4	2	7	"Buffer"	"Normaliz_L12"	-50	272	285	94
4	3	7	"Buffer"	"Normaliz_P12"	-50	273	486	297
4	4	7	"Control+"	"Rango0.2_D16"	0	274	27047	26868
4	5	7	"Control+"	"Rango0.1_H16"	-50	275	2609	2425
4	6	7	"Control_3"	"D4"	-50	276	10421	10167
4	7	7	"Control_4"	"H4"	-50	277	3422	3283
4	8	7	"Control_5"	"L4"	-50	278	85	1
4	9	7	"Control_6"	"P4"	-50	279	65	6
4	1	8	"Control_3"	"D4"	0	280	1731	1556
4	2	8	"Control_4"	"H4"	-50	281	177	-2
4	3	8	"Control_5"	"L4"	0	282	483	310
4	4	8	"Control_6"	"P4"	-50	283	184	2
4	5	8	"Control_7"	"D8"	0	284	490	313
4	6	8	"Control_8"	"H8"	-50	285	212	64
4	7	8	"Control_9"	"L8"	-50	286	151	41
4	8	8	"Control_10"	"P8"	-50	287	87	7
4	9	8	"Control_11"	"D12"	-50	288	73	11
5	1	1	"GADPH"	"68Cyt_M7"	0	289	5107	4885
5	2	1	"abc_sbp_2"	"30Lip_A11"	0	290	4978	4766
5	3	1	"abc_sbp"	"29Lip_E11"	0	291	2986	2781
5	4	1	"spr0174"	"79Lip_I11"	0	292	1991	1805
5	5	1	"aliA"	"10Lip_M11"	0	293	2457	2271
5	6	1	"slrA"	"17Lip_A15"	0	294	3359	3152
5	7	1	"spr0747"	"37Lip_E15"	0	295	5826	5591
5	8	1	"Buffer"	"Normaliz_I15"	0	296	209	-50
5	9	1	"Buffer"	"Normaliz_M15"	0	297	225	-59
5	1	2	"slrA"	"17Lip_A15"	0	298	3244	3048
5	2	2	"spr0747"	"37Lip_E15"	0	299	4558	4374
5	3	2	"spxB"	"13Cyt_A3"	0	300	4297	4127
5	4	2	"clpP"	"66Cyt_E3"	0	301	4422	4273
5	5	2	"pavA"	"69Cyt_I3"	0	302	3270	3122
5	6	2	"eno"	"14Cyt_M3"	0	303	7921	7765
5	7	2	"PppA"	"70Cyt_A7"	0	304	5282	5110
5	8	2	"ply"	"11Cyt_E7"	0	305	10424	10266
5	9	2	"lytA"	"12Cyt_I7"	0	306	16173	15988
5	1	3	"eno"	"14Cyt_M3"	0	307	7565	7370
5	2	3	"PppA"	"70Cyt_A7"	0	308	4911	4604
5	3	3	"ply"	"11Cyt_E7"	0	309	9237	9057
5	4	3	"lytA"	"12Cyt_I7"	0	310	11532	11386
5	5	3	"GADPH"	"68Cyt_M7"	0	311	4000	3856
5	6	3	"abc_sbp_2"	"30Lip_A11"	0	312	3567	3421
5	7	3	"abc_sbp"	"29Lip_E11"	0	313	2158	2002
5	8	3	"spr0174"	"79Lip_I11"	0	314	1752	1606
5	9	3	"aliA"	"10Lip_M11"	0	315	2311	2134
5	1	4	"abc_sbp_2"	"30Lip_A11"	0	316	4272	4081
5	2	4	"abc_sbp"	"29Lip_E11"	0	317	3503	3221
5	3	4	"spr0174"	"79Lip_I11"	0	318	1594	1437
5	4	4	"aliA"	"10Lip_M11"	0	319	1986	1842
5	5	4	"slrA"	"17Lip_A15"	0	320	2510	2364
5	6	4	"spr0747"	"37Lip_E15"	0	321	3834	3652
5	7	4	"spxB"	"13Cyt_A3"	0	322	6656	6010
5	8	4	"clpP"	"66Cyt_E3"	0	323	4549	4386
5	9	4	"pavA"	"69Cyt_I3"	0	324	3654	3488
5	1	5	"spr0747"	"37Lip_E15"	0	325	3340	3152
5	2	5	"spxB"	"13Cyt_A3"	0	326	3824	3680
5	3	5	"clpP"	"66Cyt_E3"	0	327	3809	3672
5	4	5	"pavA"	"69Cyt_I3"	0	328	2866	2724
5	5	5	"eno"	"14Cyt_M3"	0	329	7095	6948
5	6	5	"PppA"	"70Cyt_A7"	0	330	4594	4432
5	7	5	"ply"	"11Cyt_E7"	0	331	5781	5586
5	8	5	"lytA"	"12Cyt_I7"	0	332	11445	11294
5	9	5	"GADPH"	"68Cyt_M7"	0	333	4576	4421
5	1	6	"PppA"	"70Cyt_A7"	0	334	4572	4389
5	2	6	"ply"	"11Cyt_E7"	0	335	7961	7821
5	3	6	"lytA"	"12Cyt_I7"	0	336	10309	10176
5	4	6	"GADPH"	"68Cyt_M7"	0	337	3599	3457
5	5	6	"abc_sbp_2"	"30Lip_A11"	0	338	3222	3077
5	6	6	"abc_sbp"	"29Lip_E11"	0	339	1938	1792
5	7	6	"spr0174"	"79Lip_I11"	0	340	1827	1667
5	8	6	"aliA"	"10Lip_M11"	0	341	1830	1680
5	9	6	"slrA"	"17Lip_A15"	0	342	3024	2868
5	1	7	"abc_sbp"	"29Lip_E11"	0	343	1724	1553
5	2	7	"spr0174"	"79Lip_I11"	0	344	1553	1411
5	3	7	"aliA"	"10Lip_M11"	0	345	1865	1733
5	4	7	"slrA"	"17Lip_A15"	0	346	2535	2390
5	5	7	"spr0747"	"37Lip_E15"	0	347	3187	3035
5	6	7	"spxB"	"13Cyt_A3"	0	348	2971	2822
5	7	7	"clpP"	"66Cyt_E3"	0	349	3511	3354
5	8	7	"pavA"	"69Cyt_I3"	0	350	2957	2817
5	9	7	"eno"	"14Cyt_M3"	0	351	7090	6930
5	1	8	"spxB"	"13Cyt_A3"	0	352	3466	3305
5	2	8	"clpP"	"66Cyt_E3"	0	353	3596	3440
5	3	8	"pavA"	"69Cyt_I3"	0	354	2777	2632
5	4	8	"eno"	"14Cyt_M3"	0	355	6697	6548
5	5	8	"PppA"	"70Cyt_A7"	0	356	4286	4127
5	6	8	"ply"	"11Cyt_E7"	0	357	7738	7583
5	7	8	"lytA"	"12Cyt_I7"	0	358	10785	10627
5	8	8	"GADPH"	"68Cyt_M7"	0	359	3768	3608
5	9	8	"abc_sbp_2"	"30Lip_A11"	0	360	4611	4435
6	1	1	"psaA"	"6Lip_N7"	0	361	4414	4252
6	2	1	"ABC_SBP"	"57Lip_B11"	0	362	6224	6092
6	3	1	"ABC_SBP"	"52Lip_F11"	0	363	2647	2529
6	4	1	"piuA"	"18Lip_J11"	0	364	1405	1298
6	5	1	"amiA"	"3Lip_N11"	0	365	1045	952
6	6	1	"msmE"	"78Lip_B15"	0	366	920	840
6	7	1	"MalX"	"22Lip_F15"	0	367	1099	1028
6	8	1	"Buffer"	"Normaliz_J15"	0	368	79	12
6	9	1	"Buffer"	"Normaliz_N15"	0	369	65	-2
6	1	2	"msmE"	"78Lip_B15"	0	370	3791	3647
6	2	2	"MalX"	"22Lip_F15"	0	371	4333	4213
6	3	2	"prsA_ppmA"	"16Lip_B3"	0	372	1778	1665
6	4	2	"lmb"	"33Lip_F3"	0	373	1975	1874
6	5	2	"piaA"	"15Lip_J3"	0	374	3474	3386
6	6	2	"phtA"	"55Lip_N3"	0	375	8512	8428
6	7	2	"glnH"	"28Lip_B7"	0	376	1148	1068
6	8	2	"pstS"	"80Lip_F7"	0	377	516	448
6	9	2	"aliB"	"1Lip_J7"	0	378	445	380
6	1	3	"phtA"	"55Lip_N3"	0	379	13070	12927
6	2	3	"glnH"	"28Lip_B7"	0	380	3119	2972
6	3	3	"pstS"	"80Lip_F7"	0	381	1484	1359
6	4	3	"aliB"	"1Lip_J7"	0	382	1125	1009
6	5	3	"psaA"	"6Lip_N7"	0	383	2236	2141
6	6	3	"ABC_SBP"	"57Lip_B11"	0	384	2890	2811
6	7	3	"ABC_SBP"	"52Lip_F11"	0	385	1022	948
6	8	3	"piuA"	"18Lip_J11"	0	386	545	475
6	9	3	"amiA"	"3Lip_N11"	0	387	501	435
6	1	4	"ABC_SBP"	"57Lip_B11"	0	388	8779	8632
6	2	4	"ABC_SBP"	"52Lip_F11"	0	389	1972	1742
6	3	4	"piuA"	"18Lip_J11"	0	390	1517	1406
6	4	4	"amiA"	"3Lip_N11"	0	391	1269	1159
6	5	4	"msmE"	"78Lip_B15"	0	392	1798	1700
6	6	4	"MalX"	"22Lip_F15"	0	393	1243	1151
6	7	4	"prsA_ppmA"	"16Lip_B3"	0	394	1063	964
6	8	4	"lmb"	"33Lip_F3"	0	395	1392	1319
6	9	4	"piaA"	"15Lip_J3"	0	396	2141	2074
6	1	5	"MalX"	"22Lip_F15"	0	397	5936	5795
6	2	5	"prsA_ppmA"	"16Lip_B3"	0	398	1808	1664
6	3	5	"lmb"	"33Lip_F3"	0	399	2067	1965
6	4	5	"piaA"	"15Lip_J3"	0	400	3527	3435
6	5	5	"phtA"	"55Lip_N3"	0	401	8098	8014
6	6	5	"glnH"	"28Lip_B7"	0	402	1283	1198
6	7	5	"pstS"	"80Lip_F7"	0	403	980	904
6	8	5	"aliB"	"1Lip_J7"	0	404	505	434
6	9	5	"psaA"	"6Lip_N7"	0	405	1323	1256
6	1	6	"glnH"	"28Lip_B7"	0	406	3517	3377
6	2	6	"pstS"	"80Lip_F7"	0	407	1398	1279
6	3	6	"aliB"	"1Lip_J7"	0	408	1168	1067
6	4	6	"psaA"	"6Lip_N7"	0	409	1983	1889
6	5	6	"ABC_SBP"	"57Lip_B11"	0	410	2304	2229
6	6	6	"ABC_SBP"	"52Lip_F11"	0	411	958	886
6	7	6	"piuA"	"18Lip_J11"	0	412	548	478
6	8	6	"amiA"	"3Lip_N11"	0	413	505	437
6	9	6	"msmE"	"78Lip_B15"	0	414	577	511
6	1	7	"ABC_SBP"	"52Lip_F11"	0	415	3012	2869
6	2	7	"piuA"	"18Lip_J11"	0	416	1639	1538
6	3	7	"amiA"	"3Lip_N11"	0	417	1305	1208
6	4	7	"msmE"	"78Lip_B15"	0	418	938	820
6	5	7	"MalX"	"22Lip_F15"	0	419	665	575
6	6	7	"prsA_ppmA"	"16Lip_B3"	0	420	529	461
6	7	7	"lmb"	"33Lip_F3"	0	421	770	706
6	8	7	"piaA"	"15Lip_J3"	0	422	1392	1331
6	9	7	"phtA"	"55Lip_N3"	0	423	4447	4385
6	1	8	"prsA_ppmA"	"16Lip_B3"	0	424	2659	2505
6	2	8	"lmb"	"33Lip_F3"	0	425	2637	2527
6	3	8	"piaA"	"15Lip_J3"	0	426	4088	3994
6	4	8	"phtA"	"55Lip_N3"	0	427	8409	8322
6	5	8	"glnH"	"28Lip_B7"	0	428	1191	1117
6	6	8	"pstS"	"80Lip_F7"	0	429	407	344
6	7	8	"aliB"	"1Lip_J7"	0	430	276	220
6	8	8	"psaA"	"6Lip_N7"	0	431	570	516
6	9	8	"ABC_SBP"	"57Lip_B11"	0	432	1277	1220
7	1	1	"cbpF"	"74N_term_wCS_O7"	0	433	17046	16856
7	2	1	"spr0693"	"34N_term_C11"	0	434	7530	7348
7	3	1	"ezrA"	"75N_term_G11"	0	435	2615	2436
7	4	1	"pepXP"	"72N_term_K11"	0	436	2864	2687
7	5	1	"phtD"	"44N_term_O11"	0	437	3665	3503
7	6	1	"phpA"	"27N_term_C15"	0	438	21974	21807
7	7	1	"srtA"	"64N_term_wCS_G15"	0	439	8556	8392
7	8	1	"Buffer"	"Normaliz_K15"	0	440	146	-6
7	9	1	"Buffer"	"Normaliz_O15"	0	441	156	2
7	1	2	"phpA"	"27N_term_C15"	0	442	25518	25335
7	2	2	"srtA"	"64N_term_wCS_G15"	0	443	2791	1101
7	3	2	"adcA"	"23Lip_C3"	0	444	2037	551
7	4	2	"sp_2093"	"76N_term_G3"	0	445	1269	512
7	5	2	"comB"	"54N_term_K3"	0	446	1349	1197
7	6	2	"pspA"	"4N_term_O3"	0	447	11086	9561
7	7	2	"pbpX"	"41N_term_C7"	0	448	6401	4893
7	8	2	"pbpA"	"9N_term_G7"	0	449	830	704
7	9	2	"spr0334"	"42Cyt_TMH_K7"	0	450	2794	2652
7	1	3	"pspA"	"4N_term_O3"	0	451	2748	2575
7	2	3	"pbpX"	"41N_term_C7"	0	452	2894	2094
7	3	3	"pbpA"	"9N_term_G7"	0	453	2220	1344
7	4	3	"spr0334"	"42Cyt_TMH_K7"	0	454	2089	1172
7	5	3	"cbpF"	"74N_term_wCS_O7"	0	455	1672	1522
7	6	3	"spr0693"	"34N_term_C11"	0	456	1957	870
7	7	3	"ezrA"	"75N_term_G11"	0	457	2096	674
7	8	3	"pepXP"	"72N_term_K11"	0	458	121	5
7	9	3	"phtD"	"44N_term_O11"	0	459	3769	3640
7	1	4	"spr0693"	"34N_term_C11"	0	460	2329	2159
7	2	4	"ezrA"	"75N_term_G11"	0	461	1757	1527
7	3	4	"pepXP"	"72N_term_K11"	0	462	2874	2731
7	4	4	"phtD"	"44N_term_O11"	0	463	2168	1997
7	5	4	"phpA"	"27N_term_C15"	0	464	18419	16795
7	6	4	"srtA"	"64N_term_wCS_G15"	0	465	2484	299
7	7	4	"adcA"	"23Lip_C3"	0	466	1718	1478
7	8	4	"sp_2093"	"76N_term_G3"	0	467	1189	1065
7	9	4	"comB"	"54N_term_K3"	0	468	1474	1342
7	1	5	"srtA"	"64N_term_wCS_G15"	0	469	2428	2256
7	2	5	"adcA"	"23Lip_C3"	0	470	2126	1721
7	3	5	"sp_2093"	"76N_term_G3"	0	471	1136	976
7	4	5	"comB"	"54N_term_K3"	0	472	1179	974
7	5	5	"pspA"	"4N_term_O3"	0	473	12049	10501
7	6	5	"pbpX"	"41N_term_C7"	0	474	6564	4812
7	7	5	"pbpA"	"9N_term_G7"	0	475	1087	933
7	8	5	"spr0334"	"42Cyt_TMH_K7"	0	476	2142	2006
7	9	5	"cbpF"	"74N_term_wCS_O7"	0	477	1991	1852
7	1	6	"pbpX"	"41N_term_C7"	0	478	3158	2974
7	2	6	"pbpA"	"9N_term_G7"	0	479	1279	457
7	3	6	"spr0334"	"42Cyt_TMH_K7"	0	480	2106	1921
7	4	6	"cbpF"	"74N_term_wCS_O7"	0	481	1517	1184
7	5	6	"spr0693"	"34N_term_C11"	0	482	1587	1317
7	6	6	"ezrA"	"75N_term_G11"	0	483	1998	1781
7	7	6	"pepXP"	"72N_term_K11"	0	484	2783	2632
7	8	6	"phtD"	"44N_term_O11"	0	485	3395	3256
7	9	6	"phpA"	"27N_term_C15"	0	486	26148	26010
7	1	7	"ezrA"	"75N_term_G11"	0	487	2386	2208
7	2	7	"pepXP"	"72N_term_K11"	0	488	2744	2563
7	3	7	"phtD"	"44N_term_O11"	0	489	2580	2407
7	4	7	"phpA"	"27N_term_C15"	0	490	21151	20646
7	5	7	"srtA"	"64N_term_wCS_G15"	0	491	2568	1939
7	6	7	"adcA"	"23Lip_C3"	0	492	1828	1480
7	7	7	"sp_2093"	"76N_term_G3"	0	493	1159	996
7	8	7	"comB"	"54N_term_K3"	0	494	1206	1047
7	9	7	"pspA"	"4N_term_O3"	0	495	9636	9508
7	1	8	"adcA"	"23Lip_C3"	0	496	2109	1927
7	2	8	"sp_2093"	"76N_term_G3"	0	497	1564	1398
7	3	8	"comB"	"54N_term_K3"	0	498	4024	3867
7	4	8	"pspA"	"4N_term_O3"	0	499	11612	11443
7	5	8	"pbpX"	"41N_term_C7"	0	500	3065	2892
7	6	8	"pbpA"	"9N_term_G7"	0	501	1982	1814
7	7	8	"spr0334"	"42Cyt_TMH_K7"	0	502	2249	2084
7	8	8	"cbpF"	"74N_term_wCS_O7"	0	503	1945	1790
7	9	8	"spr0693"	"34N_term_C11"	0	504	2463	2318
8	1	1	"pbp1b"	"47Cyt_TMH_P7"	-50	505	2656	2464
8	2	1	"pcpA"	"62N_term_wCS_D11"	-50	506	1378	1221
8	3	1	"sphtra"	"8N_term_H11"	-50	507	793	673
8	4	1	"cps4C"	"97Mult_L11"	-50	508	381	299
8	5	1	"rrgB"	"95Mult_P11"	-50	509	184	124
8	6	1	"TMP"	"96Mult_D15"	-50	510	148	91
8	7	1	"LambdaSa04"	"94Mult_H15"	-50	511	198	140
8	8	1	"Buffer"	"Normaliz_L15"	-50	512	126	67
8	9	1	"Buffer"	"Normaliz_P15"	-50	513	63	-6
8	1	2	"TMP"	"96Mult_D15"	0	514	2568	2383
8	2	2	"LambdaSa04"	"94Mult_H15"	-50	515	971	460
8	3	2	"potD"	"65N_term_D3"	-50	516	924	422
8	4	2	"pgdA"	"40N_term_H3"	-50	517	516	213
8	5	2	"spr1370"	"38Cyt_TMH_L3"	-50	518	220	88
8	6	2	"spr1418"	"82N_term_P3"	-50	519	172	62
8	7	2	"stkP"	"67Cyt_TMH_D7"	-50	520	179	53
8	8	2	"spr1584"	"83N_term_H7"	-50	521	209	105
8	9	2	"pbp2A"	"53N_term_L7"	0	522	477	405
8	1	3	"spr1418"	"82N_term_P3"	0	523	2436	2260
8	2	3	"stkP"	"67Cyt_TMH_D7"	-50	524	1154	371
8	3	3	"spr1584"	"83N_term_H7"	-50	525	631	25
8	4	3	"pbp2A"	"53N_term_L7"	-50	526	381	100
8	5	3	"pbp1b"	"47Cyt_TMH_P7"	-50	527	200	99
8	6	3	"pcpA"	"62N_term_wCS_D11"	-50	528	130	34
8	7	3	"sphtra"	"8N_term_H11"	-50	529	132	-1
8	8	3	"cps4C"	"97Mult_L11"	-50	530	137	-23
8	9	3	"rrgB"	"95Mult_P11"	-50	531	369	211
8	1	4	"pcpA"	"62N_term_wCS_D11"	-50	532	1261	1080
8	2	4	"sphtra"	"8N_term_H11"	-50	533	838	66
8	3	4	"cps4C"	"97Mult_L11"	-50	534	467	88
8	4	4	"rrgB"	"95Mult_P11"	-50	535	273	189
8	5	4	"TMP"	"96Mult_D15"	-50	536	174	99
8	6	4	"LambdaSa04"	"94Mult_H15"	-50	537	118	8
8	7	4	"potD"	"65N_term_D3"	-50	538	175	40
8	8	4	"pgdA"	"40N_term_H3"	-50	539	183	9
8	9	4	"spr1370"	"38Cyt_TMH_L3"	-50	540	286	105
8	1	5	"LambdaSa04"	"94Mult_H15"	-50	541	1095	933
8	2	5	"potD"	"65N_term_D3"	-50	542	840	362
8	3	5	"pgdA"	"40N_term_H3"	-50	543	516	163
8	4	5	"spr1370"	"38Cyt_TMH_L3"	-50	544	48	-65
8	5	5	"spr1418"	"82N_term_P3"	-50	545	174	84
8	6	5	"stkP"	"67Cyt_TMH_D7"	-50	546	115	1
8	7	5	"spr1584"	"83N_term_H7"	-50	547	143	13
8	8	5	"pbp2A"	"53N_term_L7"	-50	548	160	2
8	9	5	"pbp1b"	"47Cyt_TMH_P7"	0	549	535	346
8	1	6	"stkP"	"67Cyt_TMH_D7"	0	550	1316	1167
8	2	6	"spr1584"	"83N_term_H7"	-50	551	830	245
8	3	6	"pbp2A"	"53N_term_L7"	-50	552	425	67
8	4	6	"pbp1b"	"47Cyt_TMH_P7"	-50	553	281	168
8	5	6	"pcpA"	"62N_term_wCS_D11"	-50	554	134	48
8	6	6	"sphtra"	"8N_term_H11"	-50	555	109	-1
8	7	6	"cps4C"	"97Mult_L11"	-50	556	105	-8
8	8	6	"rrgB"	"95Mult_P11"	-50	557	113	20
8	9	6	"TMP"	"96Mult_D15"	-50	558	206	112
8	1	7	"sphtra"	"8N_term_H11"	-50	559	784	651
8	2	7	"cps4C"	"97Mult_L11"	-50	560	494	125
8	3	7	"rrgB"	"95Mult_P11"	-50	561	265	98
8	4	7	"TMP"	"96Mult_D15"	-50	562	276	162
8	5	7	"LambdaSa04"	"94Mult_H15"	-50	563	208	103
8	6	7	"potD"	"65N_term_D3"	-50	564	215	78
8	7	7	"pgdA"	"40N_term_H3"	-50	565	190	22
8	8	7	"spr1370"	"38Cyt_TMH_L3"	-50	566	146	37
8	9	7	"spr1418"	"82N_term_P3"	-50	567	145	52
8	1	8	"potD"	"65N_term_D3"	0	568	1417	1288
8	2	8	"pgdA"	"40N_term_H3"	-50	569	866	523
8	3	8	"spr1370"	"38Cyt_TMH_L3"	0	570	624	342
8	4	8	"spr1418"	"82N_term_P3"	0	571	482	343
8	5	8	"stkP"	"67Cyt_TMH_D7"	-50	572	290	211
8	6	8	"spr1584"	"83N_term_H7"	-50	573	253	155
8	7	8	"pbp2A"	"53N_term_L7"	-50	574	192	128
8	8	8	"pbp1b"	"47Cyt_TMH_P7"	-50	575	125	69
8	9	8	"pcpA"	"62N_term_wCS_D11"	0	576	144	77
