# Supplementary material for: Data in support of proteomic analysis of pneumococcal pediatric clinical isolates to construct a protein array
Source: Data Brief. 2016 Feb 5;6:917–22. doi: 10.1016/j.dib.2016.01.057 (PMC4758182; doi:10.1016/j.dib.2016.01.057)
Supplement: Supplementary file 4 — Supplementary material [file mmc4.zip › Protein array raw data/IgG/P1_S31_IgG-Cy3.txt]

ATF	1.0
31	9    
"Type=GenePix Export 3"
"DateTime=2014/01/23 14:24:35"
"Settings=C:\Documents and Settings\Usuario\Escritorio\Datos Usuarios\Alfonso\Escaneado_23-1-14\Suero 31\S31_IgG-Cy3.gps"
"GalFile=C:\Documents and Settings\Usuario\Escritorio\Datos Usuarios\Alfonso\Gals\Gal_Alfonso.2.gal"
"PixelSize=5"
"Wavelengths=n/a	532"
"ImageFiles=n/a	C:\Documents and Settings\Usuario\Escritorio\Datos Usuarios\Alfonso\Escaneado_23-1-14\Suero 31\S31_IgG-Cy3.tif 1"
"NormalizationMethod=None"
"NormalizationFactors=n/a	1"
"JpegImage="
"StdDev=Type 1"
"RatioFormulations=W1/W2 (/532)"
"Barcode="
"BackgroundSubtraction=LocalFeature"
"ImageOrigin=0, 0"
"JpegOrigin=3355, 19425"
"Creator=GenePix Pro 4.1.1.4"
"Scanner=GenePix 4000B [92870]"
"FocusPosition=0"
"Temperature=29.99"
"LinesAveraged=1"
"Comment="
"PMTGain=n/a	400"
"ScanPower=n/a	100"
"LaserPower=n/a	3.61"
"LaserOnTime=n/a	42129"
"Filters=n/a	"
"ScanRegion=544,3830,3880,5485"
"Supplier=BioRobotics"
"ArrayerSoftwareName=TAS Application Suite (MicroGrid II)"
"ArrayerSoftwareVersion=2.2.2.5"
"Block"	"Column"	"Row"	"Name"	"ID"	"Flags"	"Index"	"F532 Median"	"F532 Median - B532"
1	1	1	"ABC_N/P"	"90Mult_M8"	-50	1	68	14
1	2	1	"spr1221"	"99Mult_A12"	0	2	73	17
1	3	1	"spr1403"	"91Mult_E12"	-50	3	69	13
1	4	1	"spr1496"	"92Mult_I12"	-50	4	61	6
1	5	1	"ABC_NP"	"100Mult_M12"	-50	5	67	12
1	6	1	"SP_0462"	"77CellW_A16"	-50	6	63	6
1	7	1	"SP_0464"	"81CellW_E16"	-50	7	72	7
1	8	1	"Buffer"	"Normaliz_I16"	-50	8	100	5
1	9	1	"Buffer"	"Normaliz_M16"	0	9	138	6
1	1	2	"SP_0462"	"77CellW_A16"	-50	10	75	18
1	2	2	"SP_0464"	"81CellW_E16"	-50	11	75	11
1	3	2	"fstH"	"84Mult_A4"	0	12	108	46
1	4	2	"comA"	"85Mult_E4"	-50	13	65	7
1	5	2	"zmpB"	"86Mult_I4"	-50	14	73	13
1	6	2	"spr0601"	"98Mult_M4"	-50	15	77	8
1	7	2	"celB"	"87Mult_A8"	-50	16	100	10
1	8	2	"iga"	"88Mult_E8"	0	17	179	44
1	9	2	"glnP"	"89Mult_I8"	0	18	165	11
1	1	3	"spr0601"	"98Mult_M4"	0	19	136	71
1	2	3	"celB"	"87Mult_A8"	-50	20	90	17
1	3	3	"iga"	"88Mult_E8"	0	21	100	34
1	4	3	"glnP"	"89Mult_I8"	-50	22	64	2
1	5	3	"ABC_N/P"	"90Mult_M8"	-50	23	75	13
1	6	3	"spr1221"	"99Mult_A12"	-50	24	77	6
1	7	3	"spr1403"	"91Mult_E12"	-50	25	119	3
1	8	3	"spr1496"	"92Mult_I12"	0	26	178	16
1	9	3	"ABC_NP"	"100Mult_M12"	0	27	244	76
1	1	4	"spr1221"	"99Mult_A12"	0	28	141	76
1	2	4	"spr1403"	"91Mult_E12"	0	29	94	22
1	3	4	"spr1496"	"92Mult_I12"	-50	30	81	15
1	4	4	"ABC_NP"	"100Mult_M12"	0	31	160	90
1	5	4	"SP_0462"	"77CellW_A16"	0	32	107	37
1	6	4	"SP_0464"	"81CellW_E16"	-50	33	84	6
1	7	4	"fstH"	"84Mult_A4"	0	34	238	86
1	8	4	"comA"	"85Mult_E4"	0	35	236	53
1	9	4	"zmpB"	"86Mult_I4"	0	36	366	186
1	1	5	"SP_0464"	"81CellW_E16"	0	37	189	123
1	2	5	"fstH"	"84Mult_A4"	0	38	452	378
1	3	5	"comA"	"85Mult_E4"	0	39	138	67
1	4	5	"zmpB"	"86Mult_I4"	0	40	136	55
1	5	5	"spr0601"	"98Mult_M4"	0	41	169	77
1	6	5	"celB"	"87Mult_A8"	-50	42	113	5
1	7	5	"iga"	"88Mult_E8"	0	43	210	49
1	8	5	"glnP"	"89Mult_I8"	0	44	199	17
1	9	5	"ABC_N/P"	"90Mult_M8"	0	45	222	43
1	1	6	"celB"	"87Mult_A8"	0	46	144	74
1	2	6	"iga"	"88Mult_E8"	0	47	400	319
1	3	6	"glnP"	"89Mult_I8"	0	48	90	15
1	4	6	"ABC_N/P"	"90Mult_M8"	0	49	100	25
1	5	6	"spr1221"	"99Mult_A12"	0	50	152	69
1	6	6	"spr1403"	"91Mult_E12"	0	51	161	31
1	7	6	"spr1496"	"92Mult_I12"	0	52	182	12
1	8	6	"ABC_NP"	"100Mult_M12"	0	53	278	87
1	9	6	"SP_0462"	"77CellW_A16"	0	54	335	151
1	1	7	"spr1403"	"91Mult_E12"	0	55	164	85
1	2	7	"spr1496"	"92Mult_I12"	0	56	100	12
1	3	7	"ABC_NP"	"100Mult_M12"	0	57	280	198
1	4	7	"SP_0462"	"77CellW_A16"	0	58	184	101
1	5	7	"SP_0464"	"81CellW_E16"	0	59	127	26
1	6	7	"fstH"	"84Mult_A4"	0	60	382	228
1	7	7	"comA"	"85Mult_E4"	0	61	263	58
1	8	7	"zmpB"	"86Mult_I4"	0	62	368	149
1	9	7	"spr0601"	"98Mult_M4"	0	63	507	297
1	1	8	"fstH"	"84Mult_A4"	0	64	982	894
1	2	8	"comA"	"85Mult_E4"	0	65	280	194
1	3	8	"zmpB"	"86Mult_I4"	0	66	278	198
1	4	8	"spr0601"	"98Mult_M4"	0	67	265	183
1	5	8	"celB"	"87Mult_A8"	0	68	116	18
1	6	8	"iga"	"88Mult_E8"	0	69	317	174
1	7	8	"glnP"	"89Mult_I8"	0	70	207	19
1	8	8	"ABC_N/P"	"90Mult_M8"	0	71	215	31
1	9	8	"spr1221"	"99Mult_A12"	0	72	350	170
2	1	1	"lytB"	"31CellW_N8"	0	73	2675	2538
2	2	1	"prtA"	"20CellW_B12"	0	74	4263	4113
2	3	1	"bgaA"	"43CellW_F12"	0	75	2477	2327
2	4	1	"nanA"	"46CellW_J12"	0	76	613	470
2	5	1	"spr1652/pfbA"	"25CellW_N12"	0	77	2283	2147
2	6	1	"nisP"	"39CellW_B16"	0	78	312	181
2	7	1	"spr1906"	"73CellW_F16"	0	79	677	555
2	8	1	"Buffer"	"Normaliz_J16"	0	80	124	14
2	9	1	"Buffer"	"Normaliz_N16"	0	81	110	14
2	1	2	"nisP"	"39CellW_B16"	0	82	2983	2831
2	2	2	"spr1906"	"73CellW_F16"	0	83	1802	1584
2	3	2	"psrP"	"71CellW_B4"	0	84	2024	1822
2	4	2	"pblB_nt"	"48CellW_F4"	0	85	1550	1345
2	5	2	"pblB_ct"	"49CellW_J4"	0	86	2498	2279
2	6	2	"spr0075/pfbB"	"24CellW_N4"	0	87	1525	1268
2	7	2	"pulA"	"19CellW_B8"	0	88	1326	1032
2	8	2	"hysA"	"51CellW_F8"	0	89	2538	2387
2	9	2	"spr0328"	"26CellW_J8"	0	90	1522	1407
2	1	3	"spr0075/pfbB"	"24CellW_N4"	0	91	2303	2155
2	2	3	"pulA"	"19CellW_B8"	0	92	1852	1674
2	3	3	"hysA"	"51CellW_F8"	0	93	3273	3123
2	4	3	"spr0328"	"26CellW_J8"	0	94	2560	2410
2	5	3	"lytB"	"31CellW_N8"	0	95	2108	1956
2	6	3	"prtA"	"20CellW_B12"	0	96	2784	2619
2	7	3	"bgaA"	"43CellW_F12"	0	97	2810	2623
2	8	3	"nanA"	"46CellW_J12"	0	98	2519	2355
2	9	3	"spr1652/pfbA"	"25CellW_N12"	0	99	1821	1689
2	1	4	"prtA"	"20CellW_B12"	0	100	844	711
2	2	4	"bgaA"	"43CellW_F12"	-50	101	1998	1826
2	3	4	"nanA"	"46CellW_J12"	-50	102	1682	1519
2	4	4	"spr1652/pfbA"	"25CellW_N12"	0	103	2442	2276
2	5	4	"nisP"	"39CellW_B16"	0	104	944	779
2	6	4	"spr1906"	"73CellW_F16"	0	105	979	807
2	7	4	"psrP"	"71CellW_B4"	0	106	2245	2049
2	8	4	"pblB_nt"	"48CellW_F4"	0	107	1617	1440
2	9	4	"pblB_ct"	"49CellW_J4"	0	108	2237	2094
2	1	5	"spr1906"	"73CellW_F16"	0	109	941	813
2	2	5	"psrP"	"71CellW_B4"	0	110	1413	1241
2	3	5	"pblB_nt"	"48CellW_F4"	0	111	1040	874
2	4	5	"pblB_ct"	"49CellW_J4"	0	112	2341	1822
2	5	5	"spr0075/pfbB"	"24CellW_N4"	0	113	1676	1209
2	6	5	"pulA"	"19CellW_B8"	0	114	1744	1509
2	7	5	"hysA"	"51CellW_F8"	0	115	2271	2058
2	8	5	"spr0328"	"26CellW_J8"	0	116	2202	2015
2	9	5	"lytB"	"31CellW_N8"	0	117	1737	1589
2	1	6	"pulA"	"19CellW_B8"	0	118	1357	1237
2	2	6	"hysA"	"51CellW_F8"	0	119	3011	2869
2	3	6	"spr0328"	"26CellW_J8"	0	120	2302	2155
2	4	6	"lytB"	"31CellW_N8"	0	121	1577	1410
2	5	6	"prtA"	"20CellW_B12"	0	122	3815	3633
2	6	6	"bgaA"	"43CellW_F12"	0	123	2978	2778
2	7	6	"nanA"	"46CellW_J12"	0	124	4109	3895
2	8	6	"spr1652/pfbA"	"25CellW_N12"	0	125	3411	3210
2	9	6	"nisP"	"39CellW_B16"	0	126	2835	2677
2	1	7	"bgaA"	"43CellW_F12"	0	127	2767	2639
2	2	7	"nanA"	"46CellW_J12"	0	128	2858	2701
2	3	7	"spr1652/pfbA"	"25CellW_N12"	0	129	2364	2198
2	4	7	"nisP"	"39CellW_B16"	0	130	3425	3229
2	5	7	"spr1906"	"73CellW_F16"	0	131	1640	1417
2	6	7	"psrP"	"71CellW_B4"	0	132	2778	2536
2	7	7	"pblB_nt"	"48CellW_F4"	0	133	1369	1145
2	8	7	"pblB_ct"	"49CellW_J4"	0	134	3445	3238
2	9	7	"spr0075/pfbB"	"24CellW_N4"	0	135	2262	2085
2	1	8	"psrP"	"71CellW_B4"	0	136	2012	1867
2	2	8	"pblB_nt"	"48CellW_F4"	0	137	1114	947
2	3	8	"pblB_ct"	"49CellW_J4"	0	138	3514	3339
2	4	8	"spr0075/pfbB"	"24CellW_N4"	0	139	2601	2379
2	5	8	"pulA"	"19CellW_B8"	0	140	2607	2397
2	6	8	"hysA"	"51CellW_F8"	0	141	4744	4561
2	7	8	"spr0328"	"26CellW_J8"	0	142	4719	4557
2	8	8	"lytB"	"31CellW_N8"	0	143	3093	2912
2	9	8	"prtA"	"20CellW_B12"	0	144	6375	6198
3	1	1	"nanB"	"58Secret_O8"	0	145	3086	2950
3	2	1	"spr1875"	"7Secret_C12"	0	146	3956	3802
3	3	1	"galU"	"21Secret_G12"	0	147	3992	3820
3	4	1	"cbpA"	"5Secret_K12"	0	148	2777	2597
3	5	1	"gsp_781"	"2Secret_O12"	0	149	3242	3050
3	6	1	"Control_1"	"C16"	0	150	8356	8139
3	7	1	"Control_2"	"G16"	0	151	270	48
3	8	1	"Buffer"	"Normaliz_K16"	-50	152	222	8
3	9	1	"Buffer"	"Normaliz_O16"	-50	153	218	4
3	1	2	"Control_1"	"C16"	0	154	6440	6282
3	2	2	"Control_2"	"G16"	-50	155	201	22
3	3	2	"bloodAB"	"59Secret_C4"	0	156	3791	3595
3	4	2	"strH"	"32Secret_G4"	0	157	2384	2178
3	5	2	"lysM"	"50Secret_K4"	0	158	3655	3442
3	6	2	"lytB"	"63Secret_O4"	0	159	2279	2053
3	7	2	"phtE"	"45Secret_C8"	0	160	3740	3511
3	8	2	"spr0931"	"36Secret_G8"	0	161	4378	4149
3	9	2	"lytC"	"56Secret_K8"	0	162	4038	3808
3	1	3	"lytB"	"63Secret_O4"	0	163	2390	2217
3	2	3	"phtE"	"45Secret_C8"	0	164	4131	3934
3	3	3	"spr0931"	"36Secret_G8"	0	165	4894	4679
3	4	3	"lytC"	"56Secret_K8"	0	166	4526	4305
3	5	3	"nanB"	"58Secret_O8"	0	167	7348	7115
3	6	3	"spr1875"	"7Secret_C12"	0	168	7247	7003
3	7	3	"galU"	"21Secret_G12"	0	169	5786	5546
3	8	3	"cbpA"	"5Secret_K12"	0	170	3813	3577
3	9	3	"gsp_781"	"2Secret_O12"	0	171	4662	4420
3	1	4	"spr1875"	"7Secret_C12"	0	172	7442	7253
3	2	4	"galU"	"21Secret_G12"	0	173	6547	6329
3	3	4	"cbpA"	"5Secret_K12"	0	174	4470	4236
3	4	4	"gsp_781"	"2Secret_O12"	0	175	5410	5172
3	5	4	"Control_1"	"C16"	0	176	16104	15844
3	6	4	"Control_2"	"G16"	0	177	338	71
3	7	4	"bloodAB"	"59Secret_C4"	0	178	4694	4444
3	8	4	"strH"	"32Secret_G4"	0	179	3024	2781
3	9	4	"lysM"	"50Secret_K4"	0	180	5102	4858
3	1	5	"Control_2"	"G16"	0	181	319	107
3	2	5	"bloodAB"	"59Secret_C4"	0	182	6451	6224
3	3	5	"strH"	"32Secret_G4"	0	183	3829	3590
3	4	5	"lysM"	"50Secret_K4"	0	184	5701	5457
3	5	5	"lytB"	"63Secret_O4"	0	185	3400	3146
3	6	5	"phtE"	"45Secret_C8"	0	186	5328	5076
3	7	5	"spr0931"	"36Secret_G8"	0	187	5912	5661
3	8	5	"lytC"	"56Secret_K8"	0	188	5621	5369
3	9	5	"nanB"	"58Secret_O8"	0	189	8924	8674
3	1	6	"phtE"	"45Secret_C8"	0	190	6746	6522
3	2	6	"spr0931"	"36Secret_G8"	0	191	7494	7258
3	3	6	"lytC"	"56Secret_K8"	0	192	6768	6526
3	4	6	"nanB"	"58Secret_O8"	0	193	10330	10081
3	5	6	"spr1875"	"7Secret_C12"	0	194	10308	10056
3	6	6	"galU"	"21Secret_G12"	0	195	7742	7490
3	7	6	"cbpA"	"5Secret_K12"	0	196	5260	5003
3	8	6	"gsp_781"	"2Secret_O12"	0	197	6765	6506
3	9	6	"Control_1"	"C16"	0	198	18405	18144
3	1	7	"galU"	"21Secret_G12"	0	199	9797	9562
3	2	7	"cbpA"	"5Secret_K12"	0	200	5615	5381
3	3	7	"gsp_781"	"2Secret_O12"	0	201	6158	5922
3	4	7	"Control_1"	"C16"	0	202	20049	19790
3	5	7	"Control_2"	"G16"	0	203	365	108
3	6	7	"bloodAB"	"59Secret_C4"	0	204	6666	6415
3	7	7	"strH"	"32Secret_G4"	0	205	3967	3712
3	8	7	"lysM"	"50Secret_K4"	0	206	6116	5862
3	9	7	"lytB"	"63Secret_O4"	0	207	3798	3548
3	1	8	"bloodAB"	"59Secret_C4"	0	208	8081	7855
3	2	8	"strH"	"32Secret_G4"	0	209	4421	4202
3	3	8	"lysM"	"50Secret_K4"	0	210	5924	5700
3	4	8	"lytB"	"63Secret_O4"	0	211	3715	3480
3	5	8	"phtE"	"45Secret_C8"	0	212	6015	5779
3	6	8	"spr0931"	"36Secret_G8"	0	213	6762	6526
3	7	8	"lytC"	"56Secret_K8"	0	214	6010	5773
3	8	8	"nanB"	"58Secret_O8"	0	215	9489	9249
3	9	8	"spr1875"	"7Secret_C12"	0	216	9799	9563
4	1	1	"Control_10"	"P8"	-50	217	60	-3
4	2	1	"Control_11"	"D12"	-50	218	59	5
4	3	1	"Control_12"	"H12"	-50	219	53	1
4	4	1	"Buffer"	"Normaliz_L12"	-50	220	52	0
4	5	1	"Buffer"	"Normaliz_P12"	-50	221	54	-1
4	6	1	"Control+"	"Rango0.2_D16"	0	222	1262	1202
4	7	1	"Control+"	"Rango0.1_H16"	-50	223	58	2
4	8	1	"Buffer"	"Normaliz_L16"	-50	224	55	1
4	9	1	"Buffer"	"Normaliz_P16"	-50	225	52	1
4	1	2	"Control+"	"Rango0.2_D16"	0	226	3267	3180
4	2	2	"Control+"	"Rango0.1_H16"	-50	227	58	1
4	3	2	"Control_3"	"D4"	-50	228	53	0
4	4	2	"Control_4"	"H4"	-50	229	55	1
4	5	2	"Control_5"	"L4"	-50	230	56	-2
4	6	2	"Control_6"	"P4"	-50	231	62	-7
4	7	2	"Control_7"	"D8"	-50	232	75	7
4	8	2	"Control_8"	"H8"	-50	233	58	-2
4	9	2	"Control_9"	"L8"	-50	234	54	1
4	1	3	"Control_6"	"P4"	-50	235	83	-8
4	2	3	"Control_7"	"D8"	-50	236	73	7
4	3	3	"Control_8"	"H8"	-50	237	56	-1
4	4	3	"Control_9"	"L8"	-50	238	57	1
4	5	3	"Control_10"	"P8"	-50	239	58	-2
4	6	3	"Control_11"	"D12"	0	240	147	82
4	7	3	"Control_12"	"H12"	-50	241	73	5
4	8	3	"Buffer"	"Normaliz_L12"	-50	242	65	2
4	9	3	"Buffer"	"Normaliz_P12"	-50	243	56	0
4	1	4	"Control_11"	"D12"	0	244	243	146
4	2	4	"Control_12"	"H12"	-50	245	75	1
4	3	4	"Buffer"	"Normaliz_L12"	-50	246	62	1
4	4	4	"Buffer"	"Normaliz_P12"	-50	247	57	-3
4	5	4	"Control+"	"Rango0.2_D16"	0	248	1651	1590
4	6	4	"Control+"	"Rango0.1_H16"	0	249	2790	2725
4	7	4	"Control_3"	"D4"	-50	250	64	-3
4	8	4	"Control_4"	"H4"	-50	251	64	-1
4	9	4	"Control_5"	"L4"	-50	252	61	2
4	1	5	"Control+"	"Rango0.1_H16"	0	253	8126	8020
4	2	5	"Control_3"	"D4"	-50	254	72	-5
4	3	5	"Control_4"	"H4"	-50	255	65	-1
4	4	5	"Control_5"	"L4"	-50	256	61	-3
4	5	5	"Control_6"	"P4"	-50	257	67	1
4	6	5	"Control_7"	"D8"	0	258	174	107
4	7	5	"Control_8"	"H8"	-50	259	67	-1
4	8	5	"Control_9"	"L8"	-50	260	67	0
4	9	5	"Control_10"	"P8"	-50	261	65	3
4	1	6	"Control_7"	"D8"	0	262	479	372
4	2	6	"Control_8"	"H8"	-50	263	84	-3
4	3	6	"Control_9"	"L8"	-50	264	71	-4
4	4	6	"Control_10"	"P8"	-50	265	66	-5
4	5	6	"Control_11"	"D12"	0	266	139	69
4	6	6	"Control_12"	"H12"	-50	267	74	4
4	7	6	"Buffer"	"Normaliz_L12"	-50	268	67	0
4	8	6	"Buffer"	"Normaliz_P12"	-50	269	69	1
4	9	6	"Control+"	"Rango0.2_D16"	0	270	2873	2809
4	1	7	"Control_12"	"H12"	-50	271	97	-3
4	2	7	"Buffer"	"Normaliz_L12"	-50	272	89	0
4	3	7	"Buffer"	"Normaliz_P12"	-50	273	81	-9
4	4	7	"Control+"	"Rango0.2_D16"	0	274	4491	4401
4	5	7	"Control+"	"Rango0.1_H16"	-50	275	80	7
4	6	7	"Control_3"	"D4"	-50	276	69	-2
4	7	7	"Control_4"	"H4"	-50	277	70	0
4	8	7	"Control_5"	"L4"	-50	278	70	1
4	9	7	"Control_6"	"P4"	-50	279	64	-2
4	1	8	"Control_3"	"D4"	-50	280	96	-1
4	2	8	"Control_4"	"H4"	-50	281	96	-1
4	3	8	"Control_5"	"L4"	-50	282	88	-10
4	4	8	"Control_6"	"P4"	-50	283	79	-8
4	5	8	"Control_7"	"D8"	0	284	229	152
4	6	8	"Control_8"	"H8"	-50	285	75	0
4	7	8	"Control_9"	"L8"	-50	286	73	-1
4	8	8	"Control_10"	"P8"	-50	287	73	1
4	9	8	"Control_11"	"D12"	0	288	150	82
5	1	1	"GADPH"	"68Cyt_M7"	0	289	3961	3853
5	2	1	"abc_sbp_2"	"30Lip_A11"	0	290	4177	4048
5	3	1	"abc_sbp"	"29Lip_E11"	0	291	2623	2495
5	4	1	"spr0174"	"79Lip_I11"	0	292	2284	2159
5	5	1	"aliA"	"10Lip_M11"	0	293	3525	3406
5	6	1	"slrA"	"17Lip_A15"	0	294	3400	3288
5	7	1	"spr0747"	"37Lip_E15"	0	295	2344	2224
5	8	1	"Buffer"	"Normaliz_I15"	-50	296	166	5
5	9	1	"Buffer"	"Normaliz_M15"	-50	297	224	16
5	1	2	"slrA"	"17Lip_A15"	0	298	3046	2945
5	2	2	"spr0747"	"37Lip_E15"	0	299	2448	2323
5	3	2	"spxB"	"13Cyt_A3"	0	300	5910	5781
5	4	2	"clpP"	"66Cyt_E3"	0	301	4354	4221
5	5	2	"pavA"	"69Cyt_I3"	0	302	3446	3318
5	6	2	"eno"	"14Cyt_M3"	0	303	10242	10123
5	7	2	"PppA"	"70Cyt_A7"	0	304	4023	3896
5	8	2	"ply"	"11Cyt_E7"	0	305	16724	16536
5	9	2	"lytA"	"12Cyt_I7"	0	306	15963	15747
5	1	3	"eno"	"14Cyt_M3"	0	307	5945	5842
5	2	3	"PppA"	"70Cyt_A7"	0	308	3791	3669
5	3	3	"ply"	"11Cyt_E7"	0	309	13090	12965
5	4	3	"lytA"	"12Cyt_I7"	0	310	11303	11174
5	5	3	"GADPH"	"68Cyt_M7"	0	311	4601	4477
5	6	3	"abc_sbp_2"	"30Lip_A11"	0	312	3161	3044
5	7	3	"abc_sbp"	"29Lip_E11"	0	313	1726	1605
5	8	3	"spr0174"	"79Lip_I11"	0	314	1427	1236
5	9	3	"aliA"	"10Lip_M11"	0	315	4142	3917
5	1	4	"abc_sbp_2"	"30Lip_A11"	0	316	2840	2746
5	2	4	"abc_sbp"	"29Lip_E11"	0	317	1544	1425
5	3	4	"spr0174"	"79Lip_I11"	0	318	1720	1596
5	4	4	"aliA"	"10Lip_M11"	0	319	3408	3278
5	5	4	"slrA"	"17Lip_A15"	0	320	3549	3419
5	6	4	"spr0747"	"37Lip_E15"	0	321	2335	2208
5	7	4	"spxB"	"13Cyt_A3"	0	322	5429	5293
5	8	4	"clpP"	"66Cyt_E3"	0	323	4085	3897
5	9	4	"pavA"	"69Cyt_I3"	0	324	4169	3949
5	1	5	"spr0747"	"37Lip_E15"	0	325	1542	1458
5	2	5	"spxB"	"13Cyt_A3"	0	326	4011	3908
5	3	5	"clpP"	"66Cyt_E3"	0	327	3387	3269
5	4	5	"pavA"	"69Cyt_I3"	0	328	3167	3040
5	5	5	"eno"	"14Cyt_M3"	0	329	9094	8967
5	6	5	"PppA"	"70Cyt_A7"	0	330	4452	4323
5	7	5	"ply"	"11Cyt_E7"	0	331	14933	14796
5	8	5	"lytA"	"12Cyt_I7"	0	332	11993	11848
5	9	5	"GADPH"	"68Cyt_M7"	0	333	4463	4290
5	1	6	"PppA"	"70Cyt_A7"	0	334	2178	2100
5	2	6	"ply"	"11Cyt_E7"	0	335	8336	8241
5	3	6	"lytA"	"12Cyt_I7"	0	336	8042	7934
5	4	6	"GADPH"	"68Cyt_M7"	0	337	3488	3373
5	5	6	"abc_sbp_2"	"30Lip_A11"	0	338	3045	2924
5	6	6	"abc_sbp"	"29Lip_E11"	0	339	1868	1743
5	7	6	"spr0174"	"79Lip_I11"	0	340	1907	1779
5	8	6	"aliA"	"10Lip_M11"	0	341	3774	3646
5	9	6	"slrA"	"17Lip_A15"	0	342	3348	3214
5	1	7	"abc_sbp"	"29Lip_E11"	0	343	751	681
5	2	7	"spr0174"	"79Lip_I11"	0	344	926	833
5	3	7	"aliA"	"10Lip_M11"	0	345	2093	1989
5	4	7	"slrA"	"17Lip_A15"	0	346	2411	2301
5	5	7	"spr0747"	"37Lip_E15"	0	347	2053	1935
5	6	7	"spxB"	"13Cyt_A3"	0	348	4694	4572
5	7	7	"clpP"	"66Cyt_E3"	0	349	4359	4236
5	8	7	"pavA"	"69Cyt_I3"	0	350	4352	4225
5	9	7	"eno"	"14Cyt_M3"	0	351	11042	10922
5	1	8	"spxB"	"13Cyt_A3"	0	352	1355	1295
5	2	8	"clpP"	"66Cyt_E3"	0	353	1426	1356
5	3	8	"pavA"	"69Cyt_I3"	0	354	1584	1510
5	4	8	"eno"	"14Cyt_M3"	0	355	4798	4720
5	5	8	"PppA"	"70Cyt_A7"	0	356	2540	2457
5	6	8	"ply"	"11Cyt_E7"	0	357	9919	9829
5	7	8	"lytA"	"12Cyt_I7"	0	358	9453	9359
5	8	8	"GADPH"	"68Cyt_M7"	0	359	4781	4675
5	9	8	"abc_sbp_2"	"30Lip_A11"	0	360	4629	4521
6	1	1	"psaA"	"6Lip_N7"	0	361	4812	4640
6	2	1	"ABC_SBP"	"57Lip_B11"	0	362	13237	13058
6	3	1	"ABC_SBP"	"52Lip_F11"	0	363	3135	2954
6	4	1	"piuA"	"18Lip_J11"	0	364	2875	2692
6	5	1	"amiA"	"3Lip_N11"	0	365	5487	5298
6	6	1	"msmE"	"78Lip_B15"	0	366	3092	2919
6	7	1	"MalX"	"22Lip_F15"	0	367	3559	3407
6	8	1	"Buffer"	"Normaliz_J15"	-50	368	139	4
6	9	1	"Buffer"	"Normaliz_N15"	-50	369	125	6
6	1	2	"msmE"	"78Lip_B15"	0	370	3233	3035
6	2	2	"MalX"	"22Lip_F15"	0	371	3606	3384
6	3	2	"prsA_ppmA"	"16Lip_B3"	0	372	5112	4887
6	4	2	"lmb"	"33Lip_F3"	0	373	5489	5269
6	5	2	"piaA"	"15Lip_J3"	0	374	5166	4975
6	6	2	"phtA"	"55Lip_N3"	0	375	6208	6047
6	7	2	"glnH"	"28Lip_B7"	0	376	3678	3548
6	8	2	"pstS"	"80Lip_F7"	0	377	2293	2174
6	9	2	"aliB"	"1Lip_J7"	0	378	2330	2224
6	1	3	"phtA"	"55Lip_N3"	0	379	8487	8280
6	2	3	"glnH"	"28Lip_B7"	0	380	5961	5752
6	3	3	"pstS"	"80Lip_F7"	0	381	4032	3840
6	4	3	"aliB"	"1Lip_J7"	0	382	4412	4234
6	5	3	"psaA"	"6Lip_N7"	0	383	3476	3316
6	6	3	"ABC_SBP"	"57Lip_B11"	0	384	6483	6348
6	7	3	"ABC_SBP"	"52Lip_F11"	0	385	1757	1637
6	8	3	"piuA"	"18Lip_J11"	0	386	1161	1053
6	9	3	"amiA"	"3Lip_N11"	0	387	1139	1044
6	1	4	"ABC_SBP"	"57Lip_B11"	0	388	13042	12818
6	2	4	"ABC_SBP"	"52Lip_F11"	0	389	3376	3142
6	3	4	"piuA"	"18Lip_J11"	0	390	2294	2103
6	4	4	"amiA"	"3Lip_N11"	0	391	2652	2487
6	5	4	"msmE"	"78Lip_B15"	0	392	1359	1214
6	6	4	"MalX"	"22Lip_F15"	0	393	1120	1001
6	7	4	"prsA_ppmA"	"16Lip_B3"	0	394	1061	953
6	8	4	"lmb"	"33Lip_F3"	0	395	1109	1008
6	9	4	"piaA"	"15Lip_J3"	0	396	1043	950
6	1	5	"MalX"	"22Lip_F15"	0	397	3280	3059
6	2	5	"prsA_ppmA"	"16Lip_B3"	0	398	2971	2726
6	3	5	"lmb"	"33Lip_F3"	0	399	2312	2150
6	4	5	"piaA"	"15Lip_J3"	0	400	1658	1523
6	5	5	"phtA"	"55Lip_N3"	0	401	1672	1558
6	6	5	"glnH"	"28Lip_B7"	0	402	1007	906
6	7	5	"pstS"	"80Lip_F7"	0	403	785	687
6	8	5	"aliB"	"1Lip_J7"	0	404	1236	1135
6	9	5	"psaA"	"6Lip_N7"	0	405	1145	1047
6	1	6	"glnH"	"28Lip_B7"	0	406	3759	3568
6	2	6	"pstS"	"80Lip_F7"	0	407	1807	1650
6	3	6	"aliB"	"1Lip_J7"	0	408	1820	1683
6	4	6	"psaA"	"6Lip_N7"	0	409	1135	1011
6	5	6	"ABC_SBP"	"57Lip_B11"	0	410	2477	2369
6	6	6	"ABC_SBP"	"52Lip_F11"	0	411	711	613
6	7	6	"piuA"	"18Lip_J11"	0	412	658	565
6	8	6	"amiA"	"3Lip_N11"	0	413	1083	988
6	9	6	"msmE"	"78Lip_B15"	0	414	605	509
6	1	7	"ABC_SBP"	"52Lip_F11"	0	415	2665	2485
6	2	7	"piuA"	"18Lip_J11"	0	416	1365	1213
6	3	7	"amiA"	"3Lip_N11"	0	417	1461	1323
6	4	7	"msmE"	"78Lip_B15"	0	418	593	428
6	5	7	"MalX"	"22Lip_F15"	0	419	488	341
6	6	7	"prsA_ppmA"	"16Lip_B3"	0	420	680	567
6	7	7	"lmb"	"33Lip_F3"	0	421	909	815
6	8	7	"piaA"	"15Lip_J3"	0	422	1201	1108
6	9	7	"phtA"	"55Lip_N3"	0	423	1899	1804
6	1	8	"prsA_ppmA"	"16Lip_B3"	0	424	2813	2633
6	2	8	"lmb"	"33Lip_F3"	0	425	2642	2493
6	3	8	"piaA"	"15Lip_J3"	0	426	2051	1924
6	4	8	"phtA"	"55Lip_N3"	0	427	2026	1911
6	5	8	"glnH"	"28Lip_B7"	0	428	1042	946
6	6	8	"pstS"	"80Lip_F7"	0	429	694	602
6	7	8	"aliB"	"1Lip_J7"	0	430	902	816
6	8	8	"psaA"	"6Lip_N7"	0	431	815	727
6	9	8	"ABC_SBP"	"57Lip_B11"	0	432	2885	2794
7	1	1	"cbpF"	"74N_term_wCS_O7"	0	433	457	323
7	2	1	"spr0693"	"34N_term_C11"	0	434	1447	1291
7	3	1	"ezrA"	"75N_term_G11"	0	435	1223	1032
7	4	1	"pepXP"	"72N_term_K11"	0	436	4347	4132
7	5	1	"phtD"	"44N_term_O11"	0	437	4576	4384
7	6	1	"phpA"	"27N_term_C15"	0	438	7456	7274
7	7	1	"srtA"	"64N_term_wCS_G15"	0	439	4110	3937
7	8	1	"Buffer"	"Normaliz_K15"	0	440	169	6
7	9	1	"Buffer"	"Normaliz_O15"	0	441	167	6
7	1	2	"phpA"	"27N_term_C15"	0	442	695	567
7	2	2	"srtA"	"64N_term_wCS_G15"	0	443	717	562
7	3	2	"adcA"	"23Lip_C3"	0	444	2548	2295
7	4	2	"sp_2093"	"76N_term_G3"	0	445	2641	2330
7	5	2	"comB"	"54N_term_K3"	0	446	3376	3131
7	6	2	"pspA"	"4N_term_O3"	0	447	5911	5714
7	7	2	"pbpX"	"41N_term_C7"	0	448	4766	4588
7	8	2	"pbpA"	"9N_term_G7"	0	449	693	523
7	9	2	"spr0334"	"42Cyt_TMH_K7"	0	450	3672	3506
7	1	3	"pspA"	"4N_term_O3"	0	451	505	379
7	2	3	"pbpX"	"41N_term_C7"	0	452	1082	941
7	3	3	"pbpA"	"9N_term_G7"	0	453	765	586
7	4	3	"spr0334"	"42Cyt_TMH_K7"	0	454	2333	2118
7	5	3	"cbpF"	"74N_term_wCS_O7"	0	455	3117	2896
7	6	3	"spr0693"	"34N_term_C11"	0	456	3575	3360
7	7	3	"ezrA"	"75N_term_G11"	0	457	661	451
7	8	3	"pepXP"	"72N_term_K11"	0	458	3726	3532
7	9	3	"phtD"	"44N_term_O11"	0	459	3741	3566
7	1	4	"spr0693"	"34N_term_C11"	0	460	280	152
7	2	4	"ezrA"	"75N_term_G11"	0	461	238	87
7	3	4	"pepXP"	"72N_term_K11"	0	462	1830	1658
7	4	4	"phtD"	"44N_term_O11"	0	463	2524	2317
7	5	4	"phpA"	"27N_term_C15"	0	464	6360	6138
7	6	4	"srtA"	"64N_term_wCS_G15"	0	465	3263	3032
7	7	4	"adcA"	"23Lip_C3"	0	466	4170	3184
7	8	4	"sp_2093"	"76N_term_G3"	0	467	2374	2143
7	9	4	"comB"	"54N_term_K3"	0	468	2992	2812
7	1	5	"srtA"	"64N_term_wCS_G15"	0	469	221	90
7	2	5	"adcA"	"23Lip_C3"	0	470	863	648
7	3	5	"sp_2093"	"76N_term_G3"	0	471	1131	911
7	4	5	"comB"	"54N_term_K3"	0	472	2024	1770
7	5	5	"pspA"	"4N_term_O3"	0	473	6595	6330
7	6	5	"pbpX"	"41N_term_C7"	0	474	5349	5125
7	7	5	"pbpA"	"9N_term_G7"	0	475	636	399
7	8	5	"spr0334"	"42Cyt_TMH_K7"	0	476	2529	2326
7	9	5	"cbpF"	"74N_term_wCS_O7"	0	477	2454	2273
7	1	6	"pbpX"	"41N_term_C7"	0	478	481	356
7	2	6	"pbpA"	"9N_term_G7"	0	479	245	99
7	3	6	"spr0334"	"42Cyt_TMH_K7"	0	480	1339	1168
7	4	6	"cbpF"	"74N_term_wCS_O7"	0	481	1749	1556
7	5	6	"spr0693"	"34N_term_C11"	0	482	3465	3255
7	6	6	"ezrA"	"75N_term_G11"	0	483	1949	1725
7	7	6	"pepXP"	"72N_term_K11"	0	484	3654	3424
7	8	6	"phtD"	"44N_term_O11"	0	485	3626	3419
7	9	6	"phpA"	"27N_term_C15"	0	486	6835	6656
7	1	7	"ezrA"	"75N_term_G11"	0	487	175	49
7	2	7	"pepXP"	"72N_term_K11"	0	488	854	713
7	3	7	"phtD"	"44N_term_O11"	0	489	1879	1728
7	4	7	"phpA"	"27N_term_C15"	0	490	4448	4279
7	5	7	"srtA"	"64N_term_wCS_G15"	0	491	2361	2178
7	6	7	"adcA"	"23Lip_C3"	0	492	4711	4398
7	7	7	"sp_2093"	"76N_term_G3"	0	493	2648	2357
7	8	7	"comB"	"54N_term_K3"	0	494	2682	2475
7	9	7	"pspA"	"4N_term_O3"	0	495	5375	5196
7	1	8	"adcA"	"23Lip_C3"	0	496	416	297
7	2	8	"sp_2093"	"76N_term_G3"	0	497	576	451
7	3	8	"comB"	"54N_term_K3"	0	498	934	806
7	4	8	"pspA"	"4N_term_O3"	0	499	3316	3178
7	5	8	"pbpX"	"41N_term_C7"	0	500	3700	3546
7	6	8	"pbpA"	"9N_term_G7"	0	501	713	538
7	7	8	"spr0334"	"42Cyt_TMH_K7"	0	502	3638	3441
7	8	8	"cbpF"	"74N_term_wCS_O7"	0	503	2753	2554
7	9	8	"spr0693"	"34N_term_C11"	0	504	3601	3424
8	1	1	"pbp1b"	"47Cyt_TMH_P7"	0	505	6560	6460
8	2	1	"pcpA"	"62N_term_wCS_D11"	0	506	416	316
8	3	1	"sphtra"	"8N_term_H11"	0	507	176	79
8	4	1	"cps4C"	"97Mult_L11"	0	508	959	864
8	5	1	"rrgB"	"95Mult_P11"	0	509	327	234
8	6	1	"TMP"	"96Mult_D15"	0	510	1005	915
8	7	1	"LambdaSa04"	"94Mult_H15"	0	511	153	67
8	8	1	"Buffer"	"Normaliz_L15"	-50	512	75	2
8	9	1	"Buffer"	"Normaliz_P15"	-50	513	56	-1
8	1	2	"TMP"	"96Mult_D15"	0	514	1155	1051
8	2	2	"LambdaSa04"	"94Mult_H15"	0	515	191	72
8	3	2	"potD"	"65N_term_D3"	0	516	4485	4381
8	4	2	"pgdA"	"40N_term_H3"	0	517	4682	4579
8	5	2	"spr1370"	"38Cyt_TMH_L3"	0	518	2765	2662
8	6	2	"spr1418"	"82N_term_P3"	0	519	4680	4581
8	7	2	"stkP"	"67Cyt_TMH_D7"	0	520	2030	1937
8	8	2	"spr1584"	"83N_term_H7"	0	521	2126	2050
8	9	2	"pbp2A"	"53N_term_L7"	0	522	629	571
8	1	3	"spr1418"	"82N_term_P3"	0	523	5410	5310
8	2	3	"stkP"	"67Cyt_TMH_D7"	0	524	2695	2587
8	3	3	"spr1584"	"83N_term_H7"	0	525	3789	3687
8	4	3	"pbp2A"	"53N_term_L7"	0	526	4275	4170
8	5	3	"pbp1b"	"47Cyt_TMH_P7"	0	527	5104	5000
8	6	3	"pcpA"	"62N_term_wCS_D11"	0	528	335	235
8	7	3	"sphtra"	"8N_term_H11"	-50	529	143	50
8	8	3	"cps4C"	"97Mult_L11"	0	530	487	411
8	9	3	"rrgB"	"95Mult_P11"	0	531	96	35
8	1	4	"pcpA"	"62N_term_wCS_D11"	0	532	413	316
8	2	4	"sphtra"	"8N_term_H11"	-50	533	154	51
8	3	4	"cps4C"	"97Mult_L11"	0	534	1054	950
8	4	4	"rrgB"	"95Mult_P11"	0	535	366	256
8	5	4	"TMP"	"96Mult_D15"	0	536	1009	899
8	6	4	"LambdaSa04"	"94Mult_H15"	-50	537	148	47
8	7	4	"potD"	"65N_term_D3"	0	538	3615	3518
8	8	4	"pgdA"	"40N_term_H3"	0	539	2115	2035
8	9	4	"spr1370"	"38Cyt_TMH_L3"	0	540	529	467
8	1	5	"LambdaSa04"	"94Mult_H15"	0	541	201	98
8	2	5	"potD"	"65N_term_D3"	0	542	4641	4533
8	3	5	"pgdA"	"40N_term_H3"	0	543	4983	4876
8	4	5	"spr1370"	"38Cyt_TMH_L3"	0	544	3021	2909
8	5	5	"spr1418"	"82N_term_P3"	0	545	5080	4970
8	6	5	"stkP"	"67Cyt_TMH_D7"	0	546	2475	2364
8	7	5	"spr1584"	"83N_term_H7"	0	547	3356	3256
8	8	5	"pbp2A"	"53N_term_L7"	0	548	2065	1982
8	9	5	"pbp1b"	"47Cyt_TMH_P7"	0	549	1318	1255
8	1	6	"stkP"	"67Cyt_TMH_D7"	0	550	3130	3030
8	2	6	"spr1584"	"83N_term_H7"	0	551	4290	4183
8	3	6	"pbp2A"	"53N_term_L7"	0	552	4723	4613
8	4	6	"pbp1b"	"47Cyt_TMH_P7"	0	553	5807	5691
8	5	6	"pcpA"	"62N_term_wCS_D11"	0	554	362	250
8	6	6	"sphtra"	"8N_term_H11"	0	555	189	69
8	7	6	"cps4C"	"97Mult_L11"	0	556	796	688
8	8	6	"rrgB"	"95Mult_P11"	0	557	199	112
8	9	6	"TMP"	"96Mult_D15"	0	558	324	258
8	1	7	"sphtra"	"8N_term_H11"	0	559	182	85
8	2	7	"cps4C"	"97Mult_L11"	0	560	1109	1002
8	3	7	"rrgB"	"95Mult_P11"	0	561	400	286
8	4	7	"TMP"	"96Mult_D15"	0	562	1145	1026
8	5	7	"LambdaSa04"	"94Mult_H15"	-50	563	167	59
8	6	7	"potD"	"65N_term_D3"	0	564	4044	3938
8	7	7	"pgdA"	"40N_term_H3"	0	565	3383	3283
8	8	7	"spr1370"	"38Cyt_TMH_L3"	0	566	1612	1524
8	9	7	"spr1418"	"82N_term_P3"	0	567	2113	2046
8	1	8	"potD"	"65N_term_D3"	0	568	4867	4775
8	2	8	"pgdA"	"40N_term_H3"	0	569	5063	4966
8	3	8	"spr1370"	"38Cyt_TMH_L3"	0	570	3192	3092
8	4	8	"spr1418"	"82N_term_P3"	0	571	4804	4706
8	5	8	"stkP"	"67Cyt_TMH_D7"	0	572	2476	2383
8	6	8	"spr1584"	"83N_term_H7"	0	573	3211	3124
8	7	8	"pbp2A"	"53N_term_L7"	0	574	3126	3041
8	8	8	"pbp1b"	"47Cyt_TMH_P7"	0	575	3147	3068
8	9	8	"pcpA"	"62N_term_wCS_D11"	-50	576	183	117
