# Supplementary material for: Data in support of proteomic analysis of pneumococcal pediatric clinical isolates to construct a protein array
Source: Data Brief. 2016 Feb 5;6:917–22. doi: 10.1016/j.dib.2016.01.057 (PMC4758182; doi:10.1016/j.dib.2016.01.057)
Supplement: Supplementary file 4 — Supplementary material [file mmc4.zip › Protein array raw data/IgG/P1_S31bis_IgG-Cy3.txt]

ATF	1.0
31	9    
"Type=GenePix Export 3"
"DateTime=2014/04/01 14:14:51"
"Settings=C:\Documents and Settings\Usuario\Escritorio\Datos Usuarios\Alfonso\Resultados ensayo\Abril 2014\Escaneado_1-4-14\Suero 31bis\S31bis_IgG-Cy3.gps"
"GalFile=C:\Documents and Settings\Usuario\Escritorio\Datos Usuarios\Alfonso\Gals\Gal_Alfonso.2.gal"
"PixelSize=5"
"Wavelengths=n/a	532"
"ImageFiles=n/a	C:\Documents and Settings\Usuario\Escritorio\Datos Usuarios\Alfonso\Resultados ensayo\Abril 2014\Escaneado_1-4-14\Suero 31bis\S31bis_IgG-Cy3.tif 1"
"NormalizationMethod=None"
"NormalizationFactors=n/a	1"
"JpegImage="
"StdDev=Type 1"
"RatioFormulations=W1/W2 (/532)"
"Barcode="
"BackgroundSubtraction=LocalFeature"
"ImageOrigin=0, 0"
"JpegOrigin=3370, 1930"
"Creator=GenePix Pro 4.1.1.4"
"Scanner=GenePix 4000B [92870]"
"FocusPosition=0"
"Temperature=27.24"
"LinesAveraged=1"
"Comment="
"PMTGain=n/a	400"
"ScanPower=n/a	100"
"LaserPower=n/a	3.48"
"LaserOnTime=n/a	42711"
"Filters=n/a	"
"ScanRegion=624,320,3872,1752"
"Supplier=BioRobotics"
"ArrayerSoftwareName=TAS Application Suite (MicroGrid II)"
"ArrayerSoftwareVersion=2.2.2.5"
"Block"	"Column"	"Row"	"Name"	"ID"	"Flags"	"Index"	"F532 Median"	"F532 Median - B532"
1	1	1	"ABC_N/P"	"90Mult_M8"	0	1	567	402
1	2	1	"spr1221"	"99Mult_A12"	0	2	712	541
1	3	1	"spr1403"	"91Mult_E12"	0	3	925	766
1	4	1	"spr1496"	"92Mult_I12"	0	4	382	223
1	5	1	"ABC_NP"	"100Mult_M12"	0	5	2163	1991
1	6	1	"SP_0462"	"77CellW_A16"	0	6	1576	1387
1	7	1	"SP_0464"	"81CellW_E16"	0	7	941	742
1	8	1	"Buffer"	"Normaliz_I16"	-50	8	168	2
1	9	1	"Buffer"	"Normaliz_M16"	-50	9	156	5
1	1	2	"SP_0462"	"77CellW_A16"	0	10	1400	1231
1	2	2	"SP_0464"	"81CellW_E16"	0	11	741	299
1	3	2	"fstH"	"84Mult_A4"	0	12	2066	1722
1	4	2	"comA"	"85Mult_E4"	0	13	468	316
1	5	2	"zmpB"	"86Mult_I4"	0	14	320	132
1	6	2	"spr0601"	"98Mult_M4"	0	15	509	280
1	7	2	"celB"	"87Mult_A8"	0	16	393	177
1	8	2	"iga"	"88Mult_E8"	0	17	1823	1681
1	9	2	"glnP"	"89Mult_I8"	0	18	312	167
1	1	3	"spr0601"	"98Mult_M4"	0	19	560	397
1	2	3	"celB"	"87Mult_A8"	0	20	367	85
1	3	3	"iga"	"88Mult_E8"	0	21	1246	1050
1	4	3	"glnP"	"89Mult_I8"	0	22	311	152
1	5	3	"ABC_N/P"	"90Mult_M8"	0	23	616	374
1	6	3	"spr1221"	"99Mult_A12"	0	24	591	448
1	7	3	"spr1403"	"91Mult_E12"	0	25	664	534
1	8	3	"spr1496"	"92Mult_I12"	0	26	357	217
1	9	3	"ABC_NP"	"100Mult_M12"	0	27	2286	2144
1	1	4	"spr1221"	"99Mult_A12"	0	28	509	356
1	2	4	"spr1403"	"91Mult_E12"	0	29	598	381
1	3	4	"spr1496"	"92Mult_I12"	0	30	397	231
1	4	4	"ABC_NP"	"100Mult_M12"	0	31	1371	1202
1	5	4	"SP_0462"	"77CellW_A16"	0	32	769	542
1	6	4	"SP_0464"	"81CellW_E16"	0	33	354	182
1	7	4	"fstH"	"84Mult_A4"	0	34	1924	1776
1	8	4	"comA"	"85Mult_E4"	0	35	429	294
1	9	4	"zmpB"	"86Mult_I4"	0	36	305	164
1	1	5	"SP_0464"	"81CellW_E16"	0	37	499	357
1	2	5	"fstH"	"84Mult_A4"	0	38	1749	1366
1	3	5	"comA"	"85Mult_E4"	0	39	447	270
1	4	5	"zmpB"	"86Mult_I4"	0	40	287	119
1	5	5	"spr0601"	"98Mult_M4"	0	41	411	261
1	6	5	"celB"	"87Mult_A8"	0	42	340	178
1	7	5	"iga"	"88Mult_E8"	0	43	878	611
1	8	5	"glnP"	"89Mult_I8"	0	44	221	78
1	9	5	"ABC_N/P"	"90Mult_M8"	0	45	338	187
1	1	6	"celB"	"87Mult_A8"	0	46	353	222
1	2	6	"iga"	"88Mult_E8"	0	47	982	797
1	3	6	"glnP"	"89Mult_I8"	0	48	267	92
1	4	6	"ABC_N/P"	"90Mult_M8"	0	49	364	180
1	5	6	"spr1221"	"99Mult_A12"	0	50	458	284
1	6	6	"spr1403"	"91Mult_E12"	0	51	528	365
1	7	6	"spr1496"	"92Mult_I12"	0	52	296	152
1	8	6	"ABC_NP"	"100Mult_M12"	0	53	1478	1335
1	9	6	"SP_0462"	"77CellW_A16"	0	54	1696	1543
1	1	7	"spr1403"	"91Mult_E12"	0	55	637	510
1	2	7	"spr1496"	"92Mult_I12"	0	56	302	146
1	3	7	"ABC_NP"	"100Mult_M12"	0	57	1420	1228
1	4	7	"SP_0462"	"77CellW_A16"	0	58	1046	806
1	5	7	"SP_0464"	"81CellW_E16"	0	59	546	246
1	6	7	"fstH"	"84Mult_A4"	0	60	1267	968
1	7	7	"comA"	"85Mult_E4"	0	61	423	289
1	8	7	"zmpB"	"86Mult_I4"	0	62	259	131
1	9	7	"spr0601"	"98Mult_M4"	0	63	567	415
1	1	8	"fstH"	"84Mult_A4"	0	64	2037	1880
1	2	8	"comA"	"85Mult_E4"	0	65	554	382
1	3	8	"zmpB"	"86Mult_I4"	0	66	358	146
1	4	8	"spr0601"	"98Mult_M4"	0	67	758	489
1	5	8	"celB"	"87Mult_A8"	0	68	610	318
1	6	8	"iga"	"88Mult_E8"	0	69	1191	938
1	7	8	"glnP"	"89Mult_I8"	0	70	244	89
1	8	8	"ABC_N/P"	"90Mult_M8"	0	71	374	232
1	9	8	"spr1221"	"99Mult_A12"	0	72	617	459
2	1	1	"lytB"	"31CellW_N8"	0	73	1855	1709
2	2	1	"prtA"	"20CellW_B12"	0	74	2670	2473
2	3	1	"bgaA"	"43CellW_F12"	0	75	2567	2381
2	4	1	"nanA"	"46CellW_J12"	0	76	2840	2689
2	5	1	"spr1652/pfbA"	"25CellW_N12"	0	77	2344	2194
2	6	1	"nisP"	"39CellW_B16"	0	78	2126	1974
2	7	1	"spr1906"	"73CellW_F16"	0	79	1418	1263
2	8	1	"Buffer"	"Normaliz_J16"	-50	80	141	-11
2	9	1	"Buffer"	"Normaliz_N16"	-50	81	147	-29
2	1	2	"nisP"	"39CellW_B16"	0	82	1979	1821
2	2	2	"spr1906"	"73CellW_F16"	0	83	1573	762
2	3	2	"psrP"	"71CellW_B4"	0	84	1644	1411
2	4	2	"pblB_nt"	"48CellW_F4"	0	85	634	-8
2	5	2	"pblB_ct"	"49CellW_J4"	0	86	1872	1612
2	6	2	"spr0075/pfbB"	"24CellW_N4"	0	87	966	806
2	7	2	"pulA"	"19CellW_B8"	0	88	1949	1783
2	8	2	"hysA"	"51CellW_F8"	0	89	2574	2429
2	9	2	"spr0328"	"26CellW_J8"	0	90	3221	3064
2	1	3	"spr0075/pfbB"	"24CellW_N4"	0	91	1564	1412
2	2	3	"pulA"	"19CellW_B8"	0	92	1409	1119
2	3	3	"hysA"	"51CellW_F8"	0	93	2281	2138
2	4	3	"spr0328"	"26CellW_J8"	0	94	2291	1917
2	5	3	"lytB"	"31CellW_N8"	0	95	1598	1338
2	6	3	"prtA"	"20CellW_B12"	0	96	2630	2456
2	7	3	"bgaA"	"43CellW_F12"	0	97	2196	1931
2	8	3	"nanA"	"46CellW_J12"	0	98	2669	2514
2	9	3	"spr1652/pfbA"	"25CellW_N12"	0	99	2470	2316
2	1	4	"prtA"	"20CellW_B12"	0	100	2302	2157
2	2	4	"bgaA"	"43CellW_F12"	0	101	2467	2091
2	3	4	"nanA"	"46CellW_J12"	0	102	2480	2339
2	4	4	"spr1652/pfbA"	"25CellW_N12"	0	103	1981	1540
2	5	4	"nisP"	"39CellW_B16"	0	104	1604	1334
2	6	4	"spr1906"	"73CellW_F16"	0	105	1055	901
2	7	4	"psrP"	"71CellW_B4"	0	106	690	276
2	8	4	"pblB_nt"	"48CellW_F4"	0	107	467	291
2	9	4	"pblB_ct"	"49CellW_J4"	0	108	2007	1848
2	1	5	"spr1906"	"73CellW_F16"	0	109	1179	1036
2	2	5	"psrP"	"71CellW_B4"	0	110	1142	418
2	3	5	"pblB_nt"	"48CellW_F4"	0	111	471	-125
2	4	5	"pblB_ct"	"49CellW_J4"	0	112	1838	762
2	5	5	"spr0075/pfbB"	"24CellW_N4"	0	113	973	41
2	6	5	"pulA"	"19CellW_B8"	0	114	1255	1114
2	7	5	"hysA"	"51CellW_F8"	0	115	2488	2271
2	8	5	"spr0328"	"26CellW_J8"	0	116	2381	2221
2	9	5	"lytB"	"31CellW_N8"	0	117	1775	1623
2	1	6	"pulA"	"19CellW_B8"	0	118	1614	1461
2	2	6	"hysA"	"51CellW_F8"	0	119	1685	1255
2	3	6	"spr0328"	"26CellW_J8"	0	120	2265	2084
2	4	6	"lytB"	"31CellW_N8"	0	121	1193	830
2	5	6	"prtA"	"20CellW_B12"	0	122	2345	2076
2	6	6	"bgaA"	"43CellW_F12"	0	123	2434	2267
2	7	6	"nanA"	"46CellW_J12"	0	124	2362	2102
2	8	6	"spr1652/pfbA"	"25CellW_N12"	0	125	2154	2005
2	9	6	"nisP"	"39CellW_B16"	0	126	2029	1882
2	1	7	"bgaA"	"43CellW_F12"	0	127	2484	2324
2	2	7	"nanA"	"46CellW_J12"	0	128	3181	2980
2	3	7	"spr1652/pfbA"	"25CellW_N12"	0	129	2704	2525
2	4	7	"nisP"	"39CellW_B16"	0	130	1989	817
2	5	7	"spr1906"	"73CellW_F16"	0	131	1269	638
2	6	7	"psrP"	"71CellW_B4"	0	132	1484	698
2	7	7	"pblB_nt"	"48CellW_F4"	0	133	588	-133
2	8	7	"pblB_ct"	"49CellW_J4"	0	134	2052	1856
2	9	7	"spr0075/pfbB"	"24CellW_N4"	0	135	1124	962
2	1	8	"psrP"	"71CellW_B4"	0	136	727	556
2	2	8	"pblB_nt"	"48CellW_F4"	0	137	846	661
2	3	8	"pblB_ct"	"49CellW_J4"	0	138	2424	2245
2	4	8	"spr0075/pfbB"	"24CellW_N4"	0	139	1512	1308
2	5	8	"pulA"	"19CellW_B8"	0	140	1318	1151
2	6	8	"hysA"	"51CellW_F8"	0	141	1982	1810
2	7	8	"spr0328"	"26CellW_J8"	0	142	2379	2214
2	8	8	"lytB"	"31CellW_N8"	0	143	1698	1539
2	9	8	"prtA"	"20CellW_B12"	0	144	3069	2910
3	1	1	"nanB"	"58Secret_O8"	0	145	4374	4231
3	2	1	"spr1875"	"7Secret_C12"	0	146	4148	4010
3	3	1	"galU"	"21Secret_G12"	0	147	3838	3699
3	4	1	"cbpA"	"5Secret_K12"	0	148	3002	2860
3	5	1	"gsp_781"	"2Secret_O12"	0	149	3346	3206
3	6	1	"Control_1"	"C16"	0	150	9312	9165
3	7	1	"Control_2"	"G16"	0	151	879	738
3	8	1	"Buffer"	"Normaliz_K16"	-50	152	136	-8
3	9	1	"Buffer"	"Normaliz_O16"	-50	153	148	-42
3	1	2	"Control_1"	"C16"	0	154	8103	7964
3	2	2	"Control_2"	"G16"	0	155	997	857
3	3	2	"bloodAB"	"59Secret_C4"	0	156	2352	2220
3	4	2	"strH"	"32Secret_G4"	0	157	1933	1801
3	5	2	"lysM"	"50Secret_K4"	0	158	2783	2649
3	6	2	"lytB"	"63Secret_O4"	0	159	2289	2147
3	7	2	"phtE"	"45Secret_C8"	0	160	2964	2823
3	8	2	"spr0931"	"36Secret_G8"	0	161	2979	2838
3	9	2	"lytC"	"56Secret_K8"	0	162	3948	3795
3	1	3	"lytB"	"63Secret_O4"	0	163	2239	2099
3	2	3	"phtE"	"45Secret_C8"	0	164	2653	2523
3	3	3	"spr0931"	"36Secret_G8"	0	165	2486	2360
3	4	3	"lytC"	"56Secret_K8"	0	166	3175	3049
3	5	3	"nanB"	"58Secret_O8"	0	167	4351	4220
3	6	3	"spr1875"	"7Secret_C12"	0	168	4051	3915
3	7	3	"galU"	"21Secret_G12"	0	169	4185	4046
3	8	3	"cbpA"	"5Secret_K12"	0	170	3286	3142
3	9	3	"gsp_781"	"2Secret_O12"	0	171	3692	3543
3	1	4	"spr1875"	"7Secret_C12"	0	172	4213	4077
3	2	4	"galU"	"21Secret_G12"	0	173	4052	3925
3	3	4	"cbpA"	"5Secret_K12"	0	174	3019	2893
3	4	4	"gsp_781"	"2Secret_O12"	0	175	2986	2857
3	5	4	"Control_1"	"C16"	0	176	8798	8662
3	6	4	"Control_2"	"G16"	0	177	984	852
3	7	4	"bloodAB"	"59Secret_C4"	0	178	2591	2459
3	8	4	"strH"	"32Secret_G4"	0	179	2152	2018
3	9	4	"lysM"	"50Secret_K4"	0	180	3394	3253
3	1	5	"Control_2"	"G16"	0	181	1088	957
3	2	5	"bloodAB"	"59Secret_C4"	0	182	2632	2505
3	3	5	"strH"	"32Secret_G4"	0	183	2061	1937
3	4	5	"lysM"	"50Secret_K4"	0	184	2768	2644
3	5	5	"lytB"	"63Secret_O4"	0	185	2147	2020
3	6	5	"phtE"	"45Secret_C8"	0	186	2884	2758
3	7	5	"spr0931"	"36Secret_G8"	0	187	2743	2612
3	8	5	"lytC"	"56Secret_K8"	0	188	3536	3406
3	9	5	"nanB"	"58Secret_O8"	0	189	5193	5062
3	1	6	"phtE"	"45Secret_C8"	0	190	2893	2761
3	2	6	"spr0931"	"36Secret_G8"	0	191	2743	2614
3	3	6	"lytC"	"56Secret_K8"	0	192	3393	3269
3	4	6	"nanB"	"58Secret_O8"	0	193	4348	4213
3	5	6	"spr1875"	"7Secret_C12"	0	194	3614	3468
3	6	6	"galU"	"21Secret_G12"	0	195	3832	3696
3	7	6	"cbpA"	"5Secret_K12"	0	196	2845	2713
3	8	6	"gsp_781"	"2Secret_O12"	0	197	3484	3356
3	9	6	"Control_1"	"C16"	0	198	9087	8964
3	1	7	"galU"	"21Secret_G12"	0	199	4092	3955
3	2	7	"cbpA"	"5Secret_K12"	0	200	3298	3168
3	3	7	"gsp_781"	"2Secret_O12"	0	201	3021	2886
3	4	7	"Control_1"	"C16"	0	202	10368	10211
3	5	7	"Control_2"	"G16"	0	203	1468	1303
3	6	7	"bloodAB"	"59Secret_C4"	0	204	3273	3124
3	7	7	"strH"	"32Secret_G4"	0	205	2378	2248
3	8	7	"lysM"	"50Secret_K4"	0	206	3434	3309
3	9	7	"lytB"	"63Secret_O4"	0	207	2693	2565
3	1	8	"bloodAB"	"59Secret_C4"	0	208	3127	2976
3	2	8	"strH"	"32Secret_G4"	0	209	2556	2416
3	3	8	"lysM"	"50Secret_K4"	0	210	3445	3310
3	4	8	"lytB"	"63Secret_O4"	0	211	2783	2639
3	5	8	"phtE"	"45Secret_C8"	0	212	3677	3533
3	6	8	"spr0931"	"36Secret_G8"	0	213	3299	3161
3	7	8	"lytC"	"56Secret_K8"	0	214	3729	3599
3	8	8	"nanB"	"58Secret_O8"	0	215	5292	5160
3	9	8	"spr1875"	"7Secret_C12"	0	216	5193	5047
4	1	1	"Control_10"	"P8"	0	217	197	60
4	2	1	"Control_11"	"D12"	0	218	652	510
4	3	1	"Control_12"	"H12"	-50	219	158	10
4	4	1	"Buffer"	"Normaliz_L12"	-50	220	170	12
4	5	1	"Buffer"	"Normaliz_P12"	-50	221	157	1
4	6	1	"Control+"	"Rango0.2_D16"	-50	222	2363	2200
4	7	1	"Control+"	"Rango0.1_H16"	-50	223	1221	1061
4	8	1	"Buffer"	"Normaliz_L16"	-50	224	1042	882
4	9	1	"Buffer"	"Normaliz_P16"	-50	225	442	275
4	1	2	"Control+"	"Rango0.2_D16"	0	226	3011	2864
4	2	2	"Control+"	"Rango0.1_H16"	-50	227	1218	795
4	3	2	"Control_3"	"D4"	-50	228	149	-90
4	4	2	"Control_4"	"H4"	-50	229	3197	3010
4	5	2	"Control_5"	"L4"	0	230	1013	844
4	6	2	"Control_6"	"P4"	0	231	856	697
4	7	2	"Control_7"	"D8"	-50	232	1228	1059
4	8	2	"Control_8"	"H8"	-50	233	1116	923
4	9	2	"Control_9"	"L8"	-50	234	551	380
4	1	3	"Control_6"	"P4"	-50	235	130	-26
4	2	3	"Control_7"	"D8"	-50	236	2561	1443
4	3	3	"Control_8"	"H8"	-50	237	1296	1112
4	4	3	"Control_9"	"L8"	0	238	370	202
4	5	3	"Control_10"	"P8"	0	239	277	96
4	6	3	"Control_11"	"D12"	0	240	630	461
4	7	3	"Control_12"	"H12"	0	241	899	740
4	8	3	"Buffer"	"Normaliz_L12"	0	242	955	792
4	9	3	"Buffer"	"Normaliz_P12"	0	243	232	76
4	1	4	"Control_11"	"D12"	-50	244	174	30
4	2	4	"Control_12"	"H12"	-50	245	238	63
4	3	4	"Buffer"	"Normaliz_L12"	-50	246	659	427
4	4	4	"Buffer"	"Normaliz_P12"	-50	247	153	-45
4	5	4	"Control+"	"Rango0.2_D16"	0	248	3003	2788
4	6	4	"Control+"	"Rango0.1_H16"	-50	249	1191	949
4	7	4	"Control_3"	"D4"	-50	250	551	148
4	8	4	"Control_4"	"H4"	-50	251	3299	2860
4	9	4	"Control_5"	"L4"	-50	252	231	55
4	1	5	"Control+"	"Rango0.1_H16"	-50	253	428	275
4	2	5	"Control_3"	"D4"	-50	254	252	-313
4	3	5	"Control_4"	"H4"	-50	255	3516	2679
4	4	5	"Control_5"	"L4"	-50	256	154	-304
4	5	5	"Control_6"	"P4"	-50	257	503	317
4	6	5	"Control_7"	"D8"	-50	258	2232	2081
4	7	5	"Control_8"	"H8"	-50	259	1581	1384
4	8	5	"Control_9"	"L8"	-50	260	210	11
4	9	5	"Control_10"	"P8"	-50	261	215	34
4	1	6	"Control_7"	"D8"	-50	262	139	-10
4	2	6	"Control_8"	"H8"	-50	263	1765	1089
4	3	6	"Control_9"	"L8"	-50	264	199	-120
4	4	6	"Control_10"	"P8"	-50	265	229	61
4	5	6	"Control_11"	"D12"	0	266	689	520
4	6	6	"Control_12"	"H12"	0	267	1492	1330
4	7	6	"Buffer"	"Normaliz_L12"	0	268	775	601
4	8	6	"Buffer"	"Normaliz_P12"	0	269	1050	895
4	9	6	"Control+"	"Rango0.2_D16"	0	270	2635	2483
4	1	7	"Control_12"	"H12"	0	271	1441	1307
4	2	7	"Buffer"	"Normaliz_L12"	-50	272	166	-1
4	3	7	"Buffer"	"Normaliz_P12"	-50	273	178	-42
4	4	7	"Control+"	"Rango0.2_D16"	-50	274	3105	2758
4	5	7	"Control+"	"Rango0.1_H16"	-50	275	1340	1002
4	6	7	"Control_3"	"D4"	-50	276	199	-30
4	7	7	"Control_4"	"H4"	-50	277	2652	2412
4	8	7	"Control_5"	"L4"	-50	278	279	100
4	9	7	"Control_6"	"P4"	0	279	217	69
4	1	8	"Control_3"	"D4"	0	280	170	39
4	2	8	"Control_4"	"H4"	-50	281	271	124
4	3	8	"Control_5"	"L4"	-50	282	936	636
4	4	8	"Control_6"	"P4"	-50	283	152	9
4	5	8	"Control_7"	"D8"	-50	284	2091	1881
4	6	8	"Control_8"	"H8"	-50	285	1226	1023
4	7	8	"Control_9"	"L8"	-50	286	174	-1
4	8	8	"Control_10"	"P8"	-50	287	171	12
4	9	8	"Control_11"	"D12"	0	288	839	659
5	1	1	"GADPH"	"68Cyt_M7"	0	289	3897	3765
5	2	1	"abc_sbp_2"	"30Lip_A11"	0	290	3606	3479
5	3	1	"abc_sbp"	"29Lip_E11"	0	291	1857	1734
5	4	1	"spr0174"	"79Lip_I11"	0	292	1319	1196
5	5	1	"aliA"	"10Lip_M11"	0	293	1743	1614
5	6	1	"slrA"	"17Lip_A15"	0	294	3012	2871
5	7	1	"spr0747"	"37Lip_E15"	0	295	1902	1739
5	8	1	"Buffer"	"Normaliz_I15"	-50	296	167	-13
5	9	1	"Buffer"	"Normaliz_M15"	-50	297	177	-42
5	1	2	"slrA"	"17Lip_A15"	0	298	2793	2666
5	2	2	"spr0747"	"37Lip_E15"	0	299	1997	1879
5	3	2	"spxB"	"13Cyt_A3"	0	300	2956	2840
5	4	2	"clpP"	"66Cyt_E3"	0	301	3786	3672
5	5	2	"pavA"	"69Cyt_I3"	0	302	2346	2221
5	6	2	"eno"	"14Cyt_M3"	0	303	7267	7129
5	7	2	"PppA"	"70Cyt_A7"	0	304	4045	3885
5	8	2	"ply"	"11Cyt_E7"	0	305	9896	9729
5	9	2	"lytA"	"12Cyt_I7"	-50	306	187	-9
5	1	3	"eno"	"14Cyt_M3"	0	307	6103	5985
5	2	3	"PppA"	"70Cyt_A7"	0	308	3588	3473
5	3	3	"ply"	"11Cyt_E7"	0	309	8470	8358
5	4	3	"lytA"	"12Cyt_I7"	0	310	9852	9738
5	5	3	"GADPH"	"68Cyt_M7"	0	311	3667	3538
5	6	3	"abc_sbp_2"	"30Lip_A11"	0	312	3108	2968
5	7	3	"abc_sbp"	"29Lip_E11"	0	313	1622	1471
5	8	3	"spr0174"	"79Lip_I11"	0	314	1228	1073
5	9	3	"aliA"	"10Lip_M11"	0	315	1995	1813
5	1	4	"abc_sbp_2"	"30Lip_A11"	0	316	2605	2501
5	2	4	"abc_sbp"	"29Lip_E11"	0	317	1325	1222
5	3	4	"spr0174"	"79Lip_I11"	0	318	1141	1034
5	4	4	"aliA"	"10Lip_M11"	0	319	1621	1507
5	5	4	"slrA"	"17Lip_A15"	0	320	2426	2291
5	6	4	"spr0747"	"37Lip_E15"	0	321	1930	1782
5	7	4	"spxB"	"13Cyt_A3"	0	322	2553	2401
5	8	4	"clpP"	"66Cyt_E3"	0	323	3241	3092
5	9	4	"pavA"	"69Cyt_I3"	0	324	2837	2671
5	1	5	"spr0747"	"37Lip_E15"	0	325	1044	954
5	2	5	"spxB"	"13Cyt_A3"	0	326	1719	1631
5	3	5	"clpP"	"66Cyt_E3"	0	327	2487	2393
5	4	5	"pavA"	"69Cyt_I3"	0	328	1902	1796
5	5	5	"eno"	"14Cyt_M3"	0	329	5402	5272
5	6	5	"PppA"	"70Cyt_A7"	0	330	3165	3017
5	7	5	"ply"	"11Cyt_E7"	0	331	7528	7370
5	8	5	"lytA"	"12Cyt_I7"	0	332	9424	9272
5	9	5	"GADPH"	"68Cyt_M7"	0	333	3371	3213
5	1	6	"PppA"	"70Cyt_A7"	0	334	1387	1311
5	2	6	"ply"	"11Cyt_E7"	0	335	3232	3159
5	3	6	"lytA"	"12Cyt_I7"	0	336	4466	4388
5	4	6	"GADPH"	"68Cyt_M7"	0	337	1675	1582
5	5	6	"abc_sbp_2"	"30Lip_A11"	0	338	1776	1659
5	6	6	"abc_sbp"	"29Lip_E11"	0	339	1454	1315
5	7	6	"spr0174"	"79Lip_I11"	0	340	1190	1032
5	8	6	"aliA"	"10Lip_M11"	0	341	1956	1797
5	9	6	"slrA"	"17Lip_A15"	0	342	2750	2602
5	1	7	"abc_sbp"	"29Lip_E11"	0	343	329	267
5	2	7	"spr0174"	"79Lip_I11"	0	344	288	220
5	3	7	"aliA"	"10Lip_M11"	0	345	405	333
5	4	7	"slrA"	"17Lip_A15"	0	346	904	816
5	5	7	"spr0747"	"37Lip_E15"	0	347	930	818
5	6	7	"spxB"	"13Cyt_A3"	0	348	1863	1733
5	7	7	"clpP"	"66Cyt_E3"	0	349	2456	2307
5	8	7	"pavA"	"69Cyt_I3"	0	350	2095	1944
5	9	7	"eno"	"14Cyt_M3"	0	351	5809	5665
5	1	8	"spxB"	"13Cyt_A3"	0	352	389	335
5	2	8	"clpP"	"66Cyt_E3"	0	353	564	505
5	3	8	"pavA"	"69Cyt_I3"	0	354	421	361
5	4	8	"eno"	"14Cyt_M3"	0	355	1652	1585
5	5	8	"PppA"	"70Cyt_A7"	0	356	1112	1035
5	6	8	"ply"	"11Cyt_E7"	0	357	2820	2739
5	7	8	"lytA"	"12Cyt_I7"	0	358	4782	4694
5	8	8	"GADPH"	"68Cyt_M7"	0	359	2070	1977
5	9	8	"abc_sbp_2"	"30Lip_A11"	0	360	2590	2473
6	1	1	"psaA"	"6Lip_N7"	0	361	4224	4069
6	2	1	"ABC_SBP"	"57Lip_B11"	0	362	6908	6766
6	3	1	"ABC_SBP"	"52Lip_F11"	0	363	3112	2977
6	4	1	"piuA"	"18Lip_J11"	0	364	2724	2582
6	5	1	"amiA"	"3Lip_N11"	0	365	2196	2049
6	6	1	"msmE"	"78Lip_B15"	0	366	2402	2251
6	7	1	"MalX"	"22Lip_F15"	0	367	2682	2537
6	8	1	"Buffer"	"Normaliz_J15"	-50	368	125	-35
6	9	1	"Buffer"	"Normaliz_N15"	-50	369	155	-45
6	1	2	"msmE"	"78Lip_B15"	0	370	3971	3807
6	2	2	"MalX"	"22Lip_F15"	0	371	3772	3536
6	3	2	"prsA_ppmA"	"16Lip_B3"	0	372	2833	2648
6	4	2	"lmb"	"33Lip_F3"	0	373	3385	2891
6	5	2	"piaA"	"15Lip_J3"	0	374	2581	2423
6	6	2	"phtA"	"55Lip_N3"	0	375	3360	3219
6	7	2	"glnH"	"28Lip_B7"	0	376	3173	3030
6	8	2	"pstS"	"80Lip_F7"	0	377	2072	1937
6	9	2	"aliB"	"1Lip_J7"	0	378	2720	2570
6	1	3	"phtA"	"55Lip_N3"	0	379	5628	5459
6	2	3	"glnH"	"28Lip_B7"	0	380	4684	4533
6	3	3	"pstS"	"80Lip_F7"	0	381	2621	2481
6	4	3	"aliB"	"1Lip_J7"	0	382	2618	2396
6	5	3	"psaA"	"6Lip_N7"	-50	383	1886	1484
6	6	3	"ABC_SBP"	"57Lip_B11"	0	384	3996	3794
6	7	3	"ABC_SBP"	"52Lip_F11"	0	385	1846	1713
6	8	3	"piuA"	"18Lip_J11"	0	386	1267	1142
6	9	3	"amiA"	"3Lip_N11"	0	387	1778	1649
6	1	4	"ABC_SBP"	"57Lip_B11"	0	388	8553	8394
6	2	4	"ABC_SBP"	"52Lip_F11"	0	389	4850	4658
6	3	4	"piuA"	"18Lip_J11"	0	390	2726	2550
6	4	4	"amiA"	"3Lip_N11"	0	391	2757	1921
6	5	4	"msmE"	"78Lip_B15"	-50	392	1465	1118
6	6	4	"MalX"	"22Lip_F15"	0	393	3442	3253
6	7	4	"prsA_ppmA"	"16Lip_B3"	0	394	1158	964
6	8	4	"lmb"	"33Lip_F3"	0	395	1040	942
6	9	4	"piaA"	"15Lip_J3"	0	396	1711	1620
6	1	5	"MalX"	"22Lip_F15"	0	397	3930	3757
6	2	5	"prsA_ppmA"	"16Lip_B3"	0	398	3452	2488
6	3	5	"lmb"	"33Lip_F3"	0	399	4268	3934
6	4	5	"piaA"	"15Lip_J3"	0	400	3640	3418
6	5	5	"phtA"	"55Lip_N3"	0	401	3786	3655
6	6	5	"glnH"	"28Lip_B7"	0	402	2441	2315
6	7	5	"pstS"	"80Lip_F7"	0	403	902	789
6	8	5	"aliB"	"1Lip_J7"	0	404	605	520
6	9	5	"psaA"	"6Lip_N7"	0	405	654	577
6	1	6	"glnH"	"28Lip_B7"	0	406	4640	4486
6	2	6	"pstS"	"80Lip_F7"	0	407	2912	2671
6	3	6	"aliB"	"1Lip_J7"	0	408	2924	2690
6	4	6	"psaA"	"6Lip_N7"	0	409	3025	2794
6	5	6	"ABC_SBP"	"57Lip_B11"	0	410	5478	5337
6	6	6	"ABC_SBP"	"52Lip_F11"	0	411	2192	2061
6	7	6	"piuA"	"18Lip_J11"	0	412	1006	891
6	8	6	"amiA"	"3Lip_N11"	0	413	669	581
6	9	6	"msmE"	"78Lip_B15"	0	414	483	409
6	1	7	"ABC_SBP"	"52Lip_F11"	0	415	4732	4543
6	2	7	"piuA"	"18Lip_J11"	0	416	3028	2783
6	3	7	"amiA"	"3Lip_N11"	0	417	2943	2663
6	4	7	"msmE"	"78Lip_B15"	0	418	2744	2271
6	5	7	"MalX"	"22Lip_F15"	0	419	2452	2267
6	6	7	"prsA_ppmA"	"16Lip_B3"	0	420	1656	1506
6	7	7	"lmb"	"33Lip_F3"	0	421	1271	1159
6	8	7	"piaA"	"15Lip_J3"	0	422	1068	988
6	9	7	"phtA"	"55Lip_N3"	0	423	757	684
6	1	8	"prsA_ppmA"	"16Lip_B3"	0	424	3528	3331
6	2	8	"lmb"	"33Lip_F3"	0	425	3527	3270
6	3	8	"piaA"	"15Lip_J3"	0	426	4663	4485
6	4	8	"phtA"	"55Lip_N3"	0	427	3467	3277
6	5	8	"glnH"	"28Lip_B7"	0	428	2382	2229
6	6	8	"pstS"	"80Lip_F7"	0	429	1173	1068
6	7	8	"aliB"	"1Lip_J7"	0	430	668	590
6	8	8	"psaA"	"6Lip_N7"	0	431	528	458
6	9	8	"ABC_SBP"	"57Lip_B11"	0	432	1389	1323
7	1	1	"cbpF"	"74N_term_wCS_O7"	0	433	2261	2105
7	2	1	"spr0693"	"34N_term_C11"	0	434	3122	2955
7	3	1	"ezrA"	"75N_term_G11"	0	435	2122	1960
7	4	1	"pepXP"	"72N_term_K11"	0	436	3017	2857
7	5	1	"phtD"	"44N_term_O11"	0	437	3931	3764
7	6	1	"phpA"	"27N_term_C15"	0	438	4360	4018
7	7	1	"srtA"	"64N_term_wCS_G15"	0	439	4063	3894
7	8	1	"Buffer"	"Normaliz_K15"	-50	440	132	-14
7	9	1	"Buffer"	"Normaliz_O15"	-50	441	153	-14
7	1	2	"phpA"	"27N_term_C15"	0	442	3276	3019
7	2	2	"srtA"	"64N_term_wCS_G15"	0	443	3297	2070
7	3	2	"adcA"	"23Lip_C3"	0	444	2412	1785
7	4	2	"sp_2093"	"76N_term_G3"	0	445	2003	1097
7	5	2	"comB"	"54N_term_K3"	0	446	1984	1267
7	6	2	"pspA"	"4N_term_O3"	0	447	4024	3425
7	7	2	"pbpX"	"41N_term_C7"	0	448	3525	2582
7	8	2	"pbpA"	"9N_term_G7"	0	449	1903	1755
7	9	2	"spr0334"	"42Cyt_TMH_K7"	0	450	3769	3618
7	1	3	"pspA"	"4N_term_O3"	0	451	3914	3745
7	2	3	"pbpX"	"41N_term_C7"	0	452	3458	2818
7	3	3	"pbpA"	"9N_term_G7"	0	453	1398	954
7	4	3	"spr0334"	"42Cyt_TMH_K7"	0	454	2490	1478
7	5	3	"cbpF"	"74N_term_wCS_O7"	0	455	2076	956
7	6	3	"spr0693"	"34N_term_C11"	0	456	3148	2359
7	7	3	"ezrA"	"75N_term_G11"	0	457	1908	147
7	8	3	"pepXP"	"72N_term_K11"	0	458	2642	2187
7	9	3	"phtD"	"44N_term_O11"	0	459	4962	4812
7	1	4	"spr0693"	"34N_term_C11"	0	460	2431	2209
7	2	4	"ezrA"	"75N_term_G11"	0	461	1929	1060
7	3	4	"pepXP"	"72N_term_K11"	0	462	2689	2524
7	4	4	"phtD"	"44N_term_O11"	0	463	3057	1947
7	5	4	"phpA"	"27N_term_C15"	0	464	3258	2110
7	6	4	"srtA"	"64N_term_wCS_G15"	0	465	2907	1876
7	7	4	"adcA"	"23Lip_C3"	0	466	2353	855
7	8	4	"sp_2093"	"76N_term_G3"	0	467	2121	1725
7	9	4	"comB"	"54N_term_K3"	0	468	2227	2085
7	1	5	"srtA"	"64N_term_wCS_G15"	0	469	2711	2505
7	2	5	"adcA"	"23Lip_C3"	0	470	1910	527
7	3	5	"sp_2093"	"76N_term_G3"	0	471	1759	1605
7	4	5	"comB"	"54N_term_K3"	0	472	1908	1062
7	5	5	"pspA"	"4N_term_O3"	0	473	3475	3193
7	6	5	"pbpX"	"41N_term_C7"	0	474	3312	3040
7	7	5	"pbpA"	"9N_term_G7"	0	475	1078	138
7	8	5	"spr0334"	"42Cyt_TMH_K7"	0	476	2427	1985
7	9	5	"cbpF"	"74N_term_wCS_O7"	0	477	2286	2117
7	1	6	"pbpX"	"41N_term_C7"	0	478	3036	2884
7	2	6	"pbpA"	"9N_term_G7"	0	479	1132	244
7	3	6	"spr0334"	"42Cyt_TMH_K7"	0	480	2053	1344
7	4	6	"cbpF"	"74N_term_wCS_O7"	0	481	2015	278
7	5	6	"spr0693"	"34N_term_C11"	0	482	3239	1526
7	6	6	"ezrA"	"75N_term_G11"	0	483	2788	1700
7	7	6	"pepXP"	"72N_term_K11"	0	484	3157	2506
7	8	6	"phtD"	"44N_term_O11"	0	485	3622	3395
7	9	6	"phpA"	"27N_term_C15"	0	486	3698	3500
7	1	7	"ezrA"	"75N_term_G11"	0	487	1731	1575
7	2	7	"pepXP"	"72N_term_K11"	0	488	2273	1923
7	3	7	"phtD"	"44N_term_O11"	0	489	3324	3010
7	4	7	"phpA"	"27N_term_C15"	0	490	3392	2101
7	5	7	"srtA"	"64N_term_wCS_G15"	0	491	3534	2708
7	6	7	"adcA"	"23Lip_C3"	0	492	2207	775
7	7	7	"sp_2093"	"76N_term_G3"	0	493	1810	694
7	8	7	"comB"	"54N_term_K3"	0	494	2251	1938
7	9	7	"pspA"	"4N_term_O3"	0	495	4709	4522
7	1	8	"adcA"	"23Lip_C3"	0	496	1634	1498
7	2	8	"sp_2093"	"76N_term_G3"	0	497	1611	1469
7	3	8	"comB"	"54N_term_K3"	0	498	1420	1290
7	4	8	"pspA"	"4N_term_O3"	0	499	3613	3464
7	5	8	"pbpX"	"41N_term_C7"	0	500	3736	3565
7	6	8	"pbpA"	"9N_term_G7"	0	501	1144	970
7	7	8	"spr0334"	"42Cyt_TMH_K7"	0	502	2817	2639
7	8	8	"cbpF"	"74N_term_wCS_O7"	0	503	2233	2068
7	9	8	"spr0693"	"34N_term_C11"	0	504	3483	3330
8	1	1	"pbp1b"	"47Cyt_TMH_P7"	0	505	4579	4443
8	2	1	"pcpA"	"62N_term_wCS_D11"	0	506	2688	2555
8	3	1	"sphtra"	"8N_term_H11"	-50	507	2465	2319
8	4	1	"cps4C"	"97Mult_L11"	-50	508	2001	1834
8	5	1	"rrgB"	"95Mult_P11"	-50	509	2967	2805
8	6	1	"TMP"	"96Mult_D15"	-50	510	1851	1701
8	7	1	"LambdaSa04"	"94Mult_H15"	0	511	2941	2566
8	8	1	"Buffer"	"Normaliz_L15"	-50	512	1053	929
8	9	1	"Buffer"	"Normaliz_P15"	-50	513	129	7
8	1	2	"TMP"	"96Mult_D15"	0	514	1798	1651
8	2	2	"LambdaSa04"	"94Mult_H15"	-50	515	1195	395
8	3	2	"potD"	"65N_term_D3"	-50	516	3928	1237
8	4	2	"pgdA"	"40N_term_H3"	-50	517	3157	740
8	5	2	"spr1370"	"38Cyt_TMH_L3"	-50	518	1656	580
8	6	2	"spr1418"	"82N_term_P3"	-50	519	2220	1133
8	7	2	"stkP"	"67Cyt_TMH_D7"	-50	520	1696	612
8	8	2	"spr1584"	"83N_term_H7"	-50	521	2297	1490
8	9	2	"pbp2A"	"53N_term_L7"	0	522	1732	1614
8	1	3	"spr1418"	"82N_term_P3"	0	523	3700	3564
8	2	3	"stkP"	"67Cyt_TMH_D7"	-50	524	2441	1496
8	3	3	"spr1584"	"83N_term_H7"	-50	525	2372	936
8	4	3	"pbp2A"	"53N_term_L7"	-50	526	2159	1300
8	5	3	"pbp1b"	"47Cyt_TMH_P7"	-50	527	715	585
8	6	3	"pcpA"	"62N_term_wCS_D11"	-50	528	1196	463
8	7	3	"sphtra"	"8N_term_H11"	-50	529	1478	176
8	8	3	"cps4C"	"97Mult_L11"	-50	530	1371	47
8	9	3	"rrgB"	"95Mult_P11"	-50	531	1853	1104
8	1	4	"pcpA"	"62N_term_wCS_D11"	-50	532	1168	1043
8	2	4	"sphtra"	"8N_term_H11"	-50	533	2112	469
8	3	4	"cps4C"	"97Mult_L11"	-50	534	1658	365
8	4	4	"rrgB"	"95Mult_P11"	-50	535	681	375
8	5	4	"TMP"	"96Mult_D15"	-50	536	967	798
8	6	4	"LambdaSa04"	"94Mult_H15"	-50	537	574	-83
8	7	4	"potD"	"65N_term_D3"	-50	538	1927	615
8	8	4	"pgdA"	"40N_term_H3"	-50	539	1793	283
8	9	4	"spr1370"	"38Cyt_TMH_L3"	-50	540	1375	429
8	1	5	"LambdaSa04"	"94Mult_H15"	-50	541	990	860
8	2	5	"potD"	"65N_term_D3"	-50	542	2367	216
8	3	5	"pgdA"	"40N_term_H3"	-50	543	2232	171
8	4	5	"spr1370"	"38Cyt_TMH_L3"	-50	544	1512	473
8	5	5	"spr1418"	"82N_term_P3"	-50	545	1635	910
8	6	5	"stkP"	"67Cyt_TMH_D7"	-50	546	1454	543
8	7	5	"spr1584"	"83N_term_H7"	-50	547	2281	1220
8	8	5	"pbp2A"	"53N_term_L7"	-50	548	1593	663
8	9	5	"pbp1b"	"47Cyt_TMH_P7"	0	549	2289	1130
8	1	6	"stkP"	"67Cyt_TMH_D7"	0	550	2057	1907
8	2	6	"spr1584"	"83N_term_H7"	-50	551	2711	554
8	3	6	"pbp2A"	"53N_term_L7"	-50	552	2576	905
8	4	6	"pbp1b"	"47Cyt_TMH_P7"	-50	553	1813	952
8	5	6	"pcpA"	"62N_term_wCS_D11"	-50	554	1143	439
8	6	6	"sphtra"	"8N_term_H11"	-50	555	1376	14
8	7	6	"cps4C"	"97Mult_L11"	-50	556	1519	108
8	8	6	"rrgB"	"95Mult_P11"	-50	557	1042	177
8	9	6	"TMP"	"96Mult_D15"	-50	558	566	25
8	1	7	"sphtra"	"8N_term_H11"	-50	559	1382	1201
8	2	7	"cps4C"	"97Mult_L11"	-50	560	2476	605
8	3	7	"rrgB"	"95Mult_P11"	-50	561	1802	850
8	4	7	"TMP"	"96Mult_D15"	-50	562	1162	519
8	5	7	"LambdaSa04"	"94Mult_H15"	-50	563	1061	129
8	6	7	"potD"	"65N_term_D3"	-50	564	2607	640
8	7	7	"pgdA"	"40N_term_H3"	-50	565	2259	494
8	8	7	"spr1370"	"38Cyt_TMH_L3"	-50	566	1415	146
8	9	7	"spr1418"	"82N_term_P3"	-50	567	1615	904
8	1	8	"potD"	"65N_term_D3"	-50	568	3394	3160
8	2	8	"pgdA"	"40N_term_H3"	-50	569	2667	785
8	3	8	"spr1370"	"38Cyt_TMH_L3"	-50	570	2136	1031
8	4	8	"spr1418"	"82N_term_P3"	-50	571	1997	1445
8	5	8	"stkP"	"67Cyt_TMH_D7"	-50	572	1767	876
8	6	8	"spr1584"	"83N_term_H7"	-50	573	2118	1445
8	7	8	"pbp2A"	"53N_term_L7"	-50	574	1431	1090
8	8	8	"pbp1b"	"47Cyt_TMH_P7"	-50	575	925	759
8	9	8	"pcpA"	"62N_term_wCS_D11"	-50	576	1041	766
