# Supplementary material for: Data in support of proteomic analysis of pneumococcal pediatric clinical isolates to construct a protein array
Source: Data Brief. 2016 Feb 5;6:917–22. doi: 10.1016/j.dib.2016.01.057 (PMC4758182; doi:10.1016/j.dib.2016.01.057)
Supplement: Supplementary file 4 — Supplementary material [file mmc4.zip › Protein array raw data/IgG/P1_S32bis_IgG-Cy-3.txt]

ATF	1.0
31	9    
"Type=GenePix Export 3"
"DateTime=2013/12/04 09:39:18"
"Settings=C:\Documents and Settings\Usuario\Escritorio\Datos Usuarios\Alfonso\Escaneado_3-12-13\Xtal10052447_IgG-Cy3\Suero 32\S32bis_IgG-Cy3.gps"
"GalFile=C:\Documents and Settings\Usuario\Escritorio\Datos Usuarios\Alfonso\Gals\Gal_Alfonso.2.gal"
"PixelSize=5"
"Wavelengths=n/a	532"
"ImageFiles=n/a	C:\Documents and Settings\Usuario\Escritorio\Datos Usuarios\Alfonso\Escaneado_3-12-13\Xtal10052447_IgG-Cy3\Suero 32\S32bis_IgG-Cy-3.tif 1"
"NormalizationMethod=None"
"NormalizationFactors=n/a	1"
"JpegImage="
"StdDev=Type 1"
"RatioFormulations=W1/W2 (/532)"
"Barcode="
"BackgroundSubtraction=LocalFeature"
"ImageOrigin=0, 0"
"JpegOrigin=3365, 1800"
"Creator=GenePix Pro 4.1.1.4"
"Scanner=GenePix 4000B [92870]"
"FocusPosition=0"
"Temperature=23.76"
"LinesAveraged=1"
"Comment="
"PMTGain=n/a	400"
"ScanPower=n/a	100"
"LaserPower=n/a	3.37"
"LaserOnTime=n/a	41589"
"Filters=n/a	"
"ScanRegion=544,344,3880,1679"
"Supplier=BioRobotics"
"ArrayerSoftwareName=TAS Application Suite (MicroGrid II)"
"ArrayerSoftwareVersion=2.2.2.5"
"Block"	"Column"	"Row"	"Name"	"ID"	"F532 Median"	"Flags"	"Index"	"F532 Median - B532"
1	1	1	"ABC_N/P"	"90Mult_M8"	985	-50	1	732
1	2	1	"spr1221"	"99Mult_A12"	922	-50	2	654
1	3	1	"spr1403"	"91Mult_E12"	980	-50	3	637
1	4	1	"spr1496"	"92Mult_I12"	1024	-50	4	276
1	5	1	"ABC_NP"	"100Mult_M12"	1616	-50	5	1370
1	6	1	"SP_0462"	"77CellW_A16"	774	-50	6	550
1	7	1	"SP_0464"	"81CellW_E16"	539	-50	7	293
1	8	1	"Buffer"	"Normaliz_I16"	1260	-50	8	663
1	9	1	"Buffer"	"Normaliz_M16"	425	-50	9	183
1	1	2	"SP_0462"	"77CellW_A16"	757	-50	10	481
1	2	2	"SP_0464"	"81CellW_E16"	445	-50	11	10
1	3	2	"fstH"	"84Mult_A4"	1443	-50	12	553
1	4	2	"comA"	"85Mult_E4"	960	-50	13	76
1	5	2	"zmpB"	"86Mult_I4"	440	0	14	232
1	6	2	"spr0601"	"98Mult_M4"	507	-50	15	91
1	7	2	"celB"	"87Mult_A8"	626	-50	16	93
1	8	2	"iga"	"88Mult_E8"	1178	-50	17	279
1	9	2	"glnP"	"89Mult_I8"	1038	-50	18	667
1	1	3	"spr0601"	"98Mult_M4"	847	-50	19	552
1	2	3	"celB"	"87Mult_A8"	620	-50	20	46
1	3	3	"iga"	"88Mult_E8"	997	-50	21	284
1	4	3	"glnP"	"89Mult_I8"	897	-50	22	140
1	5	3	"ABC_N/P"	"90Mult_M8"	418	-50	23	170
1	6	3	"spr1221"	"99Mult_A12"	458	-50	24	168
1	7	3	"spr1403"	"91Mult_E12"	553	-50	25	87
1	8	3	"spr1496"	"92Mult_I12"	604	-50	26	162
1	9	3	"ABC_NP"	"100Mult_M12"	1160	-50	27	950
1	1	4	"spr1221"	"99Mult_A12"	794	-50	28	515
1	2	4	"spr1403"	"91Mult_E12"	774	-50	29	124
1	3	4	"spr1496"	"92Mult_I12"	651	-50	30	198
1	4	4	"ABC_NP"	"100Mult_M12"	1132	-50	31	873
1	5	4	"SP_0462"	"77CellW_A16"	975	-50	32	699
1	6	4	"SP_0464"	"81CellW_E16"	260	-50	33	-51
1	7	4	"fstH"	"84Mult_A4"	1008	-50	34	517
1	8	4	"comA"	"85Mult_E4"	728	0	35	325
1	9	4	"zmpB"	"86Mult_I4"	506	-50	36	295
1	1	5	"SP_0464"	"81CellW_E16"	603	-50	37	323
1	2	5	"fstH"	"84Mult_A4"	1444	-50	38	732
1	3	5	"comA"	"85Mult_E4"	756	0	39	456
1	4	5	"zmpB"	"86Mult_I4"	364	0	40	137
1	5	5	"spr0601"	"98Mult_M4"	366	-50	41	70
1	6	5	"celB"	"87Mult_A8"	492	-50	42	154
1	7	5	"iga"	"88Mult_E8"	712	-50	43	174
1	8	5	"glnP"	"89Mult_I8"	539	-50	44	112
1	9	5	"ABC_N/P"	"90Mult_M8"	392	-50	45	184
1	1	6	"celB"	"87Mult_A8"	990	-50	46	672
1	2	6	"iga"	"88Mult_E8"	1117	-50	47	294
1	3	6	"glnP"	"89Mult_I8"	583	-50	48	4
1	4	6	"ABC_N/P"	"90Mult_M8"	307	-50	49	42
1	5	6	"spr1221"	"99Mult_A12"	310	-50	50	29
1	6	6	"spr1403"	"91Mult_E12"	423	-50	51	58
1	7	6	"spr1496"	"92Mult_I12"	384	-50	52	54
1	8	6	"ABC_NP"	"100Mult_M12"	1233	-50	53	1029
1	9	6	"SP_0462"	"77CellW_A16"	1005	-50	54	801
1	1	7	"spr1403"	"91Mult_E12"	956	-50	55	682
1	2	7	"spr1496"	"92Mult_I12"	523	-50	56	241
1	3	7	"ABC_NP"	"100Mult_M12"	1166	-50	57	903
1	4	7	"SP_0462"	"77CellW_A16"	775	-50	58	484
1	5	7	"SP_0464"	"81CellW_E16"	412	-50	59	1
1	6	7	"fstH"	"84Mult_A4"	1697	-50	60	1036
1	7	7	"comA"	"85Mult_E4"	994	-50	61	671
1	8	7	"zmpB"	"86Mult_I4"	374	-50	62	177
1	9	7	"spr0601"	"98Mult_M4"	947	-50	63	729
1	1	8	"fstH"	"84Mult_A4"	3713	0	64	3444
1	2	8	"comA"	"85Mult_E4"	1738	0	65	1483
1	3	8	"zmpB"	"86Mult_I4"	784	0	66	541
1	4	8	"spr0601"	"98Mult_M4"	958	-50	67	705
1	5	8	"celB"	"87Mult_A8"	843	-50	68	583
1	6	8	"iga"	"88Mult_E8"	1350	-50	69	1119
1	7	8	"glnP"	"89Mult_I8"	471	-50	70	265
1	8	8	"ABC_N/P"	"90Mult_M8"	428	-50	71	240
1	9	8	"spr1221"	"99Mult_A12"	1016	-50	72	821
2	1	1	"lytB"	"31CellW_N8"	1908	0	73	1721
2	2	1	"prtA"	"20CellW_B12"	6748	0	74	6564
2	3	1	"bgaA"	"43CellW_F12"	2974	0	75	2790
2	4	1	"nanA"	"46CellW_J12"	2247	0	76	2062
2	5	1	"spr1652/pfbA"	"25CellW_N12"	1809	0	77	1618
2	6	1	"nisP"	"39CellW_B16"	1655	0	78	1448
2	7	1	"spr1906"	"73CellW_F16"	1174	0	79	974
2	8	1	"Buffer"	"Normaliz_J16"	186	-50	80	-1
2	9	1	"Buffer"	"Normaliz_N16"	181	-50	81	-5
2	1	2	"nisP"	"39CellW_B16"	1783	0	82	1591
2	2	2	"spr1906"	"73CellW_F16"	1233	0	83	1039
2	3	2	"psrP"	"71CellW_B4"	2123	0	84	1930
2	4	2	"pblB_nt"	"48CellW_F4"	2501	0	85	2304
2	5	2	"pblB_ct"	"49CellW_J4"	3773	0	86	3580
2	6	2	"spr0075/pfbB"	"24CellW_N4"	2921	0	87	2722
2	7	2	"pulA"	"19CellW_B8"	2131	0	88	1939
2	8	2	"hysA"	"51CellW_F8"	2187	0	89	2004
2	9	2	"spr0328"	"26CellW_J8"	196	-50	90	14
2	1	3	"spr0075/pfbB"	"24CellW_N4"	6508	0	91	6285
2	2	3	"pulA"	"19CellW_B8"	1911	0	92	1682
2	3	3	"hysA"	"51CellW_F8"	2467	0	93	2273
2	4	3	"spr0328"	"26CellW_J8"	207	-50	94	12
2	5	3	"lytB"	"31CellW_N8"	1246	0	95	1051
2	6	3	"prtA"	"20CellW_B12"	5509	0	96	5318
2	7	3	"bgaA"	"43CellW_F12"	2418	0	97	2228
2	8	3	"nanA"	"46CellW_J12"	1768	0	98	1586
2	9	3	"spr1652/pfbA"	"25CellW_N12"	1470	0	99	1291
2	1	4	"prtA"	"20CellW_B12"	3766	0	100	3521
2	2	4	"bgaA"	"43CellW_F12"	3272	0	101	3039
2	3	4	"nanA"	"46CellW_J12"	2443	0	102	2251
2	4	4	"spr1652/pfbA"	"25CellW_N12"	1669	0	103	1481
2	5	4	"nisP"	"39CellW_B16"	1213	0	104	1023
2	6	4	"spr1906"	"73CellW_F16"	1080	0	105	890
2	7	4	"psrP"	"71CellW_B4"	1737	0	106	1541
2	8	4	"pblB_nt"	"48CellW_F4"	1529	0	107	1339
2	9	4	"pblB_ct"	"49CellW_J4"	3601	0	108	3421
2	1	5	"spr1906"	"73CellW_F16"	1697	0	109	1426
2	2	5	"psrP"	"71CellW_B4"	2971	0	110	2739
2	3	5	"pblB_nt"	"48CellW_F4"	2544	0	111	2338
2	4	5	"pblB_ct"	"49CellW_J4"	3825	0	112	3635
2	5	5	"spr0075/pfbB"	"24CellW_N4"	3421	0	113	3208
2	6	5	"pulA"	"19CellW_B8"	1595	0	114	1398
2	7	5	"hysA"	"51CellW_F8"	1732	0	115	1544
2	8	5	"spr0328"	"26CellW_J8"	189	-50	116	0
2	9	5	"lytB"	"31CellW_N8"	1234	0	117	1059
2	1	6	"pulA"	"19CellW_B8"	4382	0	118	4076
2	2	6	"hysA"	"51CellW_F8"	3218	0	119	2955
2	3	6	"spr0328"	"26CellW_J8"	245	-50	120	11
2	4	6	"lytB"	"31CellW_N8"	1329	0	121	1130
2	5	6	"prtA"	"20CellW_B12"	2725	0	122	2521
2	6	6	"bgaA"	"43CellW_F12"	2502	0	123	2302
2	7	6	"nanA"	"46CellW_J12"	1638	0	124	1465
2	8	6	"spr1652/pfbA"	"25CellW_N12"	1355	0	125	1186
2	9	6	"nisP"	"39CellW_B16"	1132	0	126	968
2	1	7	"bgaA"	"43CellW_F12"	4745	0	127	4428
2	2	7	"nanA"	"46CellW_J12"	2859	0	128	2571
2	3	7	"spr1652/pfbA"	"25CellW_N12"	2235	0	129	2000
2	4	7	"nisP"	"39CellW_B16"	1467	0	130	1264
2	5	7	"spr1906"	"73CellW_F16"	1392	0	131	1191
2	6	7	"psrP"	"71CellW_B4"	1924	0	132	1721
2	7	7	"pblB_nt"	"48CellW_F4"	1528	0	133	1345
2	8	7	"pblB_ct"	"49CellW_J4"	4048	0	134	3881
2	9	7	"spr0075/pfbB"	"24CellW_N4"	3997	0	135	3836
2	1	8	"psrP"	"71CellW_B4"	3483	0	136	3139
2	2	8	"pblB_nt"	"48CellW_F4"	2646	0	137	2319
2	3	8	"pblB_ct"	"49CellW_J4"	6546	0	138	6263
2	4	8	"spr0075/pfbB"	"24CellW_N4"	3702	0	139	3450
2	5	8	"pulA"	"19CellW_B8"	2419	0	140	2205
2	6	8	"hysA"	"51CellW_F8"	2103	0	141	1912
2	7	8	"spr0328"	"26CellW_J8"	1920	0	142	1729
2	8	8	"lytB"	"31CellW_N8"	1616	0	143	1428
2	9	8	"prtA"	"20CellW_B12"	4616	0	144	4444
3	1	1	"nanB"	"58Secret_O8"	3174	0	145	2988
3	2	1	"spr1875"	"7Secret_C12"	3930	0	146	3744
3	3	1	"galU"	"21Secret_G12"	2680	0	147	2490
3	4	1	"cbpA"	"5Secret_K12"	9670	0	148	9470
3	5	1	"gsp_781"	"2Secret_O12"	6809	0	149	6599
3	6	1	"Control_1"	"C16"	614	0	150	407
3	7	1	"Control_2"	"G16"	216	-50	151	10
3	8	1	"Buffer"	"Normaliz_K16"	192	-50	152	-15
3	9	1	"Buffer"	"Normaliz_O16"	204	-50	153	-19
3	1	2	"Control_1"	"C16"	539	0	154	333
3	2	2	"Control_2"	"G16"	196	-50	155	8
3	3	2	"bloodAB"	"59Secret_C4"	1530	0	156	1353
3	4	2	"strH"	"32Secret_G4"	2399	0	157	2209
3	5	2	"lysM"	"50Secret_K4"	6021	0	158	5818
3	6	2	"lytB"	"63Secret_O4"	1517	0	159	1315
3	7	2	"phtE"	"45Secret_C8"	2805	0	160	2612
3	8	2	"spr0931"	"36Secret_G8"	1636	0	161	1453
3	9	2	"lytC"	"56Secret_K8"	2549	0	162	2369
3	1	3	"lytB"	"63Secret_O4"	1505	0	163	1297
3	2	3	"phtE"	"45Secret_C8"	2496	0	164	2309
3	3	3	"spr0931"	"36Secret_G8"	1473	0	165	1289
3	4	3	"lytC"	"56Secret_K8"	2164	0	166	1972
3	5	3	"nanB"	"58Secret_O8"	3475	0	167	3271
3	6	3	"spr1875"	"7Secret_C12"	4211	0	168	4010
3	7	3	"galU"	"21Secret_G12"	2721	0	169	2534
3	8	3	"cbpA"	"5Secret_K12"	9671	0	170	9488
3	9	3	"gsp_781"	"2Secret_O12"	6757	0	171	6569
3	1	4	"spr1875"	"7Secret_C12"	3936	0	172	3740
3	2	4	"galU"	"21Secret_G12"	2475	0	173	2288
3	3	4	"cbpA"	"5Secret_K12"	9022	0	174	8833
3	4	4	"gsp_781"	"2Secret_O12"	5914	0	175	5724
3	5	4	"Control_1"	"C16"	403	0	176	200
3	6	4	"Control_2"	"G16"	224	-50	177	25
3	7	4	"bloodAB"	"59Secret_C4"	1730	0	178	1547
3	8	4	"strH"	"32Secret_G4"	2618	0	179	2429
3	9	4	"lysM"	"50Secret_K4"	6459	0	180	6260
3	1	5	"Control_2"	"G16"	208	-50	181	16
3	2	5	"bloodAB"	"59Secret_C4"	1566	0	182	1375
3	3	5	"strH"	"32Secret_G4"	2420	0	183	2225
3	4	5	"lysM"	"50Secret_K4"	5593	0	184	5406
3	5	5	"lytB"	"63Secret_O4"	1532	0	185	1340
3	6	5	"phtE"	"45Secret_C8"	2695	0	186	2507
3	7	5	"spr0931"	"36Secret_G8"	1658	0	187	1480
3	8	5	"lytC"	"56Secret_K8"	2371	0	188	2185
3	9	5	"nanB"	"58Secret_O8"	4079	0	189	3885
3	1	6	"phtE"	"45Secret_C8"	2805	0	190	2619
3	2	6	"spr0931"	"36Secret_G8"	1679	0	191	1490
3	3	6	"lytC"	"56Secret_K8"	2271	0	192	2081
3	4	6	"nanB"	"58Secret_O8"	4852	0	193	4663
3	5	6	"spr1875"	"7Secret_C12"	4183	0	194	3999
3	6	6	"galU"	"21Secret_G12"	2547	0	195	2367
3	7	6	"cbpA"	"5Secret_K12"	9298	0	196	9119
3	8	6	"gsp_781"	"2Secret_O12"	6445	0	197	6256
3	9	6	"Control_1"	"C16"	489	0	198	304
3	1	7	"galU"	"21Secret_G12"	2747	0	199	2558
3	2	7	"cbpA"	"5Secret_K12"	9586	0	200	9402
3	3	7	"gsp_781"	"2Secret_O12"	6367	0	201	6182
3	4	7	"Control_1"	"C16"	511	0	202	321
3	5	7	"Control_2"	"G16"	213	-50	203	27
3	6	7	"bloodAB"	"59Secret_C4"	1817	0	204	1637
3	7	7	"strH"	"32Secret_G4"	2357	0	205	2178
3	8	7	"lysM"	"50Secret_K4"	5996	0	206	5817
3	9	7	"lytB"	"63Secret_O4"	1943	0	207	1764
3	1	8	"bloodAB"	"59Secret_C4"	1963	0	208	1766
3	2	8	"strH"	"32Secret_G4"	2822	0	209	2623
3	3	8	"lysM"	"50Secret_K4"	6762	0	210	6574
3	4	8	"lytB"	"63Secret_O4"	2091	0	211	1903
3	5	8	"phtE"	"45Secret_C8"	3226	0	212	3035
3	6	8	"spr0931"	"36Secret_G8"	2072	0	213	1878
3	7	8	"lytC"	"56Secret_K8"	2512	0	214	2331
3	8	8	"nanB"	"58Secret_O8"	5199	0	215	5024
3	9	8	"spr1875"	"7Secret_C12"	4785	0	216	4616
4	1	1	"Control_10"	"P8"	402	0	217	152
4	2	1	"Control_11"	"D12"	268	-50	218	17
4	3	1	"Control_12"	"H12"	490	0	219	239
4	4	1	"Buffer"	"Normaliz_L12"	263	-50	220	14
4	5	1	"Buffer"	"Normaliz_P12"	227	-50	221	-2
4	6	1	"Control+"	"Rango0.2_D16"	5351	0	222	5133
4	7	1	"Control+"	"Rango0.1_H16"	279	-50	223	68
4	8	1	"Buffer"	"Normaliz_L16"	197	-50	224	5
4	9	1	"Buffer"	"Normaliz_P16"	181	-50	225	12
4	1	2	"Control+"	"Rango0.2_D16"	6785	0	226	6549
4	2	2	"Control+"	"Rango0.1_H16"	656	-50	227	401
4	3	2	"Control_3"	"D4"	241	-50	228	-5
4	4	2	"Control_4"	"H4"	258	-50	229	6
4	5	2	"Control_5"	"L4"	269	-50	230	15
4	6	2	"Control_6"	"P4"	241	-50	231	1
4	7	2	"Control_7"	"D8"	353	0	232	121
4	8	2	"Control_8"	"H8"	212	-50	233	1
4	9	2	"Control_9"	"L8"	194	-50	234	9
4	1	3	"Control_6"	"P4"	231	-50	235	-1
4	2	3	"Control_7"	"D8"	297	0	236	52
4	3	3	"Control_8"	"H8"	218	-50	237	-16
4	4	3	"Control_9"	"L8"	379	0	238	134
4	5	3	"Control_10"	"P8"	413	0	239	166
4	6	3	"Control_11"	"D12"	321	0	240	87
4	7	3	"Control_12"	"H12"	398	0	241	175
4	8	3	"Buffer"	"Normaliz_L12"	215	-50	242	-2
4	9	3	"Buffer"	"Normaliz_P12"	209	-50	243	9
4	1	4	"Control_11"	"D12"	262	-50	244	22
4	2	4	"Control_12"	"H12"	494	0	245	239
4	3	4	"Buffer"	"Normaliz_L12"	247	-50	246	-6
4	4	4	"Buffer"	"Normaliz_P12"	238	-50	247	-4
4	5	4	"Control+"	"Rango0.2_D16"	6260	0	248	6025
4	6	4	"Control+"	"Rango0.1_H16"	6306	0	249	6058
4	7	4	"Control_3"	"D4"	212	-50	250	-24
4	8	4	"Control_4"	"H4"	232	-50	251	6
4	9	4	"Control_5"	"L4"	221	-50	252	5
4	1	5	"Control+"	"Rango0.1_H16"	7387	0	253	7116
4	2	5	"Control_3"	"D4"	251	-50	254	-11
4	3	5	"Control_4"	"H4"	255	-50	255	-3
4	4	5	"Control_5"	"L4"	234	-50	256	-19
4	5	5	"Control_6"	"P4"	258	-50	257	6
4	6	5	"Control_7"	"D8"	342	0	258	77
4	7	5	"Control_8"	"H8"	227	-50	259	-19
4	8	5	"Control_9"	"L8"	260	-50	260	27
4	9	5	"Control_10"	"P8"	377	0	261	154
4	1	6	"Control_7"	"D8"	347	0	262	91
4	2	6	"Control_8"	"H8"	233	-50	263	-5
4	3	6	"Control_9"	"L8"	260	-50	264	17
4	4	6	"Control_10"	"P8"	393	0	265	140
4	5	6	"Control_11"	"D12"	273	-50	266	13
4	6	6	"Control_12"	"H12"	549	0	267	290
4	7	6	"Buffer"	"Normaliz_L12"	264	-50	268	4
4	8	6	"Buffer"	"Normaliz_P12"	255	-50	269	-1
4	9	6	"Control+"	"Rango0.2_D16"	6818	0	270	6590
4	1	7	"Control_12"	"H12"	409	0	271	189
4	2	7	"Buffer"	"Normaliz_L12"	232	-50	272	16
4	3	7	"Buffer"	"Normaliz_P12"	220	-50	273	-11
4	4	7	"Control+"	"Rango0.2_D16"	6930	0	274	6685
4	5	7	"Control+"	"Rango0.1_H16"	725	0	275	472
4	6	7	"Control_3"	"D4"	234	-50	276	-22
4	7	7	"Control_4"	"H4"	271	-50	277	7
4	8	7	"Control_5"	"L4"	271	-50	278	7
4	9	7	"Control_6"	"P4"	251	-50	279	5
4	1	8	"Control_3"	"D4"	281	0	280	88
4	2	8	"Control_4"	"H4"	205	-50	281	6
4	3	8	"Control_5"	"L4"	213	-50	282	-4
4	4	8	"Control_6"	"P4"	239	-50	283	9
4	5	8	"Control_7"	"D8"	399	0	284	162
4	6	8	"Control_8"	"H8"	251	-50	285	7
4	7	8	"Control_9"	"L8"	264	-50	286	20
4	8	8	"Control_10"	"P8"	465	0	287	215
4	9	8	"Control_11"	"D12"	264	-50	288	21
5	1	1	"GADPH"	"68Cyt_M7"	4597	0	289	4326
5	2	1	"abc_sbp_2"	"30Lip_A11"	4057	0	290	3783
5	3	1	"abc_sbp"	"29Lip_E11"	2531	0	291	2278
5	4	1	"spr0174"	"79Lip_I11"	2317	0	292	2080
5	5	1	"aliA"	"10Lip_M11"	2710	0	293	2478
5	6	1	"slrA"	"17Lip_A15"	2970	0	294	2747
5	7	1	"spr0747"	"37Lip_E15"	4988	0	295	4784
5	8	1	"Buffer"	"Normaliz_I15"	199	-50	296	4
5	9	1	"Buffer"	"Normaliz_M15"	176	-50	297	-20
5	1	2	"slrA"	"17Lip_A15"	3334	0	298	3061
5	2	2	"spr0747"	"37Lip_E15"	4829	0	299	4574
5	3	2	"spxB"	"13Cyt_A3"	5447	0	300	5217
5	4	2	"clpP"	"66Cyt_E3"	11216	0	301	10994
5	5	2	"pavA"	"69Cyt_I3"	3341	0	302	3125
5	6	2	"eno"	"14Cyt_M3"	6066	0	303	5843
5	7	2	"PppA"	"70Cyt_A7"	3427	0	304	3206
5	8	2	"ply"	"11Cyt_E7"	7390	0	305	7191
5	9	2	"lytA"	"12Cyt_I7"	15485	0	306	15287
5	1	3	"eno"	"14Cyt_M3"	6030	0	307	5750
5	2	3	"PppA"	"70Cyt_A7"	3364	0	308	3115
5	3	3	"ply"	"11Cyt_E7"	4553	-50	309	4312
5	4	3	"lytA"	"12Cyt_I7"	9727	-50	310	9490
5	5	3	"GADPH"	"68Cyt_M7"	4372	0	311	4151
5	6	3	"abc_sbp_2"	"30Lip_A11"	3478	0	312	3252
5	7	3	"abc_sbp"	"29Lip_E11"	2296	0	313	2025
5	8	3	"spr0174"	"79Lip_I11"	2665	0	314	2424
5	9	3	"aliA"	"10Lip_M11"	3176	0	315	2925
5	1	4	"abc_sbp_2"	"30Lip_A11"	4063	0	316	3769
5	2	4	"abc_sbp"	"29Lip_E11"	2346	0	317	2085
5	3	4	"spr0174"	"79Lip_I11"	2464	0	318	2222
5	4	4	"aliA"	"10Lip_M11"	2477	0	319	2239
5	5	4	"slrA"	"17Lip_A15"	2815	0	320	2576
5	6	4	"spr0747"	"37Lip_E15"	3609	-50	321	3359
5	7	4	"spxB"	"13Cyt_A3"	5629	-50	322	2786
5	8	4	"clpP"	"66Cyt_E3"	5366	0	323	4973
5	9	4	"pavA"	"69Cyt_I3"	4070	0	324	3802
5	1	5	"spr0747"	"37Lip_E15"	4402	0	325	4098
5	2	5	"spxB"	"13Cyt_A3"	6841	0	326	6550
5	3	5	"clpP"	"66Cyt_E3"	12557	0	327	12307
5	4	5	"pavA"	"69Cyt_I3"	4112	0	328	3878
5	5	5	"eno"	"14Cyt_M3"	6420	0	329	6179
5	6	5	"PppA"	"70Cyt_A7"	3378	0	330	3126
5	7	5	"ply"	"11Cyt_E7"	7426	0	331	7067
5	8	5	"lytA"	"12Cyt_I7"	15964	0	332	15664
5	9	5	"GADPH"	"68Cyt_M7"	4983	0	333	4708
5	1	6	"PppA"	"70Cyt_A7"	3714	0	334	3410
5	2	6	"ply"	"11Cyt_E7"	4465	-50	335	4186
5	3	6	"lytA"	"12Cyt_I7"	3908	-50	336	3655
5	4	6	"GADPH"	"68Cyt_M7"	4538	0	337	4289
5	5	6	"abc_sbp_2"	"30Lip_A11"	3414	0	338	3169
5	6	6	"abc_sbp"	"29Lip_E11"	2402	0	339	2139
5	7	6	"spr0174"	"79Lip_I11"	2683	0	340	2395
5	8	6	"aliA"	"10Lip_M11"	2760	0	341	2449
5	9	6	"slrA"	"17Lip_A15"	3357	0	342	3039
5	1	7	"abc_sbp"	"29Lip_E11"	2721	0	343	2451
5	2	7	"spr0174"	"79Lip_I11"	2513	0	344	2262
5	3	7	"aliA"	"10Lip_M11"	2812	0	345	2569
5	4	7	"slrA"	"17Lip_A15"	2788	0	346	2540
5	5	7	"spr0747"	"37Lip_E15"	5023	0	347	4765
5	6	7	"spxB"	"13Cyt_A3"	3386	0	348	3123
5	7	7	"clpP"	"66Cyt_E3"	5239	0	349	4962
5	8	7	"pavA"	"69Cyt_I3"	3771	0	350	3462
5	9	7	"eno"	"14Cyt_M3"	6842	0	351	6477
5	1	8	"spxB"	"13Cyt_A3"	2485	0	352	2340
5	2	8	"clpP"	"66Cyt_E3"	3271	0	353	3140
5	3	8	"pavA"	"69Cyt_I3"	2617	0	354	2474
5	4	8	"eno"	"14Cyt_M3"	5011	0	355	4852
5	5	8	"PppA"	"70Cyt_A7"	2746	0	356	2556
5	6	8	"ply"	"11Cyt_E7"	6280	0	357	6095
5	7	8	"lytA"	"12Cyt_I7"	13377	0	358	13188
5	8	8	"GADPH"	"68Cyt_M7"	4091	0	359	3879
5	9	8	"abc_sbp_2"	"30Lip_A11"	4381	0	360	4077
6	1	1	"psaA"	"6Lip_N7"	8921	0	361	8735
6	2	1	"ABC_SBP"	"57Lip_B11"	5377	0	362	5172
6	3	1	"ABC_SBP"	"52Lip_F11"	2714	0	363	2492
6	4	1	"piuA"	"18Lip_J11"	8515	0	364	8295
6	5	1	"amiA"	"3Lip_N11"	2365	0	365	2139
6	6	1	"msmE"	"78Lip_B15"	4404	0	366	4170
6	7	1	"MalX"	"22Lip_F15"	3728	0	367	3502
6	8	1	"Buffer"	"Normaliz_J15"	256	-50	368	-6
6	9	1	"Buffer"	"Normaliz_N15"	260	-50	369	-28
6	1	2	"msmE"	"78Lip_B15"	7568	0	370	7378
6	2	2	"MalX"	"22Lip_F15"	5112	0	371	4898
6	3	2	"prsA_ppmA"	"16Lip_B3"	2072	0	372	1851
6	4	2	"lmb"	"33Lip_F3"	2287	0	373	2058
6	5	2	"piaA"	"15Lip_J3"	6394	0	374	6183
6	6	2	"phtA"	"55Lip_N3"	4851	0	375	4642
6	7	2	"glnH"	"28Lip_B7"	2803	0	376	2579
6	8	2	"pstS"	"80Lip_F7"	2106	0	377	1879
6	9	2	"aliB"	"1Lip_J7"	2347	0	378	2117
6	1	3	"phtA"	"55Lip_N3"	5243	0	379	5044
6	2	3	"glnH"	"28Lip_B7"	2891	0	380	2677
6	3	3	"pstS"	"80Lip_F7"	1931	0	381	1709
6	4	3	"aliB"	"1Lip_J7"	2058	-50	382	1814
6	5	3	"psaA"	"6Lip_N7"	7165	0	383	6956
6	6	3	"ABC_SBP"	"57Lip_B11"	3702	0	384	3506
6	7	3	"ABC_SBP"	"52Lip_F11"	1917	0	385	1711
6	8	3	"piuA"	"18Lip_J11"	7361	0	386	7159
6	9	3	"amiA"	"3Lip_N11"	1878	0	387	1672
6	1	4	"ABC_SBP"	"57Lip_B11"	5564	0	388	5351
6	2	4	"ABC_SBP"	"52Lip_F11"	2290	0	389	2076
6	3	4	"piuA"	"18Lip_J11"	7498	0	390	7294
6	4	4	"amiA"	"3Lip_N11"	1985	0	391	1782
6	5	4	"msmE"	"78Lip_B15"	5623	0	392	5428
6	6	4	"MalX"	"22Lip_F15"	2517	0	393	2311
6	7	4	"prsA_ppmA"	"16Lip_B3"	2599	0	394	2385
6	8	4	"lmb"	"33Lip_F3"	1895	0	395	1700
6	9	4	"piaA"	"15Lip_J3"	6030	0	396	5837
6	1	5	"MalX"	"22Lip_F15"	3481	0	397	3256
6	2	5	"prsA_ppmA"	"16Lip_B3"	3348	0	398	3100
6	3	5	"lmb"	"33Lip_F3"	2450	0	399	2226
6	4	5	"piaA"	"15Lip_J3"	9124	0	400	8919
6	5	5	"phtA"	"55Lip_N3"	4450	0	401	4254
6	6	5	"glnH"	"28Lip_B7"	2560	0	402	2346
6	7	5	"pstS"	"80Lip_F7"	1836	0	403	1615
6	8	5	"aliB"	"1Lip_J7"	1739	0	404	1536
6	9	5	"psaA"	"6Lip_N7"	8056	0	405	7858
6	1	6	"glnH"	"28Lip_B7"	3864	0	406	3625
6	2	6	"pstS"	"80Lip_F7"	2582	0	407	2324
6	3	6	"aliB"	"1Lip_J7"	2394	0	408	2149
6	4	6	"psaA"	"6Lip_N7"	7787	-50	409	7558
6	5	6	"ABC_SBP"	"57Lip_B11"	3874	0	410	3662
6	6	6	"ABC_SBP"	"52Lip_F11"	1994	0	411	1779
6	7	6	"piuA"	"18Lip_J11"	6878	0	412	6664
6	8	6	"amiA"	"3Lip_N11"	1739	0	413	1535
6	9	6	"msmE"	"78Lip_B15"	3261	0	414	3056
6	1	7	"ABC_SBP"	"52Lip_F11"	3406	0	415	3149
6	2	7	"piuA"	"18Lip_J11"	9848	0	416	9607
6	3	7	"amiA"	"3Lip_N11"	2447	0	417	2211
6	4	7	"msmE"	"78Lip_B15"	4291	0	418	4030
6	5	7	"MalX"	"22Lip_F15"	3229	0	419	2930
6	6	7	"prsA_ppmA"	"16Lip_B3"	2759	0	420	2525
6	7	7	"lmb"	"33Lip_F3"	2157	0	421	1930
6	8	7	"piaA"	"15Lip_J3"	6245	0	422	6036
6	9	7	"phtA"	"55Lip_N3"	4091	0	423	3880
6	1	8	"prsA_ppmA"	"16Lip_B3"	3228	0	424	2974
6	2	8	"lmb"	"33Lip_F3"	3187	0	425	2956
6	3	8	"piaA"	"15Lip_J3"	8822	0	426	8605
6	4	8	"phtA"	"55Lip_N3"	5628	0	427	5396
6	5	8	"glnH"	"28Lip_B7"	4647	0	428	4399
6	6	8	"pstS"	"80Lip_F7"	2205	0	429	1972
6	7	8	"aliB"	"1Lip_J7"	2325	0	430	2102
6	8	8	"psaA"	"6Lip_N7"	8945	0	431	8756
6	9	8	"ABC_SBP"	"57Lip_B11"	4454	0	432	4284
7	1	1	"cbpF"	"74N_term_wCS_O7"	2554	0	433	2325
7	2	1	"spr0693"	"34N_term_C11"	2920	-50	434	2686
7	3	1	"ezrA"	"75N_term_G11"	2433	0	435	2223
7	4	1	"pepXP"	"72N_term_K11"	2347	0	436	2144
7	5	1	"phtD"	"44N_term_O11"	1958	0	437	1760
7	6	1	"phpA"	"27N_term_C15"	6165	0	438	5968
7	7	1	"srtA"	"64N_term_wCS_G15"	5433	0	439	5227
7	8	1	"Buffer"	"Normaliz_K15"	236	-50	440	36
7	9	1	"Buffer"	"Normaliz_O15"	248	-50	441	48
7	1	2	"phpA"	"27N_term_C15"	5259	0	442	5017
7	2	2	"srtA"	"64N_term_wCS_G15"	4139	0	443	3545
7	3	2	"adcA"	"23Lip_C3"	1852	0	444	1602
7	4	2	"sp_2093"	"76N_term_G3"	1171	0	445	767
7	5	2	"comB"	"54N_term_K3"	1233	0	446	459
7	6	2	"pspA"	"4N_term_O3"	2661	0	447	2425
7	7	2	"pbpX"	"41N_term_C7"	2588	0	448	2316
7	8	2	"pbpA"	"9N_term_G7"	1083	0	449	814
7	9	2	"spr0334"	"42Cyt_TMH_K7"	2502	0	450	2243
7	1	3	"pspA"	"4N_term_O3"	2599	0	451	2338
7	2	3	"pbpX"	"41N_term_C7"	2159	-50	452	728
7	3	3	"pbpA"	"9N_term_G7"	1373	-50	453	624
7	4	3	"spr0334"	"42Cyt_TMH_K7"	1393	0	454	952
7	5	3	"cbpF"	"74N_term_wCS_O7"	4372	-50	455	2314
7	6	3	"spr0693"	"34N_term_C11"	2919	0	456	2593
7	7	3	"ezrA"	"75N_term_G11"	2395	0	457	2022
7	8	3	"pepXP"	"72N_term_K11"	2467	0	458	2176
7	9	3	"phtD"	"44N_term_O11"	3165	0	459	2906
7	1	4	"spr0693"	"34N_term_C11"	2289	0	460	2022
7	2	4	"ezrA"	"75N_term_G11"	1833	-50	461	1480
7	3	4	"pepXP"	"72N_term_K11"	1920	-50	462	1686
7	4	4	"phtD"	"44N_term_O11"	2805	0	463	2453
7	5	4	"phpA"	"27N_term_C15"	4350	0	464	3814
7	6	4	"srtA"	"64N_term_wCS_G15"	1474	0	465	1202
7	7	4	"adcA"	"23Lip_C3"	1185	-50	466	204
7	8	4	"sp_2093"	"76N_term_G3"	1156	-50	467	795
7	9	4	"comB"	"54N_term_K3"	1837	0	468	1593
7	1	5	"srtA"	"64N_term_wCS_G15"	1835	0	469	1591
7	2	5	"adcA"	"23Lip_C3"	1960	0	470	1718
7	3	5	"sp_2093"	"76N_term_G3"	1054	0	471	828
7	4	5	"comB"	"54N_term_K3"	999	0	472	678
7	5	5	"pspA"	"4N_term_O3"	2397	0	473	2111
7	6	5	"pbpX"	"41N_term_C7"	2325	0	474	1996
7	7	5	"pbpA"	"9N_term_G7"	647	-50	475	-216
7	8	5	"spr0334"	"42Cyt_TMH_K7"	1665	0	476	1357
7	9	5	"cbpF"	"74N_term_wCS_O7"	5512	0	477	5262
7	1	6	"pbpX"	"41N_term_C7"	1963	0	478	1723
7	2	6	"pbpA"	"9N_term_G7"	880	-50	479	617
7	3	6	"spr0334"	"42Cyt_TMH_K7"	1231	0	480	966
7	4	6	"cbpF"	"74N_term_wCS_O7"	4404	0	481	3777
7	5	6	"spr0693"	"34N_term_C11"	3482	0	482	3201
7	6	6	"ezrA"	"75N_term_G11"	1792	-50	483	1567
7	7	6	"pepXP"	"72N_term_K11"	2529	-50	484	2296
7	8	6	"phtD"	"44N_term_O11"	2174	0	485	1944
7	9	6	"phpA"	"27N_term_C15"	6670	0	486	6419
7	1	7	"ezrA"	"75N_term_G11"	1883	0	487	1624
7	2	7	"pepXP"	"72N_term_K11"	2354	0	488	974
7	3	7	"phtD"	"44N_term_O11"	1944	-50	489	1674
7	4	7	"phpA"	"27N_term_C15"	4784	0	490	4287
7	5	7	"srtA"	"64N_term_wCS_G15"	1493	-50	491	1021
7	6	7	"adcA"	"23Lip_C3"	1518	-50	492	1204
7	7	7	"sp_2093"	"76N_term_G3"	1017	-50	493	735
7	8	7	"comB"	"54N_term_K3"	1566	0	494	1293
7	9	7	"pspA"	"4N_term_O3"	3636	0	495	3291
7	1	8	"adcA"	"23Lip_C3"	1392	0	496	1165
7	2	8	"sp_2093"	"76N_term_G3"	939	0	497	683
7	3	8	"comB"	"54N_term_K3"	927	0	498	694
7	4	8	"pspA"	"4N_term_O3"	2363	0	499	2114
7	5	8	"pbpX"	"41N_term_C7"	2485	0	500	2159
7	6	8	"pbpA"	"9N_term_G7"	1048	0	501	702
7	7	8	"spr0334"	"42Cyt_TMH_K7"	1805	0	502	1447
7	8	8	"cbpF"	"74N_term_wCS_O7"	2389	0	503	2032
7	9	8	"spr0693"	"34N_term_C11"	3710	0	504	3321
8	1	1	"pbp1b"	"47Cyt_TMH_P7"	3024	0	505	2812
8	2	1	"pcpA"	"62N_term_wCS_D11"	981	0	506	749
8	3	1	"sphtra"	"8N_term_H11"	552	0	507	314
8	4	1	"cps4C"	"97Mult_L11"	1526	0	508	1288
8	5	1	"rrgB"	"95Mult_P11"	1357	0	509	1113
8	6	1	"TMP"	"96Mult_D15"	1849	0	510	1596
8	7	1	"LambdaSa04"	"94Mult_H15"	1134	0	511	821
8	8	1	"Buffer"	"Normaliz_L15"	238	-50	512	-122
8	9	1	"Buffer"	"Normaliz_P15"	223	-50	513	-18
8	1	2	"TMP"	"96Mult_D15"	2657	0	514	2443
8	2	2	"LambdaSa04"	"94Mult_H15"	1372	0	515	1156
8	3	2	"potD"	"65N_term_D3"	2664	0	516	2465
8	4	2	"pgdA"	"40N_term_H3"	4545	0	517	4330
8	5	2	"spr1370"	"38Cyt_TMH_L3"	3498	0	518	3247
8	6	2	"spr1418"	"82N_term_P3"	2992	0	519	2721
8	7	2	"stkP"	"67Cyt_TMH_D7"	1427	0	520	1054
8	8	2	"spr1584"	"83N_term_H7"	3228	0	521	2909
8	9	2	"pbp2A"	"53N_term_L7"	2726	0	522	2486
8	1	3	"spr1418"	"82N_term_P3"	3775	0	523	3561
8	2	3	"stkP"	"67Cyt_TMH_D7"	1522	0	524	1309
8	3	3	"spr1584"	"83N_term_H7"	2631	0	525	2397
8	4	3	"pbp2A"	"53N_term_L7"	2717	0	526	2148
8	5	3	"pbp1b"	"47Cyt_TMH_P7"	2253	0	527	1603
8	6	3	"pcpA"	"62N_term_wCS_D11"	713	0	528	344
8	7	3	"sphtra"	"8N_term_H11"	563	-50	529	267
8	8	3	"cps4C"	"97Mult_L11"	1381	0	530	1090
8	9	3	"rrgB"	"95Mult_P11"	1175	0	531	937
8	1	4	"pcpA"	"62N_term_wCS_D11"	1070	0	532	838
8	2	4	"sphtra"	"8N_term_H11"	388	-50	533	160
8	3	4	"cps4C"	"97Mult_L11"	1636	0	534	1358
8	4	4	"rrgB"	"95Mult_P11"	1440	0	535	1032
8	5	4	"TMP"	"96Mult_D15"	2101	0	536	1785
8	6	4	"LambdaSa04"	"94Mult_H15"	1241	-50	537	848
8	7	4	"potD"	"65N_term_D3"	2808	0	538	2408
8	8	4	"pgdA"	"40N_term_H3"	2881	0	539	2520
8	9	4	"spr1370"	"38Cyt_TMH_L3"	4190	0	540	3957
8	1	5	"LambdaSa04"	"94Mult_H15"	1687	0	541	1423
8	2	5	"potD"	"65N_term_D3"	2859	0	542	2643
8	3	5	"pgdA"	"40N_term_H3"	2690	0	543	2467
8	4	5	"spr1370"	"38Cyt_TMH_L3"	3860	0	544	3630
8	5	5	"spr1418"	"82N_term_P3"	2901	0	545	2680
8	6	5	"stkP"	"67Cyt_TMH_D7"	1082	0	546	836
8	7	5	"spr1584"	"83N_term_H7"	2134	0	547	1851
8	8	5	"pbp2A"	"53N_term_L7"	2210	0	548	1807
8	9	5	"pbp1b"	"47Cyt_TMH_P7"	2374	0	549	2170
8	1	6	"stkP"	"67Cyt_TMH_D7"	1621	0	550	1328
8	2	6	"spr1584"	"83N_term_H7"	3502	0	551	3263
8	3	6	"pbp2A"	"53N_term_L7"	2843	0	552	2602
8	4	6	"pbp1b"	"47Cyt_TMH_P7"	2580	0	553	2340
8	5	6	"pcpA"	"62N_term_wCS_D11"	679	-50	554	466
8	6	6	"sphtra"	"8N_term_H11"	930	-50	555	699
8	7	6	"cps4C"	"97Mult_L11"	1047	0	556	821
8	8	6	"rrgB"	"95Mult_P11"	1259	0	557	1027
8	9	6	"TMP"	"96Mult_D15"	2168	-50	558	1955
8	1	7	"sphtra"	"8N_term_H11"	1501	-50	559	1189
8	2	7	"cps4C"	"97Mult_L11"	1385	0	560	1122
8	3	7	"rrgB"	"95Mult_P11"	1508	0	561	1241
8	4	7	"TMP"	"96Mult_D15"	2343	-50	562	2083
8	5	7	"LambdaSa04"	"94Mult_H15"	1292	0	563	1060
8	6	7	"potD"	"65N_term_D3"	2863	0	564	2632
8	7	7	"pgdA"	"40N_term_H3"	2854	0	565	2627
8	8	7	"spr1370"	"38Cyt_TMH_L3"	3779	0	566	3570
8	9	7	"spr1418"	"82N_term_P3"	3021	0	567	2818
8	1	8	"potD"	"65N_term_D3"	4441	0	568	4123
8	2	8	"pgdA"	"40N_term_H3"	3791	0	569	3485
8	3	8	"spr1370"	"38Cyt_TMH_L3"	4758	0	570	4486
8	4	8	"spr1418"	"82N_term_P3"	3436	0	571	3188
8	5	8	"stkP"	"67Cyt_TMH_D7"	1494	0	572	1258
8	6	8	"spr1584"	"83N_term_H7"	2544	0	573	2327
8	7	8	"pbp2A"	"53N_term_L7"	2323	0	574	2118
8	8	8	"pbp1b"	"47Cyt_TMH_P7"	3847	0	575	3650
8	9	8	"pcpA"	"62N_term_wCS_D11"	1198	0	576	1011
