# Supplementary material for: Data in support of proteomic analysis of pneumococcal pediatric clinical isolates to construct a protein array
Source: Data Brief. 2016 Feb 5;6:917–22. doi: 10.1016/j.dib.2016.01.057 (PMC4758182; doi:10.1016/j.dib.2016.01.057)
Supplement: Supplementary file 4 — Supplementary material [file mmc4.zip › Protein array raw data/IgG/P1_S33_IgG-Cy3.txt]

ATF	1.0
29	11    
"Type=GenePix Export 3"
"DateTime=2014/02/07 13:54:54"
"Settings=C:\Documents and Settings\Usuario\Escritorio\Datos Usuarios\Alfonso\Escaneado_7-2-14\Suero 33\Suero33_Cy3.gps"
"GalFile=C:\Documents and Settings\Usuario\Escritorio\Datos Usuarios\Alfonso\Gals\Gal_Alfonso.2.gal"
"PixelSize=5"
"Wavelengths=n/a	532"
"ImageFiles=n/a	C:\Documents and Settings\Usuario\Escritorio\Datos Usuarios\Alfonso\Escaneado_7-2-14\Suero 33\S33_IgG-Cy3.tif 1"
"NormalizationMethod=None"
"NormalizationFactors=n/a	1"
"JpegImage="
"StdDev=Type 1"
"RatioFormulations=W1/W2 (/532)"
"Barcode="
"BackgroundSubtraction=LocalFeature"
"ImageOrigin=0, 0"
"JpegOrigin=3370, 2020"
"Creator=GenePix Pro 4.1.1.4"
"Scanner=GenePix 4000B [92870]"
"FocusPosition=0"
"Temperature=27.76"
"LinesAveraged=1"
"Comment="
"PMTGain=n/a	400"
"ScanPower=n/a	100"
"LaserPower=n/a	3.48"
"LaserOnTime=n/a	42154"
"Filters=n/a	"
"ScanRegion=584,320,3864,1760"
"Supplier="
"Block"	"Column"	"Row"	"Name"	"ID"	"Flags"	"Index"	"F532 Median"	"F532 Median"	"F532 Median - B532"	"F532 Median - B532"
1	1	1	"ABC_N/P"	"90Mult_M8"	-50	1	121	121	42	42
1	2	1	"spr1221"	"99Mult_A12"	0	2	181	181	94	94
1	3	1	"spr1403"	"91Mult_E12"	0	3	313	313	219	219
1	4	1	"spr1496"	"92Mult_I12"	0	4	257	257	96	96
1	5	1	"ABC_NP"	"100Mult_M12"	0	5	1315	1315	1213	1213
1	6	1	"SP_0462"	"77CellW_A16"	0	6	1057	1057	955	955
1	7	1	"SP_0464"	"81CellW_E16"	0	7	786	786	683	683
1	8	1	"Buffer"	"Normaliz_I16"	-50	8	93	93	1	1
1	9	1	"Buffer"	"Normaliz_M16"	-50	9	95	95	7	7
1	1	2	"SP_0462"	"77CellW_A16"	0	10	268	268	191	191
1	2	2	"SP_0464"	"81CellW_E16"	-50	11	226	226	134	134
1	3	2	"fstH"	"84Mult_A4"	0	12	734	734	633	633
1	4	2	"comA"	"85Mult_E4"	0	13	387	387	282	282
1	5	2	"zmpB"	"86Mult_I4"	0	14	301	301	156	156
1	6	2	"spr0601"	"98Mult_M4"	0	15	648	648	470	470
1	7	2	"celB"	"87Mult_A8"	0	16	450	450	288	288
1	8	2	"iga"	"88Mult_E8"	0	17	2407	2407	2297	2297
1	9	2	"glnP"	"89Mult_I8"	0	18	278	278	185	185
1	1	3	"spr0601"	"98Mult_M4"	0	19	240	240	151	151
1	2	3	"celB"	"87Mult_A8"	-50	20	154	154	51	51
1	3	3	"iga"	"88Mult_E8"	0	21	668	668	566	566
1	4	3	"glnP"	"89Mult_I8"	-50	22	173	173	63	63
1	5	3	"ABC_N/P"	"90Mult_M8"	0	23	377	377	235	235
1	6	3	"spr1221"	"99Mult_A12"	0	24	623	623	406	406
1	7	3	"spr1403"	"91Mult_E12"	0	25	1061	1061	842	842
1	8	3	"spr1496"	"92Mult_I12"	0	26	465	465	343	343
1	9	3	"ABC_NP"	"100Mult_M12"	0	27	1888	1888	1795	1795
1	1	4	"spr1221"	"99Mult_A12"	0	28	281	281	160	160
1	2	4	"spr1403"	"91Mult_E12"	0	29	377	377	254	254
1	3	4	"spr1496"	"92Mult_I12"	0	30	270	270	149	149
1	4	4	"ABC_NP"	"100Mult_M12"	0	31	1400	1400	1259	1259
1	5	4	"SP_0462"	"77CellW_A16"	0	32	1073	1073	930	930
1	6	4	"SP_0464"	"81CellW_E16"	0	33	706	706	298	298
1	7	4	"fstH"	"84Mult_A4"	0	34	3001	3001	2700	2700
1	8	4	"comA"	"85Mult_E4"	0	35	846	846	727	727
1	9	4	"zmpB"	"86Mult_I4"	0	36	376	376	280	280
1	1	5	"SP_0464"	"81CellW_E16"	-50	37	293	293	209	209
1	2	5	"fstH"	"84Mult_A4"	0	38	877	877	766	766
1	3	5	"comA"	"85Mult_E4"	0	39	491	491	380	380
1	4	5	"zmpB"	"86Mult_I4"	0	40	322	322	145	145
1	5	5	"spr0601"	"98Mult_M4"	0	41	754	754	492	492
1	6	5	"celB"	"87Mult_A8"	0	42	673	673	463	463
1	7	5	"iga"	"88Mult_E8"	0	43	2280	2280	2092	2092
1	8	5	"glnP"	"89Mult_I8"	0	44	1001	1001	863	863
1	9	5	"ABC_N/P"	"90Mult_M8"	0	45	766	766	658	658
1	1	6	"celB"	"87Mult_A8"	0	46	172	172	90	90
1	2	6	"iga"	"88Mult_E8"	0	47	875	875	779	779
1	3	6	"glnP"	"89Mult_I8"	0	48	219	219	107	107
1	4	6	"ABC_N/P"	"90Mult_M8"	0	49	379	379	251	251
1	5	6	"spr1221"	"99Mult_A12"	0	50	604	604	465	465
1	6	6	"spr1403"	"91Mult_E12"	0	51	902	902	766	766
1	7	6	"spr1496"	"92Mult_I12"	0	52	517	517	384	384
1	8	6	"ABC_NP"	"100Mult_M12"	0	53	1353	1353	1238	1238
1	9	6	"SP_0462"	"77CellW_A16"	0	54	912	912	810	810
1	1	7	"spr1403"	"91Mult_E12"	0	55	432	432	346	346
1	2	7	"spr1496"	"92Mult_I12"	0	56	238	238	146	146
1	3	7	"ABC_NP"	"100Mult_M12"	0	57	1540	1540	1441	1441
1	4	7	"SP_0462"	"77CellW_A16"	0	58	1171	1171	1065	1065
1	5	7	"SP_0464"	"81CellW_E16"	0	59	832	832	719	719
1	6	7	"fstH"	"84Mult_A4"	0	60	2699	2699	2592	2592
1	7	7	"comA"	"85Mult_E4"	0	61	649	649	548	548
1	8	7	"zmpB"	"86Mult_I4"	0	62	311	311	215	215
1	9	7	"spr0601"	"98Mult_M4"	0	63	628	628	531	531
1	1	8	"fstH"	"84Mult_A4"	0	64	1175	1175	1097	1097
1	2	8	"comA"	"85Mult_E4"	0	65	462	462	374	374
1	3	8	"zmpB"	"86Mult_I4"	0	66	353	353	261	261
1	4	8	"spr0601"	"98Mult_M4"	0	67	831	831	732	732
1	5	8	"celB"	"87Mult_A8"	0	68	466	466	367	367
1	6	8	"iga"	"88Mult_E8"	0	69	1828	1828	1735	1735
1	7	8	"glnP"	"89Mult_I8"	0	70	207	207	116	116
1	8	8	"ABC_N/P"	"90Mult_M8"	0	71	370	370	278	278
1	9	8	"spr1221"	"99Mult_A12"	0	72	644	644	550	550
2	1	1	"lytB"	"31CellW_N8"	0	73	2650	2650	2560	2560
2	2	1	"prtA"	"20CellW_B12"	0	74	12279	12279	12180	12180
2	3	1	"bgaA"	"43CellW_F12"	0	75	4926	4926	4815	4815
2	4	1	"nanA"	"46CellW_J12"	0	76	3889	3889	3790	3790
2	5	1	"spr1652/pfbA"	"25CellW_N12"	0	77	1770	1770	1677	1677
2	6	1	"nisP"	"39CellW_B16"	-50	78	2492	2492	2397	2397
2	7	1	"spr1906"	"73CellW_F16"	0	79	1105	1105	1014	1014
2	8	1	"Buffer"	"Normaliz_J16"	-50	80	88	88	7	7
2	9	1	"Buffer"	"Normaliz_N16"	-50	81	82	82	6	6
2	1	2	"nisP"	"39CellW_B16"	0	82	3956	3956	3848	3848
2	2	2	"spr1906"	"73CellW_F16"	0	83	733	733	596	596
2	3	2	"psrP"	"71CellW_B4"	0	84	9902	9902	2645	2645
2	4	2	"pblB_nt"	"48CellW_F4"	0	85	7153	7153	1156	1156
2	5	2	"pblB_ct"	"49CellW_J4"	0	86	2732	2732	1452	1452
2	6	2	"spr0075/pfbB"	"24CellW_N4"	0	87	10901	10901	7974	7974
2	7	2	"pulA"	"19CellW_B8"	0	88	3911	3911	3784	3784
2	8	2	"hysA"	"51CellW_F8"	0	89	11943	11943	11850	11850
2	9	2	"spr0328"	"26CellW_J8"	0	90	2680	2680	2595	2595
2	1	3	"spr0075/pfbB"	"24CellW_N4"	0	91	16098	16098	15977	15977
2	2	3	"pulA"	"19CellW_B8"	0	92	5700	5700	5494	5494
2	3	3	"hysA"	"51CellW_F8"	0	93	4826	4826	4306	4306
2	4	3	"spr0328"	"26CellW_J8"	0	94	2327	2327	2013	2013
2	5	3	"lytB"	"31CellW_N8"	0	95	2040	2040	1834	1834
2	6	3	"prtA"	"20CellW_B12"	0	96	11284	11284	10442	10442
2	7	3	"bgaA"	"43CellW_F12"	0	97	1295	1295	1109	1109
2	8	3	"nanA"	"46CellW_J12"	0	98	2807	2807	2651	2651
2	9	3	"spr1652/pfbA"	"25CellW_N12"	0	99	1851	1851	1756	1756
2	1	4	"prtA"	"20CellW_B12"	0	100	15911	15911	15778	15778
2	2	4	"bgaA"	"43CellW_F12"	0	101	4906	4906	4437	4437
2	3	4	"nanA"	"46CellW_J12"	0	102	3044	3044	2882	2882
2	4	4	"spr1652/pfbA"	"25CellW_N12"	0	103	3784	3784	3579	3579
2	5	4	"nisP"	"39CellW_B16"	0	104	2599	2599	2464	2464
2	6	4	"spr1906"	"73CellW_F16"	0	105	908	908	714	714
2	7	4	"psrP"	"71CellW_B4"	0	106	10135	10135	4504	4504
2	8	4	"pblB_nt"	"48CellW_F4"	0	107	5948	5948	3249	3249
2	9	4	"pblB_ct"	"49CellW_J4"	0	108	3071	3071	2967	2967
2	1	5	"spr1906"	"73CellW_F16"	0	109	1265	1265	985	985
2	2	5	"psrP"	"71CellW_B4"	0	110	13618	13618	5052	5052
2	3	5	"pblB_nt"	"48CellW_F4"	0	111	7003	7003	3458	3458
2	4	5	"pblB_ct"	"49CellW_J4"	0	112	8761	8761	4706	4706
2	5	5	"spr0075/pfbB"	"24CellW_N4"	0	113	15713	15713	12414	12414
2	6	5	"pulA"	"19CellW_B8"	0	114	5287	5287	4935	4935
2	7	5	"hysA"	"51CellW_F8"	0	115	4138	4138	2620	2620
2	8	5	"spr0328"	"26CellW_J8"	0	116	3190	3190	2241	2241
2	9	5	"lytB"	"31CellW_N8"	0	117	2020	2020	1904	1904
2	1	6	"pulA"	"19CellW_B8"	0	118	8147	8147	7995	7995
2	2	6	"hysA"	"51CellW_F8"	0	119	17168	17168	12384	12384
2	3	6	"spr0328"	"26CellW_J8"	0	120	2643	2643	2391	2391
2	4	6	"lytB"	"31CellW_N8"	0	121	1364	1364	911	911
2	5	6	"prtA"	"20CellW_B12"	0	122	15491	15491	15346	15346
2	6	6	"bgaA"	"43CellW_F12"	0	123	4029	4029	3508	3508
2	7	6	"nanA"	"46CellW_J12"	0	124	3050	3050	2877	2877
2	8	6	"spr1652/pfbA"	"25CellW_N12"	0	125	2914	2914	2779	2779
2	9	6	"nisP"	"39CellW_B16"	0	126	1778	1778	1671	1671
2	1	7	"bgaA"	"43CellW_F12"	0	127	1808	1808	1639	1639
2	2	7	"nanA"	"46CellW_J12"	0	128	3588	3588	3395	3395
2	3	7	"spr1652/pfbA"	"25CellW_N12"	0	129	3057	3057	2850	2850
2	4	7	"nisP"	"39CellW_B16"	0	130	668	668	536	536
2	5	7	"spr1906"	"73CellW_F16"	0	131	700	700	577	577
2	6	7	"psrP"	"71CellW_B4"	0	132	13213	13213	11580	11580
2	7	7	"pblB_nt"	"48CellW_F4"	0	133	8402	8402	6923	6923
2	8	7	"pblB_ct"	"49CellW_J4"	0	134	4915	4915	4669	4669
2	9	7	"spr0075/pfbB"	"24CellW_N4"	0	135	17254	17254	17138	17138
2	1	8	"psrP"	"71CellW_B4"	0	136	4087	4087	3909	3909
2	2	8	"pblB_nt"	"48CellW_F4"	0	137	1783	1783	1528	1528
2	3	8	"pblB_ct"	"49CellW_J4"	0	138	6503	6503	3369	3369
2	4	8	"spr0075/pfbB"	"24CellW_N4"	0	139	15077	15077	12117	12117
2	5	8	"pulA"	"19CellW_B8"	0	140	5784	5784	5627	5627
2	6	8	"hysA"	"51CellW_F8"	0	141	21151	21151	21012	21012
2	7	8	"spr0328"	"26CellW_J8"	0	142	7930	7930	6586	6586
2	8	8	"lytB"	"31CellW_N8"	0	143	3095	3095	2923	2923
2	9	8	"prtA"	"20CellW_B12"	0	144	18281	18281	18165	18165
3	1	1	"nanB"	"58Secret_O8"	0	145	3587	3587	3505	3505
3	2	1	"spr1875"	"7Secret_C12"	0	146	9896	9896	9809	9809
3	3	1	"galU"	"21Secret_G12"	0	147	3534	3534	3440	3440
3	4	1	"cbpA"	"5Secret_K12"	0	148	19541	19541	19439	19439
3	5	1	"gsp_781"	"2Secret_O12"	0	149	34433	34433	34333	34333
3	6	1	"Control_1"	"C16"	0	150	638	638	538	538
3	7	1	"Control_2"	"G16"	0	151	152	152	56	56
3	8	1	"Buffer"	"Normaliz_K16"	0	152	129	129	35	35
3	9	1	"Buffer"	"Normaliz_O16"	-50	153	94	94	5	5
3	1	2	"Control_1"	"C16"	0	154	545	545	460	460
3	2	2	"Control_2"	"G16"	-50	155	103	103	11	11
3	3	2	"bloodAB"	"59Secret_C4"	0	156	2086	2086	1989	1989
3	4	2	"strH"	"32Secret_G4"	0	157	1450	1450	1348	1348
3	5	2	"lysM"	"50Secret_K4"	0	158	11230	11230	11124	11124
3	6	2	"lytB"	"63Secret_O4"	0	159	3731	3731	3627	3627
3	7	2	"phtE"	"45Secret_C8"	0	160	11096	11096	10991	10991
3	8	2	"spr0931"	"36Secret_G8"	0	161	3559	3559	3454	3454
3	9	2	"lytC"	"56Secret_K8"	0	162	13594	13594	13494	13494
3	1	3	"lytB"	"63Secret_O4"	0	163	3046	3046	2958	2958
3	2	3	"phtE"	"45Secret_C8"	0	164	8445	8445	8348	8348
3	3	3	"spr0931"	"36Secret_G8"	0	165	3549	3549	3445	3445
3	4	3	"lytC"	"56Secret_K8"	0	166	11673	11673	11567	11567
3	5	3	"nanB"	"58Secret_O8"	0	167	5222	5222	5119	5119
3	6	3	"spr1875"	"7Secret_C12"	0	168	15603	15603	15497	15497
3	7	3	"galU"	"21Secret_G12"	0	169	4324	4324	4212	4212
3	8	3	"cbpA"	"5Secret_K12"	0	170	26252	26252	26133	26133
3	9	3	"gsp_781"	"2Secret_O12"	0	171	44285	44285	44174	44174
3	1	4	"spr1875"	"7Secret_C12"	0	172	15280	15280	15185	15185
3	2	4	"galU"	"21Secret_G12"	0	173	4327	4327	4229	4229
3	3	4	"cbpA"	"5Secret_K12"	0	174	22608	22608	22503	22503
3	4	4	"gsp_781"	"2Secret_O12"	0	175	37600	37600	37495	37495
3	5	4	"Control_1"	"C16"	0	176	543	543	443	443
3	6	4	"Control_2"	"G16"	-50	177	115	115	12	12
3	7	4	"bloodAB"	"59Secret_C4"	0	178	2125	2125	2017	2017
3	8	4	"strH"	"32Secret_G4"	0	179	1503	1503	1388	1388
3	9	4	"lysM"	"50Secret_K4"	0	180	12071	12071	11958	11958
3	1	5	"Control_2"	"G16"	0	181	148	148	50	50
3	2	5	"bloodAB"	"59Secret_C4"	0	182	2124	2124	2027	2027
3	3	5	"strH"	"32Secret_G4"	0	183	1522	1522	1422	1422
3	4	5	"lysM"	"50Secret_K4"	0	184	11312	11312	11209	11209
3	5	5	"lytB"	"63Secret_O4"	0	185	3381	3381	3281	3281
3	6	5	"phtE"	"45Secret_C8"	0	186	10299	10299	10194	10194
3	7	5	"spr0931"	"36Secret_G8"	0	187	3470	3470	3354	3354
3	8	5	"lytC"	"56Secret_K8"	0	188	13104	13104	12984	12984
3	9	5	"nanB"	"58Secret_O8"	0	189	5743	5743	5634	5634
3	1	6	"phtE"	"45Secret_C8"	0	190	9289	9289	9190	9190
3	2	6	"spr0931"	"36Secret_G8"	0	191	3518	3518	3417	3417
3	3	6	"lytC"	"56Secret_K8"	0	192	12246	12246	12147	12147
3	4	6	"nanB"	"58Secret_O8"	0	193	5073	5073	4976	4976
3	5	6	"spr1875"	"7Secret_C12"	0	194	14373	14373	14274	14274
3	6	6	"galU"	"21Secret_G12"	0	195	4306	4306	4197	4197
3	7	6	"cbpA"	"5Secret_K12"	0	196	23913	23913	23790	23790
3	8	6	"gsp_781"	"2Secret_O12"	0	197	44022	44022	43901	43901
3	9	6	"Control_1"	"C16"	0	198	493	493	383	383
3	1	7	"galU"	"21Secret_G12"	0	199	4652	4652	4553	4553
3	2	7	"cbpA"	"5Secret_K12"	0	200	24367	24367	24261	24261
3	3	7	"gsp_781"	"2Secret_O12"	0	201	41409	41409	41311	41311
3	4	7	"Control_1"	"C16"	0	202	579	579	487	487
3	5	7	"Control_2"	"G16"	-50	203	107	107	11	11
3	6	7	"bloodAB"	"59Secret_C4"	0	204	2372	2372	2268	2268
3	7	7	"strH"	"32Secret_G4"	0	205	1505	1505	1392	1392
3	8	7	"lysM"	"50Secret_K4"	0	206	11819	11819	11701	11701
3	9	7	"lytB"	"63Secret_O4"	0	207	3880	3880	3769	3769
3	1	8	"bloodAB"	"59Secret_C4"	0	208	2537	2537	2444	2444
3	2	8	"strH"	"32Secret_G4"	0	209	1465	1465	1368	1368
3	3	8	"lysM"	"50Secret_K4"	0	210	11111	11111	11017	11017
3	4	8	"lytB"	"63Secret_O4"	0	211	3385	3385	3297	3297
3	5	8	"phtE"	"45Secret_C8"	0	212	9567	9567	9477	9477
3	6	8	"spr0931"	"36Secret_G8"	0	213	3650	3650	3553	3553
3	7	8	"lytC"	"56Secret_K8"	0	214	13686	13686	13580	13580
3	8	8	"nanB"	"58Secret_O8"	0	215	5510	5510	5402	5402
3	9	8	"spr1875"	"7Secret_C12"	0	216	23762	23762	23658	23658
4	1	1	"Control_10"	"P8"	-50	217	120	120	30	30
4	2	1	"Control_11"	"D12"	0	218	186	186	92	92
4	3	1	"Control_12"	"H12"	0	219	361	361	281	281
4	4	1	"Buffer"	"Normaliz_L12"	-50	220	83	83	7	7
4	5	1	"Buffer"	"Normaliz_P12"	-50	221	73	73	-3	-3
4	6	1	"Control+"	"Rango0.2_D16"	0	222	9995	9995	9890	9890
4	7	1	"Control+"	"Rango0.1_H16"	0	223	987	987	875	875
4	8	1	"Buffer"	"Normaliz_L16"	-50	224	63	63	1	1
4	9	1	"Buffer"	"Normaliz_P16"	-50	225	70	70	8	8
4	1	2	"Control+"	"Rango0.2_D16"	0	226	31953	31953	31847	31847
4	2	2	"Control+"	"Rango0.1_H16"	0	227	4630	4630	4522	4522
4	3	2	"Control_3"	"D4"	-50	228	166	166	83	83
4	4	2	"Control_4"	"H4"	-50	229	80	80	1	1
4	5	2	"Control_5"	"L4"	0	230	123	123	47	47
4	6	2	"Control_6"	"P4"	-50	231	79	79	-4	-4
4	7	2	"Control_7"	"D8"	-50	232	84	84	6	6
4	8	2	"Control_8"	"H8"	-50	233	64	64	0	0
4	9	2	"Control_9"	"L8"	-50	234	88	88	25	25
4	1	3	"Control_6"	"P4"	-50	235	95	95	-1	-1
4	2	3	"Control_7"	"D8"	0	236	205	205	106	106
4	3	3	"Control_8"	"H8"	-50	237	90	90	3	3
4	4	3	"Control_9"	"L8"	0	238	185	185	103	103
4	5	3	"Control_10"	"P8"	-50	239	91	91	8	8
4	6	3	"Control_11"	"D12"	0	240	127	127	47	47
4	7	3	"Control_12"	"H12"	0	241	242	242	171	171
4	8	3	"Buffer"	"Normaliz_L12"	-50	242	67	67	0	0
4	9	3	"Buffer"	"Normaliz_P12"	-50	243	65	65	1	1
4	1	4	"Control_11"	"D12"	0	244	253	253	154	154
4	2	4	"Control_12"	"H12"	0	245	530	530	433	433
4	3	4	"Buffer"	"Normaliz_L12"	-50	246	97	97	8	8
4	4	4	"Buffer"	"Normaliz_P12"	-50	247	88	88	0	0
4	5	4	"Control+"	"Rango0.2_D16"	0	248	21139	21139	19453	19453
4	6	4	"Control+"	"Rango0.1_H16"	0	249	4135	4135	4030	4030
4	7	4	"Control_3"	"D4"	0	250	125	125	53	53
4	8	4	"Control_4"	"H4"	-50	251	66	66	-1	-1
4	9	4	"Control_5"	"L4"	-50	252	75	75	10	10
4	1	5	"Control+"	"Rango0.1_H16"	0	253	35177	35177	34811	34811
4	2	5	"Control_3"	"D4"	0	254	349	349	245	245
4	3	5	"Control_4"	"H4"	-50	255	94	94	5	5
4	4	5	"Control_5"	"L4"	0	256	151	151	62	62
4	5	5	"Control_6"	"P4"	-50	257	84	84	-9	-9
4	6	5	"Control_7"	"D8"	0	258	134	134	47	47
4	7	5	"Control_8"	"H8"	-50	259	77	77	3	3
4	8	5	"Control_9"	"L8"	0	260	122	122	54	54
4	9	5	"Control_10"	"P8"	0	261	86	86	19	19
4	1	6	"Control_7"	"D8"	0	262	217	217	118	118
4	2	6	"Control_8"	"H8"	-50	263	99	99	0	0
4	3	6	"Control_9"	"L8"	0	264	291	291	197	197
4	4	6	"Control_10"	"P8"	-50	265	112	112	15	15
4	5	6	"Control_11"	"D12"	0	266	157	157	69	69
4	6	6	"Control_12"	"H12"	0	267	327	327	246	246
4	7	6	"Buffer"	"Normaliz_L12"	-50	268	84	84	7	7
4	8	6	"Buffer"	"Normaliz_P12"	-50	269	70	70	-2	-2
4	9	6	"Control+"	"Rango0.2_D16"	0	270	15194	15194	15127	15127
4	1	7	"Control_12"	"H12"	0	271	544	544	455	455
4	2	7	"Buffer"	"Normaliz_L12"	-50	272	102	102	12	12
4	3	7	"Buffer"	"Normaliz_P12"	-50	273	92	92	-6	-6
4	4	7	"Control+"	"Rango0.2_D16"	0	274	32161	32161	27424	27424
4	5	7	"Control+"	"Rango0.1_H16"	0	275	5222	5222	4991	4991
4	6	7	"Control_3"	"D4"	0	276	200	200	119	119
4	7	7	"Control_4"	"H4"	-50	277	82	82	6	6
4	8	7	"Control_5"	"L4"	0	278	149	149	75	75
4	9	7	"Control_6"	"P4"	-50	279	75	75	5	5
4	1	8	"Control_3"	"D4"	0	280	312	312	221	221
4	2	8	"Control_4"	"H4"	-50	281	94	94	5	5
4	3	8	"Control_5"	"L4"	0	282	205	205	117	117
4	4	8	"Control_6"	"P4"	-50	283	100	100	3	3
4	5	8	"Control_7"	"D8"	0	284	171	171	78	78
4	6	8	"Control_8"	"H8"	-50	285	86	86	3	3
4	7	8	"Control_9"	"L8"	0	286	222	222	139	139
4	8	8	"Control_10"	"P8"	0	287	117	117	37	37
4	9	8	"Control_11"	"D12"	0	288	120	120	45	45
5	1	1	"GADPH"	"68Cyt_M7"	0	289	757	757	674	674
5	2	1	"abc_sbp_2"	"30Lip_A11"	0	290	480	480	388	388
5	3	1	"abc_sbp"	"29Lip_E11"	0	291	175	175	87	87
5	4	1	"spr0174"	"79Lip_I11"	0	292	151	151	66	66
5	5	1	"aliA"	"10Lip_M11"	-50	293	172	172	89	89
5	6	1	"slrA"	"17Lip_A15"	0	294	461	461	380	380
5	7	1	"spr0747"	"37Lip_E15"	0	295	728	728	640	640
5	8	1	"Buffer"	"Normaliz_I15"	-50	296	93	93	-2	-2
5	9	1	"Buffer"	"Normaliz_M15"	-50	297	99	99	-2	-2
5	1	2	"slrA"	"17Lip_A15"	0	298	847	847	753	753
5	2	2	"spr0747"	"37Lip_E15"	0	299	489	489	216	216
5	3	2	"spxB"	"13Cyt_A3"	0	300	1325	1325	419	419
5	4	2	"clpP"	"66Cyt_E3"	0	301	1255	1255	654	654
5	5	2	"pavA"	"69Cyt_I3"	-50	302	511	511	405	405
5	6	2	"eno"	"14Cyt_M3"	0	303	650	650	563	563
5	7	2	"PppA"	"70Cyt_A7"	0	304	339	339	251	251
5	8	2	"ply"	"11Cyt_E7"	0	305	3596	3596	3498	3498
5	9	2	"lytA"	"12Cyt_I7"	0	306	5695	5695	5593	5593
5	1	3	"eno"	"14Cyt_M3"	0	307	895	895	810	810
5	2	3	"PppA"	"70Cyt_A7"	0	308	460	460	360	360
5	3	3	"ply"	"11Cyt_E7"	0	309	3178	3178	3059	3059
5	4	3	"lytA"	"12Cyt_I7"	0	310	2834	2834	2696	2696
5	5	3	"GADPH"	"68Cyt_M7"	0	311	527	527	429	429
5	6	3	"abc_sbp_2"	"30Lip_A11"	0	312	361	361	267	267
5	7	3	"abc_sbp"	"29Lip_E11"	0	313	273	273	162	162
5	8	3	"spr0174"	"79Lip_I11"	0	314	221	221	110	110
5	9	3	"aliA"	"10Lip_M11"	0	315	461	461	359	359
5	1	4	"abc_sbp_2"	"30Lip_A11"	0	316	273	273	190	190
5	2	4	"abc_sbp"	"29Lip_E11"	-50	317	148	148	55	55
5	3	4	"spr0174"	"79Lip_I11"	0	318	184	184	85	85
5	4	4	"aliA"	"10Lip_M11"	0	319	213	213	115	115
5	5	4	"slrA"	"17Lip_A15"	0	320	502	502	410	410
5	6	4	"spr0747"	"37Lip_E15"	0	321	199	199	101	101
5	7	4	"spxB"	"13Cyt_A3"	0	322	917	917	202	202
5	8	4	"clpP"	"66Cyt_E3"	0	323	817	817	658	658
5	9	4	"pavA"	"69Cyt_I3"	0	324	393	393	296	296
5	1	5	"spr0747"	"37Lip_E15"	-50	325	159	159	75	75
5	2	5	"spxB"	"13Cyt_A3"	0	326	749	749	646	646
5	3	5	"clpP"	"66Cyt_E3"	0	327	1027	1027	931	931
5	4	5	"pavA"	"69Cyt_I3"	-50	328	173	173	67	67
5	5	5	"eno"	"14Cyt_M3"	0	329	454	454	347	347
5	6	5	"PppA"	"70Cyt_A7"	0	330	206	206	106	106
5	7	5	"ply"	"11Cyt_E7"	0	331	1633	1633	1502	1502
5	8	5	"lytA"	"12Cyt_I7"	0	332	2201	2201	2093	2093
5	9	5	"GADPH"	"68Cyt_M7"	0	333	682	682	581	581
5	1	6	"PppA"	"70Cyt_A7"	-50	334	147	147	63	63
5	2	6	"ply"	"11Cyt_E7"	0	335	688	688	594	594
5	3	6	"lytA"	"12Cyt_I7"	0	336	824	824	732	732
5	4	6	"GADPH"	"68Cyt_M7"	-50	337	145	145	49	49
5	5	6	"abc_sbp_2"	"30Lip_A11"	-50	338	123	123	21	21
5	6	6	"abc_sbp"	"29Lip_E11"	-50	339	107	107	1	1
5	7	6	"spr0174"	"79Lip_I11"	-50	340	117	117	18	18
5	8	6	"aliA"	"10Lip_M11"	0	341	695	695	603	603
5	9	6	"slrA"	"17Lip_A15"	0	342	263	263	181	181
5	1	7	"abc_sbp"	"29Lip_E11"	-50	343	91	91	11	11
5	2	7	"spr0174"	"79Lip_I11"	-50	344	94	94	8	8
5	3	7	"aliA"	"10Lip_M11"	-50	345	98	98	10	10
5	4	7	"slrA"	"17Lip_A15"	0	346	129	129	40	40
5	5	7	"spr0747"	"37Lip_E15"	0	347	161	161	71	71
5	6	7	"spxB"	"13Cyt_A3"	0	348	188	188	88	88
5	7	7	"clpP"	"66Cyt_E3"	-50	349	122	122	45	45
5	8	7	"pavA"	"69Cyt_I3"	-50	350	80	80	13	13
5	9	7	"eno"	"14Cyt_M3"	0	351	171	171	107	107
5	1	8	"spxB"	"13Cyt_A3"	-50	352	100	100	-2	-2
5	2	8	"clpP"	"66Cyt_E3"	-50	353	103	103	-1	-1
5	3	8	"pavA"	"69Cyt_I3"	-50	354	99	99	11	11
5	4	8	"eno"	"14Cyt_M3"	0	355	112	112	28	28
5	5	8	"PppA"	"70Cyt_A7"	0	356	98	98	19	19
5	6	8	"ply"	"11Cyt_E7"	0	357	209	209	128	128
5	7	8	"lytA"	"12Cyt_I7"	0	358	252	252	172	172
5	8	8	"GADPH"	"68Cyt_M7"	-50	359	102	102	27	27
5	9	8	"abc_sbp_2"	"30Lip_A11"	-50	360	90	90	20	20
6	1	1	"psaA"	"6Lip_N7"	0	361	3092	3092	3003	3003
6	2	1	"ABC_SBP"	"57Lip_B11"	0	362	868	868	774	774
6	3	1	"ABC_SBP"	"52Lip_F11"	0	363	141	141	46	46
6	4	1	"piuA"	"18Lip_J11"	0	364	257	257	154	154
6	5	1	"amiA"	"3Lip_N11"	0	365	142	142	48	48
6	6	1	"msmE"	"78Lip_B15"	0	366	149	149	60	60
6	7	1	"MalX"	"22Lip_F15"	0	367	675	675	589	589
6	8	1	"Buffer"	"Normaliz_J15"	-50	368	85	85	-1	-1
6	9	1	"Buffer"	"Normaliz_N15"	-50	369	86	86	1	1
6	1	2	"msmE"	"78Lip_B15"	0	370	314	314	224	224
6	2	2	"MalX"	"22Lip_F15"	0	371	262	262	150	150
6	3	2	"prsA_ppmA"	"16Lip_B3"	0	372	489	489	378	378
6	4	2	"lmb"	"33Lip_F3"	0	373	267	267	143	143
6	5	2	"piaA"	"15Lip_J3"	0	374	792	792	688	688
6	6	2	"phtA"	"55Lip_N3"	0	375	1028	1028	934	934
6	7	2	"glnH"	"28Lip_B7"	0	376	393	393	300	300
6	8	2	"pstS"	"80Lip_F7"	0	377	276	276	185	185
6	9	2	"aliB"	"1Lip_J7"	0	378	350	350	262	262
6	1	3	"phtA"	"55Lip_N3"	0	379	1044	1044	960	960
6	2	3	"glnH"	"28Lip_B7"	0	380	267	267	176	176
6	3	3	"pstS"	"80Lip_F7"	0	381	377	377	277	277
6	4	3	"aliB"	"1Lip_J7"	0	382	260	260	122	122
6	5	3	"psaA"	"6Lip_N7"	0	383	1458	1458	1354	1354
6	6	3	"ABC_SBP"	"57Lip_B11"	0	384	885	885	790	790
6	7	3	"ABC_SBP"	"52Lip_F11"	0	385	457	457	352	352
6	8	3	"piuA"	"18Lip_J11"	0	386	562	562	455	455
6	9	3	"amiA"	"3Lip_N11"	0	387	161	161	70	70
6	1	4	"ABC_SBP"	"57Lip_B11"	0	388	664	664	579	579
6	2	4	"ABC_SBP"	"52Lip_F11"	-50	389	125	125	37	37
6	3	4	"piuA"	"18Lip_J11"	0	390	488	488	389	389
6	4	4	"amiA"	"3Lip_N11"	0	391	209	209	105	105
6	5	4	"msmE"	"78Lip_B15"	0	392	498	498	399	399
6	6	4	"MalX"	"22Lip_F15"	0	393	278	278	182	182
6	7	4	"prsA_ppmA"	"16Lip_B3"	0	394	849	849	733	733
6	8	4	"lmb"	"33Lip_F3"	0	395	253	253	104	104
6	9	4	"piaA"	"15Lip_J3"	0	396	589	589	499	499
6	1	5	"MalX"	"22Lip_F15"	0	397	368	368	247	247
6	2	5	"prsA_ppmA"	"16Lip_B3"	0	398	757	757	632	632
6	3	5	"lmb"	"33Lip_F3"	0	399	212	212	86	86
6	4	5	"piaA"	"15Lip_J3"	0	400	932	932	825	825
6	5	5	"phtA"	"55Lip_N3"	0	401	781	781	688	688
6	6	5	"glnH"	"28Lip_B7"	0	402	244	244	147	147
6	7	5	"pstS"	"80Lip_F7"	0	403	163	163	56	56
6	8	5	"aliB"	"1Lip_J7"	0	404	148	148	50	50
6	9	5	"psaA"	"6Lip_N7"	0	405	282	282	194	194
6	1	6	"glnH"	"28Lip_B7"	0	406	147	147	69	69
6	2	6	"pstS"	"80Lip_F7"	-50	407	137	137	52	52
6	3	6	"aliB"	"1Lip_J7"	-50	408	113	113	21	21
6	4	6	"psaA"	"6Lip_N7"	0	409	279	279	189	189
6	5	6	"ABC_SBP"	"57Lip_B11"	0	410	222	222	132	132
6	6	6	"ABC_SBP"	"52Lip_F11"	-50	411	127	127	27	27
6	7	6	"piuA"	"18Lip_J11"	0	412	145	145	41	41
6	8	6	"amiA"	"3Lip_N11"	-50	413	104	104	12	12
6	9	6	"msmE"	"78Lip_B15"	0	414	113	113	25	25
6	1	7	"ABC_SBP"	"52Lip_F11"	0	415	101	101	24	24
6	2	7	"piuA"	"18Lip_J11"	0	416	112	112	33	33
6	3	7	"amiA"	"3Lip_N11"	-50	417	83	83	8	8
6	4	7	"msmE"	"78Lip_B15"	-50	418	87	87	10	10
6	5	7	"MalX"	"22Lip_F15"	0	419	169	169	86	86
6	6	7	"prsA_ppmA"	"16Lip_B3"	0	420	178	178	89	89
6	7	7	"lmb"	"33Lip_F3"	-50	421	105	105	10	10
6	8	7	"piaA"	"15Lip_J3"	0	422	252	252	162	162
6	9	7	"phtA"	"55Lip_N3"	0	423	217	217	131	131
6	1	8	"prsA_ppmA"	"16Lip_B3"	-50	424	106	106	26	26
6	2	8	"lmb"	"33Lip_F3"	-50	425	92	92	11	11
6	3	8	"piaA"	"15Lip_J3"	0	426	170	170	88	88
6	4	8	"phtA"	"55Lip_N3"	0	427	166	166	85	85
6	5	8	"glnH"	"28Lip_B7"	0	428	120	120	29	29
6	6	8	"pstS"	"80Lip_F7"	0	429	127	127	38	38
6	7	8	"aliB"	"1Lip_J7"	0	430	133	133	36	36
6	8	8	"psaA"	"6Lip_N7"	0	431	171	171	76	76
6	9	8	"ABC_SBP"	"57Lip_B11"	0	432	135	135	42	42
7	1	1	"cbpF"	"74N_term_wCS_O7"	0	433	1773	1773	1693	1693
7	2	1	"spr0693"	"34N_term_C11"	0	434	1340	1340	1254	1254
7	3	1	"ezrA"	"75N_term_G11"	0	435	230	230	141	141
7	4	1	"pepXP"	"72N_term_K11"	0	436	350	350	255	255
7	5	1	"phtD"	"44N_term_O11"	0	437	793	793	684	684
7	6	1	"phpA"	"27N_term_C15"	0	438	9262	9262	9142	9142
7	7	1	"srtA"	"64N_term_wCS_G15"	0	439	1876	1876	1762	1762
7	8	1	"Buffer"	"Normaliz_K15"	-50	440	104	104	-3	-3
7	9	1	"Buffer"	"Normaliz_O15"	-50	441	115	115	2	2
7	1	2	"phpA"	"27N_term_C15"	0	442	2547	2547	2464	2464
7	2	2	"srtA"	"64N_term_wCS_G15"	0	443	572	572	400	400
7	3	2	"adcA"	"23Lip_C3"	0	444	273	273	87	87
7	4	2	"sp_2093"	"76N_term_G3"	0	445	331	331	120	120
7	5	2	"comB"	"54N_term_K3"	0	446	822	822	344	344
7	6	2	"pspA"	"4N_term_O3"	0	447	3075	3075	1152	1152
7	7	2	"pbpX"	"41N_term_C7"	0	448	1454	1454	928	928
7	8	2	"pbpA"	"9N_term_G7"	0	449	611	611	451	451
7	9	2	"spr0334"	"42Cyt_TMH_K7"	0	450	4134	4134	4005	4005
7	1	3	"pspA"	"4N_term_O3"	0	451	267	267	173	173
7	2	3	"pbpX"	"41N_term_C7"	0	452	218	218	113	113
7	3	3	"pbpA"	"9N_term_G7"	-50	453	132	132	15	15
7	4	3	"spr0334"	"42Cyt_TMH_K7"	0	454	801	801	588	588
7	5	3	"cbpF"	"74N_term_wCS_O7"	0	455	1583	1583	1210	1210
7	6	3	"spr0693"	"34N_term_C11"	0	456	3463	3463	3333	3333
7	7	3	"ezrA"	"75N_term_G11"	0	457	721	721	581	581
7	8	3	"pepXP"	"72N_term_K11"	0	458	1221	1221	1074	1074
7	9	3	"phtD"	"44N_term_O11"	0	459	1782	1782	1643	1643
7	1	4	"spr0693"	"34N_term_C11"	0	460	579	579	476	476
7	2	4	"ezrA"	"75N_term_G11"	-50	461	147	147	38	38
7	3	4	"pepXP"	"72N_term_K11"	-50	462	149	149	49	49
7	4	4	"phtD"	"44N_term_O11"	0	463	399	399	282	282
7	5	4	"phpA"	"27N_term_C15"	0	464	3830	3830	3699	3699
7	6	4	"srtA"	"64N_term_wCS_G15"	0	465	569	569	400	400
7	7	4	"adcA"	"23Lip_C3"	0	466	712	712	483	483
7	8	4	"sp_2093"	"76N_term_G3"	0	467	515	515	359	359
7	9	4	"comB"	"54N_term_K3"	0	468	597	597	461	461
7	1	5	"srtA"	"64N_term_wCS_G15"	-50	469	118	118	29	29
7	2	5	"adcA"	"23Lip_C3"	-50	470	115	115	14	14
7	3	5	"sp_2093"	"76N_term_G3"	-50	471	107	107	12	12
7	4	5	"comB"	"54N_term_K3"	-50	472	113	113	13	13
7	5	5	"pspA"	"4N_term_O3"	0	473	168	168	68	68
7	6	5	"pbpX"	"41N_term_C7"	0	474	278	278	140	140
7	7	5	"pbpA"	"9N_term_G7"	-50	475	161	161	9	9
7	8	5	"spr0334"	"42Cyt_TMH_K7"	0	476	842	842	707	707
7	9	5	"cbpF"	"74N_term_wCS_O7"	-50	477	298	298	176	176
7	1	6	"pbpX"	"41N_term_C7"	-50	478	97	97	12	12
7	2	6	"pbpA"	"9N_term_G7"	-50	479	92	92	-3	-3
7	3	6	"spr0334"	"42Cyt_TMH_K7"	-50	480	117	117	22	22
7	4	6	"cbpF"	"74N_term_wCS_O7"	-50	481	183	183	75	75
7	5	6	"spr0693"	"34N_term_C11"	0	482	299	299	200	200
7	6	6	"ezrA"	"75N_term_G11"	-50	483	106	106	12	12
7	7	6	"pepXP"	"72N_term_K11"	-50	484	124	124	29	29
7	8	6	"phtD"	"44N_term_O11"	0	485	165	165	62	62
7	9	6	"phpA"	"27N_term_C15"	0	486	2824	2824	2719	2719
7	1	7	"ezrA"	"75N_term_G11"	-50	487	95	95	14	14
7	2	7	"pepXP"	"72N_term_K11"	-50	488	89	89	1	1
7	3	7	"phtD"	"44N_term_O11"	-50	489	104	104	13	13
7	4	7	"phpA"	"27N_term_C15"	0	490	574	574	477	477
7	5	7	"srtA"	"64N_term_wCS_G15"	-50	491	92	92	-2	-2
7	6	7	"adcA"	"23Lip_C3"	-50	492	96	96	5	5
7	7	7	"sp_2093"	"76N_term_G3"	-50	493	94	94	2	2
7	8	7	"comB"	"54N_term_K3"	-50	494	100	100	6	6
7	9	7	"pspA"	"4N_term_O3"	-50	495	105	105	16	16
7	1	8	"adcA"	"23Lip_C3"	-50	496	85	85	0	0
7	2	8	"sp_2093"	"76N_term_G3"	-50	497	88	88	-9	-9
7	3	8	"comB"	"54N_term_K3"	-50	498	87	87	-7	-7
7	4	8	"pspA"	"4N_term_O3"	-50	499	85	85	1	1
7	5	8	"pbpX"	"41N_term_C7"	-50	500	87	87	-1	-1
7	6	8	"pbpA"	"9N_term_G7"	-50	501	100	100	-3	-3
7	7	8	"spr0334"	"42Cyt_TMH_K7"	-50	502	130	130	30	30
7	8	8	"cbpF"	"74N_term_wCS_O7"	-50	503	84	84	1	1
7	9	8	"spr0693"	"34N_term_C11"	0	504	202	202	116	116
8	1	1	"pbp1b"	"47Cyt_TMH_P7"	0	505	359	359	296	296
8	2	1	"pcpA"	"62N_term_wCS_D11"	-50	506	88	88	22	22
8	3	1	"sphtra"	"8N_term_H11"	-50	507	72	72	6	6
8	4	1	"cps4C"	"97Mult_L11"	-50	508	75	75	10	10
8	5	1	"rrgB"	"95Mult_P11"	-50	509	68	68	5	5
8	6	1	"TMP"	"96Mult_D15"	-50	510	66	66	6	6
8	7	1	"LambdaSa04"	"94Mult_H15"	-50	511	63	63	5	5
8	8	1	"Buffer"	"Normaliz_L15"	-50	512	56	56	0	0
8	9	1	"Buffer"	"Normaliz_P15"	-50	513	56	56	0	0
8	1	2	"TMP"	"96Mult_D15"	0	514	101	101	31	31
8	2	2	"LambdaSa04"	"94Mult_H15"	-50	515	69	69	-1	-1
8	3	2	"potD"	"65N_term_D3"	0	516	103	103	34	34
8	4	2	"pgdA"	"40N_term_H3"	0	517	541	541	469	469
8	5	2	"spr1370"	"38Cyt_TMH_L3"	0	518	556	556	485	485
8	6	2	"spr1418"	"82N_term_P3"	0	519	146	146	84	84
8	7	2	"stkP"	"67Cyt_TMH_D7"	0	520	375	375	317	317
8	8	2	"spr1584"	"83N_term_H7"	0	521	85	85	28	28
8	9	2	"pbp2A"	"53N_term_L7"	0	522	88	88	32	32
8	1	3	"spr1418"	"82N_term_P3"	0	523	492	492	420	420
8	2	3	"stkP"	"67Cyt_TMH_D7"	0	524	556	556	486	486
8	3	3	"spr1584"	"83N_term_H7"	0	525	111	111	41	41
8	4	3	"pbp2A"	"53N_term_L7"	0	526	110	110	40	40
8	5	3	"pbp1b"	"47Cyt_TMH_P7"	-50	527	93	93	23	23
8	6	3	"pcpA"	"62N_term_wCS_D11"	-50	528	65	65	3	3
8	7	3	"sphtra"	"8N_term_H11"	-50	529	62	62	2	2
8	8	3	"cps4C"	"97Mult_L11"	-50	530	64	64	5	5
8	9	3	"rrgB"	"95Mult_P11"	-50	531	62	62	6	6
8	1	4	"pcpA"	"62N_term_wCS_D11"	0	532	100	100	28	28
8	2	4	"sphtra"	"8N_term_H11"	-50	533	75	75	4	4
8	3	4	"cps4C"	"97Mult_L11"	-50	534	76	76	8	8
8	4	4	"rrgB"	"95Mult_P11"	-50	535	73	73	5	5
8	5	4	"TMP"	"96Mult_D15"	-50	536	70	70	5	5
8	6	4	"LambdaSa04"	"94Mult_H15"	-50	537	66	66	4	4
8	7	4	"potD"	"65N_term_D3"	0	538	76	76	15	15
8	8	4	"pgdA"	"40N_term_H3"	0	539	77	77	18	18
8	9	4	"spr1370"	"38Cyt_TMH_L3"	0	540	501	501	444	444
8	1	5	"LambdaSa04"	"94Mult_H15"	-50	541	75	75	5	5
8	2	5	"potD"	"65N_term_D3"	0	542	98	98	28	28
8	3	5	"pgdA"	"40N_term_H3"	-50	543	78	78	12	12
8	4	5	"spr1370"	"38Cyt_TMH_L3"	0	544	466	466	400	400
8	5	5	"spr1418"	"82N_term_P3"	0	545	114	114	51	51
8	6	5	"stkP"	"67Cyt_TMH_D7"	0	546	279	279	218	218
8	7	5	"spr1584"	"83N_term_H7"	-50	547	74	74	15	15
8	8	5	"pbp2A"	"53N_term_L7"	0	548	81	81	23	23
8	9	5	"pbp1b"	"47Cyt_TMH_P7"	0	549	73	73	15	15
8	1	6	"stkP"	"67Cyt_TMH_D7"	0	550	343	343	278	278
8	2	6	"spr1584"	"83N_term_H7"	0	551	96	96	27	27
8	3	6	"pbp2A"	"53N_term_L7"	0	552	90	90	20	20
8	4	6	"pbp1b"	"47Cyt_TMH_P7"	-50	553	74	74	9	9
8	5	6	"pcpA"	"62N_term_wCS_D11"	-50	554	64	64	5	5
8	6	6	"sphtra"	"8N_term_H11"	-50	555	91	91	31	31
8	7	6	"cps4C"	"97Mult_L11"	-50	556	62	62	3	3
8	8	6	"rrgB"	"95Mult_P11"	-50	557	59	59	2	2
8	9	6	"TMP"	"96Mult_D15"	-50	558	61	61	5	5
8	1	7	"sphtra"	"8N_term_H11"	-50	559	61	61	4	4
8	2	7	"cps4C"	"97Mult_L11"	-50	560	61	61	0	0
8	3	7	"rrgB"	"95Mult_P11"	-50	561	61	61	0	0
8	4	7	"TMP"	"96Mult_D15"	-50	562	65	65	7	7
8	5	7	"LambdaSa04"	"94Mult_H15"	-50	563	59	59	1	1
8	6	7	"potD"	"65N_term_D3"	0	564	69	69	9	9
8	7	7	"pgdA"	"40N_term_H3"	-50	565	65	65	8	8
8	8	7	"spr1370"	"38Cyt_TMH_L3"	0	566	240	240	184	184
8	9	7	"spr1418"	"82N_term_P3"	0	567	83	83	30	30
8	1	8	"potD"	"65N_term_D3"	-50	568	64	64	1	1
8	2	8	"pgdA"	"40N_term_H3"	-50	569	64	64	-3	-3
8	3	8	"spr1370"	"38Cyt_TMH_L3"	0	570	168	168	100	100
8	4	8	"spr1418"	"82N_term_P3"	-50	571	78	78	13	13
8	5	8	"stkP"	"67Cyt_TMH_D7"	0	572	118	118	55	55
8	6	8	"spr1584"	"83N_term_H7"	-50	573	74	74	11	11
8	7	8	"pbp2A"	"53N_term_L7"	0	574	169	169	101	101
8	8	8	"pbp1b"	"47Cyt_TMH_P7"	-50	575	72	72	8	8
8	9	8	"pcpA"	"62N_term_wCS_D11"	-50	576	64	64	4	4
