# Supplementary material for: Data in support of proteomic analysis of pneumococcal pediatric clinical isolates to construct a protein array
Source: Data Brief. 2016 Feb 5;6:917–22. doi: 10.1016/j.dib.2016.01.057 (PMC4758182; doi:10.1016/j.dib.2016.01.057)
Supplement: Supplementary file 4 — Supplementary material [file mmc4.zip › Protein array raw data/IgG/P1_S33bis_IgG-Cy3.txt]

ATF	1.0
31	9    
"Type=GenePix Export 3"
"DateTime=2014/04/01 14:18:34"
"Settings=C:\Documents and Settings\Usuario\Escritorio\Datos Usuarios\Alfonso\Resultados ensayo\Abril 2014\Escaneado_1-4-14\Suero 33bis\S33bis_IgG-Cy3.gps"
"GalFile=C:\Documents and Settings\Usuario\Escritorio\Datos Usuarios\Alfonso\Gals\Gal_Alfonso.2.gal"
"PixelSize=5"
"Wavelengths=n/a	532"
"ImageFiles=n/a	C:\Documents and Settings\Usuario\Escritorio\Datos Usuarios\Alfonso\Resultados ensayo\Abril 2014\Escaneado_1-4-14\Suero 33bis\S33bis_IgG-Cy3.tif 1"
"NormalizationMethod=None"
"NormalizationFactors=n/a	1"
"JpegImage="
"StdDev=Type 1"
"RatioFormulations=W1/W2 (/532)"
"Barcode="
"BackgroundSubtraction=LocalFeature"
"ImageOrigin=0, 0"
"JpegOrigin=3370, 10920"
"Creator=GenePix Pro 4.1.1.4"
"Scanner=GenePix 4000B [92870]"
"FocusPosition=0"
"Temperature=27.39"
"LinesAveraged=1"
"Comment="
"PMTGain=n/a	400"
"ScanPower=n/a	100"
"LaserPower=n/a	3.46"
"LaserOnTime=n/a	42715"
"Filters=n/a	"
"ScanRegion=624,2129,3872,3503"
"Supplier=BioRobotics"
"ArrayerSoftwareName=TAS Application Suite (MicroGrid II)"
"ArrayerSoftwareVersion=2.2.2.5"
"Block"	"Column"	"Row"	"Name"	"ID"	"Flags"	"Index"	"F532 Median"	"F532 Median - B532"
1	1	1	"ABC_N/P"	"90Mult_M6"	0	1	421	235
1	2	1	"spr1221"	"99Mult_A10"	0	2	570	386
1	3	1	"spr1403"	"91Mult_E10"	0	3	1184	1007
1	4	1	"spr1496"	"92Mult_I10"	0	4	395	219
1	5	1	"ABC_NP"	"100Mult_M10"	0	5	1663	1507
1	6	1	"SP_0462"	"77CellW_A14"	0	6	1045	880
1	7	1	"SP_0464"	"81CellW_E14"	0	7	623	452
1	8	1	"Buffer"	"Normaliz_I14"	-50	8	167	11
1	9	1	"Buffer"	"Normaliz_M14"	-50	9	155	2
1	1	2	"SP_0462"	"77CellW_A14"	0	10	1040	844
1	2	2	"SP_0464"	"81CellW_E14"	0	11	497	1
1	3	2	"fstH"	"84Mult_A2"	0	12	1791	1046
1	4	2	"comA"	"85Mult_E2"	0	13	582	117
1	5	2	"zmpB"	"86Mult_I2"	0	14	331	104
1	6	2	"spr0601"	"98Mult_M2"	0	15	788	345
1	7	2	"celB"	"87Mult_A6"	0	16	465	78
1	8	2	"iga"	"88Mult_E6"	0	17	1665	1522
1	9	2	"glnP"	"89Mult_I6"	0	18	291	141
1	1	3	"spr0601"	"98Mult_M2"	0	19	1021	805
1	2	3	"celB"	"87Mult_A6"	0	20	356	-69
1	3	3	"iga"	"88Mult_E6"	0	21	1259	1080
1	4	3	"glnP"	"89Mult_I6"	0	22	238	-38
1	5	3	"ABC_N/P"	"90Mult_M6"	0	23	267	84
1	6	3	"spr1221"	"99Mult_A10"	0	24	520	325
1	7	3	"spr1403"	"91Mult_E10"	0	25	1026	649
1	8	3	"spr1496"	"92Mult_I10"	0	26	484	274
1	9	3	"ABC_NP"	"100Mult_M10"	0	27	2059	1895
1	1	4	"spr1221"	"99Mult_A10"	0	28	585	403
1	2	4	"spr1403"	"91Mult_E10"	0	29	889	533
1	3	4	"spr1496"	"92Mult_I10"	0	30	283	127
1	4	4	"ABC_NP"	"100Mult_M10"	0	31	1696	1406
1	5	4	"SP_0462"	"77CellW_A14"	0	32	1209	997
1	6	4	"SP_0464"	"81CellW_E14"	0	33	360	177
1	7	4	"fstH"	"84Mult_A2"	0	34	2246	1254
1	8	4	"comA"	"85Mult_E2"	0	35	925	205
1	9	4	"zmpB"	"86Mult_I2"	0	36	471	289
1	1	5	"SP_0464"	"81CellW_E14"	0	37	515	332
1	2	5	"fstH"	"84Mult_A2"	0	38	1919	1427
1	3	5	"comA"	"85Mult_E2"	0	39	744	552
1	4	5	"zmpB"	"86Mult_I2"	0	40	350	60
1	5	5	"spr0601"	"98Mult_M2"	0	41	457	171
1	6	5	"celB"	"87Mult_A6"	0	42	786	308
1	7	5	"iga"	"88Mult_E6"	0	43	1454	413
1	8	5	"glnP"	"89Mult_I6"	0	44	1297	909
1	9	5	"ABC_N/P"	"90Mult_M6"	0	45	452	258
1	1	6	"celB"	"87Mult_A6"	0	46	482	267
1	2	6	"iga"	"88Mult_E6"	0	47	1202	874
1	3	6	"glnP"	"89Mult_I6"	0	48	244	89
1	4	6	"ABC_N/P"	"90Mult_M6"	0	49	372	192
1	5	6	"spr1221"	"99Mult_A10"	0	50	821	585
1	6	6	"spr1403"	"91Mult_E10"	0	51	1302	709
1	7	6	"spr1496"	"92Mult_I10"	0	52	542	2
1	8	6	"ABC_NP"	"100Mult_M10"	0	53	1360	1091
1	9	6	"SP_0462"	"77CellW_A14"	0	54	1935	1677
1	1	7	"spr1403"	"91Mult_E10"	0	55	1162	943
1	2	7	"spr1496"	"92Mult_I10"	0	56	360	147
1	3	7	"ABC_NP"	"100Mult_M10"	0	57	1667	1507
1	4	7	"SP_0462"	"77CellW_A14"	0	58	1067	763
1	5	7	"SP_0464"	"81CellW_E14"	0	59	702	424
1	6	7	"fstH"	"84Mult_A2"	0	60	2562	1858
1	7	7	"comA"	"85Mult_E2"	0	61	1153	745
1	8	7	"zmpB"	"86Mult_I2"	0	62	522	249
1	9	7	"spr0601"	"98Mult_M2"	0	63	833	534
1	1	8	"fstH"	"84Mult_A2"	0	64	2037	1800
1	2	8	"comA"	"85Mult_E2"	0	65	768	564
1	3	8	"zmpB"	"86Mult_I2"	0	66	356	170
1	4	8	"spr0601"	"98Mult_M2"	0	67	611	317
1	5	8	"celB"	"87Mult_A6"	0	68	472	251
1	6	8	"iga"	"88Mult_E6"	0	69	1912	1698
1	7	8	"glnP"	"89Mult_I6"	0	70	574	353
1	8	8	"ABC_N/P"	"90Mult_M6"	0	71	638	413
1	9	8	"spr1221"	"99Mult_A10"	0	72	969	723
2	1	1	"lytB"	"31CellW_N6"	-50	73	842	758
2	2	1	"prtA"	"20CellW_B10"	-50	74	1088	1013
2	3	1	"bgaA"	"43CellW_F10"	-50	75	1155	1082
2	4	1	"nanA"	"46CellW_J10"	-50	76	718	644
2	5	1	"spr1652/pfbA"	"25CellW_N10"	-50	77	329	262
2	6	1	"nisP"	"39CellW_B14"	-50	78	670	599
2	7	1	"spr1906"	"73CellW_F14"	-50	79	579	502
2	8	1	"Buffer"	"Normaliz_J14"	-50	80	116	46
2	9	1	"Buffer"	"Normaliz_N14"	-50	81	81	2
2	1	2	"nisP"	"39CellW_B14"	0	82	1019	902
2	2	2	"spr1906"	"73CellW_F14"	-50	83	2091	1371
2	3	2	"psrP"	"71CellW_B2"	-50	84	2013	410
2	4	2	"pblB_nt"	"48CellW_F2"	-50	85	1248	228
2	5	2	"pblB_ct"	"49CellW_J2"	-50	86	412	326
2	6	2	"spr0075/pfbB"	"24CellW_N2"	-50	87	839	635
2	7	2	"pulA"	"19CellW_B6"	-50	88	771	508
2	8	2	"hysA"	"51CellW_F6"	-50	89	420	338
2	9	2	"spr0328"	"26CellW_J6"	-50	90	437	344
2	1	3	"spr0075/pfbB"	"24CellW_N2"	0	91	1911	1796
2	2	3	"pulA"	"19CellW_B6"	-50	92	2271	2014
2	3	3	"hysA"	"51CellW_F6"	-50	93	1772	1407
2	4	3	"spr0328"	"26CellW_J6"	-50	94	433	292
2	5	3	"lytB"	"31CellW_N6"	-50	95	355	275
2	6	3	"prtA"	"20CellW_B10"	-50	96	556	450
2	7	3	"bgaA"	"43CellW_F10"	-50	97	596	452
2	8	3	"nanA"	"46CellW_J10"	-50	98	399	267
2	9	3	"spr1652/pfbA"	"25CellW_N10"	-50	99	392	299
2	1	4	"prtA"	"20CellW_B10"	0	100	3225	3104
2	2	4	"bgaA"	"43CellW_F10"	-50	101	2615	2167
2	3	4	"nanA"	"46CellW_J10"	-50	102	825	692
2	4	4	"spr1652/pfbA"	"25CellW_N10"	-50	103	512	414
2	5	4	"nisP"	"39CellW_B14"	-50	104	348	146
2	6	4	"spr1906"	"73CellW_F14"	-50	105	585	412
2	7	4	"psrP"	"71CellW_B2"	-50	106	784	425
2	8	4	"pblB_nt"	"48CellW_F2"	-50	107	619	368
2	9	4	"pblB_ct"	"49CellW_J2"	0	108	410	255
2	1	5	"spr1906"	"73CellW_F14"	0	109	958	828
2	2	5	"psrP"	"71CellW_B2"	-50	110	3832	1503
2	3	5	"pblB_nt"	"48CellW_F2"	-50	111	1667	511
2	4	5	"pblB_ct"	"49CellW_J2"	-50	112	488	296
2	5	5	"spr0075/pfbB"	"24CellW_N2"	-50	113	661	514
2	6	5	"pulA"	"19CellW_B6"	-50	114	414	215
2	7	5	"hysA"	"51CellW_F6"	-50	115	726	429
2	8	5	"spr0328"	"26CellW_J6"	-50	116	368	279
2	9	5	"lytB"	"31CellW_N6"	-50	117	789	579
2	1	6	"pulA"	"19CellW_B6"	0	118	3257	3119
2	2	6	"hysA"	"51CellW_F6"	-50	119	4040	3454
2	3	6	"spr0328"	"26CellW_J6"	-50	120	919	824
2	4	6	"lytB"	"31CellW_N6"	-50	121	560	431
2	5	6	"prtA"	"20CellW_B10"	-50	122	711	389
2	6	6	"bgaA"	"43CellW_F10"	-50	123	1348	292
2	7	6	"nanA"	"46CellW_J10"	-50	124	1217	43
2	8	6	"spr1652/pfbA"	"25CellW_N10"	-50	125	620	447
2	9	6	"nisP"	"39CellW_B14"	-50	126	431	188
2	1	7	"bgaA"	"43CellW_F10"	0	127	4452	4283
2	2	7	"nanA"	"46CellW_J10"	-50	128	1469	561
2	3	7	"spr1652/pfbA"	"25CellW_N10"	-50	129	776	658
2	4	7	"nisP"	"39CellW_B14"	-50	130	496	207
2	5	7	"spr1906"	"73CellW_F14"	-50	131	1313	632
2	6	7	"psrP"	"71CellW_B2"	-50	132	1585	84
2	7	7	"pblB_nt"	"48CellW_F2"	-50	133	1403	-144
2	8	7	"pblB_ct"	"49CellW_J2"	-50	134	1144	262
2	9	7	"spr0075/pfbB"	"24CellW_N2"	0	135	1028	889
2	1	8	"psrP"	"71CellW_B2"	0	136	1649	1465
2	2	8	"pblB_nt"	"48CellW_F2"	0	137	943	821
2	3	8	"pblB_ct"	"49CellW_J2"	-50	138	776	690
2	4	8	"spr0075/pfbB"	"24CellW_N2"	-50	139	1039	941
2	5	8	"pulA"	"19CellW_B6"	0	140	548	463
2	6	8	"hysA"	"51CellW_F6"	-50	141	1609	1530
2	7	8	"spr0328"	"26CellW_J6"	-50	142	2168	2084
2	8	8	"lytB"	"31CellW_N6"	-50	143	1281	1183
2	9	8	"prtA"	"20CellW_B10"	-50	144	1280	984
3	1	1	"nanB"	"58Secret_O6"	0	145	5113	4957
3	2	1	"spr1875"	"7Secret_C10"	0	146	17107	16943
3	3	1	"galU"	"21Secret_G10"	0	147	3505	3373
3	4	1	"cbpA"	"5Secret_K10"	0	148	17269	17146
3	5	1	"gsp_781"	"2Secret_O10"	0	149	20293	20188
3	6	1	"Control_1"	"C14"	0	150	525	432
3	7	1	"Control_2"	"G14"	0	151	2417	2323
3	8	1	"Buffer"	"Normaliz_K14"	-50	152	89	3
3	9	1	"Buffer"	"Normaliz_O14"	-50	153	84	-3
3	1	2	"Control_1"	"C14"	0	154	568	426
3	2	2	"Control_2"	"G14"	0	155	4560	4405
3	3	2	"bloodAB"	"59Secret_C2"	0	156	2367	2211
3	4	2	"strH"	"32Secret_G2"	0	157	2530	2393
3	5	2	"lysM"	"50Secret_K2"	0	158	5824	5709
3	6	2	"lytB"	"63Secret_O2"	0	159	2992	2890
3	7	2	"phtE"	"45Secret_C6"	0	160	9969	9872
3	8	2	"spr0931"	"36Secret_G6"	0	161	3055	2959
3	9	2	"lytC"	"56Secret_K6"	0	162	8699	8606
3	1	3	"lytB"	"63Secret_O2"	0	163	3718	3553
3	2	3	"phtE"	"45Secret_C6"	0	164	9325	9165
3	3	3	"spr0931"	"36Secret_G6"	0	165	2817	2659
3	4	3	"lytC"	"56Secret_K6"	0	166	8153	8016
3	5	3	"nanB"	"58Secret_O6"	0	167	3707	3598
3	6	3	"spr1875"	"7Secret_C10"	0	168	15750	15638
3	7	3	"galU"	"21Secret_G10"	0	169	2891	2786
3	8	3	"cbpA"	"5Secret_K10"	0	170	15753	15655
3	9	3	"gsp_781"	"2Secret_O10"	0	171	15860	15761
3	1	4	"spr1875"	"7Secret_C10"	0	172	19680	19478
3	2	4	"galU"	"21Secret_G10"	0	173	3532	3338
3	3	4	"cbpA"	"5Secret_K10"	0	174	18346	18174
3	4	4	"gsp_781"	"2Secret_O10"	0	175	19575	19434
3	5	4	"Control_1"	"C14"	0	176	515	411
3	6	4	"Control_2"	"G14"	0	177	4083	3981
3	7	4	"bloodAB"	"59Secret_C2"	0	178	2025	1918
3	8	4	"strH"	"32Secret_G2"	0	179	1867	1770
3	9	4	"lysM"	"50Secret_K2"	0	180	5516	5426
3	1	5	"Control_2"	"G14"	0	181	4933	4748
3	2	5	"bloodAB"	"59Secret_C2"	0	182	2498	2318
3	3	5	"strH"	"32Secret_G2"	0	183	2638	2474
3	4	5	"lysM"	"50Secret_K2"	0	184	5780	5624
3	5	5	"lytB"	"63Secret_O2"	0	185	3437	3295
3	6	5	"phtE"	"45Secret_C6"	0	186	9781	9655
3	7	5	"spr0931"	"36Secret_G6"	0	187	2662	2531
3	8	5	"lytC"	"56Secret_K6"	0	188	7809	7710
3	9	5	"nanB"	"58Secret_O6"	0	189	4266	4179
3	1	6	"phtE"	"45Secret_C6"	0	190	10417	10257
3	2	6	"spr0931"	"36Secret_G6"	0	191	3126	2960
3	3	6	"lytC"	"56Secret_K6"	0	192	9196	9047
3	4	6	"nanB"	"58Secret_O6"	0	193	4287	4147
3	5	6	"spr1875"	"7Secret_C10"	0	194	17751	17580
3	6	6	"galU"	"21Secret_G10"	0	195	3526	3334
3	7	6	"cbpA"	"5Secret_K10"	0	196	17666	17491
3	8	6	"gsp_781"	"2Secret_O10"	0	197	19784	19676
3	9	6	"Control_1"	"C14"	0	198	592	507
3	1	7	"galU"	"21Secret_G10"	0	199	3925	3751
3	2	7	"cbpA"	"5Secret_K10"	0	200	21826	21625
3	3	7	"gsp_781"	"2Secret_O10"	0	201	23953	23800
3	4	7	"Control_1"	"C14"	0	202	665	534
3	5	7	"Control_2"	"G14"	0	203	5439	5295
3	6	7	"bloodAB"	"59Secret_C2"	0	204	2665	2504
3	7	7	"strH"	"32Secret_G2"	0	205	2883	2725
3	8	7	"lysM"	"50Secret_K2"	0	206	6536	6425
3	9	7	"lytB"	"63Secret_O2"	0	207	3004	2916
3	1	8	"bloodAB"	"59Secret_C2"	0	208	3434	3242
3	2	8	"strH"	"32Secret_G2"	0	209	3333	3127
3	3	8	"lysM"	"50Secret_K2"	0	210	7070	6925
3	4	8	"lytB"	"63Secret_O2"	0	211	3589	3463
3	5	8	"phtE"	"45Secret_C6"	0	212	11772	11649
3	6	8	"spr0931"	"36Secret_G6"	0	213	3525	3409
3	7	8	"lytC"	"56Secret_K6"	0	214	8963	8865
3	8	8	"nanB"	"58Secret_O6"	0	215	4486	4391
3	9	8	"spr1875"	"7Secret_C10"	0	216	20224	20114
4	1	1	"Control_10"	"P6"	-50	217	77	12
4	2	1	"Control_11"	"D10"	-50	218	85	24
4	3	1	"Control_12"	"H10"	0	219	200	144
4	4	1	"Buffer"	"Normaliz_L10"	-50	220	53	1
4	5	1	"Buffer"	"Normaliz_P10"	-50	221	51	-2
4	6	1	"Control+"	"Rango0.2_D14"	0	222	3295	3235
4	7	1	"Control+"	"Rango0.1_H14"	0	223	248	200
4	8	1	"Buffer"	"Normaliz_L14"	-50	224	43	0
4	9	1	"Buffer"	"Normaliz_P14"	-50	225	43	-1
4	1	2	"Control+"	"Rango0.2_D14"	0	226	6678	6360
4	2	2	"Control+"	"Rango0.1_H14"	0	227	813	751
4	3	2	"Control_3"	"D2"	-50	228	52	-1
4	4	2	"Control_4"	"H2"	-50	229	51	0
4	5	2	"Control_5"	"L2"	-50	230	48	0
4	6	2	"Control_6"	"P2"	-50	231	45	-3
4	7	2	"Control_7"	"D6"	-50	232	47	2
4	8	2	"Control_8"	"H6"	-50	233	44	1
4	9	2	"Control_9"	"L6"	-50	234	46	0
4	1	3	"Control_6"	"P2"	-50	235	54	-14
4	2	3	"Control_7"	"D6"	-50	236	62	4
4	3	3	"Control_8"	"H6"	-50	237	51	0
4	4	3	"Control_9"	"L6"	-50	238	48	-4
4	5	3	"Control_10"	"P6"	-50	239	48	-3
4	6	3	"Control_11"	"D10"	-50	240	47	1
4	7	3	"Control_12"	"H10"	0	241	65	21
4	8	3	"Buffer"	"Normaliz_L10"	-50	242	45	0
4	9	3	"Buffer"	"Normaliz_P10"	-50	243	47	-1
4	1	4	"Control_11"	"D10"	-50	244	1038	968
4	2	4	"Control_12"	"H10"	0	245	2164	2097
4	3	4	"Buffer"	"Normaliz_L10"	-50	246	50	2
4	4	4	"Buffer"	"Normaliz_P10"	-50	247	133	79
4	5	4	"Control+"	"Rango0.2_D14"	0	248	2807	2723
4	6	4	"Control+"	"Rango0.1_H14"	0	249	177	129
4	7	4	"Control_3"	"D2"	-50	250	44	-1
4	8	4	"Control_4"	"H2"	-50	251	47	0
4	9	4	"Control_5"	"L2"	-50	252	51	0
4	1	5	"Control+"	"Rango0.1_H14"	0	253	230	167
4	2	5	"Control_3"	"D2"	-50	254	48	-5
4	3	5	"Control_4"	"H2"	-50	255	46	0
4	4	5	"Control_5"	"L2"	-50	256	44	-2
4	5	5	"Control_6"	"P2"	-50	257	43	-5
4	6	5	"Control_7"	"D6"	-50	258	45	0
4	7	5	"Control_8"	"H6"	-50	259	47	0
4	8	5	"Control_9"	"L6"	-50	260	49	0
4	9	5	"Control_10"	"P6"	-50	261	56	4
4	1	6	"Control_7"	"D6"	-50	262	60	8
4	2	6	"Control_8"	"H6"	-50	263	47	0
4	3	6	"Control_9"	"L6"	-50	264	45	-3
4	4	6	"Control_10"	"P6"	-50	265	49	-3
4	5	6	"Control_11"	"D10"	-50	266	48	1
4	6	6	"Control_12"	"H10"	0	267	63	19
4	7	6	"Buffer"	"Normaliz_L10"	-50	268	49	2
4	8	6	"Buffer"	"Normaliz_P10"	-50	269	49	-1
4	9	6	"Control+"	"Rango0.2_D14"	0	270	4321	4269
4	1	7	"Control_12"	"H10"	0	271	125	76
4	2	7	"Buffer"	"Normaliz_L10"	-50	272	46	1
4	3	7	"Buffer"	"Normaliz_P10"	-50	273	59	9
4	4	7	"Control+"	"Rango0.2_D14"	-50	274	2491	2417
4	5	7	"Control+"	"Rango0.1_H14"	0	275	207	159
4	6	7	"Control_3"	"D2"	-50	276	45	0
4	7	7	"Control_4"	"H2"	-50	277	48	1
4	8	7	"Control_5"	"L2"	-50	278	50	1
4	9	7	"Control_6"	"P2"	-50	279	52	-2
4	1	8	"Control_3"	"D2"	-50	280	48	0
4	2	8	"Control_4"	"H2"	-50	281	44	0
4	3	8	"Control_5"	"L2"	-50	282	43	-1
4	4	8	"Control_6"	"P2"	-50	283	44	-1
4	5	8	"Control_7"	"D6"	-50	284	44	0
4	6	8	"Control_8"	"H6"	-50	285	44	0
4	7	8	"Control_9"	"L6"	-50	286	49	2
4	8	8	"Control_10"	"P6"	0	287	65	15
4	9	8	"Control_11"	"D10"	-50	288	61	7
5	1	1	"GADPH"	"68Cyt_M5"	0	289	2459	2358
5	2	1	"abc_sbp_2"	"30Lip_A9"	0	290	3444	3345
5	3	1	"abc_sbp"	"29Lip_E9"	0	291	1982	1886
5	4	1	"spr0174"	"79Lip_I9"	0	292	871	779
5	5	1	"aliA"	"10Lip_M9"	0	293	990	901
5	6	1	"slrA"	"17Lip_A13"	0	294	3601	3512
5	7	1	"spr0747"	"37Lip_E13"	0	295	5364	5279
5	8	1	"Buffer"	"Normaliz_I13"	-50	296	78	-4
5	9	1	"Buffer"	"Normaliz_M13"	-50	297	78	-8
5	1	2	"slrA"	"17Lip_A13"	0	298	3946	3858
5	2	2	"spr0747"	"37Lip_E13"	0	299	5718	5635
5	3	2	"spxB"	"13Cyt_A1"	0	300	1626	1541
5	4	2	"clpP"	"66Cyt_E1"	0	301	2016	1938
5	5	2	"pavA"	"69Cyt_I1"	0	302	1501	1430
5	6	2	"eno"	"14Cyt_M1"	0	303	3045	2976
5	7	2	"PppA"	"70Cyt_A5"	0	304	1285	1218
5	8	2	"ply"	"11Cyt_E5"	0	305	8990	8924
5	9	2	"lytA"	"12Cyt_I5"	0	306	9613	9544
5	1	3	"eno"	"14Cyt_M1"	0	307	4042	3959
5	2	3	"PppA"	"70Cyt_A5"	0	308	1816	1739
5	3	3	"ply"	"11Cyt_E5"	0	309	11918	11843
5	4	3	"lytA"	"12Cyt_I5"	0	310	11934	11864
5	5	3	"GADPH"	"68Cyt_M5"	0	311	1592	1526
5	6	3	"abc_sbp_2"	"30Lip_A9"	0	312	1769	1705
5	7	3	"abc_sbp"	"29Lip_E9"	0	313	840	779
5	8	3	"spr0174"	"79Lip_I9"	0	314	356	297
5	9	3	"aliA"	"10Lip_M9"	0	315	394	335
5	1	4	"abc_sbp_2"	"30Lip_A9"	0	316	2338	2260
5	2	4	"abc_sbp"	"29Lip_E9"	0	317	1180	1109
5	3	4	"spr0174"	"79Lip_I9"	0	318	503	436
5	4	4	"aliA"	"10Lip_M9"	0	319	555	492
5	5	4	"slrA"	"17Lip_A13"	0	320	2229	2167
5	6	4	"spr0747"	"37Lip_E13"	0	321	3500	3438
5	7	4	"spxB"	"13Cyt_A1"	0	322	749	687
5	8	4	"clpP"	"66Cyt_E1"	0	323	1061	1002
5	9	4	"pavA"	"69Cyt_I1"	0	324	728	671
5	1	5	"spr0747"	"37Lip_E13"	0	325	3628	3558
5	2	5	"spxB"	"13Cyt_A1"	0	326	1033	968
5	3	5	"clpP"	"66Cyt_E1"	0	327	1321	1260
5	4	5	"pavA"	"69Cyt_I1"	0	328	1021	961
5	5	5	"eno"	"14Cyt_M1"	0	329	2503	2444
5	6	5	"PppA"	"70Cyt_A5"	0	330	886	827
5	7	5	"ply"	"11Cyt_E5"	0	331	7141	7082
5	8	5	"lytA"	"12Cyt_I5"	0	332	6504	6447
5	9	5	"GADPH"	"68Cyt_M5"	0	333	808	754
5	1	6	"PppA"	"70Cyt_A5"	0	334	1128	1068
5	2	6	"ply"	"11Cyt_E5"	0	335	6576	6519
5	3	6	"lytA"	"12Cyt_I5"	0	336	7350	7295
5	4	6	"GADPH"	"68Cyt_M5"	0	337	1037	981
5	5	6	"abc_sbp_2"	"30Lip_A9"	0	338	1270	1216
5	6	6	"abc_sbp"	"29Lip_E9"	0	339	545	491
5	7	6	"spr0174"	"79Lip_I9"	0	340	224	172
5	8	6	"aliA"	"10Lip_M9"	0	341	239	188
5	9	6	"slrA"	"17Lip_A13"	0	342	1043	992
5	1	7	"abc_sbp"	"29Lip_E9"	0	343	425	372
5	2	7	"spr0174"	"79Lip_I9"	0	344	195	142
5	3	7	"aliA"	"10Lip_M9"	0	345	271	219
5	4	7	"slrA"	"17Lip_A13"	0	346	1517	1464
5	5	7	"spr0747"	"37Lip_E13"	0	347	2279	2226
5	6	7	"spxB"	"13Cyt_A1"	0	348	492	440
5	7	7	"clpP"	"66Cyt_E1"	0	349	663	611
5	8	7	"pavA"	"69Cyt_I1"	0	350	477	426
5	9	7	"eno"	"14Cyt_M1"	0	351	1207	1155
5	1	8	"spxB"	"13Cyt_A1"	0	352	520	462
5	2	8	"clpP"	"66Cyt_E1"	0	353	751	696
5	3	8	"pavA"	"69Cyt_I1"	0	354	644	590
5	4	8	"eno"	"14Cyt_M1"	0	355	1924	1870
5	5	8	"PppA"	"70Cyt_A5"	0	356	901	846
5	6	8	"ply"	"11Cyt_E5"	0	357	5038	4985
5	7	8	"lytA"	"12Cyt_I5"	0	358	5414	5362
5	8	8	"GADPH"	"68Cyt_M5"	0	359	705	652
5	9	8	"abc_sbp_2"	"30Lip_A9"	0	360	1016	963
6	1	1	"psaA"	"6Lip_N5"	0	361	4008	3945
6	2	1	"ABC_SBP"	"57Lip_B9"	0	362	1007	944
6	3	1	"ABC_SBP"	"52Lip_F9"	0	363	792	730
6	4	1	"piuA"	"18Lip_J9"	0	364	1645	1583
6	5	1	"amiA"	"3Lip_N9"	0	365	201	139
6	6	1	"msmE"	"78Lip_B13"	0	366	268	204
6	7	1	"MalX"	"22Lip_F13"	0	367	1445	1377
6	8	1	"Buffer"	"Normaliz_J13"	-50	368	73	1
6	9	1	"Buffer"	"Normaliz_N13"	-50	369	86	13
6	1	2	"msmE"	"78Lip_B13"	0	370	286	223
6	2	2	"MalX"	"22Lip_F13"	0	371	1328	1265
6	3	2	"prsA_ppmA"	"16Lip_B1"	0	372	663	602
6	4	2	"lmb"	"33Lip_F1"	0	373	297	235
6	5	2	"piaA"	"15Lip_J1"	0	374	2359	2297
6	6	2	"phtA"	"55Lip_N1"	0	375	2178	2113
6	7	2	"glnH"	"28Lip_B5"	0	376	541	472
6	8	2	"pstS"	"80Lip_F5"	0	377	251	176
6	9	2	"aliB"	"1Lip_J5"	0	378	527	454
6	1	3	"phtA"	"55Lip_N1"	0	379	2204	2142
6	2	3	"glnH"	"28Lip_B5"	0	380	511	449
6	3	3	"pstS"	"80Lip_F5"	0	381	184	123
6	4	3	"aliB"	"1Lip_J5"	0	382	304	241
6	5	3	"psaA"	"6Lip_N5"	0	383	2409	2346
6	6	3	"ABC_SBP"	"57Lip_B9"	0	384	580	517
6	7	3	"ABC_SBP"	"52Lip_F9"	0	385	499	432
6	8	3	"piuA"	"18Lip_J9"	0	386	1136	1063
6	9	3	"amiA"	"3Lip_N9"	0	387	228	157
6	1	4	"ABC_SBP"	"57Lip_B9"	0	388	994	931
6	2	4	"ABC_SBP"	"52Lip_F9"	0	389	816	753
6	3	4	"piuA"	"18Lip_J9"	0	390	1410	1347
6	4	4	"amiA"	"3Lip_N9"	0	391	160	96
6	5	4	"msmE"	"78Lip_B13"	0	392	161	97
6	6	4	"MalX"	"22Lip_F13"	0	393	947	883
6	7	4	"prsA_ppmA"	"16Lip_B1"	0	394	519	447
6	8	4	"lmb"	"33Lip_F1"	0	395	253	181
6	9	4	"piaA"	"15Lip_J1"	0	396	2462	2393
6	1	5	"MalX"	"22Lip_F13"	0	397	2307	2239
6	2	5	"prsA_ppmA"	"16Lip_B1"	0	398	1214	1145
6	3	5	"lmb"	"33Lip_F1"	0	399	542	475
6	4	5	"piaA"	"15Lip_J1"	0	400	2500	2433
6	5	5	"phtA"	"55Lip_N1"	0	401	1948	1885
6	6	5	"glnH"	"28Lip_B5"	0	402	473	406
6	7	5	"pstS"	"80Lip_F5"	0	403	237	164
6	8	5	"aliB"	"1Lip_J5"	0	404	332	260
6	9	5	"psaA"	"6Lip_N5"	0	405	2524	2457
6	1	6	"glnH"	"28Lip_B5"	0	406	1713	1636
6	2	6	"pstS"	"80Lip_F5"	0	407	601	531
6	3	6	"aliB"	"1Lip_J5"	0	408	1025	954
6	4	6	"psaA"	"6Lip_N5"	0	409	4718	4647
6	5	6	"ABC_SBP"	"57Lip_B9"	0	410	1097	1032
6	6	6	"ABC_SBP"	"52Lip_F9"	0	411	780	715
6	7	6	"piuA"	"18Lip_J9"	0	412	1433	1363
6	8	6	"amiA"	"3Lip_N9"	0	413	183	114
6	9	6	"msmE"	"78Lip_B13"	0	414	192	128
6	1	7	"ABC_SBP"	"52Lip_F9"	0	415	2516	2432
6	2	7	"piuA"	"18Lip_J9"	0	416	4105	4031
6	3	7	"amiA"	"3Lip_N9"	0	417	604	529
6	4	7	"msmE"	"78Lip_B13"	0	418	742	666
6	5	7	"MalX"	"22Lip_F13"	0	419	3043	2972
6	6	7	"prsA_ppmA"	"16Lip_B1"	0	420	1283	1213
6	7	7	"lmb"	"33Lip_F1"	0	421	508	431
6	8	7	"piaA"	"15Lip_J1"	0	422	2362	2290
6	9	7	"phtA"	"55Lip_N1"	0	423	1603	1540
6	1	8	"prsA_ppmA"	"16Lip_B1"	0	424	2687	2598
6	2	8	"lmb"	"33Lip_F1"	0	425	1279	1194
6	3	8	"piaA"	"15Lip_J1"	0	426	6644	6562
6	4	8	"phtA"	"55Lip_N1"	0	427	6027	5941
6	5	8	"glnH"	"28Lip_B5"	0	428	2087	2001
6	6	8	"pstS"	"80Lip_F5"	0	429	821	737
6	7	8	"aliB"	"1Lip_J5"	0	430	1053	967
6	8	8	"psaA"	"6Lip_N5"	0	431	4333	4255
6	9	8	"ABC_SBP"	"57Lip_B9"	0	432	939	874
7	1	1	"cbpF"	"74N_term_wCS_O5"	0	433	5708	5599
7	2	1	"spr0693"	"34N_term_C9"	0	434	7465	7344
7	3	1	"ezrA"	"75N_term_G9"	0	435	1656	1556
7	4	1	"pepXP"	"72N_term_K9"	0	436	1842	1744
7	5	1	"phtD"	"44N_term_O9"	0	437	1979	1889
7	6	1	"phpA"	"27N_term_C13"	0	438	14436	14354
7	7	1	"srtA"	"64N_term_wCS_G13"	0	439	2012	1937
7	8	1	"Buffer"	"Normaliz_K13"	-50	440	63	-3
7	9	1	"Buffer"	"Normaliz_O13"	-50	441	58	1
7	1	2	"phpA"	"27N_term_C13"	0	442	14314	14226
7	2	2	"srtA"	"64N_term_wCS_G13"	0	443	2863	2732
7	3	2	"adcA"	"23Lip_C1"	0	444	1336	1228
7	4	2	"sp_2093"	"76N_term_G1"	0	445	971	865
7	5	2	"comB"	"54N_term_K1"	0	446	768	676
7	6	2	"pspA"	"4N_term_O1"	0	447	1342	1259
7	7	2	"pbpX"	"41N_term_C5"	0	448	1537	1454
7	8	2	"pbpA"	"9N_term_G5"	0	449	397	327
7	9	2	"spr0334"	"42Cyt_TMH_K5"	0	450	1738	1678
7	1	3	"pspA"	"4N_term_O1"	0	451	1811	1718
7	2	3	"pbpX"	"41N_term_C5"	0	452	2540	2397
7	3	3	"pbpA"	"9N_term_G5"	0	453	513	388
7	4	3	"spr0334"	"42Cyt_TMH_K5"	0	454	2854	2728
7	5	3	"cbpF"	"74N_term_wCS_O5"	0	455	4014	3891
7	6	3	"spr0693"	"34N_term_C9"	0	456	5637	5547
7	7	3	"ezrA"	"75N_term_G9"	0	457	990	901
7	8	3	"pepXP"	"72N_term_K9"	0	458	1040	964
7	9	3	"phtD"	"44N_term_O9"	0	459	1307	1244
7	1	4	"spr0693"	"34N_term_C9"	0	460	7339	7231
7	2	4	"ezrA"	"75N_term_G9"	0	461	1734	1556
7	3	4	"pepXP"	"72N_term_K9"	0	462	2200	2064
7	4	4	"phtD"	"44N_term_O9"	0	463	2178	2051
7	5	4	"phpA"	"27N_term_C13"	0	464	11511	11386
7	6	4	"srtA"	"64N_term_wCS_G13"	0	465	1748	1636
7	7	4	"adcA"	"23Lip_C1"	0	466	984	871
7	8	4	"sp_2093"	"76N_term_G1"	0	467	664	573
7	9	4	"comB"	"54N_term_K1"	0	468	527	456
7	1	5	"srtA"	"64N_term_wCS_G13"	0	469	2975	2849
7	2	5	"adcA"	"23Lip_C1"	0	470	1778	1608
7	3	5	"sp_2093"	"76N_term_G1"	0	471	2830	2699
7	4	5	"comB"	"54N_term_K1"	0	472	831	681
7	5	5	"pspA"	"4N_term_O1"	0	473	1531	1415
7	6	5	"pbpX"	"41N_term_C5"	0	474	1937	1833
7	7	5	"pbpA"	"9N_term_G5"	0	475	405	286
7	8	5	"spr0334"	"42Cyt_TMH_K5"	0	476	2090	1993
7	9	5	"cbpF"	"74N_term_wCS_O5"	0	477	784	696
7	1	6	"pbpX"	"41N_term_C5"	0	478	2653	2546
7	2	6	"pbpA"	"9N_term_G5"	0	479	518	397
7	3	6	"spr0334"	"42Cyt_TMH_K5"	0	480	2953	2854
7	4	6	"cbpF"	"74N_term_wCS_O5"	0	481	1144	950
7	5	6	"spr0693"	"34N_term_C9"	0	482	5418	5274
7	6	6	"ezrA"	"75N_term_G9"	0	483	1152	1047
7	7	6	"pepXP"	"72N_term_K9"	0	484	1282	1164
7	8	6	"phtD"	"44N_term_O9"	0	485	1439	1345
7	9	6	"phpA"	"27N_term_C13"	0	486	9524	9446
7	1	7	"ezrA"	"75N_term_G9"	0	487	1630	1524
7	2	7	"pepXP"	"72N_term_K9"	0	488	1778	1657
7	3	7	"phtD"	"44N_term_O9"	0	489	2394	2291
7	4	7	"phpA"	"27N_term_C13"	0	490	13065	12857
7	5	7	"srtA"	"64N_term_wCS_G13"	0	491	3423	3254
7	6	7	"adcA"	"23Lip_C1"	0	492	1194	1081
7	7	7	"sp_2093"	"76N_term_G1"	0	493	822	706
7	8	7	"comB"	"54N_term_K1"	0	494	689	592
7	9	7	"pspA"	"4N_term_O1"	0	495	1347	1262
7	1	8	"adcA"	"23Lip_C1"	0	496	1497	1389
7	2	8	"sp_2093"	"76N_term_G1"	0	497	1177	1070
7	3	8	"comB"	"54N_term_K1"	0	498	1005	903
7	4	8	"pspA"	"4N_term_O1"	0	499	1917	1813
7	5	8	"pbpX"	"41N_term_C5"	0	500	2205	2107
7	6	8	"pbpA"	"9N_term_G5"	0	501	571	475
7	7	8	"spr0334"	"42Cyt_TMH_K5"	0	502	3072	2980
7	8	8	"cbpF"	"74N_term_wCS_O5"	0	503	994	907
7	9	8	"spr0693"	"34N_term_C9"	0	504	5683	5602
8	1	1	"pbp1b"	"47Cyt_TMH_P5"	0	505	193	149
8	2	1	"pcpA"	"62N_term_wCS_D9"	0	506	72	27
8	3	1	"sphtra"	"8N_term_H9"	-50	507	97	52
8	4	1	"cps4C"	"97Mult_L9"	0	508	139	93
8	5	1	"rrgB"	"95Mult_P9"	0	509	76	29
8	6	1	"TMP"	"96Mult_D13"	0	510	104	57
8	7	1	"LambdaSa04"	"94Mult_H13"	0	511	68	18
8	8	1	"Buffer"	"Normaliz_L13"	-50	512	45	0
8	9	1	"Buffer"	"Normaliz_P13"	-50	513	43	-1
8	1	2	"TMP"	"96Mult_D13"	0	514	126	82
8	2	2	"LambdaSa04"	"94Mult_H13"	-50	515	53	7
8	3	2	"potD"	"65N_term_D1"	0	516	152	106
8	4	2	"pgdA"	"40N_term_H1"	0	517	138	91
8	5	2	"spr1370"	"38Cyt_TMH_L1"	0	518	1401	1354
8	6	2	"spr1418"	"82N_term_P1"	0	519	332	286
8	7	2	"stkP"	"67Cyt_TMH_D5"	0	520	912	866
8	8	2	"spr1584"	"83N_term_H5"	0	521	240	196
8	9	2	"pbp2A"	"53N_term_L5"	0	522	222	179
8	1	3	"spr1418"	"82N_term_P1"	0	523	388	344
8	2	3	"stkP"	"67Cyt_TMH_D5"	0	524	893	848
8	3	3	"spr1584"	"83N_term_H5"	0	525	231	186
8	4	3	"pbp2A"	"53N_term_L5"	0	526	179	134
8	5	3	"pbp1b"	"47Cyt_TMH_P5"	0	527	140	92
8	6	3	"pcpA"	"62N_term_wCS_D9"	0	528	70	22
8	7	3	"sphtra"	"8N_term_H9"	-50	529	59	14
8	8	3	"cps4C"	"97Mult_L9"	0	530	84	38
8	9	3	"rrgB"	"95Mult_P9"	0	531	64	20
8	1	4	"pcpA"	"62N_term_wCS_D9"	0	532	85	39
8	2	4	"sphtra"	"8N_term_H9"	-50	533	66	18
8	3	4	"cps4C"	"97Mult_L9"	0	534	91	43
8	4	4	"rrgB"	"95Mult_P9"	-50	535	65	18
8	5	4	"TMP"	"96Mult_D13"	0	536	108	61
8	6	4	"LambdaSa04"	"94Mult_H13"	-50	537	50	4
8	7	4	"potD"	"65N_term_D1"	0	538	148	103
8	8	4	"pgdA"	"40N_term_H1"	0	539	152	106
8	9	4	"spr1370"	"38Cyt_TMH_L1"	0	540	1586	1541
8	1	5	"LambdaSa04"	"94Mult_H13"	-50	541	64	15
8	2	5	"potD"	"65N_term_D1"	0	542	237	188
8	3	5	"pgdA"	"40N_term_H1"	0	543	236	187
8	4	5	"spr1370"	"38Cyt_TMH_L1"	0	544	1665	1617
8	5	5	"spr1418"	"82N_term_P1"	0	545	441	395
8	6	5	"stkP"	"67Cyt_TMH_D5"	0	546	1184	1137
8	7	5	"spr1584"	"83N_term_H5"	0	547	324	278
8	8	5	"pbp2A"	"53N_term_L5"	0	548	264	218
8	9	5	"pbp1b"	"47Cyt_TMH_P5"	0	549	277	232
8	1	6	"stkP"	"67Cyt_TMH_D5"	0	550	1379	1331
8	2	6	"spr1584"	"83N_term_H5"	0	551	327	281
8	3	6	"pbp2A"	"53N_term_L5"	0	552	289	243
8	4	6	"pbp1b"	"47Cyt_TMH_P5"	0	553	328	280
8	5	6	"pcpA"	"62N_term_wCS_D9"	0	554	110	62
8	6	6	"sphtra"	"8N_term_H9"	0	555	88	37
8	7	6	"cps4C"	"97Mult_L9"	0	556	141	91
8	8	6	"rrgB"	"95Mult_P9"	0	557	89	41
8	9	6	"TMP"	"96Mult_D13"	0	558	124	78
8	1	7	"sphtra"	"8N_term_H9"	0	559	88	41
8	2	7	"cps4C"	"97Mult_L9"	0	560	148	101
8	3	7	"rrgB"	"95Mult_P9"	0	561	91	43
8	4	7	"TMP"	"96Mult_D13"	0	562	135	87
8	5	7	"LambdaSa04"	"94Mult_H13"	-50	563	68	19
8	6	7	"potD"	"65N_term_D1"	0	564	336	286
8	7	7	"pgdA"	"40N_term_H1"	0	565	311	260
8	8	7	"spr1370"	"38Cyt_TMH_L1"	0	566	2582	2532
8	9	7	"spr1418"	"82N_term_P1"	0	567	691	645
8	1	8	"potD"	"65N_term_D1"	0	568	406	356
8	2	8	"pgdA"	"40N_term_H1"	0	569	304	254
8	3	8	"spr1370"	"38Cyt_TMH_L1"	0	570	2777	2727
8	4	8	"spr1418"	"82N_term_P1"	0	571	655	608
8	5	8	"stkP"	"67Cyt_TMH_D5"	0	572	1713	1666
8	6	8	"spr1584"	"83N_term_H5"	0	573	546	499
8	7	8	"pbp2A"	"53N_term_L5"	0	574	464	416
8	8	8	"pbp1b"	"47Cyt_TMH_P5"	0	575	494	446
8	9	8	"pcpA"	"62N_term_wCS_D9"	0	576	121	74
