# Supplementary material for: Data in support of proteomic analysis of pneumococcal pediatric clinical isolates to construct a protein array
Source: Data Brief. 2016 Feb 5;6:917–22. doi: 10.1016/j.dib.2016.01.057 (PMC4758182; doi:10.1016/j.dib.2016.01.057)
Supplement: Supplementary file 4 — Supplementary material [file mmc4.zip › Protein array raw data/IgG/P1_S34_IgG-Cy-3.txt]

ATF	1.0
31	9    
"Type=GenePix Export 3"
"DateTime=2013/12/04 09:49:24"
"Settings=C:\Documents and Settings\Usuario\Escritorio\Datos Usuarios\Alfonso\Escaneado_3-12-13\Xtal10052447_IgG-Cy3\Suero 34\S34_IgG-Cy3.gps"
"GalFile=C:\Documents and Settings\Usuario\Escritorio\Datos Usuarios\Alfonso\Gals\Gal_Alfonso.2.gal"
"PixelSize=5"
"Wavelengths=n/a	532"
"ImageFiles=n/a	C:\Documents and Settings\Usuario\Escritorio\Datos Usuarios\Alfonso\Escaneado_3-12-13\Xtal10052447_IgG-Cy3\Suero 34\S34bis_IgG-Cy-3.tif 1"
"NormalizationMethod=None"
"NormalizationFactors=n/a	1"
"JpegImage="
"StdDev=Type 1"
"RatioFormulations=W1/W2 (/532)"
"Barcode="
"BackgroundSubtraction=LocalFeature"
"ImageOrigin=0, 0"
"JpegOrigin=3365, 10830"
"Creator=GenePix Pro 4.1.1.4"
"Scanner=GenePix 4000B [92870]"
"FocusPosition=0"
"Temperature=24.25"
"LinesAveraged=1"
"Comment="
"PMTGain=n/a	400"
"ScanPower=n/a	100"
"LaserPower=n/a	3.4"
"LaserOnTime=n/a	41591"
"Filters=n/a	"
"ScanRegion=544,2089,3880,3534"
"Supplier=BioRobotics"
"ArrayerSoftwareName=TAS Application Suite (MicroGrid II)"
"ArrayerSoftwareVersion=2.2.2.5"
"Block"	"Column"	"Row"	"Name"	"ID"	"F532 Median"	"Flags"	"Index"	"F532 Median - B532"
1	1	1	"ABC_N/P"	"90Mult_M6"	989	0	1	828
1	2	1	"spr1221"	"99Mult_A10"	1455	0	2	1285
1	3	1	"spr1403"	"91Mult_E10"	1427	0	3	1241
1	4	1	"spr1496"	"92Mult_I10"	1378	0	4	1189
1	5	1	"ABC_NP"	"100Mult_M10"	2703	0	5	2504
1	6	1	"SP_0462"	"77CellW_A14"	1434	0	6	1217
1	7	1	"SP_0464"	"81CellW_E14"	1457	0	7	1231
1	8	1	"Buffer"	"Normaliz_I14"	235	-50	8	27
1	9	1	"Buffer"	"Normaliz_M14"	210	-50	9	11
1	1	2	"SP_0462"	"77CellW_A14"	942	0	10	774
1	2	2	"SP_0464"	"81CellW_E14"	584	0	11	393
1	3	2	"fstH"	"84Mult_A2"	2815	0	12	2635
1	4	2	"comA"	"85Mult_E2"	797	0	13	617
1	5	2	"zmpB"	"86Mult_I2"	605	0	14	416
1	6	2	"spr0601"	"98Mult_M2"	1170	-50	15	590
1	7	2	"celB"	"87Mult_A6"	1065	0	16	273
1	8	2	"iga"	"88Mult_E6"	2730	0	17	2461
1	9	2	"glnP"	"89Mult_I6"	1100	0	18	855
1	1	3	"spr0601"	"98Mult_M2"	809	0	19	628
1	2	3	"celB"	"87Mult_A6"	401	0	20	123
1	3	3	"iga"	"88Mult_E6"	1305	0	21	1050
1	4	3	"glnP"	"89Mult_I6"	844	-50	22	617
1	5	3	"ABC_N/P"	"90Mult_M6"	618	0	23	427
1	6	3	"spr1221"	"99Mult_A10"	896	0	24	658
1	7	3	"spr1403"	"91Mult_E10"	1451	0	25	1158
1	8	3	"spr1496"	"92Mult_I10"	1053	0	26	808
1	9	3	"ABC_NP"	"100Mult_M10"	3032	0	27	2789
1	1	4	"spr1221"	"99Mult_A10"	846	0	28	676
1	2	4	"spr1403"	"91Mult_E10"	793	0	29	626
1	3	4	"spr1496"	"92Mult_I10"	624	-50	30	457
1	4	4	"ABC_NP"	"100Mult_M10"	1631	0	31	1451
1	5	4	"SP_0462"	"77CellW_A14"	923	-50	32	708
1	6	4	"SP_0464"	"81CellW_E14"	635	0	33	397
1	7	4	"fstH"	"84Mult_A2"	3723	0	34	3460
1	8	4	"comA"	"85Mult_E2"	1192	0	35	975
1	9	4	"zmpB"	"86Mult_I2"	1154	0	36	926
1	1	5	"SP_0464"	"81CellW_E14"	793	0	37	630
1	2	5	"fstH"	"84Mult_A2"	1935	0	38	1778
1	3	5	"comA"	"85Mult_E2"	729	0	39	582
1	4	5	"zmpB"	"86Mult_I2"	448	0	40	289
1	5	5	"spr0601"	"98Mult_M2"	850	-50	41	561
1	6	5	"celB"	"87Mult_A6"	536	0	42	112
1	7	5	"iga"	"88Mult_E6"	1837	0	43	1309
1	8	5	"glnP"	"89Mult_I6"	313	-50	44	97
1	9	5	"ABC_N/P"	"90Mult_M6"	1168	0	45	955
1	1	6	"celB"	"87Mult_A6"	615	0	46	450
1	2	6	"iga"	"88Mult_E6"	1214	0	47	1041
1	3	6	"glnP"	"89Mult_I6"	214	-50	48	75
1	4	6	"ABC_N/P"	"90Mult_M6"	508	-50	49	330
1	5	6	"spr1221"	"99Mult_A10"	1081	0	50	857
1	6	6	"spr1403"	"91Mult_E10"	1111	0	51	892
1	7	6	"spr1496"	"92Mult_I10"	1156	0	52	922
1	8	6	"ABC_NP"	"100Mult_M10"	1899	0	53	1695
1	9	6	"SP_0462"	"77CellW_A14"	1439	0	54	1224
1	1	7	"spr1403"	"91Mult_E10"	1099	0	55	932
1	2	7	"spr1496"	"92Mult_I10"	530	0	56	378
1	3	7	"ABC_NP"	"100Mult_M10"	1639	0	57	1492
1	4	7	"SP_0462"	"77CellW_A14"	698	0	58	488
1	5	7	"SP_0464"	"81CellW_E14"	529	0	59	338
1	6	7	"fstH"	"84Mult_A2"	3386	0	60	3198
1	7	7	"comA"	"85Mult_E2"	1001	0	61	797
1	8	7	"zmpB"	"86Mult_I2"	542	0	62	349
1	9	7	"spr0601"	"98Mult_M2"	1293	0	63	1084
1	1	8	"fstH"	"84Mult_A2"	2826	0	64	2659
1	2	8	"comA"	"85Mult_E2"	1183	0	65	1024
1	3	8	"zmpB"	"86Mult_I2"	644	0	66	489
1	4	8	"spr0601"	"98Mult_M2"	604	0	67	435
1	5	8	"celB"	"87Mult_A6"	505	0	68	333
1	6	8	"iga"	"88Mult_E6"	2268	0	69	2096
1	7	8	"glnP"	"89Mult_I6"	674	0	70	465
1	8	8	"ABC_N/P"	"90Mult_M6"	1123	0	71	911
1	9	8	"spr1221"	"99Mult_A10"	1835	0	72	1636
2	1	1	"lytB"	"31CellW_N6"	1145	0	73	1027
2	2	1	"prtA"	"20CellW_B10"	1258	0	74	1149
2	3	1	"bgaA"	"43CellW_F10"	1450	0	75	1345
2	4	1	"nanA"	"46CellW_J10"	1497	0	76	1388
2	5	1	"spr1652/pfbA"	"25CellW_N10"	1184	0	77	1068
2	6	1	"nisP"	"39CellW_B14"	1051	0	78	928
2	7	1	"spr1906"	"73CellW_F14"	871	0	79	740
2	8	1	"Buffer"	"Normaliz_J14"	646	0	80	497
2	9	1	"Buffer"	"Normaliz_N14"	150	-50	81	-3
2	1	2	"nisP"	"39CellW_B14"	1146	0	82	1021
2	2	2	"spr1906"	"73CellW_F14"	741	-50	83	613
2	3	2	"psrP"	"71CellW_B2"	1334	0	84	1199
2	4	2	"pblB_nt"	"48CellW_F2"	1115	-50	85	974
2	5	2	"pblB_ct"	"49CellW_J2"	1379	0	86	1264
2	6	2	"spr0075/pfbB"	"24CellW_N2"	385	0	87	261
2	7	2	"pulA"	"19CellW_B6"	660	0	88	508
2	8	2	"hysA"	"51CellW_F6"	1505	0	89	1341
2	9	2	"spr0328"	"26CellW_J6"	1557	0	90	1392
2	1	3	"spr0075/pfbB"	"24CellW_N2"	764	0	91	639
2	2	3	"pulA"	"19CellW_B6"	602	0	92	469
2	3	3	"hysA"	"51CellW_F6"	1026	0	93	892
2	4	3	"spr0328"	"26CellW_J6"	1188	0	94	957
2	5	3	"lytB"	"31CellW_N6"	869	0	95	742
2	6	3	"prtA"	"20CellW_B10"	1137	0	96	1002
2	7	3	"bgaA"	"43CellW_F10"	1589	0	97	1426
2	8	3	"nanA"	"46CellW_J10"	1628	0	98	1455
2	9	3	"spr1652/pfbA"	"25CellW_N10"	1602	0	99	1425
2	1	4	"prtA"	"20CellW_B10"	1437	0	100	1317
2	2	4	"bgaA"	"43CellW_F10"	1600	0	101	1480
2	3	4	"nanA"	"46CellW_J10"	1281	0	102	1158
2	4	4	"spr1652/pfbA"	"25CellW_N10"	1356	0	103	1223
2	5	4	"nisP"	"39CellW_B14"	948	0	104	809
2	6	4	"spr1906"	"73CellW_F14"	1003	0	105	867
2	7	4	"psrP"	"71CellW_B2"	1401	0	106	1240
2	8	4	"pblB_nt"	"48CellW_F2"	1140	0	107	968
2	9	4	"pblB_ct"	"49CellW_J2"	2050	0	108	1875
2	1	5	"spr1906"	"73CellW_F14"	917	0	109	794
2	2	5	"psrP"	"71CellW_B2"	1645	0	110	1504
2	3	5	"pblB_nt"	"48CellW_F2"	1377	-50	111	1233
2	4	5	"pblB_ct"	"49CellW_J2"	1388	0	112	1265
2	5	5	"spr0075/pfbB"	"24CellW_N2"	667	0	113	528
2	6	5	"pulA"	"19CellW_B6"	629	-50	114	491
2	7	5	"hysA"	"51CellW_F6"	1148	0	115	983
2	8	5	"spr0328"	"26CellW_J6"	1534	0	116	1357
2	9	5	"lytB"	"31CellW_N6"	1334	0	117	1152
2	1	6	"pulA"	"19CellW_B6"	1121	0	118	996
2	2	6	"hysA"	"51CellW_F6"	1049	-50	119	916
2	3	6	"spr0328"	"26CellW_J6"	1351	0	120	1212
2	4	6	"lytB"	"31CellW_N6"	719	0	121	590
2	5	6	"prtA"	"20CellW_B10"	728	-50	122	594
2	6	6	"bgaA"	"43CellW_F10"	1761	0	123	1622
2	7	6	"nanA"	"46CellW_J10"	1546	0	124	1388
2	8	6	"spr1652/pfbA"	"25CellW_N10"	1534	0	125	1367
2	9	6	"nisP"	"39CellW_B14"	1626	0	126	1439
2	1	7	"bgaA"	"43CellW_F10"	1968	0	127	1837
2	2	7	"nanA"	"46CellW_J10"	1487	0	128	1362
2	3	7	"spr1652/pfbA"	"25CellW_N10"	1453	0	129	1324
2	4	7	"nisP"	"39CellW_B14"	639	0	130	497
2	5	7	"spr1906"	"73CellW_F14"	760	0	131	617
2	6	7	"psrP"	"71CellW_B2"	1767	0	132	1616
2	7	7	"pblB_nt"	"48CellW_F2"	1592	-50	133	1422
2	8	7	"pblB_ct"	"49CellW_J2"	1914	0	134	1743
2	9	7	"spr0075/pfbB"	"24CellW_N2"	1693	0	135	1496
2	1	8	"psrP"	"71CellW_B2"	2470	0	136	2320
2	2	8	"pblB_nt"	"48CellW_F2"	1769	0	137	1635
2	3	8	"pblB_ct"	"49CellW_J2"	1952	0	138	1827
2	4	8	"spr0075/pfbB"	"24CellW_N2"	824	-50	139	696
2	5	8	"pulA"	"19CellW_B6"	803	0	140	664
2	6	8	"hysA"	"51CellW_F6"	1399	0	141	1249
2	7	8	"spr0328"	"26CellW_J6"	1764	0	142	1603
2	8	8	"lytB"	"31CellW_N6"	1421	0	143	1249
2	9	8	"prtA"	"20CellW_B10"	1943	0	144	1741
3	1	1	"nanB"	"58Secret_O6"	5697	0	145	5426
3	2	1	"spr1875"	"7Secret_C10"	4409	0	146	4145
3	3	1	"galU"	"21Secret_G10"	5474	0	147	5212
3	4	1	"cbpA"	"5Secret_K10"	3372	0	148	3082
3	5	1	"gsp_781"	"2Secret_O10"	5092	0	149	4817
3	6	1	"Control_1"	"C14"	2575	0	150	2298
3	7	1	"Control_2"	"G14"	257	-50	151	-5
3	8	1	"Buffer"	"Normaliz_K14"	185	-50	152	-28
3	9	1	"Buffer"	"Normaliz_O14"	1438	-50	153	1127
3	1	2	"Control_1"	"C14"	2147	0	154	1909
3	2	2	"Control_2"	"G14"	271	-50	155	14
3	3	2	"bloodAB"	"59Secret_C2"	4099	0	156	3834
3	4	2	"strH"	"32Secret_G2"	2659	0	157	2248
3	5	2	"lysM"	"50Secret_K2"	3442	0	158	2890
3	6	2	"lytB"	"63Secret_O2"	4276	0	159	3873
3	7	2	"phtE"	"45Secret_C6"	3899	0	160	2920
3	8	2	"spr0931"	"36Secret_G6"	4158	0	161	3757
3	9	2	"lytC"	"56Secret_K6"	4052	0	162	3819
3	1	3	"lytB"	"63Secret_O2"	3969	0	163	3686
3	2	3	"phtE"	"45Secret_C6"	3724	0	164	3220
3	3	3	"spr0931"	"36Secret_G6"	3832	0	165	3528
3	4	3	"lytC"	"56Secret_K6"	5568	0	166	4737
3	5	3	"nanB"	"58Secret_O6"	7068	0	167	6510
3	6	3	"spr1875"	"7Secret_C10"	4004	0	168	3532
3	7	3	"galU"	"21Secret_G10"	5980	0	169	5047
3	8	3	"cbpA"	"5Secret_K10"	3743	0	170	3200
3	9	3	"gsp_781"	"2Secret_O10"	5371	0	171	5115
3	1	4	"spr1875"	"7Secret_C10"	3653	0	172	3375
3	2	4	"galU"	"21Secret_G10"	5029	0	173	4713
3	3	4	"cbpA"	"5Secret_K10"	3065	0	174	2808
3	4	4	"gsp_781"	"2Secret_O10"	4285	0	175	4031
3	5	4	"Control_1"	"C14"	2100	0	176	1822
3	6	4	"Control_2"	"G14"	279	-50	177	-75
3	7	4	"bloodAB"	"59Secret_C2"	3301	-50	178	2456
3	8	4	"strH"	"32Secret_G2"	2544	-50	179	2135
3	9	4	"lysM"	"50Secret_K2"	5410	0	180	5136
3	1	5	"Control_2"	"G14"	264	-50	181	-6
3	2	5	"bloodAB"	"59Secret_C2"	4170	0	182	3850
3	3	5	"strH"	"32Secret_G2"	2260	0	183	1992
3	4	5	"lysM"	"50Secret_K2"	4721	0	184	4458
3	5	5	"lytB"	"63Secret_O2"	3831	0	185	3538
3	6	5	"phtE"	"45Secret_C6"	4854	-50	186	2034
3	7	5	"spr0931"	"36Secret_G6"	4307	-50	187	1239
3	8	5	"lytC"	"56Secret_K6"	5247	-50	188	4558
3	9	5	"nanB"	"58Secret_O6"	7668	0	189	7407
3	1	6	"phtE"	"45Secret_C6"	3374	0	190	3078
3	2	6	"spr0931"	"36Secret_G6"	3990	-50	191	3410
3	3	6	"lytC"	"56Secret_K6"	3718	0	192	3438
3	4	6	"nanB"	"58Secret_O6"	7083	0	193	6803
3	5	6	"spr1875"	"7Secret_C10"	3627	0	194	3355
3	6	6	"galU"	"21Secret_G10"	4404	0	195	4099
3	7	6	"cbpA"	"5Secret_K10"	3517	0	196	3228
3	8	6	"gsp_781"	"2Secret_O10"	4429	-50	197	4174
3	9	6	"Control_1"	"C14"	2113	0	198	1867
3	1	7	"galU"	"21Secret_G10"	5507	0	199	5205
3	2	7	"cbpA"	"5Secret_K10"	3471	0	200	3160
3	3	7	"gsp_781"	"2Secret_O10"	4555	0	201	4256
3	4	7	"Control_1"	"C14"	1182	0	202	918
3	5	7	"Control_2"	"G14"	249	-50	203	13
3	6	7	"bloodAB"	"59Secret_C2"	4402	0	204	4138
3	7	7	"strH"	"32Secret_G2"	2655	0	205	2373
3	8	7	"lysM"	"50Secret_K2"	5039	0	206	4767
3	9	7	"lytB"	"63Secret_O2"	4056	0	207	3793
3	1	8	"bloodAB"	"59Secret_C2"	4708	0	208	4399
3	2	8	"strH"	"32Secret_G2"	2349	0	209	2062
3	3	8	"lysM"	"50Secret_K2"	3928	0	210	3606
3	4	8	"lytB"	"63Secret_O2"	4095	0	211	3769
3	5	8	"phtE"	"45Secret_C6"	3484	0	212	3244
3	6	8	"spr0931"	"36Secret_G6"	4117	0	213	3870
3	7	8	"lytC"	"56Secret_K6"	4009	0	214	3744
3	8	8	"nanB"	"58Secret_O6"	6953	0	215	6678
3	9	8	"spr1875"	"7Secret_C10"	3765	0	216	3488
4	1	1	"Control_10"	"P6"	326	-50	217	57
4	2	1	"Control_11"	"D10"	269	-50	218	29
4	3	1	"Control_12"	"H10"	910	0	219	689
4	4	1	"Buffer"	"Normaliz_L10"	234	-50	220	1
4	5	1	"Buffer"	"Normaliz_P10"	203	-50	221	-14
4	6	1	"Control+"	"Rango0.2_D14"	4270	0	222	4069
4	7	1	"Control+"	"Rango0.1_H14"	255	-50	223	71
4	8	1	"Buffer"	"Normaliz_L14"	163	-50	224	0
4	9	1	"Buffer"	"Normaliz_P14"	139	-50	225	14
4	1	2	"Control+"	"Rango0.2_D14"	5467	0	226	5212
4	2	2	"Control+"	"Rango0.1_H14"	751	-50	227	498
4	3	2	"Control_3"	"D2"	499	0	228	281
4	4	2	"Control_4"	"H2"	233	-50	229	13
4	5	2	"Control_5"	"L2"	214	-50	230	13
4	6	2	"Control_6"	"P2"	181	-50	231	0
4	7	2	"Control_7"	"D6"	302	0	232	129
4	8	2	"Control_8"	"H6"	155	-50	233	-3
4	9	2	"Control_9"	"L6"	143	-50	234	18
4	1	3	"Control_6"	"P2"	304	0	235	72
4	2	3	"Control_7"	"D6"	444	0	236	201
4	3	3	"Control_8"	"H6"	260	-50	237	26
4	4	3	"Control_9"	"L6"	252	-50	238	35
4	5	3	"Control_10"	"P6"	288	0	239	89
4	6	3	"Control_11"	"D10"	187	-50	240	12
4	7	3	"Control_12"	"H10"	497	0	241	335
4	8	3	"Buffer"	"Normaliz_L10"	155	-50	242	-1
4	9	3	"Buffer"	"Normaliz_P10"	134	-50	243	4
4	1	4	"Control_11"	"D10"	282	-50	244	30
4	2	4	"Control_12"	"H10"	943	0	245	716
4	3	4	"Buffer"	"Normaliz_L10"	230	-50	246	1
4	4	4	"Buffer"	"Normaliz_P10"	212	-50	247	-7
4	5	4	"Control+"	"Rango0.2_D14"	3849	0	248	3655
4	6	4	"Control+"	"Rango0.1_H14"	457	0	249	286
4	7	4	"Control_3"	"D2"	308	0	250	155
4	8	4	"Control_4"	"H2"	152	-50	251	3
4	9	4	"Control_5"	"L2"	141	-50	252	2
4	1	5	"Control+"	"Rango0.1_H14"	965	-50	253	688
4	2	5	"Control_3"	"D2"	2676	0	254	2463
4	3	5	"Control_4"	"H2"	205	-50	255	1
4	4	5	"Control_5"	"L2"	242	-50	256	36
4	5	5	"Control_6"	"P2"	198	-50	257	8
4	6	5	"Control_7"	"D6"	279	0	258	99
4	7	5	"Control_8"	"H6"	171	-50	259	8
4	8	5	"Control_9"	"L6"	233	0	260	85
4	9	5	"Control_10"	"P6"	230	0	261	86
4	1	6	"Control_7"	"D6"	363	0	262	131
4	2	6	"Control_8"	"H6"	215	-50	263	0
4	3	6	"Control_9"	"L6"	339	0	264	135
4	4	6	"Control_10"	"P6"	294	-50	265	81
4	5	6	"Control_11"	"D10"	215	-50	266	19
4	6	6	"Control_12"	"H10"	537	0	267	360
4	7	6	"Buffer"	"Normaliz_L10"	177	-50	268	6
4	8	6	"Buffer"	"Normaliz_P10"	158	-50	269	5
4	9	6	"Control+"	"Rango0.2_D14"	2339	0	270	2201
4	1	7	"Control_12"	"H10"	766	0	271	553
4	2	7	"Buffer"	"Normaliz_L10"	220	-50	272	1
4	3	7	"Buffer"	"Normaliz_P10"	204	-50	273	-3
4	4	7	"Control+"	"Rango0.2_D14"	4385	0	274	4144
4	5	7	"Control+"	"Rango0.1_H14"	546	-50	275	322
4	6	7	"Control_3"	"D2"	342	0	276	168
4	7	7	"Control_4"	"H2"	170	-50	277	-2
4	8	7	"Control_5"	"L2"	174	-50	278	22
4	9	7	"Control_6"	"P2"	133	-50	279	-1
4	1	8	"Control_3"	"D2"	800	0	280	601
4	2	8	"Control_4"	"H2"	225	-50	281	16
4	3	8	"Control_5"	"L2"	219	-50	282	13
4	4	8	"Control_6"	"P2"	212	-50	283	-15
4	5	8	"Control_7"	"D6"	296	-50	284	53
4	6	8	"Control_8"	"H6"	185	-50	285	6
4	7	8	"Control_9"	"L6"	281	0	286	106
4	8	8	"Control_10"	"P6"	203	-50	287	36
4	9	8	"Control_11"	"D10"	147	-50	288	9
5	1	1	"GADPH"	"68Cyt_M5"	4290	0	289	4139
5	2	1	"abc_sbp_2"	"30Lip_A9"	3395	0	290	3241
5	3	1	"abc_sbp"	"29Lip_E9"	2154	0	291	2005
5	4	1	"spr0174"	"79Lip_I9"	2392	0	292	2241
5	5	1	"aliA"	"10Lip_M9"	2597	0	293	2417
5	6	1	"slrA"	"17Lip_A13"	2779	0	294	2593
5	7	1	"spr0747"	"37Lip_E13"	3464	0	295	3272
5	8	1	"Buffer"	"Normaliz_I13"	196	-50	296	12
5	9	1	"Buffer"	"Normaliz_M13"	186	-50	297	13
5	1	2	"slrA"	"17Lip_A13"	2691	0	298	2543
5	2	2	"spr0747"	"37Lip_E13"	2696	0	299	2550
5	3	2	"spxB"	"13Cyt_A1"	3307	0	300	3147
5	4	2	"clpP"	"66Cyt_E1"	4737	0	301	4559
5	5	2	"pavA"	"69Cyt_I1"	3380	0	302	3208
5	6	2	"eno"	"14Cyt_M1"	7827	0	303	7660
5	7	2	"PppA"	"70Cyt_A5"	3861	0	304	3693
5	8	2	"ply"	"11Cyt_E5"	8022	0	305	7872
5	9	2	"lytA"	"12Cyt_I5"	10909	0	306	10767
5	1	3	"eno"	"14Cyt_M1"	7900	0	307	7751
5	2	3	"PppA"	"70Cyt_A5"	3670	0	308	3508
5	3	3	"ply"	"11Cyt_E5"	7841	0	309	7648
5	4	3	"lytA"	"12Cyt_I5"	8968	0	310	8768
5	5	3	"GADPH"	"68Cyt_M5"	4126	0	311	3952
5	6	3	"abc_sbp_2"	"30Lip_A9"	2978	0	312	2822
5	7	3	"abc_sbp"	"29Lip_E9"	1874	0	313	1720
5	8	3	"spr0174"	"79Lip_I9"	2051	0	314	1902
5	9	3	"aliA"	"10Lip_M9"	2398	0	315	2251
5	1	4	"abc_sbp_2"	"30Lip_A9"	3416	0	316	3263
5	2	4	"abc_sbp"	"29Lip_E9"	2047	0	317	1873
5	3	4	"spr0174"	"79Lip_I9"	2125	0	318	1936
5	4	4	"aliA"	"10Lip_M9"	2208	0	319	2035
5	5	4	"slrA"	"17Lip_A13"	2347	0	320	2186
5	6	4	"spr0747"	"37Lip_E13"	2843	0	321	2682
5	7	4	"spxB"	"13Cyt_A1"	3349	0	322	3183
5	8	4	"clpP"	"66Cyt_E1"	4579	0	323	4427
5	9	4	"pavA"	"69Cyt_I1"	3343	0	324	3200
5	1	5	"spr0747"	"37Lip_E13"	2782	0	325	2620
5	2	5	"spxB"	"13Cyt_A1"	4984	0	326	4817
5	3	5	"clpP"	"66Cyt_E1"	7272	0	327	7102
5	4	5	"pavA"	"69Cyt_I1"	3051	0	328	2899
5	5	5	"eno"	"14Cyt_M1"	7950	0	329	7794
5	6	5	"PppA"	"70Cyt_A5"	3360	0	330	3190
5	7	5	"ply"	"11Cyt_E5"	7890	0	331	7714
5	8	5	"lytA"	"12Cyt_I5"	9179	0	332	9022
5	9	5	"GADPH"	"68Cyt_M5"	4180	0	333	4028
5	1	6	"PppA"	"70Cyt_A5"	3830	0	334	3658
5	2	6	"ply"	"11Cyt_E5"	5411	0	335	5247
5	3	6	"lytA"	"12Cyt_I5"	7503	0	336	7342
5	4	6	"GADPH"	"68Cyt_M5"	3906	0	337	3743
5	5	6	"abc_sbp_2"	"30Lip_A9"	2935	0	338	2773
5	6	6	"abc_sbp"	"29Lip_E9"	1757	0	339	1592
5	7	6	"spr0174"	"79Lip_I9"	1999	0	340	1832
5	8	6	"aliA"	"10Lip_M9"	2253	0	341	2090
5	9	6	"slrA"	"17Lip_A13"	2522	0	342	2355
5	1	7	"abc_sbp"	"29Lip_E9"	2240	0	343	2063
5	2	7	"spr0174"	"79Lip_I9"	2039	0	344	1868
5	3	7	"aliA"	"10Lip_M9"	2193	0	345	2022
5	4	7	"slrA"	"17Lip_A13"	2583	0	346	2404
5	5	7	"spr0747"	"37Lip_E13"	2717	0	347	2542
5	6	7	"spxB"	"13Cyt_A1"	3040	0	348	2877
5	7	7	"clpP"	"66Cyt_E1"	4503	0	349	4344
5	8	7	"pavA"	"69Cyt_I1"	3105	0	350	2942
5	9	7	"eno"	"14Cyt_M1"	7885	0	351	7715
5	1	8	"spxB"	"13Cyt_A1"	3746	0	352	3564
5	2	8	"clpP"	"66Cyt_E1"	5060	0	353	4880
5	3	8	"pavA"	"69Cyt_I1"	3155	0	354	2976
5	4	8	"eno"	"14Cyt_M1"	8980	0	355	8798
5	5	8	"PppA"	"70Cyt_A5"	3722	0	356	3539
5	6	8	"ply"	"11Cyt_E5"	8661	0	357	8485
5	7	8	"lytA"	"12Cyt_I5"	10238	0	358	10064
5	8	8	"GADPH"	"68Cyt_M5"	4086	0	359	3911
5	9	8	"abc_sbp_2"	"30Lip_A9"	3863	0	360	3679
6	1	1	"psaA"	"6Lip_N5"	4059	0	361	3892
6	2	1	"ABC_SBP"	"57Lip_B9"	5976	0	362	5808
6	3	1	"ABC_SBP"	"52Lip_F9"	3050	0	363	2883
6	4	1	"piuA"	"18Lip_J9"	2402	0	364	2248
6	5	1	"amiA"	"3Lip_N9"	2519	0	365	2374
6	6	1	"msmE"	"78Lip_B13"	4392	0	366	4252
6	7	1	"MalX"	"22Lip_F13"	3046	0	367	2906
6	8	1	"Buffer"	"Normaliz_J13"	151	-50	368	10
6	9	1	"Buffer"	"Normaliz_N13"	182	-50	369	40
6	1	2	"msmE"	"78Lip_B13"	4442	0	370	4259
6	2	2	"MalX"	"22Lip_F13"	3059	0	371	2880
6	3	2	"prsA_ppmA"	"16Lip_B1"	2141	0	372	1983
6	4	2	"lmb"	"33Lip_F1"	2888	0	373	2739
6	5	2	"piaA"	"15Lip_J1"	3481	0	374	3337
6	6	2	"phtA"	"55Lip_N1"	2993	0	375	2852
6	7	2	"glnH"	"28Lip_B5"	3635	0	376	3485
6	8	2	"pstS"	"80Lip_F5"	2244	0	377	2095
6	9	2	"aliB"	"1Lip_J5"	2409	0	378	2265
6	1	3	"phtA"	"55Lip_N1"	3462	0	379	3259
6	2	3	"glnH"	"28Lip_B5"	3940	0	380	3750
6	3	3	"pstS"	"80Lip_F5"	2541	0	381	2374
6	4	3	"aliB"	"1Lip_J5"	2290	0	382	2134
6	5	3	"psaA"	"6Lip_N5"	3129	0	383	2949
6	6	3	"ABC_SBP"	"57Lip_B9"	4957	0	384	4808
6	7	3	"ABC_SBP"	"52Lip_F9"	2436	0	385	2295
6	8	3	"piuA"	"18Lip_J9"	2059	0	386	1915
6	9	3	"amiA"	"3Lip_N9"	2270	0	387	2125
6	1	4	"ABC_SBP"	"57Lip_B9"	5352	0	388	5122
6	2	4	"ABC_SBP"	"52Lip_F9"	2895	0	389	2707
6	3	4	"piuA"	"18Lip_J9"	1962	0	390	1804
6	4	4	"amiA"	"3Lip_N9"	2300	0	391	2143
6	5	4	"msmE"	"78Lip_B13"	3464	0	392	3299
6	6	4	"MalX"	"22Lip_F13"	2168	0	393	2012
6	7	4	"prsA_ppmA"	"16Lip_B1"	2633	0	394	2480
6	8	4	"lmb"	"33Lip_F1"	2015	0	395	1869
6	9	4	"piaA"	"15Lip_J1"	3974	0	396	3832
6	1	5	"MalX"	"22Lip_F13"	2865	0	397	2634
6	2	5	"prsA_ppmA"	"16Lip_B1"	2743	0	398	2548
6	3	5	"lmb"	"33Lip_F1"	2882	0	399	2721
6	4	5	"piaA"	"15Lip_J1"	3743	0	400	3582
6	5	5	"phtA"	"55Lip_N1"	2912	0	401	2752
6	6	5	"glnH"	"28Lip_B5"	3595	0	402	3438
6	7	5	"pstS"	"80Lip_F5"	1952	0	403	1784
6	8	5	"aliB"	"1Lip_J5"	1966	0	404	1812
6	9	5	"psaA"	"6Lip_N5"	3331	0	405	3183
6	1	6	"glnH"	"28Lip_B5"	4461	0	406	4229
6	2	6	"pstS"	"80Lip_F5"	2402	0	407	2210
6	3	6	"aliB"	"1Lip_J5"	2314	0	408	2144
6	4	6	"psaA"	"6Lip_N5"	3101	0	409	2931
6	5	6	"ABC_SBP"	"57Lip_B9"	5067	0	410	4900
6	6	6	"ABC_SBP"	"52Lip_F9"	2269	0	411	2119
6	7	6	"piuA"	"18Lip_J9"	1849	0	412	1703
6	8	6	"amiA"	"3Lip_N9"	1609	0	413	1467
6	9	6	"msmE"	"78Lip_B13"	4316	0	414	4173
6	1	7	"ABC_SBP"	"52Lip_F9"	3270	0	415	3040
6	2	7	"piuA"	"18Lip_J9"	2271	0	416	2083
6	3	7	"amiA"	"3Lip_N9"	2305	0	417	2138
6	4	7	"msmE"	"78Lip_B13"	3773	0	418	3611
6	5	7	"MalX"	"22Lip_F13"	2631	0	419	2462
6	6	7	"prsA_ppmA"	"16Lip_B1"	2543	0	420	2391
6	7	7	"lmb"	"33Lip_F1"	1858	0	421	1721
6	8	7	"piaA"	"15Lip_J1"	3287	0	422	3151
6	9	7	"phtA"	"55Lip_N1"	2903	0	423	2760
6	1	8	"prsA_ppmA"	"16Lip_B1"	2651	0	424	2432
6	2	8	"lmb"	"33Lip_F1"	3216	0	425	3003
6	3	8	"piaA"	"15Lip_J1"	4206	0	426	4025
6	4	8	"phtA"	"55Lip_N1"	2918	0	427	2740
6	5	8	"glnH"	"28Lip_B5"	3885	0	428	3715
6	6	8	"pstS"	"80Lip_F5"	1902	0	429	1753
6	7	8	"aliB"	"1Lip_J5"	2025	0	430	1885
6	8	8	"psaA"	"6Lip_N5"	2902	0	431	2764
6	9	8	"ABC_SBP"	"57Lip_B9"	6315	0	432	6175
7	1	1	"cbpF"	"74N_term_wCS_O5"	2823	0	433	2624
7	2	1	"spr0693"	"34N_term_C9"	2411	0	434	2195
7	3	1	"ezrA"	"75N_term_G9"	3012	0	435	2785
7	4	1	"pepXP"	"72N_term_K9"	3579	0	436	3339
7	5	1	"phtD"	"44N_term_O9"	3044	0	437	2803
7	6	1	"phpA"	"27N_term_C13"	4267	0	438	4019
7	7	1	"srtA"	"64N_term_wCS_G13"	3317	0	439	3082
7	8	1	"Buffer"	"Normaliz_K13"	180	0	440	-33
7	9	1	"Buffer"	"Normaliz_O13"	200	0	441	-14
7	1	2	"phpA"	"27N_term_C13"	4081	0	442	3855
7	2	2	"srtA"	"64N_term_wCS_G13"	3208	0	443	2957
7	3	2	"adcA"	"23Lip_C1"	2303	0	444	2090
7	4	2	"sp_2093"	"76N_term_G1"	1717	0	445	1493
7	5	2	"comB"	"54N_term_K1"	1743	0	446	1524
7	6	2	"pspA"	"4N_term_O1"	4090	0	447	3826
7	7	2	"pbpX"	"41N_term_C5"	3496	0	448	3017
7	8	2	"pbpA"	"9N_term_G5"	1530	0	449	1182
7	9	2	"spr0334"	"42Cyt_TMH_K5"	2150	0	450	1932
7	1	3	"pspA"	"4N_term_O1"	4570	0	451	4354
7	2	3	"pbpX"	"41N_term_C5"	3722	0	452	3461
7	3	3	"pbpA"	"9N_term_G5"	2282	0	453	2036
7	4	3	"spr0334"	"42Cyt_TMH_K5"	1676	0	454	1238
7	5	3	"cbpF"	"74N_term_wCS_O5"	2422	0	455	2122
7	6	3	"spr0693"	"34N_term_C9"	2290	0	456	1961
7	7	3	"ezrA"	"75N_term_G9"	2457	0	457	2137
7	8	3	"pepXP"	"72N_term_K9"	3137	0	458	2792
7	9	3	"phtD"	"44N_term_O9"	2868	0	459	2581
7	1	4	"spr0693"	"34N_term_C9"	2241	0	460	2016
7	2	4	"ezrA"	"75N_term_G9"	2589	0	461	2354
7	3	4	"pepXP"	"72N_term_K9"	2941	0	462	2724
7	4	4	"phtD"	"44N_term_O9"	3008	0	463	2658
7	5	4	"phpA"	"27N_term_C13"	3608	0	464	3331
7	6	4	"srtA"	"64N_term_wCS_G13"	2290	0	465	2022
7	7	4	"adcA"	"23Lip_C1"	2610	0	466	2211
7	8	4	"sp_2093"	"76N_term_G1"	1610	0	467	1316
7	9	4	"comB"	"54N_term_K1"	2652	0	468	2356
7	1	5	"srtA"	"64N_term_wCS_G13"	2231	0	469	2003
7	2	5	"adcA"	"23Lip_C1"	2247	0	470	1945
7	3	5	"sp_2093"	"76N_term_G1"	1557	0	471	1353
7	4	5	"comB"	"54N_term_K1"	818	0	472	601
7	5	5	"pspA"	"4N_term_O1"	3626	0	473	3342
7	6	5	"pbpX"	"41N_term_C5"	3292	0	474	1858
7	7	5	"pbpA"	"9N_term_G5"	1141	0	475	-257
7	8	5	"spr0334"	"42Cyt_TMH_K5"	1756	0	476	1403
7	9	5	"cbpF"	"74N_term_wCS_O5"	2557	0	477	2225
7	1	6	"pbpX"	"41N_term_C5"	3778	0	478	3536
7	2	6	"pbpA"	"9N_term_G5"	1163	0	479	835
7	3	6	"spr0334"	"42Cyt_TMH_K5"	1537	0	480	1275
7	4	6	"cbpF"	"74N_term_wCS_O5"	2327	0	481	1955
7	5	6	"spr0693"	"34N_term_C9"	2270	0	482	1927
7	6	6	"ezrA"	"75N_term_G9"	3297	0	483	2095
7	7	6	"pepXP"	"72N_term_K9"	3175	0	484	2878
7	8	6	"phtD"	"44N_term_O9"	3091	0	485	2829
7	9	6	"phpA"	"27N_term_C13"	4264	0	486	3999
7	1	7	"ezrA"	"75N_term_G9"	3360	0	487	3108
7	2	7	"pepXP"	"72N_term_K9"	3300	0	488	3079
7	3	7	"phtD"	"44N_term_O9"	2406	0	489	2180
7	4	7	"phpA"	"27N_term_C13"	2797	0	490	2457
7	5	7	"srtA"	"64N_term_wCS_G13"	2627	0	491	2293
7	6	7	"adcA"	"23Lip_C1"	2610	0	492	2209
7	7	7	"sp_2093"	"76N_term_G1"	1652	0	493	1399
7	8	7	"comB"	"54N_term_K1"	1620	0	494	1402
7	9	7	"pspA"	"4N_term_O1"	4167	0	495	3938
7	1	8	"adcA"	"23Lip_C1"	2393	0	496	2109
7	2	8	"sp_2093"	"76N_term_G1"	1759	0	497	1512
7	3	8	"comB"	"54N_term_K1"	1696	0	498	1470
7	4	8	"pspA"	"4N_term_O1"	4108	0	499	3848
7	5	8	"pbpX"	"41N_term_C5"	3755	0	500	3449
7	6	8	"pbpA"	"9N_term_G5"	1501	0	501	1176
7	7	8	"spr0334"	"42Cyt_TMH_K5"	1847	0	502	1564
7	8	8	"cbpF"	"74N_term_wCS_O5"	2332	0	503	2085
7	9	8	"spr0693"	"34N_term_C9"	2545	0	504	2308
8	1	1	"pbp1b"	"47Cyt_TMH_P5"	4168	0	505	3954
8	2	1	"pcpA"	"62N_term_wCS_D9"	1275	0	506	1038
8	3	1	"sphtra"	"8N_term_H9"	670	0	507	391
8	4	1	"cps4C"	"97Mult_L9"	1872	0	508	1630
8	5	1	"rrgB"	"95Mult_P9"	1330	0	509	1108
8	6	1	"TMP"	"96Mult_D13"	2045	0	510	1802
8	7	1	"LambdaSa04"	"94Mult_H13"	1022	0	511	769
8	8	1	"Buffer"	"Normaliz_L13"	235	-50	512	3
8	9	1	"Buffer"	"Normaliz_P13"	276	-50	513	52
8	1	2	"TMP"	"96Mult_D13"	2938	0	514	2705
8	2	2	"LambdaSa04"	"94Mult_H13"	612	0	515	391
8	3	2	"potD"	"65N_term_D1"	4404	0	516	4047
8	4	2	"pgdA"	"40N_term_H1"	3736	0	517	3392
8	5	2	"spr1370"	"38Cyt_TMH_L1"	2667	0	518	2458
8	6	2	"spr1418"	"82N_term_P1"	4352	0	519	4137
8	7	2	"stkP"	"67Cyt_TMH_D5"	1593	0	520	1362
8	8	2	"spr1584"	"83N_term_H5"	3711	0	521	3483
8	9	2	"pbp2A"	"53N_term_L5"	3784	0	522	3545
8	1	3	"spr1418"	"82N_term_P1"	5010	0	523	4769
8	2	3	"stkP"	"67Cyt_TMH_D5"	1700	0	524	1454
8	3	3	"spr1584"	"83N_term_H5"	2870	0	525	2587
8	4	3	"pbp2A"	"53N_term_L5"	2803	0	526	2440
8	5	3	"pbp1b"	"47Cyt_TMH_P5"	3633	0	527	3421
8	6	3	"pcpA"	"62N_term_wCS_D9"	1051	0	528	830
8	7	3	"sphtra"	"8N_term_H9"	568	0	529	338
8	8	3	"cps4C"	"97Mult_L9"	1914	0	530	1687
8	9	3	"rrgB"	"95Mult_P9"	1223	0	531	988
8	1	4	"pcpA"	"62N_term_wCS_D9"	1421	0	532	1154
8	2	4	"sphtra"	"8N_term_H9"	705	0	533	437
8	3	4	"cps4C"	"97Mult_L9"	1953	0	534	1710
8	4	4	"rrgB"	"95Mult_P9"	2028	0	535	1793
8	5	4	"TMP"	"96Mult_D13"	2449	0	536	2234
8	6	4	"LambdaSa04"	"94Mult_H13"	1586	0	537	1361
8	7	4	"potD"	"65N_term_D1"	3623	0	538	3379
8	8	4	"pgdA"	"40N_term_H1"	3481	0	539	3258
8	9	4	"spr1370"	"38Cyt_TMH_L1"	2628	0	540	2412
8	1	5	"LambdaSa04"	"94Mult_H13"	716	0	541	450
8	2	5	"potD"	"65N_term_D1"	4754	0	542	4506
8	3	5	"pgdA"	"40N_term_H1"	3856	0	543	3628
8	4	5	"spr1370"	"38Cyt_TMH_L1"	2851	0	544	2621
8	5	5	"spr1418"	"82N_term_P1"	3934	0	545	3719
8	6	5	"stkP"	"67Cyt_TMH_D5"	1150	0	546	922
8	7	5	"spr1584"	"83N_term_H5"	3791	0	547	3404
8	8	5	"pbp2A"	"53N_term_L5"	3470	0	548	3240
8	9	5	"pbp1b"	"47Cyt_TMH_P5"	4299	0	549	4079
8	1	6	"stkP"	"67Cyt_TMH_D5"	1516	0	550	1260
8	2	6	"spr1584"	"83N_term_H5"	3514	0	551	3255
8	3	6	"pbp2A"	"53N_term_L5"	3708	0	552	3472
8	4	6	"pbp1b"	"47Cyt_TMH_P5"	3570	0	553	3338
8	5	6	"pcpA"	"62N_term_wCS_D9"	2013	0	554	1788
8	6	6	"sphtra"	"8N_term_H9"	653	-50	555	419
8	7	6	"cps4C"	"97Mult_L9"	1747	-50	556	572
8	8	6	"rrgB"	"95Mult_P9"	1314	0	557	1053
8	9	6	"TMP"	"96Mult_D13"	2174	0	558	1935
8	1	7	"sphtra"	"8N_term_H9"	760	0	559	523
8	2	7	"cps4C"	"97Mult_L9"	1822	0	560	1587
8	3	7	"rrgB"	"95Mult_P9"	1242	0	561	1017
8	4	7	"TMP"	"96Mult_D13"	1534	0	562	1312
8	5	7	"LambdaSa04"	"94Mult_H13"	926	0	563	704
8	6	7	"potD"	"65N_term_D1"	4167	0	564	3937
8	7	7	"pgdA"	"40N_term_H1"	3380	0	565	3112
8	8	7	"spr1370"	"38Cyt_TMH_L1"	2462	0	566	2232
8	9	7	"spr1418"	"82N_term_P1"	4232	0	567	3998
8	1	8	"potD"	"65N_term_D1"	4127	0	568	3916
8	2	8	"pgdA"	"40N_term_H1"	3816	0	569	3594
8	3	8	"spr1370"	"38Cyt_TMH_L1"	2827	0	570	2602
8	4	8	"spr1418"	"82N_term_P1"	4640	0	571	4411
8	5	8	"stkP"	"67Cyt_TMH_D5"	1666	0	572	1443
8	6	8	"spr1584"	"83N_term_H5"	2576	0	573	2359
8	7	8	"pbp2A"	"53N_term_L5"	3048	0	574	2816
8	8	8	"pbp1b"	"47Cyt_TMH_P5"	4260	0	575	4026
8	9	8	"pcpA"	"62N_term_wCS_D9"	1616	0	576	1403
