# Supplementary material for: Data in support of proteomic analysis of pneumococcal pediatric clinical isolates to construct a protein array
Source: Data Brief. 2016 Feb 5;6:917–22. doi: 10.1016/j.dib.2016.01.057 (PMC4758182; doi:10.1016/j.dib.2016.01.057)
Supplement: Supplementary file 4 — Supplementary material [file mmc4.zip › Protein array raw data/IgG/P1_S34bis_IgG-Cy3.txt]

ATF	1.0
31	9    
"Type=GenePix Export 3"
"DateTime=2014/03/13 14:00:28"
"Settings=C:\Documents and Settings\Usuario\Escritorio\Datos Usuarios\Alfonso\Resultados ensayo\Marzo 2014\Escaneado _13-3-14\Suero 34bis\S34bis_IgG-Cy3.gps"
"GalFile=C:\Documents and Settings\Usuario\Escritorio\Datos Usuarios\Alfonso\Gals\Gal_Alfonso.2.gal"
"PixelSize=5"
"Wavelengths=n/a	532"
"ImageFiles=n/a	C:\Documents and Settings\Usuario\Escritorio\Datos Usuarios\Alfonso\Resultados ensayo\Marzo 2014\Escaneado _13-3-14\Suero 34bis\S34bis_IgG-Cy3.tif 1"
"NormalizationMethod=None"
"NormalizationFactors=n/a	1"
"JpegImage="
"StdDev=Type 1"
"RatioFormulations=W1/W2 (/532)"
"Barcode="
"BackgroundSubtraction=LocalFeature"
"ImageOrigin=0, 0"
"JpegOrigin=3405, 1840"
"Creator=GenePix Pro 4.1.1.4"
"Scanner=GenePix 4000B [92870]"
"FocusPosition=0"
"Temperature=25.53"
"LinesAveraged=1"
"Comment="
"PMTGain=n/a	400"
"ScanPower=n/a	100"
"LaserPower=n/a	3.5"
"LaserOnTime=n/a	42264"
"Filters=n/a	"
"ScanRegion=608,344,3936,1659"
"Supplier=BioRobotics"
"ArrayerSoftwareName=TAS Application Suite (MicroGrid II)"
"ArrayerSoftwareVersion=2.2.2.5"
"Block"	"Column"	"Row"	"Name"	"ID"	"Flags"	"Index"	"F532 Median"	"F532 Median - B532"
1	1	1	"ABC_N/P"	"90Mult_M8"	0	1	414	290
1	2	1	"spr1221"	"99Mult_A12"	0	2	749	612
1	3	1	"spr1403"	"91Mult_E12"	0	3	875	738
1	4	1	"spr1496"	"92Mult_I12"	0	4	379	250
1	5	1	"ABC_NP"	"100Mult_M12"	0	5	1657	1524
1	6	1	"SP_0462"	"77CellW_A16"	0	6	1042	908
1	7	1	"SP_0464"	"81CellW_E16"	0	7	545	414
1	8	1	"Buffer"	"Normaliz_I16"	0	8	123	3
1	9	1	"Buffer"	"Normaliz_M16"	0	9	123	7
1	1	2	"SP_0462"	"77CellW_A16"	0	10	1270	1156
1	2	2	"SP_0464"	"81CellW_E16"	0	11	554	421
1	3	2	"fstH"	"84Mult_A4"	0	12	1554	1416
1	4	2	"comA"	"85Mult_E4"	0	13	496	374
1	5	2	"zmpB"	"86Mult_I4"	0	14	527	405
1	6	2	"spr0601"	"98Mult_M4"	0	15	782	648
1	7	2	"celB"	"87Mult_A8"	0	16	341	176
1	8	2	"iga"	"88Mult_E8"	0	17	1470	1350
1	9	2	"glnP"	"89Mult_I8"	0	18	288	168
1	1	3	"spr0601"	"98Mult_M4"	0	19	592	483
1	2	3	"celB"	"87Mult_A8"	0	20	246	136
1	3	3	"iga"	"88Mult_E8"	0	21	1184	1071
1	4	3	"glnP"	"89Mult_I8"	0	22	220	108
1	5	3	"ABC_N/P"	"90Mult_M8"	0	23	330	218
1	6	3	"spr1221"	"99Mult_A12"	0	24	702	579
1	7	3	"spr1403"	"91Mult_E12"	0	25	683	552
1	8	3	"spr1496"	"92Mult_I12"	0	26	344	224
1	9	3	"ABC_NP"	"100Mult_M12"	0	27	1709	1582
1	1	4	"spr1221"	"99Mult_A12"	0	28	615	499
1	2	4	"spr1403"	"91Mult_E12"	0	29	611	487
1	3	4	"spr1496"	"92Mult_I12"	0	30	301	186
1	4	4	"ABC_NP"	"100Mult_M12"	0	31	1412	1292
1	5	4	"SP_0462"	"77CellW_A16"	0	32	1055	930
1	6	4	"SP_0464"	"81CellW_E16"	0	33	586	439
1	7	4	"fstH"	"84Mult_A4"	0	34	1740	1592
1	8	4	"comA"	"85Mult_E4"	0	35	518	396
1	9	4	"zmpB"	"86Mult_I4"	0	36	554	428
1	1	5	"SP_0464"	"81CellW_E16"	0	37	499	369
1	2	5	"fstH"	"84Mult_A4"	0	38	1570	1025
1	3	5	"comA"	"85Mult_E4"	0	39	552	422
1	4	5	"zmpB"	"86Mult_I4"	0	40	437	309
1	5	5	"spr0601"	"98Mult_M4"	0	41	616	488
1	6	5	"celB"	"87Mult_A8"	0	42	389	239
1	7	5	"iga"	"88Mult_E8"	0	43	951	801
1	8	5	"glnP"	"89Mult_I8"	0	44	241	122
1	9	5	"ABC_N/P"	"90Mult_M8"	0	45	590	465
1	1	6	"celB"	"87Mult_A8"	0	46	262	144
1	2	6	"iga"	"88Mult_E8"	0	47	1093	970
1	3	6	"glnP"	"89Mult_I8"	0	48	233	116
1	4	6	"ABC_N/P"	"90Mult_M8"	0	49	335	215
1	5	6	"spr1221"	"99Mult_A12"	0	50	709	572
1	6	6	"spr1403"	"91Mult_E12"	0	51	543	381
1	7	6	"spr1496"	"92Mult_I12"	0	52	310	183
1	8	6	"ABC_NP"	"100Mult_M12"	0	53	1771	1646
1	9	6	"SP_0462"	"77CellW_A16"	0	54	1150	1023
1	1	7	"spr1403"	"91Mult_E12"	0	55	771	652
1	2	7	"spr1496"	"92Mult_I12"	0	56	323	207
1	3	7	"ABC_NP"	"100Mult_M12"	0	57	1808	1693
1	4	7	"SP_0462"	"77CellW_A16"	0	58	1200	1080
1	5	7	"SP_0464"	"81CellW_E16"	0	59	693	553
1	6	7	"fstH"	"84Mult_A4"	0	60	1677	1534
1	7	7	"comA"	"85Mult_E4"	0	61	501	380
1	8	7	"zmpB"	"86Mult_I4"	0	62	331	213
1	9	7	"spr0601"	"98Mult_M4"	0	63	806	681
1	1	8	"fstH"	"84Mult_A4"	0	64	2074	1936
1	2	8	"comA"	"85Mult_E4"	0	65	524	396
1	3	8	"zmpB"	"86Mult_I4"	0	66	379	255
1	4	8	"spr0601"	"98Mult_M4"	0	67	780	655
1	5	8	"celB"	"87Mult_A8"	0	68	289	164
1	6	8	"iga"	"88Mult_E8"	0	69	1410	1283
1	7	8	"glnP"	"89Mult_I8"	0	70	257	134
1	8	8	"ABC_N/P"	"90Mult_M8"	0	71	411	290
1	9	8	"spr1221"	"99Mult_A12"	0	72	883	753
2	1	1	"lytB"	"31CellW_N8"	0	73	2133	1989
2	2	1	"prtA"	"20CellW_B12"	0	74	2009	1839
2	3	1	"bgaA"	"43CellW_F12"	0	75	1678	1492
2	4	1	"nanA"	"46CellW_J12"	0	76	2514	2312
2	5	1	"spr1652/pfbA"	"25CellW_N12"	0	77	2244	2061
2	6	1	"nisP"	"39CellW_B16"	0	78	1563	1391
2	7	1	"spr1906"	"73CellW_F16"	0	79	1179	990
2	8	1	"Buffer"	"Normaliz_J16"	0	80	180	-12
2	9	1	"Buffer"	"Normaliz_N16"	0	81	175	-3
2	1	2	"nisP"	"39CellW_B16"	0	82	1658	1471
2	2	2	"spr1906"	"73CellW_F16"	0	83	1343	259
2	3	2	"psrP"	"71CellW_B4"	0	84	1835	582
2	4	2	"pblB_nt"	"48CellW_F4"	0	85	1257	78
2	5	2	"pblB_ct"	"49CellW_J4"	0	86	1489	506
2	6	2	"spr0075/pfbB"	"24CellW_N4"	0	87	1898	641
2	7	2	"pulA"	"19CellW_B8"	0	88	1586	522
2	8	2	"hysA"	"51CellW_F8"	0	89	2600	2171
2	9	2	"spr0328"	"26CellW_J8"	0	90	3090	2900
2	1	3	"spr0075/pfbB"	"24CellW_N4"	0	91	1884	1105
2	2	3	"pulA"	"19CellW_B8"	0	92	1504	536
2	3	3	"hysA"	"51CellW_F8"	0	93	1056	472
2	4	3	"spr0328"	"26CellW_J8"	0	94	2116	1241
2	5	3	"lytB"	"31CellW_N8"	0	95	1183	376
2	6	3	"prtA"	"20CellW_B12"	0	96	1575	931
2	7	3	"bgaA"	"43CellW_F12"	0	97	1551	651
2	8	3	"nanA"	"46CellW_J12"	0	98	1743	1040
2	9	3	"spr1652/pfbA"	"25CellW_N12"	0	99	2189	2025
2	1	4	"prtA"	"20CellW_B12"	0	100	1911	1740
2	2	4	"bgaA"	"43CellW_F12"	0	101	1462	575
2	3	4	"nanA"	"46CellW_J12"	0	102	2109	1936
2	4	4	"spr1652/pfbA"	"25CellW_N12"	0	103	1890	1205
2	5	4	"nisP"	"39CellW_B16"	0	104	1610	1230
2	6	4	"spr1906"	"73CellW_F16"	0	105	638	490
2	7	4	"psrP"	"71CellW_B4"	0	106	1816	395
2	8	4	"pblB_nt"	"48CellW_F4"	0	107	1531	64
2	9	4	"pblB_ct"	"49CellW_J4"	0	108	1910	1748
2	1	5	"spr1906"	"73CellW_F16"	0	109	784	628
2	2	5	"psrP"	"71CellW_B4"	0	110	1907	779
2	3	5	"pblB_nt"	"48CellW_F4"	0	111	1393	419
2	4	5	"pblB_ct"	"49CellW_J4"	0	112	1706	661
2	5	5	"spr0075/pfbB"	"24CellW_N4"	0	113	1489	75
2	6	5	"pulA"	"19CellW_B8"	0	114	1401	845
2	7	5	"hysA"	"51CellW_F8"	0	115	1053	79
2	8	5	"spr0328"	"26CellW_J8"	0	116	1517	440
2	9	5	"lytB"	"31CellW_N8"	0	117	1438	1279
2	1	6	"pulA"	"19CellW_B8"	0	118	1668	1516
2	2	6	"hysA"	"51CellW_F8"	0	119	1346	557
2	3	6	"spr0328"	"26CellW_J8"	0	120	1595	1428
2	4	6	"lytB"	"31CellW_N8"	0	121	1254	1093
2	5	6	"prtA"	"20CellW_B12"	0	122	1873	522
2	6	6	"bgaA"	"43CellW_F12"	0	123	1744	938
2	7	6	"nanA"	"46CellW_J12"	0	124	2033	1126
2	8	6	"spr1652/pfbA"	"25CellW_N12"	0	125	1992	1105
2	9	6	"nisP"	"39CellW_B16"	0	126	1597	1458
2	1	7	"bgaA"	"43CellW_F12"	0	127	1951	1792
2	2	7	"nanA"	"46CellW_J12"	0	128	1824	1581
2	3	7	"spr1652/pfbA"	"25CellW_N12"	0	129	1829	1682
2	4	7	"nisP"	"39CellW_B16"	0	130	1161	996
2	5	7	"spr1906"	"73CellW_F16"	0	131	884	560
2	6	7	"psrP"	"71CellW_B4"	0	132	1363	606
2	7	7	"pblB_nt"	"48CellW_F4"	0	133	1675	514
2	8	7	"pblB_ct"	"49CellW_J4"	0	134	1523	573
2	9	7	"spr0075/pfbB"	"24CellW_N4"	0	135	1640	1496
2	1	8	"psrP"	"71CellW_B4"	0	136	1395	1232
2	2	8	"pblB_nt"	"48CellW_F4"	0	137	961	794
2	3	8	"pblB_ct"	"49CellW_J4"	0	138	1736	1585
2	4	8	"spr0075/pfbB"	"24CellW_N4"	0	139	1224	1050
2	5	8	"pulA"	"19CellW_B8"	0	140	1390	1218
2	6	8	"hysA"	"51CellW_F8"	0	141	1367	1204
2	7	8	"spr0328"	"26CellW_J8"	0	142	1655	1493
2	8	8	"lytB"	"31CellW_N8"	0	143	1227	1071
2	9	8	"prtA"	"20CellW_B12"	0	144	2097	1957
3	1	1	"nanB"	"58Secret_O8"	0	145	5307	5161
3	2	1	"spr1875"	"7Secret_C12"	0	146	3514	3362
3	3	1	"galU"	"21Secret_G12"	0	147	3955	3814
3	4	1	"cbpA"	"5Secret_K12"	0	148	2508	2380
3	5	1	"gsp_781"	"2Secret_O12"	0	149	3540	3422
3	6	1	"Control_1"	"C16"	0	150	1308	1194
3	7	1	"Control_2"	"G16"	-50	151	122	11
3	8	1	"Buffer"	"Normaliz_K16"	-50	152	109	0
3	9	1	"Buffer"	"Normaliz_O16"	-50	153	112	-2
3	1	2	"Control_1"	"C16"	0	154	1206	1070
3	2	2	"Control_2"	"G16"	-50	155	142	4
3	3	2	"bloodAB"	"59Secret_C4"	-50	156	2387	2249
3	4	2	"strH"	"32Secret_G4"	0	157	1826	1692
3	5	2	"lysM"	"50Secret_K4"	0	158	2728	2601
3	6	2	"lytB"	"63Secret_O4"	0	159	1996	1879
3	7	2	"phtE"	"45Secret_C8"	0	160	2656	2543
3	8	2	"spr0931"	"36Secret_G8"	0	161	2614	2506
3	9	2	"lytC"	"56Secret_K8"	0	162	3311	3204
3	1	3	"lytB"	"63Secret_O4"	0	163	1897	1773
3	2	3	"phtE"	"45Secret_C8"	0	164	2490	2365
3	3	3	"spr0931"	"36Secret_G8"	0	165	2283	2154
3	4	3	"lytC"	"56Secret_K8"	0	166	2887	2754
3	5	3	"nanB"	"58Secret_O8"	0	167	5214	5084
3	6	3	"spr1875"	"7Secret_C12"	0	168	3529	3406
3	7	3	"galU"	"21Secret_G12"	0	169	3974	3855
3	8	3	"cbpA"	"5Secret_K12"	0	170	2389	2277
3	9	3	"gsp_781"	"2Secret_O12"	0	171	3396	3287
3	1	4	"spr1875"	"7Secret_C12"	0	172	2886	2781
3	2	4	"galU"	"21Secret_G12"	0	173	3559	3454
3	3	4	"cbpA"	"5Secret_K12"	0	174	2036	1925
3	4	4	"gsp_781"	"2Secret_O12"	0	175	3319	3195
3	5	4	"Control_1"	"C16"	0	176	1506	1382
3	6	4	"Control_2"	"G16"	-50	177	116	-2
3	7	4	"bloodAB"	"59Secret_C4"	0	178	2255	2135
3	8	4	"strH"	"32Secret_G4"	0	179	1982	1864
3	9	4	"lysM"	"50Secret_K4"	0	180	3101	2983
3	1	5	"Control_2"	"G16"	-50	181	107	5
3	2	5	"bloodAB"	"59Secret_C4"	0	182	2255	2147
3	3	5	"strH"	"32Secret_G4"	0	183	1768	1652
3	4	5	"lysM"	"50Secret_K4"	0	184	3239	3110
3	5	5	"lytB"	"63Secret_O4"	0	185	2625	2503
3	6	5	"phtE"	"45Secret_C8"	0	186	2359	2248
3	7	5	"spr0931"	"36Secret_G8"	0	187	2287	2171
3	8	5	"lytC"	"56Secret_K8"	0	188	3171	3054
3	9	5	"nanB"	"58Secret_O8"	0	189	5318	5198
3	1	6	"phtE"	"45Secret_C8"	0	190	1971	1869
3	2	6	"spr0931"	"36Secret_G8"	0	191	2077	1969
3	3	6	"lytC"	"56Secret_K8"	0	192	2903	2786
3	4	6	"nanB"	"58Secret_O8"	0	193	3430	3304
3	5	6	"spr1875"	"7Secret_C12"	0	194	3330	3208
3	6	6	"galU"	"21Secret_G12"	0	195	3912	3794
3	7	6	"cbpA"	"5Secret_K12"	0	196	2174	2054
3	8	6	"gsp_781"	"2Secret_O12"	0	197	3396	3278
3	9	6	"Control_1"	"C16"	0	198	1487	1365
3	1	7	"galU"	"21Secret_G12"	0	199	3204	3102
3	2	7	"cbpA"	"5Secret_K12"	0	200	2016	1910
3	3	7	"gsp_781"	"2Secret_O12"	0	201	3080	2966
3	4	7	"Control_1"	"C16"	0	202	1431	1313
3	5	7	"Control_2"	"G16"	-50	203	126	7
3	6	7	"bloodAB"	"59Secret_C4"	0	204	2269	2145
3	7	7	"strH"	"32Secret_G4"	0	205	1942	1816
3	8	7	"lysM"	"50Secret_K4"	0	206	3706	3584
3	9	7	"lytB"	"63Secret_O4"	0	207	2103	1983
3	1	8	"bloodAB"	"59Secret_C4"	0	208	1971	1863
3	2	8	"strH"	"32Secret_G4"	0	209	1637	1529
3	3	8	"lysM"	"50Secret_K4"	0	210	2893	2784
3	4	8	"lytB"	"63Secret_O4"	0	211	1870	1757
3	5	8	"phtE"	"45Secret_C8"	0	212	2750	2632
3	6	8	"spr0931"	"36Secret_G8"	0	213	2747	2625
3	7	8	"lytC"	"56Secret_K8"	0	214	3048	2924
3	8	8	"nanB"	"58Secret_O8"	0	215	4026	3903
3	9	8	"spr1875"	"7Secret_C12"	0	216	4003	3877
4	1	1	"Control_10"	"P8"	-50	217	203	51
4	2	1	"Control_11"	"D12"	0	218	222	74
4	3	1	"Control_12"	"H12"	0	219	562	402
4	4	1	"Buffer"	"Normaliz_L12"	0	220	223	57
4	5	1	"Buffer"	"Normaliz_P12"	-50	221	160	2
4	6	1	"Control+"	"Rango0.2_D16"	0	222	2846	2672
4	7	1	"Control+"	"Rango0.1_H16"	-50	223	212	44
4	8	1	"Buffer"	"Normaliz_L16"	-50	224	170	5
4	9	1	"Buffer"	"Normaliz_P16"	-50	225	184	-4
4	1	2	"Control+"	"Rango0.2_D16"	0	226	3463	3317
4	2	2	"Control+"	"Rango0.1_H16"	0	227	432	277
4	3	2	"Control_3"	"D4"	0	228	1243	1092
4	4	2	"Control_4"	"H4"	-50	229	175	11
4	5	2	"Control_5"	"L4"	-50	230	157	2
4	6	2	"Control_6"	"P4"	-50	231	197	42
4	7	2	"Control_7"	"D8"	0	232	272	118
4	8	2	"Control_8"	"H8"	0	233	243	86
4	9	2	"Control_9"	"L8"	-50	234	212	14
4	1	3	"Control_6"	"P4"	-50	235	154	11
4	2	3	"Control_7"	"D8"	0	236	276	123
4	3	3	"Control_8"	"H8"	-50	237	178	8
4	4	3	"Control_9"	"L8"	0	238	301	121
4	5	3	"Control_10"	"P8"	-50	239	196	32
4	6	3	"Control_11"	"D12"	-50	240	593	433
4	7	3	"Control_12"	"H12"	0	241	509	358
4	8	3	"Buffer"	"Normaliz_L12"	-50	242	166	15
4	9	3	"Buffer"	"Normaliz_P12"	-50	243	215	10
4	1	4	"Control_11"	"D12"	-50	244	338	187
4	2	4	"Control_12"	"H12"	0	245	295	135
4	3	4	"Buffer"	"Normaliz_L12"	-50	246	160	-4
4	4	4	"Buffer"	"Normaliz_P12"	-50	247	172	10
4	5	4	"Control+"	"Rango0.2_D16"	0	248	2775	2611
4	6	4	"Control+"	"Rango0.1_H16"	-50	249	1820	1479
4	7	4	"Control_3"	"D4"	-50	250	372	212
4	8	4	"Control_4"	"H4"	-50	251	144	0
4	9	4	"Control_5"	"L4"	-50	252	194	21
4	1	5	"Control+"	"Rango0.1_H16"	-50	253	1915	1757
4	2	5	"Control_3"	"D4"	0	254	1934	1777
4	3	5	"Control_4"	"H4"	-50	255	154	4
4	4	5	"Control_5"	"L4"	0	256	272	109
4	5	5	"Control_6"	"P4"	-50	257	156	1
4	6	5	"Control_7"	"D8"	-50	258	205	45
4	7	5	"Control_8"	"H8"	-50	259	156	3
4	8	5	"Control_9"	"L8"	-50	260	165	15
4	9	5	"Control_10"	"P8"	0	261	260	95
4	1	6	"Control_7"	"D8"	0	262	303	160
4	2	6	"Control_8"	"H8"	0	263	185	41
4	3	6	"Control_9"	"L8"	0	264	296	152
4	4	6	"Control_10"	"P8"	0	265	244	83
4	5	6	"Control_11"	"D12"	-50	266	172	18
4	6	6	"Control_12"	"H12"	0	267	541	386
4	7	6	"Buffer"	"Normaliz_L12"	-50	268	167	9
4	8	6	"Buffer"	"Normaliz_P12"	-50	269	166	8
4	9	6	"Control+"	"Rango0.2_D16"	0	270	2199	2046
4	1	7	"Control_12"	"H12"	0	271	637	494
4	2	7	"Buffer"	"Normaliz_L12"	-50	272	152	4
4	3	7	"Buffer"	"Normaliz_P12"	-50	273	156	6
4	4	7	"Control+"	"Rango0.2_D16"	0	274	3292	3125
4	5	7	"Control+"	"Rango0.1_H16"	0	275	486	326
4	6	7	"Control_3"	"D4"	0	276	1237	1083
4	7	7	"Control_4"	"H4"	-50	277	157	-1
4	8	7	"Control_5"	"L4"	0	278	264	100
4	9	7	"Control_6"	"P4"	-50	279	156	2
4	1	8	"Control_3"	"D4"	0	280	1457	1307
4	2	8	"Control_4"	"H4"	-50	281	172	14
4	3	8	"Control_5"	"L4"	-50	282	158	5
4	4	8	"Control_6"	"P4"	-50	283	158	4
4	5	8	"Control_7"	"D8"	0	284	255	99
4	6	8	"Control_8"	"H8"	-50	285	166	9
4	7	8	"Control_9"	"L8"	0	286	342	184
4	8	8	"Control_10"	"P8"	0	287	253	92
4	9	8	"Control_11"	"D12"	0	288	257	103
5	1	1	"GADPH"	"68Cyt_M7"	0	289	2710	2571
5	2	1	"abc_sbp_2"	"30Lip_A11"	0	290	2900	2733
5	3	1	"abc_sbp"	"29Lip_E11"	0	291	2179	2007
5	4	1	"spr0174"	"79Lip_I11"	0	292	1752	1583
5	5	1	"aliA"	"10Lip_M11"	0	293	2583	2415
5	6	1	"slrA"	"17Lip_A15"	0	294	3514	3343
5	7	1	"spr0747"	"37Lip_E15"	0	295	3332	3159
5	8	1	"Buffer"	"Normaliz_I15"	0	296	161	2
5	9	1	"Buffer"	"Normaliz_M15"	0	297	158	0
5	1	2	"slrA"	"17Lip_A15"	0	298	1957	1830
5	2	2	"spr0747"	"37Lip_E15"	0	299	2126	1620
5	3	2	"spxB"	"13Cyt_A3"	0	300	2966	2419
5	4	2	"clpP"	"66Cyt_E3"	0	301	3575	3410
5	5	2	"pavA"	"69Cyt_I3"	0	302	2689	2536
5	6	2	"eno"	"14Cyt_M3"	0	303	5539	5381
5	7	2	"PppA"	"70Cyt_A7"	0	304	2917	2746
5	8	2	"ply"	"11Cyt_E7"	0	305	7275	7126
5	9	2	"lytA"	"12Cyt_I7"	0	306	10099	9957
5	1	3	"eno"	"14Cyt_M3"	0	307	3946	3827
5	2	3	"PppA"	"70Cyt_A7"	0	308	2196	2061
5	3	3	"ply"	"11Cyt_E7"	0	309	4978	4841
5	4	3	"lytA"	"12Cyt_I7"	0	310	6434	6289
5	5	3	"GADPH"	"68Cyt_M7"	0	311	3696	3541
5	6	3	"abc_sbp_2"	"30Lip_A11"	0	312	3728	3572
5	7	3	"abc_sbp"	"29Lip_E11"	0	313	2164	1997
5	8	3	"spr0174"	"79Lip_I11"	0	314	1282	1124
5	9	3	"aliA"	"10Lip_M11"	0	315	2295	2148
5	1	4	"abc_sbp_2"	"30Lip_A11"	0	316	2166	2046
5	2	4	"abc_sbp"	"29Lip_E11"	0	317	1034	879
5	3	4	"spr0174"	"79Lip_I11"	0	318	719	593
5	4	4	"aliA"	"10Lip_M11"	0	319	1624	1491
5	5	4	"slrA"	"17Lip_A15"	0	320	2168	2019
5	6	4	"spr0747"	"37Lip_E15"	0	321	2344	2172
5	7	4	"spxB"	"13Cyt_A3"	0	322	4933	4239
5	8	4	"clpP"	"66Cyt_E3"	0	323	3778	3587
5	9	4	"pavA"	"69Cyt_I3"	0	324	2757	2593
5	1	5	"spr0747"	"37Lip_E15"	0	325	942	832
5	2	5	"spxB"	"13Cyt_A3"	0	326	1890	1641
5	3	5	"clpP"	"66Cyt_E3"	0	327	1988	1863
5	4	5	"pavA"	"69Cyt_I3"	0	328	2156	2028
5	5	5	"eno"	"14Cyt_M3"	0	329	5701	5562
5	6	5	"PppA"	"70Cyt_A7"	0	330	2936	2774
5	7	5	"ply"	"11Cyt_E7"	0	331	5707	5025
5	8	5	"lytA"	"12Cyt_I7"	0	332	7895	7714
5	9	5	"GADPH"	"68Cyt_M7"	0	333	4035	3850
5	1	6	"PppA"	"70Cyt_A7"	0	334	1184	1099
5	2	6	"ply"	"11Cyt_E7"	0	335	3198	3094
5	3	6	"lytA"	"12Cyt_I7"	0	336	4017	3912
5	4	6	"GADPH"	"68Cyt_M7"	0	337	2341	2227
5	5	6	"abc_sbp_2"	"30Lip_A11"	0	338	2562	2434
5	6	6	"abc_sbp"	"29Lip_E11"	0	339	2180	2036
5	7	6	"spr0174"	"79Lip_I11"	0	340	1703	1557
5	8	6	"aliA"	"10Lip_M11"	0	341	1774	1638
5	9	6	"slrA"	"17Lip_A15"	0	342	2338	2192
5	1	7	"abc_sbp"	"29Lip_E11"	0	343	239	168
5	2	7	"spr0174"	"79Lip_I11"	0	344	248	169
5	3	7	"aliA"	"10Lip_M11"	0	345	612	530
5	4	7	"slrA"	"17Lip_A15"	0	346	949	853
5	5	7	"spr0747"	"37Lip_E15"	0	347	953	833
5	6	7	"spxB"	"13Cyt_A3"	0	348	2782	2646
5	7	7	"clpP"	"66Cyt_E3"	0	349	2324	2204
5	8	7	"pavA"	"69Cyt_I3"	0	350	1804	1693
5	9	7	"eno"	"14Cyt_M3"	0	351	4834	4720
5	1	8	"spxB"	"13Cyt_A3"	0	352	139	73
5	2	8	"clpP"	"66Cyt_E3"	0	353	154	91
5	3	8	"pavA"	"69Cyt_I3"	0	354	164	101
5	4	8	"eno"	"14Cyt_M3"	0	355	550	478
5	5	8	"PppA"	"70Cyt_A7"	0	356	345	270
5	6	8	"ply"	"11Cyt_E7"	0	357	608	531
5	7	8	"lytA"	"12Cyt_I7"	0	358	1490	1413
5	8	8	"GADPH"	"68Cyt_M7"	0	359	727	651
5	9	8	"abc_sbp_2"	"30Lip_A11"	0	360	653	578
6	1	1	"psaA"	"6Lip_N7"	0	361	4773	4591
6	2	1	"ABC_SBP"	"57Lip_B11"	0	362	7656	7477
6	3	1	"ABC_SBP"	"52Lip_F11"	0	363	2718	2534
6	4	1	"piuA"	"18Lip_J11"	0	364	2688	2510
6	5	1	"amiA"	"3Lip_N11"	0	365	3129	2956
6	6	1	"msmE"	"78Lip_B15"	0	366	3275	3098
6	7	1	"MalX"	"22Lip_F15"	0	367	4062	3888
6	8	1	"Buffer"	"Normaliz_J15"	0	368	163	-3
6	9	1	"Buffer"	"Normaliz_N15"	0	369	162	11
6	1	2	"msmE"	"78Lip_B15"	0	370	3594	3393
6	2	2	"MalX"	"22Lip_F15"	0	371	3577	3355
6	3	2	"prsA_ppmA"	"16Lip_B3"	0	372	2473	2224
6	4	2	"lmb"	"33Lip_F3"	0	373	2951	2729
6	5	2	"piaA"	"15Lip_J3"	0	374	4362	4188
6	6	2	"phtA"	"55Lip_N3"	0	375	2795	2639
6	7	2	"glnH"	"28Lip_B7"	0	376	3644	3487
6	8	2	"pstS"	"80Lip_F7"	0	377	2085	1939
6	9	2	"aliB"	"1Lip_J7"	0	378	2117	1980
6	1	3	"phtA"	"55Lip_N3"	0	379	3907	3722
6	2	3	"glnH"	"28Lip_B7"	0	380	4911	4695
6	3	3	"pstS"	"80Lip_F7"	0	381	2295	2067
6	4	3	"aliB"	"1Lip_J7"	0	382	2339	2110
6	5	3	"psaA"	"6Lip_N7"	0	383	3372	3177
6	6	3	"ABC_SBP"	"57Lip_B11"	0	384	6064	5892
6	7	3	"ABC_SBP"	"52Lip_F11"	0	385	2412	2236
6	8	3	"piuA"	"18Lip_J11"	0	386	1953	1797
6	9	3	"amiA"	"3Lip_N11"	0	387	2529	2393
6	1	4	"ABC_SBP"	"57Lip_B11"	0	388	7526	7346
6	2	4	"ABC_SBP"	"52Lip_F11"	0	389	2830	2600
6	3	4	"piuA"	"18Lip_J11"	0	390	2465	2237
6	4	4	"amiA"	"3Lip_N11"	0	391	2931	2707
6	5	4	"msmE"	"78Lip_B15"	0	392	1627	1414
6	6	4	"MalX"	"22Lip_F15"	0	393	2977	2772
6	7	4	"prsA_ppmA"	"16Lip_B3"	0	394	1949	1730
6	8	4	"lmb"	"33Lip_F3"	0	395	2039	1886
6	9	4	"piaA"	"15Lip_J3"	0	396	3601	3473
6	1	5	"MalX"	"22Lip_F15"	0	397	3495	3308
6	2	5	"prsA_ppmA"	"16Lip_B3"	0	398	2390	1417
6	3	5	"lmb"	"33Lip_F3"	0	399	2695	2472
6	4	5	"piaA"	"15Lip_J3"	0	400	2915	2707
6	5	5	"phtA"	"55Lip_N3"	-50	401	2110	1904
6	6	5	"glnH"	"28Lip_B7"	0	402	3822	3642
6	7	5	"pstS"	"80Lip_F7"	0	403	1608	1446
6	8	5	"aliB"	"1Lip_J7"	0	404	1603	1460
6	9	5	"psaA"	"6Lip_N7"	0	405	2530	2412
6	1	6	"glnH"	"28Lip_B7"	0	406	4667	4498
6	2	6	"pstS"	"80Lip_F7"	0	407	2106	1939
6	3	6	"aliB"	"1Lip_J7"	0	408	2181	2020
6	4	6	"psaA"	"6Lip_N7"	0	409	3163	2982
6	5	6	"ABC_SBP"	"57Lip_B11"	0	410	4645	4453
6	6	6	"ABC_SBP"	"52Lip_F11"	0	411	1862	1684
6	7	6	"piuA"	"18Lip_J11"	0	412	1324	1171
6	8	6	"amiA"	"3Lip_N11"	0	413	1466	1328
6	9	6	"msmE"	"78Lip_B15"	0	414	1206	1106
6	1	7	"ABC_SBP"	"52Lip_F11"	0	415	2555	2375
6	2	7	"piuA"	"18Lip_J11"	0	416	1660	1500
6	3	7	"amiA"	"3Lip_N11"	0	417	1923	1767
6	4	7	"msmE"	"78Lip_B15"	0	418	1740	1549
6	5	7	"MalX"	"22Lip_F15"	0	419	2133	1932
6	6	7	"prsA_ppmA"	"16Lip_B3"	0	420	1006	830
6	7	7	"lmb"	"33Lip_F3"	0	421	873	755
6	8	7	"piaA"	"15Lip_J3"	0	422	1310	1218
6	9	7	"phtA"	"55Lip_N3"	0	423	691	617
6	1	8	"prsA_ppmA"	"16Lip_B3"	0	424	985	885
6	2	8	"lmb"	"33Lip_F3"	0	425	840	753
6	3	8	"piaA"	"15Lip_J3"	0	426	1104	1018
6	4	8	"phtA"	"55Lip_N3"	0	427	726	636
6	5	8	"glnH"	"28Lip_B7"	0	428	543	459
6	6	8	"pstS"	"80Lip_F7"	0	429	308	230
6	7	8	"aliB"	"1Lip_J7"	0	430	257	187
6	8	8	"psaA"	"6Lip_N7"	0	431	403	337
6	9	8	"ABC_SBP"	"57Lip_B11"	0	432	538	476
7	1	1	"cbpF"	"74N_term_wCS_O7"	0	433	1828	1698
7	2	1	"spr0693"	"34N_term_C11"	0	434	2031	1898
7	3	1	"ezrA"	"75N_term_G11"	0	435	1130	996
7	4	1	"pepXP"	"72N_term_K11"	0	436	1789	1654
7	5	1	"phtD"	"44N_term_O11"	0	437	2654	2513
7	6	1	"phpA"	"27N_term_C15"	0	438	3853	3676
7	7	1	"srtA"	"64N_term_wCS_G15"	0	439	3445	3224
7	8	1	"Buffer"	"Normaliz_K15"	0	440	153	-22
7	9	1	"Buffer"	"Normaliz_O15"	0	441	160	0
7	1	2	"phpA"	"27N_term_C15"	0	442	3177	3029
7	2	2	"srtA"	"64N_term_wCS_G15"	0	443	1608	1369
7	3	2	"adcA"	"23Lip_C3"	0	444	3017	1477
7	4	2	"sp_2093"	"76N_term_G3"	0	445	2204	699
7	5	2	"comB"	"54N_term_K3"	0	446	1473	1263
7	6	2	"pspA"	"4N_term_O3"	0	447	3358	2458
7	7	2	"pbpX"	"41N_term_C7"	0	448	2622	1974
7	8	2	"pbpA"	"9N_term_G7"	0	449	1462	1269
7	9	2	"spr0334"	"42Cyt_TMH_K7"	0	450	2398	2231
7	1	3	"pspA"	"4N_term_O3"	0	451	2699	2513
7	2	3	"pbpX"	"41N_term_C7"	0	452	2484	1205
7	3	3	"pbpA"	"9N_term_G7"	0	453	1252	210
7	4	3	"spr0334"	"42Cyt_TMH_K7"	0	454	1450	266
7	5	3	"cbpF"	"74N_term_wCS_O7"	0	455	1874	1635
7	6	3	"spr0693"	"34N_term_C11"	0	456	1880	376
7	7	3	"ezrA"	"75N_term_G11"	0	457	1615	-233
7	8	3	"pepXP"	"72N_term_K11"	0	458	2007	1430
7	9	3	"phtD"	"44N_term_O11"	0	459	2335	2168
7	1	4	"spr0693"	"34N_term_C11"	0	460	1970	1780
7	2	4	"ezrA"	"75N_term_G11"	0	461	1398	706
7	3	4	"pepXP"	"72N_term_K11"	0	462	2406	2186
7	4	4	"phtD"	"44N_term_O11"	0	463	2299	1994
7	5	4	"phpA"	"27N_term_C15"	0	464	2710	2449
7	6	4	"srtA"	"64N_term_wCS_G15"	0	465	1780	1286
7	7	4	"adcA"	"23Lip_C3"	0	466	2413	630
7	8	4	"sp_2093"	"76N_term_G3"	0	467	1639	495
7	9	4	"comB"	"54N_term_K3"	0	468	1783	1597
7	1	5	"srtA"	"64N_term_wCS_G15"	0	469	1808	1650
7	2	5	"adcA"	"23Lip_C3"	0	470	2031	458
7	3	5	"sp_2093"	"76N_term_G3"	0	471	1551	921
7	4	5	"comB"	"54N_term_K3"	0	472	2314	1316
7	5	5	"pspA"	"4N_term_O3"	0	473	2343	2034
7	6	5	"pbpX"	"41N_term_C7"	0	474	2398	2167
7	7	5	"pbpA"	"9N_term_G7"	0	475	695	449
7	8	5	"spr0334"	"42Cyt_TMH_K7"	0	476	1572	1374
7	9	5	"cbpF"	"74N_term_wCS_O7"	0	477	1359	1166
7	1	6	"pbpX"	"41N_term_C7"	0	478	2106	1974
7	2	6	"pbpA"	"9N_term_G7"	0	479	1373	188
7	3	6	"spr0334"	"42Cyt_TMH_K7"	0	480	1247	908
7	4	6	"cbpF"	"74N_term_wCS_O7"	0	481	1272	985
7	5	6	"spr0693"	"34N_term_C11"	0	482	1675	1333
7	6	6	"ezrA"	"75N_term_G11"	0	483	1346	538
7	7	6	"pepXP"	"72N_term_K11"	0	484	1555	1215
7	8	6	"phtD"	"44N_term_O11"	0	485	1794	1588
7	9	6	"phpA"	"27N_term_C15"	0	486	3075	2902
7	1	7	"ezrA"	"75N_term_G11"	0	487	726	616
7	2	7	"pepXP"	"72N_term_K11"	0	488	1032	849
7	3	7	"phtD"	"44N_term_O11"	0	489	1315	1186
7	4	7	"phpA"	"27N_term_C15"	0	490	2172	1918
7	5	7	"srtA"	"64N_term_wCS_G15"	0	491	1901	684
7	6	7	"adcA"	"23Lip_C3"	0	492	1992	754
7	7	7	"sp_2093"	"76N_term_G3"	0	493	1410	250
7	8	7	"comB"	"54N_term_K3"	0	494	1933	735
7	9	7	"pspA"	"4N_term_O3"	0	495	2224	1964
7	1	8	"adcA"	"23Lip_C3"	0	496	254	173
7	2	8	"sp_2093"	"76N_term_G3"	0	497	308	226
7	3	8	"comB"	"54N_term_K3"	0	498	309	232
7	4	8	"pspA"	"4N_term_O3"	0	499	851	755
7	5	8	"pbpX"	"41N_term_C7"	0	500	1014	915
7	6	8	"pbpA"	"9N_term_G7"	0	501	290	206
7	7	8	"spr0334"	"42Cyt_TMH_K7"	0	502	793	701
7	8	8	"cbpF"	"74N_term_wCS_O7"	0	503	682	591
7	9	8	"spr0693"	"34N_term_C11"	0	504	938	851
8	1	1	"pbp1b"	"47Cyt_TMH_P7"	0	505	3368	3213
8	2	1	"pcpA"	"62N_term_wCS_D11"	0	506	581	428
8	3	1	"sphtra"	"8N_term_H11"	0	507	298	150
8	4	1	"cps4C"	"97Mult_L11"	0	508	1068	894
8	5	1	"rrgB"	"95Mult_P11"	0	509	691	538
8	6	1	"TMP"	"96Mult_D15"	0	510	718	584
8	7	1	"LambdaSa04"	"94Mult_H15"	0	511	257	122
8	8	1	"Buffer"	"Normaliz_L15"	0	512	126	-4
8	9	1	"Buffer"	"Normaliz_P15"	0	513	141	-3
8	1	2	"TMP"	"96Mult_D15"	0	514	1019	852
8	2	2	"LambdaSa04"	"94Mult_H15"	0	515	424	38
8	3	2	"potD"	"65N_term_D3"	0	516	2933	2749
8	4	2	"pgdA"	"40N_term_H3"	0	517	2931	1109
8	5	2	"spr1370"	"38Cyt_TMH_L3"	0	518	2260	1291
8	6	2	"spr1418"	"82N_term_P3"	0	519	2481	2159
8	7	2	"stkP"	"67Cyt_TMH_D7"	0	520	1909	1204
8	8	2	"spr1584"	"83N_term_H7"	0	521	2719	2546
8	9	2	"pbp2A"	"53N_term_L7"	0	522	3101	2941
8	1	3	"spr1418"	"82N_term_P3"	0	523	2453	2279
8	2	3	"stkP"	"67Cyt_TMH_D7"	0	524	1568	827
8	3	3	"spr1584"	"83N_term_H7"	0	525	2679	2489
8	4	3	"pbp2A"	"53N_term_L7"	0	526	2292	415
8	5	3	"pbp1b"	"47Cyt_TMH_P7"	0	527	2648	800
8	6	3	"pcpA"	"62N_term_wCS_D11"	0	528	487	-150
8	7	3	"sphtra"	"8N_term_H11"	0	529	622	-408
8	8	3	"cps4C"	"97Mult_L11"	0	530	1045	117
8	9	3	"rrgB"	"95Mult_P11"	0	531	441	267
8	1	4	"pcpA"	"62N_term_wCS_D11"	0	532	1085	925
8	2	4	"sphtra"	"8N_term_H11"	0	533	207	23
8	3	4	"cps4C"	"97Mult_L11"	0	534	908	755
8	4	4	"rrgB"	"95Mult_P11"	0	535	467	123
8	5	4	"TMP"	"96Mult_D15"	0	536	650	255
8	6	4	"LambdaSa04"	"94Mult_H15"	0	537	596	407
8	7	4	"potD"	"65N_term_D3"	0	538	2689	1441
8	8	4	"pgdA"	"40N_term_H3"	0	539	2538	1117
8	9	4	"spr1370"	"38Cyt_TMH_L3"	0	540	2608	2395
8	1	5	"LambdaSa04"	"94Mult_H15"	0	541	280	115
8	2	5	"potD"	"65N_term_D3"	0	542	2690	2394
8	3	5	"pgdA"	"40N_term_H3"	0	543	2592	2321
8	4	5	"spr1370"	"38Cyt_TMH_L3"	0	544	2060	1767
8	5	5	"spr1418"	"82N_term_P3"	0	545	2814	1913
8	6	5	"stkP"	"67Cyt_TMH_D7"	0	546	1711	1193
8	7	5	"spr1584"	"83N_term_H7"	0	547	2514	1809
8	8	5	"pbp2A"	"53N_term_L7"	0	548	2417	714
8	9	5	"pbp1b"	"47Cyt_TMH_P7"	0	549	3053	1813
8	1	6	"stkP"	"67Cyt_TMH_D7"	0	550	1534	1341
8	2	6	"spr1584"	"83N_term_H7"	0	551	1994	840
8	3	6	"pbp2A"	"53N_term_L7"	0	552	2432	1027
8	4	6	"pbp1b"	"47Cyt_TMH_P7"	0	553	2128	1091
8	5	6	"pcpA"	"62N_term_wCS_D11"	0	554	1856	515
8	6	6	"sphtra"	"8N_term_H11"	0	555	379	-273
8	7	6	"cps4C"	"97Mult_L11"	0	556	820	490
8	8	6	"rrgB"	"95Mult_P11"	0	557	1357	781
8	9	6	"TMP"	"96Mult_D15"	0	558	1082	924
8	1	7	"sphtra"	"8N_term_H11"	0	559	464	250
8	2	7	"cps4C"	"97Mult_L11"	0	560	737	440
8	3	7	"rrgB"	"95Mult_P11"	0	561	449	70
8	4	7	"TMP"	"96Mult_D15"	0	562	655	98
8	5	7	"LambdaSa04"	"94Mult_H15"	0	563	434	212
8	6	7	"potD"	"65N_term_D3"	0	564	2471	1558
8	7	7	"pgdA"	"40N_term_H3"	0	565	2310	673
8	8	7	"spr1370"	"38Cyt_TMH_L3"	0	566	2373	1408
8	9	7	"spr1418"	"82N_term_P3"	0	567	2490	2342
8	1	8	"potD"	"65N_term_D3"	0	568	1824	1707
8	2	8	"pgdA"	"40N_term_H3"	0	569	1571	1433
8	3	8	"spr1370"	"38Cyt_TMH_L3"	0	570	1287	1128
8	4	8	"spr1418"	"82N_term_P3"	0	571	1982	1457
8	5	8	"stkP"	"67Cyt_TMH_D7"	0	572	1297	1176
8	6	8	"spr1584"	"83N_term_H7"	0	573	1409	1296
8	7	8	"pbp2A"	"53N_term_L7"	0	574	1495	1365
8	8	8	"pbp1b"	"47Cyt_TMH_P7"	0	575	1565	1467
8	9	8	"pcpA"	"62N_term_wCS_D11"	0	576	459	372
