# Supplementary material for: Data in support of proteomic analysis of pneumococcal pediatric clinical isolates to construct a protein array
Source: Data Brief. 2016 Feb 5;6:917–22. doi: 10.1016/j.dib.2016.01.057 (PMC4758182; doi:10.1016/j.dib.2016.01.057)
Supplement: Supplementary file 4 — Supplementary material [file mmc4.zip › Protein array raw data/IgG/P1_S35_IgG-Cy3.txt]

ATF	1.0
31	11    
"Type=GenePix Export 3"
"DateTime=2014/02/07 14:00:04"
"Settings=C:\Documents and Settings\Usuario\Escritorio\Datos Usuarios\Alfonso\Escaneado_7-2-14\Suero 35\Suero35_IgG_Cy3.gps"
"GalFile=C:\Documents and Settings\Usuario\Escritorio\Datos Usuarios\Alfonso\Gals\Gal_Alfonso.2.gal"
"PixelSize=5"
"Wavelengths=n/a	532"
"ImageFiles=n/a	C:\Documents and Settings\Usuario\Escritorio\Datos Usuarios\Alfonso\Escaneado_7-2-14\Suero 35\S35_IgG-Cy3.tif 1"
"NormalizationMethod=None"
"NormalizationFactors=n/a	1"
"JpegImage="
"StdDev=Type 1"
"RatioFormulations=W1/W2 (/532)"
"Barcode="
"BackgroundSubtraction=LocalFeature"
"ImageOrigin=0, 0"
"JpegOrigin=3385, 11010"
"Creator=GenePix Pro 4.1.1.4"
"Scanner=GenePix 4000B [92870]"
"FocusPosition=0"
"Temperature=27.97"
"LinesAveraged=1"
"Comment="
"PMTGain=n/a	400"
"ScanPower=n/a	100"
"LaserPower=n/a	3.49"
"LaserOnTime=n/a	42160"
"Filters=n/a	"
"ScanRegion=584,2125,3864,3532"
"Supplier=BioRobotics"
"ArrayerSoftwareName=TAS Application Suite (MicroGrid II)"
"ArrayerSoftwareVersion=2.2.2.5"
"Block"	"Column"	"Row"	"Name"	"ID"	"Flags"	"Index"	"F532 Median"	"F532 Median"	"F532 Median - B532"	"F532 Median - B532"
1	1	1	"ABC_N/P"	"90Mult_M6"	0	1	235	235	154	154
1	2	1	"spr1221"	"99Mult_A10"	0	2	302	302	209	209
1	3	1	"spr1403"	"91Mult_E10"	0	3	386	386	270	270
1	4	1	"spr1496"	"92Mult_I10"	0	4	245	245	123	123
1	5	1	"ABC_NP"	"100Mult_M10"	0	5	1335	1335	1228	1228
1	6	1	"SP_0462"	"77CellW_A14"	0	6	718	718	579	579
1	7	1	"SP_0464"	"81CellW_E14"	0	7	631	631	484	484
1	8	1	"Buffer"	"Normaliz_I14"	-50	8	136	136	5	5
1	9	1	"Buffer"	"Normaliz_M14"	-50	9	116	116	-5	-5
1	1	2	"SP_0462"	"77CellW_A14"	0	10	377	377	284	284
1	2	2	"SP_0464"	"81CellW_E14"	-50	11	223	223	16	16
1	3	2	"fstH"	"84Mult_A2"	0	12	1150	1150	760	760
1	4	2	"comA"	"85Mult_E2"	0	13	622	622	358	358
1	5	2	"zmpB"	"86Mult_I2"	0	14	369	369	126	126
1	6	2	"spr0601"	"98Mult_M2"	0	15	1441	1441	959	959
1	7	2	"celB"	"87Mult_A6"	0	16	484	484	141	141
1	8	2	"iga"	"88Mult_E6"	0	17	1980	1980	1825	1825
1	9	2	"glnP"	"89Mult_I6"	0	18	337	337	198	198
1	1	3	"spr0601"	"98Mult_M2"	0	19	297	297	200	200
1	2	3	"celB"	"87Mult_A6"	0	20	230	230	69	69
1	3	3	"iga"	"88Mult_E6"	0	21	916	916	717	717
1	4	3	"glnP"	"89Mult_I6"	0	22	1190	1190	1000	1000
1	5	3	"ABC_N/P"	"90Mult_M6"	0	23	318	318	158	158
1	6	3	"spr1221"	"99Mult_A10"	0	24	654	654	294	294
1	7	3	"spr1403"	"91Mult_E10"	0	25	1220	1220	829	829
1	8	3	"spr1496"	"92Mult_I10"	0	26	459	459	246	246
1	9	3	"ABC_NP"	"100Mult_M10"	0	27	2994	2994	2833	2833
1	1	4	"spr1221"	"99Mult_A10"	0	28	350	350	246	246
1	2	4	"spr1403"	"91Mult_E10"	0	29	559	559	424	424
1	3	4	"spr1496"	"92Mult_I10"	-50	30	301	301	164	164
1	4	4	"ABC_NP"	"100Mult_M10"	0	31	1740	1740	1552	1552
1	5	4	"SP_0462"	"77CellW_A14"	-50	32	944	944	742	742
1	6	4	"SP_0464"	"81CellW_E14"	0	33	689	689	448	448
1	7	4	"fstH"	"84Mult_A2"	0	34	2954	2954	2406	2406
1	8	4	"comA"	"85Mult_E2"	0	35	1255	1255	888	888
1	9	4	"zmpB"	"86Mult_I2"	0	36	737	737	559	559
1	1	5	"SP_0464"	"81CellW_E14"	0	37	323	323	211	211
1	2	5	"fstH"	"84Mult_A2"	0	38	1688	1688	1374	1374
1	3	5	"comA"	"85Mult_E2"	0	39	745	745	528	528
1	4	5	"zmpB"	"86Mult_I2"	0	40	477	477	191	191
1	5	5	"spr0601"	"98Mult_M2"	0	41	1850	1850	1161	1161
1	6	5	"celB"	"87Mult_A6"	0	42	817	817	393	393
1	7	5	"iga"	"88Mult_E6"	0	43	2516	2516	2033	2033
1	8	5	"glnP"	"89Mult_I6"	0	44	1788	1788	1475	1475
1	9	5	"ABC_N/P"	"90Mult_M6"	0	45	1486	1486	1296	1296
1	1	6	"celB"	"87Mult_A6"	0	46	330	330	220	220
1	2	6	"iga"	"88Mult_E6"	0	47	1479	1479	1311	1311
1	3	6	"glnP"	"89Mult_I6"	-50	48	211	211	61	61
1	4	6	"ABC_N/P"	"90Mult_M6"	0	49	409	409	221	221
1	5	6	"spr1221"	"99Mult_A10"	0	50	1595	1595	1111	1111
1	6	6	"spr1403"	"91Mult_E10"	-50	51	863	863	603	603
1	7	6	"spr1496"	"92Mult_I10"	0	52	761	761	504	504
1	8	6	"ABC_NP"	"100Mult_M10"	0	53	2869	2869	2649	2649
1	9	6	"SP_0462"	"77CellW_A14"	0	54	1986	1986	1801	1801
1	1	7	"spr1403"	"91Mult_E10"	0	55	476	476	352	352
1	2	7	"spr1496"	"92Mult_I10"	0	56	370	370	191	191
1	3	7	"ABC_NP"	"100Mult_M10"	0	57	2148	2148	1989	1989
1	4	7	"SP_0462"	"77CellW_A14"	0	58	1669	1669	1503	1503
1	5	7	"SP_0464"	"81CellW_E14"	0	59	800	800	610	610
1	6	7	"fstH"	"84Mult_A2"	0	60	4922	4922	4633	4633
1	7	7	"comA"	"85Mult_E2"	0	61	1405	1405	1171	1171
1	8	7	"zmpB"	"86Mult_I2"	0	62	875	875	675	675
1	9	7	"spr0601"	"98Mult_M2"	0	63	1119	1119	954	954
1	1	8	"fstH"	"84Mult_A2"	0	64	1563	1563	1297	1297
1	2	8	"comA"	"85Mult_E2"	0	65	1120	1120	986	986
1	3	8	"zmpB"	"86Mult_I2"	0	66	658	658	520	520
1	4	8	"spr0601"	"98Mult_M2"	0	67	1580	1580	1400	1400
1	5	8	"celB"	"87Mult_A6"	0	68	679	679	472	472
1	6	8	"iga"	"88Mult_E6"	0	69	3364	3364	2918	2918
1	7	8	"glnP"	"89Mult_I6"	0	70	431	431	260	260
1	8	8	"ABC_N/P"	"90Mult_M6"	0	71	612	612	449	449
1	9	8	"spr1221"	"99Mult_A10"	0	72	1364	1364	1213	1213
2	1	1	"lytB"	"31CellW_N6"	0	73	1091	1091	1004	1004
2	2	1	"prtA"	"20CellW_B10"	0	74	1265	1265	1160	1160
2	3	1	"bgaA"	"43CellW_F10"	-50	75	262	262	145	145
2	4	1	"nanA"	"46CellW_J10"	0	76	762	762	654	654
2	5	1	"spr1652/pfbA"	"25CellW_N10"	0	77	688	688	591	591
2	6	1	"nisP"	"39CellW_B14"	0	78	468	468	361	361
2	7	1	"spr1906"	"73CellW_F14"	0	79	380	380	147	147
2	8	1	"Buffer"	"Normaliz_J14"	-50	80	84	84	-2	-2
2	9	1	"Buffer"	"Normaliz_N14"	-50	81	80	80	0	0
2	1	2	"nisP"	"39CellW_B14"	0	82	1532	1532	1421	1421
2	2	2	"spr1906"	"73CellW_F14"	0	83	500	500	-131	-131
2	3	2	"psrP"	"71CellW_B2"	0	84	2115	2115	237	237
2	4	2	"pblB_nt"	"48CellW_F2"	0	85	1348	1348	497	497
2	5	2	"pblB_ct"	"49CellW_J2"	0	86	762	762	241	241
2	6	2	"spr0075/pfbB"	"24CellW_N2"	0	87	1460	1460	589	589
2	7	2	"pulA"	"19CellW_B6"	0	88	638	638	476	476
2	8	2	"hysA"	"51CellW_F6"	0	89	1616	1616	1522	1522
2	9	2	"spr0328"	"26CellW_J6"	0	90	380	380	296	296
2	1	3	"spr0075/pfbB"	"24CellW_N2"	0	91	4243	4243	4112	4112
2	2	3	"pulA"	"19CellW_B6"	0	92	2361	2361	1467	1467
2	3	3	"hysA"	"51CellW_F6"	0	93	730	730	316	316
2	4	3	"spr0328"	"26CellW_J6"	0	94	875	875	668	668
2	5	3	"lytB"	"31CellW_N6"	0	95	423	423	265	265
2	6	3	"prtA"	"20CellW_B10"	-50	96	949	949	377	377
2	7	3	"bgaA"	"43CellW_F10"	0	97	352	352	176	176
2	8	3	"nanA"	"46CellW_J10"	0	98	891	891	736	736
2	9	3	"spr1652/pfbA"	"25CellW_N10"	0	99	450	450	359	359
2	1	4	"prtA"	"20CellW_B10"	0	100	4511	4511	4358	4358
2	2	4	"bgaA"	"43CellW_F10"	0	101	2810	2810	2250	2250
2	3	4	"nanA"	"46CellW_J10"	0	102	2979	2979	2709	2709
2	4	4	"spr1652/pfbA"	"25CellW_N10"	0	103	2145	2145	1470	1470
2	5	4	"nisP"	"39CellW_B14"	-50	104	1333	1333	1113	1113
2	6	4	"spr1906"	"73CellW_F14"	-50	105	348	348	-20	-20
2	7	4	"psrP"	"71CellW_B2"	0	106	2550	2550	1446	1446
2	8	4	"pblB_nt"	"48CellW_F2"	-50	107	233	233	-170	-170
2	9	4	"pblB_ct"	"49CellW_J2"	0	108	590	590	493	493
2	1	5	"spr1906"	"73CellW_F14"	0	109	926	926	742	742
2	2	5	"psrP"	"71CellW_B2"	0	110	5517	5517	2176	2176
2	3	5	"pblB_nt"	"48CellW_F2"	0	111	482	482	-490	-490
2	4	5	"pblB_ct"	"49CellW_J2"	0	112	2834	2834	1504	1504
2	5	5	"spr0075/pfbB"	"24CellW_N2"	0	113	2892	2892	1832	1832
2	6	5	"pulA"	"19CellW_B6"	0	114	2547	2547	2283	2283
2	7	5	"hysA"	"51CellW_F6"	0	115	629	629	168	168
2	8	5	"spr0328"	"26CellW_J6"	0	116	1130	1130	772	772
2	9	5	"lytB"	"31CellW_N6"	0	117	615	615	509	509
2	1	6	"pulA"	"19CellW_B6"	0	118	5567	5567	5347	5347
2	2	6	"hysA"	"51CellW_F6"	0	119	1469	1469	121	121
2	3	6	"spr0328"	"26CellW_J6"	0	120	831	831	612	612
2	4	6	"lytB"	"31CellW_N6"	0	121	2414	2414	1922	1922
2	5	6	"prtA"	"20CellW_B10"	0	122	3221	3221	2841	2841
2	6	6	"bgaA"	"43CellW_F10"	0	123	1874	1874	1708	1708
2	7	6	"nanA"	"46CellW_J10"	0	124	2145	2145	1976	1976
2	8	6	"spr1652/pfbA"	"25CellW_N10"	0	125	1376	1376	1243	1243
2	9	6	"nisP"	"39CellW_B14"	0	126	637	637	525	525
2	1	7	"bgaA"	"43CellW_F10"	0	127	3169	3169	2873	2873
2	2	7	"nanA"	"46CellW_J10"	0	128	6531	6531	4091	4091
2	3	7	"spr1652/pfbA"	"25CellW_N10"	0	129	3704	3704	3517	3517
2	4	7	"nisP"	"39CellW_B14"	0	130	2583	2583	2351	2351
2	5	7	"spr1906"	"73CellW_F14"	0	131	527	527	265	265
2	6	7	"psrP"	"71CellW_B2"	0	132	3737	3737	2657	2657
2	7	7	"pblB_nt"	"48CellW_F2"	0	133	2882	2882	1191	1191
2	8	7	"pblB_ct"	"49CellW_J2"	0	134	1718	1718	976	976
2	9	7	"spr0075/pfbB"	"24CellW_N2"	0	135	2118	2118	2001	2001
2	1	8	"psrP"	"71CellW_B2"	0	136	3149	3149	2978	2978
2	2	8	"pblB_nt"	"48CellW_F2"	0	137	642	642	420	420
2	3	8	"pblB_ct"	"49CellW_J2"	0	138	3922	3922	3779	3779
2	4	8	"spr0075/pfbB"	"24CellW_N2"	0	139	5564	5564	5393	5393
2	5	8	"pulA"	"19CellW_B6"	0	140	4800	4800	4643	4643
2	6	8	"hysA"	"51CellW_F6"	0	141	3569	3569	3401	3401
2	7	8	"spr0328"	"26CellW_J6"	0	142	2998	2998	2850	2850
2	8	8	"lytB"	"31CellW_N6"	0	143	1095	1095	966	966
2	9	8	"prtA"	"20CellW_B10"	0	144	1864	1864	1758	1758
3	1	1	"nanB"	"58Secret_O6"	0	145	1945	1945	1869	1869
3	2	1	"spr1875"	"7Secret_C10"	0	146	1620	1620	1531	1531
3	3	1	"galU"	"21Secret_G10"	0	147	2878	2878	2780	2780
3	4	1	"cbpA"	"5Secret_K10"	0	148	7794	7794	7683	7683
3	5	1	"gsp_781"	"2Secret_O10"	0	149	5323	5323	5198	5198
3	6	1	"Control_1"	"C14"	0	150	29574	29574	29430	29430
3	7	1	"Control_2"	"G14"	0	151	978	978	843	843
3	8	1	"Buffer"	"Normaliz_K14"	-50	152	118	118	6	6
3	9	1	"Buffer"	"Normaliz_O14"	-50	153	109	109	7	7
3	1	2	"Control_1"	"C14"	0	154	6314	6314	6222	6222
3	2	2	"Control_2"	"G14"	0	155	274	274	168	168
3	3	2	"bloodAB"	"59Secret_C2"	0	156	3291	3291	3162	3162
3	4	2	"strH"	"32Secret_G2"	0	157	2845	2845	2647	2647
3	5	2	"lysM"	"50Secret_K2"	0	158	7486	7486	7203	7203
3	6	2	"lytB"	"63Secret_O2"	0	159	4852	4852	4685	4685
3	7	2	"phtE"	"45Secret_C6"	0	160	5434	5434	5286	5286
3	8	2	"spr0931"	"36Secret_G6"	0	161	5860	5860	5730	5730
3	9	2	"lytC"	"56Secret_K6"	0	162	6322	6322	6209	6209
3	1	3	"lytB"	"63Secret_O2"	0	163	1704	1704	1602	1602
3	2	3	"phtE"	"45Secret_C6"	0	164	2388	2388	2267	2267
3	3	3	"spr0931"	"36Secret_G6"	0	165	3894	3894	3744	3744
3	4	3	"lytC"	"56Secret_K6"	0	166	6127	6127	5933	5933
3	5	3	"nanB"	"58Secret_O6"	0	167	7970	7970	7773	7773
3	6	3	"spr1875"	"7Secret_C10"	0	168	5474	5474	5299	5299
3	7	3	"galU"	"21Secret_G10"	0	169	6504	6504	6337	6337
3	8	3	"cbpA"	"5Secret_K10"	0	170	12438	12438	12293	12293
3	9	3	"gsp_781"	"2Secret_O10"	0	171	5289	5289	5168	5168
3	1	4	"spr1875"	"7Secret_C10"	0	172	2255	2255	2159	2159
3	2	4	"galU"	"21Secret_G10"	0	173	3510	3510	3384	3384
3	3	4	"cbpA"	"5Secret_K10"	0	174	9754	9754	9610	9610
3	4	4	"gsp_781"	"2Secret_O10"	0	175	4853	4853	4692	4692
3	5	4	"Control_1"	"C14"	0	176	30489	30489	30320	30320
3	6	4	"Control_2"	"G14"	0	177	1527	1527	1356	1356
3	7	4	"bloodAB"	"59Secret_C2"	0	178	5633	5633	5434	5434
3	8	4	"strH"	"32Secret_G2"	0	179	2989	2989	2818	2818
3	9	4	"lysM"	"50Secret_K2"	0	180	7731	7731	7604	7604
3	1	5	"Control_2"	"G14"	0	181	1279	1279	1170	1170
3	2	5	"bloodAB"	"59Secret_C2"	0	182	4693	4693	4536	4536
3	3	5	"strH"	"32Secret_G2"	0	183	3411	3411	3252	3252
3	4	5	"lysM"	"50Secret_K2"	0	184	7723	7723	7531	7531
3	5	5	"lytB"	"63Secret_O2"	0	185	5752	5752	5547	5547
3	6	5	"phtE"	"45Secret_C6"	0	186	6265	6265	6068	6068
3	7	5	"spr0931"	"36Secret_G6"	0	187	7252	7252	6682	6682
3	8	5	"lytC"	"56Secret_K6"	0	188	6828	6828	6642	6642
3	9	5	"nanB"	"58Secret_O6"	0	189	9690	9690	9571	9571
3	1	6	"phtE"	"45Secret_C6"	0	190	3499	3499	3380	3380
3	2	6	"spr0931"	"36Secret_G6"	0	191	4744	4744	4586	4586
3	3	6	"lytC"	"56Secret_K6"	0	192	5640	5640	5489	5489
3	4	6	"nanB"	"58Secret_O6"	0	193	8178	8178	8020	8020
3	5	6	"spr1875"	"7Secret_C10"	0	194	5218	5218	5055	5055
3	6	6	"galU"	"21Secret_G10"	0	195	6209	6209	6044	6044
3	7	6	"cbpA"	"5Secret_K10"	0	196	13054	13054	12903	12903
3	8	6	"gsp_781"	"2Secret_O10"	0	197	4913	4913	4772	4772
3	9	6	"Control_1"	"C14"	0	198	34967	34967	34846	34846
3	1	7	"galU"	"21Secret_G10"	0	199	5370	5370	5249	5249
3	2	7	"cbpA"	"5Secret_K10"	0	200	10927	10927	10778	10778
3	3	7	"gsp_781"	"2Secret_O10"	0	201	5028	5028	4884	4884
3	4	7	"Control_1"	"C14"	0	202	33239	33239	33090	33090
3	5	7	"Control_2"	"G14"	0	203	1263	1263	1114	1114
3	6	7	"bloodAB"	"59Secret_C2"	0	204	5547	5547	5400	5400
3	7	7	"strH"	"32Secret_G2"	0	205	3243	3243	3106	3106
3	8	7	"lysM"	"50Secret_K2"	0	206	7388	7388	7255	7255
3	9	7	"lytB"	"63Secret_O2"	0	207	4467	4467	4348	4348
3	1	8	"bloodAB"	"59Secret_C2"	0	208	5712	5712	5590	5590
3	2	8	"strH"	"32Secret_G2"	0	209	3547	3547	3407	3407
3	3	8	"lysM"	"50Secret_K2"	0	210	8547	8547	8404	8404
3	4	8	"lytB"	"63Secret_O2"	0	211	4891	4891	4749	4749
3	5	8	"phtE"	"45Secret_C6"	0	212	5673	5673	5536	5536
3	6	8	"spr0931"	"36Secret_G6"	0	213	5633	5633	5503	5503
3	7	8	"lytC"	"56Secret_K6"	0	214	5260	5260	5140	5140
3	8	8	"nanB"	"58Secret_O6"	0	215	9024	9024	8902	8902
3	9	8	"spr1875"	"7Secret_C10"	0	216	6055	6055	5942	5942
4	1	1	"Control_10"	"P6"	-50	217	72	72	6	6
4	2	1	"Control_11"	"D10"	-50	218	71	71	5	5
4	3	1	"Control_12"	"H10"	0	219	269	269	207	207
4	4	1	"Buffer"	"Normaliz_L10"	-50	220	61	61	1	1
4	5	1	"Buffer"	"Normaliz_P10"	-50	221	58	58	-3	-3
4	6	1	"Control+"	"Rango0.2_D14"	0	222	474	474	412	412
4	7	1	"Control+"	"Rango0.1_H14"	-50	223	62	62	6	6
4	8	1	"Buffer"	"Normaliz_L14"	-50	224	53	53	0	0
4	9	1	"Buffer"	"Normaliz_P14"	-50	225	50	50	-1	-1
4	1	2	"Control+"	"Rango0.2_D14"	0	226	1620	1620	1533	1533
4	2	2	"Control+"	"Rango0.1_H14"	0	227	337	337	266	266
4	3	2	"Control_3"	"D2"	0	228	264	264	204	204
4	4	2	"Control_4"	"H2"	-50	229	61	61	1	1
4	5	2	"Control_5"	"L2"	0	230	75	75	15	15
4	6	2	"Control_6"	"P2"	-50	231	58	58	-3	-3
4	7	2	"Control_7"	"D6"	-50	232	55	55	-1	-1
4	8	2	"Control_8"	"H6"	-50	233	52	52	0	0
4	9	2	"Control_9"	"L6"	-50	234	51	51	1	1
4	1	3	"Control_6"	"P2"	-50	235	69	69	-25	-25
4	2	3	"Control_7"	"D6"	-50	236	70	70	5	5
4	3	3	"Control_8"	"H6"	-50	237	61	61	0	0
4	4	3	"Control_9"	"L6"	0	238	89	89	28	28
4	5	3	"Control_10"	"P6"	-50	239	61	61	0	0
4	6	3	"Control_11"	"D10"	-50	240	58	58	0	0
4	7	3	"Control_12"	"H10"	-50	241	111	111	57	57
4	8	3	"Buffer"	"Normaliz_L10"	-50	242	51	51	0	0
4	9	3	"Buffer"	"Normaliz_P10"	-50	243	50	50	0	0
4	1	4	"Control_11"	"D10"	-50	244	107	107	-9	-9
4	2	4	"Control_12"	"H10"	0	245	320	320	256	256
4	3	4	"Buffer"	"Normaliz_L10"	-50	246	61	61	0	0
4	4	4	"Buffer"	"Normaliz_P10"	-50	247	58	58	-4	-4
4	5	4	"Control+"	"Rango0.2_D14"	0	248	748	748	681	681
4	6	4	"Control+"	"Rango0.1_H14"	0	249	138	138	80	80
4	7	4	"Control_3"	"D2"	0	250	103	103	50	50
4	8	4	"Control_4"	"H2"	-50	251	52	52	1	1
4	9	4	"Control_5"	"L2"	0	252	56	56	5	5
4	1	5	"Control+"	"Rango0.1_H14"	0	253	2018	2018	1642	1642
4	2	5	"Control_3"	"D2"	0	254	390	390	321	321
4	3	5	"Control_4"	"H2"	-50	255	64	64	4	4
4	4	5	"Control_5"	"L2"	0	256	92	92	32	32
4	5	5	"Control_6"	"P2"	-50	257	57	57	-3	-3
4	6	5	"Control_7"	"D6"	-50	258	57	57	3	3
4	7	5	"Control_8"	"H6"	-50	259	51	51	0	0
4	8	5	"Control_9"	"L6"	-50	260	55	55	4	4
4	9	5	"Control_10"	"P6"	-50	261	50	50	0	0
4	1	6	"Control_7"	"D6"	0	262	205	205	97	97
4	2	6	"Control_8"	"H6"	-50	263	62	62	-11	-11
4	3	6	"Control_9"	"L6"	0	264	108	108	50	50
4	4	6	"Control_10"	"P6"	-50	265	59	59	0	0
4	5	6	"Control_11"	"D10"	-50	266	62	62	6	6
4	6	6	"Control_12"	"H10"	0	267	181	181	128	128
4	7	6	"Buffer"	"Normaliz_L10"	-50	268	52	52	0	0
4	8	6	"Buffer"	"Normaliz_P10"	-50	269	52	52	0	0
4	9	6	"Control+"	"Rango0.2_D14"	0	270	419	419	368	368
4	1	7	"Control_12"	"H10"	0	271	583	583	488	488
4	2	7	"Buffer"	"Normaliz_L10"	-50	272	66	66	-8	-8
4	3	7	"Buffer"	"Normaliz_P10"	-50	273	61	61	0	0
4	4	7	"Control+"	"Rango0.2_D14"	0	274	1673	1673	1610	1610
4	5	7	"Control+"	"Rango0.1_H14"	0	275	236	236	179	179
4	6	7	"Control_3"	"D2"	0	276	276	276	223	223
4	7	7	"Control_4"	"H2"	-50	277	56	56	4	4
4	8	7	"Control_5"	"L2"	0	278	70	70	18	18
4	9	7	"Control_6"	"P2"	-50	279	51	51	0	0
4	1	8	"Control_3"	"D2"	0	280	3474	3474	3389	3389
4	2	8	"Control_4"	"H2"	-50	281	71	71	3	3
4	3	8	"Control_5"	"L2"	0	282	103	103	44	44
4	4	8	"Control_6"	"P2"	-50	283	56	56	-1	-1
4	5	8	"Control_7"	"D6"	0	284	82	82	26	26
4	6	8	"Control_8"	"H6"	-50	285	53	53	-1	-1
4	7	8	"Control_9"	"L6"	0	286	102	102	49	49
4	8	8	"Control_10"	"P6"	-50	287	52	52	-1	-1
4	9	8	"Control_11"	"D10"	-50	288	53	53	2	2
5	1	1	"GADPH"	"68Cyt_M5"	0	289	692	692	636	636
5	2	1	"abc_sbp_2"	"30Lip_A9"	0	290	540	540	482	482
5	3	1	"abc_sbp"	"29Lip_E9"	0	291	308	308	250	250
5	4	1	"spr0174"	"79Lip_I9"	0	292	253	253	195	195
5	5	1	"aliA"	"10Lip_M9"	0	293	346	346	286	286
5	6	1	"slrA"	"17Lip_A13"	0	294	392	392	327	327
5	7	1	"spr0747"	"37Lip_E13"	0	295	426	426	350	350
5	8	1	"Buffer"	"Normaliz_I13"	-50	296	80	80	0	0
5	9	1	"Buffer"	"Normaliz_M13"	-50	297	81	81	2	2
5	1	2	"slrA"	"17Lip_A13"	0	298	347	347	291	291
5	2	2	"spr0747"	"37Lip_E13"	0	299	311	311	249	249
5	3	2	"spxB"	"13Cyt_A1"	0	300	573	573	510	510
5	4	2	"clpP"	"66Cyt_E1"	0	301	636	636	577	577
5	5	2	"pavA"	"69Cyt_I1"	0	302	523	523	464	464
5	6	2	"eno"	"14Cyt_M1"	0	303	1611	1611	1552	1552
5	7	2	"PppA"	"70Cyt_A5"	0	304	621	621	554	554
5	8	2	"ply"	"11Cyt_E5"	0	305	3945	3945	3874	3874
5	9	2	"lytA"	"12Cyt_I5"	0	306	3780	3780	3708	3708
5	1	3	"eno"	"14Cyt_M1"	0	307	1321	1321	1264	1264
5	2	3	"PppA"	"70Cyt_A5"	0	308	465	465	405	405
5	3	3	"ply"	"11Cyt_E5"	0	309	2596	2596	2538	2538
5	4	3	"lytA"	"12Cyt_I5"	0	310	1624	1624	1564	1564
5	5	3	"GADPH"	"68Cyt_M5"	0	311	509	509	451	451
5	6	3	"abc_sbp_2"	"30Lip_A9"	0	312	322	322	260	260
5	7	3	"abc_sbp"	"29Lip_E9"	0	313	217	217	148	148
5	8	3	"spr0174"	"79Lip_I9"	0	314	207	207	143	143
5	9	3	"aliA"	"10Lip_M9"	0	315	345	345	284	284
5	1	4	"abc_sbp_2"	"30Lip_A9"	0	316	278	278	202	202
5	2	4	"abc_sbp"	"29Lip_E9"	0	317	137	137	75	75
5	3	4	"spr0174"	"79Lip_I9"	0	318	135	135	77	77
5	4	4	"aliA"	"10Lip_M9"	0	319	184	184	125	125
5	5	4	"slrA"	"17Lip_A13"	0	320	179	179	122	122
5	6	4	"spr0747"	"37Lip_E13"	-50	321	112	112	50	50
5	7	4	"spxB"	"13Cyt_A1"	0	322	395	395	280	280
5	8	4	"clpP"	"66Cyt_E1"	0	323	398	398	335	335
5	9	4	"pavA"	"69Cyt_I1"	0	324	390	390	333	333
5	1	5	"spr0747"	"37Lip_E13"	-50	325	115	115	58	58
5	2	5	"spxB"	"13Cyt_A1"	0	326	497	497	432	432
5	3	5	"clpP"	"66Cyt_E1"	0	327	441	441	381	381
5	4	5	"pavA"	"69Cyt_I1"	0	328	212	212	155	155
5	5	5	"eno"	"14Cyt_M1"	0	329	595	595	539	539
5	6	5	"PppA"	"70Cyt_A5"	0	330	191	191	133	133
5	7	5	"ply"	"11Cyt_E5"	0	331	1129	1129	1065	1065
5	8	5	"lytA"	"12Cyt_I5"	0	332	717	717	659	659
5	9	5	"GADPH"	"68Cyt_M5"	0	333	252	252	195	195
5	1	6	"PppA"	"70Cyt_A5"	0	334	136	136	82	82
5	2	6	"ply"	"11Cyt_E5"	0	335	647	647	589	589
5	3	6	"lytA"	"12Cyt_I5"	0	336	401	401	344	344
5	4	6	"GADPH"	"68Cyt_M5"	0	337	151	151	96	96
5	5	6	"abc_sbp_2"	"30Lip_A9"	0	338	105	105	49	49
5	6	6	"abc_sbp"	"29Lip_E9"	0	339	82	82	24	24
5	7	6	"spr0174"	"79Lip_I9"	-50	340	72	72	13	13
5	8	6	"aliA"	"10Lip_M9"	0	341	102	102	42	42
5	9	6	"slrA"	"17Lip_A13"	-50	342	92	92	36	36
5	1	7	"abc_sbp"	"29Lip_E9"	-50	343	66	66	13	13
5	2	7	"spr0174"	"79Lip_I9"	-50	344	64	64	9	9
5	3	7	"aliA"	"10Lip_M9"	-50	345	79	79	21	21
5	4	7	"slrA"	"17Lip_A13"	-50	346	74	74	18	18
5	5	7	"spr0747"	"37Lip_E13"	-50	347	67	67	10	10
5	6	7	"spxB"	"13Cyt_A1"	-50	348	112	112	50	50
5	7	7	"clpP"	"66Cyt_E1"	-50	349	102	102	37	37
5	8	7	"pavA"	"69Cyt_I1"	-50	350	85	85	25	25
5	9	7	"eno"	"14Cyt_M1"	0	351	239	239	183	183
5	1	8	"spxB"	"13Cyt_A1"	-50	352	71	71	11	11
5	2	8	"clpP"	"66Cyt_E1"	-50	353	83	83	22	22
5	3	8	"pavA"	"69Cyt_I1"	-50	354	70	70	9	9
5	4	8	"eno"	"14Cyt_M1"	0	355	132	132	71	71
5	5	8	"PppA"	"70Cyt_A5"	-50	356	77	77	13	13
5	6	8	"ply"	"11Cyt_E5"	0	357	187	187	120	120
5	7	8	"lytA"	"12Cyt_I5"	0	358	123	123	57	57
5	8	8	"GADPH"	"68Cyt_M5"	-50	359	86	86	24	24
5	9	8	"abc_sbp_2"	"30Lip_A9"	-50	360	74	74	13	13
6	1	1	"psaA"	"6Lip_N5"	0	361	2999	2999	2909	2909
6	2	1	"ABC_SBP"	"57Lip_B9"	0	362	1598	1598	1504	1504
6	3	1	"ABC_SBP"	"52Lip_F9"	0	363	460	460	369	369
6	4	1	"piuA"	"18Lip_J9"	0	364	473	473	385	385
6	5	1	"amiA"	"3Lip_N9"	0	365	158	158	73	73
6	6	1	"msmE"	"78Lip_B13"	-50	366	139	139	55	55
6	7	1	"MalX"	"22Lip_F13"	0	367	165	165	81	81
6	8	1	"Buffer"	"Normaliz_J13"	-50	368	86	86	1	1
6	9	1	"Buffer"	"Normaliz_N13"	-50	369	84	84	0	0
6	1	2	"msmE"	"78Lip_B13"	0	370	1076	1076	992	992
6	2	2	"MalX"	"22Lip_F13"	0	371	329	329	228	228
6	3	2	"prsA_ppmA"	"16Lip_B1"	-50	372	414	414	313	313
6	4	2	"lmb"	"33Lip_F1"	-50	373	268	268	167	167
6	5	2	"piaA"	"15Lip_J1"	-50	374	252	252	152	152
6	6	2	"phtA"	"55Lip_N1"	0	375	343	343	250	250
6	7	2	"glnH"	"28Lip_B5"	0	376	175	175	76	76
6	8	2	"pstS"	"80Lip_F5"	0	377	142	142	48	48
6	9	2	"aliB"	"1Lip_J5"	0	378	147	147	60	60
6	1	3	"phtA"	"55Lip_N1"	0	379	1841	1841	1765	1765
6	2	3	"glnH"	"28Lip_B5"	0	380	252	252	163	163
6	3	3	"pstS"	"80Lip_F5"	0	381	441	441	338	338
6	4	3	"aliB"	"1Lip_J5"	-50	382	143	143	34	34
6	5	3	"psaA"	"6Lip_N5"	0	383	281	281	175	175
6	6	3	"ABC_SBP"	"57Lip_B9"	0	384	196	196	103	103
6	7	3	"ABC_SBP"	"52Lip_F9"	-50	385	130	130	34	34
6	8	3	"piuA"	"18Lip_J9"	0	386	215	215	125	125
6	9	3	"amiA"	"3Lip_N9"	0	387	128	128	43	43
6	1	4	"ABC_SBP"	"57Lip_B9"	0	388	530	530	448	448
6	2	4	"ABC_SBP"	"52Lip_F9"	0	389	161	161	62	62
6	3	4	"piuA"	"18Lip_J9"	-50	390	199	199	107	107
6	4	4	"amiA"	"3Lip_N9"	-50	391	112	112	20	20
6	5	4	"msmE"	"78Lip_B13"	-50	392	144	144	55	55
6	6	4	"MalX"	"22Lip_F13"	-50	393	83	83	-3	-3
6	7	4	"prsA_ppmA"	"16Lip_B1"	-50	394	134	134	40	40
6	8	4	"lmb"	"33Lip_F1"	-50	395	118	118	34	34
6	9	4	"piaA"	"15Lip_J1"	0	396	170	170	94	94
6	1	5	"MalX"	"22Lip_F13"	-50	397	95	95	16	16
6	2	5	"prsA_ppmA"	"16Lip_B1"	-50	398	166	166	72	72
6	3	5	"lmb"	"33Lip_F1"	-50	399	120	120	36	36
6	4	5	"piaA"	"15Lip_J1"	-50	400	184	184	96	96
6	5	5	"phtA"	"55Lip_N1"	0	401	186	186	102	102
6	6	5	"glnH"	"28Lip_B5"	-50	402	87	87	13	13
6	7	5	"pstS"	"80Lip_F5"	-50	403	87	87	14	14
6	8	5	"aliB"	"1Lip_J5"	-50	404	101	101	31	31
6	9	5	"psaA"	"6Lip_N5"	-50	405	76	76	9	9
6	1	6	"glnH"	"28Lip_B5"	-50	406	102	102	25	25
6	2	6	"pstS"	"80Lip_F5"	-50	407	89	89	9	9
6	3	6	"aliB"	"1Lip_J5"	-50	408	101	101	22	22
6	4	6	"psaA"	"6Lip_N5"	-50	409	135	135	45	45
6	5	6	"ABC_SBP"	"57Lip_B9"	-50	410	102	102	28	28
6	6	6	"ABC_SBP"	"52Lip_F9"	-50	411	70	70	4	4
6	7	6	"piuA"	"18Lip_J9"	-50	412	116	116	53	53
6	8	6	"amiA"	"3Lip_N9"	-50	413	73	73	7	7
6	9	6	"msmE"	"78Lip_B13"	-50	414	80	80	14	14
6	1	7	"ABC_SBP"	"52Lip_F9"	-50	415	78	78	8	8
6	2	7	"piuA"	"18Lip_J9"	-50	416	114	114	41	41
6	3	7	"amiA"	"3Lip_N9"	-50	417	80	80	6	6
6	4	7	"msmE"	"78Lip_B13"	-50	418	74	74	7	7
6	5	7	"MalX"	"22Lip_F13"	-50	419	59	59	-2	-2
6	6	7	"prsA_ppmA"	"16Lip_B1"	-50	420	76	76	14	14
6	7	7	"lmb"	"33Lip_F1"	-50	421	74	74	10	10
6	8	7	"piaA"	"15Lip_J1"	-50	422	95	95	25	25
6	9	7	"phtA"	"55Lip_N1"	-50	423	105	105	40	40
6	1	8	"prsA_ppmA"	"16Lip_B1"	-50	424	197	197	123	123
6	2	8	"lmb"	"33Lip_F1"	-50	425	87	87	16	16
6	3	8	"piaA"	"15Lip_J1"	-50	426	95	95	21	21
6	4	8	"phtA"	"55Lip_N1"	0	427	93	93	26	26
6	5	8	"glnH"	"28Lip_B5"	0	428	109	109	40	40
6	6	8	"pstS"	"80Lip_F5"	-50	429	75	75	9	9
6	7	8	"aliB"	"1Lip_J5"	-50	430	71	71	9	9
6	8	8	"psaA"	"6Lip_N5"	-50	431	78	78	12	12
6	9	8	"ABC_SBP"	"57Lip_B9"	-50	432	82	82	13	13
7	1	1	"cbpF"	"74N_term_wCS_O5"	0	433	682	682	587	587
7	2	1	"spr0693"	"34N_term_C9"	0	434	3113	3113	3001	3001
7	3	1	"ezrA"	"75N_term_G9"	0	435	282	282	151	151
7	4	1	"pepXP"	"72N_term_K9"	0	436	755	755	628	628
7	5	1	"phtD"	"44N_term_O9"	0	437	609	609	502	502
7	6	1	"phpA"	"27N_term_C13"	0	438	2475	2475	2368	2368
7	7	1	"srtA"	"64N_term_wCS_G13"	0	439	637	637	541	541
7	8	1	"Buffer"	"Normaliz_K13"	-50	440	94	94	3	3
7	9	1	"Buffer"	"Normaliz_O13"	-50	441	82	82	1	1
7	1	2	"phpA"	"27N_term_C13"	0	442	2733	2733	2634	2634
7	2	2	"srtA"	"64N_term_wCS_G13"	0	443	546	546	418	418
7	3	2	"adcA"	"23Lip_C1"	0	444	754	754	444	444
7	4	2	"sp_2093"	"76N_term_G1"	0	445	397	397	149	149
7	5	2	"comB"	"54N_term_K1"	0	446	619	619	400	400
7	6	2	"pspA"	"4N_term_O1"	0	447	803	803	420	420
7	7	2	"pbpX"	"41N_term_C5"	0	448	536	536	410	410
7	8	2	"pbpA"	"9N_term_G5"	-50	449	168	168	59	59
7	9	2	"spr0334"	"42Cyt_TMH_K5"	0	450	589	589	500	500
7	1	3	"pspA"	"4N_term_O1"	0	451	790	790	689	689
7	2	3	"pbpX"	"41N_term_C5"	0	452	543	543	419	419
7	3	3	"pbpA"	"9N_term_G5"	-50	453	175	175	34	34
7	4	3	"spr0334"	"42Cyt_TMH_K5"	0	454	517	517	359	359
7	5	3	"cbpF"	"74N_term_wCS_O5"	0	455	402	402	236	236
7	6	3	"spr0693"	"34N_term_C9"	0	456	1801	1801	1673	1673
7	7	3	"ezrA"	"75N_term_G9"	0	457	429	429	287	287
7	8	3	"pepXP"	"72N_term_K9"	0	458	541	541	411	411
7	9	3	"phtD"	"44N_term_O9"	0	459	480	480	383	383
7	1	4	"spr0693"	"34N_term_C9"	0	460	1285	1285	1184	1184
7	2	4	"ezrA"	"75N_term_G9"	0	461	304	304	167	167
7	3	4	"pepXP"	"72N_term_K9"	0	462	431	431	285	285
7	4	4	"phtD"	"44N_term_O9"	0	463	401	401	236	236
7	5	4	"phpA"	"27N_term_C13"	0	464	568	568	452	452
7	6	4	"srtA"	"64N_term_wCS_G13"	0	465	256	256	142	142
7	7	4	"adcA"	"23Lip_C1"	0	466	487	487	258	258
7	8	4	"sp_2093"	"76N_term_G1"	0	467	315	315	148	148
7	9	4	"comB"	"54N_term_K1"	0	468	457	457	356	356
7	1	5	"srtA"	"64N_term_wCS_G13"	-50	469	197	197	92	92
7	2	5	"adcA"	"23Lip_C1"	0	470	296	296	109	109
7	3	5	"sp_2093"	"76N_term_G1"	0	471	239	239	63	63
7	4	5	"comB"	"54N_term_K1"	0	472	393	393	201	201
7	5	5	"pspA"	"4N_term_O1"	0	473	688	688	542	542
7	6	5	"pbpX"	"41N_term_C5"	0	474	387	387	259	259
7	7	5	"pbpA"	"9N_term_G5"	-50	475	126	126	-12	-12
7	8	5	"spr0334"	"42Cyt_TMH_K5"	0	476	316	316	196	196
7	9	5	"cbpF"	"74N_term_wCS_O5"	0	477	228	228	126	126
7	1	6	"pbpX"	"41N_term_C5"	-50	478	177	177	62	62
7	2	6	"pbpA"	"9N_term_G5"	-50	479	122	122	-28	-28
7	3	6	"spr0334"	"42Cyt_TMH_K5"	0	480	213	213	63	63
7	4	6	"cbpF"	"74N_term_wCS_O5"	-50	481	177	177	36	36
7	5	6	"spr0693"	"34N_term_C9"	0	482	521	521	393	393
7	6	6	"ezrA"	"75N_term_G9"	-50	483	152	152	27	27
7	7	6	"pepXP"	"72N_term_K9"	0	484	205	205	86	86
7	8	6	"phtD"	"44N_term_O9"	-50	485	191	191	78	78
7	9	6	"phpA"	"27N_term_C13"	0	486	532	532	448	448
7	1	7	"ezrA"	"75N_term_G9"	-50	487	144	144	39	39
7	2	7	"pepXP"	"72N_term_K9"	-50	488	167	167	48	48
7	3	7	"phtD"	"44N_term_O9"	-50	489	141	141	4	4
7	4	7	"phpA"	"27N_term_C13"	0	490	339	339	214	214
7	5	7	"srtA"	"64N_term_wCS_G13"	-50	491	132	132	22	22
7	6	7	"adcA"	"23Lip_C1"	-50	492	128	128	29	29
7	7	7	"sp_2093"	"76N_term_G1"	-50	493	87	87	-4	-4
7	8	7	"comB"	"54N_term_K1"	-50	494	91	91	16	16
7	9	7	"pspA"	"4N_term_O1"	-50	495	99	99	36	36
7	1	8	"adcA"	"23Lip_C1"	-50	496	82	82	3	3
7	2	8	"sp_2093"	"76N_term_G1"	-50	497	83	83	-5	-5
7	3	8	"comB"	"54N_term_K1"	-50	498	100	100	13	13
7	4	8	"pspA"	"4N_term_O1"	-50	499	129	129	29	29
7	5	8	"pbpX"	"41N_term_C5"	-50	500	98	98	6	6
7	6	8	"pbpA"	"9N_term_G5"	-50	501	70	70	-1	-1
7	7	8	"spr0334"	"42Cyt_TMH_K5"	-50	502	104	104	31	31
7	8	8	"cbpF"	"74N_term_wCS_O5"	-50	503	79	79	3	3
7	9	8	"spr0693"	"34N_term_C9"	-50	504	135	135	62	62
8	1	1	"pbp1b"	"47Cyt_TMH_P5"	0	505	2303	2303	2234	2234
8	2	1	"pcpA"	"62N_term_wCS_D9"	0	506	255	255	184	184
8	3	1	"sphtra"	"8N_term_H9"	-50	507	93	93	29	29
8	4	1	"cps4C"	"97Mult_L9"	0	508	87	87	27	27
8	5	1	"rrgB"	"95Mult_P9"	-50	509	69	69	7	7
8	6	1	"TMP"	"96Mult_D13"	-50	510	71	71	15	15
8	7	1	"LambdaSa04"	"94Mult_H13"	-50	511	58	58	4	4
8	8	1	"Buffer"	"Normaliz_L13"	-50	512	52	52	0	0
8	9	1	"Buffer"	"Normaliz_P13"	-50	513	49	49	0	0
8	1	2	"TMP"	"96Mult_D13"	0	514	823	823	749	749
8	2	2	"LambdaSa04"	"94Mult_H13"	0	515	178	178	94	94
8	3	2	"potD"	"65N_term_D1"	0	516	702	702	622	622
8	4	2	"pgdA"	"40N_term_H1"	0	517	326	326	219	219
8	5	2	"spr1370"	"38Cyt_TMH_L1"	0	518	390	390	279	279
8	6	2	"spr1418"	"82N_term_P1"	0	519	357	357	292	292
8	7	2	"stkP"	"67Cyt_TMH_D5"	0	520	165	165	107	107
8	8	2	"spr1584"	"83N_term_H5"	0	521	243	243	186	186
8	9	2	"pbp2A"	"53N_term_L5"	0	522	162	162	111	111
8	1	3	"spr1418"	"82N_term_P1"	0	523	3088	3088	3019	3019
8	2	3	"stkP"	"67Cyt_TMH_D5"	0	524	1365	1365	1296	1296
8	3	3	"spr1584"	"83N_term_H5"	0	525	513	513	442	442
8	4	3	"pbp2A"	"53N_term_L5"	0	526	402	402	323	323
8	5	3	"pbp1b"	"47Cyt_TMH_P5"	0	527	498	498	324	324
8	6	3	"pcpA"	"62N_term_wCS_D9"	-50	528	67	67	5	5
8	7	3	"sphtra"	"8N_term_H9"	-50	529	60	60	4	4
8	8	3	"cps4C"	"97Mult_L9"	-50	530	76	76	17	17
8	9	3	"rrgB"	"95Mult_P9"	-50	531	58	58	5	5
8	1	4	"pcpA"	"62N_term_wCS_D9"	0	532	492	492	424	424
8	2	4	"sphtra"	"8N_term_H9"	-50	533	102	102	35	35
8	3	4	"cps4C"	"97Mult_L9"	0	534	174	174	112	112
8	4	4	"rrgB"	"95Mult_P9"	-50	535	83	83	22	22
8	5	4	"TMP"	"96Mult_D13"	0	536	396	396	338	338
8	6	4	"LambdaSa04"	"94Mult_H13"	-50	537	73	73	16	16
8	7	4	"potD"	"65N_term_D1"	-50	538	115	115	57	57
8	8	4	"pgdA"	"40N_term_H1"	0	539	143	143	86	86
8	9	4	"spr1370"	"38Cyt_TMH_L1"	0	540	488	488	435	435
8	1	5	"LambdaSa04"	"94Mult_H13"	0	541	404	404	321	321
8	2	5	"potD"	"65N_term_D1"	0	542	444	444	374	374
8	3	5	"pgdA"	"40N_term_H1"	0	543	372	372	307	307
8	4	5	"spr1370"	"38Cyt_TMH_L1"	0	544	628	628	561	561
8	5	5	"spr1418"	"82N_term_P1"	0	545	258	258	196	196
8	6	5	"stkP"	"67Cyt_TMH_D5"	0	546	146	146	89	89
8	7	5	"spr1584"	"83N_term_H5"	0	547	121	121	64	64
8	8	5	"pbp2A"	"53N_term_L5"	-50	548	147	147	93	93
8	9	5	"pbp1b"	"47Cyt_TMH_P5"	0	549	186	186	134	134
8	1	6	"stkP"	"67Cyt_TMH_D5"	0	550	235	235	176	176
8	2	6	"spr1584"	"83N_term_H5"	0	551	142	142	71	71
8	3	6	"pbp2A"	"53N_term_L5"	0	552	138	138	72	72
8	4	6	"pbp1b"	"47Cyt_TMH_P5"	0	553	307	307	241	241
8	5	6	"pcpA"	"62N_term_wCS_D9"	-50	554	69	69	8	8
8	6	6	"sphtra"	"8N_term_H9"	-50	555	58	58	3	3
8	7	6	"cps4C"	"97Mult_L9"	-50	556	63	63	8	8
8	8	6	"rrgB"	"95Mult_P9"	-50	557	58	58	3	3
8	9	6	"TMP"	"96Mult_D13"	-50	558	65	65	13	13
8	1	7	"sphtra"	"8N_term_H9"	-50	559	60	60	3	3
8	2	7	"cps4C"	"97Mult_L9"	-50	560	65	65	4	4
8	3	7	"rrgB"	"95Mult_P9"	-50	561	64	64	5	5
8	4	7	"TMP"	"96Mult_D13"	-50	562	62	62	4	4
8	5	7	"LambdaSa04"	"94Mult_H13"	-50	563	58	58	1	1
8	6	7	"potD"	"65N_term_D1"	-50	564	67	67	12	12
8	7	7	"pgdA"	"40N_term_H1"	-50	565	73	73	17	17
8	8	7	"spr1370"	"38Cyt_TMH_L1"	0	566	169	169	114	114
8	9	7	"spr1418"	"82N_term_P1"	0	567	92	92	41	41
8	1	8	"potD"	"65N_term_D1"	-50	568	116	116	40	40
8	2	8	"pgdA"	"40N_term_H1"	-50	569	84	84	13	13
8	3	8	"spr1370"	"38Cyt_TMH_L1"	0	570	124	124	55	55
8	4	8	"spr1418"	"82N_term_P1"	-50	571	101	101	33	33
8	5	8	"stkP"	"67Cyt_TMH_D5"	-50	572	93	93	30	30
8	6	8	"spr1584"	"83N_term_H5"	-50	573	71	71	9	9
8	7	8	"pbp2A"	"53N_term_L5"	0	574	92	92	33	33
8	8	8	"pbp1b"	"47Cyt_TMH_P5"	0	575	89	89	32	32
8	9	8	"pcpA"	"62N_term_wCS_D9"	-50	576	60	60	5	5
