# Supplementary material for: Data in support of proteomic analysis of pneumococcal pediatric clinical isolates to construct a protein array
Source: Data Brief. 2016 Feb 5;6:917–22. doi: 10.1016/j.dib.2016.01.057 (PMC4758182; doi:10.1016/j.dib.2016.01.057)
Supplement: Supplementary file 4 — Supplementary material [file mmc4.zip › Protein array raw data/IgG/P1_S35bis_IgG-Cy3.txt]

ATF	1.0
31	9    
"Type=GenePix Export 3"
"DateTime=2014/04/01 14:36:47"
"Settings=C:\Documents and Settings\Usuario\Escritorio\Datos Usuarios\Alfonso\Resultados ensayo\Abril 2014\Escaneado_1-4-14\Suero 35bis\S35bis_IgG-Cy3.gps"
"GalFile=C:\Documents and Settings\Usuario\Escritorio\Datos Usuarios\Alfonso\Gals\Gal_Alfonso.2.gal"
"PixelSize=5"
"Wavelengths=n/a	532"
"ImageFiles=n/a	C:\Documents and Settings\Usuario\Escritorio\Datos Usuarios\Alfonso\Resultados ensayo\Abril 2014\Escaneado_1-4-14\Suero 35bis\S35bis_IgG-Cy3.tif 1"
"NormalizationMethod=None"
"NormalizationFactors=n/a	1"
"JpegImage="
"StdDev=Type 1"
"RatioFormulations=W1/W2 (/532)"
"Barcode="
"BackgroundSubtraction=LocalFeature"
"ImageOrigin=0, 0"
"JpegOrigin=3350, 2280"
"Creator=GenePix Pro 4.1.1.4"
"Scanner=GenePix 4000B [92870]"
"FocusPosition=0"
"Temperature=28.13"
"LinesAveraged=1"
"Comment="
"PMTGain=n/a	400"
"ScanPower=n/a	100"
"LaserPower=n/a	3.14"
"LaserOnTime=n/a	42723"
"Filters=n/a	"
"ScanRegion=560,368,3872,1872"
"Supplier=BioRobotics"
"ArrayerSoftwareName=TAS Application Suite (MicroGrid II)"
"ArrayerSoftwareVersion=2.2.2.5"
"Block"	"Column"	"Row"	"Name"	"ID"	"Flags"	"Index"	"F532 Median"	"F532 Median - B532"
1	1	1	"ABC_N/P"	"90Mult_M8"	0	1	374	267
1	2	1	"spr1221"	"99Mult_A12"	0	2	735	598
1	3	1	"spr1403"	"91Mult_E12"	0	3	1070	930
1	4	1	"spr1496"	"92Mult_I12"	0	4	548	404
1	5	1	"ABC_NP"	"100Mult_M12"	0	5	2074	1931
1	6	1	"SP_0462"	"77CellW_A16"	0	6	1595	1451
1	7	1	"SP_0464"	"81CellW_E16"	0	7	699	564
1	8	1	"Buffer"	"Normaliz_I16"	-50	8	123	5
1	9	1	"Buffer"	"Normaliz_M16"	-50	9	126	8
1	1	2	"SP_0462"	"77CellW_A16"	0	10	1439	1328
1	2	2	"SP_0464"	"81CellW_E16"	0	11	674	451
1	3	2	"fstH"	"84Mult_A4"	0	12	2298	2114
1	4	2	"comA"	"85Mult_E4"	0	13	589	430
1	5	2	"zmpB"	"86Mult_I4"	0	14	316	157
1	6	2	"spr0601"	"98Mult_M4"	0	15	572	378
1	7	2	"celB"	"87Mult_A8"	0	16	549	343
1	8	2	"iga"	"88Mult_E8"	0	17	1638	1497
1	9	2	"glnP"	"89Mult_I8"	0	18	397	252
1	1	3	"spr0601"	"98Mult_M4"	0	19	330	224
1	2	3	"celB"	"87Mult_A8"	0	20	432	250
1	3	3	"iga"	"88Mult_E8"	0	21	1446	1297
1	4	3	"glnP"	"89Mult_I8"	0	22	304	146
1	5	3	"ABC_N/P"	"90Mult_M8"	0	23	572	378
1	6	3	"spr1221"	"99Mult_A12"	0	24	902	629
1	7	3	"spr1403"	"91Mult_E12"	0	25	783	619
1	8	3	"spr1496"	"92Mult_I12"	0	26	468	323
1	9	3	"ABC_NP"	"100Mult_M12"	0	27	2174	2022
1	1	4	"spr1221"	"99Mult_A12"	0	28	632	536
1	2	4	"spr1403"	"91Mult_E12"	0	29	684	573
1	3	4	"spr1496"	"92Mult_I12"	0	30	415	293
1	4	4	"ABC_NP"	"100Mult_M12"	0	31	1850	1703
1	5	4	"SP_0462"	"77CellW_A16"	0	32	1298	1083
1	6	4	"SP_0464"	"81CellW_E16"	0	33	729	434
1	7	4	"fstH"	"84Mult_A4"	0	34	2133	1877
1	8	4	"comA"	"85Mult_E4"	0	35	766	618
1	9	4	"zmpB"	"86Mult_I4"	0	36	389	236
1	1	5	"SP_0464"	"81CellW_E16"	0	37	566	460
1	2	5	"fstH"	"84Mult_A4"	0	38	1951	1821
1	3	5	"comA"	"85Mult_E4"	0	39	505	376
1	4	5	"zmpB"	"86Mult_I4"	0	40	322	168
1	5	5	"spr0601"	"98Mult_M4"	0	41	491	337
1	6	5	"celB"	"87Mult_A8"	0	42	548	396
1	7	5	"iga"	"88Mult_E8"	0	43	1097	898
1	8	5	"glnP"	"89Mult_I8"	0	44	344	180
1	9	5	"ABC_N/P"	"90Mult_M8"	0	45	657	494
1	1	6	"celB"	"87Mult_A8"	0	46	436	328
1	2	6	"iga"	"88Mult_E8"	0	47	1438	1310
1	3	6	"glnP"	"89Mult_I8"	0	48	308	180
1	4	6	"ABC_N/P"	"90Mult_M8"	0	49	487	338
1	5	6	"spr1221"	"99Mult_A12"	0	50	774	625
1	6	6	"spr1403"	"91Mult_E12"	0	51	880	735
1	7	6	"spr1496"	"92Mult_I12"	0	52	439	287
1	8	6	"ABC_NP"	"100Mult_M12"	0	53	1876	1722
1	9	6	"SP_0462"	"77CellW_A16"	0	54	1823	1663
1	1	7	"spr1403"	"91Mult_E12"	0	55	723	620
1	2	7	"spr1496"	"92Mult_I12"	0	56	449	330
1	3	7	"ABC_NP"	"100Mult_M12"	0	57	2084	1949
1	4	7	"SP_0462"	"77CellW_A16"	0	58	1592	1432
1	5	7	"SP_0464"	"81CellW_E16"	0	59	742	573
1	6	7	"fstH"	"84Mult_A4"	0	60	2431	2274
1	7	7	"comA"	"85Mult_E4"	0	61	538	392
1	8	7	"zmpB"	"86Mult_I4"	0	62	345	197
1	9	7	"spr0601"	"98Mult_M4"	0	63	745	585
1	1	8	"fstH"	"84Mult_A4"	0	64	1883	1772
1	2	8	"comA"	"85Mult_E4"	0	65	798	679
1	3	8	"zmpB"	"86Mult_I4"	0	66	353	229
1	4	8	"spr0601"	"98Mult_M4"	0	67	742	597
1	5	8	"celB"	"87Mult_A8"	0	68	599	447
1	6	8	"iga"	"88Mult_E8"	0	69	1869	1729
1	7	8	"glnP"	"89Mult_I8"	0	70	353	220
1	8	8	"ABC_N/P"	"90Mult_M8"	0	71	491	343
1	9	8	"spr1221"	"99Mult_A12"	0	72	1053	884
2	1	1	"lytB"	"31CellW_N8"	0	73	2057	1927
2	2	1	"prtA"	"20CellW_B12"	0	74	4983	4853
2	3	1	"bgaA"	"43CellW_F12"	0	75	2123	1996
2	4	1	"nanA"	"46CellW_J12"	0	76	2525	2404
2	5	1	"spr1652/pfbA"	"25CellW_N12"	0	77	2043	1923
2	6	1	"nisP"	"39CellW_B16"	0	78	1487	1369
2	7	1	"spr1906"	"73CellW_F16"	0	79	1096	978
2	8	1	"Buffer"	"Normaliz_J16"	-50	80	104	-9
2	9	1	"Buffer"	"Normaliz_N16"	-50	81	96	-8
2	1	2	"nisP"	"39CellW_B16"	0	82	2057	1924
2	2	2	"spr1906"	"73CellW_F16"	0	83	1765	1402
2	3	2	"psrP"	"71CellW_B4"	0	84	3980	2724
2	4	2	"pblB_nt"	"48CellW_F4"	0	85	563	-374
2	5	2	"pblB_ct"	"49CellW_J4"	0	86	1725	1503
2	6	2	"spr0075/pfbB"	"24CellW_N4"	0	87	2971	2760
2	7	2	"pulA"	"19CellW_B8"	0	88	2778	2631
2	8	2	"hysA"	"51CellW_F8"	0	89	8179	8060
2	9	2	"spr0328"	"26CellW_J8"	0	90	2222	2116
2	1	3	"spr0075/pfbB"	"24CellW_N4"	0	91	4011	3872
2	2	3	"pulA"	"19CellW_B8"	0	92	2986	2753
2	3	3	"hysA"	"51CellW_F8"	0	93	8253	8104
2	4	3	"spr0328"	"26CellW_J8"	0	94	2300	2086
2	5	3	"lytB"	"31CellW_N8"	0	95	1913	1691
2	6	3	"prtA"	"20CellW_B12"	0	96	6391	6232
2	7	3	"bgaA"	"43CellW_F12"	0	97	2286	2138
2	8	3	"nanA"	"46CellW_J12"	0	98	1941	1809
2	9	3	"spr1652/pfbA"	"25CellW_N12"	0	99	1382	1276
2	1	4	"prtA"	"20CellW_B12"	0	100	5387	5241
2	2	4	"bgaA"	"43CellW_F12"	0	101	3147	2466
2	3	4	"nanA"	"46CellW_J12"	0	102	2860	2714
2	4	4	"spr1652/pfbA"	"25CellW_N12"	0	103	1804	1607
2	5	4	"nisP"	"39CellW_B16"	0	104	1830	1605
2	6	4	"spr1906"	"73CellW_F16"	0	105	1306	1153
2	7	4	"psrP"	"71CellW_B4"	0	106	2467	1921
2	8	4	"pblB_nt"	"48CellW_F4"	0	107	406	93
2	9	4	"pblB_ct"	"49CellW_J4"	0	108	992	888
2	1	5	"spr1906"	"73CellW_F16"	0	109	1477	1335
2	2	5	"psrP"	"71CellW_B4"	0	110	5198	4239
2	3	5	"pblB_nt"	"48CellW_F4"	0	111	690	298
2	4	5	"pblB_ct"	"49CellW_J4"	0	112	1918	621
2	5	5	"spr0075/pfbB"	"24CellW_N4"	0	113	3124	2233
2	6	5	"pulA"	"19CellW_B8"	0	114	3064	2910
2	7	5	"hysA"	"51CellW_F8"	0	115	6126	5808
2	8	5	"spr0328"	"26CellW_J8"	0	116	1360	1222
2	9	5	"lytB"	"31CellW_N8"	0	117	893	795
2	1	6	"pulA"	"19CellW_B8"	0	118	3656	3513
2	2	6	"hysA"	"51CellW_F8"	0	119	8240	8023
2	3	6	"spr0328"	"26CellW_J8"	0	120	2622	2438
2	4	6	"lytB"	"31CellW_N8"	0	121	2541	2168
2	5	6	"prtA"	"20CellW_B12"	0	122	6048	5687
2	6	6	"bgaA"	"43CellW_F12"	0	123	2519	2369
2	7	6	"nanA"	"46CellW_J12"	0	124	2141	2004
2	8	6	"spr1652/pfbA"	"25CellW_N12"	0	125	1200	1092
2	9	6	"nisP"	"39CellW_B16"	0	126	888	798
2	1	7	"bgaA"	"43CellW_F12"	0	127	2906	2756
2	2	7	"nanA"	"46CellW_J12"	0	128	2664	2489
2	3	7	"spr1652/pfbA"	"25CellW_N12"	0	129	2507	2348
2	4	7	"nisP"	"39CellW_B16"	0	130	1855	1147
2	5	7	"spr1906"	"73CellW_F16"	0	131	1476	808
2	6	7	"psrP"	"71CellW_B4"	-50	132	3856	3678
2	7	7	"pblB_nt"	"48CellW_F4"	0	133	900	571
2	8	7	"pblB_ct"	"49CellW_J4"	0	134	771	652
2	9	7	"spr0075/pfbB"	"24CellW_N4"	0	135	1835	1748
2	1	8	"psrP"	"71CellW_B4"	0	136	913	761
2	2	8	"pblB_nt"	"48CellW_F4"	0	137	878	708
2	3	8	"pblB_ct"	"49CellW_J4"	0	138	2414	2245
2	4	8	"spr0075/pfbB"	"24CellW_N4"	0	139	4828	4604
2	5	8	"pulA"	"19CellW_B8"	0	140	2366	2170
2	6	8	"hysA"	"51CellW_F8"	0	141	10282	10124
2	7	8	"spr0328"	"26CellW_J8"	0	142	1395	1268
2	8	8	"lytB"	"31CellW_N8"	0	143	879	776
2	9	8	"prtA"	"20CellW_B12"	0	144	1920	1837
3	1	1	"nanB"	"58Secret_O8"	0	145	6772	6658
3	2	1	"spr1875"	"7Secret_C12"	0	146	6181	6062
3	3	1	"galU"	"21Secret_G12"	0	147	4574	4453
3	4	1	"cbpA"	"5Secret_K12"	0	148	13495	13376
3	5	1	"gsp_781"	"2Secret_O12"	0	149	4413	4306
3	6	1	"Control_1"	"C16"	0	150	20368	20265
3	7	1	"Control_2"	"G16"	0	151	378	281
3	8	1	"Buffer"	"Normaliz_K16"	-50	152	94	-4
3	9	1	"Buffer"	"Normaliz_O16"	-50	153	95	-20
3	1	2	"Control_1"	"C16"	0	154	19645	19527
3	2	2	"Control_2"	"G16"	0	155	674	549
3	3	2	"bloodAB"	"59Secret_C4"	0	156	2700	2575
3	4	2	"strH"	"32Secret_G4"	0	157	2187	2059
3	5	2	"lysM"	"50Secret_K4"	0	158	3167	3053
3	6	2	"lytB"	"63Secret_O4"	0	159	2472	2366
3	7	2	"phtE"	"45Secret_C8"	0	160	4608	4505
3	8	2	"spr0931"	"36Secret_G8"	0	161	3095	2992
3	9	2	"lytC"	"56Secret_K8"	0	162	4860	4754
3	1	3	"lytB"	"63Secret_O4"	0	163	2611	2490
3	2	3	"phtE"	"45Secret_C8"	0	164	4448	4323
3	3	3	"spr0931"	"36Secret_G8"	0	165	2685	2559
3	4	3	"lytC"	"56Secret_K8"	0	166	3989	3864
3	5	3	"nanB"	"58Secret_O8"	0	167	6196	6079
3	6	3	"spr1875"	"7Secret_C12"	0	168	5809	5697
3	7	3	"galU"	"21Secret_G12"	0	169	4726	4614
3	8	3	"cbpA"	"5Secret_K12"	0	170	14136	14021
3	9	3	"gsp_781"	"2Secret_O12"	0	171	4572	4463
3	1	4	"spr1875"	"7Secret_C12"	0	172	6091	5968
3	2	4	"galU"	"21Secret_G12"	0	173	4590	4462
3	3	4	"cbpA"	"5Secret_K12"	0	174	13224	13088
3	4	4	"gsp_781"	"2Secret_O12"	0	175	4246	4116
3	5	4	"Control_1"	"C16"	0	176	20414	20293
3	6	4	"Control_2"	"G16"	0	177	738	621
3	7	4	"bloodAB"	"59Secret_C4"	0	178	2852	2736
3	8	4	"strH"	"32Secret_G4"	0	179	2385	2268
3	9	4	"lysM"	"50Secret_K4"	0	180	3612	3504
3	1	5	"Control_2"	"G16"	0	181	781	666
3	2	5	"bloodAB"	"59Secret_C4"	0	182	2891	2773
3	3	5	"strH"	"32Secret_G4"	0	183	2174	2055
3	4	5	"lysM"	"50Secret_K4"	0	184	3031	2909
3	5	5	"lytB"	"63Secret_O4"	0	185	2433	2315
3	6	5	"phtE"	"45Secret_C8"	0	186	4291	4174
3	7	5	"spr0931"	"36Secret_G8"	0	187	2623	2502
3	8	5	"lytC"	"56Secret_K8"	0	188	4164	4050
3	9	5	"nanB"	"58Secret_O8"	0	189	6721	6617
3	1	6	"phtE"	"45Secret_C8"	0	190	4668	4554
3	2	6	"spr0931"	"36Secret_G8"	0	191	2750	2638
3	3	6	"lytC"	"56Secret_K8"	0	192	4409	4297
3	4	6	"nanB"	"58Secret_O8"	0	193	6509	6397
3	5	6	"spr1875"	"7Secret_C12"	0	194	4750	4638
3	6	6	"galU"	"21Secret_G12"	0	195	4144	4025
3	7	6	"cbpA"	"5Secret_K12"	0	196	15882	15746
3	8	6	"gsp_781"	"2Secret_O12"	0	197	4197	4083
3	9	6	"Control_1"	"C16"	0	198	18559	18460
3	1	7	"galU"	"21Secret_G12"	0	199	4658	4540
3	2	7	"cbpA"	"5Secret_K12"	0	200	14923	14813
3	3	7	"gsp_781"	"2Secret_O12"	0	201	3790	3684
3	4	7	"Control_1"	"C16"	0	202	15728	15620
3	5	7	"Control_2"	"G16"	0	203	788	672
3	6	7	"bloodAB"	"59Secret_C4"	0	204	2206	2088
3	7	7	"strH"	"32Secret_G4"	0	205	2039	1921
3	8	7	"lysM"	"50Secret_K4"	0	206	3083	2973
3	9	7	"lytB"	"63Secret_O4"	0	207	2706	2606
3	1	8	"bloodAB"	"59Secret_C4"	0	208	3353	3232
3	2	8	"strH"	"32Secret_G4"	0	209	2286	2172
3	3	8	"lysM"	"50Secret_K4"	0	210	3719	3609
3	4	8	"lytB"	"63Secret_O4"	0	211	3262	3143
3	5	8	"phtE"	"45Secret_C8"	0	212	5724	5588
3	6	8	"spr0931"	"36Secret_G8"	0	213	3266	3149
3	7	8	"lytC"	"56Secret_K8"	0	214	3187	3077
3	8	8	"nanB"	"58Secret_O8"	0	215	7240	7132
3	9	8	"spr1875"	"7Secret_C12"	0	216	6276	6167
4	1	1	"Control_10"	"P8"	0	217	164	69
4	2	1	"Control_11"	"D12"	0	218	733	640
4	3	1	"Control_12"	"H12"	0	219	1066	979
4	4	1	"Buffer"	"Normaliz_L12"	0	220	143	52
4	5	1	"Buffer"	"Normaliz_P12"	-50	221	81	13
4	6	1	"Control+"	"Rango0.2_D16"	-50	222	1404	1333
4	7	1	"Control+"	"Rango0.1_H16"	-50	223	1092	954
4	8	1	"Buffer"	"Normaliz_L16"	0	224	1039	532
4	9	1	"Buffer"	"Normaliz_P16"	-50	225	741	575
4	1	2	"Control+"	"Rango0.2_D16"	0	226	4402	4294
4	2	2	"Control+"	"Rango0.1_H16"	0	227	554	453
4	3	2	"Control_3"	"D4"	-50	228	120	-106
4	4	2	"Control_4"	"H4"	0	229	2043	1469
4	5	2	"Control_5"	"L4"	0	230	715	630
4	6	2	"Control_6"	"P4"	0	231	1012	912
4	7	2	"Control_7"	"D8"	-50	232	623	498
4	8	2	"Control_8"	"H8"	-50	233	496	365
4	9	2	"Control_9"	"L8"	-50	234	176	51
4	1	3	"Control_6"	"P4"	-50	235	135	16
4	2	3	"Control_7"	"D8"	-50	236	3160	3036
4	3	3	"Control_8"	"H8"	-50	237	1273	562
4	4	3	"Control_9"	"L8"	-50	238	384	211
4	5	3	"Control_10"	"P8"	-50	239	107	7
4	6	3	"Control_11"	"D12"	0	240	749	645
4	7	3	"Control_12"	"H12"	0	241	464	364
4	8	3	"Buffer"	"Normaliz_L12"	0	242	1069	930
4	9	3	"Buffer"	"Normaliz_P12"	0	243	315	194
4	1	4	"Control_11"	"D12"	0	244	951	827
4	2	4	"Control_12"	"H12"	0	245	2222	2097
4	3	4	"Buffer"	"Normaliz_L12"	-50	246	219	9
4	4	4	"Buffer"	"Normaliz_P12"	-50	247	121	-14
4	5	4	"Control+"	"Rango0.2_D16"	0	248	2705	2579
4	6	4	"Control+"	"Rango0.1_H16"	-50	249	1150	1041
4	7	4	"Control_3"	"D4"	-50	250	691	521
4	8	4	"Control_4"	"H4"	0	251	3699	2846
4	9	4	"Control_5"	"L4"	-50	252	210	84
4	1	5	"Control+"	"Rango0.1_H16"	0	253	4860	4737
4	2	5	"Control_3"	"D4"	0	254	3436	3254
4	3	5	"Control_4"	"H4"	-50	255	2791	2206
4	4	5	"Control_5"	"L4"	-50	256	244	90
4	5	5	"Control_6"	"P4"	0	257	2140	2024
4	6	5	"Control_7"	"D8"	0	258	1413	1310
4	7	5	"Control_8"	"H8"	-50	259	1468	1353
4	8	5	"Control_9"	"L8"	-50	260	313	187
4	9	5	"Control_10"	"P8"	-50	261	145	30
4	1	6	"Control_7"	"D8"	-50	262	120	-1
4	2	6	"Control_8"	"H8"	-50	263	3393	3238
4	3	6	"Control_9"	"L8"	-50	264	122	-48
4	4	6	"Control_10"	"P8"	0	265	245	115
4	5	6	"Control_11"	"D12"	0	266	1010	901
4	6	6	"Control_12"	"H12"	0	267	919	816
4	7	6	"Buffer"	"Normaliz_L12"	0	268	310	206
4	8	6	"Buffer"	"Normaliz_P12"	0	269	433	329
4	9	6	"Control+"	"Rango0.2_D16"	0	270	2872	2767
4	1	7	"Control_12"	"H12"	0	271	2734	2610
4	2	7	"Buffer"	"Normaliz_L12"	-50	272	162	24
4	3	7	"Buffer"	"Normaliz_P12"	-50	273	136	-3
4	4	7	"Control+"	"Rango0.2_D16"	-50	274	4905	4780
4	5	7	"Control+"	"Rango0.1_H16"	-50	275	669	551
4	6	7	"Control_3"	"D4"	-50	276	105	-16
4	7	7	"Control_4"	"H4"	-50	277	2185	1988
4	8	7	"Control_5"	"L4"	-50	278	138	27
4	9	7	"Control_6"	"P4"	-50	279	108	17
4	1	8	"Control_3"	"D4"	0	280	161	33
4	2	8	"Control_4"	"H4"	-50	281	4228	4089
4	3	8	"Control_5"	"L4"	-50	282	153	18
4	4	8	"Control_6"	"P4"	-50	283	3333	3213
4	5	8	"Control_7"	"D8"	0	284	3027	2907
4	6	8	"Control_8"	"H8"	-50	285	1626	1528
4	7	8	"Control_9"	"L8"	0	286	889	788
4	8	8	"Control_10"	"P8"	-50	287	92	5
4	9	8	"Control_11"	"D12"	0	288	520	432
5	1	1	"GADPH"	"68Cyt_M7"	0	289	3769	3672
5	2	1	"abc_sbp_2"	"30Lip_A11"	0	290	3563	3466
5	3	1	"abc_sbp"	"29Lip_E11"	0	291	2782	2684
5	4	1	"spr0174"	"79Lip_I11"	0	292	1703	1600
5	5	1	"aliA"	"10Lip_M11"	0	293	2345	2237
5	6	1	"slrA"	"17Lip_A15"	0	294	3205	3096
5	7	1	"spr0747"	"37Lip_E15"	0	295	2520	2407
5	8	1	"Buffer"	"Normaliz_I15"	-50	296	105	-13
5	9	1	"Buffer"	"Normaliz_M15"	-50	297	103	-25
5	1	2	"slrA"	"17Lip_A15"	0	298	2529	2433
5	2	2	"spr0747"	"37Lip_E15"	0	299	2082	1973
5	3	2	"spxB"	"13Cyt_A3"	0	300	3305	3198
5	4	2	"clpP"	"66Cyt_E3"	0	301	3548	3443
5	5	2	"pavA"	"69Cyt_I3"	0	302	2976	2868
5	6	2	"eno"	"14Cyt_M3"	0	303	8547	8435
5	7	2	"PppA"	"70Cyt_A7"	0	304	5181	5069
5	8	2	"ply"	"11Cyt_E7"	0	305	25636	25530
5	9	2	"lytA"	"12Cyt_I7"	0	306	19304	19198
5	1	3	"eno"	"14Cyt_M3"	0	307	6324	6228
5	2	3	"PppA"	"70Cyt_A7"	0	308	3370	3261
5	3	3	"ply"	"11Cyt_E7"	0	309	21656	21548
5	4	3	"lytA"	"12Cyt_I7"	0	310	17954	17848
5	5	3	"GADPH"	"68Cyt_M7"	0	311	3513	3410
5	6	3	"abc_sbp_2"	"30Lip_A11"	0	312	3329	3229
5	7	3	"abc_sbp"	"29Lip_E11"	0	313	1942	1841
5	8	3	"spr0174"	"79Lip_I11"	0	314	1135	1036
5	9	3	"aliA"	"10Lip_M11"	0	315	1534	1434
5	1	4	"abc_sbp_2"	"30Lip_A11"	0	316	2932	2840
5	2	4	"abc_sbp"	"29Lip_E11"	0	317	2162	2061
5	3	4	"spr0174"	"79Lip_I11"	0	318	1480	1368
5	4	4	"aliA"	"10Lip_M11"	0	319	1848	1732
5	5	4	"slrA"	"17Lip_A15"	0	320	2437	2327
5	6	4	"spr0747"	"37Lip_E15"	0	321	1674	1570
5	7	4	"spxB"	"13Cyt_A3"	0	322	2562	2462
5	8	4	"clpP"	"66Cyt_E3"	0	323	3628	3529
5	9	4	"pavA"	"69Cyt_I3"	0	324	2741	2641
5	1	5	"spr0747"	"37Lip_E15"	0	325	1704	1610
5	2	5	"spxB"	"13Cyt_A3"	0	326	2775	2674
5	3	5	"clpP"	"66Cyt_E3"	0	327	3314	3204
5	4	5	"pavA"	"69Cyt_I3"	0	328	3050	2939
5	5	5	"eno"	"14Cyt_M3"	0	329	8471	8365
5	6	5	"PppA"	"70Cyt_A7"	0	330	3965	3853
5	7	5	"ply"	"11Cyt_E7"	0	331	19287	19160
5	8	5	"lytA"	"12Cyt_I7"	0	332	16629	16504
5	9	5	"GADPH"	"68Cyt_M7"	0	333	4649	4535
5	1	6	"PppA"	"70Cyt_A7"	0	334	2752	2654
5	2	6	"ply"	"11Cyt_E7"	0	335	16343	16239
5	3	6	"lytA"	"12Cyt_I7"	0	336	15847	15738
5	4	6	"GADPH"	"68Cyt_M7"	0	337	3522	3414
5	5	6	"abc_sbp_2"	"30Lip_A11"	0	338	3144	3040
5	6	6	"abc_sbp"	"29Lip_E11"	0	339	2948	2829
5	7	6	"spr0174"	"79Lip_I11"	0	340	2067	1912
5	8	6	"aliA"	"10Lip_M11"	0	341	2794	2634
5	9	6	"slrA"	"17Lip_A15"	0	342	4127	3999
5	1	7	"abc_sbp"	"29Lip_E11"	0	343	2028	1932
5	2	7	"spr0174"	"79Lip_I11"	0	344	1383	1274
5	3	7	"aliA"	"10Lip_M11"	0	345	1935	1821
5	4	7	"slrA"	"17Lip_A15"	0	346	2451	2338
5	5	7	"spr0747"	"37Lip_E15"	0	347	1882	1776
5	6	7	"spxB"	"13Cyt_A3"	0	348	2951	2837
5	7	7	"clpP"	"66Cyt_E3"	0	349	4365	4220
5	8	7	"pavA"	"69Cyt_I3"	0	350	3830	3681
5	9	7	"eno"	"14Cyt_M3"	0	351	8810	8682
5	1	8	"spxB"	"13Cyt_A3"	0	352	2440	2349
5	2	8	"clpP"	"66Cyt_E3"	0	353	2895	2796
5	3	8	"pavA"	"69Cyt_I3"	0	354	2519	2420
5	4	8	"eno"	"14Cyt_M3"	0	355	6011	5915
5	5	8	"PppA"	"70Cyt_A7"	0	356	2502	2404
5	6	8	"ply"	"11Cyt_E7"	0	357	15629	15534
5	7	8	"lytA"	"12Cyt_I7"	0	358	12456	12353
5	8	8	"GADPH"	"68Cyt_M7"	0	359	3921	3811
5	9	8	"abc_sbp_2"	"30Lip_A11"	0	360	3555	3437
6	1	1	"psaA"	"6Lip_N7"	0	361	7977	7868
6	2	1	"ABC_SBP"	"57Lip_B11"	0	362	4991	4881
6	3	1	"ABC_SBP"	"52Lip_F11"	0	363	2238	2144
6	4	1	"piuA"	"18Lip_J11"	0	364	4945	4846
6	5	1	"amiA"	"3Lip_N11"	0	365	1394	1314
6	6	1	"msmE"	"78Lip_B15"	0	366	1538	1458
6	7	1	"MalX"	"22Lip_F15"	0	367	1689	1613
6	8	1	"Buffer"	"Normaliz_J15"	-50	368	65	-9
6	9	1	"Buffer"	"Normaliz_N15"	-50	369	74	-9
6	1	2	"msmE"	"78Lip_B15"	0	370	6133	6010
6	2	2	"MalX"	"22Lip_F15"	0	371	2896	2746
6	3	2	"prsA_ppmA"	"16Lip_B3"	0	372	2398	2290
6	4	2	"lmb"	"33Lip_F3"	0	373	2421	2312
6	5	2	"piaA"	"15Lip_J3"	0	374	3244	3162
6	6	2	"phtA"	"55Lip_N3"	0	375	3737	3656
6	7	2	"glnH"	"28Lip_B7"	0	376	1438	1355
6	8	2	"pstS"	"80Lip_F7"	0	377	917	842
6	9	2	"aliB"	"1Lip_J7"	0	378	881	807
6	1	3	"phtA"	"55Lip_N3"	0	379	6890	6773
6	2	3	"glnH"	"28Lip_B7"	0	380	2753	2645
6	3	3	"pstS"	"80Lip_F7"	0	381	1445	1352
6	4	3	"aliB"	"1Lip_J7"	0	382	1144	1054
6	5	3	"psaA"	"6Lip_N7"	0	383	2694	2612
6	6	3	"ABC_SBP"	"57Lip_B11"	0	384	2154	2076
6	7	3	"ABC_SBP"	"52Lip_F11"	0	385	1185	1104
6	8	3	"piuA"	"18Lip_J11"	0	386	2188	2112
6	9	3	"amiA"	"3Lip_N11"	0	387	831	756
6	1	4	"ABC_SBP"	"57Lip_B11"	0	388	4533	4424
6	2	4	"ABC_SBP"	"52Lip_F11"	0	389	2485	2364
6	3	4	"piuA"	"18Lip_J11"	0	390	4170	4070
6	4	4	"amiA"	"3Lip_N11"	0	391	1228	1129
6	5	4	"msmE"	"78Lip_B15"	0	392	3189	3098
6	6	4	"MalX"	"22Lip_F15"	0	393	1481	1397
6	7	4	"prsA_ppmA"	"16Lip_B3"	0	394	547	464
6	8	4	"lmb"	"33Lip_F3"	0	395	1330	1254
6	9	4	"piaA"	"15Lip_J3"	0	396	2193	2121
6	1	5	"MalX"	"22Lip_F15"	0	397	2343	2242
6	2	5	"prsA_ppmA"	"16Lip_B3"	0	398	1709	1594
6	3	5	"lmb"	"33Lip_F3"	0	399	3119	3015
6	4	5	"piaA"	"15Lip_J3"	0	400	3597	3494
6	5	5	"phtA"	"55Lip_N3"	0	401	4014	3924
6	6	5	"glnH"	"28Lip_B7"	0	402	1720	1631
6	7	5	"pstS"	"80Lip_F7"	0	403	743	658
6	8	5	"aliB"	"1Lip_J7"	0	404	508	440
6	9	5	"psaA"	"6Lip_N7"	0	405	1968	1899
6	1	6	"glnH"	"28Lip_B7"	0	406	2371	2279
6	2	6	"pstS"	"80Lip_F7"	0	407	1346	1257
6	3	6	"aliB"	"1Lip_J7"	0	408	1308	1221
6	4	6	"psaA"	"6Lip_N7"	0	409	3694	3598
6	5	6	"ABC_SBP"	"57Lip_B11"	0	410	3077	2983
6	6	6	"ABC_SBP"	"52Lip_F11"	0	411	1832	1737
6	7	6	"piuA"	"18Lip_J11"	0	412	2631	2550
6	8	6	"amiA"	"3Lip_N11"	-50	413	58	-8
6	9	6	"msmE"	"78Lip_B15"	0	414	711	647
6	1	7	"ABC_SBP"	"52Lip_F11"	0	415	1810	1724
6	2	7	"piuA"	"18Lip_J11"	0	416	3089	3004
6	3	7	"amiA"	"3Lip_N11"	0	417	1080	995
6	4	7	"msmE"	"78Lip_B15"	0	418	2334	2231
6	5	7	"MalX"	"22Lip_F15"	0	419	1761	1667
6	6	7	"prsA_ppmA"	"16Lip_B3"	0	420	1164	1076
6	7	7	"lmb"	"33Lip_F3"	0	421	996	915
6	8	7	"piaA"	"15Lip_J3"	0	422	1764	1700
6	9	7	"phtA"	"55Lip_N3"	0	423	1616	1553
6	1	8	"prsA_ppmA"	"16Lip_B3"	0	424	899	822
6	2	8	"lmb"	"33Lip_F3"	0	425	2181	2100
6	3	8	"piaA"	"15Lip_J3"	0	426	2372	2296
6	4	8	"phtA"	"55Lip_N3"	0	427	4030	3949
6	5	8	"glnH"	"28Lip_B7"	0	428	1414	1336
6	6	8	"pstS"	"80Lip_F7"	0	429	709	641
6	7	8	"aliB"	"1Lip_J7"	0	430	526	464
6	8	8	"psaA"	"6Lip_N7"	0	431	1248	1193
6	9	8	"ABC_SBP"	"57Lip_B11"	0	432	1024	971
7	1	1	"cbpF"	"74N_term_wCS_O7"	0	433	3848	3709
7	2	1	"spr0693"	"34N_term_C11"	0	434	6919	6767
7	3	1	"ezrA"	"75N_term_G11"	0	435	2384	2256
7	4	1	"pepXP"	"72N_term_K11"	0	436	2270	2135
7	5	1	"phtD"	"44N_term_O11"	0	437	2947	2817
7	6	1	"phpA"	"27N_term_C15"	0	438	9469	9284
7	7	1	"srtA"	"64N_term_wCS_G15"	0	439	4530	4360
7	8	1	"Buffer"	"Normaliz_K15"	-50	440	109	-9
7	9	1	"Buffer"	"Normaliz_O15"	-50	441	107	-6
7	1	2	"phpA"	"27N_term_C15"	0	442	8606	8463
7	2	2	"srtA"	"64N_term_wCS_G15"	0	443	3595	3112
7	3	2	"adcA"	"23Lip_C3"	0	444	1420	1212
7	4	2	"sp_2093"	"76N_term_G3"	0	445	2053	1866
7	5	2	"comB"	"54N_term_K3"	0	446	1091	877
7	6	2	"pspA"	"4N_term_O3"	0	447	3042	1330
7	7	2	"pbpX"	"41N_term_C7"	0	448	3121	1629
7	8	2	"pbpA"	"9N_term_G7"	0	449	1050	920
7	9	2	"spr0334"	"42Cyt_TMH_K7"	0	450	2792	2668
7	1	3	"pspA"	"4N_term_O3"	0	451	2610	2469
7	2	3	"pbpX"	"41N_term_C7"	0	452	3399	3056
7	3	3	"pbpA"	"9N_term_G7"	0	453	883	699
7	4	3	"spr0334"	"42Cyt_TMH_K7"	0	454	1842	1182
7	5	3	"cbpF"	"74N_term_wCS_O7"	0	455	3085	2470
7	6	3	"spr0693"	"34N_term_C11"	0	456	9407	6644
7	7	3	"ezrA"	"75N_term_G11"	0	457	2745	1410
7	8	3	"pepXP"	"72N_term_K11"	0	458	3911	3735
7	9	3	"phtD"	"44N_term_O11"	0	459	3501	3381
7	1	4	"spr0693"	"34N_term_C11"	0	460	10339	10181
7	2	4	"ezrA"	"75N_term_G11"	0	461	1918	1665
7	3	4	"pepXP"	"72N_term_K11"	0	462	1991	1821
7	4	4	"phtD"	"44N_term_O11"	0	463	1931	1371
7	5	4	"phpA"	"27N_term_C15"	0	464	6322	6196
7	6	4	"srtA"	"64N_term_wCS_G15"	0	465	2426	2274
7	7	4	"adcA"	"23Lip_C3"	0	466	1330	562
7	8	4	"sp_2093"	"76N_term_G3"	0	467	1101	970
7	9	4	"comB"	"54N_term_K3"	0	468	1367	1255
7	1	5	"srtA"	"64N_term_wCS_G15"	0	469	2297	2144
7	2	5	"adcA"	"23Lip_C3"	0	470	1805	1419
7	3	5	"sp_2093"	"76N_term_G3"	0	471	1391	1175
7	4	5	"comB"	"54N_term_K3"	0	472	1330	650
7	5	5	"pspA"	"4N_term_O3"	0	473	4023	3778
7	6	5	"pbpX"	"41N_term_C7"	0	474	2017	1358
7	7	5	"pbpA"	"9N_term_G7"	0	475	1288	34
7	8	5	"spr0334"	"42Cyt_TMH_K7"	0	476	1918	1267
7	9	5	"cbpF"	"74N_term_wCS_O7"	0	477	3891	3770
7	1	6	"pbpX"	"41N_term_C7"	0	478	2669	2503
7	2	6	"pbpA"	"9N_term_G7"	0	479	1105	741
7	3	6	"spr0334"	"42Cyt_TMH_K7"	0	480	2956	2280
7	4	6	"cbpF"	"74N_term_wCS_O7"	0	481	1551	-201
7	5	6	"spr0693"	"34N_term_C11"	0	482	9480	5532
7	6	6	"ezrA"	"75N_term_G11"	0	483	3045	1250
7	7	6	"pepXP"	"72N_term_K11"	0	484	2794	1400
7	8	6	"phtD"	"44N_term_O11"	0	485	2853	2511
7	9	6	"phpA"	"27N_term_C15"	0	486	7063	6932
7	1	7	"ezrA"	"75N_term_G11"	0	487	2990	2828
7	2	7	"pepXP"	"72N_term_K11"	0	488	3062	2838
7	3	7	"phtD"	"44N_term_O11"	0	489	3315	2989
7	4	7	"phpA"	"27N_term_C15"	0	490	11545	8641
7	5	7	"srtA"	"64N_term_wCS_G15"	0	491	5128	3440
7	6	7	"adcA"	"23Lip_C3"	0	492	2081	1149
7	7	7	"sp_2093"	"76N_term_G3"	0	493	1756	1420
7	8	7	"comB"	"54N_term_K3"	0	494	2113	1923
7	9	7	"pspA"	"4N_term_O3"	0	495	2273	2149
7	1	8	"adcA"	"23Lip_C3"	0	496	2167	2013
7	2	8	"sp_2093"	"76N_term_G3"	0	497	1997	1833
7	3	8	"comB"	"54N_term_K3"	0	498	1583	1431
7	4	8	"pspA"	"4N_term_O3"	0	499	5265	5103
7	5	8	"pbpX"	"41N_term_C7"	0	500	3940	3768
7	6	8	"pbpA"	"9N_term_G7"	0	501	1146	991
7	7	8	"spr0334"	"42Cyt_TMH_K7"	0	502	3246	3100
7	8	8	"cbpF"	"74N_term_wCS_O7"	0	503	1612	1468
7	9	8	"spr0693"	"34N_term_C11"	0	504	6025	5903
8	1	1	"pbp1b"	"47Cyt_TMH_P7"	0	505	4003	3902
8	2	1	"pcpA"	"62N_term_wCS_D11"	0	506	3549	3445
8	3	1	"sphtra"	"8N_term_H11"	-50	507	10491	10376
8	4	1	"cps4C"	"97Mult_L11"	-50	508	11274	11154
8	5	1	"rrgB"	"95Mult_P11"	-50	509	7290	7177
8	6	1	"TMP"	"96Mult_D15"	-50	510	3364	3242
8	7	1	"LambdaSa04"	"94Mult_H15"	-50	511	2936	2795
8	8	1	"Buffer"	"Normaliz_L15"	-50	512	1995	1850
8	9	1	"Buffer"	"Normaliz_P15"	-50	513	126	-7
8	1	2	"TMP"	"96Mult_D15"	0	514	2679	2545
8	2	2	"LambdaSa04"	"94Mult_H15"	-50	515	5468	4404
8	3	2	"potD"	"65N_term_D3"	-50	516	11309	6782
8	4	2	"pgdA"	"40N_term_H3"	-50	517	9241	686
8	5	2	"spr1370"	"38Cyt_TMH_L3"	-50	518	8053	6506
8	6	2	"spr1418"	"82N_term_P3"	-50	519	8141	6895
8	7	2	"stkP"	"67Cyt_TMH_D7"	-50	520	6706	6090
8	8	2	"spr1584"	"83N_term_H7"	0	521	5399	4974
8	9	2	"pbp2A"	"53N_term_L7"	0	522	3538	3368
8	1	3	"spr1418"	"82N_term_P3"	0	523	11448	11087
8	2	3	"stkP"	"67Cyt_TMH_D7"	-50	524	4755	3478
8	3	3	"spr1584"	"83N_term_H7"	-50	525	3800	3565
8	4	3	"pbp2A"	"53N_term_L7"	-50	526	3325	3104
8	5	3	"pbp1b"	"47Cyt_TMH_P7"	-50	527	3912	3221
8	6	3	"pcpA"	"62N_term_wCS_D11"	0	528	7531	5340
8	7	3	"sphtra"	"8N_term_H11"	-50	529	6596	4917
8	8	3	"cps4C"	"97Mult_L11"	-50	530	6359	4549
8	9	3	"rrgB"	"95Mult_P11"	-50	531	1996	1642
8	1	4	"pcpA"	"62N_term_wCS_D11"	0	532	3398	2923
8	2	4	"sphtra"	"8N_term_H11"	-50	533	1216	-140
8	3	4	"cps4C"	"97Mult_L11"	-50	534	6065	4622
8	4	4	"rrgB"	"95Mult_P11"	-50	535	1822	1397
8	5	4	"TMP"	"96Mult_D15"	-50	536	2621	1676
8	6	4	"LambdaSa04"	"94Mult_H15"	-50	537	3209	2520
8	7	4	"potD"	"65N_term_D3"	-50	538	6362	3526
8	8	4	"pgdA"	"40N_term_H3"	-50	539	6012	698
8	9	4	"spr1370"	"38Cyt_TMH_L3"	-50	540	5985	5641
8	1	5	"LambdaSa04"	"94Mult_H15"	-50	541	1036	858
8	2	5	"potD"	"65N_term_D3"	-50	542	11150	1164
8	3	5	"pgdA"	"40N_term_H3"	-50	543	8689	946
8	4	5	"spr1370"	"38Cyt_TMH_L3"	-50	544	5485	4231
8	5	5	"spr1418"	"82N_term_P3"	0	545	6340	4993
8	6	5	"stkP"	"67Cyt_TMH_D7"	-50	546	4780	3431
8	7	5	"spr1584"	"83N_term_H7"	-50	547	3878	2841
8	8	5	"pbp2A"	"53N_term_L7"	-50	548	2971	2206
8	9	5	"pbp1b"	"47Cyt_TMH_P7"	-50	549	1675	1397
8	1	6	"stkP"	"67Cyt_TMH_D7"	-50	550	9757	9413
8	2	6	"spr1584"	"83N_term_H7"	-50	551	9354	1442
8	3	6	"pbp2A"	"53N_term_L7"	-50	552	7598	4049
8	4	6	"pbp1b"	"47Cyt_TMH_P7"	-50	553	5508	4764
8	5	6	"pcpA"	"62N_term_wCS_D11"	-50	554	6148	5454
8	6	6	"sphtra"	"8N_term_H11"	-50	555	5785	4189
8	7	6	"cps4C"	"97Mult_L11"	-50	556	4999	2021
8	8	6	"rrgB"	"95Mult_P11"	-50	557	4473	3591
8	9	6	"TMP"	"96Mult_D15"	-50	558	1364	1047
8	1	7	"sphtra"	"8N_term_H11"	-50	559	12179	11855
8	2	7	"cps4C"	"97Mult_L11"	-50	560	9422	1769
8	3	7	"rrgB"	"95Mult_P11"	-50	561	3032	1855
8	4	7	"TMP"	"96Mult_D15"	-50	562	1740	1417
8	5	7	"LambdaSa04"	"94Mult_H15"	-50	563	2215	1725
8	6	7	"potD"	"65N_term_D3"	-50	564	5065	2092
8	7	7	"pgdA"	"40N_term_H3"	-50	565	4728	395
8	8	7	"spr1370"	"38Cyt_TMH_L3"	-50	566	4555	4074
8	9	7	"spr1418"	"82N_term_P3"	-50	567	3264	3067
8	1	8	"potD"	"65N_term_D3"	-50	568	11540	11377
8	2	8	"pgdA"	"40N_term_H3"	-50	569	8432	3112
8	3	8	"spr1370"	"38Cyt_TMH_L3"	-50	570	4987	4812
8	4	8	"spr1418"	"82N_term_P3"	0	571	5068	4974
8	5	8	"stkP"	"67Cyt_TMH_D7"	0	572	3490	3396
8	6	8	"spr1584"	"83N_term_H7"	0	573	2526	2408
8	7	8	"pbp2A"	"53N_term_L7"	0	574	1480	1372
8	8	8	"pbp1b"	"47Cyt_TMH_P7"	0	575	764	698
8	9	8	"pcpA"	"62N_term_wCS_D11"	0	576	717	646
