# Supplementary material for: Data in support of proteomic analysis of pneumococcal pediatric clinical isolates to construct a protein array
Source: Data Brief. 2016 Feb 5;6:917–22. doi: 10.1016/j.dib.2016.01.057 (PMC4758182; doi:10.1016/j.dib.2016.01.057)
Supplement: Supplementary file 4 — Supplementary material [file mmc4.zip › Protein array raw data/IgG/P1_S36_IgG-Cy3.txt]

ATF	1.0
31	9    
"Type=GenePix Export 3"
"DateTime=2013/12/20 10:45:59"
"Settings=C:\Documents and Settings\Usuario\Escritorio\Datos Usuarios\Alfonso\Escaneado 20-12-13\Suero 36_verde\S36_IgG-Cy3.gps"
"GalFile=C:\Documents and Settings\Usuario\Escritorio\Datos Usuarios\Alfonso\Gals\Gal_Alfonso.2.gal"
"PixelSize=5"
"Wavelengths=635	532"
"ImageFiles=C:\Documents and Settings\Usuario\Escritorio\Datos Usuarios\Alfonso\Escaneado 20-12-13\Suero 36_verde\S36_IgG-Cy3.tif 2	C:\Documents and Settings\Usuario\Escritorio\Datos Usuarios\Alfonso\Escaneado 20-12-13\Suero 36_verde\S36_IgG-Cy3.tif 3"
"NormalizationMethod=None"
"NormalizationFactors=1	1"
"JpegImage="
"StdDev=Type 1"
"RatioFormulations=W1/W2 (635/532)"
"Barcode="
"BackgroundSubtraction=LocalFeature"
"ImageOrigin=2800, 1080"
"JpegOrigin=3365, 1810"
"Creator=GenePix Pro 4.1.1.4"
"Scanner=GenePix 4000B [92870]"
"FocusPosition=0"
"Temperature=26.24"
"LinesAveraged=1"
"Comment="
"PMTGain=560	400"
"ScanPower=100	100"
"LaserPower=1.7	3.42"
"LaserOnTime=41400	41872"
"Filters=	"
"ScanRegion=560,216,3936,1792"
"Supplier=BioRobotics"
"ArrayerSoftwareName=TAS Application Suite (MicroGrid II)"
"ArrayerSoftwareVersion=2.2.2.5"
"Block"	"Column"	"Row"	"Name"	"ID"	"Flags"	"Index"	"F532 Median"	"F532 Median - B532"
1	1	1	"ABC_N/P"	"90Mult_M8"	0	1	451	345
1	2	1	"spr1221"	"99Mult_A12"	0	2	799	688
1	3	1	"spr1403"	"91Mult_E12"	0	3	849	727
1	4	1	"spr1496"	"92Mult_I12"	0	4	414	288
1	5	1	"ABC_NP"	"100Mult_M12"	0	5	1430	1317
1	6	1	"SP_0462"	"77CellW_A16"	0	6	1080	970
1	7	1	"SP_0464"	"81CellW_E16"	0	7	710	606
1	8	1	"Buffer"	"Normaliz_I16"	0	8	102	4
1	9	1	"Buffer"	"Normaliz_M16"	0	9	96	2
1	1	2	"SP_0462"	"77CellW_A16"	0	10	1168	1054
1	2	2	"SP_0464"	"81CellW_E16"	0	11	682	548
1	3	2	"fstH"	"84Mult_A4"	0	12	1239	1092
1	4	2	"comA"	"85Mult_E4"	0	13	620	472
1	5	2	"zmpB"	"86Mult_I4"	0	14	405	259
1	6	2	"spr0601"	"98Mult_M4"	0	15	594	438
1	7	2	"celB"	"87Mult_A8"	0	16	294	164
1	8	2	"iga"	"88Mult_E8"	0	17	1508	1388
1	9	2	"glnP"	"89Mult_I8"	0	18	312	203
1	1	3	"spr0601"	"98Mult_M4"	0	19	743	627
1	2	3	"celB"	"87Mult_A8"	0	20	325	203
1	3	3	"iga"	"88Mult_E8"	0	21	1106	963
1	4	3	"glnP"	"89Mult_I8"	0	22	345	177
1	5	3	"ABC_N/P"	"90Mult_M8"	0	23	341	211
1	6	3	"spr1221"	"99Mult_A12"	0	24	574	428
1	7	3	"spr1403"	"91Mult_E12"	0	25	600	437
1	8	3	"spr1496"	"92Mult_I12"	0	26	358	226
1	9	3	"ABC_NP"	"100Mult_M12"	0	27	1470	1352
1	1	4	"spr1221"	"99Mult_A12"	0	28	676	557
1	2	4	"spr1403"	"91Mult_E12"	0	29	627	486
1	3	4	"spr1496"	"92Mult_I12"	0	30	361	224
1	4	4	"ABC_NP"	"100Mult_M12"	-50	31	954	599
1	5	4	"SP_0462"	"77CellW_A16"	0	32	798	668
1	6	4	"SP_0464"	"81CellW_E16"	0	33	560	412
1	7	4	"fstH"	"84Mult_A4"	0	34	1095	869
1	8	4	"comA"	"85Mult_E4"	0	35	531	406
1	9	4	"zmpB"	"86Mult_I4"	0	36	458	346
1	1	5	"SP_0464"	"81CellW_E16"	0	37	573	435
1	2	5	"fstH"	"84Mult_A4"	0	38	1244	536
1	3	5	"comA"	"85Mult_E4"	0	39	531	401
1	4	5	"zmpB"	"86Mult_I4"	0	40	360	223
1	5	5	"spr0601"	"98Mult_M4"	0	41	538	356
1	6	5	"celB"	"87Mult_A8"	0	42	266	75
1	7	5	"iga"	"88Mult_E8"	0	43	890	667
1	8	5	"glnP"	"89Mult_I8"	0	44	459	246
1	9	5	"ABC_N/P"	"90Mult_M8"	0	45	354	240
1	1	6	"celB"	"87Mult_A8"	0	46	308	178
1	2	6	"iga"	"88Mult_E8"	0	47	1152	943
1	3	6	"glnP"	"89Mult_I8"	0	48	225	95
1	4	6	"ABC_N/P"	"90Mult_M8"	0	49	334	208
1	5	6	"spr1221"	"99Mult_A12"	0	50	476	270
1	6	6	"spr1403"	"91Mult_E12"	0	51	495	202
1	7	6	"spr1496"	"92Mult_I12"	0	52	300	133
1	8	6	"ABC_NP"	"100Mult_M12"	0	53	872	713
1	9	6	"SP_0462"	"77CellW_A16"	0	54	970	854
1	1	7	"spr1403"	"91Mult_E12"	0	55	716	595
1	2	7	"spr1496"	"92Mult_I12"	0	56	334	203
1	3	7	"ABC_NP"	"100Mult_M12"	0	57	1060	923
1	4	7	"SP_0462"	"77CellW_A16"	0	58	793	648
1	5	7	"SP_0464"	"81CellW_E16"	0	59	462	232
1	6	7	"fstH"	"84Mult_A4"	0	60	988	749
1	7	7	"comA"	"85Mult_E4"	0	61	493	355
1	8	7	"zmpB"	"86Mult_I4"	0	62	333	204
1	9	7	"spr0601"	"98Mult_M4"	0	63	537	424
1	1	8	"fstH"	"84Mult_A4"	0	64	1709	1584
1	2	8	"comA"	"85Mult_E4"	0	65	583	466
1	3	8	"zmpB"	"86Mult_I4"	0	66	392	269
1	4	8	"spr0601"	"98Mult_M4"	0	67	612	485
1	5	8	"celB"	"87Mult_A8"	0	68	246	123
1	6	8	"iga"	"88Mult_E8"	0	69	968	837
1	7	8	"glnP"	"89Mult_I8"	0	70	221	97
1	8	8	"ABC_N/P"	"90Mult_M8"	0	71	349	235
1	9	8	"spr1221"	"99Mult_A12"	0	72	650	543
2	1	1	"lytB"	"31CellW_N8"	0	73	2085	1964
2	2	1	"prtA"	"20CellW_B12"	0	74	18665	18545
2	3	1	"bgaA"	"43CellW_F12"	0	75	2415	2293
2	4	1	"nanA"	"46CellW_J12"	0	76	2500	2373
2	5	1	"spr1652/pfbA"	"25CellW_N12"	0	77	1862	1741
2	6	1	"nisP"	"39CellW_B16"	0	78	1686	1573
2	7	1	"spr1906"	"73CellW_F16"	0	79	857	751
2	8	1	"Buffer"	"Normaliz_J16"	-50	80	108	6
2	9	1	"Buffer"	"Normaliz_N16"	-50	81	98	10
2	1	2	"nisP"	"39CellW_B16"	0	82	2355	2232
2	2	2	"spr1906"	"73CellW_F16"	0	83	898	770
2	3	2	"psrP"	"71CellW_B4"	0	84	920	797
2	4	2	"pblB_nt"	"48CellW_F4"	0	85	673	548
2	5	2	"pblB_ct"	"49CellW_J4"	0	86	2230	2101
2	6	2	"spr0075/pfbB"	"24CellW_N4"	0	87	3334	3208
2	7	2	"pulA"	"19CellW_B8"	0	88	2467	2345
2	8	2	"hysA"	"51CellW_F8"	0	89	4515	4390
2	9	2	"spr0328"	"26CellW_J8"	0	90	2483	2378
2	1	3	"spr0075/pfbB"	"24CellW_N4"	0	91	3728	3615
2	2	3	"pulA"	"19CellW_B8"	0	92	2124	2001
2	3	3	"hysA"	"51CellW_F8"	0	93	4487	4369
2	4	3	"spr0328"	"26CellW_J8"	0	94	2438	2319
2	5	3	"lytB"	"31CellW_N8"	0	95	1212	1081
2	6	3	"prtA"	"20CellW_B12"	0	96	17528	17401
2	7	3	"bgaA"	"43CellW_F12"	0	97	2259	2134
2	8	3	"nanA"	"46CellW_J12"	0	98	2215	2087
2	9	3	"spr1652/pfbA"	"25CellW_N12"	0	99	1559	1454
2	1	4	"prtA"	"20CellW_B12"	0	100	20368	20267
2	2	4	"bgaA"	"43CellW_F12"	0	101	2020	1915
2	3	4	"nanA"	"46CellW_J12"	0	102	1924	1819
2	4	4	"spr1652/pfbA"	"25CellW_N12"	0	103	1361	1252
2	5	4	"nisP"	"39CellW_B16"	0	104	1174	1061
2	6	4	"spr1906"	"73CellW_F16"	0	105	669	551
2	7	4	"psrP"	"71CellW_B4"	0	106	822	700
2	8	4	"pblB_nt"	"48CellW_F4"	0	107	636	515
2	9	4	"pblB_ct"	"49CellW_J4"	0	108	2141	2035
2	1	5	"spr1906"	"73CellW_F16"	0	109	796	698
2	2	5	"psrP"	"71CellW_B4"	0	110	827	721
2	3	5	"pblB_nt"	"48CellW_F4"	0	111	597	488
2	4	5	"pblB_ct"	"49CellW_J4"	0	112	1867	1755
2	5	5	"spr0075/pfbB"	"24CellW_N4"	0	113	2745	2633
2	6	5	"pulA"	"19CellW_B8"	0	114	1786	1668
2	7	5	"hysA"	"51CellW_F8"	0	115	4103	3981
2	8	5	"spr0328"	"26CellW_J8"	0	116	2711	2591
2	9	5	"lytB"	"31CellW_N8"	0	117	1721	1611
2	1	6	"pulA"	"19CellW_B8"	0	118	2175	2070
2	2	6	"hysA"	"51CellW_F8"	0	119	3735	3615
2	3	6	"spr0328"	"26CellW_J8"	0	120	2340	2218
2	4	6	"lytB"	"31CellW_N8"	0	121	1027	905
2	5	6	"prtA"	"20CellW_B12"	0	122	20612	20483
2	6	6	"bgaA"	"43CellW_F12"	0	123	1845	1716
2	7	6	"nanA"	"46CellW_J12"	0	124	1840	1712
2	8	6	"spr1652/pfbA"	"25CellW_N12"	0	125	1557	1433
2	9	6	"nisP"	"39CellW_B16"	0	126	1754	1639
2	1	7	"bgaA"	"43CellW_F12"	0	127	2191	2081
2	2	7	"nanA"	"46CellW_J12"	0	128	3836	3719
2	3	7	"spr1652/pfbA"	"25CellW_N12"	0	129	1454	1335
2	4	7	"nisP"	"39CellW_B16"	0	130	1160	1037
2	5	7	"spr1906"	"73CellW_F16"	0	131	682	542
2	6	7	"psrP"	"71CellW_B4"	0	132	2676	2537
2	7	7	"pblB_nt"	"48CellW_F4"	0	133	583	448
2	8	7	"pblB_ct"	"49CellW_J4"	0	134	2088	1959
2	9	7	"spr0075/pfbB"	"24CellW_N4"	0	135	3770	3650
2	1	8	"psrP"	"71CellW_B4"	0	136	977	862
2	2	8	"pblB_nt"	"48CellW_F4"	0	137	709	594
2	3	8	"pblB_ct"	"49CellW_J4"	0	138	2150	2035
2	4	8	"spr0075/pfbB"	"24CellW_N4"	0	139	3090	2970
2	5	8	"pulA"	"19CellW_B8"	0	140	2343	2216
2	6	8	"hysA"	"51CellW_F8"	0	141	3242	3108
2	7	8	"spr0328"	"26CellW_J8"	0	142	2419	2296
2	8	8	"lytB"	"31CellW_N8"	0	143	1318	1187
2	9	8	"prtA"	"20CellW_B12"	0	144	22063	21936
3	1	1	"nanB"	"58Secret_O8"	0	145	3100	3026
3	2	1	"spr1875"	"7Secret_C12"	0	146	3366	3289
3	3	1	"galU"	"21Secret_G12"	0	147	2411	2332
3	4	1	"cbpA"	"5Secret_K12"	0	148	22054	21978
3	5	1	"gsp_781"	"2Secret_O12"	0	149	12977	12903
3	6	1	"Control_1"	"C16"	0	150	225	153
3	7	1	"Control_2"	"G16"	0	151	101	32
3	8	1	"Buffer"	"Normaliz_K16"	-50	152	69	0
3	9	1	"Buffer"	"Normaliz_O16"	-50	153	75	2
3	1	2	"Control_1"	"C16"	0	154	237	169
3	2	2	"Control_2"	"G16"	-50	155	83	10
3	3	2	"bloodAB"	"59Secret_C4"	0	156	1504	1429
3	4	2	"strH"	"32Secret_G4"	0	157	920	845
3	5	2	"lysM"	"50Secret_K4"	0	158	1817	1742
3	6	2	"lytB"	"63Secret_O4"	0	159	1198	1125
3	7	2	"phtE"	"45Secret_C8"	0	160	1831	1757
3	8	2	"spr0931"	"36Secret_G8"	0	161	1229	1156
3	9	2	"lytC"	"56Secret_K8"	0	162	4040	3965
3	1	3	"lytB"	"63Secret_O4"	0	163	1191	1119
3	2	3	"phtE"	"45Secret_C8"	0	164	1694	1621
3	3	3	"spr0931"	"36Secret_G8"	0	165	1003	929
3	4	3	"lytC"	"56Secret_K8"	0	166	3749	3673
3	5	3	"nanB"	"58Secret_O8"	0	167	2517	2442
3	6	3	"spr1875"	"7Secret_C12"	0	168	2906	2831
3	7	3	"galU"	"21Secret_G12"	0	169	1948	1873
3	8	3	"cbpA"	"5Secret_K12"	0	170	23239	23162
3	9	3	"gsp_781"	"2Secret_O12"	0	171	13604	13526
3	1	4	"spr1875"	"7Secret_C12"	0	172	3234	3159
3	2	4	"galU"	"21Secret_G12"	0	173	2016	1941
3	3	4	"cbpA"	"5Secret_K12"	0	174	21644	21566
3	4	4	"gsp_781"	"2Secret_O12"	0	175	12222	12142
3	5	4	"Control_1"	"C16"	0	176	284	208
3	6	4	"Control_2"	"G16"	0	177	119	43
3	7	4	"bloodAB"	"59Secret_C4"	0	178	1301	1225
3	8	4	"strH"	"32Secret_G4"	0	179	845	769
3	9	4	"lysM"	"50Secret_K4"	0	180	1820	1746
3	1	5	"Control_2"	"G16"	0	181	125	50
3	2	5	"bloodAB"	"59Secret_C4"	0	182	1378	1302
3	3	5	"strH"	"32Secret_G4"	0	183	866	788
3	4	5	"lysM"	"50Secret_K4"	0	184	1644	1564
3	5	5	"lytB"	"63Secret_O4"	0	185	956	879
3	6	5	"phtE"	"45Secret_C8"	0	186	1719	1642
3	7	5	"spr0931"	"36Secret_G8"	0	187	892	812
3	8	5	"lytC"	"56Secret_K8"	0	188	3832	3751
3	9	5	"nanB"	"58Secret_O8"	0	189	2693	2620
3	1	6	"phtE"	"45Secret_C8"	0	190	1774	1696
3	2	6	"spr0931"	"36Secret_G8"	0	191	953	870
3	3	6	"lytC"	"56Secret_K8"	0	192	3932	3850
3	4	6	"nanB"	"58Secret_O8"	0	193	2626	2544
3	5	6	"spr1875"	"7Secret_C12"	0	194	2721	2643
3	6	6	"galU"	"21Secret_G12"	0	195	1720	1642
3	7	6	"cbpA"	"5Secret_K12"	0	196	22338	22255
3	8	6	"gsp_781"	"2Secret_O12"	0	197	12917	12835
3	9	6	"Control_1"	"C16"	0	198	302	228
3	1	7	"galU"	"21Secret_G12"	0	199	1991	1907
3	2	7	"cbpA"	"5Secret_K12"	0	200	23298	23204
3	3	7	"gsp_781"	"2Secret_O12"	0	201	13297	13209
3	4	7	"Control_1"	"C16"	0	202	351	268
3	5	7	"Control_2"	"G16"	-50	203	91	12
3	6	7	"bloodAB"	"59Secret_C4"	0	204	1398	1320
3	7	7	"strH"	"32Secret_G4"	0	205	922	840
3	8	7	"lysM"	"50Secret_K4"	0	206	1781	1702
3	9	7	"lytB"	"63Secret_O4"	0	207	986	913
3	1	8	"bloodAB"	"59Secret_C4"	0	208	1582	1502
3	2	8	"strH"	"32Secret_G4"	0	209	949	866
3	3	8	"lysM"	"50Secret_K4"	0	210	1832	1751
3	4	8	"lytB"	"63Secret_O4"	0	211	927	851
3	5	8	"phtE"	"45Secret_C8"	0	212	1806	1732
3	6	8	"spr0931"	"36Secret_G8"	0	213	984	909
3	7	8	"lytC"	"56Secret_K8"	0	214	4206	4130
3	8	8	"nanB"	"58Secret_O8"	0	215	2701	2625
3	9	8	"spr1875"	"7Secret_C12"	0	216	3071	2993
4	1	1	"Control_10"	"P8"	-50	217	126	-5
4	2	1	"Control_11"	"D12"	-50	218	101	-2
4	3	1	"Control_12"	"H12"	-50	219	94	-1
4	4	1	"Buffer"	"Normaliz_L12"	-50	220	102	2
4	5	1	"Buffer"	"Normaliz_P12"	-50	221	130	11
4	6	1	"Control+"	"Rango0.2_D16"	0	222	17774	17619
4	7	1	"Control+"	"Rango0.1_H16"	-50	223	186	65
4	8	1	"Buffer"	"Normaliz_L16"	-50	224	114	7
4	9	1	"Buffer"	"Normaliz_P16"	-50	225	91	-3
4	1	2	"Control+"	"Rango0.2_D16"	0	226	19177	18991
4	2	2	"Control+"	"Rango0.1_H16"	-50	227	216	98
4	3	2	"Control_3"	"D4"	-50	228	94	-3
4	4	2	"Control_4"	"H4"	-50	229	101	0
4	5	2	"Control_5"	"L4"	-50	230	108	-5
4	6	2	"Control_6"	"P4"	-50	231	122	-8
4	7	2	"Control_7"	"D8"	-50	232	110	-6
4	8	2	"Control_8"	"H8"	-50	233	103	-3
4	9	2	"Control_9"	"L8"	-50	234	93	-3
4	1	3	"Control_6"	"P4"	-50	235	119	-2
4	2	3	"Control_7"	"D8"	-50	236	100	-4
4	3	3	"Control_8"	"H8"	0	237	97	1
4	4	3	"Control_9"	"L8"	-50	238	100	-3
4	5	3	"Control_10"	"P8"	-50	239	118	3
4	6	3	"Control_11"	"D12"	-50	240	103	-9
4	7	3	"Control_12"	"H12"	-50	241	96	-1
4	8	3	"Buffer"	"Normaliz_L12"	-50	242	98	4
4	9	3	"Buffer"	"Normaliz_P12"	-50	243	86	-5
4	1	4	"Control_11"	"D12"	-50	244	109	-3
4	2	4	"Control_12"	"H12"	-50	245	100	-4
4	3	4	"Buffer"	"Normaliz_L12"	0	246	115	15
4	4	4	"Buffer"	"Normaliz_P12"	-50	247	112	3
4	5	4	"Control+"	"Rango0.2_D16"	0	248	18195	18054
4	6	4	"Control+"	"Rango0.1_H16"	0	249	653	509
4	7	4	"Control_3"	"D4"	-50	250	83	-13
4	8	4	"Control_4"	"H4"	-50	251	89	3
4	9	4	"Control_5"	"L4"	-50	252	85	-5
4	1	5	"Control+"	"Rango0.1_H16"	0	253	16158	16019
4	2	5	"Control_3"	"D4"	-50	254	104	-12
4	3	5	"Control_4"	"H4"	-50	255	100	-1
4	4	5	"Control_5"	"L4"	-50	256	104	-3
4	5	5	"Control_6"	"P4"	-50	257	120	1
4	6	5	"Control_7"	"D8"	-50	258	99	-4
4	7	5	"Control_8"	"H8"	-50	259	79	-5
4	8	5	"Control_9"	"L8"	-50	260	101	9
4	9	5	"Control_10"	"P8"	0	261	154	43
4	1	6	"Control_7"	"D8"	-50	262	109	5
4	2	6	"Control_8"	"H8"	-50	263	101	-4
4	3	6	"Control_9"	"L8"	-50	264	103	-4
4	4	6	"Control_10"	"P8"	-50	265	121	0
4	5	6	"Control_11"	"D12"	-50	266	107	0
4	6	6	"Control_12"	"H12"	-50	267	95	3
4	7	6	"Buffer"	"Normaliz_L12"	-50	268	87	2
4	8	6	"Buffer"	"Normaliz_P12"	-50	269	96	0
4	9	6	"Control+"	"Rango0.2_D16"	0	270	8956	8837
4	1	7	"Control_12"	"H12"	-50	271	87	0
4	2	7	"Buffer"	"Normaliz_L12"	-50	272	95	1
4	3	7	"Buffer"	"Normaliz_P12"	-50	273	120	1
4	4	7	"Control+"	"Rango0.2_D16"	0	274	18855	18687
4	5	7	"Control+"	"Rango0.1_H16"	0	275	204	85
4	6	7	"Control_3"	"D4"	-50	276	87	-4
4	7	7	"Control_4"	"H4"	-50	277	88	0
4	8	7	"Control_5"	"L4"	-50	278	90	-1
4	9	7	"Control_6"	"P4"	-50	279	101	0
4	1	8	"Control_3"	"D4"	-50	280	80	-2
4	2	8	"Control_4"	"H4"	0	281	84	0
4	3	8	"Control_5"	"L4"	-50	282	96	5
4	4	8	"Control_6"	"P4"	-50	283	118	14
4	5	8	"Control_7"	"D8"	-50	284	97	2
4	6	8	"Control_8"	"H8"	-50	285	86	1
4	7	8	"Control_9"	"L8"	-50	286	80	-3
4	8	8	"Control_10"	"P8"	-50	287	83	0
4	9	8	"Control_11"	"D12"	-50	288	86	0
5	1	1	"GADPH"	"68Cyt_M7"	0	289	2580	2454
5	2	1	"abc_sbp_2"	"30Lip_A11"	0	290	2243	2109
5	3	1	"abc_sbp"	"29Lip_E11"	0	291	1091	953
5	4	1	"spr0174"	"79Lip_I11"	0	292	890	750
5	5	1	"aliA"	"10Lip_M11"	0	293	1077	937
5	6	1	"slrA"	"17Lip_A15"	0	294	1514	1365
5	7	1	"spr0747"	"37Lip_E15"	0	295	1746	1597
5	8	1	"Buffer"	"Normaliz_I15"	-50	296	177	41
5	9	1	"Buffer"	"Normaliz_M15"	-50	297	149	20
5	1	2	"slrA"	"17Lip_A15"	0	298	1475	1341
5	2	2	"spr0747"	"37Lip_E15"	0	299	1681	1517
5	3	2	"spxB"	"13Cyt_A3"	0	300	2041	1879
5	4	2	"clpP"	"66Cyt_E3"	0	301	2260	2096
5	5	2	"pavA"	"69Cyt_I3"	0	302	1412	1254
5	6	2	"eno"	"14Cyt_M3"	0	303	4222	4069
5	7	2	"PppA"	"70Cyt_A7"	0	304	1538	1387
5	8	2	"ply"	"11Cyt_E7"	0	305	11238	11095
5	9	2	"lytA"	"12Cyt_I7"	0	306	10374	10240
5	1	3	"eno"	"14Cyt_M3"	0	307	4318	4175
5	2	3	"PppA"	"70Cyt_A7"	0	308	1634	1453
5	3	3	"ply"	"11Cyt_E7"	0	309	11410	11235
5	4	3	"lytA"	"12Cyt_I7"	0	310	10189	10014
5	5	3	"GADPH"	"68Cyt_M7"	0	311	2246	2083
5	6	3	"abc_sbp_2"	"30Lip_A11"	0	312	1797	1643
5	7	3	"abc_sbp"	"29Lip_E11"	0	313	857	701
5	8	3	"spr0174"	"79Lip_I11"	0	314	834	684
5	9	3	"aliA"	"10Lip_M11"	0	315	1016	887
5	1	4	"abc_sbp_2"	"30Lip_A11"	0	316	2188	2017
5	2	4	"abc_sbp"	"29Lip_E11"	0	317	940	718
5	3	4	"spr0174"	"79Lip_I11"	0	318	884	652
5	4	4	"aliA"	"10Lip_M11"	0	319	1021	817
5	5	4	"slrA"	"17Lip_A15"	0	320	1356	1172
5	6	4	"spr0747"	"37Lip_E15"	0	321	1559	1390
5	7	4	"spxB"	"13Cyt_A3"	0	322	1992	1823
5	8	4	"clpP"	"66Cyt_E3"	0	323	2331	2168
5	9	4	"pavA"	"69Cyt_I3"	0	324	1512	1374
5	1	5	"spr0747"	"37Lip_E15"	0	325	1785	1587
5	2	5	"spxB"	"13Cyt_A3"	0	326	2450	2192
5	3	5	"clpP"	"66Cyt_E3"	0	327	2646	2386
5	4	5	"pavA"	"69Cyt_I3"	0	328	1517	1287
5	5	5	"eno"	"14Cyt_M3"	0	329	4841	4635
5	6	5	"PppA"	"70Cyt_A7"	0	330	1607	1420
5	7	5	"ply"	"11Cyt_E7"	0	331	11911	11730
5	8	5	"lytA"	"12Cyt_I7"	0	332	10666	10485
5	9	5	"GADPH"	"68Cyt_M7"	0	333	2432	2290
5	1	6	"PppA"	"70Cyt_A7"	0	334	2119	1937
5	2	6	"ply"	"11Cyt_E7"	-50	335	2019	1786
5	3	6	"lytA"	"12Cyt_I7"	0	336	4787	4517
5	4	6	"GADPH"	"68Cyt_M7"	0	337	2422	2176
5	5	6	"abc_sbp_2"	"30Lip_A11"	0	338	1973	1753
5	6	6	"abc_sbp"	"29Lip_E11"	0	339	904	709
5	7	6	"spr0174"	"79Lip_I11"	0	340	857	666
5	8	6	"aliA"	"10Lip_M11"	0	341	1036	846
5	9	6	"slrA"	"17Lip_A15"	0	342	1610	1458
5	1	7	"abc_sbp"	"29Lip_E11"	0	343	1223	1048
5	2	7	"spr0174"	"79Lip_I11"	-50	344	492	263
5	3	7	"aliA"	"10Lip_M11"	0	345	1099	854
5	4	7	"slrA"	"17Lip_A15"	0	346	1660	1400
5	5	7	"spr0747"	"37Lip_E15"	0	347	1842	1603
5	6	7	"spxB"	"13Cyt_A3"	0	348	2294	2086
5	7	7	"clpP"	"66Cyt_E3"	0	349	2510	2318
5	8	7	"pavA"	"69Cyt_I3"	0	350	1597	1410
5	9	7	"eno"	"14Cyt_M3"	0	351	4839	4675
5	1	8	"spxB"	"13Cyt_A3"	0	352	2833	2702
5	2	8	"clpP"	"66Cyt_E3"	0	353	2832	2666
5	3	8	"pavA"	"69Cyt_I3"	0	354	1676	1523
5	4	8	"eno"	"14Cyt_M3"	0	355	4658	4510
5	5	8	"PppA"	"70Cyt_A7"	0	356	1879	1727
5	6	8	"ply"	"11Cyt_E7"	0	357	10640	10482
5	7	8	"lytA"	"12Cyt_I7"	0	358	9942	9793
5	8	8	"GADPH"	"68Cyt_M7"	0	359	2546	2366
5	9	8	"abc_sbp_2"	"30Lip_A11"	0	360	2668	2501
6	1	1	"psaA"	"6Lip_N7"	0	361	1955	1840
6	2	1	"ABC_SBP"	"57Lip_B11"	0	362	4876	4760
6	3	1	"ABC_SBP"	"52Lip_F11"	0	363	1434	1302
6	4	1	"piuA"	"18Lip_J11"	0	364	2783	2645
6	5	1	"amiA"	"3Lip_N11"	0	365	1141	1011
6	6	1	"msmE"	"78Lip_B15"	0	366	1445	1321
6	7	1	"MalX"	"22Lip_F15"	0	367	2119	2002
6	8	1	"Buffer"	"Normaliz_J15"	0	368	121	11
6	9	1	"Buffer"	"Normaliz_N15"	0	369	111	0
6	1	2	"msmE"	"78Lip_B15"	0	370	1397	1279
6	2	2	"MalX"	"22Lip_F15"	0	371	1914	1785
6	3	2	"prsA_ppmA"	"16Lip_B3"	0	372	1907	1782
6	4	2	"lmb"	"33Lip_F3"	0	373	1777	1636
6	5	2	"piaA"	"15Lip_J3"	0	374	6493	6355
6	6	2	"phtA"	"55Lip_N3"	0	375	13311	13050
6	7	2	"glnH"	"28Lip_B7"	0	376	2192	2010
6	8	2	"pstS"	"80Lip_F7"	0	377	1733	1582
6	9	2	"aliB"	"1Lip_J7"	0	378	2005	1883
6	1	3	"phtA"	"55Lip_N3"	0	379	12935	12804
6	2	3	"glnH"	"28Lip_B7"	0	380	1935	1764
6	3	3	"pstS"	"80Lip_F7"	0	381	1425	1296
6	4	3	"aliB"	"1Lip_J7"	0	382	1631	1483
6	5	3	"psaA"	"6Lip_N7"	0	383	1878	1722
6	6	3	"ABC_SBP"	"57Lip_B11"	0	384	4020	3852
6	7	3	"ABC_SBP"	"52Lip_F11"	0	385	1375	1131
6	8	3	"piuA"	"18Lip_J11"	0	386	3037	2847
6	9	3	"amiA"	"3Lip_N11"	0	387	1421	1275
6	1	4	"ABC_SBP"	"57Lip_B11"	0	388	4564	4430
6	2	4	"ABC_SBP"	"52Lip_F11"	0	389	1160	963
6	3	4	"piuA"	"18Lip_J11"	0	390	2682	2522
6	4	4	"amiA"	"3Lip_N11"	0	391	1030	875
6	5	4	"msmE"	"78Lip_B15"	0	392	1266	1095
6	6	4	"MalX"	"22Lip_F15"	0	393	1825	1656
6	7	4	"prsA_ppmA"	"16Lip_B3"	0	394	2407	2172
6	8	4	"lmb"	"33Lip_F3"	0	395	2543	2310
6	9	4	"piaA"	"15Lip_J3"	0	396	7065	6921
6	1	5	"MalX"	"22Lip_F15"	0	397	1952	1823
6	2	5	"prsA_ppmA"	"16Lip_B3"	0	398	1960	1798
6	3	5	"lmb"	"33Lip_F3"	0	399	1838	1696
6	4	5	"piaA"	"15Lip_J3"	0	400	6577	6432
6	5	5	"phtA"	"55Lip_N3"	0	401	12154	11972
6	6	5	"glnH"	"28Lip_B7"	0	402	2440	2246
6	7	5	"pstS"	"80Lip_F7"	0	403	1852	1624
6	8	5	"aliB"	"1Lip_J7"	0	404	2152	1959
6	9	5	"psaA"	"6Lip_N7"	0	405	2153	2013
6	1	6	"glnH"	"28Lip_B7"	0	406	2317	2186
6	2	6	"pstS"	"80Lip_F7"	0	407	1584	1425
6	3	6	"aliB"	"1Lip_J7"	0	408	1709	1568
6	4	6	"psaA"	"6Lip_N7"	0	409	2065	1923
6	5	6	"ABC_SBP"	"57Lip_B11"	0	410	5131	4970
6	6	6	"ABC_SBP"	"52Lip_F11"	0	411	1675	1484
6	7	6	"piuA"	"18Lip_J11"	0	412	3070	2828
6	8	6	"amiA"	"3Lip_N11"	0	413	1550	1357
6	9	6	"msmE"	"78Lip_B15"	0	414	1520	1407
6	1	7	"ABC_SBP"	"52Lip_F11"	0	415	1618	1491
6	2	7	"piuA"	"18Lip_J11"	0	416	2857	2715
6	3	7	"amiA"	"3Lip_N11"	0	417	1254	1121
6	4	7	"msmE"	"78Lip_B15"	0	418	1466	1324
6	5	7	"MalX"	"22Lip_F15"	0	419	2229	2081
6	6	7	"prsA_ppmA"	"16Lip_B3"	0	420	2351	2209
6	7	7	"lmb"	"33Lip_F3"	0	421	2313	2127
6	8	7	"piaA"	"15Lip_J3"	0	422	4550	4396
6	9	7	"phtA"	"55Lip_N3"	0	423	6303	6205
6	1	8	"prsA_ppmA"	"16Lip_B3"	0	424	2193	2089
6	2	8	"lmb"	"33Lip_F3"	0	425	2419	2315
6	3	8	"piaA"	"15Lip_J3"	0	426	5776	5673
6	4	8	"phtA"	"55Lip_N3"	0	427	9540	9433
6	5	8	"glnH"	"28Lip_B7"	0	428	2230	2132
6	6	8	"pstS"	"80Lip_F7"	0	429	1164	1081
6	7	8	"aliB"	"1Lip_J7"	0	430	1042	955
6	8	8	"psaA"	"6Lip_N7"	0	431	863	783
6	9	8	"ABC_SBP"	"57Lip_B11"	0	432	2263	2198
7	1	1	"cbpF"	"74N_term_wCS_O7"	0	433	1088	945
7	2	1	"spr0693"	"34N_term_C11"	0	434	4487	4360
7	3	1	"ezrA"	"75N_term_G11"	0	435	1430	1299
7	4	1	"pepXP"	"72N_term_K11"	0	436	1707	1569
7	5	1	"phtD"	"44N_term_O11"	0	437	2381	2232
7	6	1	"phpA"	"27N_term_C15"	0	438	19703	19540
7	7	1	"srtA"	"64N_term_wCS_G15"	0	439	3695	3552
7	8	1	"Buffer"	"Normaliz_K15"	0	440	127	2
7	9	1	"Buffer"	"Normaliz_O15"	0	441	115	3
7	1	2	"phpA"	"27N_term_C15"	0	442	17453	17304
7	2	2	"srtA"	"64N_term_wCS_G15"	0	443	2636	2469
7	3	2	"adcA"	"23Lip_C3"	0	444	1588	1424
7	4	2	"sp_2093"	"76N_term_G3"	0	445	1011	831
7	5	2	"comB"	"54N_term_K3"	0	446	1108	889
7	6	2	"pspA"	"4N_term_O3"	0	447	1548	1321
7	7	2	"pbpX"	"41N_term_C7"	0	448	1599	1422
7	8	2	"pbpA"	"9N_term_G7"	0	449	730	586
7	9	2	"spr0334"	"42Cyt_TMH_K7"	0	450	1685	1571
7	1	3	"pspA"	"4N_term_O3"	0	451	1432	1303
7	2	3	"pbpX"	"41N_term_C7"	0	452	1525	1319
7	3	3	"pbpA"	"9N_term_G7"	0	453	610	404
7	4	3	"spr0334"	"42Cyt_TMH_K7"	0	454	1238	1027
7	5	3	"cbpF"	"74N_term_wCS_O7"	0	455	930	714
7	6	3	"spr0693"	"34N_term_C11"	0	456	4181	3995
7	7	3	"ezrA"	"75N_term_G11"	0	457	1335	1177
7	8	3	"pepXP"	"72N_term_K11"	0	458	1582	1439
7	9	3	"phtD"	"44N_term_O11"	0	459	2476	2359
7	1	4	"spr0693"	"34N_term_C11"	0	460	4126	4000
7	2	4	"ezrA"	"75N_term_G11"	0	461	1342	1149
7	3	4	"pepXP"	"72N_term_K11"	0	462	1569	1353
7	4	4	"phtD"	"44N_term_O11"	0	463	9437	9197
7	5	4	"phpA"	"27N_term_C15"	0	464	14214	13973
7	6	4	"srtA"	"64N_term_wCS_G15"	0	465	2661	2471
7	7	4	"adcA"	"23Lip_C3"	0	466	1631	1463
7	8	4	"sp_2093"	"76N_term_G3"	0	467	1006	859
7	9	4	"comB"	"54N_term_K3"	0	468	1223	1094
7	1	5	"srtA"	"64N_term_wCS_G15"	0	469	3073	2946
7	2	5	"adcA"	"23Lip_C3"	0	470	1396	1233
7	3	5	"sp_2093"	"76N_term_G3"	0	471	881	715
7	4	5	"comB"	"54N_term_K3"	0	472	1212	1010
7	5	5	"pspA"	"4N_term_O3"	0	473	1405	1214
7	6	5	"pbpX"	"41N_term_C7"	0	474	1509	1341
7	7	5	"pbpA"	"9N_term_G7"	0	475	664	499
7	8	5	"spr0334"	"42Cyt_TMH_K7"	0	476	1467	1323
7	9	5	"cbpF"	"74N_term_wCS_O7"	0	477	914	787
7	1	6	"pbpX"	"41N_term_C7"	0	478	1489	1374
7	2	6	"pbpA"	"9N_term_G7"	0	479	605	448
7	3	6	"spr0334"	"42Cyt_TMH_K7"	0	480	1455	1296
7	4	6	"cbpF"	"74N_term_wCS_O7"	0	481	836	655
7	5	6	"spr0693"	"34N_term_C11"	0	482	3595	3423
7	6	6	"ezrA"	"75N_term_G11"	0	483	1249	1099
7	7	6	"pepXP"	"72N_term_K11"	0	484	1525	1378
7	8	6	"phtD"	"44N_term_O11"	0	485	2257	2120
7	9	6	"phpA"	"27N_term_C15"	0	486	17189	17056
7	1	7	"ezrA"	"75N_term_G11"	0	487	1272	1168
7	2	7	"pepXP"	"72N_term_K11"	0	488	1299	1158
7	3	7	"phtD"	"44N_term_O11"	0	489	2262	2117
7	4	7	"phpA"	"27N_term_C15"	0	490	10595	10420
7	5	7	"srtA"	"64N_term_wCS_G15"	0	491	8306	8142
7	6	7	"adcA"	"23Lip_C3"	0	492	1290	1148
7	7	7	"sp_2093"	"76N_term_G3"	0	493	917	778
7	8	7	"comB"	"54N_term_K3"	0	494	1082	945
7	9	7	"pspA"	"4N_term_O3"	0	495	1614	1488
7	1	8	"adcA"	"23Lip_C3"	0	496	854	766
7	2	8	"sp_2093"	"76N_term_G3"	0	497	742	638
7	3	8	"comB"	"54N_term_K3"	0	498	1011	898
7	4	8	"pspA"	"4N_term_O3"	0	499	1548	1425
7	5	8	"pbpX"	"41N_term_C7"	0	500	1441	1322
7	6	8	"pbpA"	"9N_term_G7"	0	501	561	449
7	7	8	"spr0334"	"42Cyt_TMH_K7"	0	502	1827	1719
7	8	8	"cbpF"	"74N_term_wCS_O7"	0	503	876	772
7	9	8	"spr0693"	"34N_term_C11"	0	504	4191	4090
8	1	1	"pbp1b"	"47Cyt_TMH_P7"	0	505	2824	2694
8	2	1	"pcpA"	"62N_term_wCS_D11"	0	506	509	369
8	3	1	"sphtra"	"8N_term_H11"	0	507	291	160
8	4	1	"cps4C"	"97Mult_L11"	0	508	939	805
8	5	1	"rrgB"	"95Mult_P11"	0	509	1505	1388
8	6	1	"TMP"	"96Mult_D15"	0	510	532	439
8	7	1	"LambdaSa04"	"94Mult_H15"	0	511	131	45
8	8	1	"Buffer"	"Normaliz_L15"	0	512	68	-2
8	9	1	"Buffer"	"Normaliz_P15"	0	513	54	0
8	1	2	"TMP"	"96Mult_D15"	0	514	737	599
8	2	2	"LambdaSa04"	"94Mult_H15"	-50	515	241	78
8	3	2	"potD"	"65N_term_D3"	0	516	1990	1835
8	4	2	"pgdA"	"40N_term_H3"	0	517	2412	2242
8	5	2	"spr1370"	"38Cyt_TMH_L3"	0	518	3409	3244
8	6	2	"spr1418"	"82N_term_P3"	0	519	3939	3809
8	7	2	"stkP"	"67Cyt_TMH_D7"	0	520	2660	2536
8	8	2	"spr1584"	"83N_term_H7"	0	521	711	622
8	9	2	"pbp2A"	"53N_term_L7"	0	522	433	374
8	1	3	"spr1418"	"82N_term_P3"	0	523	3030	2897
8	2	3	"stkP"	"67Cyt_TMH_D7"	0	524	7143	6984
8	3	3	"spr1584"	"83N_term_H7"	0	525	2360	2204
8	4	3	"pbp2A"	"53N_term_L7"	0	526	3079	2908
8	5	3	"pbp1b"	"47Cyt_TMH_P7"	0	527	3188	3023
8	6	3	"pcpA"	"62N_term_wCS_D11"	0	528	363	204
8	7	3	"sphtra"	"8N_term_H11"	0	529	186	47
8	8	3	"cps4C"	"97Mult_L11"	0	530	279	176
8	9	3	"rrgB"	"95Mult_P11"	0	531	398	328
8	1	4	"pcpA"	"62N_term_wCS_D11"	0	532	453	301
8	2	4	"sphtra"	"8N_term_H11"	0	533	344	175
8	3	4	"cps4C"	"97Mult_L11"	0	534	923	751
8	4	4	"rrgB"	"95Mult_P11"	0	535	3603	3425
8	5	4	"TMP"	"96Mult_D15"	0	536	749	586
8	6	4	"LambdaSa04"	"94Mult_H15"	0	537	202	60
8	7	4	"potD"	"65N_term_D3"	0	538	1149	1026
8	8	4	"pgdA"	"40N_term_H3"	0	539	820	716
8	9	4	"spr1370"	"38Cyt_TMH_L3"	0	540	861	776
8	1	5	"LambdaSa04"	"94Mult_H15"	0	541	254	113
8	2	5	"potD"	"65N_term_D3"	0	542	2521	2358
8	3	5	"pgdA"	"40N_term_H3"	0	543	2790	2621
8	4	5	"spr1370"	"38Cyt_TMH_L3"	0	544	3530	3360
8	5	5	"spr1418"	"82N_term_P3"	0	545	2351	2207
8	6	5	"stkP"	"67Cyt_TMH_D7"	0	546	4688	4556
8	7	5	"spr1584"	"83N_term_H7"	0	547	1432	1310
8	8	5	"pbp2A"	"53N_term_L7"	0	548	1013	909
8	9	5	"pbp1b"	"47Cyt_TMH_P7"	0	549	755	675
8	1	6	"stkP"	"67Cyt_TMH_D7"	0	550	8849	8724
8	2	6	"spr1584"	"83N_term_H7"	0	551	3125	2985
8	3	6	"pbp2A"	"53N_term_L7"	0	552	3391	3251
8	4	6	"pbp1b"	"47Cyt_TMH_P7"	0	553	3061	2918
8	5	6	"pcpA"	"62N_term_wCS_D11"	0	554	352	214
8	6	6	"sphtra"	"8N_term_H11"	-50	555	224	95
8	7	6	"cps4C"	"97Mult_L11"	0	556	364	245
8	8	6	"rrgB"	"95Mult_P11"	0	557	181	88
8	9	6	"TMP"	"96Mult_D15"	0	558	176	102
8	1	7	"sphtra"	"8N_term_H11"	0	559	267	156
8	2	7	"cps4C"	"97Mult_L11"	0	560	779	668
8	3	7	"rrgB"	"95Mult_P11"	0	561	395	289
8	4	7	"TMP"	"96Mult_D15"	0	562	483	370
8	5	7	"LambdaSa04"	"94Mult_H15"	-50	563	197	63
8	6	7	"potD"	"65N_term_D3"	0	564	964	850
8	7	7	"pgdA"	"40N_term_H3"	0	565	858	764
8	8	7	"spr1370"	"38Cyt_TMH_L3"	0	566	843	758
8	9	7	"spr1418"	"82N_term_P3"	0	567	408	336
8	1	8	"potD"	"65N_term_D3"	0	568	1911	1833
8	2	8	"pgdA"	"40N_term_H3"	0	569	1750	1684
8	3	8	"spr1370"	"38Cyt_TMH_L3"	0	570	2123	2058
8	4	8	"spr1418"	"82N_term_P3"	0	571	1376	1311
8	5	8	"stkP"	"67Cyt_TMH_D7"	0	572	2382	2312
8	6	8	"spr1584"	"83N_term_H7"	0	573	656	589
8	7	8	"pbp2A"	"53N_term_L7"	0	574	575	509
8	8	8	"pbp1b"	"47Cyt_TMH_P7"	0	575	539	476
8	9	8	"pcpA"	"62N_term_wCS_D11"	-50	576	106	46
