# Supplementary material for: Data in support of proteomic analysis of pneumococcal pediatric clinical isolates to construct a protein array
Source: Data Brief. 2016 Feb 5;6:917–22. doi: 10.1016/j.dib.2016.01.057 (PMC4758182; doi:10.1016/j.dib.2016.01.057)
Supplement: Supplementary file 4 — Supplementary material [file mmc4.zip › Protein array raw data/IgG/P1_S36bis_IgG-Cy3.txt]

ATF	1.0
31	9    
"Type=GenePix Export 3"
"DateTime=2014/03/13 14:04:31"
"Settings=C:\Documents and Settings\Usuario\Escritorio\Datos Usuarios\Alfonso\Resultados ensayo\Marzo 2014\Escaneado _13-3-14\Suero 36bis\S36bis_IgG-Cy3.gps"
"GalFile=C:\Documents and Settings\Usuario\Escritorio\Datos Usuarios\Alfonso\Gals\Gal_Alfonso.2.gal"
"PixelSize=5"
"Wavelengths=n/a	532"
"ImageFiles=n/a	C:\Documents and Settings\Usuario\Escritorio\Datos Usuarios\Alfonso\Resultados ensayo\Marzo 2014\Escaneado _13-3-14\Suero 36bis\S36bis_IgG-Cy3.tif 1"
"NormalizationMethod=None"
"NormalizationFactors=n/a	1"
"JpegImage="
"StdDev=Type 1"
"RatioFormulations=W1/W2 (/532)"
"Barcode="
"BackgroundSubtraction=LocalFeature"
"ImageOrigin=0, 0"
"JpegOrigin=3400, 10835"
"Creator=GenePix Pro 4.1.1.4"
"Scanner=GenePix 4000B [92870]"
"FocusPosition=0"
"Temperature=25.9"
"LinesAveraged=1"
"Comment="
"PMTGain=n/a	400"
"ScanPower=n/a	100"
"LaserPower=n/a	3.53"
"LaserOnTime=n/a	42269"
"Filters=n/a	"
"ScanRegion=636,2090,3868,3509"
"Supplier=BioRobotics"
"ArrayerSoftwareName=TAS Application Suite (MicroGrid II)"
"ArrayerSoftwareVersion=2.2.2.5"
"Block"	"Column"	"Row"	"Name"	"ID"	"Flags"	"Index"	"F532 Median"	"F532 Median - B532"
1	1	1	"ABC_N/P"	"90Mult_M6"	0	1	136	72
1	2	1	"spr1221"	"99Mult_A10"	0	2	245	172
1	3	1	"spr1403"	"91Mult_E10"	0	3	313	223
1	4	1	"spr1496"	"92Mult_I10"	0	4	253	160
1	5	1	"ABC_NP"	"100Mult_M10"	0	5	1060	962
1	6	1	"SP_0462"	"77CellW_A14"	0	6	898	779
1	7	1	"SP_0464"	"81CellW_E14"	0	7	537	392
1	8	1	"Buffer"	"Normaliz_I14"	0	8	146	-2
1	9	1	"Buffer"	"Normaliz_M14"	0	9	169	7
1	1	2	"SP_0462"	"77CellW_A14"	0	10	501	423
1	2	2	"SP_0464"	"81CellW_E14"	0	11	252	85
1	3	2	"fstH"	"84Mult_A2"	0	12	911	482
1	4	2	"comA"	"85Mult_E2"	0	13	459	122
1	5	2	"zmpB"	"86Mult_I2"	0	14	244	133
1	6	2	"spr0601"	"98Mult_M2"	0	15	532	324
1	7	2	"celB"	"87Mult_A6"	0	16	387	203
1	8	2	"iga"	"88Mult_E6"	0	17	1822	1675
1	9	2	"glnP"	"89Mult_I6"	0	18	394	224
1	1	3	"spr0601"	"98Mult_M2"	0	19	275	176
1	2	3	"celB"	"87Mult_A6"	0	20	189	13
1	3	3	"iga"	"88Mult_E6"	0	21	588	457
1	4	3	"glnP"	"89Mult_I6"	0	22	225	70
1	5	3	"ABC_N/P"	"90Mult_M6"	0	23	374	268
1	6	3	"spr1221"	"99Mult_A10"	0	24	627	502
1	7	3	"spr1403"	"91Mult_E10"	0	25	645	388
1	8	3	"spr1496"	"92Mult_I10"	0	26	478	323
1	9	3	"ABC_NP"	"100Mult_M10"	0	27	2248	2082
1	1	4	"spr1221"	"99Mult_A10"	0	28	345	231
1	2	4	"spr1403"	"91Mult_E10"	0	29	357	71
1	3	4	"spr1496"	"92Mult_I10"	0	30	305	193
1	4	4	"ABC_NP"	"100Mult_M10"	0	31	1270	1148
1	5	4	"SP_0462"	"77CellW_A14"	0	32	1247	1066
1	6	4	"SP_0464"	"81CellW_E14"	0	33	437	7
1	7	4	"fstH"	"84Mult_A2"	0	34	1972	1171
1	8	4	"comA"	"85Mult_E2"	0	35	804	478
1	9	4	"zmpB"	"86Mult_I2"	0	36	444	279
1	1	5	"SP_0464"	"81CellW_E14"	0	37	309	185
1	2	5	"fstH"	"84Mult_A2"	0	38	1176	605
1	3	5	"comA"	"85Mult_E2"	0	39	574	132
1	4	5	"zmpB"	"86Mult_I2"	0	40	306	125
1	5	5	"spr0601"	"98Mult_M2"	0	41	597	250
1	6	5	"celB"	"87Mult_A6"	0	42	349	-83
1	7	5	"iga"	"88Mult_E6"	0	43	1074	552
1	8	5	"glnP"	"89Mult_I6"	0	44	481	289
1	9	5	"ABC_N/P"	"90Mult_M6"	0	45	542	384
1	1	6	"celB"	"87Mult_A6"	0	46	265	148
1	2	6	"iga"	"88Mult_E6"	0	47	730	579
1	3	6	"glnP"	"89Mult_I6"	0	48	308	181
1	4	6	"ABC_N/P"	"90Mult_M6"	0	49	503	379
1	5	6	"spr1221"	"99Mult_A10"	0	50	708	523
1	6	6	"spr1403"	"91Mult_E10"	0	51	1112	719
1	7	6	"spr1496"	"92Mult_I10"	0	52	423	236
1	8	6	"ABC_NP"	"100Mult_M10"	0	53	1709	1551
1	9	6	"SP_0462"	"77CellW_A14"	0	54	1549	1388
1	1	7	"spr1403"	"91Mult_E10"	0	55	1063	928
1	2	7	"spr1496"	"92Mult_I10"	0	56	636	495
1	3	7	"ABC_NP"	"100Mult_M10"	0	57	1829	1703
1	4	7	"SP_0462"	"77CellW_A14"	0	58	1146	1012
1	5	7	"SP_0464"	"81CellW_E14"	0	59	492	258
1	6	7	"fstH"	"84Mult_A2"	0	60	1730	1247
1	7	7	"comA"	"85Mult_E2"	0	61	681	458
1	8	7	"zmpB"	"86Mult_I2"	0	62	366	219
1	9	7	"spr0601"	"98Mult_M2"	0	63	630	474
1	1	8	"fstH"	"84Mult_A2"	0	64	2193	2020
1	2	8	"comA"	"85Mult_E2"	0	65	905	753
1	3	8	"zmpB"	"86Mult_I2"	0	66	384	260
1	4	8	"spr0601"	"98Mult_M2"	0	67	675	542
1	5	8	"celB"	"87Mult_A6"	0	68	417	274
1	6	8	"iga"	"88Mult_E6"	0	69	1001	850
1	7	8	"glnP"	"89Mult_I6"	0	70	423	272
1	8	8	"ABC_N/P"	"90Mult_M6"	0	71	553	407
1	9	8	"spr1221"	"99Mult_A10"	0	72	915	754
2	1	1	"lytB"	"31CellW_N6"	0	73	1037	894
2	2	1	"prtA"	"20CellW_B10"	0	74	8401	8253
2	3	1	"bgaA"	"43CellW_F10"	0	75	846	718
2	4	1	"nanA"	"46CellW_J10"	0	76	937	795
2	5	1	"spr1652/pfbA"	"25CellW_N10"	0	77	769	648
2	6	1	"nisP"	"39CellW_B14"	0	78	403	286
2	7	1	"spr1906"	"73CellW_F14"	0	79	262	114
2	8	1	"Buffer"	"Normaliz_J14"	0	80	82	-15
2	9	1	"Buffer"	"Normaliz_N14"	0	81	73	2
2	1	2	"nisP"	"39CellW_B14"	0	82	978	824
2	2	2	"spr1906"	"73CellW_F14"	0	83	4023	3427
2	3	2	"psrP"	"71CellW_B2"	0	84	1812	573
2	4	2	"pblB_nt"	"48CellW_F2"	0	85	1318	467
2	5	2	"pblB_ct"	"49CellW_J2"	0	86	546	409
2	6	2	"spr0075/pfbB"	"24CellW_N2"	0	87	2850	2560
2	7	2	"pulA"	"19CellW_B6"	0	88	1280	959
2	8	2	"hysA"	"51CellW_F6"	0	89	715	310
2	9	2	"spr0328"	"26CellW_J6"	0	90	439	357
2	1	3	"spr0075/pfbB"	"24CellW_N2"	0	91	5038	4887
2	2	3	"pulA"	"19CellW_B6"	0	92	2583	2202
2	3	3	"hysA"	"51CellW_F6"	0	93	1951	1733
2	4	3	"spr0328"	"26CellW_J6"	0	94	1416	977
2	5	3	"lytB"	"31CellW_N6"	0	95	587	458
2	6	3	"prtA"	"20CellW_B10"	0	96	3773	3641
2	7	3	"bgaA"	"43CellW_F10"	0	97	493	105
2	8	3	"nanA"	"46CellW_J10"	0	98	784	304
2	9	3	"spr1652/pfbA"	"25CellW_N10"	0	99	470	384
2	1	4	"prtA"	"20CellW_B10"	0	100	9844	9683
2	2	4	"bgaA"	"43CellW_F10"	0	101	1097	292
2	3	4	"nanA"	"46CellW_J10"	0	102	1509	1338
2	4	4	"spr1652/pfbA"	"25CellW_N10"	0	103	1011	786
2	5	4	"nisP"	"39CellW_B14"	0	104	642	507
2	6	4	"spr1906"	"73CellW_F14"	0	105	389	274
2	7	4	"psrP"	"71CellW_B2"	0	106	914	386
2	8	4	"pblB_nt"	"48CellW_F2"	0	107	705	295
2	9	4	"pblB_ct"	"49CellW_J2"	0	108	279	197
2	1	5	"spr1906"	"73CellW_F14"	0	109	950	793
2	2	5	"psrP"	"71CellW_B2"	0	110	2403	259
2	3	5	"pblB_nt"	"48CellW_F2"	0	111	3301	620
2	4	5	"pblB_ct"	"49CellW_J2"	0	112	3364	1804
2	5	5	"spr0075/pfbB"	"24CellW_N2"	0	113	1372	897
2	6	5	"pulA"	"19CellW_B6"	0	114	757	626
2	7	5	"hysA"	"51CellW_F6"	0	115	1105	552
2	8	5	"spr0328"	"26CellW_J6"	0	116	793	439
2	9	5	"lytB"	"31CellW_N6"	0	117	297	208
2	1	6	"pulA"	"19CellW_B6"	0	118	1906	1745
2	2	6	"hysA"	"51CellW_F6"	0	119	2736	470
2	3	6	"spr0328"	"26CellW_J6"	0	120	3736	1030
2	4	6	"lytB"	"31CellW_N6"	0	121	4956	3549
2	5	6	"prtA"	"20CellW_B10"	0	122	3195	2909
2	6	6	"bgaA"	"43CellW_F10"	0	123	723	464
2	7	6	"nanA"	"46CellW_J10"	0	124	703	321
2	8	6	"spr1652/pfbA"	"25CellW_N10"	0	125	627	400
2	9	6	"nisP"	"39CellW_B14"	0	126	346	249
2	1	7	"bgaA"	"43CellW_F10"	0	127	1658	1490
2	2	7	"nanA"	"46CellW_J10"	0	128	1879	1623
2	3	7	"spr1652/pfbA"	"25CellW_N10"	0	129	1448	1222
2	4	7	"nisP"	"39CellW_B14"	0	130	1180	613
2	5	7	"spr1906"	"73CellW_F14"	0	131	819	533
2	6	7	"psrP"	"71CellW_B2"	0	132	1383	582
2	7	7	"pblB_nt"	"48CellW_F2"	0	133	893	354
2	8	7	"pblB_ct"	"49CellW_J2"	0	134	472	192
2	9	7	"spr0075/pfbB"	"24CellW_N2"	0	135	2548	2435
2	1	8	"psrP"	"71CellW_B2"	0	136	1277	1095
2	2	8	"pblB_nt"	"48CellW_F2"	0	137	606	406
2	3	8	"pblB_ct"	"49CellW_J2"	0	138	1948	1713
2	4	8	"spr0075/pfbB"	"24CellW_N2"	0	139	1999	1198
2	5	8	"pulA"	"19CellW_B6"	0	140	937	792
2	6	8	"hysA"	"51CellW_F6"	0	141	1796	1657
2	7	8	"spr0328"	"26CellW_J6"	0	142	1221	1095
2	8	8	"lytB"	"31CellW_N6"	0	143	469	339
2	9	8	"prtA"	"20CellW_B10"	0	144	3812	3708
3	1	1	"nanB"	"58Secret_O6"	0	145	3962	3857
3	2	1	"spr1875"	"7Secret_C10"	0	146	3628	3521
3	3	1	"galU"	"21Secret_G10"	0	147	1502	1389
3	4	1	"cbpA"	"5Secret_K10"	0	148	20790	20656
3	5	1	"gsp_781"	"2Secret_O10"	0	149	14573	14421
3	6	1	"Control_1"	"C14"	0	150	361	249
3	7	1	"Control_2"	"G14"	0	151	791	691
3	8	1	"Buffer"	"Normaliz_K14"	0	152	100	-1
3	9	1	"Buffer"	"Normaliz_O14"	0	153	101	-7
3	1	2	"Control_1"	"C14"	0	154	328	220
3	2	2	"Control_2"	"G14"	0	155	572	461
3	3	2	"bloodAB"	"59Secret_C2"	0	156	1988	1844
3	4	2	"strH"	"32Secret_G2"	0	157	1638	1437
3	5	2	"lysM"	"50Secret_K2"	0	158	2301	2013
3	6	2	"lytB"	"63Secret_O2"	0	159	2121	1961
3	7	2	"phtE"	"45Secret_C6"	0	160	2165	2045
3	8	2	"spr0931"	"36Secret_G6"	0	161	1753	1620
3	9	2	"lytC"	"56Secret_K6"	0	162	4252	4121
3	1	3	"lytB"	"63Secret_O2"	0	163	1772	1659
3	2	3	"phtE"	"45Secret_C6"	0	164	1607	1483
3	3	3	"spr0931"	"36Secret_G6"	0	165	1597	1462
3	4	3	"lytC"	"56Secret_K6"	0	166	4233	4074
3	5	3	"nanB"	"58Secret_O6"	0	167	3656	3499
3	6	3	"spr1875"	"7Secret_C10"	0	168	3528	3392
3	7	3	"galU"	"21Secret_G10"	0	169	1640	1486
3	8	3	"cbpA"	"5Secret_K10"	0	170	20571	20403
3	9	3	"gsp_781"	"2Secret_O10"	0	171	13463	13308
3	1	4	"spr1875"	"7Secret_C10"	0	172	3544	3434
3	2	4	"galU"	"21Secret_G10"	0	173	1333	1176
3	3	4	"cbpA"	"5Secret_K10"	0	174	21807	21658
3	4	4	"gsp_781"	"2Secret_O10"	0	175	8129	7956
3	5	4	"Control_1"	"C14"	0	176	385	262
3	6	4	"Control_2"	"G14"	0	177	669	556
3	7	4	"bloodAB"	"59Secret_C2"	0	178	1969	1635
3	8	4	"strH"	"32Secret_G2"	0	179	1396	1222
3	9	4	"lysM"	"50Secret_K2"	0	180	2636	2476
3	1	5	"Control_2"	"G14"	0	181	680	566
3	2	5	"bloodAB"	"59Secret_C2"	0	182	2075	1332
3	3	5	"strH"	"32Secret_G2"	0	183	1519	1249
3	4	5	"lysM"	"50Secret_K2"	0	184	6370	5781
3	5	5	"lytB"	"63Secret_O2"	0	185	3464	3078
3	6	5	"phtE"	"45Secret_C6"	0	186	2040	1914
3	7	5	"spr0931"	"36Secret_G6"	0	187	1523	921
3	8	5	"lytC"	"56Secret_K6"	0	188	4199	3910
3	9	5	"nanB"	"58Secret_O6"	0	189	3852	3725
3	1	6	"phtE"	"45Secret_C6"	0	190	2161	2052
3	2	6	"spr0931"	"36Secret_G6"	0	191	1505	1358
3	3	6	"lytC"	"56Secret_K6"	0	192	4323	4185
3	4	6	"nanB"	"58Secret_O6"	0	193	2738	2608
3	5	6	"spr1875"	"7Secret_C10"	0	194	3389	3255
3	6	6	"galU"	"21Secret_G10"	0	195	1873	1713
3	7	6	"cbpA"	"5Secret_K10"	0	196	17624	17139
3	8	6	"gsp_781"	"2Secret_O10"	0	197	18696	17997
3	9	6	"Control_1"	"C14"	0	198	141	2
3	1	7	"galU"	"21Secret_G10"	0	199	1400	1280
3	2	7	"cbpA"	"5Secret_K10"	0	200	22565	22412
3	3	7	"gsp_781"	"2Secret_O10"	0	201	8514	8365
3	4	7	"Control_1"	"C14"	0	202	106	-14
3	5	7	"Control_2"	"G14"	0	203	682	567
3	6	7	"bloodAB"	"59Secret_C2"	0	204	1970	1713
3	7	7	"strH"	"32Secret_G2"	0	205	1801	1419
3	8	7	"lysM"	"50Secret_K2"	0	206	2860	1435
3	9	7	"lytB"	"63Secret_O2"	0	207	2550	2358
3	1	8	"bloodAB"	"59Secret_C2"	0	208	2337	2200
3	2	8	"strH"	"32Secret_G2"	0	209	1874	1729
3	3	8	"lysM"	"50Secret_K2"	0	210	5786	5627
3	4	8	"lytB"	"63Secret_O2"	0	211	2946	2801
3	5	8	"phtE"	"45Secret_C6"	0	212	2455	2337
3	6	8	"spr0931"	"36Secret_G6"	0	213	1618	1499
3	7	8	"lytC"	"56Secret_K6"	0	214	4531	4410
3	8	8	"nanB"	"58Secret_O6"	0	215	2816	2694
3	9	8	"spr1875"	"7Secret_C10"	0	216	3899	3782
4	1	1	"Control_10"	"P6"	-50	217	102	-8
4	2	1	"Control_11"	"D10"	0	218	331	219
4	3	1	"Control_12"	"H10"	-50	219	106	0
4	4	1	"Buffer"	"Normaliz_L10"	-50	220	102	5
4	5	1	"Buffer"	"Normaliz_P10"	-50	221	92	-6
4	6	1	"Control+"	"Rango0.2_D14"	0	222	8029	7921
4	7	1	"Control+"	"Rango0.1_H14"	0	223	311	216
4	8	1	"Buffer"	"Normaliz_L14"	-50	224	103	5
4	9	1	"Buffer"	"Normaliz_P14"	-50	225	101	-9
4	1	2	"Control+"	"Rango0.2_D14"	0	226	13703	13558
4	2	2	"Control+"	"Rango0.1_H14"	0	227	769	645
4	3	2	"Control_3"	"D2"	-50	228	114	-1
4	4	2	"Control_4"	"H2"	-50	229	116	2
4	5	2	"Control_5"	"L2"	-50	230	108	-5
4	6	2	"Control_6"	"P2"	-50	231	100	-15
4	7	2	"Control_7"	"D6"	-50	232	99	-9
4	8	2	"Control_8"	"H6"	-50	233	112	0
4	9	2	"Control_9"	"L6"	-50	234	113	-7
4	1	3	"Control_6"	"P2"	-50	235	110	-11
4	2	3	"Control_7"	"D6"	-50	236	117	-1
4	3	3	"Control_8"	"H6"	-50	237	124	2
4	4	3	"Control_9"	"L6"	-50	238	121	-4
4	5	3	"Control_10"	"P6"	-50	239	128	2
4	6	3	"Control_11"	"D10"	0	240	336	217
4	7	3	"Control_12"	"H10"	-50	241	114	-3
4	8	3	"Buffer"	"Normaliz_L10"	-50	242	124	1
4	9	3	"Buffer"	"Normaliz_P10"	-50	243	114	-5
4	1	4	"Control_11"	"D10"	-50	244	571	439
4	2	4	"Control_12"	"H10"	-50	245	120	-8
4	3	4	"Buffer"	"Normaliz_L10"	-50	246	128	-1
4	4	4	"Buffer"	"Normaliz_P10"	-50	247	128	-8
4	5	4	"Control+"	"Rango0.2_D14"	0	248	16450	16262
4	6	4	"Control+"	"Rango0.1_H14"	0	249	429	299
4	7	4	"Control_3"	"D2"	-50	250	122	-5
4	8	4	"Control_4"	"H2"	-50	251	137	2
4	9	4	"Control_5"	"L2"	-50	252	129	-7
4	1	5	"Control+"	"Rango0.1_H14"	-50	253	9088	8929
4	2	5	"Control_3"	"D2"	-50	254	123	-15
4	3	5	"Control_4"	"H2"	-50	255	131	0
4	4	5	"Control_5"	"L2"	-50	256	133	-2
4	5	5	"Control_6"	"P2"	-50	257	129	-13
4	6	5	"Control_7"	"D6"	-50	258	129	-2
4	7	5	"Control_8"	"H6"	0	259	141	9
4	8	5	"Control_9"	"L6"	-50	260	138	1
4	9	5	"Control_10"	"P6"	-50	261	133	-4
4	1	6	"Control_7"	"D6"	-50	262	126	-9
4	2	6	"Control_8"	"H6"	-50	263	127	-5
4	3	6	"Control_9"	"L6"	-50	264	128	-5
4	4	6	"Control_10"	"P6"	-50	265	121	-15
4	5	6	"Control_11"	"D10"	0	266	369	235
4	6	6	"Control_12"	"H10"	-50	267	129	-1
4	7	6	"Buffer"	"Normaliz_L10"	-50	268	126	-1
4	8	6	"Buffer"	"Normaliz_P10"	-50	269	122	-4
4	9	6	"Control+"	"Rango0.2_D14"	0	270	18467	18347
4	1	7	"Control_12"	"H10"	-50	271	141	3
4	2	7	"Buffer"	"Normaliz_L10"	-50	272	127	-5
4	3	7	"Buffer"	"Normaliz_P10"	-50	273	130	-7
4	4	7	"Control+"	"Rango0.2_D14"	0	274	20559	20365
4	5	7	"Control+"	"Rango0.1_H14"	0	275	640	510
4	6	7	"Control_3"	"D2"	-50	276	119	-6
4	7	7	"Control_4"	"H2"	-50	277	121	0
4	8	7	"Control_5"	"L2"	-50	278	118	-2
4	9	7	"Control_6"	"P2"	-50	279	115	-9
4	1	8	"Control_3"	"D2"	-50	280	119	-16
4	2	8	"Control_4"	"H2"	-50	281	121	-14
4	3	8	"Control_5"	"L2"	-50	282	125	-17
4	4	8	"Control_6"	"P2"	-50	283	124	-18
4	5	8	"Control_7"	"D6"	-50	284	119	-9
4	6	8	"Control_8"	"H6"	-50	285	125	2
4	7	8	"Control_9"	"L6"	-50	286	119	1
4	8	8	"Control_10"	"P6"	-50	287	119	-5
4	9	8	"Control_11"	"D10"	0	288	354	226
5	1	1	"GADPH"	"68Cyt_M5"	0	289	1633	1548
5	2	1	"abc_sbp_2"	"30Lip_A9"	0	290	1851	1758
5	3	1	"abc_sbp"	"29Lip_E9"	0	291	1598	1502
5	4	1	"spr0174"	"79Lip_I9"	0	292	782	686
5	5	1	"aliA"	"10Lip_M9"	0	293	954	866
5	6	1	"slrA"	"17Lip_A13"	0	294	1268	1179
5	7	1	"spr0747"	"37Lip_E13"	0	295	1170	1072
5	8	1	"Buffer"	"Normaliz_I13"	0	296	106	-6
5	9	1	"Buffer"	"Normaliz_M13"	0	297	142	15
5	1	2	"slrA"	"17Lip_A13"	0	298	1201	1117
5	2	2	"spr0747"	"37Lip_E13"	0	299	1186	1085
5	3	2	"spxB"	"13Cyt_A1"	0	300	2953	2823
5	4	2	"clpP"	"66Cyt_E1"	0	301	1995	1882
5	5	2	"pavA"	"69Cyt_I1"	0	302	1440	1350
5	6	2	"eno"	"14Cyt_M1"	0	303	3893	3803
5	7	2	"PppA"	"70Cyt_A5"	0	304	1347	1251
5	8	2	"ply"	"11Cyt_E5"	0	305	5864	5773
5	9	2	"lytA"	"12Cyt_I5"	0	306	8178	8076
5	1	3	"eno"	"14Cyt_M1"	0	307	3476	3397
5	2	3	"PppA"	"70Cyt_A5"	0	308	1333	1248
5	3	3	"ply"	"11Cyt_E5"	0	309	2279	2193
5	4	3	"lytA"	"12Cyt_I5"	0	310	6610	6518
5	5	3	"GADPH"	"68Cyt_M5"	0	311	1511	1420
5	6	3	"abc_sbp_2"	"30Lip_A9"	0	312	1570	1481
5	7	3	"abc_sbp"	"29Lip_E9"	0	313	930	832
5	8	3	"spr0174"	"79Lip_I9"	0	314	805	713
5	9	3	"aliA"	"10Lip_M9"	0	315	1110	1016
5	1	4	"abc_sbp_2"	"30Lip_A9"	0	316	1278	1204
5	2	4	"abc_sbp"	"29Lip_E9"	0	317	830	744
5	3	4	"spr0174"	"79Lip_I9"	0	318	560	480
5	4	4	"aliA"	"10Lip_M9"	0	319	743	661
5	5	4	"slrA"	"17Lip_A13"	0	320	1002	916
5	6	4	"spr0747"	"37Lip_E13"	0	321	1118	1029
5	7	4	"spxB"	"13Cyt_A1"	0	322	1794	1642
5	8	4	"clpP"	"66Cyt_E1"	0	323	1790	1681
5	9	4	"pavA"	"69Cyt_I1"	0	324	1746	1649
5	1	5	"spr0747"	"37Lip_E13"	0	325	581	513
5	2	5	"spxB"	"13Cyt_A1"	0	326	1600	1491
5	3	5	"clpP"	"66Cyt_E1"	0	327	1097	1018
5	4	5	"pavA"	"69Cyt_I1"	0	328	875	800
5	5	5	"eno"	"14Cyt_M1"	0	329	2709	2632
5	6	5	"PppA"	"70Cyt_A5"	0	330	1001	920
5	7	5	"ply"	"11Cyt_E5"	0	331	4304	4211
5	8	5	"lytA"	"12Cyt_I5"	0	332	5854	5763
5	9	5	"GADPH"	"68Cyt_M5"	0	333	1840	1746
5	1	6	"PppA"	"70Cyt_A5"	0	334	493	436
5	2	6	"ply"	"11Cyt_E5"	0	335	844	784
5	3	6	"lytA"	"12Cyt_I5"	0	336	2866	2807
5	4	6	"GADPH"	"68Cyt_M5"	0	337	611	550
5	5	6	"abc_sbp_2"	"30Lip_A9"	0	338	643	579
5	6	6	"abc_sbp"	"29Lip_E9"	0	339	427	355
5	7	6	"spr0174"	"79Lip_I9"	0	340	412	335
5	8	6	"aliA"	"10Lip_M9"	0	341	624	548
5	9	6	"slrA"	"17Lip_A13"	0	342	1048	967
5	1	7	"abc_sbp"	"29Lip_E9"	0	343	119	67
5	2	7	"spr0174"	"79Lip_I9"	0	344	126	72
5	3	7	"aliA"	"10Lip_M9"	0	345	169	117
5	4	7	"slrA"	"17Lip_A13"	0	346	252	198
5	5	7	"spr0747"	"37Lip_E13"	0	347	237	179
5	6	7	"spxB"	"13Cyt_A1"	0	348	695	622
5	7	7	"clpP"	"66Cyt_E1"	0	349	579	510
5	8	7	"pavA"	"69Cyt_I1"	0	350	519	454
5	9	7	"eno"	"14Cyt_M1"	0	351	1968	1899
5	1	8	"spxB"	"13Cyt_A1"	0	352	136	80
5	2	8	"clpP"	"66Cyt_E1"	0	353	125	72
5	3	8	"pavA"	"69Cyt_I1"	0	354	125	75
5	4	8	"eno"	"14Cyt_M1"	0	355	358	307
5	5	8	"PppA"	"70Cyt_A5"	0	356	138	88
5	6	8	"ply"	"11Cyt_E5"	0	357	205	154
5	7	8	"lytA"	"12Cyt_I5"	0	358	794	742
5	8	8	"GADPH"	"68Cyt_M5"	0	359	194	143
5	9	8	"abc_sbp_2"	"30Lip_A9"	0	360	253	201
6	1	1	"psaA"	"6Lip_N5"	0	361	2187	2060
6	2	1	"ABC_SBP"	"57Lip_B9"	0	362	3320	3194
6	3	1	"ABC_SBP"	"52Lip_F9"	0	363	1172	1046
6	4	1	"piuA"	"18Lip_J9"	0	364	1046	915
6	5	1	"amiA"	"3Lip_N9"	0	365	471	334
6	6	1	"msmE"	"78Lip_B13"	0	366	738	614
6	7	1	"MalX"	"22Lip_F13"	0	367	823	712
6	8	1	"Buffer"	"Normaliz_J13"	0	368	113	5
6	9	1	"Buffer"	"Normaliz_N13"	0	369	107	5
6	1	2	"msmE"	"78Lip_B13"	0	370	1617	1488
6	2	2	"MalX"	"22Lip_F13"	0	371	1264	1122
6	3	2	"prsA_ppmA"	"16Lip_B1"	0	372	862	692
6	4	2	"lmb"	"33Lip_F1"	0	373	386	218
6	5	2	"piaA"	"15Lip_J1"	0	374	2003	1846
6	6	2	"phtA"	"55Lip_N1"	0	375	3890	3746
6	7	2	"glnH"	"28Lip_B5"	0	376	1322	1201
6	8	2	"pstS"	"80Lip_F5"	0	377	606	491
6	9	2	"aliB"	"1Lip_J5"	0	378	600	493
6	1	3	"phtA"	"55Lip_N1"	0	379	4573	4452
6	2	3	"glnH"	"28Lip_B5"	0	380	1650	1512
6	3	3	"pstS"	"80Lip_F5"	0	381	703	558
6	4	3	"aliB"	"1Lip_J5"	0	382	573	425
6	5	3	"psaA"	"6Lip_N5"	0	383	1075	931
6	6	3	"ABC_SBP"	"57Lip_B9"	0	384	1963	1828
6	7	3	"ABC_SBP"	"52Lip_F9"	0	385	528	397
6	8	3	"piuA"	"18Lip_J9"	0	386	1031	911
6	9	3	"amiA"	"3Lip_N9"	0	387	493	386
6	1	4	"ABC_SBP"	"57Lip_B9"	0	388	2084	1988
6	2	4	"ABC_SBP"	"52Lip_F9"	0	389	749	617
6	3	4	"piuA"	"18Lip_J9"	0	390	973	837
6	4	4	"amiA"	"3Lip_N9"	0	391	507	370
6	5	4	"msmE"	"78Lip_B13"	0	392	668	538
6	6	4	"MalX"	"22Lip_F13"	0	393	981	857
6	7	4	"prsA_ppmA"	"16Lip_B1"	0	394	691	545
6	8	4	"lmb"	"33Lip_F1"	0	395	608	480
6	9	4	"piaA"	"15Lip_J1"	0	396	1671	1565
6	1	5	"MalX"	"22Lip_F13"	0	397	671	573
6	2	5	"prsA_ppmA"	"16Lip_B1"	0	398	620	482
6	3	5	"lmb"	"33Lip_F1"	0	399	542	404
6	4	5	"piaA"	"15Lip_J1"	0	400	1319	1179
6	5	5	"phtA"	"55Lip_N1"	0	401	2054	1913
6	6	5	"glnH"	"28Lip_B5"	0	402	697	568
6	7	5	"pstS"	"80Lip_F5"	0	403	374	243
6	8	5	"aliB"	"1Lip_J5"	0	404	396	274
6	9	5	"psaA"	"6Lip_N5"	0	405	641	545
6	1	6	"glnH"	"28Lip_B5"	0	406	647	567
6	2	6	"pstS"	"80Lip_F5"	0	407	254	176
6	3	6	"aliB"	"1Lip_J5"	0	408	253	168
6	4	6	"psaA"	"6Lip_N5"	0	409	341	245
6	5	6	"ABC_SBP"	"57Lip_B9"	0	410	1182	1075
6	6	6	"ABC_SBP"	"52Lip_F9"	0	411	302	183
6	7	6	"piuA"	"18Lip_J9"	0	412	427	317
6	8	6	"amiA"	"3Lip_N9"	0	413	197	110
6	9	6	"msmE"	"78Lip_B13"	0	414	250	177
6	1	7	"ABC_SBP"	"52Lip_F9"	0	415	92	27
6	2	7	"piuA"	"18Lip_J9"	0	416	228	162
6	3	7	"amiA"	"3Lip_N9"	0	417	136	69
6	4	7	"msmE"	"78Lip_B13"	0	418	164	96
6	5	7	"MalX"	"22Lip_F13"	0	419	178	109
6	6	7	"prsA_ppmA"	"16Lip_B1"	0	420	168	90
6	7	7	"lmb"	"33Lip_F1"	0	421	159	83
6	8	7	"piaA"	"15Lip_J1"	0	422	481	413
6	9	7	"phtA"	"55Lip_N1"	0	423	908	844
6	1	8	"prsA_ppmA"	"16Lip_B1"	0	424	127	67
6	2	8	"lmb"	"33Lip_F1"	0	425	123	60
6	3	8	"piaA"	"15Lip_J1"	0	426	283	221
6	4	8	"phtA"	"55Lip_N1"	0	427	528	466
6	5	8	"glnH"	"28Lip_B5"	0	428	160	100
6	6	8	"pstS"	"80Lip_F5"	0	429	107	46
6	7	8	"aliB"	"1Lip_J5"	0	430	112	51
6	8	8	"psaA"	"6Lip_N5"	0	431	148	88
6	9	8	"ABC_SBP"	"57Lip_B9"	0	432	254	194
7	1	1	"cbpF"	"74N_term_wCS_O5"	0	433	1048	924
7	2	1	"spr0693"	"34N_term_C9"	0	434	3619	3505
7	3	1	"ezrA"	"75N_term_G9"	0	435	832	726
7	4	1	"pepXP"	"72N_term_K9"	0	436	1610	1495
7	5	1	"phtD"	"44N_term_O9"	0	437	2187	2076
7	6	1	"phpA"	"27N_term_C13"	0	438	14459	14344
7	7	1	"srtA"	"64N_term_wCS_G13"	0	439	2849	2735
7	8	1	"Buffer"	"Normaliz_K13"	0	440	106	-1
7	9	1	"Buffer"	"Normaliz_O13"	0	441	113	2
7	1	2	"phpA"	"27N_term_C13"	0	442	15593	15468
7	2	2	"srtA"	"64N_term_wCS_G13"	0	443	1444	1316
7	3	2	"adcA"	"23Lip_C1"	0	444	1520	875
7	4	2	"sp_2093"	"76N_term_G1"	0	445	762	353
7	5	2	"comB"	"54N_term_K1"	0	446	640	532
7	6	2	"pspA"	"4N_term_O1"	0	447	1751	1640
7	7	2	"pbpX"	"41N_term_C5"	0	448	1358	1250
7	8	2	"pbpA"	"9N_term_G5"	0	449	356	258
7	9	2	"spr0334"	"42Cyt_TMH_K5"	0	450	1674	1574
7	1	3	"pspA"	"4N_term_O1"	0	451	3514	3386
7	2	3	"pbpX"	"41N_term_C5"	0	452	1409	1255
7	3	3	"pbpA"	"9N_term_G5"	0	453	650	501
7	4	3	"spr0334"	"42Cyt_TMH_K5"	0	454	1192	1004
7	5	3	"cbpF"	"74N_term_wCS_O5"	0	455	768	638
7	6	3	"spr0693"	"34N_term_C9"	0	456	3382	3261
7	7	3	"ezrA"	"75N_term_G9"	0	457	708	590
7	8	3	"pepXP"	"72N_term_K9"	0	458	1437	1331
7	9	3	"phtD"	"44N_term_O9"	0	459	2321	2219
7	1	4	"spr0693"	"34N_term_C9"	0	460	4202	4075
7	2	4	"ezrA"	"75N_term_G9"	0	461	1073	897
7	3	4	"pepXP"	"72N_term_K9"	0	462	1485	1363
7	4	4	"phtD"	"44N_term_O9"	0	463	6437	6235
7	5	4	"phpA"	"27N_term_C13"	0	464	12350	12132
7	6	4	"srtA"	"64N_term_wCS_G13"	0	465	1435	1312
7	7	4	"adcA"	"23Lip_C1"	0	466	1680	1159
7	8	4	"sp_2093"	"76N_term_G1"	0	467	718	574
7	9	4	"comB"	"54N_term_K1"	0	468	974	849
7	1	5	"srtA"	"64N_term_wCS_G13"	0	469	1568	1446
7	2	5	"adcA"	"23Lip_C1"	0	470	1417	1207
7	3	5	"sp_2093"	"76N_term_G1"	0	471	660	533
7	4	5	"comB"	"54N_term_K1"	0	472	1600	1345
7	5	5	"pspA"	"4N_term_O1"	0	473	2498	2231
7	6	5	"pbpX"	"41N_term_C5"	0	474	1339	1228
7	7	5	"pbpA"	"9N_term_G5"	0	475	544	409
7	8	5	"spr0334"	"42Cyt_TMH_K5"	0	476	1410	1268
7	9	5	"cbpF"	"74N_term_wCS_O5"	0	477	967	831
7	1	6	"pbpX"	"41N_term_C5"	0	478	1403	1290
7	2	6	"pbpA"	"9N_term_G5"	0	479	589	466
7	3	6	"spr0334"	"42Cyt_TMH_K5"	0	480	1319	1205
7	4	6	"cbpF"	"74N_term_wCS_O5"	0	481	1446	1320
7	5	6	"spr0693"	"34N_term_C9"	0	482	2759	2642
7	6	6	"ezrA"	"75N_term_G9"	0	483	774	660
7	7	6	"pepXP"	"72N_term_K9"	0	484	1309	1193
7	8	6	"phtD"	"44N_term_O9"	0	485	1867	1742
7	9	6	"phpA"	"27N_term_C13"	0	486	15137	15007
7	1	7	"ezrA"	"75N_term_G9"	0	487	685	583
7	2	7	"pepXP"	"72N_term_K9"	0	488	1157	1047
7	3	7	"phtD"	"44N_term_O9"	0	489	1613	1505
7	4	7	"phpA"	"27N_term_C13"	0	490	11688	11567
7	5	7	"srtA"	"64N_term_wCS_G13"	0	491	1399	1278
7	6	7	"adcA"	"23Lip_C1"	0	492	1143	837
7	7	7	"sp_2093"	"76N_term_G1"	0	493	517	400
7	8	7	"comB"	"54N_term_K1"	0	494	603	489
7	9	7	"pspA"	"4N_term_O1"	0	495	1524	1399
7	1	8	"adcA"	"23Lip_C1"	0	496	343	267
7	2	8	"sp_2093"	"76N_term_G1"	0	497	314	233
7	3	8	"comB"	"54N_term_K1"	0	498	368	288
7	4	8	"pspA"	"4N_term_O1"	0	499	819	734
7	5	8	"pbpX"	"41N_term_C5"	0	500	672	590
7	6	8	"pbpA"	"9N_term_G5"	0	501	259	180
7	7	8	"spr0334"	"42Cyt_TMH_K5"	0	502	766	688
7	8	8	"cbpF"	"74N_term_wCS_O5"	0	503	502	425
7	9	8	"spr0693"	"34N_term_C9"	0	504	2471	2389
8	1	1	"pbp1b"	"47Cyt_TMH_P5"	0	505	2513	2390
8	2	1	"pcpA"	"62N_term_wCS_D9"	0	506	420	294
8	3	1	"sphtra"	"8N_term_H9"	0	507	820	693
8	4	1	"cps4C"	"97Mult_L9"	0	508	760	610
8	5	1	"rrgB"	"95Mult_P9"	0	509	309	147
8	6	1	"TMP"	"96Mult_D13"	0	510	1169	1021
8	7	1	"LambdaSa04"	"94Mult_H13"	0	511	3915	3752
8	8	1	"Buffer"	"Normaliz_L13"	0	512	142	-15
8	9	1	"Buffer"	"Normaliz_P13"	0	513	154	-3
8	1	2	"TMP"	"96Mult_D13"	0	514	1364	1231
8	2	2	"LambdaSa04"	"94Mult_H13"	0	515	583	435
8	3	2	"potD"	"65N_term_D1"	0	516	2481	1360
8	4	2	"pgdA"	"40N_term_H1"	0	517	2716	893
8	5	2	"spr1370"	"38Cyt_TMH_L1"	0	518	2230	1653
8	6	2	"spr1418"	"82N_term_P1"	0	519	2591	2063
8	7	2	"stkP"	"67Cyt_TMH_D5"	0	520	4797	3861
8	8	2	"spr1584"	"83N_term_H5"	0	521	4319	4132
8	9	2	"pbp2A"	"53N_term_L5"	0	522	2585	2424
8	1	3	"spr1418"	"82N_term_P1"	0	523	3515	3374
8	2	3	"stkP"	"67Cyt_TMH_D5"	0	524	5336	5176
8	3	3	"spr1584"	"83N_term_H5"	0	525	2822	2565
8	4	3	"pbp2A"	"53N_term_L5"	0	526	2045	1701
8	5	3	"pbp1b"	"47Cyt_TMH_P5"	0	527	2133	1913
8	6	3	"pcpA"	"62N_term_wCS_D9"	0	528	406	236
8	7	3	"sphtra"	"8N_term_H9"	0	529	362	179
8	8	3	"cps4C"	"97Mult_L9"	0	530	625	452
8	9	3	"rrgB"	"95Mult_P9"	0	531	406	241
8	1	4	"pcpA"	"62N_term_wCS_D9"	0	532	488	343
8	2	4	"sphtra"	"8N_term_H9"	0	533	303	119
8	3	4	"cps4C"	"97Mult_L9"	0	534	708	539
8	4	4	"rrgB"	"95Mult_P9"	0	535	332	135
8	5	4	"TMP"	"96Mult_D13"	0	536	599	403
8	6	4	"LambdaSa04"	"94Mult_H13"	0	537	648	489
8	7	4	"potD"	"65N_term_D1"	0	538	2208	1487
8	8	4	"pgdA"	"40N_term_H1"	0	539	1776	1431
8	9	4	"spr1370"	"38Cyt_TMH_L1"	0	540	3338	3167
8	1	5	"LambdaSa04"	"94Mult_H13"	0	541	700	562
8	2	5	"potD"	"65N_term_D1"	0	542	2364	2123
8	3	5	"pgdA"	"40N_term_H1"	0	543	1539	1377
8	4	5	"spr1370"	"38Cyt_TMH_L1"	0	544	2581	2036
8	5	5	"spr1418"	"82N_term_P1"	0	545	3184	2626
8	6	5	"stkP"	"67Cyt_TMH_D5"	0	546	4576	4401
8	7	5	"spr1584"	"83N_term_H5"	0	547	2617	2200
8	8	5	"pbp2A"	"53N_term_L5"	0	548	2265	2050
8	9	5	"pbp1b"	"47Cyt_TMH_P5"	0	549	3024	2858
8	1	6	"stkP"	"67Cyt_TMH_D5"	0	550	5505	5375
8	2	6	"spr1584"	"83N_term_H5"	0	551	1764	1612
8	3	6	"pbp2A"	"53N_term_L5"	0	552	2003	1846
8	4	6	"pbp1b"	"47Cyt_TMH_P5"	0	553	2961	2603
8	5	6	"pcpA"	"62N_term_wCS_D9"	0	554	954	617
8	6	6	"sphtra"	"8N_term_H9"	0	555	2933	2734
8	7	6	"cps4C"	"97Mult_L9"	0	556	704	528
8	8	6	"rrgB"	"95Mult_P9"	0	557	308	149
8	9	6	"TMP"	"96Mult_D13"	0	558	601	454
8	1	7	"sphtra"	"8N_term_H9"	0	559	422	290
8	2	7	"cps4C"	"97Mult_L9"	0	560	644	491
8	3	7	"rrgB"	"95Mult_P9"	0	561	345	187
8	4	7	"TMP"	"96Mult_D13"	0	562	553	399
8	5	7	"LambdaSa04"	"94Mult_H13"	0	563	408	259
8	6	7	"potD"	"65N_term_D1"	0	564	2107	1930
8	7	7	"pgdA"	"40N_term_H1"	0	565	1228	1039
8	8	7	"spr1370"	"38Cyt_TMH_L1"	0	566	1508	1356
8	9	7	"spr1418"	"82N_term_P1"	0	567	1311	1182
8	1	8	"potD"	"65N_term_D1"	0	568	1563	1447
8	2	8	"pgdA"	"40N_term_H1"	0	569	1205	1086
8	3	8	"spr1370"	"38Cyt_TMH_L1"	0	570	1896	1776
8	4	8	"spr1418"	"82N_term_P1"	0	571	1901	1784
8	5	8	"stkP"	"67Cyt_TMH_D5"	0	572	3302	3189
8	6	8	"spr1584"	"83N_term_H5"	0	573	835	724
8	7	8	"pbp2A"	"53N_term_L5"	0	574	644	534
8	8	8	"pbp1b"	"47Cyt_TMH_P5"	0	575	798	690
8	9	8	"pcpA"	"62N_term_wCS_D9"	0	576	158	55
