# Supplementary material for: Data in support of proteomic analysis of pneumococcal pediatric clinical isolates to construct a protein array
Source: Data Brief. 2016 Feb 5;6:917–22. doi: 10.1016/j.dib.2016.01.057 (PMC4758182; doi:10.1016/j.dib.2016.01.057)
Supplement: Supplementary file 4 — Supplementary material [file mmc4.zip › Protein array raw data/IgG/P1_S38_IgG-Cy3.txt]

ATF	1.0
31	11    
"Type=GenePix Export 3"
"DateTime=2014/02/07 14:18:51"
"Settings=C:\Documents and Settings\Usuario\Escritorio\Datos Usuarios\Alfonso\Escaneado_7-2-14\Suero 38\Suero38_IgG_Cy3.gps"
"GalFile=C:\Documents and Settings\Usuario\Escritorio\Datos Usuarios\Alfonso\Gals\Gal_Alfonso.2.gal"
"PixelSize=5"
"Wavelengths=n/a	532"
"ImageFiles=n/a	C:\Documents and Settings\Usuario\Escritorio\Datos Usuarios\Alfonso\Escaneado_7-2-14\Suero 38\S38_IgG-Cy3.tif 1"
"NormalizationMethod=None"
"NormalizationFactors=n/a	1"
"JpegImage="
"StdDev=Type 1"
"RatioFormulations=W1/W2 (/532)"
"Barcode="
"BackgroundSubtraction=LocalFeature"
"ImageOrigin=0, 0"
"JpegOrigin=3305, 2395"
"Creator=GenePix Pro 4.1.1.4"
"Scanner=GenePix 4000B [92870]"
"FocusPosition=0"
"Temperature=28.71"
"LinesAveraged=1"
"Comment="
"PMTGain=n/a	400"
"ScanPower=n/a	100"
"LaserPower=n/a	3.65"
"LaserOnTime=n/a	42168"
"Filters=n/a	"
"ScanRegion=584,408,3864,1848"
"Supplier=BioRobotics"
"ArrayerSoftwareName=TAS Application Suite (MicroGrid II)"
"ArrayerSoftwareVersion=2.2.2.5"
"Block"	"Column"	"Row"	"Name"	"ID"	"Flags"	"Index"	"F532 Median"	"F532 Median"	"F532 Median - B532"	"F532 Median - B532"
1	1	1	"ABC_N/P"	"90Mult_M8"	-50	1	106	106	17	17
1	2	1	"spr1221"	"99Mult_A12"	-50	2	110	110	24	24
1	3	1	"spr1403"	"91Mult_E12"	-50	3	145	145	46	46
1	4	1	"spr1496"	"92Mult_I12"	0	4	160	160	41	41
1	5	1	"ABC_NP"	"100Mult_M12"	0	5	740	740	610	610
1	6	1	"SP_0462"	"77CellW_A16"	0	6	601	601	465	465
1	7	1	"SP_0464"	"81CellW_E16"	0	7	380	380	255	255
1	8	1	"Buffer"	"Normaliz_I16"	-50	8	113	113	-6	-6
1	9	1	"Buffer"	"Normaliz_M16"	-50	9	113	113	-1	-1
1	1	2	"SP_0462"	"77CellW_A16"	-50	10	97	97	16	16
1	2	2	"SP_0464"	"81CellW_E16"	-50	11	102	102	12	12
1	3	2	"fstH"	"84Mult_A4"	0	12	377	377	271	271
1	4	2	"comA"	"85Mult_E4"	0	13	275	275	139	139
1	5	2	"zmpB"	"86Mult_I4"	0	14	202	202	63	63
1	6	2	"spr0601"	"98Mult_M4"	0	15	392	392	220	220
1	7	2	"celB"	"87Mult_A8"	0	16	361	361	169	169
1	8	2	"iga"	"88Mult_E8"	0	17	1328	1328	1162	1162
1	9	2	"glnP"	"89Mult_I8"	0	18	175	175	49	49
1	1	3	"spr0601"	"98Mult_M4"	-50	19	101	101	18	18
1	2	3	"celB"	"87Mult_A8"	-50	20	109	109	15	15
1	3	3	"iga"	"88Mult_E8"	0	21	268	268	164	164
1	4	3	"glnP"	"89Mult_I8"	-50	22	130	130	5	5
1	5	3	"ABC_N/P"	"90Mult_M8"	0	23	197	197	34	34
1	6	3	"spr1221"	"99Mult_A12"	0	24	553	553	332	332
1	7	3	"spr1403"	"91Mult_E12"	0	25	687	687	468	468
1	8	3	"spr1496"	"92Mult_I12"	0	26	288	288	124	124
1	9	3	"ABC_NP"	"100Mult_M12"	0	27	1527	1527	1395	1395
1	1	4	"spr1221"	"99Mult_A12"	0	28	109	109	23	23
1	2	4	"spr1403"	"91Mult_E12"	-50	29	140	140	38	38
1	3	4	"spr1496"	"92Mult_I12"	-50	30	137	137	31	31
1	4	4	"ABC_NP"	"100Mult_M12"	0	31	643	643	513	513
1	5	4	"SP_0462"	"77CellW_A16"	0	32	490	490	326	326
1	6	4	"SP_0464"	"81CellW_E16"	0	33	432	432	261	261
1	7	4	"fstH"	"84Mult_A4"	0	34	1574	1574	1388	1388
1	8	4	"comA"	"85Mult_E4"	0	35	550	550	407	407
1	9	4	"zmpB"	"86Mult_I4"	0	36	392	392	256	256
1	1	5	"SP_0464"	"81CellW_E16"	-50	37	120	120	31	31
1	2	5	"fstH"	"84Mult_A4"	0	38	427	427	286	286
1	3	5	"comA"	"85Mult_E4"	0	39	221	221	113	113
1	4	5	"zmpB"	"86Mult_I4"	-50	40	184	184	49	49
1	5	5	"spr0601"	"98Mult_M4"	0	41	471	471	266	266
1	6	5	"celB"	"87Mult_A8"	0	42	521	521	287	287
1	7	5	"iga"	"88Mult_E8"	0	43	915	915	673	673
1	8	5	"glnP"	"89Mult_I8"	0	44	700	700	507	507
1	9	5	"ABC_N/P"	"90Mult_M8"	0	45	608	608	421	421
1	1	6	"celB"	"87Mult_A8"	0	46	113	113	22	22
1	2	6	"iga"	"88Mult_E8"	0	47	235	235	130	130
1	3	6	"glnP"	"89Mult_I8"	-50	48	114	114	9	9
1	4	6	"ABC_N/P"	"90Mult_M8"	-50	49	196	196	65	65
1	5	6	"spr1221"	"99Mult_A12"	0	50	439	439	274	274
1	6	6	"spr1403"	"91Mult_E12"	0	51	503	503	331	331
1	7	6	"spr1496"	"92Mult_I12"	0	52	304	304	156	156
1	8	6	"ABC_NP"	"100Mult_M12"	0	53	1303	1303	1148	1148
1	9	6	"SP_0462"	"77CellW_A16"	0	54	1032	1032	755	755
1	1	7	"spr1403"	"91Mult_E12"	0	55	145	145	57	57
1	2	7	"spr1496"	"92Mult_I12"	-50	56	127	127	30	30
1	3	7	"ABC_NP"	"100Mult_M12"	0	57	578	578	474	474
1	4	7	"SP_0462"	"77CellW_A16"	0	58	485	485	371	371
1	5	7	"SP_0464"	"81CellW_E16"	0	59	464	464	340	340
1	6	7	"fstH"	"84Mult_A4"	0	60	1760	1760	1632	1632
1	7	7	"comA"	"85Mult_E4"	0	61	560	560	430	430
1	8	7	"zmpB"	"86Mult_I4"	0	62	346	346	215	215
1	9	7	"spr0601"	"98Mult_M4"	0	63	659	659	523	523
1	1	8	"fstH"	"84Mult_A4"	0	64	419	419	334	334
1	2	8	"comA"	"85Mult_E4"	0	65	177	177	84	84
1	3	8	"zmpB"	"86Mult_I4"	0	66	160	160	61	61
1	4	8	"spr0601"	"98Mult_M4"	0	67	369	369	258	258
1	5	8	"celB"	"87Mult_A8"	0	68	338	338	209	209
1	6	8	"iga"	"88Mult_E8"	0	69	871	871	747	747
1	7	8	"glnP"	"89Mult_I8"	0	70	201	201	53	53
1	8	8	"ABC_N/P"	"90Mult_M8"	0	71	315	315	182	182
1	9	8	"spr1221"	"99Mult_A12"	0	72	867	867	727	727
2	1	1	"lytB"	"31CellW_N8"	0	73	1857	1857	1753	1753
2	2	1	"prtA"	"20CellW_B12"	0	74	2014	2014	1901	1901
2	3	1	"bgaA"	"43CellW_F12"	0	75	2034	2034	1364	1364
2	4	1	"nanA"	"46CellW_J12"	0	76	1461	1461	777	777
2	5	1	"spr1652/pfbA"	"25CellW_N12"	0	77	972	972	850	850
2	6	1	"nisP"	"39CellW_B16"	-50	78	257	257	155	155
2	7	1	"spr1906"	"73CellW_F16"	0	79	218	218	120	120
2	8	1	"Buffer"	"Normaliz_J16"	-50	80	74	74	-4	-4
2	9	1	"Buffer"	"Normaliz_N16"	-50	81	69	69	-1	-1
2	1	2	"nisP"	"39CellW_B16"	0	82	2072	2072	1954	1954
2	2	2	"spr1906"	"73CellW_F16"	-50	83	244	244	-6	-6
2	3	2	"psrP"	"71CellW_B4"	0	84	1591	1591	441	441
2	4	2	"pblB_nt"	"48CellW_F4"	0	85	1846	1846	612	612
2	5	2	"pblB_ct"	"49CellW_J4"	0	86	1598	1598	1016	1016
2	6	2	"spr0075/pfbB"	"24CellW_N4"	0	87	1309	1309	710	710
2	7	2	"pulA"	"19CellW_B8"	-50	88	666	666	491	491
2	8	2	"hysA"	"51CellW_F8"	0	89	578	578	488	488
2	9	2	"spr0328"	"26CellW_J8"	0	90	348	348	275	275
2	1	3	"spr0075/pfbB"	"24CellW_N4"	0	91	2768	2768	2614	2614
2	2	3	"pulA"	"19CellW_B8"	0	92	2080	2080	1455	1455
2	3	3	"hysA"	"51CellW_F8"	0	93	851	851	693	693
2	4	3	"spr0328"	"26CellW_J8"	0	94	1360	1360	823	823
2	5	3	"lytB"	"31CellW_N8"	0	95	1292	1292	1031	1031
2	6	3	"prtA"	"20CellW_B12"	0	96	449	449	249	249
2	7	3	"bgaA"	"43CellW_F12"	0	97	1357	1357	751	751
2	8	3	"nanA"	"46CellW_J12"	0	98	1047	1047	869	869
2	9	3	"spr1652/pfbA"	"25CellW_N12"	0	99	596	596	515	515
2	1	4	"prtA"	"20CellW_B12"	0	100	1003	1003	856	856
2	2	4	"bgaA"	"43CellW_F12"	0	101	2856	2856	2060	2060
2	3	4	"nanA"	"46CellW_J12"	0	102	2420	2420	2296	2296
2	4	4	"spr1652/pfbA"	"25CellW_N12"	0	103	2007	2007	1670	1670
2	5	4	"nisP"	"39CellW_B16"	0	104	1816	1816	929	929
2	6	4	"spr1906"	"73CellW_F16"	-50	105	382	382	177	177
2	7	4	"psrP"	"71CellW_B4"	0	106	1487	1487	771	771
2	8	4	"pblB_nt"	"48CellW_F4"	-50	107	431	431	-124	-124
2	9	4	"pblB_ct"	"49CellW_J4"	0	108	997	997	899	899
2	1	5	"spr1906"	"73CellW_F16"	0	109	513	513	376	376
2	2	5	"psrP"	"71CellW_B4"	0	110	2370	2370	980	980
2	3	5	"pblB_nt"	"48CellW_F4"	0	111	420	420	-189	-189
2	4	5	"pblB_ct"	"49CellW_J4"	0	112	2647	2647	1386	1386
2	5	5	"spr0075/pfbB"	"24CellW_N4"	0	113	1823	1823	724	724
2	6	5	"pulA"	"19CellW_B8"	0	114	2531	2531	1793	1793
2	7	5	"hysA"	"51CellW_F8"	0	115	446	446	139	139
2	8	5	"spr0328"	"26CellW_J8"	0	116	1739	1739	1262	1262
2	9	5	"lytB"	"31CellW_N8"	0	117	855	855	673	673
2	1	6	"pulA"	"19CellW_B8"	0	118	2519	2519	2375	2375
2	2	6	"hysA"	"51CellW_F8"	0	119	1354	1354	1086	1086
2	3	6	"spr0328"	"26CellW_J8"	0	120	2227	2227	2068	2068
2	4	6	"lytB"	"31CellW_N8"	0	121	852	852	725	725
2	5	6	"prtA"	"20CellW_B12"	0	122	925	925	799	799
2	6	6	"bgaA"	"43CellW_F12"	0	123	2339	2339	1175	1175
2	7	6	"nanA"	"46CellW_J12"	0	124	2321	2321	1760	1760
2	8	6	"spr1652/pfbA"	"25CellW_N12"	0	125	1876	1876	1007	1007
2	9	6	"nisP"	"39CellW_B16"	0	126	776	776	678	678
2	1	7	"bgaA"	"43CellW_F12"	0	127	1067	1067	926	926
2	2	7	"nanA"	"46CellW_J12"	0	128	3206	3206	3067	3067
2	3	7	"spr1652/pfbA"	"25CellW_N12"	0	129	2003	2003	1880	1880
2	4	7	"nisP"	"39CellW_B16"	0	130	1493	1493	1372	1372
2	5	7	"spr1906"	"73CellW_F16"	0	131	452	452	316	316
2	6	7	"psrP"	"71CellW_B4"	0	132	1822	1822	733	733
2	7	7	"pblB_nt"	"48CellW_F4"	-50	133	897	897	-167	-167
2	8	7	"pblB_ct"	"49CellW_J4"	0	134	1976	1976	1303	1303
2	9	7	"spr0075/pfbB"	"24CellW_N4"	0	135	943	943	839	839
2	1	8	"psrP"	"71CellW_B4"	0	136	2804	2804	2646	2646
2	2	8	"pblB_nt"	"48CellW_F4"	0	137	895	895	723	723
2	3	8	"pblB_ct"	"49CellW_J4"	0	138	2531	2531	2409	2409
2	4	8	"spr0075/pfbB"	"24CellW_N4"	0	139	1878	1878	1032	1032
2	5	8	"pulA"	"19CellW_B8"	0	140	1155	1155	877	877
2	6	8	"hysA"	"51CellW_F8"	0	141	1402	1402	1019	1019
2	7	8	"spr0328"	"26CellW_J8"	0	142	1961	1961	1785	1785
2	8	8	"lytB"	"31CellW_N8"	0	143	1189	1189	1065	1065
2	9	8	"prtA"	"20CellW_B12"	0	144	1217	1217	1128	1128
3	1	1	"nanB"	"58Secret_O8"	0	145	3105	3105	2957	2957
3	2	1	"spr1875"	"7Secret_C12"	0	146	1203	1203	1044	1044
3	3	1	"galU"	"21Secret_G12"	0	147	1966	1966	1809	1809
3	4	1	"cbpA"	"5Secret_K12"	0	148	1857	1857	1697	1697
3	5	1	"gsp_781"	"2Secret_O12"	0	149	3327	3327	3122	3122
3	6	1	"Control_1"	"C16"	0	150	1334	1334	1138	1138
3	7	1	"Control_2"	"G16"	-50	151	180	180	5	5
3	8	1	"Buffer"	"Normaliz_K16"	-50	152	186	186	4	4
3	9	1	"Buffer"	"Normaliz_O16"	0	153	310	310	88	88
3	1	2	"Control_1"	"C16"	0	154	724	724	577	577
3	2	2	"Control_2"	"G16"	-50	155	158	158	3	3
3	3	2	"bloodAB"	"59Secret_C4"	0	156	1693	1693	1538	1538
3	4	2	"strH"	"32Secret_G4"	0	157	1042	1042	887	887
3	5	2	"lysM"	"50Secret_K4"	0	158	5110	5110	4935	4935
3	6	2	"lytB"	"63Secret_O4"	0	159	3167	3167	2987	2987
3	7	2	"phtE"	"45Secret_C8"	0	160	2178	2178	2005	2005
3	8	2	"spr0931"	"36Secret_G8"	0	161	3691	3691	3511	3511
3	9	2	"lytC"	"56Secret_K8"	0	162	4704	4704	4517	4517
3	1	3	"lytB"	"63Secret_O4"	0	163	1539	1539	1396	1396
3	2	3	"phtE"	"45Secret_C8"	0	164	1347	1347	1196	1196
3	3	3	"spr0931"	"36Secret_G8"	0	165	2708	2708	2557	2557
3	4	3	"lytC"	"56Secret_K8"	0	166	4413	4413	4257	4257
3	5	3	"nanB"	"58Secret_O8"	0	167	7865	7865	7697	7697
3	6	3	"spr1875"	"7Secret_C12"	0	168	2899	2899	2725	2725
3	7	3	"galU"	"21Secret_G12"	0	169	4883	4883	4702	4702
3	8	3	"cbpA"	"5Secret_K12"	0	170	4185	4185	3999	3999
3	9	3	"gsp_781"	"2Secret_O12"	0	171	3397	3397	3220	3220
3	1	4	"spr1875"	"7Secret_C12"	0	172	2161	2161	2015	2015
3	2	4	"galU"	"21Secret_G12"	0	173	3693	3693	3544	3544
3	3	4	"cbpA"	"5Secret_K12"	0	174	2998	2998	2847	2847
3	4	4	"gsp_781"	"2Secret_O12"	0	175	3419	3419	3262	3262
3	5	4	"Control_1"	"C16"	0	176	1157	1157	994	994
3	6	4	"Control_2"	"G16"	-50	177	171	171	4	4
3	7	4	"bloodAB"	"59Secret_C4"	0	178	3204	3204	3029	3029
3	8	4	"strH"	"32Secret_G4"	0	179	1443	1443	1266	1266
3	9	4	"lysM"	"50Secret_K4"	0	180	4388	4388	4213	4213
3	1	5	"Control_2"	"G16"	-50	181	155	155	4	4
3	2	5	"bloodAB"	"59Secret_C4"	0	182	2920	2920	2771	2771
3	3	5	"strH"	"32Secret_G4"	0	183	1595	1595	1448	1448
3	4	5	"lysM"	"50Secret_K4"	0	184	4956	4956	4807	4807
3	5	5	"lytB"	"63Secret_O4"	0	185	2477	2477	2326	2326
3	6	5	"phtE"	"45Secret_C8"	0	186	1916	1916	1764	1764
3	7	5	"spr0931"	"36Secret_G8"	0	187	3466	3466	3306	3306
3	8	5	"lytC"	"56Secret_K8"	0	188	4835	4835	4664	4664
3	9	5	"nanB"	"58Secret_O8"	0	189	6560	6560	6389	6389
3	1	6	"phtE"	"45Secret_C8"	0	190	2372	2372	2212	2212
3	2	6	"spr0931"	"36Secret_G8"	0	191	4000	4000	3846	3846
3	3	6	"lytC"	"56Secret_K8"	0	192	4887	4887	4744	4744
3	4	6	"nanB"	"58Secret_O8"	0	193	6442	6442	6306	6306
3	5	6	"spr1875"	"7Secret_C12"	0	194	2374	2374	2237	2237
3	6	6	"galU"	"21Secret_G12"	0	195	4684	4684	4540	4540
3	7	6	"cbpA"	"5Secret_K12"	0	196	3633	3633	3474	3474
3	8	6	"gsp_781"	"2Secret_O12"	0	197	3971	3971	3788	3788
3	9	6	"Control_1"	"C16"	0	198	1202	1202	1025	1025
3	1	7	"galU"	"21Secret_G12"	0	199	5032	5032	4866	4866
3	2	7	"cbpA"	"5Secret_K12"	0	200	4245	4245	4082	4082
3	3	7	"gsp_781"	"2Secret_O12"	0	201	3254	3254	3111	3111
3	4	7	"Control_1"	"C16"	0	202	1311	1311	1180	1180
3	5	7	"Control_2"	"G16"	-50	203	134	134	2	2
3	6	7	"bloodAB"	"59Secret_C4"	0	204	3182	3182	3044	3044
3	7	7	"strH"	"32Secret_G4"	0	205	1637	1637	1488	1488
3	8	7	"lysM"	"50Secret_K4"	0	206	4811	4811	4638	4638
3	9	7	"lytB"	"63Secret_O4"	0	207	2648	2648	2473	2473
3	1	8	"bloodAB"	"59Secret_C4"	0	208	3566	3566	3409	3409
3	2	8	"strH"	"32Secret_G4"	0	209	1820	1820	1654	1654
3	3	8	"lysM"	"50Secret_K4"	0	210	4909	4909	4760	4760
3	4	8	"lytB"	"63Secret_O4"	0	211	2488	2488	2353	2353
3	5	8	"phtE"	"45Secret_C8"	0	212	2348	2348	2216	2216
3	6	8	"spr0931"	"36Secret_G8"	0	213	3852	3852	3720	3720
3	7	8	"lytC"	"56Secret_K8"	0	214	4931	4931	4789	4789
3	8	8	"nanB"	"58Secret_O8"	0	215	7191	7191	7025	7025
3	9	8	"spr1875"	"7Secret_C12"	0	216	3352	3352	3174	3174
4	1	1	"Control_10"	"P8"	-50	217	164	164	22	22
4	2	1	"Control_11"	"D12"	-50	218	144	144	19	19
4	3	1	"Control_12"	"H12"	-50	219	113	113	14	14
4	4	1	"Buffer"	"Normaliz_L12"	-50	220	82	82	2	2
4	5	1	"Buffer"	"Normaliz_P12"	-50	221	72	72	-3	-3
4	6	1	"Control+"	"Rango0.2_D16"	0	222	517	517	258	258
4	7	1	"Control+"	"Rango0.1_H16"	-50	223	91	91	19	19
4	8	1	"Buffer"	"Normaliz_L16"	-50	224	66	66	2	2
4	9	1	"Buffer"	"Normaliz_P16"	-50	225	60	60	-1	-1
4	1	2	"Control+"	"Rango0.2_D16"	0	226	1231	1231	975	975
4	2	2	"Control+"	"Rango0.1_H16"	0	227	283	283	106	106
4	3	2	"Control_3"	"D4"	0	228	236	236	107	107
4	4	2	"Control_4"	"H4"	-50	229	105	105	0	0
4	5	2	"Control_5"	"L4"	-50	230	92	92	2	2
4	6	2	"Control_6"	"P4"	-50	231	74	74	-15	-15
4	7	2	"Control_7"	"D8"	-50	232	78	78	-1	-1
4	8	2	"Control_8"	"H8"	-50	233	71	71	3	3
4	9	2	"Control_9"	"L8"	0	234	90	90	27	27
4	1	3	"Control_6"	"P4"	-50	235	195	195	-8	-8
4	2	3	"Control_7"	"D8"	-50	236	202	202	5	5
4	3	3	"Control_8"	"H8"	-50	237	154	154	5	5
4	4	3	"Control_9"	"L8"	-50	238	130	130	8	8
4	5	3	"Control_10"	"P8"	-50	239	107	107	-1	-1
4	6	3	"Control_11"	"D12"	-50	240	94	94	1	1
4	7	3	"Control_12"	"H12"	0	241	180	180	106	106
4	8	3	"Buffer"	"Normaliz_L12"	-50	242	75	75	5	5
4	9	3	"Buffer"	"Normaliz_P12"	-50	243	64	64	1	1
4	1	4	"Control_11"	"D12"	-50	244	203	203	0	0
4	2	4	"Control_12"	"H12"	0	245	303	303	105	105
4	3	4	"Buffer"	"Normaliz_L12"	-50	246	167	167	6	6
4	4	4	"Buffer"	"Normaliz_P12"	-50	247	126	126	-7	-7
4	5	4	"Control+"	"Rango0.2_D16"	0	248	3692	3692	3146	3146
4	6	4	"Control+"	"Rango0.1_H16"	0	249	694	694	280	280
4	7	4	"Control_3"	"D4"	0	250	388	388	313	313
4	8	4	"Control_4"	"H4"	-50	251	73	73	5	5
4	9	4	"Control_5"	"L4"	0	252	91	91	28	28
4	1	5	"Control+"	"Rango0.1_H16"	-50	253	432	432	214	214
4	2	5	"Control_3"	"D4"	0	254	1971	1971	1477	1477
4	3	5	"Control_4"	"H4"	-50	255	177	177	-1	-1
4	4	5	"Control_5"	"L4"	0	256	237	237	101	101
4	5	5	"Control_6"	"P4"	-50	257	119	119	-9	-9
4	6	5	"Control_7"	"D8"	-50	258	108	108	-11	-11
4	7	5	"Control_8"	"H8"	-50	259	79	79	-1	-1
4	8	5	"Control_9"	"L8"	0	260	107	107	38	38
4	9	5	"Control_10"	"P8"	-50	261	66	66	3	3
4	1	6	"Control_7"	"D8"	-50	262	221	221	12	12
4	2	6	"Control_8"	"H8"	-50	263	212	212	-9	-9
4	3	6	"Control_9"	"L8"	0	264	261	261	77	77
4	4	6	"Control_10"	"P8"	-50	265	152	152	-7	-7
4	5	6	"Control_11"	"D12"	-50	266	126	126	0	0
4	6	6	"Control_12"	"H12"	0	267	229	229	130	130
4	7	6	"Buffer"	"Normaliz_L12"	-50	268	86	86	5	5
4	8	6	"Buffer"	"Normaliz_P12"	-50	269	70	70	0	0
4	9	6	"Control+"	"Rango0.2_D16"	0	270	799	799	736	736
4	1	7	"Control_12"	"H12"	0	271	373	373	159	159
4	2	7	"Buffer"	"Normaliz_L12"	-50	272	225	225	10	10
4	3	7	"Buffer"	"Normaliz_P12"	-50	273	188	188	-3	-3
4	4	7	"Control+"	"Rango0.2_D16"	0	274	3453	3453	2931	2931
4	5	7	"Control+"	"Rango0.1_H16"	0	275	627	627	437	437
4	6	7	"Control_3"	"D4"	0	276	367	367	262	262
4	7	7	"Control_4"	"H4"	-50	277	79	79	-2	-2
4	8	7	"Control_5"	"L4"	0	278	102	102	33	33
4	9	7	"Control_6"	"P4"	-50	279	63	63	0	0
4	1	8	"Control_3"	"D4"	0	280	604	604	386	386
4	2	8	"Control_4"	"H4"	-50	281	217	217	19	19
4	3	8	"Control_5"	"L4"	0	282	226	226	59	59
4	4	8	"Control_6"	"P4"	-50	283	132	132	-6	-6
4	5	8	"Control_7"	"D8"	-50	284	115	115	4	4
4	6	8	"Control_8"	"H8"	-50	285	88	88	0	0
4	7	8	"Control_9"	"L8"	0	286	172	172	90	90
4	8	8	"Control_10"	"P8"	-50	287	75	75	4	4
4	9	8	"Control_11"	"D12"	-50	288	62	62	2	2
5	1	1	"GADPH"	"68Cyt_M7"	0	289	767	767	683	683
5	2	1	"abc_sbp_2"	"30Lip_A11"	0	290	555	555	470	470
5	3	1	"abc_sbp"	"29Lip_E11"	0	291	198	198	110	110
5	4	1	"spr0174"	"79Lip_I11"	0	292	379	379	222	222
5	5	1	"aliA"	"10Lip_M11"	0	293	606	606	445	445
5	6	1	"slrA"	"17Lip_A15"	0	294	739	739	637	637
5	7	1	"spr0747"	"37Lip_E15"	0	295	1131	1131	1022	1022
5	8	1	"Buffer"	"Normaliz_I15"	-50	296	109	109	1	1
5	9	1	"Buffer"	"Normaliz_M15"	-50	297	115	115	0	0
5	1	2	"slrA"	"17Lip_A15"	0	298	357	357	267	267
5	2	2	"spr0747"	"37Lip_E15"	-50	299	245	245	128	128
5	3	2	"spxB"	"13Cyt_A3"	0	300	1996	1996	958	958
5	4	2	"clpP"	"66Cyt_E3"	0	301	1956	1956	1605	1605
5	5	2	"pavA"	"69Cyt_I3"	0	302	896	896	650	650
5	6	2	"eno"	"14Cyt_M3"	0	303	2748	2748	2626	2626
5	7	2	"PppA"	"70Cyt_A7"	0	304	1679	1679	1551	1551
5	8	2	"ply"	"11Cyt_E7"	0	305	6753	6753	6603	6603
5	9	2	"lytA"	"12Cyt_I7"	0	306	4868	4868	4645	4645
5	1	3	"eno"	"14Cyt_M3"	0	307	1371	1371	1295	1295
5	2	3	"PppA"	"70Cyt_A7"	0	308	601	601	506	506
5	3	3	"ply"	"11Cyt_E7"	0	309	441	441	183	183
5	4	3	"lytA"	"12Cyt_I7"	-50	310	205	205	-82	-82
5	5	3	"GADPH"	"68Cyt_M7"	0	311	1059	1059	874	874
5	6	3	"abc_sbp_2"	"30Lip_A11"	0	312	982	982	813	813
5	7	3	"abc_sbp"	"29Lip_E11"	0	313	510	510	315	315
5	8	3	"spr0174"	"79Lip_I11"	0	314	949	949	783	783
5	9	3	"aliA"	"10Lip_M11"	0	315	1349	1349	1210	1210
5	1	4	"abc_sbp_2"	"30Lip_A11"	0	316	323	323	242	242
5	2	4	"abc_sbp"	"29Lip_E11"	-50	317	150	150	45	45
5	3	4	"spr0174"	"79Lip_I11"	0	318	244	244	135	135
5	4	4	"aliA"	"10Lip_M11"	0	319	452	452	344	344
5	5	4	"slrA"	"17Lip_A15"	0	320	432	432	330	330
5	6	4	"spr0747"	"37Lip_E15"	0	321	282	282	152	152
5	7	4	"spxB"	"13Cyt_A3"	0	322	1671	1671	1377	1377
5	8	4	"clpP"	"66Cyt_E3"	0	323	1970	1970	1811	1811
5	9	4	"pavA"	"69Cyt_I3"	0	324	1356	1356	1226	1226
5	1	5	"spr0747"	"37Lip_E15"	-50	325	251	251	165	165
5	2	5	"spxB"	"13Cyt_A3"	0	326	1222	1222	649	649
5	3	5	"clpP"	"66Cyt_E3"	0	327	999	999	798	798
5	4	5	"pavA"	"69Cyt_I3"	0	328	534	534	303	303
5	5	5	"eno"	"14Cyt_M3"	0	329	1303	1303	1107	1107
5	6	5	"PppA"	"70Cyt_A7"	0	330	562	562	444	444
5	7	5	"ply"	"11Cyt_E7"	0	331	3781	3781	3458	3458
5	8	5	"lytA"	"12Cyt_I7"	0	332	1753	1753	1589	1589
5	9	5	"GADPH"	"68Cyt_M7"	0	333	1806	1806	1673	1673
5	1	6	"PppA"	"70Cyt_A7"	0	334	221	221	134	134
5	2	6	"ply"	"11Cyt_E7"	0	335	198	198	102	102
5	3	6	"lytA"	"12Cyt_I7"	-50	336	136	136	44	44
5	4	6	"GADPH"	"68Cyt_M7"	0	337	326	326	225	225
5	5	6	"abc_sbp_2"	"30Lip_A11"	0	338	218	218	109	109
5	6	6	"abc_sbp"	"29Lip_E11"	-50	339	188	188	69	69
5	7	6	"spr0174"	"79Lip_I11"	0	340	629	629	302	302
5	8	6	"aliA"	"10Lip_M11"	0	341	653	653	480	480
5	9	6	"slrA"	"17Lip_A15"	0	342	667	667	545	545
5	1	7	"abc_sbp"	"29Lip_E11"	-50	343	92	92	11	11
5	2	7	"spr0174"	"79Lip_I11"	0	344	103	103	20	20
5	3	7	"aliA"	"10Lip_M11"	0	345	122	122	34	34
5	4	7	"slrA"	"17Lip_A15"	0	346	132	132	46	46
5	5	7	"spr0747"	"37Lip_E15"	-50	347	100	100	14	14
5	6	7	"spxB"	"13Cyt_A3"	0	348	603	603	482	482
5	7	7	"clpP"	"66Cyt_E3"	0	349	559	559	448	448
5	8	7	"pavA"	"69Cyt_I3"	0	350	316	316	214	214
5	9	7	"eno"	"14Cyt_M3"	0	351	811	811	711	711
5	1	8	"spxB"	"13Cyt_A3"	-50	352	111	111	33	33
5	2	8	"clpP"	"66Cyt_E3"	-50	353	103	103	26	26
5	3	8	"pavA"	"69Cyt_I3"	0	354	111	111	31	31
5	4	8	"eno"	"14Cyt_M3"	0	355	201	201	121	121
5	5	8	"PppA"	"70Cyt_A7"	0	356	118	118	40	40
5	6	8	"ply"	"11Cyt_E7"	0	357	391	391	284	284
5	7	8	"lytA"	"12Cyt_I7"	0	358	219	219	134	134
5	8	8	"GADPH"	"68Cyt_M7"	0	359	213	213	130	130
5	9	8	"abc_sbp_2"	"30Lip_A11"	0	360	164	164	82	82
6	1	1	"psaA"	"6Lip_N7"	0	361	518	518	402	402
6	2	1	"ABC_SBP"	"57Lip_B11"	0	362	521	521	412	412
6	3	1	"ABC_SBP"	"52Lip_F11"	-50	363	143	143	37	37
6	4	1	"piuA"	"18Lip_J11"	0	364	135	135	17	17
6	5	1	"amiA"	"3Lip_N11"	0	365	175	175	69	69
6	6	1	"msmE"	"78Lip_B15"	0	366	153	153	67	67
6	7	1	"MalX"	"22Lip_F15"	0	367	536	536	464	464
6	8	1	"Buffer"	"Normaliz_J15"	-50	368	65	65	0	0
6	9	1	"Buffer"	"Normaliz_N15"	-50	369	64	64	1	1
6	1	2	"msmE"	"78Lip_B15"	-50	370	215	215	104	104
6	2	2	"MalX"	"22Lip_F15"	-50	371	157	157	39	39
6	3	2	"prsA_ppmA"	"16Lip_B3"	0	372	405	405	291	291
6	4	2	"lmb"	"33Lip_F3"	-50	373	185	185	60	60
6	5	2	"piaA"	"15Lip_J3"	-50	374	151	151	42	42
6	6	2	"phtA"	"55Lip_N3"	0	375	161	161	71	71
6	7	2	"glnH"	"28Lip_B7"	0	376	125	125	50	50
6	8	2	"pstS"	"80Lip_F7"	0	377	153	153	85	85
6	9	2	"aliB"	"1Lip_J7"	0	378	119	119	56	56
6	1	3	"phtA"	"55Lip_N3"	0	379	221	221	116	116
6	2	3	"glnH"	"28Lip_B7"	0	380	183	183	56	56
6	3	3	"pstS"	"80Lip_F7"	0	381	319	319	201	201
6	4	3	"aliB"	"1Lip_J7"	-50	382	179	179	56	56
6	5	3	"psaA"	"6Lip_N7"	0	383	909	909	800	800
6	6	3	"ABC_SBP"	"57Lip_B11"	0	384	538	538	452	452
6	7	3	"ABC_SBP"	"52Lip_F11"	-50	385	96	96	21	21
6	8	3	"piuA"	"18Lip_J11"	-50	386	84	84	12	12
6	9	3	"amiA"	"3Lip_N11"	0	387	102	102	38	38
6	1	4	"ABC_SBP"	"57Lip_B11"	0	388	952	952	850	850
6	2	4	"ABC_SBP"	"52Lip_F11"	-50	389	176	176	55	55
6	3	4	"piuA"	"18Lip_J11"	-50	390	145	145	22	22
6	4	4	"amiA"	"3Lip_N11"	0	391	237	237	109	109
6	5	4	"msmE"	"78Lip_B15"	0	392	439	439	326	326
6	6	4	"MalX"	"22Lip_F15"	0	393	313	313	219	219
6	7	4	"prsA_ppmA"	"16Lip_B3"	-50	394	183	183	106	106
6	8	4	"lmb"	"33Lip_F3"	0	395	113	113	38	38
6	9	4	"piaA"	"15Lip_J3"	0	396	94	94	23	23
6	1	5	"MalX"	"22Lip_F15"	-50	397	248	248	145	145
6	2	5	"prsA_ppmA"	"16Lip_B3"	0	398	408	408	276	276
6	3	5	"lmb"	"33Lip_F3"	0	399	199	199	58	58
6	4	5	"piaA"	"15Lip_J3"	0	400	190	190	52	52
6	5	5	"phtA"	"55Lip_N3"	-50	401	137	137	31	31
6	6	5	"glnH"	"28Lip_B7"	-50	402	106	106	15	15
6	7	5	"pstS"	"80Lip_F7"	-50	403	101	101	23	23
6	8	5	"aliB"	"1Lip_J7"	0	404	100	100	19	19
6	9	5	"psaA"	"6Lip_N7"	0	405	322	322	245	245
6	1	6	"glnH"	"28Lip_B7"	0	406	133	133	31	31
6	2	6	"pstS"	"80Lip_F7"	-50	407	144	144	35	35
6	3	6	"aliB"	"1Lip_J7"	-50	408	124	124	13	13
6	4	6	"psaA"	"6Lip_N7"	0	409	278	278	168	168
6	5	6	"ABC_SBP"	"57Lip_B11"	0	410	322	322	224	224
6	6	6	"ABC_SBP"	"52Lip_F11"	-50	411	104	104	18	18
6	7	6	"piuA"	"18Lip_J11"	-50	412	85	85	7	7
6	8	6	"amiA"	"3Lip_N11"	-50	413	88	88	16	16
6	9	6	"msmE"	"78Lip_B15"	0	414	90	90	21	21
6	1	7	"ABC_SBP"	"52Lip_F11"	-50	415	107	107	12	12
6	2	7	"piuA"	"18Lip_J11"	-50	416	95	95	4	4
6	3	7	"amiA"	"3Lip_N11"	-50	417	103	103	17	17
6	4	7	"msmE"	"78Lip_B15"	-50	418	107	107	18	18
6	5	7	"MalX"	"22Lip_F15"	0	419	181	181	91	91
6	6	7	"prsA_ppmA"	"16Lip_B3"	-50	420	138	138	55	55
6	7	7	"lmb"	"33Lip_F3"	-50	421	92	92	17	17
6	8	7	"piaA"	"15Lip_J3"	-50	422	75	75	8	8
6	9	7	"phtA"	"55Lip_N3"	0	423	78	78	12	12
6	1	8	"prsA_ppmA"	"16Lip_B3"	-50	424	102	102	19	19
6	2	8	"lmb"	"33Lip_F3"	-50	425	102	102	17	17
6	3	8	"piaA"	"15Lip_J3"	-50	426	85	85	6	6
6	4	8	"phtA"	"55Lip_N3"	-50	427	89	89	13	13
6	5	8	"glnH"	"28Lip_B7"	-50	428	88	88	12	12
6	6	8	"pstS"	"80Lip_F7"	-50	429	91	91	19	19
6	7	8	"aliB"	"1Lip_J7"	-50	430	81	81	12	12
6	8	8	"psaA"	"6Lip_N7"	0	431	168	168	104	104
6	9	8	"ABC_SBP"	"57Lip_B11"	0	432	170	170	109	109
7	1	1	"cbpF"	"74N_term_wCS_O7"	0	433	2457	2457	1032	1032
7	2	1	"spr0693"	"34N_term_C11"	0	434	2089	2089	1211	1211
7	3	1	"ezrA"	"75N_term_G11"	0	435	1765	1765	1017	1017
7	4	1	"pepXP"	"72N_term_K11"	0	436	2676	2676	809	809
7	5	1	"phtD"	"44N_term_O11"	0	437	2243	2243	649	649
7	6	1	"phpA"	"27N_term_C15"	0	438	2152	2152	1870	1870
7	7	1	"srtA"	"64N_term_wCS_G15"	0	439	2204	2204	1976	1976
7	8	1	"Buffer"	"Normaliz_K15"	-50	440	170	170	-9	-9
7	9	1	"Buffer"	"Normaliz_O15"	-50	441	164	164	-4	-4
7	1	2	"phpA"	"27N_term_C15"	0	442	1559	1559	1305	1305
7	2	2	"srtA"	"64N_term_wCS_G15"	0	443	1917	1917	929	929
7	3	2	"adcA"	"23Lip_C3"	0	444	2261	2261	1057	1057
7	4	2	"sp_2093"	"76N_term_G3"	0	445	1910	1910	561	561
7	5	2	"comB"	"54N_term_K3"	0	446	2327	2327	770	770
7	6	2	"pspA"	"4N_term_O3"	0	447	2780	2780	763	763
7	7	2	"pbpX"	"41N_term_C7"	0	448	3336	3336	1455	1455
7	8	2	"pbpA"	"9N_term_G7"	0	449	1795	1795	790	790
7	9	2	"spr0334"	"42Cyt_TMH_K7"	0	450	2638	2638	1258	1258
7	1	3	"pspA"	"4N_term_O3"	0	451	2547	2547	489	489
7	2	3	"pbpX"	"41N_term_C7"	0	452	2245	2245	452	452
7	3	3	"pbpA"	"9N_term_G7"	0	453	812	812	220	220
7	4	3	"spr0334"	"42Cyt_TMH_K7"	0	454	2001	2001	535	535
7	5	3	"cbpF"	"74N_term_wCS_O7"	0	455	2297	2297	1007	1007
7	6	3	"spr0693"	"34N_term_C11"	0	456	2212	2212	358	358
7	7	3	"ezrA"	"75N_term_G11"	0	457	1368	1368	650	650
7	8	3	"pepXP"	"72N_term_K11"	0	458	2383	2383	1167	1167
7	9	3	"phtD"	"44N_term_O11"	0	459	2351	2351	2051	2051
7	1	4	"spr0693"	"34N_term_C11"	0	460	1793	1793	404	404
7	2	4	"ezrA"	"75N_term_G11"	0	461	1365	1365	489	489
7	3	4	"pepXP"	"72N_term_K11"	0	462	2160	2160	539	539
7	4	4	"phtD"	"44N_term_O11"	0	463	1560	1560	824	824
7	5	4	"phpA"	"27N_term_C15"	0	464	2185	2185	1802	1802
7	6	4	"srtA"	"64N_term_wCS_G15"	0	465	1945	1945	1161	1161
7	7	4	"adcA"	"23Lip_C3"	0	466	2544	2544	1198	1198
7	8	4	"sp_2093"	"76N_term_G3"	0	467	1575	1575	241	241
7	9	4	"comB"	"54N_term_K3"	0	468	2661	2661	1029	1029
7	1	5	"srtA"	"64N_term_wCS_G15"	0	469	1182	1182	314	314
7	2	5	"adcA"	"23Lip_C3"	0	470	1764	1764	954	954
7	3	5	"sp_2093"	"76N_term_G3"	0	471	1245	1245	240	240
7	4	5	"comB"	"54N_term_K3"	0	472	1647	1647	823	823
7	5	5	"pspA"	"4N_term_O3"	0	473	2281	2281	1532	1532
7	6	5	"pbpX"	"41N_term_C7"	0	474	2398	2398	1658	1658
7	7	5	"pbpA"	"9N_term_G7"	-50	475	350	350	-412	-412
7	8	5	"spr0334"	"42Cyt_TMH_K7"	0	476	1858	1858	1230	1230
7	9	5	"cbpF"	"74N_term_wCS_O7"	0	477	1940	1940	1676	1676
7	1	6	"pbpX"	"41N_term_C7"	0	478	1045	1045	328	328
7	2	6	"pbpA"	"9N_term_G7"	-50	479	357	357	-238	-238
7	3	6	"spr0334"	"42Cyt_TMH_K7"	0	480	1033	1033	253	253
7	4	6	"cbpF"	"74N_term_wCS_O7"	0	481	1149	1149	555	555
7	5	6	"spr0693"	"34N_term_C11"	0	482	1266	1266	790	790
7	6	6	"ezrA"	"75N_term_G11"	0	483	1007	1007	448	448
7	7	6	"pepXP"	"72N_term_K11"	0	484	1471	1471	920	920
7	8	6	"phtD"	"44N_term_O11"	0	485	1624	1624	1153	1153
7	9	6	"phpA"	"27N_term_C15"	0	486	2246	2246	1085	1085
7	1	7	"ezrA"	"75N_term_G11"	0	487	313	313	76	76
7	2	7	"pepXP"	"72N_term_K11"	0	488	439	439	158	158
7	3	7	"phtD"	"44N_term_O11"	0	489	469	469	84	84
7	4	7	"phpA"	"27N_term_C15"	0	490	600	600	396	396
7	5	7	"srtA"	"64N_term_wCS_G15"	0	491	614	614	360	360
7	6	7	"adcA"	"23Lip_C3"	0	492	775	775	404	404
7	7	7	"sp_2093"	"76N_term_G3"	0	493	643	643	219	219
7	8	7	"comB"	"54N_term_K3"	0	494	598	598	243	243
7	9	7	"pspA"	"4N_term_O3"	0	495	1498	1498	1041	1041
7	1	8	"adcA"	"23Lip_C3"	0	496	220	220	43	43
7	2	8	"sp_2093"	"76N_term_G3"	0	497	174	174	15	15
7	3	8	"comB"	"54N_term_K3"	0	498	228	228	57	57
7	4	8	"pspA"	"4N_term_O3"	0	499	356	356	133	133
7	5	8	"pbpX"	"41N_term_C7"	0	500	389	389	148	148
7	6	8	"pbpA"	"9N_term_G7"	0	501	221	221	29	29
7	7	8	"spr0334"	"42Cyt_TMH_K7"	0	502	359	359	174	174
7	8	8	"cbpF"	"74N_term_wCS_O7"	0	503	468	468	233	233
7	9	8	"spr0693"	"34N_term_C11"	0	504	395	395	212	212
8	1	1	"pbp1b"	"47Cyt_TMH_P7"	0	505	3654	3654	3518	3518
8	2	1	"pcpA"	"62N_term_wCS_D11"	0	506	300	300	164	164
8	3	1	"sphtra"	"8N_term_H11"	-50	507	102	102	4	4
8	4	1	"cps4C"	"97Mult_L11"	0	508	240	240	153	153
8	5	1	"rrgB"	"95Mult_P11"	-50	509	93	93	17	17
8	6	1	"TMP"	"96Mult_D15"	-50	510	123	123	51	51
8	7	1	"LambdaSa04"	"94Mult_H15"	-50	511	90	90	21	21
8	8	1	"Buffer"	"Normaliz_L15"	-50	512	64	64	-4	-4
8	9	1	"Buffer"	"Normaliz_P15"	-50	513	64	64	-1	-1
8	1	2	"TMP"	"96Mult_D15"	0	514	489	489	337	337
8	2	2	"LambdaSa04"	"94Mult_H15"	0	515	309	309	177	177
8	3	2	"potD"	"65N_term_D3"	0	516	1458	1458	1362	1362
8	4	2	"pgdA"	"40N_term_H3"	0	517	626	626	525	525
8	5	2	"spr1370"	"38Cyt_TMH_L3"	0	518	363	363	273	273
8	6	2	"spr1418"	"82N_term_P3"	0	519	373	373	294	294
8	7	2	"stkP"	"67Cyt_TMH_D7"	0	520	119	119	38	38
8	8	2	"spr1584"	"83N_term_H7"	0	521	231	231	58	58
8	9	2	"pbp2A"	"53N_term_L7"	0	522	137	137	69	69
8	1	3	"spr1418"	"82N_term_P3"	0	523	2048	2048	1904	1904
8	2	3	"stkP"	"67Cyt_TMH_D7"	0	524	565	565	453	453
8	3	3	"spr1584"	"83N_term_H7"	0	525	938	938	835	835
8	4	3	"pbp2A"	"53N_term_L7"	0	526	602	602	306	306
8	5	3	"pbp1b"	"47Cyt_TMH_P7"	0	527	477	477	365	365
8	6	3	"pcpA"	"62N_term_wCS_D11"	-50	528	87	87	5	5
8	7	3	"sphtra"	"8N_term_H11"	-50	529	78	78	-3	-3
8	8	3	"cps4C"	"97Mult_L11"	-50	530	88	88	4	4
8	9	3	"rrgB"	"95Mult_P11"	-50	531	79	79	4	4
8	1	4	"pcpA"	"62N_term_wCS_D11"	0	532	227	227	70	70
8	2	4	"sphtra"	"8N_term_H11"	-50	533	157	157	15	15
8	3	4	"cps4C"	"97Mult_L11"	0	534	191	191	55	55
8	4	4	"rrgB"	"95Mult_P11"	-50	535	127	127	-2	-2
8	5	4	"TMP"	"96Mult_D15"	-50	536	131	131	13	13
8	6	4	"LambdaSa04"	"94Mult_H15"	-50	537	113	113	13	13
8	7	4	"potD"	"65N_term_D3"	0	538	214	214	105	105
8	8	4	"pgdA"	"40N_term_H3"	0	539	181	181	58	58
8	9	4	"spr1370"	"38Cyt_TMH_L3"	0	540	144	144	32	32
8	1	5	"LambdaSa04"	"94Mult_H15"	0	541	257	257	92	92
8	2	5	"potD"	"65N_term_D3"	0	542	556	556	223	223
8	3	5	"pgdA"	"40N_term_H3"	0	543	336	336	168	168
8	4	5	"spr1370"	"38Cyt_TMH_L3"	0	544	270	270	116	116
8	5	5	"spr1418"	"82N_term_P3"	0	545	346	346	155	155
8	6	5	"stkP"	"67Cyt_TMH_D7"	-50	546	149	149	35	35
8	7	5	"spr1584"	"83N_term_H7"	0	547	212	212	80	80
8	8	5	"pbp2A"	"53N_term_L7"	-50	548	164	164	55	55
8	9	5	"pbp1b"	"47Cyt_TMH_P7"	0	549	177	177	86	86
8	1	6	"stkP"	"67Cyt_TMH_D7"	0	550	232	232	56	56
8	2	6	"spr1584"	"83N_term_H7"	0	551	378	378	92	92
8	3	6	"pbp2A"	"53N_term_L7"	0	552	266	266	74	74
8	4	6	"pbp1b"	"47Cyt_TMH_P7"	0	553	302	302	89	89
8	5	6	"pcpA"	"62N_term_wCS_D11"	-50	554	120	120	-6	-6
8	6	6	"sphtra"	"8N_term_H11"	-50	555	101	101	1	1
8	7	6	"cps4C"	"97Mult_L11"	-50	556	111	111	10	10
8	8	6	"rrgB"	"95Mult_P11"	-50	557	92	92	-1	-1
8	9	6	"TMP"	"96Mult_D15"	-50	558	93	93	7	7
8	1	7	"sphtra"	"8N_term_H11"	-50	559	110	110	2	2
8	2	7	"cps4C"	"97Mult_L11"	0	560	128	128	15	15
8	3	7	"rrgB"	"95Mult_P11"	-50	561	105	105	-4	-4
8	4	7	"TMP"	"96Mult_D15"	-50	562	115	115	8	8
8	5	7	"LambdaSa04"	"94Mult_H15"	-50	563	99	99	-3	-3
8	6	7	"potD"	"65N_term_D3"	0	564	156	156	58	58
8	7	7	"pgdA"	"40N_term_H3"	-50	565	111	111	19	19
8	8	7	"spr1370"	"38Cyt_TMH_L3"	-50	566	109	109	17	17
8	9	7	"spr1418"	"82N_term_P3"	0	567	126	126	38	38
8	1	8	"potD"	"65N_term_D3"	0	568	164	164	51	51
8	2	8	"pgdA"	"40N_term_H3"	0	569	154	154	29	29
8	3	8	"spr1370"	"38Cyt_TMH_L3"	0	570	152	152	26	26
8	4	8	"spr1418"	"82N_term_P3"	0	571	174	174	49	49
8	5	8	"stkP"	"67Cyt_TMH_D7"	-50	572	119	119	5	5
8	6	8	"spr1584"	"83N_term_H7"	-50	573	122	122	12	12
8	7	8	"pbp2A"	"53N_term_L7"	-50	574	108	108	3	3
8	8	8	"pbp1b"	"47Cyt_TMH_P7"	-50	575	125	125	13	13
8	9	8	"pcpA"	"62N_term_wCS_D11"	-50	576	147	147	20	20
