# Supplementary material for: Data in support of proteomic analysis of pneumococcal pediatric clinical isolates to construct a protein array
Source: Data Brief. 2016 Feb 5;6:917–22. doi: 10.1016/j.dib.2016.01.057 (PMC4758182; doi:10.1016/j.dib.2016.01.057)
Supplement: Supplementary file 4 — Supplementary material [file mmc4.zip › Protein array raw data/IgG/P1_S38bis_IgG-Cy3.txt]

ATF	1.0
31	9    
"Type=GenePix Export 3"
"DateTime=2014/04/02 14:02:29"
"Settings=C:\Documents and Settings\Usuario\Escritorio\Datos Usuarios\Alfonso\Resultados ensayo\Abril 2014\Escaneado_02-04-14\Suero 38 Bis\S38bis_IgG-Cy3.gps"
"GalFile=C:\Documents and Settings\Usuario\Escritorio\Datos Usuarios\Alfonso\Gals\Gal_Alfonso.2.gal"
"PixelSize=5"
"Wavelengths=n/a	532"
"ImageFiles=n/a	C:\Documents and Settings\Usuario\Escritorio\Datos Usuarios\Alfonso\Resultados ensayo\Abril 2014\Escaneado_02-04-14\Suero 38 Bis\S38bis_IgG-Cy3.tif 1"
"NormalizationMethod=None"
"NormalizationFactors=n/a	1"
"JpegImage="
"StdDev=Type 1"
"RatioFormulations=W1/W2 (/532)"
"Barcode="
"BackgroundSubtraction=LocalFeature"
"ImageOrigin=0, 0"
"JpegOrigin=3325, 1850"
"Creator=GenePix Pro 4.1.1.4"
"Scanner=GenePix 4000B [92870]"
"FocusPosition=0"
"Temperature=26.69"
"LinesAveraged=1"
"Comment="
"PMTGain=n/a	410"
"ScanPower=n/a	100"
"LaserPower=n/a	3.72"
"LaserOnTime=n/a	42741"
"Filters=n/a	"
"ScanRegion=640,360,3792,1656"
"Supplier=BioRobotics"
"ArrayerSoftwareName=TAS Application Suite (MicroGrid II)"
"ArrayerSoftwareVersion=2.2.2.5"
"Block"	"Column"	"Row"	"Name"	"ID"	"Flags"	"Index"	"F532 Median"	"F532 Median - B532"
1	1	1	"ABC_N/P"	"90Mult_M8"	0	1	229	98
1	2	1	"spr1221"	"99Mult_A12"	0	2	190	53
1	3	1	"spr1403"	"91Mult_E12"	0	3	163	39
1	4	1	"spr1496"	"92Mult_I12"	-50	4	124	18
1	5	1	"ABC_NP"	"100Mult_M12"	0	5	217	117
1	6	1	"SP_0462"	"77CellW_A16"	0	6	268	162
1	7	1	"SP_0464"	"81CellW_E16"	0	7	179	76
1	8	1	"Buffer"	"Normaliz_I16"	-50	8	82	-6
1	9	1	"Buffer"	"Normaliz_M16"	-50	9	82	2
1	1	2	"SP_0462"	"77CellW_A16"	0	10	285	141
1	2	2	"SP_0464"	"81CellW_E16"	-50	11	186	9
1	3	2	"fstH"	"84Mult_A4"	0	12	470	279
1	4	2	"comA"	"85Mult_E4"	-50	13	189	25
1	5	2	"zmpB"	"86Mult_I4"	0	14	304	141
1	6	2	"spr0601"	"98Mult_M4"	-50	15	158	11
1	7	2	"celB"	"87Mult_A8"	0	16	201	70
1	8	2	"iga"	"88Mult_E8"	0	17	389	291
1	9	2	"glnP"	"89Mult_I8"	0	18	126	40
1	1	3	"spr0601"	"98Mult_M4"	-50	19	218	91
1	2	3	"celB"	"87Mult_A8"	-50	20	228	77
1	3	3	"iga"	"88Mult_E8"	0	21	329	197
1	4	3	"glnP"	"89Mult_I8"	0	22	280	138
1	5	3	"ABC_N/P"	"90Mult_M8"	0	23	262	107
1	6	3	"spr1221"	"99Mult_A12"	0	24	233	98
1	7	3	"spr1403"	"91Mult_E12"	0	25	147	26
1	8	3	"spr1496"	"92Mult_I12"	0	26	130	32
1	9	3	"ABC_NP"	"100Mult_M12"	0	27	433	341
1	1	4	"spr1221"	"99Mult_A12"	0	28	213	90
1	2	4	"spr1403"	"91Mult_E12"	-50	29	165	21
1	3	4	"spr1496"	"92Mult_I12"	0	30	189	69
1	4	4	"ABC_NP"	"100Mult_M12"	0	31	342	225
1	5	4	"SP_0462"	"77CellW_A16"	0	32	257	148
1	6	4	"SP_0464"	"81CellW_E16"	-50	33	135	13
1	7	4	"fstH"	"84Mult_A4"	0	34	691	503
1	8	4	"comA"	"85Mult_E4"	-50	35	199	71
1	9	4	"zmpB"	"86Mult_I4"	-50	36	116	20
1	1	5	"SP_0464"	"81CellW_E16"	0	37	224	105
1	2	5	"fstH"	"84Mult_A4"	0	38	737	566
1	3	5	"comA"	"85Mult_E4"	0	39	236	89
1	4	5	"zmpB"	"86Mult_I4"	-50	40	162	22
1	5	5	"spr0601"	"98Mult_M4"	0	41	181	53
1	6	5	"celB"	"87Mult_A8"	-50	42	197	84
1	7	5	"iga"	"88Mult_E8"	0	43	264	154
1	8	5	"glnP"	"89Mult_I8"	-50	44	191	68
1	9	5	"ABC_N/P"	"90Mult_M8"	-50	45	262	162
1	1	6	"celB"	"87Mult_A8"	0	46	196	81
1	2	6	"iga"	"88Mult_E8"	0	47	411	266
1	3	6	"glnP"	"89Mult_I8"	-50	48	165	32
1	4	6	"ABC_N/P"	"90Mult_M8"	-50	49	147	29
1	5	6	"spr1221"	"99Mult_A12"	0	50	217	96
1	6	6	"spr1403"	"91Mult_E12"	-50	51	125	8
1	7	6	"spr1496"	"92Mult_I12"	-50	52	143	45
1	8	6	"ABC_NP"	"100Mult_M12"	0	53	334	237
1	9	6	"SP_0462"	"77CellW_A16"	0	54	262	168
1	1	7	"spr1403"	"91Mult_E12"	0	55	248	130
1	2	7	"spr1496"	"92Mult_I12"	0	56	187	56
1	3	7	"ABC_NP"	"100Mult_M12"	0	57	500	372
1	4	7	"SP_0462"	"77CellW_A16"	0	58	336	218
1	5	7	"SP_0464"	"81CellW_E16"	-50	59	220	96
1	6	7	"fstH"	"84Mult_A4"	0	60	697	587
1	7	7	"comA"	"85Mult_E4"	0	61	202	100
1	8	7	"zmpB"	"86Mult_I4"	-50	62	126	36
1	9	7	"spr0601"	"98Mult_M4"	0	63	155	70
1	1	8	"fstH"	"84Mult_A4"	0	64	745	641
1	2	8	"comA"	"85Mult_E4"	0	65	248	115
1	3	8	"zmpB"	"86Mult_I4"	0	66	215	99
1	4	8	"spr0601"	"98Mult_M4"	0	67	273	155
1	5	8	"celB"	"87Mult_A8"	0	68	210	96
1	6	8	"iga"	"88Mult_E8"	0	69	422	321
1	7	8	"glnP"	"89Mult_I8"	-50	70	127	33
1	8	8	"ABC_N/P"	"90Mult_M8"	0	71	152	64
1	9	8	"spr1221"	"99Mult_A12"	0	72	266	183
2	1	1	"lytB"	"31CellW_N8"	0	73	748	665
2	2	1	"prtA"	"20CellW_B12"	0	74	1940	1849
2	3	1	"bgaA"	"43CellW_F12"	0	75	881	792
2	4	1	"nanA"	"46CellW_J12"	0	76	954	862
2	5	1	"spr1652/pfbA"	"25CellW_N12"	0	77	968	877
2	6	1	"nisP"	"39CellW_B16"	0	78	571	486
2	7	1	"spr1906"	"73CellW_F16"	0	79	530	449
2	8	1	"Buffer"	"Normaliz_J16"	-50	80	78	-2
2	9	1	"Buffer"	"Normaliz_N16"	-50	81	81	2
2	1	2	"nisP"	"39CellW_B16"	0	82	820	725
2	2	2	"spr1906"	"73CellW_F16"	0	83	781	629
2	3	2	"psrP"	"71CellW_B4"	0	84	713	584
2	4	2	"pblB_nt"	"48CellW_F4"	0	85	578	417
2	5	2	"pblB_ct"	"49CellW_J4"	0	86	716	586
2	6	2	"spr0075/pfbB"	"24CellW_N4"	0	87	465	358
2	7	2	"pulA"	"19CellW_B8"	0	88	606	506
2	8	2	"hysA"	"51CellW_F8"	0	89	690	595
2	9	2	"spr0328"	"26CellW_J8"	0	90	1553	1464
2	1	3	"spr0075/pfbB"	"24CellW_N4"	0	91	386	279
2	2	3	"pulA"	"19CellW_B8"	-50	92	598	445
2	3	3	"hysA"	"51CellW_F8"	0	93	834	722
2	4	3	"spr0328"	"26CellW_J8"	0	94	1343	1208
2	5	3	"lytB"	"31CellW_N8"	0	95	736	606
2	6	3	"prtA"	"20CellW_B12"	0	96	2180	2043
2	7	3	"bgaA"	"43CellW_F12"	0	97	804	481
2	8	3	"nanA"	"46CellW_J12"	0	98	1323	830
2	9	3	"spr1652/pfbA"	"25CellW_N12"	0	99	1187	1089
2	1	4	"prtA"	"20CellW_B12"	0	100	2138	2030
2	2	4	"bgaA"	"43CellW_F12"	0	101	738	608
2	3	4	"nanA"	"46CellW_J12"	0	102	915	810
2	4	4	"spr1652/pfbA"	"25CellW_N12"	0	103	1017	898
2	5	4	"nisP"	"39CellW_B16"	0	104	832	707
2	6	4	"spr1906"	"73CellW_F16"	0	105	830	484
2	7	4	"psrP"	"71CellW_B4"	0	106	889	448
2	8	4	"pblB_nt"	"48CellW_F4"	0	107	622	432
2	9	4	"pblB_ct"	"49CellW_J4"	0	108	837	748
2	1	5	"spr1906"	"73CellW_F16"	0	109	538	439
2	2	5	"psrP"	"71CellW_B4"	0	110	659	449
2	3	5	"pblB_nt"	"48CellW_F4"	0	111	495	381
2	4	5	"pblB_ct"	"49CellW_J4"	0	112	813	697
2	5	5	"spr0075/pfbB"	"24CellW_N4"	0	113	711	437
2	6	5	"pulA"	"19CellW_B8"	0	114	735	480
2	7	5	"hysA"	"51CellW_F8"	0	115	742	430
2	8	5	"spr0328"	"26CellW_J8"	0	116	1278	1170
2	9	5	"lytB"	"31CellW_N8"	0	117	739	648
2	1	6	"pulA"	"19CellW_B8"	0	118	387	305
2	2	6	"hysA"	"51CellW_F8"	0	119	510	407
2	3	6	"spr0328"	"26CellW_J8"	0	120	1328	1224
2	4	6	"lytB"	"31CellW_N8"	0	121	703	598
2	5	6	"prtA"	"20CellW_B12"	0	122	2027	1903
2	6	6	"bgaA"	"43CellW_F12"	0	123	697	440
2	7	6	"nanA"	"46CellW_J12"	0	124	1080	808
2	8	6	"spr1652/pfbA"	"25CellW_N12"	0	125	1125	1016
2	9	6	"nisP"	"39CellW_B16"	0	126	792	701
2	1	7	"bgaA"	"43CellW_F12"	0	127	567	483
2	2	7	"nanA"	"46CellW_J12"	0	128	788	697
2	3	7	"spr1652/pfbA"	"25CellW_N12"	0	129	848	757
2	4	7	"nisP"	"39CellW_B16"	0	130	485	382
2	5	7	"spr1906"	"73CellW_F16"	0	131	837	724
2	6	7	"psrP"	"71CellW_B4"	0	132	904	687
2	7	7	"pblB_nt"	"48CellW_F4"	0	133	508	190
2	8	7	"pblB_ct"	"49CellW_J4"	0	134	786	679
2	9	7	"spr0075/pfbB"	"24CellW_N4"	0	135	680	588
2	1	8	"psrP"	"71CellW_B4"	0	136	677	594
2	2	8	"pblB_nt"	"48CellW_F4"	0	137	421	336
2	3	8	"pblB_ct"	"49CellW_J4"	0	138	731	649
2	4	8	"spr0075/pfbB"	"24CellW_N4"	0	139	486	394
2	5	8	"pulA"	"19CellW_B8"	0	140	382	287
2	6	8	"hysA"	"51CellW_F8"	0	141	683	582
2	7	8	"spr0328"	"26CellW_J8"	0	142	1460	1358
2	8	8	"lytB"	"31CellW_N8"	0	143	708	621
2	9	8	"prtA"	"20CellW_B12"	0	144	1681	1600
3	1	1	"nanB"	"58Secret_O8"	0	145	1252	1187
3	2	1	"spr1875"	"7Secret_C12"	0	146	741	672
3	3	1	"galU"	"21Secret_G12"	0	147	1036	965
3	4	1	"cbpA"	"5Secret_K12"	0	148	1474	1401
3	5	1	"gsp_781"	"2Secret_O12"	0	149	1061	988
3	6	1	"Control_1"	"C16"	0	150	384	311
3	7	1	"Control_2"	"G16"	-50	151	74	0
3	8	1	"Buffer"	"Normaliz_K16"	-50	152	71	-1
3	9	1	"Buffer"	"Normaliz_O16"	-50	153	70	-1
3	1	2	"Control_1"	"C16"	0	154	240	176
3	2	2	"Control_2"	"G16"	-50	155	71	0
3	3	2	"bloodAB"	"59Secret_C4"	0	156	589	512
3	4	2	"strH"	"32Secret_G4"	0	157	785	703
3	5	2	"lysM"	"50Secret_K4"	0	158	920	837
3	6	2	"lytB"	"63Secret_O4"	0	159	968	887
3	7	2	"phtE"	"45Secret_C8"	0	160	771	689
3	8	2	"spr0931"	"36Secret_G8"	0	161	1134	1052
3	9	2	"lytC"	"56Secret_K8"	0	162	2134	2060
3	1	3	"lytB"	"63Secret_O4"	0	163	668	599
3	2	3	"phtE"	"45Secret_C8"	0	164	564	486
3	3	3	"spr0931"	"36Secret_G8"	0	165	933	854
3	4	3	"lytC"	"56Secret_K8"	0	166	2008	1926
3	5	3	"nanB"	"58Secret_O8"	0	167	2187	2105
3	6	3	"spr1875"	"7Secret_C12"	0	168	1347	1264
3	7	3	"galU"	"21Secret_G12"	0	169	1667	1571
3	8	3	"cbpA"	"5Secret_K12"	0	170	1963	1870
3	9	3	"gsp_781"	"2Secret_O12"	0	171	1330	1254
3	1	4	"spr1875"	"7Secret_C12"	0	172	1081	1007
3	2	4	"galU"	"21Secret_G12"	0	173	1365	1280
3	3	4	"cbpA"	"5Secret_K12"	0	174	1779	1697
3	4	4	"gsp_781"	"2Secret_O12"	0	175	1254	1173
3	5	4	"Control_1"	"C16"	0	176	425	349
3	6	4	"Control_2"	"G16"	-50	177	76	-2
3	7	4	"bloodAB"	"59Secret_C4"	0	178	841	752
3	8	4	"strH"	"32Secret_G4"	0	179	916	826
3	9	4	"lysM"	"50Secret_K4"	0	180	972	895
3	1	5	"Control_2"	"G16"	-50	181	73	1
3	2	5	"bloodAB"	"59Secret_C4"	0	182	761	675
3	3	5	"strH"	"32Secret_G4"	0	183	977	889
3	4	5	"lysM"	"50Secret_K4"	0	184	965	878
3	5	5	"lytB"	"63Secret_O4"	0	185	968	886
3	6	5	"phtE"	"45Secret_C8"	0	186	812	729
3	7	5	"spr0931"	"36Secret_G8"	0	187	1079	994
3	8	5	"lytC"	"56Secret_K8"	0	188	2139	2057
3	9	5	"nanB"	"58Secret_O8"	0	189	2269	2197
3	1	6	"phtE"	"45Secret_C8"	0	190	697	621
3	2	6	"spr0931"	"36Secret_G8"	0	191	1085	996
3	3	6	"lytC"	"56Secret_K8"	0	192	2260	2171
3	4	6	"nanB"	"58Secret_O8"	0	193	2462	2372
3	5	6	"spr1875"	"7Secret_C12"	0	194	1438	1347
3	6	6	"galU"	"21Secret_G12"	0	195	1756	1666
3	7	6	"cbpA"	"5Secret_K12"	0	196	2115	2023
3	8	6	"gsp_781"	"2Secret_O12"	0	197	1370	1289
3	9	6	"Control_1"	"C16"	0	198	474	403
3	1	7	"galU"	"21Secret_G12"	0	199	1514	1433
3	2	7	"cbpA"	"5Secret_K12"	0	200	2274	2182
3	3	7	"gsp_781"	"2Secret_O12"	0	201	1496	1408
3	4	7	"Control_1"	"C16"	0	202	521	435
3	5	7	"Control_2"	"G16"	-50	203	83	-3
3	6	7	"bloodAB"	"59Secret_C4"	0	204	910	818
3	7	7	"strH"	"32Secret_G4"	0	205	1069	960
3	8	7	"lysM"	"50Secret_K4"	0	206	1188	1086
3	9	7	"lytB"	"63Secret_O4"	0	207	1076	996
3	1	8	"bloodAB"	"59Secret_C4"	0	208	1030	948
3	2	8	"strH"	"32Secret_G4"	0	209	1304	1210
3	3	8	"lysM"	"50Secret_K4"	0	210	1267	1180
3	4	8	"lytB"	"63Secret_O4"	0	211	1420	1333
3	5	8	"phtE"	"45Secret_C8"	0	212	1023	935
3	6	8	"spr0931"	"36Secret_G8"	0	213	1372	1284
3	7	8	"lytC"	"56Secret_K8"	0	214	2361	2273
3	8	8	"nanB"	"58Secret_O8"	0	215	2943	2853
3	9	8	"spr1875"	"7Secret_C12"	0	216	1849	1764
4	1	1	"Control_10"	"P8"	0	217	115	35
4	2	1	"Control_11"	"D12"	-50	218	90	4
4	3	1	"Control_12"	"H12"	0	219	350	258
4	4	1	"Buffer"	"Normaliz_L12"	-50	220	107	22
4	5	1	"Buffer"	"Normaliz_P12"	-50	221	99	12
4	6	1	"Control+"	"Rango0.2_D16"	0	222	2417	2332
4	7	1	"Control+"	"Rango0.1_H16"	-50	223	207	125
4	8	1	"Buffer"	"Normaliz_L16"	-50	224	971	890
4	9	1	"Buffer"	"Normaliz_P16"	-50	225	342	257
4	1	2	"Control+"	"Rango0.2_D16"	0	226	2967	2883
4	2	2	"Control+"	"Rango0.1_H16"	-50	227	1910	1635
4	3	2	"Control_3"	"D4"	-50	228	1319	1009
4	4	2	"Control_4"	"H4"	0	229	297	187
4	5	2	"Control_5"	"L4"	-50	230	90	-14
4	6	2	"Control_6"	"P4"	-50	231	85	-5
4	7	2	"Control_7"	"D8"	-50	232	1835	1731
4	8	2	"Control_8"	"H8"	-50	233	1543	1345
4	9	2	"Control_9"	"L8"	-50	234	101	2
4	1	3	"Control_6"	"P4"	-50	235	84	-4
4	2	3	"Control_7"	"D8"	-50	236	2647	2544
4	3	3	"Control_8"	"H8"	-50	237	1544	1369
4	4	3	"Control_9"	"L8"	-50	238	108	7
4	5	3	"Control_10"	"P8"	-50	239	127	28
4	6	3	"Control_11"	"D12"	-50	240	90	-1
4	7	3	"Control_12"	"H12"	0	241	263	172
4	8	3	"Buffer"	"Normaliz_L12"	-50	242	107	13
4	9	3	"Buffer"	"Normaliz_P12"	0	243	141	57
4	1	4	"Control_11"	"D12"	-50	244	76	0
4	2	4	"Control_12"	"H12"	0	245	145	61
4	3	4	"Buffer"	"Normaliz_L12"	-50	246	109	15
4	4	4	"Buffer"	"Normaliz_P12"	0	247	555	463
4	5	4	"Control+"	"Rango0.2_D16"	0	248	2849	2721
4	6	4	"Control+"	"Rango0.1_H16"	-50	249	1834	1295
4	7	4	"Control_3"	"D4"	-50	250	119	3
4	8	4	"Control_4"	"H4"	0	251	433	338
4	9	4	"Control_5"	"L4"	-50	252	91	1
4	1	5	"Control+"	"Rango0.1_H16"	-50	253	148	71
4	2	5	"Control_3"	"D4"	-50	254	924	792
4	3	5	"Control_4"	"H4"	-50	255	319	184
4	4	5	"Control_5"	"L4"	-50	256	96	-1
4	5	5	"Control_6"	"P4"	-50	257	104	3
4	6	5	"Control_7"	"D8"	-50	258	2189	1793
4	7	5	"Control_8"	"H8"	-50	259	614	397
4	8	5	"Control_9"	"L8"	-50	260	132	36
4	9	5	"Control_10"	"P8"	-50	261	125	25
4	1	6	"Control_7"	"D8"	-50	262	82	7
4	2	6	"Control_8"	"H8"	-50	263	1752	1456
4	3	6	"Control_9"	"L8"	-50	264	144	28
4	4	6	"Control_10"	"P8"	0	265	188	94
4	5	6	"Control_11"	"D12"	-50	266	93	5
4	6	6	"Control_12"	"H12"	0	267	190	91
4	7	6	"Buffer"	"Normaliz_L12"	-50	268	107	-4
4	8	6	"Buffer"	"Normaliz_P12"	-50	269	413	317
4	9	6	"Control+"	"Rango0.2_D16"	0	270	2477	2371
4	1	7	"Control_12"	"H12"	-50	271	75	4
4	2	7	"Buffer"	"Normaliz_L12"	-50	272	98	13
4	3	7	"Buffer"	"Normaliz_P12"	-50	273	87	-2
4	4	7	"Control+"	"Rango0.2_D16"	-50	274	2574	2477
4	5	7	"Control+"	"Rango0.1_H16"	-50	275	1715	-104
4	6	7	"Control_3"	"D4"	-50	276	138	-21
4	7	7	"Control_4"	"H4"	0	277	413	313
4	8	7	"Control_5"	"L4"	-50	278	94	-1
4	9	7	"Control_6"	"P4"	-50	279	90	3
4	1	8	"Control_3"	"D4"	-50	280	71	0
4	2	8	"Control_4"	"H4"	0	281	382	299
4	3	8	"Control_5"	"L4"	-50	282	88	1
4	4	8	"Control_6"	"P4"	-50	283	146	56
4	5	8	"Control_7"	"D8"	-50	284	2554	2421
4	6	8	"Control_8"	"H8"	-50	285	1195	1051
4	7	8	"Control_9"	"L8"	-50	286	97	0
4	8	8	"Control_10"	"P8"	0	287	156	66
4	9	8	"Control_11"	"D12"	0	288	144	54
5	1	1	"GADPH"	"68Cyt_M7"	0	289	1599	1517
5	2	1	"abc_sbp_2"	"30Lip_A11"	0	290	1460	1369
5	3	1	"abc_sbp"	"29Lip_E11"	0	291	669	567
5	4	1	"spr0174"	"79Lip_I11"	0	292	664	551
5	5	1	"aliA"	"10Lip_M11"	0	293	1101	989
5	6	1	"slrA"	"17Lip_A15"	0	294	1330	1222
5	7	1	"spr0747"	"37Lip_E15"	0	295	1437	1335
5	8	1	"Buffer"	"Normaliz_I15"	-50	296	103	9
5	9	1	"Buffer"	"Normaliz_M15"	-50	297	89	-1
5	1	2	"slrA"	"17Lip_A15"	0	298	919	826
5	2	2	"spr0747"	"37Lip_E15"	0	299	1036	926
5	3	2	"spxB"	"13Cyt_A3"	0	300	1213	1093
5	4	2	"clpP"	"66Cyt_E3"	0	301	2182	2044
5	5	2	"pavA"	"69Cyt_I3"	0	302	1924	1800
5	6	2	"eno"	"14Cyt_M3"	0	303	3316	3208
5	7	2	"PppA"	"70Cyt_A7"	0	304	1649	1544
5	8	2	"ply"	"11Cyt_E7"	0	305	7512	7413
5	9	2	"lytA"	"12Cyt_I7"	0	306	4045	3951
5	1	3	"eno"	"14Cyt_M3"	0	307	2578	2486
5	2	3	"PppA"	"70Cyt_A7"	0	308	1239	1127
5	3	3	"ply"	"11Cyt_E7"	0	309	3941	3810
5	4	3	"lytA"	"12Cyt_I7"	0	310	3619	3489
5	5	3	"GADPH"	"68Cyt_M7"	0	311	1931	1813
5	6	3	"abc_sbp_2"	"30Lip_A11"	0	312	1589	1485
5	7	3	"abc_sbp"	"29Lip_E11"	0	313	715	615
5	8	3	"spr0174"	"79Lip_I11"	0	314	755	654
5	9	3	"aliA"	"10Lip_M11"	0	315	1087	994
5	1	4	"abc_sbp_2"	"30Lip_A11"	0	316	1473	1381
5	2	4	"abc_sbp"	"29Lip_E11"	0	317	658	539
5	3	4	"spr0174"	"79Lip_I11"	0	318	609	459
5	4	4	"aliA"	"10Lip_M11"	0	319	941	818
5	5	4	"slrA"	"17Lip_A15"	0	320	1022	912
5	6	4	"spr0747"	"37Lip_E15"	0	321	1193	1090
5	7	4	"spxB"	"13Cyt_A3"	0	322	1109	1006
5	8	4	"clpP"	"66Cyt_E3"	0	323	1923	1820
5	9	4	"pavA"	"69Cyt_I3"	0	324	1810	1717
5	1	5	"spr0747"	"37Lip_E15"	0	325	919	820
5	2	5	"spxB"	"13Cyt_A3"	0	326	1041	925
5	3	5	"clpP"	"66Cyt_E3"	0	327	1787	1674
5	4	5	"pavA"	"69Cyt_I3"	0	328	1556	1450
5	5	5	"eno"	"14Cyt_M3"	0	329	3175	3073
5	6	5	"PppA"	"70Cyt_A7"	0	330	1163	1061
5	7	5	"ply"	"11Cyt_E7"	0	331	4401	4296
5	8	5	"lytA"	"12Cyt_I7"	0	332	2813	2712
5	9	5	"GADPH"	"68Cyt_M7"	0	333	1664	1574
5	1	6	"PppA"	"70Cyt_A7"	0	334	1201	1096
5	2	6	"ply"	"11Cyt_E7"	0	335	5350	5235
5	3	6	"lytA"	"12Cyt_I7"	0	336	3400	3294
5	4	6	"GADPH"	"68Cyt_M7"	0	337	1599	1498
5	5	6	"abc_sbp_2"	"30Lip_A11"	0	338	1263	1164
5	6	6	"abc_sbp"	"29Lip_E11"	0	339	468	363
5	7	6	"spr0174"	"79Lip_I11"	0	340	375	277
5	8	6	"aliA"	"10Lip_M11"	0	341	669	580
5	9	6	"slrA"	"17Lip_A15"	0	342	875	790
5	1	7	"abc_sbp"	"29Lip_E11"	0	343	566	466
5	2	7	"spr0174"	"79Lip_I11"	0	344	425	315
5	3	7	"aliA"	"10Lip_M11"	0	345	539	438
5	4	7	"slrA"	"17Lip_A15"	0	346	750	653
5	5	7	"spr0747"	"37Lip_E15"	0	347	631	535
5	6	7	"spxB"	"13Cyt_A3"	0	348	646	547
5	7	7	"clpP"	"66Cyt_E3"	0	349	770	678
5	8	7	"pavA"	"69Cyt_I3"	0	350	903	818
5	9	7	"eno"	"14Cyt_M3"	0	351	1990	1910
5	1	8	"spxB"	"13Cyt_A3"	0	352	541	448
5	2	8	"clpP"	"66Cyt_E3"	0	353	727	629
5	3	8	"pavA"	"69Cyt_I3"	0	354	697	610
5	4	8	"eno"	"14Cyt_M3"	0	355	1308	1224
5	5	8	"PppA"	"70Cyt_A7"	0	356	533	452
5	6	8	"ply"	"11Cyt_E7"	0	357	2074	1993
5	7	8	"lytA"	"12Cyt_I7"	0	358	829	751
5	8	8	"GADPH"	"68Cyt_M7"	0	359	624	550
5	9	8	"abc_sbp_2"	"30Lip_A11"	0	360	517	447
6	1	1	"psaA"	"6Lip_N7"	0	361	7569	7473
6	2	1	"ABC_SBP"	"57Lip_B11"	0	362	5432	5336
6	3	1	"ABC_SBP"	"52Lip_F11"	0	363	1166	1073
6	4	1	"piuA"	"18Lip_J11"	0	364	882	791
6	5	1	"amiA"	"3Lip_N11"	0	365	811	724
6	6	1	"msmE"	"78Lip_B15"	0	366	509	420
6	7	1	"MalX"	"22Lip_F15"	0	367	2578	2489
6	8	1	"Buffer"	"Normaliz_J15"	-50	368	84	-2
6	9	1	"Buffer"	"Normaliz_N15"	-50	369	85	0
6	1	2	"msmE"	"78Lip_B15"	0	370	3347	3245
6	2	2	"MalX"	"22Lip_F15"	0	371	4824	4713
6	3	2	"prsA_ppmA"	"16Lip_B3"	0	372	1077	969
6	4	2	"lmb"	"33Lip_F3"	0	373	1232	1122
6	5	2	"piaA"	"15Lip_J3"	0	374	798	690
6	6	2	"phtA"	"55Lip_N3"	0	375	482	371
6	7	2	"glnH"	"28Lip_B7"	0	376	1294	1165
6	8	2	"pstS"	"80Lip_F7"	0	377	589	461
6	9	2	"aliB"	"1Lip_J7"	0	378	638	534
6	1	3	"phtA"	"55Lip_N3"	0	379	1137	1039
6	2	3	"glnH"	"28Lip_B7"	0	380	1641	1531
6	3	3	"pstS"	"80Lip_F7"	0	381	944	824
6	4	3	"aliB"	"1Lip_J7"	0	382	866	745
6	5	3	"psaA"	"6Lip_N7"	0	383	3418	3293
6	6	3	"ABC_SBP"	"57Lip_B11"	0	384	2086	1957
6	7	3	"ABC_SBP"	"52Lip_F11"	0	385	702	530
6	8	3	"piuA"	"18Lip_J11"	0	386	595	361
6	9	3	"amiA"	"3Lip_N11"	0	387	862	636
6	1	4	"ABC_SBP"	"57Lip_B11"	0	388	3440	3326
6	2	4	"ABC_SBP"	"52Lip_F11"	0	389	908	774
6	3	4	"piuA"	"18Lip_J11"	0	390	650	518
6	4	4	"amiA"	"3Lip_N11"	0	391	621	493
6	5	4	"msmE"	"78Lip_B15"	0	392	1282	1151
6	6	4	"MalX"	"22Lip_F15"	0	393	2169	2019
6	7	4	"prsA_ppmA"	"16Lip_B3"	0	394	1339	1116
6	8	4	"lmb"	"33Lip_F3"	0	395	936	654
6	9	4	"piaA"	"15Lip_J3"	0	396	991	681
6	1	5	"MalX"	"22Lip_F15"	0	397	3808	3677
6	2	5	"prsA_ppmA"	"16Lip_B3"	0	398	1140	963
6	3	5	"lmb"	"33Lip_F3"	0	399	687	556
6	4	5	"piaA"	"15Lip_J3"	0	400	583	460
6	5	5	"phtA"	"55Lip_N3"	0	401	437	317
6	6	5	"glnH"	"28Lip_B7"	0	402	824	684
6	7	5	"pstS"	"80Lip_F7"	0	403	707	513
6	8	5	"aliB"	"1Lip_J7"	0	404	723	454
6	9	5	"psaA"	"6Lip_N7"	0	405	3284	2974
6	1	6	"glnH"	"28Lip_B7"	0	406	1203	1087
6	2	6	"pstS"	"80Lip_F7"	0	407	539	422
6	3	6	"aliB"	"1Lip_J7"	0	408	537	425
6	4	6	"psaA"	"6Lip_N7"	0	409	2970	2868
6	5	6	"ABC_SBP"	"57Lip_B11"	0	410	1471	1371
6	6	6	"ABC_SBP"	"52Lip_F11"	0	411	478	345
6	7	6	"piuA"	"18Lip_J11"	0	412	478	294
6	8	6	"amiA"	"3Lip_N11"	0	413	788	548
6	9	6	"msmE"	"78Lip_B15"	0	414	1534	1260
6	1	7	"ABC_SBP"	"52Lip_F11"	0	415	417	322
6	2	7	"piuA"	"18Lip_J11"	0	416	266	169
6	3	7	"amiA"	"3Lip_N11"	0	417	305	214
6	4	7	"msmE"	"78Lip_B15"	0	418	224	140
6	5	7	"MalX"	"22Lip_F15"	0	419	995	919
6	6	7	"prsA_ppmA"	"16Lip_B3"	0	420	449	350
6	7	7	"lmb"	"33Lip_F3"	0	421	419	280
6	8	7	"piaA"	"15Lip_J3"	0	422	457	279
6	9	7	"phtA"	"55Lip_N3"	0	423	386	229
6	1	8	"prsA_ppmA"	"16Lip_B3"	-50	424	131	59
6	2	8	"lmb"	"33Lip_F3"	0	425	165	82
6	3	8	"piaA"	"15Lip_J3"	0	426	153	80
6	4	8	"phtA"	"55Lip_N3"	0	427	127	58
6	5	8	"glnH"	"28Lip_B7"	0	428	191	125
6	6	8	"pstS"	"80Lip_F7"	0	429	152	85
6	7	8	"aliB"	"1Lip_J7"	0	430	171	99
6	8	8	"psaA"	"6Lip_N7"	0	431	936	865
6	9	8	"ABC_SBP"	"57Lip_B11"	0	432	601	532
7	1	1	"cbpF"	"74N_term_wCS_O7"	0	433	1593	1497
7	2	1	"spr0693"	"34N_term_C11"	0	434	1183	1076
7	3	1	"ezrA"	"75N_term_G11"	0	435	1110	1001
7	4	1	"pepXP"	"72N_term_K11"	0	436	2413	2285
7	5	1	"phtD"	"44N_term_O11"	0	437	1770	1641
7	6	1	"phpA"	"27N_term_C15"	0	438	1932	1792
7	7	1	"srtA"	"64N_term_wCS_G15"	0	439	1671	1522
7	8	1	"Buffer"	"Normaliz_K15"	-50	440	118	-6
7	9	1	"Buffer"	"Normaliz_O15"	-50	441	116	-6
7	1	2	"phpA"	"27N_term_C15"	0	442	1423	1304
7	2	2	"srtA"	"64N_term_wCS_G15"	0	443	1559	1022
7	3	2	"adcA"	"23Lip_C3"	0	444	971	726
7	4	2	"sp_2093"	"76N_term_G3"	0	445	848	558
7	5	2	"comB"	"54N_term_K3"	0	446	603	423
7	6	2	"pspA"	"4N_term_O3"	0	447	2855	2677
7	7	2	"pbpX"	"41N_term_C7"	0	448	2880	2338
7	8	2	"pbpA"	"9N_term_G7"	0	449	703	402
7	9	2	"spr0334"	"42Cyt_TMH_K7"	0	450	1753	1608
7	1	3	"pspA"	"4N_term_O3"	0	451	2304	2182
7	2	3	"pbpX"	"41N_term_C7"	0	452	2332	1667
7	3	3	"pbpA"	"9N_term_G7"	0	453	361	159
7	4	3	"spr0334"	"42Cyt_TMH_K7"	0	454	1312	951
7	5	3	"cbpF"	"74N_term_wCS_O7"	0	455	1393	1191
7	6	3	"spr0693"	"34N_term_C11"	0	456	1155	971
7	7	3	"ezrA"	"75N_term_G11"	0	457	1081	696
7	8	3	"pepXP"	"72N_term_K11"	0	458	2421	2232
7	9	3	"phtD"	"44N_term_O11"	0	459	1574	1422
7	1	4	"spr0693"	"34N_term_C11"	0	460	1037	910
7	2	4	"ezrA"	"75N_term_G11"	0	461	1137	864
7	3	4	"pepXP"	"72N_term_K11"	0	462	1285	1082
7	4	4	"phtD"	"44N_term_O11"	0	463	1132	836
7	5	4	"phpA"	"27N_term_C15"	0	464	1453	984
7	6	4	"srtA"	"64N_term_wCS_G15"	0	465	1108	332
7	7	4	"adcA"	"23Lip_C3"	0	466	1505	832
7	8	4	"sp_2093"	"76N_term_G3"	0	467	739	502
7	9	4	"comB"	"54N_term_K3"	0	468	524	364
7	1	5	"srtA"	"64N_term_wCS_G15"	0	469	999	801
7	2	5	"adcA"	"23Lip_C3"	0	470	2145	1192
7	3	5	"sp_2093"	"76N_term_G3"	0	471	1109	614
7	4	5	"comB"	"54N_term_K3"	0	472	849	469
7	5	5	"pspA"	"4N_term_O3"	0	473	2372	1697
7	6	5	"pbpX"	"41N_term_C7"	0	474	2000	1353
7	7	5	"pbpA"	"9N_term_G7"	0	475	686	279
7	8	5	"spr0334"	"42Cyt_TMH_K7"	0	476	1165	779
7	9	5	"cbpF"	"74N_term_wCS_O7"	0	477	1522	1344
7	1	6	"pbpX"	"41N_term_C7"	0	478	2008	1712
7	2	6	"pbpA"	"9N_term_G7"	0	479	1108	431
7	3	6	"spr0334"	"42Cyt_TMH_K7"	0	480	1020	608
7	4	6	"cbpF"	"74N_term_wCS_O7"	0	481	1315	949
7	5	6	"spr0693"	"34N_term_C11"	0	482	1002	436
7	6	6	"ezrA"	"75N_term_G11"	0	483	1151	835
7	7	6	"pepXP"	"72N_term_K11"	0	484	2085	1848
7	8	6	"phtD"	"44N_term_O11"	0	485	1233	798
7	9	6	"phpA"	"27N_term_C15"	0	486	1636	1418
7	1	7	"ezrA"	"75N_term_G11"	0	487	667	350
7	2	7	"pepXP"	"72N_term_K11"	0	488	1093	770
7	3	7	"phtD"	"44N_term_O11"	0	489	859	541
7	4	7	"phpA"	"27N_term_C15"	0	490	1001	600
7	5	7	"srtA"	"64N_term_wCS_G15"	0	491	1031	270
7	6	7	"adcA"	"23Lip_C3"	0	492	859	484
7	7	7	"sp_2093"	"76N_term_G3"	0	493	803	313
7	8	7	"comB"	"54N_term_K3"	0	494	548	-43
7	9	7	"pspA"	"4N_term_O3"	0	495	2279	2075
7	1	8	"adcA"	"23Lip_C3"	0	496	478	214
7	2	8	"sp_2093"	"76N_term_G3"	0	497	440	178
7	3	8	"comB"	"54N_term_K3"	0	498	351	119
7	4	8	"pspA"	"4N_term_O3"	0	499	897	697
7	5	8	"pbpX"	"41N_term_C7"	0	500	1038	866
7	6	8	"pbpA"	"9N_term_G7"	0	501	273	129
7	7	8	"spr0334"	"42Cyt_TMH_K7"	0	502	696	549
7	8	8	"cbpF"	"74N_term_wCS_O7"	0	503	746	604
7	9	8	"spr0693"	"34N_term_C11"	0	504	685	550
8	1	1	"pbp1b"	"47Cyt_TMH_P7"	0	505	1377	1251
8	2	1	"pcpA"	"62N_term_wCS_D11"	0	506	751	627
8	3	1	"sphtra"	"8N_term_H11"	-50	507	679	575
8	4	1	"cps4C"	"97Mult_L11"	-50	508	569	476
8	5	1	"rrgB"	"95Mult_P11"	-50	509	469	378
8	6	1	"TMP"	"96Mult_D15"	-50	510	380	284
8	7	1	"LambdaSa04"	"94Mult_H15"	-50	511	310	220
8	8	1	"Buffer"	"Normaliz_L15"	-50	512	88	9
8	9	1	"Buffer"	"Normaliz_P15"	-50	513	72	0
8	1	2	"TMP"	"96Mult_D15"	0	514	679	540
8	2	2	"LambdaSa04"	"94Mult_H15"	-50	515	579	217
8	3	2	"potD"	"65N_term_D3"	0	516	1351	671
8	4	2	"pgdA"	"40N_term_H3"	-50	517	863	414
8	5	2	"spr1370"	"38Cyt_TMH_L3"	-50	518	293	122
8	6	2	"spr1418"	"82N_term_P3"	0	519	996	794
8	7	2	"stkP"	"67Cyt_TMH_D7"	0	520	664	509
8	8	2	"spr1584"	"83N_term_H7"	0	521	619	477
8	9	2	"pbp2A"	"53N_term_L7"	0	522	657	534
8	1	3	"spr1418"	"82N_term_P3"	0	523	1939	1770
8	2	3	"stkP"	"67Cyt_TMH_D7"	0	524	1031	807
8	3	3	"spr1584"	"83N_term_H7"	0	525	956	597
8	4	3	"pbp2A"	"53N_term_L7"	-50	526	712	467
8	5	3	"pbp1b"	"47Cyt_TMH_P7"	0	527	460	301
8	6	3	"pcpA"	"62N_term_wCS_D11"	0	528	267	125
8	7	3	"sphtra"	"8N_term_H11"	-50	529	305	117
8	8	3	"cps4C"	"97Mult_L11"	-50	530	364	79
8	9	3	"rrgB"	"95Mult_P11"	0	531	491	316
8	1	4	"pcpA"	"62N_term_wCS_D11"	0	532	469	322
8	2	4	"sphtra"	"8N_term_H11"	0	533	666	423
8	3	4	"cps4C"	"97Mult_L11"	0	534	583	291
8	4	4	"rrgB"	"95Mult_P11"	-50	535	514	241
8	5	4	"TMP"	"96Mult_D15"	-50	536	468	272
8	6	4	"LambdaSa04"	"94Mult_H15"	-50	537	272	90
8	7	4	"potD"	"65N_term_D3"	-50	538	747	329
8	8	4	"pgdA"	"40N_term_H3"	-50	539	561	188
8	9	4	"spr1370"	"38Cyt_TMH_L3"	-50	540	180	38
8	1	5	"LambdaSa04"	"94Mult_H15"	0	541	502	253
8	2	5	"potD"	"65N_term_D3"	-50	542	2293	1264
8	3	5	"pgdA"	"40N_term_H3"	0	543	1520	1057
8	4	5	"spr1370"	"38Cyt_TMH_L3"	-50	544	595	242
8	5	5	"spr1418"	"82N_term_P3"	0	545	1320	1026
8	6	5	"stkP"	"67Cyt_TMH_D7"	0	546	777	510
8	7	5	"spr1584"	"83N_term_H7"	-50	547	558	219
8	8	5	"pbp2A"	"53N_term_L7"	-50	548	548	277
8	9	5	"pbp1b"	"47Cyt_TMH_P7"	-50	549	542	392
8	1	6	"stkP"	"67Cyt_TMH_D7"	0	550	1499	1116
8	2	6	"spr1584"	"83N_term_H7"	-50	551	2076	941
8	3	6	"pbp2A"	"53N_term_L7"	-50	552	1470	968
8	4	6	"pbp1b"	"47Cyt_TMH_P7"	0	553	1095	798
8	5	6	"pcpA"	"62N_term_wCS_D11"	-50	554	548	253
8	6	6	"sphtra"	"8N_term_H11"	-50	555	519	211
8	7	6	"cps4C"	"97Mult_L11"	-50	556	405	40
8	8	6	"rrgB"	"95Mult_P11"	-50	557	423	157
8	9	6	"TMP"	"96Mult_D15"	-50	558	360	160
8	1	7	"sphtra"	"8N_term_H11"	0	559	1440	1025
8	2	7	"cps4C"	"97Mult_L11"	-50	560	817	254
8	3	7	"rrgB"	"95Mult_P11"	-50	561	679	336
8	4	7	"TMP"	"96Mult_D15"	-50	562	595	349
8	5	7	"LambdaSa04"	"94Mult_H15"	-50	563	385	148
8	6	7	"potD"	"65N_term_D3"	-50	564	1258	798
8	7	7	"pgdA"	"40N_term_H3"	-50	565	903	328
8	8	7	"spr1370"	"38Cyt_TMH_L3"	-50	566	508	134
8	9	7	"spr1418"	"82N_term_P3"	0	567	589	371
8	1	8	"potD"	"65N_term_D3"	0	568	2113	1557
8	2	8	"pgdA"	"40N_term_H3"	-50	569	1447	888
8	3	8	"spr1370"	"38Cyt_TMH_L3"	-50	570	801	540
8	4	8	"spr1418"	"82N_term_P3"	0	571	666	502
8	5	8	"stkP"	"67Cyt_TMH_D7"	0	572	485	366
8	6	8	"spr1584"	"83N_term_H7"	-50	573	454	343
8	7	8	"pbp2A"	"53N_term_L7"	-50	574	409	293
8	8	8	"pbp1b"	"47Cyt_TMH_P7"	-50	575	236	152
8	9	8	"pcpA"	"62N_term_wCS_D11"	-50	576	151	76
