# Supplementary material for: Data in support of proteomic analysis of pneumococcal pediatric clinical isolates to construct a protein array
Source: Data Brief. 2016 Feb 5;6:917–22. doi: 10.1016/j.dib.2016.01.057 (PMC4758182; doi:10.1016/j.dib.2016.01.057)
Supplement: Supplementary file 4 — Supplementary material [file mmc4.zip › Protein array raw data/IgG/P1_S3_IgG-Cy-3.txt]

ATF	1.0
31	9    
"Type=GenePix Export 3"
"DateTime=2013/12/05 13:17:20"
"Settings=C:\Documents and Settings\Usuario\Escritorio\Datos Usuarios\Alfonso\Escaneado_5-12-13\Suero 3\S3_IgG-Cy-3.gps"
"GalFile=C:\Documents and Settings\Usuario\Escritorio\Datos Usuarios\Alfonso\Gals\Gal_Alfonso.2.gal"
"PixelSize=5"
"Wavelengths=n/a	532"
"ImageFiles=n/a	C:\Documents and Settings\Usuario\Escritorio\Datos Usuarios\Alfonso\Escaneado_5-12-13\Suero 3\S3_IgG-Cy-3.tif 1"
"NormalizationMethod=None"
"NormalizationFactors=n/a	1"
"JpegImage="
"StdDev=Type 1"
"RatioFormulations=W1/W2 (/532)"
"Barcode="
"BackgroundSubtraction=LocalFeature"
"ImageOrigin=0, 0"
"JpegOrigin=3350, 19295"
"Creator=GenePix Pro 4.1.1.4"
"Scanner=GenePix 4000B [92870]"
"FocusPosition=0"
"Temperature=25.5"
"LinesAveraged=1"
"Comment="
"PMTGain=n/a	400"
"ScanPower=n/a	100"
"LaserPower=n/a	3.36"
"LaserOnTime=n/a	41660"
"Filters=n/a	"
"ScanRegion=608,3803,3848,5193"
"Supplier=BioRobotics"
"ArrayerSoftwareName=TAS Application Suite (MicroGrid II)"
"ArrayerSoftwareVersion=2.2.2.5"
"Block"	"Column"	"Row"	"Name"	"ID"	"F532 Median"	"Flags"	"Index"	"F532 Median - B532"
1	1	1	"ABC_N/P"	"90Mult_M8"	180	0	1	128
1	2	1	"spr1221"	"99Mult_A12"	295	0	2	231
1	3	1	"spr1403"	"91Mult_E12"	322	0	3	258
1	4	1	"spr1496"	"92Mult_I12"	202	0	4	131
1	5	1	"ABC_NP"	"100Mult_M12"	393	0	5	311
1	6	1	"SP_0462"	"77CellW_A16"	610	0	6	527
1	7	1	"SP_0464"	"81CellW_E16"	450	0	7	353
1	8	1	"Buffer"	"Normaliz_I16"	126	-50	8	8
1	9	1	"Buffer"	"Normaliz_M16"	141	-50	9	-14
1	1	2	"SP_0462"	"77CellW_A16"	454	0	10	382
1	2	2	"SP_0464"	"81CellW_E16"	372	0	11	270
1	3	2	"fstH"	"84Mult_A4"	1185	0	12	1080
1	4	2	"comA"	"85Mult_E4"	558	0	13	441
1	5	2	"zmpB"	"86Mult_I4"	557	0	14	415
1	6	2	"spr0601"	"98Mult_M4"	1028	0	15	885
1	7	2	"celB"	"87Mult_A8"	742	0	16	587
1	8	2	"iga"	"88Mult_E8"	1521	0	17	1362
1	9	2	"glnP"	"89Mult_I8"	662	0	18	484
1	1	3	"spr0601"	"98Mult_M4"	651	0	19	565
1	2	3	"celB"	"87Mult_A8"	509	0	20	396
1	3	3	"iga"	"88Mult_E8"	1039	0	21	912
1	4	3	"glnP"	"89Mult_I8"	395	0	22	259
1	5	3	"ABC_N/P"	"90Mult_M8"	826	0	23	674
1	6	3	"spr1221"	"99Mult_A12"	1270	0	24	1104
1	7	3	"spr1403"	"91Mult_E12"	1061	0	25	881
1	8	3	"spr1496"	"92Mult_I12"	726	0	26	529
1	9	3	"ABC_NP"	"100Mult_M12"	1531	0	27	1317
1	1	4	"spr1221"	"99Mult_A12"	862	0	28	750
1	2	4	"spr1403"	"91Mult_E12"	858	0	29	715
1	3	4	"spr1496"	"92Mult_I12"	442	0	30	276
1	4	4	"ABC_NP"	"100Mult_M12"	1044	0	31	844
1	5	4	"SP_0462"	"77CellW_A16"	1231	0	32	1054
1	6	4	"SP_0464"	"81CellW_E16"	792	0	33	604
1	7	4	"fstH"	"84Mult_A4"	3009	0	34	2813
1	8	4	"comA"	"85Mult_E4"	1291	0	35	1077
1	9	4	"zmpB"	"86Mult_I4"	1281	0	36	1060
1	1	5	"SP_0464"	"81CellW_E16"	749	0	37	617
1	2	5	"fstH"	"84Mult_A4"	2373	0	38	2215
1	3	5	"comA"	"85Mult_E4"	1020	0	39	839
1	4	5	"zmpB"	"86Mult_I4"	981	0	40	764
1	5	5	"spr0601"	"98Mult_M4"	1677	0	41	1480
1	6	5	"celB"	"87Mult_A8"	959	0	42	755
1	7	5	"iga"	"88Mult_E8"	1913	0	43	1713
1	8	5	"glnP"	"89Mult_I8"	565	0	44	371
1	9	5	"ABC_N/P"	"90Mult_M8"	1212	0	45	1022
1	1	6	"celB"	"87Mult_A8"	832	0	46	685
1	2	6	"iga"	"88Mult_E8"	1592	0	47	1417
1	3	6	"glnP"	"89Mult_I8"	574	0	48	388
1	4	6	"ABC_N/P"	"90Mult_M8"	1132	0	49	937
1	5	6	"spr1221"	"99Mult_A12"	1644	0	50	1445
1	6	6	"spr1403"	"91Mult_E12"	1501	0	51	1305
1	7	6	"spr1496"	"92Mult_I12"	662	0	52	460
1	8	6	"ABC_NP"	"100Mult_M12"	1280	0	53	1087
1	9	6	"SP_0462"	"77CellW_A16"	1519	0	54	1344
1	1	7	"spr1403"	"91Mult_E12"	1431	0	55	1248
1	2	7	"spr1496"	"92Mult_I12"	603	0	56	394
1	3	7	"ABC_NP"	"100Mult_M12"	1482	0	57	1259
1	4	7	"SP_0462"	"77CellW_A16"	1570	0	58	1355
1	5	7	"SP_0464"	"81CellW_E16"	1015	0	59	818
1	6	7	"fstH"	"84Mult_A4"	2987	0	60	2800
1	7	7	"comA"	"85Mult_E4"	1037	0	61	853
1	8	7	"zmpB"	"86Mult_I4"	861	0	62	686
1	9	7	"spr0601"	"98Mult_M4"	1464	0	63	1299
1	1	8	"fstH"	"84Mult_A4"	3969	0	64	3729
1	2	8	"comA"	"85Mult_E4"	1706	0	65	1436
1	3	8	"zmpB"	"86Mult_I4"	1333	0	66	1086
1	4	8	"spr0601"	"98Mult_M4"	1881	0	67	1669
1	5	8	"celB"	"87Mult_A8"	944	0	68	759
1	6	8	"iga"	"88Mult_E8"	1706	0	69	1531
1	7	8	"glnP"	"89Mult_I8"	565	0	70	394
1	8	8	"ABC_N/P"	"90Mult_M8"	1002	0	71	836
1	9	8	"spr1221"	"99Mult_A12"	1500	0	72	1333
2	1	1	"lytB"	"31CellW_N8"	2216	0	73	2043
2	2	1	"prtA"	"20CellW_B12"	2606	0	74	2450
2	3	1	"bgaA"	"43CellW_F12"	1859	0	75	1714
2	4	1	"nanA"	"46CellW_J12"	1235	0	76	1109
2	5	1	"spr1652/pfbA"	"25CellW_N12"	739	0	77	638
2	6	1	"nisP"	"39CellW_B16"	394	0	78	311
2	7	1	"spr1906"	"73CellW_F16"	149	-50	79	79
2	8	1	"Buffer"	"Normaliz_J16"	64	-50	80	-1
2	9	1	"Buffer"	"Normaliz_N16"	63	-50	81	-3
2	1	2	"nisP"	"39CellW_B16"	2665	0	82	2487
2	2	2	"spr1906"	"73CellW_F16"	1170	0	83	1005
2	3	2	"psrP"	"71CellW_B4"	7035	0	84	6872
2	4	2	"pblB_nt"	"48CellW_F4"	1551	0	85	1396
2	5	2	"pblB_ct"	"49CellW_J4"	952	0	86	837
2	6	2	"spr0075/pfbB"	"24CellW_N4"	2472	0	87	2379
2	7	2	"pulA"	"19CellW_B8"	250	0	88	170
2	8	2	"hysA"	"51CellW_F8"	919	0	89	846
2	9	2	"spr0328"	"26CellW_J8"	149	0	90	79
2	1	3	"spr0075/pfbB"	"24CellW_N4"	13676	0	91	13487
2	2	3	"pulA"	"19CellW_B8"	2368	0	92	2186
2	3	3	"hysA"	"51CellW_F8"	11932	0	93	11739
2	4	3	"spr0328"	"26CellW_J8"	2109	0	94	1931
2	5	3	"lytB"	"31CellW_N8"	1056	0	95	926
2	6	3	"prtA"	"20CellW_B12"	1094	0	96	988
2	7	3	"bgaA"	"43CellW_F12"	394	0	97	304
2	8	3	"nanA"	"46CellW_J12"	160	0	98	78
2	9	3	"spr1652/pfbA"	"25CellW_N12"	137	0	99	62
2	1	4	"prtA"	"20CellW_B12"	3502	0	100	3306
2	2	4	"bgaA"	"43CellW_F12"	2834	0	101	2635
2	3	4	"nanA"	"46CellW_J12"	1891	0	102	1695
2	4	4	"spr1652/pfbA"	"25CellW_N12"	1613	0	103	1435
2	5	4	"nisP"	"39CellW_B16"	1723	0	104	1583
2	6	4	"spr1906"	"73CellW_F16"	736	0	105	611
2	7	4	"psrP"	"71CellW_B4"	2768	-50	106	2642
2	8	4	"pblB_nt"	"48CellW_F4"	297	-50	107	204
2	9	4	"pblB_ct"	"49CellW_J4"	148	0	108	72
2	1	5	"spr1906"	"73CellW_F16"	1670	0	109	1466
2	2	5	"psrP"	"71CellW_B4"	3144	0	110	2932
2	3	5	"pblB_nt"	"48CellW_F4"	2557	0	111	2358
2	4	5	"pblB_ct"	"49CellW_J4"	1670	0	112	1497
2	5	5	"spr0075/pfbB"	"24CellW_N4"	9072	0	113	8928
2	6	5	"pulA"	"19CellW_B8"	1547	0	114	1410
2	7	5	"hysA"	"51CellW_F8"	6212	0	115	6061
2	8	5	"spr0328"	"26CellW_J8"	720	0	116	582
2	9	5	"lytB"	"31CellW_N8"	171	0	117	81
2	1	6	"pulA"	"19CellW_B8"	3207	0	118	3001
2	2	6	"hysA"	"51CellW_F8"	19618	0	119	19403
2	3	6	"spr0328"	"26CellW_J8"	3298	0	120	3107
2	4	6	"lytB"	"31CellW_N8"	1738	0	121	1567
2	5	6	"prtA"	"20CellW_B12"	2705	0	122	2547
2	6	6	"bgaA"	"43CellW_F12"	1886	0	123	1727
2	7	6	"nanA"	"46CellW_J12"	1309	0	124	1101
2	8	6	"spr1652/pfbA"	"25CellW_N12"	938	0	125	730
2	9	6	"nisP"	"39CellW_B16"	555	0	126	428
2	1	7	"bgaA"	"43CellW_F12"	2997	0	127	2786
2	2	7	"nanA"	"46CellW_J12"	2322	0	128	2112
2	3	7	"spr1652/pfbA"	"25CellW_N12"	2268	0	129	2085
2	4	7	"nisP"	"39CellW_B16"	2702	0	130	2528
2	5	7	"spr1906"	"73CellW_F16"	1337	0	131	1159
2	6	7	"psrP"	"71CellW_B4"	9087	-50	132	8861
2	7	7	"pblB_nt"	"48CellW_F4"	2439	-50	133	2162
2	8	7	"pblB_ct"	"49CellW_J4"	1250	0	134	1003
2	9	7	"spr0075/pfbB"	"24CellW_N4"	3686	0	135	3500
2	1	8	"psrP"	"71CellW_B4"	2967	0	136	2739
2	2	8	"pblB_nt"	"48CellW_F4"	2825	0	137	2587
2	3	8	"pblB_ct"	"49CellW_J4"	2438	0	138	2231
2	4	8	"spr0075/pfbB"	"24CellW_N4"	14426	0	139	14227
2	5	8	"pulA"	"19CellW_B8"	2585	0	140	2386
2	6	8	"hysA"	"51CellW_F8"	13344	0	141	13134
2	7	8	"spr0328"	"26CellW_J8"	2418	0	142	2182
2	8	8	"lytB"	"31CellW_N8"	1538	0	143	1299
2	9	8	"prtA"	"20CellW_B12"	1618	0	144	1406
3	1	1	"nanB"	"58Secret_O8"	181	0	145	110
3	2	1	"spr1875"	"7Secret_C12"	114	0	146	49
3	3	1	"galU"	"21Secret_G12"	138	0	147	80
3	4	1	"cbpA"	"5Secret_K12"	402	0	148	348
3	5	1	"gsp_781"	"2Secret_O12"	215	0	149	163
3	6	1	"Control_1"	"C16"	202	0	150	151
3	7	1	"Control_2"	"G16"	52	-50	151	2
3	8	1	"Buffer"	"Normaliz_K16"	52	-50	152	0
3	9	1	"Buffer"	"Normaliz_O16"	56	-50	153	0
3	1	2	"Control_1"	"C16"	74	-50	154	4
3	2	2	"Control_2"	"G16"	65	-50	155	0
3	3	2	"bloodAB"	"59Secret_C4"	112	0	156	50
3	4	2	"strH"	"32Secret_G4"	105	0	157	46
3	5	2	"lysM"	"50Secret_K4"	136	0	158	79
3	6	2	"lytB"	"63Secret_O4"	127	0	159	71
3	7	2	"phtE"	"45Secret_C8"	130	0	160	76
3	8	2	"spr0931"	"36Secret_G8"	107	0	161	53
3	9	2	"lytC"	"56Secret_K8"	153	0	162	97
3	1	3	"lytB"	"63Secret_O4"	119	0	163	46
3	2	3	"phtE"	"45Secret_C8"	131	0	164	59
3	3	3	"spr0931"	"36Secret_G8"	137	0	165	70
3	4	3	"lytC"	"56Secret_K8"	288	0	166	225
3	5	3	"nanB"	"58Secret_O8"	423	0	167	362
3	6	3	"spr1875"	"7Secret_C12"	221	-50	168	159
3	7	3	"galU"	"21Secret_G12"	350	0	169	290
3	8	3	"cbpA"	"5Secret_K12"	1155	0	170	1095
3	9	3	"gsp_781"	"2Secret_O12"	768	0	171	704
3	1	4	"spr1875"	"7Secret_C12"	142	0	172	67
3	2	4	"galU"	"21Secret_G12"	208	0	173	129
3	3	4	"cbpA"	"5Secret_K12"	895	0	174	823
3	4	4	"gsp_781"	"2Secret_O12"	732	0	175	666
3	5	4	"Control_1"	"C16"	1372	0	176	1308
3	6	4	"Control_2"	"G16"	71	-50	177	5
3	7	4	"bloodAB"	"59Secret_C4"	625	0	178	557
3	8	4	"strH"	"32Secret_G4"	489	0	179	418
3	9	4	"lysM"	"50Secret_K4"	863	0	180	787
3	1	5	"Control_2"	"G16"	73	-50	181	3
3	2	5	"bloodAB"	"59Secret_C4"	184	0	182	100
3	3	5	"strH"	"32Secret_G4"	205	0	183	123
3	4	5	"lysM"	"50Secret_K4"	439	0	184	366
3	5	5	"lytB"	"63Secret_O4"	566	0	185	497
3	6	5	"phtE"	"45Secret_C8"	968	0	186	893
3	7	5	"spr0931"	"36Secret_G8"	851	0	187	771
3	8	5	"lytC"	"56Secret_K8"	2148	0	188	2067
3	9	5	"nanB"	"58Secret_O8"	2537	0	189	2451
3	1	6	"phtE"	"45Secret_C8"	141	0	190	66
3	2	6	"spr0931"	"36Secret_G8"	203	0	191	116
3	3	6	"lytC"	"56Secret_K8"	667	0	192	579
3	4	6	"nanB"	"58Secret_O8"	1340	0	193	1260
3	5	6	"spr1875"	"7Secret_C12"	1000	0	194	926
3	6	6	"galU"	"21Secret_G12"	1907	0	195	1825
3	7	6	"cbpA"	"5Secret_K12"	6840	0	196	6752
3	8	6	"gsp_781"	"2Secret_O12"	4003	0	197	3917
3	9	6	"Control_1"	"C16"	4615	0	198	4528
3	1	7	"galU"	"21Secret_G12"	197	0	199	116
3	2	7	"cbpA"	"5Secret_K12"	1087	0	200	999
3	3	7	"gsp_781"	"2Secret_O12"	1274	0	201	1189
3	4	7	"Control_1"	"C16"	1965	0	202	1885
3	5	7	"Control_2"	"G16"	84	-50	203	5
3	6	7	"bloodAB"	"59Secret_C4"	1349	0	204	1264
3	7	7	"strH"	"32Secret_G4"	960	0	205	867
3	8	7	"lysM"	"50Secret_K4"	1746	0	206	1654
3	9	7	"lytB"	"63Secret_O4"	1717	0	207	1621
3	1	8	"bloodAB"	"59Secret_C4"	145	0	208	50
3	2	8	"strH"	"32Secret_G4"	228	0	209	139
3	3	8	"lysM"	"50Secret_K4"	553	0	210	473
3	4	8	"lytB"	"63Secret_O4"	811	0	211	733
3	5	8	"phtE"	"45Secret_C8"	1397	0	212	1314
3	6	8	"spr0931"	"36Secret_G8"	1246	0	213	1154
3	7	8	"lytC"	"56Secret_K8"	3099	0	214	2998
3	8	8	"nanB"	"58Secret_O8"	3989	0	215	3885
3	9	8	"spr1875"	"7Secret_C12"	2376	0	216	2249
4	1	1	"Control_10"	"P8"	49	-50	217	2
4	2	1	"Control_11"	"D12"	47	-50	218	1
4	3	1	"Control_12"	"H12"	75	0	219	30
4	4	1	"Buffer"	"Normaliz_L12"	44	-50	220	0
4	5	1	"Buffer"	"Normaliz_P12"	44	-50	221	0
4	6	1	"Control+"	"Rango0.2_D16"	256	0	222	212
4	7	1	"Control+"	"Rango0.1_H16"	50	-50	223	5
4	8	1	"Buffer"	"Normaliz_L16"	43	-50	224	1
4	9	1	"Buffer"	"Normaliz_P16"	40	-50	225	-1
4	1	2	"Control+"	"Rango0.2_D16"	940	0	226	866
4	2	2	"Control+"	"Rango0.1_H16"	195	0	227	135
4	3	2	"Control_3"	"D4"	1300	0	228	1247
4	4	2	"Control_4"	"H4"	51	-50	229	0
4	5	2	"Control_5"	"L4"	56	-50	230	7
4	6	2	"Control_6"	"P4"	49	-50	231	0
4	7	2	"Control_7"	"D8"	53	-50	232	4
4	8	2	"Control_8"	"H8"	45	-50	233	0
4	9	2	"Control_9"	"L8"	54	0	234	12
4	1	3	"Control_6"	"P4"	86	-50	235	-5
4	2	3	"Control_7"	"D8"	93	-50	236	11
4	3	3	"Control_8"	"H8"	70	-50	237	2
4	4	3	"Control_9"	"L8"	71	-50	238	7
4	5	3	"Control_10"	"P8"	65	-50	239	9
4	6	3	"Control_11"	"D12"	72	0	240	17
4	7	3	"Control_12"	"H12"	175	0	241	124
4	8	3	"Buffer"	"Normaliz_L12"	47	-50	242	0
4	9	3	"Buffer"	"Normaliz_P12"	43	-50	243	0
4	1	4	"Control_11"	"D12"	178	0	244	85
4	2	4	"Control_12"	"H12"	665	0	245	572
4	3	4	"Buffer"	"Normaliz_L12"	98	-50	246	8
4	4	4	"Buffer"	"Normaliz_P12"	85	-50	247	3
4	5	4	"Control+"	"Rango0.2_D16"	945	0	248	873
4	6	4	"Control+"	"Rango0.1_H16"	800	0	249	738
4	7	4	"Control_3"	"D4"	1162	0	250	1108
4	8	4	"Control_4"	"H4"	48	-50	251	-1
4	9	4	"Control_5"	"L4"	48	-50	252	5
4	1	5	"Control+"	"Rango0.1_H16"	2486	0	253	2384
4	2	5	"Control_3"	"D4"	5359	0	254	5262
4	3	5	"Control_4"	"H4"	107	-50	255	4
4	4	5	"Control_5"	"L4"	361	0	256	264
4	5	5	"Control_6"	"P4"	86	-50	257	2
4	6	5	"Control_7"	"D8"	145	0	258	76
4	7	5	"Control_8"	"H8"	57	-50	259	-1
4	8	5	"Control_9"	"L8"	82	0	260	32
4	9	5	"Control_10"	"P8"	48	-50	261	4
4	1	6	"Control_7"	"D8"	271	0	262	167
4	2	6	"Control_8"	"H8"	112	-50	263	5
4	3	6	"Control_9"	"L8"	500	0	264	388
4	4	6	"Control_10"	"P8"	124	-50	265	18
4	5	6	"Control_11"	"D12"	179	0	266	87
4	6	6	"Control_12"	"H12"	363	0	267	286
4	7	6	"Buffer"	"Normaliz_L12"	63	-50	268	0
4	8	6	"Buffer"	"Normaliz_P12"	53	-50	269	2
4	9	6	"Control+"	"Rango0.2_D16"	228	0	270	185
4	1	7	"Control_12"	"H12"	615	0	271	509
4	2	7	"Buffer"	"Normaliz_L12"	126	-50	272	13
4	3	7	"Buffer"	"Normaliz_P12"	123	-50	273	9
4	4	7	"Control+"	"Rango0.2_D16"	2899	0	274	2788
4	5	7	"Control+"	"Rango0.1_H16"	416	0	275	318
4	6	7	"Control_3"	"D4"	3373	0	276	3295
4	7	7	"Control_4"	"H4"	65	-50	277	-1
4	8	7	"Control_5"	"L4"	56	-50	278	3
4	9	7	"Control_6"	"P4"	44	-50	279	0
4	1	8	"Control_3"	"D4"	6485	0	280	6382
4	2	8	"Control_4"	"H4"	115	-50	281	4
4	3	8	"Control_5"	"L4"	626	0	282	514
4	4	8	"Control_6"	"P4"	114	-50	283	2
4	5	8	"Control_7"	"D8"	277	0	284	172
4	6	8	"Control_8"	"H8"	86	-50	285	4
4	7	8	"Control_9"	"L8"	221	0	286	156
4	8	8	"Control_10"	"P8"	57	-50	287	4
4	9	8	"Control_11"	"D12"	46	-50	288	2
5	1	1	"GADPH"	"68Cyt_M7"	2360	0	289	2235
5	2	1	"abc_sbp_2"	"30Lip_A11"	2065	0	290	1930
5	3	1	"abc_sbp"	"29Lip_E11"	1382	0	291	1242
5	4	1	"spr0174"	"79Lip_I11"	1549	0	292	1404
5	5	1	"aliA"	"10Lip_M11"	1817	0	293	1665
5	6	1	"slrA"	"17Lip_A15"	2016	0	294	1858
5	7	1	"spr0747"	"37Lip_E15"	2983	0	295	2807
5	8	1	"Buffer"	"Normaliz_I15"	195	-50	296	-44
5	9	1	"Buffer"	"Normaliz_M15"	220	-50	297	-124
5	1	2	"slrA"	"17Lip_A15"	922	0	298	836
5	2	2	"spr0747"	"37Lip_E15"	1276	0	299	1189
5	3	2	"spxB"	"13Cyt_A3"	1494	0	300	1400
5	4	2	"clpP"	"66Cyt_E3"	1951	0	301	1849
5	5	2	"pavA"	"69Cyt_I3"	1913	0	302	1802
5	6	2	"eno"	"14Cyt_M3"	4059	0	303	3940
5	7	2	"PppA"	"70Cyt_A7"	2455	0	304	2325
5	8	2	"ply"	"11Cyt_E7"	7983	0	305	7847
5	9	2	"lytA"	"12Cyt_I7"	14218	0	306	14064
5	1	3	"eno"	"14Cyt_M3"	1124	0	307	1061
5	2	3	"PppA"	"70Cyt_A7"	656	0	308	591
5	3	3	"ply"	"11Cyt_E7"	2151	0	309	2084
5	4	3	"lytA"	"12Cyt_I7"	4530	0	310	4456
5	5	3	"GADPH"	"68Cyt_M7"	1608	0	311	1518
5	6	3	"abc_sbp_2"	"30Lip_A11"	1744	0	312	1641
5	7	3	"abc_sbp"	"29Lip_E11"	1176	0	313	1056
5	8	3	"spr0174"	"79Lip_I11"	1427	0	314	1300
5	9	3	"aliA"	"10Lip_M11"	1907	0	315	1758
5	1	4	"abc_sbp_2"	"30Lip_A11"	325	0	316	274
5	2	4	"abc_sbp"	"29Lip_E11"	206	0	317	153
5	3	4	"spr0174"	"79Lip_I11"	235	0	318	181
5	4	4	"aliA"	"10Lip_M11"	342	0	319	284
5	5	4	"slrA"	"17Lip_A15"	446	0	320	382
5	6	4	"spr0747"	"37Lip_E15"	982	0	321	907
5	7	4	"spxB"	"13Cyt_A3"	1573	0	322	1472
5	8	4	"clpP"	"66Cyt_E3"	2148	0	323	2031
5	9	4	"pavA"	"69Cyt_I3"	2436	0	324	2298
5	1	5	"spr0747"	"37Lip_E15"	230	0	325	182
5	2	5	"spxB"	"13Cyt_A3"	251	0	326	202
5	3	5	"clpP"	"66Cyt_E3"	285	0	327	235
5	4	5	"pavA"	"69Cyt_I3"	269	0	328	217
5	5	5	"eno"	"14Cyt_M3"	721	0	329	666
5	6	5	"PppA"	"70Cyt_A7"	521	0	330	460
5	7	5	"ply"	"11Cyt_E7"	2524	0	331	2449
5	8	5	"lytA"	"12Cyt_I7"	7141	0	332	7043
5	9	5	"GADPH"	"68Cyt_M7"	2764	0	333	2634
5	1	6	"PppA"	"70Cyt_A7"	245	0	334	198
5	2	6	"ply"	"11Cyt_E7"	796	0	335	746
5	3	6	"lytA"	"12Cyt_I7"	1654	0	336	1604
5	4	6	"GADPH"	"68Cyt_M7"	378	0	337	328
5	5	6	"abc_sbp_2"	"30Lip_A11"	333	0	338	280
5	6	6	"abc_sbp"	"29Lip_E11"	238	0	339	181
5	7	6	"spr0174"	"79Lip_I11"	372	0	340	307
5	8	6	"aliA"	"10Lip_M11"	786	0	341	704
5	9	6	"slrA"	"17Lip_A15"	1386	0	342	1265
5	1	7	"abc_sbp"	"29Lip_E11"	121	0	343	75
5	2	7	"spr0174"	"79Lip_I11"	178	0	344	129
5	3	7	"aliA"	"10Lip_M11"	221	0	345	171
5	4	7	"slrA"	"17Lip_A15"	238	0	346	187
5	5	7	"spr0747"	"37Lip_E15"	367	0	347	314
5	6	7	"spxB"	"13Cyt_A3"	410	0	348	354
5	7	7	"clpP"	"66Cyt_E3"	570	0	349	509
5	8	7	"pavA"	"69Cyt_I3"	766	0	350	695
5	9	7	"eno"	"14Cyt_M3"	2807	0	351	2701
5	1	8	"spxB"	"13Cyt_A3"	184	0	352	140
5	2	8	"clpP"	"66Cyt_E3"	233	0	353	187
5	3	8	"pavA"	"69Cyt_I3"	258	0	354	210
5	4	8	"eno"	"14Cyt_M3"	563	0	355	514
5	5	8	"PppA"	"70Cyt_A7"	365	0	356	314
5	6	8	"ply"	"11Cyt_E7"	1259	0	357	1204
5	7	8	"lytA"	"12Cyt_I7"	2923	0	358	2864
5	8	8	"GADPH"	"68Cyt_M7"	1070	0	359	998
5	9	8	"abc_sbp_2"	"30Lip_A11"	1761	0	360	1652
6	1	1	"psaA"	"6Lip_N7"	8630	0	361	8477
6	2	1	"ABC_SBP"	"57Lip_B11"	7216	0	362	7066
6	3	1	"ABC_SBP"	"52Lip_F11"	3440	0	363	3260
6	4	1	"piuA"	"18Lip_J11"	4400	0	364	4186
6	5	1	"amiA"	"3Lip_N11"	3083	0	365	2855
6	6	1	"msmE"	"78Lip_B15"	5214	0	366	4984
6	7	1	"MalX"	"22Lip_F15"	3243	0	367	3028
6	8	1	"Buffer"	"Normaliz_J15"	207	-50	368	-24
6	9	1	"Buffer"	"Normaliz_N15"	208	-50	369	-30
6	1	2	"msmE"	"78Lip_B15"	5200	0	370	5054
6	2	2	"MalX"	"22Lip_F15"	3728	0	371	3581
6	3	2	"prsA_ppmA"	"16Lip_B3"	3180	0	372	2988
6	4	2	"lmb"	"33Lip_F3"	3630	0	373	3423
6	5	2	"piaA"	"15Lip_J3"	15020	0	374	14812
6	6	2	"phtA"	"55Lip_N3"	8431	0	375	8228
6	7	2	"glnH"	"28Lip_B7"	2640	0	376	2446
6	8	2	"pstS"	"80Lip_F7"	1399	0	377	1215
6	9	2	"aliB"	"1Lip_J7"	791	0	378	622
6	1	3	"phtA"	"55Lip_N3"	12754	0	379	12604
6	2	3	"glnH"	"28Lip_B7"	4872	0	380	4696
6	3	3	"pstS"	"80Lip_F7"	3034	0	381	2829
6	4	3	"aliB"	"1Lip_J7"	2512	0	382	2304
6	5	3	"psaA"	"6Lip_N7"	5779	0	383	5567
6	6	3	"ABC_SBP"	"57Lip_B11"	3197	0	384	2996
6	7	3	"ABC_SBP"	"52Lip_F11"	1274	0	385	1089
6	8	3	"piuA"	"18Lip_J11"	937	0	386	759
6	9	3	"amiA"	"3Lip_N11"	503	0	387	338
6	1	4	"ABC_SBP"	"57Lip_B11"	7051	0	388	6890
6	2	4	"ABC_SBP"	"52Lip_F11"	3130	0	389	2934
6	3	4	"piuA"	"18Lip_J11"	3329	0	390	3120
6	4	4	"amiA"	"3Lip_N11"	2090	0	391	1874
6	5	4	"msmE"	"78Lip_B15"	2656	0	392	2439
6	6	4	"MalX"	"22Lip_F15"	1631	0	393	1431
6	7	4	"prsA_ppmA"	"16Lip_B3"	893	0	394	712
6	8	4	"lmb"	"33Lip_F3"	569	0	395	403
6	9	4	"piaA"	"15Lip_J3"	1919	0	396	1765
6	1	5	"MalX"	"22Lip_F15"	4411	0	397	4242
6	2	5	"prsA_ppmA"	"16Lip_B3"	2917	0	398	2722
6	3	5	"lmb"	"33Lip_F3"	2547	0	399	2335
6	4	5	"piaA"	"15Lip_J3"	10302	0	400	10091
6	5	5	"phtA"	"55Lip_N3"	5303	0	401	5103
6	6	5	"glnH"	"28Lip_B7"	1378	0	402	1189
6	7	5	"pstS"	"80Lip_F7"	588	0	403	414
6	8	5	"aliB"	"1Lip_J7"	426	0	404	269
6	9	5	"psaA"	"6Lip_N7"	907	0	405	758
6	1	6	"glnH"	"28Lip_B7"	5175	0	406	5004
6	2	6	"pstS"	"80Lip_F7"	2550	0	407	2370
6	3	6	"aliB"	"1Lip_J7"	2039	0	408	1835
6	4	6	"psaA"	"6Lip_N7"	4194	0	409	3991
6	5	6	"ABC_SBP"	"57Lip_B11"	1960	0	410	1771
6	6	6	"ABC_SBP"	"52Lip_F11"	659	0	411	482
6	7	6	"piuA"	"18Lip_J11"	475	0	412	308
6	8	6	"amiA"	"3Lip_N11"	337	0	413	179
6	9	6	"msmE"	"78Lip_B15"	468	0	414	321
6	1	7	"ABC_SBP"	"52Lip_F11"	3124	0	415	2940
6	2	7	"piuA"	"18Lip_J11"	2808	0	416	2636
6	3	7	"amiA"	"3Lip_N11"	1560	0	417	1377
6	4	7	"msmE"	"78Lip_B15"	1761	0	418	1589
6	5	7	"MalX"	"22Lip_F15"	977	0	419	810
6	6	7	"prsA_ppmA"	"16Lip_B3"	506	0	420	344
6	7	7	"lmb"	"33Lip_F3"	369	0	421	213
6	8	7	"piaA"	"15Lip_J3"	1306	0	422	1159
6	9	7	"phtA"	"55Lip_N3"	665	0	423	539
6	1	8	"prsA_ppmA"	"16Lip_B3"	2818	0	424	2642
6	2	8	"lmb"	"33Lip_F3"	2425	0	425	2281
6	3	8	"piaA"	"15Lip_J3"	8384	0	426	8248
6	4	8	"phtA"	"55Lip_N3"	3953	0	427	3825
6	5	8	"glnH"	"28Lip_B7"	1002	0	428	873
6	6	8	"pstS"	"80Lip_F7"	486	0	429	354
6	7	8	"aliB"	"1Lip_J7"	327	0	430	188
6	8	8	"psaA"	"6Lip_N7"	527	0	431	398
6	9	8	"ABC_SBP"	"57Lip_B11"	346	0	432	238
7	1	1	"cbpF"	"74N_term_wCS_O7"	448	0	433	326
7	2	1	"spr0693"	"34N_term_C11"	1445	0	434	1328
7	3	1	"ezrA"	"75N_term_G11"	1034	0	435	907
7	4	1	"pepXP"	"72N_term_K11"	1727	0	436	1588
7	5	1	"phtD"	"44N_term_O11"	1884	0	437	1733
7	6	1	"phpA"	"27N_term_C15"	7697	0	438	7531
7	7	1	"srtA"	"64N_term_wCS_G15"	4323	0	439	4132
7	8	1	"Buffer"	"Normaliz_K15"	220	-50	440	-20
7	9	1	"Buffer"	"Normaliz_O15"	240	-50	441	-51
7	1	2	"phpA"	"27N_term_C15"	1394	0	442	1263
7	2	2	"srtA"	"64N_term_wCS_G15"	728	0	443	593
7	3	2	"adcA"	"23Lip_C3"	813	0	444	670
7	4	2	"sp_2093"	"76N_term_G3"	754	0	445	607
7	5	2	"comB"	"54N_term_K3"	1083	0	446	926
7	6	2	"pspA"	"4N_term_O3"	2653	0	447	2485
7	7	2	"pbpX"	"41N_term_C7"	3818	0	448	3628
7	8	2	"pbpA"	"9N_term_G7"	1885	0	449	1678
7	9	2	"spr0334"	"42Cyt_TMH_K7"	3707	0	450	3496
7	1	3	"pspA"	"4N_term_O3"	454	0	451	328
7	2	3	"pbpX"	"41N_term_C7"	855	0	452	715
7	3	3	"pbpA"	"9N_term_G7"	613	0	453	460
7	4	3	"spr0334"	"42Cyt_TMH_K7"	1281	0	454	1118
7	5	3	"cbpF"	"74N_term_wCS_O7"	1603	0	455	1429
7	6	3	"spr0693"	"34N_term_C11"	6487	0	456	6303
7	7	3	"ezrA"	"75N_term_G11"	3023	0	457	2816
7	8	3	"pepXP"	"72N_term_K11"	4291	0	458	4074
7	9	3	"phtD"	"44N_term_O11"	3942	0	459	3725
7	1	4	"spr0693"	"34N_term_C11"	975	0	460	859
7	2	4	"ezrA"	"75N_term_G11"	847	0	461	704
7	3	4	"pepXP"	"72N_term_K11"	1564	0	462	1404
7	4	4	"phtD"	"44N_term_O11"	1671	0	463	1493
7	5	4	"phpA"	"27N_term_C15"	6937	0	464	6745
7	6	4	"srtA"	"64N_term_wCS_G15"	3050	0	465	2851
7	7	4	"adcA"	"23Lip_C3"	2315	0	466	2090
7	8	4	"sp_2093"	"76N_term_G3"	1817	0	467	1591
7	9	4	"comB"	"54N_term_K3"	2305	0	468	2073
7	1	5	"srtA"	"64N_term_wCS_G15"	623	0	469	514
7	2	5	"adcA"	"23Lip_C3"	818	0	470	671
7	3	5	"sp_2093"	"76N_term_G3"	799	0	471	635
7	4	5	"comB"	"54N_term_K3"	1137	0	472	952
7	5	5	"pspA"	"4N_term_O3"	2573	0	473	2370
7	6	5	"pbpX"	"41N_term_C7"	3194	0	474	2987
7	7	5	"pbpA"	"9N_term_G7"	1093	0	475	877
7	8	5	"spr0334"	"42Cyt_TMH_K7"	2583	0	476	2365
7	9	5	"cbpF"	"74N_term_wCS_O7"	3018	0	477	2786
7	1	6	"pbpX"	"41N_term_C7"	886	0	478	777
7	2	6	"pbpA"	"9N_term_G7"	747	0	479	593
7	3	6	"spr0334"	"42Cyt_TMH_K7"	1548	0	480	1381
7	4	6	"cbpF"	"74N_term_wCS_O7"	1913	0	481	1731
7	5	6	"spr0693"	"34N_term_C11"	5959	0	482	5763
7	6	6	"ezrA"	"75N_term_G11"	2259	0	483	2064
7	7	6	"pepXP"	"72N_term_K11"	2682	0	484	2489
7	8	6	"phtD"	"44N_term_O11"	2464	0	485	2268
7	9	6	"phpA"	"27N_term_C15"	9517	0	486	9298
7	1	7	"ezrA"	"75N_term_G11"	1031	0	487	905
7	2	7	"pepXP"	"72N_term_K11"	1838	0	488	1676
7	3	7	"phtD"	"44N_term_O11"	1881	0	489	1708
7	4	7	"phpA"	"27N_term_C15"	6693	0	490	6515
7	5	7	"srtA"	"64N_term_wCS_G15"	2142	0	491	1968
7	6	7	"adcA"	"23Lip_C3"	1283	0	492	1112
7	7	7	"sp_2093"	"76N_term_G3"	786	0	493	610
7	8	7	"comB"	"54N_term_K3"	1007	0	494	827
7	9	7	"pspA"	"4N_term_O3"	2599	0	495	2407
7	1	8	"adcA"	"23Lip_C3"	1126	0	496	982
7	2	8	"sp_2093"	"76N_term_G3"	959	0	497	786
7	3	8	"comB"	"54N_term_K3"	984	0	498	813
7	4	8	"pspA"	"4N_term_O3"	1691	0	499	1528
7	5	8	"pbpX"	"41N_term_C7"	1651	0	500	1493
7	6	8	"pbpA"	"9N_term_G7"	645	0	501	493
7	7	8	"spr0334"	"42Cyt_TMH_K7"	1020	0	502	868
7	8	8	"cbpF"	"74N_term_wCS_O7"	1131	0	503	974
7	9	8	"spr0693"	"34N_term_C11"	3843	0	504	3679
8	1	1	"pbp1b"	"47Cyt_TMH_P7"	2052	0	505	1933
8	2	1	"pcpA"	"62N_term_wCS_D11"	561	0	506	456
8	3	1	"sphtra"	"8N_term_H11"	187	0	507	85
8	4	1	"cps4C"	"97Mult_L11"	505	0	508	421
8	5	1	"rrgB"	"95Mult_P11"	197	0	509	133
8	6	1	"TMP"	"96Mult_D15"	160	0	510	112
8	7	1	"LambdaSa04"	"94Mult_H15"	50	-50	511	6
8	8	1	"Buffer"	"Normaliz_L15"	41	-50	512	0
8	9	1	"Buffer"	"Normaliz_P15"	40	-50	513	0
8	1	2	"TMP"	"96Mult_D15"	1261	0	514	1147
8	2	2	"LambdaSa04"	"94Mult_H15"	159	-50	515	67
8	3	2	"potD"	"65N_term_D3"	1648	0	516	1562
8	4	2	"pgdA"	"40N_term_H3"	1020	0	517	950
8	5	2	"spr1370"	"38Cyt_TMH_L3"	1549	0	518	1487
8	6	2	"spr1418"	"82N_term_P3"	362	0	519	312
8	7	2	"stkP"	"67Cyt_TMH_D7"	112	0	520	66
8	8	2	"spr1584"	"83N_term_H7"	107	0	521	63
8	9	2	"pbp2A"	"53N_term_L7"	90	0	522	49
8	1	3	"spr1418"	"82N_term_P3"	2787	0	523	2680
8	2	3	"stkP"	"67Cyt_TMH_D7"	1464	0	524	1377
8	3	3	"spr1584"	"83N_term_H7"	1240	0	525	1163
8	4	3	"pbp2A"	"53N_term_L7"	820	0	526	750
8	5	3	"pbp1b"	"47Cyt_TMH_P7"	658	0	527	599
8	6	3	"pcpA"	"62N_term_wCS_D11"	109	0	528	58
8	7	3	"sphtra"	"8N_term_H11"	58	-50	529	8
8	8	3	"cps4C"	"97Mult_L11"	64	0	530	16
8	9	3	"rrgB"	"95Mult_P11"	58	-50	531	16
8	1	4	"pcpA"	"62N_term_wCS_D11"	490	0	532	380
8	2	4	"sphtra"	"8N_term_H11"	172	-50	533	83
8	3	4	"cps4C"	"97Mult_L11"	524	0	534	445
8	4	4	"rrgB"	"95Mult_P11"	222	0	535	143
8	5	4	"TMP"	"96Mult_D15"	308	0	536	248
8	6	4	"LambdaSa04"	"94Mult_H15"	61	-50	537	11
8	7	4	"potD"	"65N_term_D3"	176	0	538	130
8	8	4	"pgdA"	"40N_term_H3"	176	0	539	130
8	9	4	"spr1370"	"38Cyt_TMH_L3"	236	0	540	193
8	1	5	"LambdaSa04"	"94Mult_H15"	193	0	541	84
8	2	5	"potD"	"65N_term_D3"	1714	0	542	1629
8	3	5	"pgdA"	"40N_term_H3"	1148	0	543	1073
8	4	5	"spr1370"	"38Cyt_TMH_L3"	1996	0	544	1918
8	5	5	"spr1418"	"82N_term_P3"	1186	0	545	1128
8	6	5	"stkP"	"67Cyt_TMH_D7"	239	0	546	190
8	7	5	"spr1584"	"83N_term_H7"	156	0	547	111
8	8	5	"pbp2A"	"53N_term_L7"	103	0	548	60
8	9	5	"pbp1b"	"47Cyt_TMH_P7"	111	0	549	69
8	1	6	"stkP"	"67Cyt_TMH_D7"	1401	0	550	1306
8	2	6	"spr1584"	"83N_term_H7"	1376	0	551	1299
8	3	6	"pbp2A"	"53N_term_L7"	905	0	552	837
8	4	6	"pbp1b"	"47Cyt_TMH_P7"	785	0	553	722
8	5	6	"pcpA"	"62N_term_wCS_D11"	148	0	554	94
8	6	6	"sphtra"	"8N_term_H11"	73	-50	555	24
8	7	6	"cps4C"	"97Mult_L11"	72	-50	556	26
8	8	6	"rrgB"	"95Mult_P11"	58	-50	557	14
8	9	6	"TMP"	"96Mult_D15"	73	0	558	32
8	1	7	"sphtra"	"8N_term_H11"	265	-50	559	179
8	2	7	"cps4C"	"97Mult_L11"	406	0	560	331
8	3	7	"rrgB"	"95Mult_P11"	204	0	561	138
8	4	7	"TMP"	"96Mult_D15"	309	0	562	251
8	5	7	"LambdaSa04"	"94Mult_H15"	67	-50	563	18
8	6	7	"potD"	"65N_term_D3"	238	0	564	191
8	7	7	"pgdA"	"40N_term_H3"	125	0	565	80
8	8	7	"spr1370"	"38Cyt_TMH_L3"	248	0	566	203
8	9	7	"spr1418"	"82N_term_P3"	119	0	567	77
8	1	8	"potD"	"65N_term_D3"	1270	0	568	1196
8	2	8	"pgdA"	"40N_term_H3"	898	0	569	835
8	3	8	"spr1370"	"38Cyt_TMH_L3"	1546	0	570	1488
8	4	8	"spr1418"	"82N_term_P3"	500	0	571	450
8	5	8	"stkP"	"67Cyt_TMH_D7"	206	0	572	161
8	6	8	"spr1584"	"83N_term_H7"	149	0	573	105
8	7	8	"pbp2A"	"53N_term_L7"	99	0	574	57
8	8	8	"pbp1b"	"47Cyt_TMH_P7"	106	0	575	65
8	9	8	"pcpA"	"62N_term_wCS_D11"	56	0	576	15
