# Supplementary material for: Data in support of proteomic analysis of pneumococcal pediatric clinical isolates to construct a protein array
Source: Data Brief. 2016 Feb 5;6:917–22. doi: 10.1016/j.dib.2016.01.057 (PMC4758182; doi:10.1016/j.dib.2016.01.057)
Supplement: Supplementary file 4 — Supplementary material [file mmc4.zip › Protein array raw data/IgG/P1_S3bis_IgG-Cy3.txt]

ATF	1.0
31	9    
"Type=GenePix Export 3"
"DateTime=2014/03/13 14:30:14"
"Settings=C:\Documents and Settings\Usuario\Escritorio\Datos Usuarios\Alfonso\Resultados ensayo\Marzo 2014\Escaneado _13-3-14\Suero 3bis\S3bis_IgG-Cy3.gps"
"GalFile=C:\Documents and Settings\Usuario\Escritorio\Datos Usuarios\Alfonso\Gals\Gal_Alfonso.2.gal"
"PixelSize=5"
"Wavelengths=n/a	532"
"ImageFiles=n/a	C:\Documents and Settings\Usuario\Escritorio\Datos Usuarios\Alfonso\Resultados ensayo\Marzo 2014\Escaneado _13-3-14\Suero 3bis\S3bis_IgG-Cy3.tif 1"
"NormalizationMethod=None"
"NormalizationFactors=n/a	1"
"JpegImage="
"StdDev=Type 1"
"RatioFormulations=W1/W2 (/532)"
"Barcode="
"BackgroundSubtraction=LocalFeature"
"ImageOrigin=0, 0"
"JpegOrigin=3315, 19520"
"Creator=GenePix Pro 4.1.1.4"
"Scanner=GenePix 4000B [92870]"
"FocusPosition=0"
"Temperature=27.61"
"LinesAveraged=1"
"Comment="
"PMTGain=n/a	400"
"ScanPower=n/a	100"
"LaserPower=n/a	3.53"
"LaserOnTime=n/a	42280"
"Filters=n/a	"
"ScanRegion=600,3830,3864,5248"
"Supplier=BioRobotics"
"ArrayerSoftwareName=TAS Application Suite (MicroGrid II)"
"ArrayerSoftwareVersion=2.2.2.5"
"Block"	"Column"	"Row"	"Name"	"ID"	"Flags"	"Index"	"F532 Median"	"F532 Median - B532"
1	1	1	"ABC_N/P"	"90Mult_M8"	0	1	85	29
1	2	1	"spr1221"	"99Mult_A12"	0	2	130	71
1	3	1	"spr1403"	"91Mult_E12"	0	3	146	84
1	4	1	"spr1496"	"92Mult_I12"	0	4	111	45
1	5	1	"ABC_NP"	"100Mult_M12"	0	5	200	130
1	6	1	"SP_0462"	"77CellW_A16"	0	6	154	85
1	7	1	"SP_0464"	"81CellW_E16"	0	7	110	39
1	8	1	"Buffer"	"Normaliz_I16"	0	8	60	-4
1	9	1	"Buffer"	"Normaliz_M16"	0	9	61	2
1	1	2	"SP_0462"	"77CellW_A16"	0	10	158	100
1	2	2	"SP_0464"	"81CellW_E16"	0	11	157	91
1	3	2	"fstH"	"84Mult_A4"	0	12	372	303
1	4	2	"comA"	"85Mult_E4"	0	13	116	43
1	5	2	"zmpB"	"86Mult_I4"	0	14	129	47
1	6	2	"spr0601"	"98Mult_M4"	0	15	109	35
1	7	2	"celB"	"87Mult_A8"	0	16	99	15
1	8	2	"iga"	"88Mult_E8"	0	17	209	144
1	9	2	"glnP"	"89Mult_I8"	0	18	96	31
1	1	3	"spr0601"	"98Mult_M4"	0	19	131	68
1	2	3	"celB"	"87Mult_A8"	0	20	137	60
1	3	3	"iga"	"88Mult_E8"	0	21	304	231
1	4	3	"glnP"	"89Mult_I8"	0	22	94	25
1	5	3	"ABC_N/P"	"90Mult_M8"	0	23	110	37
1	6	3	"spr1221"	"99Mult_A12"	0	24	221	150
1	7	3	"spr1403"	"91Mult_E12"	0	25	193	110
1	8	3	"spr1496"	"92Mult_I12"	0	26	172	88
1	9	3	"ABC_NP"	"100Mult_M12"	0	27	790	705
1	1	4	"spr1221"	"99Mult_A12"	0	28	272	197
1	2	4	"spr1403"	"91Mult_E12"	0	29	216	121
1	3	4	"spr1496"	"92Mult_I12"	0	30	152	65
1	4	4	"ABC_NP"	"100Mult_M12"	0	31	553	463
1	5	4	"SP_0462"	"77CellW_A16"	0	32	444	339
1	6	4	"SP_0464"	"81CellW_E16"	0	33	324	209
1	7	4	"fstH"	"84Mult_A4"	0	34	1217	1063
1	8	4	"comA"	"85Mult_E4"	0	35	586	456
1	9	4	"zmpB"	"86Mult_I4"	0	36	281	153
1	1	5	"SP_0464"	"81CellW_E16"	0	37	341	255
1	2	5	"fstH"	"84Mult_A4"	0	38	760	661
1	3	5	"comA"	"85Mult_E4"	0	39	239	138
1	4	5	"zmpB"	"86Mult_I4"	0	40	389	266
1	5	5	"spr0601"	"98Mult_M4"	0	41	487	353
1	6	5	"celB"	"87Mult_A8"	0	42	409	257
1	7	5	"iga"	"88Mult_E8"	0	43	1103	944
1	8	5	"glnP"	"89Mult_I8"	0	44	292	156
1	9	5	"ABC_N/P"	"90Mult_M8"	0	45	410	266
1	1	6	"celB"	"87Mult_A8"	0	46	184	92
1	2	6	"iga"	"88Mult_E8"	0	47	605	505
1	3	6	"glnP"	"89Mult_I8"	0	48	211	106
1	4	6	"ABC_N/P"	"90Mult_M8"	0	49	338	227
1	5	6	"spr1221"	"99Mult_A12"	0	50	804	680
1	6	6	"spr1403"	"91Mult_E12"	0	51	761	614
1	7	6	"spr1496"	"92Mult_I12"	0	52	440	279
1	8	6	"ABC_NP"	"100Mult_M12"	0	53	1416	1255
1	9	6	"SP_0462"	"77CellW_A16"	0	54	1544	1385
1	1	7	"spr1403"	"91Mult_E12"	0	55	464	360
1	2	7	"spr1496"	"92Mult_I12"	0	56	286	171
1	3	7	"ABC_NP"	"100Mult_M12"	0	57	1526	1395
1	4	7	"SP_0462"	"77CellW_A16"	0	58	1248	1115
1	5	7	"SP_0464"	"81CellW_E16"	0	59	889	719
1	6	7	"fstH"	"84Mult_A4"	0	60	2201	1929
1	7	7	"comA"	"85Mult_E4"	0	61	610	367
1	8	7	"zmpB"	"86Mult_I4"	0	62	593	439
1	9	7	"spr0601"	"98Mult_M4"	0	63	697	536
1	1	8	"fstH"	"84Mult_A4"	0	64	1774	1632
1	2	8	"comA"	"85Mult_E4"	0	65	873	702
1	3	8	"zmpB"	"86Mult_I4"	0	66	372	196
1	4	8	"spr0601"	"98Mult_M4"	0	67	914	739
1	5	8	"celB"	"87Mult_A8"	0	68	396	224
1	6	8	"iga"	"88Mult_E8"	0	69	1646	1493
1	7	8	"glnP"	"89Mult_I8"	0	70	307	168
1	8	8	"ABC_N/P"	"90Mult_M8"	0	71	406	273
1	9	8	"spr1221"	"99Mult_A12"	0	72	918	776
2	1	1	"lytB"	"31CellW_N8"	0	73	934	838
2	2	1	"prtA"	"20CellW_B12"	0	74	847	753
2	3	1	"bgaA"	"43CellW_F12"	0	75	384	301
2	4	1	"nanA"	"46CellW_J12"	0	76	246	135
2	5	1	"spr1652/pfbA"	"25CellW_N12"	0	77	175	86
2	6	1	"nisP"	"39CellW_B16"	0	78	177	93
2	7	1	"spr1906"	"73CellW_F16"	0	79	215	104
2	8	1	"Buffer"	"Normaliz_J16"	0	80	115	12
2	9	1	"Buffer"	"Normaliz_N16"	0	81	67	5
2	1	2	"nisP"	"39CellW_B16"	0	82	890	771
2	2	2	"spr1906"	"73CellW_F16"	0	83	858	8
2	3	2	"psrP"	"71CellW_B4"	0	84	1865	398
2	4	2	"pblB_nt"	"48CellW_F4"	0	85	622	319
2	5	2	"pblB_ct"	"49CellW_J4"	0	86	136	29
2	6	2	"spr0075/pfbB"	"24CellW_N4"	0	87	403	181
2	7	2	"pulA"	"19CellW_B8"	0	88	514	143
2	8	2	"hysA"	"51CellW_F8"	0	89	4501	1833
2	9	2	"spr0328"	"26CellW_J8"	0	90	1799	1678
2	1	3	"spr0075/pfbB"	"24CellW_N4"	0	91	3173	3022
2	2	3	"pulA"	"19CellW_B8"	0	92	1460	-421
2	3	3	"hysA"	"51CellW_F8"	0	93	3202	1485
2	4	3	"spr0328"	"26CellW_J8"	0	94	1066	676
2	5	3	"lytB"	"31CellW_N8"	0	95	218	86
2	6	3	"prtA"	"20CellW_B12"	0	96	235	121
2	7	3	"bgaA"	"43CellW_F12"	0	97	342	31
2	8	3	"nanA"	"46CellW_J12"	0	98	568	71
2	9	3	"spr1652/pfbA"	"25CellW_N12"	0	99	557	425
2	1	4	"prtA"	"20CellW_B12"	0	100	1906	1775
2	2	4	"bgaA"	"43CellW_F12"	0	101	1684	1095
2	3	4	"nanA"	"46CellW_J12"	0	102	1789	1663
2	4	4	"spr1652/pfbA"	"25CellW_N12"	0	103	689	330
2	5	4	"nisP"	"39CellW_B16"	0	104	383	127
2	6	4	"spr1906"	"73CellW_F16"	0	105	204	85
2	7	4	"psrP"	"71CellW_B4"	0	106	966	204
2	8	4	"pblB_nt"	"48CellW_F4"	0	107	1206	543
2	9	4	"pblB_ct"	"49CellW_J4"	0	108	510	372
2	1	5	"spr1906"	"73CellW_F16"	0	109	1556	1416
2	2	5	"psrP"	"71CellW_B4"	0	110	4177	716
2	3	5	"pblB_nt"	"48CellW_F4"	0	111	1356	1083
2	4	5	"pblB_ct"	"49CellW_J4"	0	112	1169	540
2	5	5	"spr0075/pfbB"	"24CellW_N4"	0	113	1792	1363
2	6	5	"pulA"	"19CellW_B8"	0	114	506	337
2	7	5	"hysA"	"51CellW_F8"	0	115	1428	818
2	8	5	"spr0328"	"26CellW_J8"	0	116	1207	1048
2	9	5	"lytB"	"31CellW_N8"	0	117	518	409
2	1	6	"pulA"	"19CellW_B8"	0	118	2785	2642
2	2	6	"hysA"	"51CellW_F8"	0	119	6262	2775
2	3	6	"spr0328"	"26CellW_J8"	0	120	2234	2078
2	4	6	"lytB"	"31CellW_N8"	0	121	1168	1024
2	5	6	"prtA"	"20CellW_B12"	0	122	1225	1092
2	6	6	"bgaA"	"43CellW_F12"	0	123	742	611
2	7	6	"nanA"	"46CellW_J12"	0	124	507	223
2	8	6	"spr1652/pfbA"	"25CellW_N12"	0	125	432	261
2	9	6	"nisP"	"39CellW_B16"	0	126	625	506
2	1	7	"bgaA"	"43CellW_F12"	0	127	1395	1251
2	2	7	"nanA"	"46CellW_J12"	0	128	1568	1292
2	3	7	"spr1652/pfbA"	"25CellW_N12"	0	129	1611	1433
2	4	7	"nisP"	"39CellW_B16"	0	130	1903	1686
2	5	7	"spr1906"	"73CellW_F16"	0	131	1231	1082
2	6	7	"psrP"	"71CellW_B4"	0	132	3094	1877
2	7	7	"pblB_nt"	"48CellW_F4"	0	133	1648	304
2	8	7	"pblB_ct"	"49CellW_J4"	0	134	511	-138
2	9	7	"spr0075/pfbB"	"24CellW_N4"	0	135	1799	1557
2	1	8	"psrP"	"71CellW_B4"	0	136	900	745
2	2	8	"pblB_nt"	"48CellW_F4"	0	137	817	641
2	3	8	"pblB_ct"	"49CellW_J4"	0	138	1507	1333
2	4	8	"spr0075/pfbB"	"24CellW_N4"	0	139	4827	4516
2	5	8	"pulA"	"19CellW_B8"	0	140	2120	1956
2	6	8	"hysA"	"51CellW_F8"	0	141	5901	5753
2	7	8	"spr0328"	"26CellW_J8"	0	142	2879	2722
2	8	8	"lytB"	"31CellW_N8"	0	143	777	642
2	9	8	"prtA"	"20CellW_B12"	0	144	1442	1339
3	1	1	"nanB"	"58Secret_O8"	0	145	2695	2628
3	2	1	"spr1875"	"7Secret_C12"	0	146	2306	2220
3	3	1	"galU"	"21Secret_G12"	0	147	2889	2799
3	4	1	"cbpA"	"5Secret_K12"	0	148	8898	8808
3	5	1	"gsp_781"	"2Secret_O12"	0	149	5041	4960
3	6	1	"Control_1"	"C16"	0	150	6619	6540
3	7	1	"Control_2"	"G16"	0	151	136	49
3	8	1	"Buffer"	"Normaliz_K16"	-50	152	99	3
3	9	1	"Buffer"	"Normaliz_O16"	-50	153	114	0
3	1	2	"Control_1"	"C16"	0	154	7336	7253
3	2	2	"Control_2"	"G16"	0	155	166	68
3	3	2	"bloodAB"	"59Secret_C4"	0	156	1839	1739
3	4	2	"strH"	"32Secret_G4"	0	157	1582	1485
3	5	2	"lysM"	"50Secret_K4"	0	158	2739	2646
3	6	2	"lytB"	"63Secret_O4"	0	159	1401	1311
3	7	2	"phtE"	"45Secret_C8"	0	160	1978	1885
3	8	2	"spr0931"	"36Secret_G8"	0	161	2138	2041
3	9	2	"lytC"	"56Secret_K8"	0	162	5512	5401
3	1	3	"lytB"	"63Secret_O4"	0	163	1570	1481
3	2	3	"phtE"	"45Secret_C8"	0	164	2218	2116
3	3	3	"spr0931"	"36Secret_G8"	0	165	5257	5147
3	4	3	"lytC"	"56Secret_K8"	0	166	5381	5271
3	5	3	"nanB"	"58Secret_O8"	0	167	5148	5042
3	6	3	"spr1875"	"7Secret_C12"	0	168	3002	2899
3	7	3	"galU"	"21Secret_G12"	0	169	3562	3455
3	8	3	"cbpA"	"5Secret_K12"	0	170	11409	11305
3	9	3	"gsp_781"	"2Secret_O12"	0	171	8266	8151
3	1	4	"spr1875"	"7Secret_C12"	0	172	3585	3480
3	2	4	"galU"	"21Secret_G12"	0	173	3785	3672
3	3	4	"cbpA"	"5Secret_K12"	0	174	10420	10307
3	4	4	"gsp_781"	"2Secret_O12"	0	175	7320	7207
3	5	4	"Control_1"	"C16"	0	176	13090	12981
3	6	4	"Control_2"	"G16"	0	177	199	89
3	7	4	"bloodAB"	"59Secret_C4"	0	178	2491	2374
3	8	4	"strH"	"32Secret_G4"	0	179	1980	1863
3	9	4	"lysM"	"50Secret_K4"	0	180	5242	5119
3	1	5	"Control_2"	"G16"	0	181	240	124
3	2	5	"bloodAB"	"59Secret_C4"	0	182	2373	2256
3	3	5	"strH"	"32Secret_G4"	0	183	1882	1771
3	4	5	"lysM"	"50Secret_K4"	0	184	3371	3262
3	5	5	"lytB"	"63Secret_O4"	0	185	1979	1871
3	6	5	"phtE"	"45Secret_C8"	0	186	2810	2699
3	7	5	"spr0931"	"36Secret_G8"	0	187	2770	2657
3	8	5	"lytC"	"56Secret_K8"	0	188	6283	6169
3	9	5	"nanB"	"58Secret_O8"	0	189	5981	5865
3	1	6	"phtE"	"45Secret_C8"	0	190	3227	3105
3	2	6	"spr0931"	"36Secret_G8"	0	191	2596	2481
3	3	6	"lytC"	"56Secret_K8"	0	192	5146	5039
3	4	6	"nanB"	"58Secret_O8"	0	193	5811	5709
3	5	6	"spr1875"	"7Secret_C12"	0	194	3703	3598
3	6	6	"galU"	"21Secret_G12"	0	195	4304	4194
3	7	6	"cbpA"	"5Secret_K12"	0	196	13860	13754
3	8	6	"gsp_781"	"2Secret_O12"	0	197	8901	8795
3	9	6	"Control_1"	"C16"	0	198	13650	13543
3	1	7	"galU"	"21Secret_G12"	0	199	4714	4584
3	2	7	"cbpA"	"5Secret_K12"	0	200	12560	12445
3	3	7	"gsp_781"	"2Secret_O12"	0	201	7300	7195
3	4	7	"Control_1"	"C16"	0	202	13044	12946
3	5	7	"Control_2"	"G16"	-50	203	126	25
3	6	7	"bloodAB"	"59Secret_C4"	0	204	2415	2309
3	7	7	"strH"	"32Secret_G4"	0	205	1794	1689
3	8	7	"lysM"	"50Secret_K4"	0	206	3382	3283
3	9	7	"lytB"	"63Secret_O4"	0	207	1964	1865
3	1	8	"bloodAB"	"59Secret_C4"	0	208	2586	2460
3	2	8	"strH"	"32Secret_G4"	0	209	1881	1760
3	3	8	"lysM"	"50Secret_K4"	0	210	3236	3132
3	4	8	"lytB"	"63Secret_O4"	0	211	1872	1779
3	5	8	"phtE"	"45Secret_C8"	0	212	2405	2309
3	6	8	"spr0931"	"36Secret_G8"	0	213	2420	2321
3	7	8	"lytC"	"56Secret_K8"	0	214	5121	5020
3	8	8	"nanB"	"58Secret_O8"	0	215	5850	5751
3	9	8	"spr1875"	"7Secret_C12"	0	216	4067	3963
4	1	1	"Control_10"	"P8"	0	217	274	151
4	2	1	"Control_11"	"D12"	-50	218	548	422
4	3	1	"Control_12"	"H12"	0	219	308	201
4	4	1	"Buffer"	"Normaliz_L12"	-50	220	91	-4
4	5	1	"Buffer"	"Normaliz_P12"	-50	221	74	-1
4	6	1	"Control+"	"Rango0.2_D16"	0	222	864	793
4	7	1	"Control+"	"Rango0.1_H16"	-50	223	77	10
4	8	1	"Buffer"	"Normaliz_L16"	-50	224	55	-4
4	9	1	"Buffer"	"Normaliz_P16"	0	225	67	7
4	1	2	"Control+"	"Rango0.2_D16"	0	226	3458	3337
4	2	2	"Control+"	"Rango0.1_H16"	-50	227	1604	1482
4	3	2	"Control_3"	"D4"	0	228	4099	4006
4	4	2	"Control_4"	"H4"	-50	229	90	7
4	5	2	"Control_5"	"L4"	-50	230	95	17
4	6	2	"Control_6"	"P4"	-50	231	86	11
4	7	2	"Control_7"	"D8"	-50	232	69	4
4	8	2	"Control_8"	"H8"	-50	233	59	2
4	9	2	"Control_9"	"L8"	0	234	110	51
4	1	3	"Control_6"	"P4"	0	235	184	71
4	2	3	"Control_7"	"D8"	0	236	285	181
4	3	3	"Control_8"	"H8"	-50	237	89	-1
4	4	3	"Control_9"	"L8"	0	238	263	179
4	5	3	"Control_10"	"P8"	0	239	160	76
4	6	3	"Control_11"	"D12"	-50	240	378	296
4	7	3	"Control_12"	"H12"	-50	241	83	18
4	8	3	"Buffer"	"Normaliz_L12"	-50	242	64	0
4	9	3	"Buffer"	"Normaliz_P12"	-50	243	69	0
4	1	4	"Control_11"	"D12"	-50	244	1115	997
4	2	4	"Control_12"	"H12"	-50	245	630	519
4	3	4	"Buffer"	"Normaliz_L12"	-50	246	95	-1
4	4	4	"Buffer"	"Normaliz_P12"	-50	247	95	2
4	5	4	"Control+"	"Rango0.2_D16"	0	248	1735	1649
4	6	4	"Control+"	"Rango0.1_H16"	-50	249	648	554
4	7	4	"Control_3"	"D4"	0	250	2169	2087
4	8	4	"Control_4"	"H4"	0	251	144	54
4	9	4	"Control_5"	"L4"	-50	252	109	11
4	1	5	"Control+"	"Rango0.1_H16"	-50	253	1444	1316
4	2	5	"Control_3"	"D4"	0	254	5640	5518
4	3	5	"Control_4"	"H4"	-50	255	127	15
4	4	5	"Control_5"	"L4"	0	256	448	339
4	5	5	"Control_6"	"P4"	-50	257	108	12
4	6	5	"Control_7"	"D8"	0	258	261	158
4	7	5	"Control_8"	"H8"	-50	259	104	3
4	8	5	"Control_9"	"L8"	0	260	443	332
4	9	5	"Control_10"	"P8"	0	261	280	161
4	1	6	"Control_7"	"D8"	0	262	361	228
4	2	6	"Control_8"	"H8"	-50	263	130	3
4	3	6	"Control_9"	"L8"	0	264	508	375
4	4	6	"Control_10"	"P8"	0	265	284	160
4	5	6	"Control_11"	"D12"	-50	266	381	258
4	6	6	"Control_12"	"H12"	0	267	1210	1085
4	7	6	"Buffer"	"Normaliz_L12"	-50	268	126	6
4	8	6	"Buffer"	"Normaliz_P12"	0	269	130	12
4	9	6	"Control+"	"Rango0.2_D16"	0	270	3181	3063
4	1	7	"Control_12"	"H12"	0	271	1059	914
4	2	7	"Buffer"	"Normaliz_L12"	-50	272	140	1
4	3	7	"Buffer"	"Normaliz_P12"	-50	273	136	2
4	4	7	"Control+"	"Rango0.2_D16"	0	274	3433	3308
4	5	7	"Control+"	"Rango0.1_H16"	-50	275	2561	2404
4	6	7	"Control_3"	"D4"	0	276	8050	7907
4	7	7	"Control_4"	"H4"	-50	277	147	18
4	8	7	"Control_5"	"L4"	0	278	595	468
4	9	7	"Control_6"	"P4"	0	279	277	150
4	1	8	"Control_3"	"D4"	0	280	9138	8991
4	2	8	"Control_4"	"H4"	-50	281	170	25
4	3	8	"Control_5"	"L4"	0	282	703	566
4	4	8	"Control_6"	"P4"	0	283	328	193
4	5	8	"Control_7"	"D8"	0	284	442	295
4	6	8	"Control_8"	"H8"	-50	285	141	-8
4	7	8	"Control_9"	"L8"	0	286	428	281
4	8	8	"Control_10"	"P8"	0	287	317	174
4	9	8	"Control_11"	"D12"	0	288	439	298
5	1	1	"GADPH"	"68Cyt_M7"	0	289	5028	4862
5	2	1	"abc_sbp_2"	"30Lip_A11"	0	290	3510	3355
5	3	1	"abc_sbp"	"29Lip_E11"	0	291	1736	1600
5	4	1	"spr0174"	"79Lip_I11"	0	292	1260	1138
5	5	1	"aliA"	"10Lip_M11"	0	293	1990	1869
5	6	1	"slrA"	"17Lip_A15"	0	294	2497	2373
5	7	1	"spr0747"	"37Lip_E15"	0	295	2255	2136
5	8	1	"Buffer"	"Normaliz_I15"	0	296	115	1
5	9	1	"Buffer"	"Normaliz_M15"	0	297	120	4
5	1	2	"slrA"	"17Lip_A15"	0	298	2728	2571
5	2	2	"spr0747"	"37Lip_E15"	0	299	2329	2171
5	3	2	"spxB"	"13Cyt_A3"	0	300	3973	3827
5	4	2	"clpP"	"66Cyt_E3"	0	301	3348	3228
5	5	2	"pavA"	"69Cyt_I3"	0	302	2475	2360
5	6	2	"eno"	"14Cyt_M3"	0	303	6482	6354
5	7	2	"PppA"	"70Cyt_A7"	0	304	2861	2738
5	8	2	"ply"	"11Cyt_E7"	0	305	8999	8890
5	9	2	"lytA"	"12Cyt_I7"	0	306	17219	17114
5	1	3	"eno"	"14Cyt_M3"	0	307	7358	7201
5	2	3	"PppA"	"70Cyt_A7"	0	308	3009	2857
5	3	3	"ply"	"11Cyt_E7"	0	309	6416	6281
5	4	3	"lytA"	"12Cyt_I7"	0	310	12548	12419
5	5	3	"GADPH"	"68Cyt_M7"	0	311	3843	3734
5	6	3	"abc_sbp_2"	"30Lip_A11"	0	312	2707	2593
5	7	3	"abc_sbp"	"29Lip_E11"	0	313	1259	1093
5	8	3	"spr0174"	"79Lip_I11"	0	314	1163	1049
5	9	3	"aliA"	"10Lip_M11"	0	315	1947	1842
5	1	4	"abc_sbp_2"	"30Lip_A11"	0	316	3392	3231
5	2	4	"abc_sbp"	"29Lip_E11"	0	317	1565	1403
5	3	4	"spr0174"	"79Lip_I11"	0	318	1188	1057
5	4	4	"aliA"	"10Lip_M11"	0	319	1818	1685
5	5	4	"slrA"	"17Lip_A15"	0	320	2045	1906
5	6	4	"spr0747"	"37Lip_E15"	0	321	2234	1360
5	7	4	"spxB"	"13Cyt_A3"	0	322	3871	2217
5	8	4	"clpP"	"66Cyt_E3"	0	323	3094	2913
5	9	4	"pavA"	"69Cyt_I3"	0	324	2579	2469
5	1	5	"spr0747"	"37Lip_E15"	0	325	2424	2271
5	2	5	"spxB"	"13Cyt_A3"	0	326	3219	3070
5	3	5	"clpP"	"66Cyt_E3"	0	327	3310	3187
5	4	5	"pavA"	"69Cyt_I3"	0	328	2409	2287
5	5	5	"eno"	"14Cyt_M3"	0	329	6404	6264
5	6	5	"PppA"	"70Cyt_A7"	0	330	2231	2057
5	7	5	"ply"	"11Cyt_E7"	0	331	5605	5428
5	8	5	"lytA"	"12Cyt_I7"	0	332	13330	13214
5	9	5	"GADPH"	"68Cyt_M7"	0	333	4372	4264
5	1	6	"PppA"	"70Cyt_A7"	0	334	3227	3084
5	2	6	"ply"	"11Cyt_E7"	0	335	8577	8449
5	3	6	"lytA"	"12Cyt_I7"	0	336	13929	13817
5	4	6	"GADPH"	"68Cyt_M7"	0	337	4089	3981
5	5	6	"abc_sbp_2"	"30Lip_A11"	0	338	2668	2557
5	6	6	"abc_sbp"	"29Lip_E11"	0	339	1331	1207
5	7	6	"spr0174"	"79Lip_I11"	0	340	1128	1000
5	8	6	"aliA"	"10Lip_M11"	0	341	1787	1674
5	9	6	"slrA"	"17Lip_A15"	0	342	2275	2165
5	1	7	"abc_sbp"	"29Lip_E11"	0	343	1998	1854
5	2	7	"spr0174"	"79Lip_I11"	0	344	1478	1347
5	3	7	"aliA"	"10Lip_M11"	0	345	2219	2097
5	4	7	"slrA"	"17Lip_A15"	0	346	2405	2284
5	5	7	"spr0747"	"37Lip_E15"	0	347	2598	2461
5	6	7	"spxB"	"13Cyt_A3"	0	348	2798	2564
5	7	7	"clpP"	"66Cyt_E3"	0	349	3260	3068
5	8	7	"pavA"	"69Cyt_I3"	0	350	2601	2473
5	9	7	"eno"	"14Cyt_M3"	0	351	7897	7775
5	1	8	"spxB"	"13Cyt_A3"	0	352	3844	3694
5	2	8	"clpP"	"66Cyt_E3"	0	353	4002	3859
5	3	8	"pavA"	"69Cyt_I3"	0	354	3142	3011
5	4	8	"eno"	"14Cyt_M3"	0	355	7437	7299
5	5	8	"PppA"	"70Cyt_A7"	0	356	2688	2545
5	6	8	"ply"	"11Cyt_E7"	0	357	8660	8525
5	7	8	"lytA"	"12Cyt_I7"	0	358	14580	14460
5	8	8	"GADPH"	"68Cyt_M7"	0	359	4329	4217
5	9	8	"abc_sbp_2"	"30Lip_A11"	0	360	3434	3319
6	1	1	"psaA"	"6Lip_N7"	0	361	7008	6886
6	2	1	"ABC_SBP"	"57Lip_B11"	0	362	8375	8252
6	3	1	"ABC_SBP"	"52Lip_F11"	0	363	3342	3217
6	4	1	"piuA"	"18Lip_J11"	0	364	3027	2901
6	5	1	"amiA"	"3Lip_N11"	0	365	2835	2720
6	6	1	"msmE"	"78Lip_B15"	0	366	3818	3689
6	7	1	"MalX"	"22Lip_F15"	0	367	4033	3896
6	8	1	"Buffer"	"Normaliz_J15"	0	368	136	8
6	9	1	"Buffer"	"Normaliz_N15"	0	369	145	4
6	1	2	"msmE"	"78Lip_B15"	0	370	3237	3108
6	2	2	"MalX"	"22Lip_F15"	0	371	3122	2987
6	3	2	"prsA_ppmA"	"16Lip_B3"	0	372	2188	2055
6	4	2	"lmb"	"33Lip_F3"	0	373	3141	3008
6	5	2	"piaA"	"15Lip_J3"	0	374	15044	14923
6	6	2	"phtA"	"55Lip_N3"	0	375	9408	9287
6	7	2	"glnH"	"28Lip_B7"	0	376	4711	4580
6	8	2	"pstS"	"80Lip_F7"	0	377	2796	2677
6	9	2	"aliB"	"1Lip_J7"	0	378	2324	2199
6	1	3	"phtA"	"55Lip_N3"	0	379	9330	9201
6	2	3	"glnH"	"28Lip_B7"	0	380	4366	4237
6	3	3	"pstS"	"80Lip_F7"	0	381	2367	2248
6	4	3	"aliB"	"1Lip_J7"	0	382	1851	1731
6	5	3	"psaA"	"6Lip_N7"	0	383	6274	6169
6	6	3	"ABC_SBP"	"57Lip_B11"	0	384	7242	7137
6	7	3	"ABC_SBP"	"52Lip_F11"	0	385	2734	2580
6	8	3	"piuA"	"18Lip_J11"	0	386	2598	2469
6	9	3	"amiA"	"3Lip_N11"	0	387	2748	2629
6	1	4	"ABC_SBP"	"57Lip_B11"	0	388	7936	7809
6	2	4	"ABC_SBP"	"52Lip_F11"	0	389	2731	2596
6	3	4	"piuA"	"18Lip_J11"	0	390	2614	2488
6	4	4	"amiA"	"3Lip_N11"	0	391	3333	3192
6	5	4	"msmE"	"78Lip_B15"	0	392	5617	5490
6	6	4	"MalX"	"22Lip_F15"	0	393	3006	2885
6	7	4	"prsA_ppmA"	"16Lip_B3"	0	394	3000	2689
6	8	4	"lmb"	"33Lip_F3"	0	395	2849	2694
6	9	4	"piaA"	"15Lip_J3"	0	396	14906	14788
6	1	5	"MalX"	"22Lip_F15"	0	397	3306	3178
6	2	5	"prsA_ppmA"	"16Lip_B3"	0	398	2119	1980
6	3	5	"lmb"	"33Lip_F3"	0	399	2898	2769
6	4	5	"piaA"	"15Lip_J3"	0	400	12268	12120
6	5	5	"phtA"	"55Lip_N3"	0	401	7064	6932
6	6	5	"glnH"	"28Lip_B7"	0	402	3872	3741
6	7	5	"pstS"	"80Lip_F7"	0	403	2589	2436
6	8	5	"aliB"	"1Lip_J7"	0	404	2043	1923
6	9	5	"psaA"	"6Lip_N7"	0	405	7194	7078
6	1	6	"glnH"	"28Lip_B7"	0	406	4844	4727
6	2	6	"pstS"	"80Lip_F7"	0	407	2500	2383
6	3	6	"aliB"	"1Lip_J7"	0	408	1732	1612
6	4	6	"psaA"	"6Lip_N7"	0	409	5800	5660
6	5	6	"ABC_SBP"	"57Lip_B11"	0	410	6952	6823
6	6	6	"ABC_SBP"	"52Lip_F11"	0	411	2583	2399
6	7	6	"piuA"	"18Lip_J11"	0	412	2731	2538
6	8	6	"amiA"	"3Lip_N11"	0	413	2557	2428
6	9	6	"msmE"	"78Lip_B15"	0	414	3162	3038
6	1	7	"ABC_SBP"	"52Lip_F11"	0	415	3228	3101
6	2	7	"piuA"	"18Lip_J11"	0	416	2608	2486
6	3	7	"amiA"	"3Lip_N11"	0	417	2371	2245
6	4	7	"msmE"	"78Lip_B15"	0	418	2679	2456
6	5	7	"MalX"	"22Lip_F15"	0	419	2987	2759
6	6	7	"prsA_ppmA"	"16Lip_B3"	0	420	2178	2015
6	7	7	"lmb"	"33Lip_F3"	0	421	3047	2851
6	8	7	"piaA"	"15Lip_J3"	0	422	14328	14190
6	9	7	"phtA"	"55Lip_N3"	0	423	9176	9050
6	1	8	"prsA_ppmA"	"16Lip_B3"	0	424	2810	2670
6	2	8	"lmb"	"33Lip_F3"	0	425	2678	2548
6	3	8	"piaA"	"15Lip_J3"	0	426	15250	15124
6	4	8	"phtA"	"55Lip_N3"	0	427	9570	9438
6	5	8	"glnH"	"28Lip_B7"	0	428	4620	4494
6	6	8	"pstS"	"80Lip_F7"	0	429	2712	2585
6	7	8	"aliB"	"1Lip_J7"	0	430	2157	2028
6	8	8	"psaA"	"6Lip_N7"	0	431	7087	6967
6	9	8	"ABC_SBP"	"57Lip_B11"	0	432	7845	7731
7	1	1	"cbpF"	"74N_term_wCS_O7"	0	433	1990	1858
7	2	1	"spr0693"	"34N_term_C11"	0	434	5322	5186
7	3	1	"ezrA"	"75N_term_G11"	0	435	1647	1504
7	4	1	"pepXP"	"72N_term_K11"	0	436	2287	2141
7	5	1	"phtD"	"44N_term_O11"	0	437	3445	3280
7	6	1	"phpA"	"27N_term_C15"	0	438	7786	7626
7	7	1	"srtA"	"64N_term_wCS_G15"	0	439	2754	2613
7	8	1	"Buffer"	"Normaliz_K15"	0	440	114	-6
7	9	1	"Buffer"	"Normaliz_O15"	0	441	112	2
7	1	2	"phpA"	"27N_term_C15"	0	442	7612	7473
7	2	2	"srtA"	"64N_term_wCS_G15"	0	443	3364	3086
7	3	2	"adcA"	"23Lip_C3"	0	444	3381	1154
7	4	2	"sp_2093"	"76N_term_G3"	0	445	2472	336
7	5	2	"comB"	"54N_term_K3"	0	446	1083	83
7	6	2	"pspA"	"4N_term_O3"	0	447	7552	3571
7	7	2	"pbpX"	"41N_term_C7"	0	448	3415	713
7	8	2	"pbpA"	"9N_term_G7"	0	449	1407	1260
7	9	2	"spr0334"	"42Cyt_TMH_K7"	0	450	2848	2735
7	1	3	"pspA"	"4N_term_O3"	0	451	3487	3322
7	2	3	"pbpX"	"41N_term_C7"	0	452	2811	1731
7	3	3	"pbpA"	"9N_term_G7"	0	453	990	832
7	4	3	"spr0334"	"42Cyt_TMH_K7"	0	454	1891	1742
7	5	3	"cbpF"	"74N_term_wCS_O7"	0	455	1446	1321
7	6	3	"spr0693"	"34N_term_C11"	0	456	5822	5080
7	7	3	"ezrA"	"75N_term_G11"	0	457	1701	-96
7	8	3	"pepXP"	"72N_term_K11"	-50	458	1825	1147
7	9	3	"phtD"	"44N_term_O11"	0	459	2887	2759
7	1	4	"spr0693"	"34N_term_C11"	0	460	4658	4493
7	2	4	"ezrA"	"75N_term_G11"	0	461	2662	61
7	3	4	"pepXP"	"72N_term_K11"	0	462	2004	1826
7	4	4	"phtD"	"44N_term_O11"	0	463	2811	2658
7	5	4	"phpA"	"27N_term_C15"	0	464	5537	5407
7	6	4	"srtA"	"64N_term_wCS_G15"	0	465	2857	2623
7	7	4	"adcA"	"23Lip_C3"	0	466	2705	726
7	8	4	"sp_2093"	"76N_term_G3"	0	467	2083	270
7	9	4	"comB"	"54N_term_K3"	0	468	1558	1431
7	1	5	"srtA"	"64N_term_wCS_G15"	0	469	2427	2292
7	2	5	"adcA"	"23Lip_C3"	0	470	2384	452
7	3	5	"sp_2093"	"76N_term_G3"	0	471	1388	55
7	4	5	"comB"	"54N_term_K3"	0	472	2071	734
7	5	5	"pspA"	"4N_term_O3"	0	473	3933	3672
7	6	5	"pbpX"	"41N_term_C7"	0	474	2605	2426
7	7	5	"pbpA"	"9N_term_G7"	0	475	1391	-294
7	8	5	"spr0334"	"42Cyt_TMH_K7"	0	476	1863	1638
7	9	5	"cbpF"	"74N_term_wCS_O7"	0	477	1602	1481
7	1	6	"pbpX"	"41N_term_C7"	0	478	2614	2495
7	2	6	"pbpA"	"9N_term_G7"	0	479	1453	947
7	3	6	"spr0334"	"42Cyt_TMH_K7"	0	480	1931	1776
7	4	6	"cbpF"	"74N_term_wCS_O7"	0	481	1638	1507
7	5	6	"spr0693"	"34N_term_C11"	0	482	4568	4348
7	6	6	"ezrA"	"75N_term_G11"	0	483	1847	1503
7	7	6	"pepXP"	"72N_term_K11"	0	484	3022	2504
7	8	6	"phtD"	"44N_term_O11"	0	485	2510	2330
7	9	6	"phpA"	"27N_term_C15"	0	486	7760	7627
7	1	7	"ezrA"	"75N_term_G11"	0	487	1436	1314
7	2	7	"pepXP"	"72N_term_K11"	0	488	1615	1465
7	3	7	"phtD"	"44N_term_O11"	0	489	2043	1868
7	4	7	"phpA"	"27N_term_C15"	0	490	6155	5544
7	5	7	"srtA"	"64N_term_wCS_G15"	0	491	3915	1172
7	6	7	"adcA"	"23Lip_C3"	0	492	3072	950
7	7	7	"sp_2093"	"76N_term_G3"	0	493	1380	-42
7	8	7	"comB"	"54N_term_K3"	0	494	1553	631
7	9	7	"pspA"	"4N_term_O3"	0	495	4779	4287
7	1	8	"adcA"	"23Lip_C3"	0	496	1509	1377
7	2	8	"sp_2093"	"76N_term_G3"	0	497	1328	1178
7	3	8	"comB"	"54N_term_K3"	0	498	1682	1543
7	4	8	"pspA"	"4N_term_O3"	0	499	4813	4658
7	5	8	"pbpX"	"41N_term_C7"	0	500	4611	4443
7	6	8	"pbpA"	"9N_term_G7"	0	501	1804	1643
7	7	8	"spr0334"	"42Cyt_TMH_K7"	0	502	2431	2279
7	8	8	"cbpF"	"74N_term_wCS_O7"	0	503	1912	1766
7	9	8	"spr0693"	"34N_term_C11"	0	504	5958	5822
8	1	1	"pbp1b"	"47Cyt_TMH_P7"	0	505	4627	4462
8	2	1	"pcpA"	"62N_term_wCS_D11"	0	506	1248	992
8	3	1	"sphtra"	"8N_term_H11"	0	507	1233	1044
8	4	1	"cps4C"	"97Mult_L11"	0	508	1520	1334
8	5	1	"rrgB"	"95Mult_P11"	0	509	700	509
8	6	1	"TMP"	"96Mult_D15"	0	510	1297	1115
8	7	1	"LambdaSa04"	"94Mult_H15"	0	511	396	242
8	8	1	"Buffer"	"Normaliz_L15"	0	512	112	-3
8	9	1	"Buffer"	"Normaliz_P15"	0	513	108	-2
8	1	2	"TMP"	"96Mult_D15"	0	514	2538	2367
8	2	2	"LambdaSa04"	"94Mult_H15"	0	515	1295	-485
8	3	2	"potD"	"65N_term_D3"	0	516	4271	3686
8	4	2	"pgdA"	"40N_term_H3"	0	517	7899	4519
8	5	2	"spr1370"	"38Cyt_TMH_L3"	0	518	6469	737
8	6	2	"spr1418"	"82N_term_P3"	0	519	5154	2894
8	7	2	"stkP"	"67Cyt_TMH_D7"	0	520	3720	1109
8	8	2	"spr1584"	"83N_term_H7"	0	521	3483	3333
8	9	2	"pbp2A"	"53N_term_L7"	0	522	2832	2720
8	1	3	"spr1418"	"82N_term_P3"	0	523	6009	5826
8	2	3	"stkP"	"67Cyt_TMH_D7"	0	524	3412	2790
8	3	3	"spr1584"	"83N_term_H7"	0	525	3562	3406
8	4	3	"pbp2A"	"53N_term_L7"	0	526	6359	5835
8	5	3	"pbp1b"	"47Cyt_TMH_P7"	0	527	6326	924
8	6	3	"pcpA"	"62N_term_wCS_D11"	0	528	662	111
8	7	3	"sphtra"	"8N_term_H11"	0	529	416	-319
8	8	3	"cps4C"	"97Mult_L11"	0	530	1231	1064
8	9	3	"rrgB"	"95Mult_P11"	0	531	379	257
8	1	4	"pcpA"	"62N_term_wCS_D11"	0	532	2075	1869
8	2	4	"sphtra"	"8N_term_H11"	0	533	369	-101
8	3	4	"cps4C"	"97Mult_L11"	0	534	1250	1097
8	4	4	"rrgB"	"95Mult_P11"	0	535	507	28
8	5	4	"TMP"	"96Mult_D15"	0	536	895	353
8	6	4	"LambdaSa04"	"94Mult_H15"	0	537	282	-20
8	7	4	"potD"	"65N_term_D3"	0	538	3959	3320
8	8	4	"pgdA"	"40N_term_H3"	0	539	3587	1228
8	9	4	"spr1370"	"38Cyt_TMH_L3"	0	540	5335	5110
8	1	5	"LambdaSa04"	"94Mult_H15"	0	541	1931	1605
8	2	5	"potD"	"65N_term_D3"	0	542	3601	2544
8	3	5	"pgdA"	"40N_term_H3"	0	543	6388	4879
8	4	5	"spr1370"	"38Cyt_TMH_L3"	0	544	5571	654
8	5	5	"spr1418"	"82N_term_P3"	-50	545	1663	-924
8	6	5	"stkP"	"67Cyt_TMH_D7"	0	546	3085	2505
8	7	5	"spr1584"	"83N_term_H7"	0	547	4018	3500
8	8	5	"pbp2A"	"53N_term_L7"	0	548	3372	2918
8	9	5	"pbp1b"	"47Cyt_TMH_P7"	0	549	7158	6989
8	1	6	"stkP"	"67Cyt_TMH_D7"	0	550	3044	2877
8	2	6	"spr1584"	"83N_term_H7"	0	551	3904	3553
8	3	6	"pbp2A"	"53N_term_L7"	0	552	5381	4335
8	4	6	"pbp1b"	"47Cyt_TMH_P7"	0	553	5726	778
8	5	6	"pcpA"	"62N_term_wCS_D11"	0	554	829	-235
8	6	6	"sphtra"	"8N_term_H11"	0	555	520	237
8	7	6	"cps4C"	"97Mult_L11"	0	556	1191	1001
8	8	6	"rrgB"	"95Mult_P11"	0	557	520	353
8	9	6	"TMP"	"96Mult_D15"	0	558	1155	1020
8	1	7	"sphtra"	"8N_term_H11"	0	559	428	274
8	2	7	"cps4C"	"97Mult_L11"	0	560	1057	729
8	3	7	"rrgB"	"95Mult_P11"	0	561	1043	544
8	4	7	"TMP"	"96Mult_D15"	0	562	1368	78
8	5	7	"LambdaSa04"	"94Mult_H15"	0	563	471	-47
8	6	7	"potD"	"65N_term_D3"	0	564	3933	3223
8	7	7	"pgdA"	"40N_term_H3"	0	565	7339	4999
8	8	7	"spr1370"	"38Cyt_TMH_L3"	0	566	6899	4671
8	9	7	"spr1418"	"82N_term_P3"	0	567	4583	4439
8	1	8	"potD"	"65N_term_D3"	0	568	4050	3904
8	2	8	"pgdA"	"40N_term_H3"	0	569	4310	4159
8	3	8	"spr1370"	"38Cyt_TMH_L3"	0	570	6907	6767
8	4	8	"spr1418"	"82N_term_P3"	0	571	5186	5022
8	5	8	"stkP"	"67Cyt_TMH_D7"	0	572	3860	3680
8	6	8	"spr1584"	"83N_term_H7"	0	573	4109	3947
8	7	8	"pbp2A"	"53N_term_L7"	0	574	8085	7922
8	8	8	"pbp1b"	"47Cyt_TMH_P7"	0	575	8182	8016
8	9	8	"pcpA"	"62N_term_wCS_D11"	0	576	1613	1483
