# Supplementary material for: Data in support of proteomic analysis of pneumococcal pediatric clinical isolates to construct a protein array
Source: Data Brief. 2016 Feb 5;6:917–22. doi: 10.1016/j.dib.2016.01.057 (PMC4758182; doi:10.1016/j.dib.2016.01.057)
Supplement: Supplementary file 4 — Supplementary material [file mmc4.zip › Protein array raw data/IgG/P1_S7_IgG-Cy-3.txt]

ATF	1.0
31	9    
"Type=GenePix Export 3"
"DateTime=2013/12/12 10:53:18"
"Settings=C:\Documents and Settings\Usuario\Escritorio\Datos Usuarios\Alfonso\Escaneado_12-12-13\Suero 7\S7_IgG-Cy3.gps"
"GalFile=C:\Documents and Settings\Usuario\Escritorio\Datos Usuarios\Alfonso\Gals\Gal_Alfonso.2.gal"
"PixelSize=5"
"Wavelengths=n/a	532"
"ImageFiles=n/a	C:\Documents and Settings\Usuario\Escritorio\Datos Usuarios\Alfonso\Escaneado_12-12-13\Suero 7\S7_IgG-Cy-3.tif 1"
"NormalizationMethod=None"
"NormalizationFactors=n/a	1"
"JpegImage="
"StdDev=Type 1"
"RatioFormulations=W1/W2 (/532)"
"Barcode="
"BackgroundSubtraction=LocalFeature"
"ImageOrigin=0, 0"
"JpegOrigin=3340, 1680"
"Creator=GenePix Pro 4.1.1.4"
"Scanner=GenePix 4000B [92870]"
"FocusPosition=0"
"Temperature=24.19"
"LinesAveraged=1"
"Comment="
"PMTGain=n/a	410"
"ScanPower=n/a	100"
"LaserPower=n/a	3.38"
"LaserOnTime=n/a	41737"
"Filters=n/a	"
"ScanRegion=456,232,3984,1653"
"Supplier=BioRobotics"
"ArrayerSoftwareName=TAS Application Suite (MicroGrid II)"
"ArrayerSoftwareVersion=2.2.2.5"
"Block"	"Column"	"Row"	"Name"	"ID"	"F532 Median"	"Flags"	"Index"	"F532 Median - B532"
1	1	1	"ABC_N/P"	"90Mult_M8"	120	-50	1	53
1	2	1	"spr1221"	"99Mult_A12"	145	0	2	74
1	3	1	"spr1403"	"91Mult_E12"	228	0	3	151
1	4	1	"spr1496"	"92Mult_I12"	170	0	4	85
1	5	1	"ABC_NP"	"100Mult_M12"	1156	0	5	1060
1	6	1	"SP_0462"	"77CellW_A16"	818	0	6	711
1	7	1	"SP_0464"	"81CellW_E16"	471	0	7	365
1	8	1	"Buffer"	"Normaliz_I16"	115	-50	8	23
1	9	1	"Buffer"	"Normaliz_M16"	80	-50	9	9
1	1	2	"SP_0462"	"77CellW_A16"	149	-50	10	78
1	2	2	"SP_0464"	"81CellW_E16"	133	-50	11	50
1	3	2	"fstH"	"84Mult_A4"	514	0	12	426
1	4	2	"comA"	"85Mult_E4"	330	0	13	223
1	5	2	"zmpB"	"86Mult_I4"	315	0	14	175
1	6	2	"spr0601"	"98Mult_M4"	727	0	15	560
1	7	2	"celB"	"87Mult_A8"	574	0	16	402
1	8	2	"iga"	"88Mult_E8"	608	0	17	474
1	9	2	"glnP"	"89Mult_I8"	194	0	18	97
1	1	3	"spr0601"	"98Mult_M4"	113	-50	19	44
1	2	3	"celB"	"87Mult_A8"	126	0	20	43
1	3	3	"iga"	"88Mult_E8"	300	0	21	206
1	4	3	"glnP"	"89Mult_I8"	161	-50	22	52
1	5	3	"ABC_N/P"	"90Mult_M8"	419	0	23	260
1	6	3	"spr1221"	"99Mult_A12"	833	0	24	644
1	7	3	"spr1403"	"91Mult_E12"	772	0	25	574
1	8	3	"spr1496"	"92Mult_I12"	355	0	26	197
1	9	3	"ABC_NP"	"100Mult_M12"	1324	0	27	1214
1	1	4	"spr1221"	"99Mult_A12"	116	-50	28	44
1	2	4	"spr1403"	"91Mult_E12"	195	0	29	109
1	3	4	"spr1496"	"92Mult_I12"	156	-50	30	60
1	4	4	"ABC_NP"	"100Mult_M12"	964	0	31	846
1	5	4	"SP_0462"	"77CellW_A16"	950	0	32	778
1	6	4	"SP_0464"	"81CellW_E16"	611	0	33	404
1	7	4	"fstH"	"84Mult_A4"	1616	0	34	1407
1	8	4	"comA"	"85Mult_E4"	753	0	35	570
1	9	4	"zmpB"	"86Mult_I4"	419	0	36	285
1	1	5	"SP_0464"	"81CellW_E16"	110	0	37	31
1	2	5	"fstH"	"84Mult_A4"	391	0	38	305
1	3	5	"comA"	"85Mult_E4"	263	0	39	165
1	4	5	"zmpB"	"86Mult_I4"	290	0	40	159
1	5	5	"spr0601"	"98Mult_M4"	613	0	41	424
1	6	5	"celB"	"87Mult_A8"	722	0	42	503
1	7	5	"iga"	"88Mult_E8"	929	0	43	709
1	8	5	"glnP"	"89Mult_I8"	323	0	44	132
1	9	5	"ABC_N/P"	"90Mult_M8"	538	0	45	379
1	1	6	"celB"	"87Mult_A8"	109	-50	46	30
1	2	6	"iga"	"88Mult_E8"	176	0	47	89
1	3	6	"glnP"	"89Mult_I8"	131	-50	48	36
1	4	6	"ABC_N/P"	"90Mult_M8"	281	0	49	148
1	5	6	"spr1221"	"99Mult_A12"	772	0	50	572
1	6	6	"spr1403"	"91Mult_E12"	870	0	51	639
1	7	6	"spr1496"	"92Mult_I12"	460	0	52	217
1	8	6	"ABC_NP"	"100Mult_M12"	2244	0	53	2028
1	9	6	"SP_0462"	"77CellW_A16"	1358	0	54	1167
1	1	7	"spr1403"	"91Mult_E12"	109	-50	55	31
1	2	7	"spr1496"	"92Mult_I12"	105	-50	56	18
1	3	7	"ABC_NP"	"100Mult_M12"	509	0	57	413
1	4	7	"SP_0462"	"77CellW_A16"	525	0	58	391
1	5	7	"SP_0464"	"81CellW_E16"	542	0	59	333
1	6	7	"fstH"	"84Mult_A4"	1754	0	60	1511
1	7	7	"comA"	"85Mult_E4"	934	0	61	682
1	8	7	"zmpB"	"86Mult_I4"	670	0	62	430
1	9	7	"spr0601"	"98Mult_M4"	951	0	63	715
1	1	8	"fstH"	"84Mult_A4"	170	0	64	93
1	2	8	"comA"	"85Mult_E4"	181	0	65	98
1	3	8	"zmpB"	"86Mult_I4"	168	0	66	74
1	4	8	"spr0601"	"98Mult_M4"	353	0	67	223
1	5	8	"celB"	"87Mult_A8"	569	0	68	356
1	6	8	"iga"	"88Mult_E8"	1083	0	69	814
1	7	8	"glnP"	"89Mult_I8"	442	0	70	166
1	8	8	"ABC_N/P"	"90Mult_M8"	782	0	71	509
1	9	8	"spr1221"	"99Mult_A12"	1295	0	72	1029
2	1	1	"lytB"	"31CellW_N8"	152	0	73	98
2	2	1	"prtA"	"20CellW_B12"	359	0	74	306
2	3	1	"bgaA"	"43CellW_F12"	96	-50	75	44
2	4	1	"nanA"	"46CellW_J12"	83	0	76	28
2	5	1	"spr1652/pfbA"	"25CellW_N12"	79	0	77	25
2	6	1	"nisP"	"39CellW_B16"	76	0	78	23
2	7	1	"spr1906"	"73CellW_F16"	83	0	79	30
2	8	1	"Buffer"	"Normaliz_J16"	53	-50	80	3
2	9	1	"Buffer"	"Normaliz_N16"	49	-50	81	1
2	1	2	"nisP"	"39CellW_B16"	177	0	82	119
2	2	2	"spr1906"	"73CellW_F16"	111	0	83	53
2	3	2	"psrP"	"71CellW_B4"	123	0	84	64
2	4	2	"pblB_nt"	"48CellW_F4"	80	0	85	14
2	5	2	"pblB_ct"	"49CellW_J4"	128	0	86	69
2	6	2	"spr0075/pfbB"	"24CellW_N4"	103	-50	87	44
2	7	2	"pulA"	"19CellW_B8"	159	0	88	100
2	8	2	"hysA"	"51CellW_F8"	416	0	89	360
2	9	2	"spr0328"	"26CellW_J8"	265	0	90	213
2	1	3	"spr0075/pfbB"	"24CellW_N4"	469	0	91	407
2	2	3	"pulA"	"19CellW_B8"	185	0	92	124
2	3	3	"hysA"	"51CellW_F8"	355	0	93	296
2	4	3	"spr0328"	"26CellW_J8"	311	0	94	249
2	5	3	"lytB"	"31CellW_N8"	138	0	95	80
2	6	3	"prtA"	"20CellW_B12"	374	0	96	314
2	7	3	"bgaA"	"43CellW_F12"	207	0	97	143
2	8	3	"nanA"	"46CellW_J12"	318	0	98	255
2	9	3	"spr1652/pfbA"	"25CellW_N12"	194	0	99	140
2	1	4	"prtA"	"20CellW_B12"	763	0	100	698
2	2	4	"bgaA"	"43CellW_F12"	295	0	101	230
2	3	4	"nanA"	"46CellW_J12"	204	0	102	140
2	4	4	"spr1652/pfbA"	"25CellW_N12"	217	0	103	154
2	5	4	"nisP"	"39CellW_B16"	194	0	104	130
2	6	4	"spr1906"	"73CellW_F16"	156	0	105	89
2	7	4	"psrP"	"71CellW_B4"	233	0	106	156
2	8	4	"pblB_nt"	"48CellW_F4"	220	0	107	147
2	9	4	"pblB_ct"	"49CellW_J4"	637	0	108	579
2	1	5	"spr1906"	"73CellW_F16"	302	0	109	233
2	2	5	"psrP"	"71CellW_B4"	391	0	110	308
2	3	5	"pblB_nt"	"48CellW_F4"	201	-50	111	122
2	4	5	"pblB_ct"	"49CellW_J4"	611	0	112	540
2	5	5	"spr0075/pfbB"	"24CellW_N4"	596	0	113	522
2	6	5	"pulA"	"19CellW_B8"	297	0	114	215
2	7	5	"hysA"	"51CellW_F8"	917	0	115	830
2	8	5	"spr0328"	"26CellW_J8"	1124	0	116	1047
2	9	5	"lytB"	"31CellW_N8"	283	0	117	223
2	1	6	"pulA"	"19CellW_B8"	376	0	118	306
2	2	6	"hysA"	"51CellW_F8"	554	0	119	477
2	3	6	"spr0328"	"26CellW_J8"	494	0	120	418
2	4	6	"lytB"	"31CellW_N8"	221	0	121	145
2	5	6	"prtA"	"20CellW_B12"	698	0	122	617
2	6	6	"bgaA"	"43CellW_F12"	537	0	123	444
2	7	6	"nanA"	"46CellW_J12"	424	0	124	311
2	8	6	"spr1652/pfbA"	"25CellW_N12"	639	0	125	551
2	9	6	"nisP"	"39CellW_B16"	357	0	126	295
2	1	7	"bgaA"	"43CellW_F12"	420	0	127	346
2	2	7	"nanA"	"46CellW_J12"	344	0	128	272
2	3	7	"spr1652/pfbA"	"25CellW_N12"	293	0	129	221
2	4	7	"nisP"	"39CellW_B16"	232	0	130	152
2	5	7	"spr1906"	"73CellW_F16"	212	-50	131	126
2	6	7	"psrP"	"71CellW_B4"	710	-50	132	528
2	7	7	"pblB_nt"	"48CellW_F4"	1106	-50	133	667
2	8	7	"pblB_ct"	"49CellW_J4"	1433	0	134	1335
2	9	7	"spr0075/pfbB"	"24CellW_N4"	1274	0	135	1207
2	1	8	"psrP"	"71CellW_B4"	389	0	136	311
2	2	8	"pblB_nt"	"48CellW_F4"	224	0	137	145
2	3	8	"pblB_ct"	"49CellW_J4"	919	0	138	843
2	4	8	"spr0075/pfbB"	"24CellW_N4"	625	0	139	544
2	5	8	"pulA"	"19CellW_B8"	499	0	140	412
2	6	8	"hysA"	"51CellW_F8"	825	0	141	732
2	7	8	"spr0328"	"26CellW_J8"	1046	0	142	942
2	8	8	"lytB"	"31CellW_N8"	685	0	143	584
2	9	8	"prtA"	"20CellW_B12"	1511	0	144	1434
3	1	1	"nanB"	"58Secret_O8"	4481	0	145	4356
3	2	1	"spr1875"	"7Secret_C12"	6596	0	146	6400
3	3	1	"galU"	"21Secret_G12"	3600	0	147	3353
3	4	1	"cbpA"	"5Secret_K12"	17574	0	148	17299
3	5	1	"gsp_781"	"2Secret_O12"	12027	0	149	11780
3	6	1	"Control_1"	"C16"	722	0	150	506
3	7	1	"Control_2"	"G16"	456	0	151	289
3	8	1	"Buffer"	"Normaliz_K16"	129	-50	152	5
3	9	1	"Buffer"	"Normaliz_O16"	104	-50	153	0
3	1	2	"Control_1"	"C16"	676	0	154	512
3	2	2	"Control_2"	"G16"	997	0	155	754
3	3	2	"bloodAB"	"59Secret_C4"	2941	0	156	2639
3	4	2	"strH"	"32Secret_G4"	4539	0	157	4219
3	5	2	"lysM"	"50Secret_K4"	5990	0	158	5709
3	6	2	"lytB"	"63Secret_O4"	1723	0	159	1497
3	7	2	"phtE"	"45Secret_C8"	4201	0	160	4026
3	8	2	"spr0931"	"36Secret_G8"	942	0	161	816
3	9	2	"lytC"	"56Secret_K8"	1566	0	162	1462
3	1	3	"lytB"	"63Secret_O4"	2005	0	163	1825
3	2	3	"phtE"	"45Secret_C8"	9077	0	164	8806
3	3	3	"spr0931"	"36Secret_G8"	3140	0	165	2823
3	4	3	"lytC"	"56Secret_K8"	5965	0	166	5645
3	5	3	"nanB"	"58Secret_O8"	12677	0	167	12386
3	6	3	"spr1875"	"7Secret_C12"	8635	0	168	8389
3	7	3	"galU"	"21Secret_G12"	2484	0	169	2298
3	8	3	"cbpA"	"5Secret_K12"	10825	0	170	10683
3	9	3	"gsp_781"	"2Secret_O12"	7178	0	171	7057
3	1	4	"spr1875"	"7Secret_C12"	11706	0	172	11470
3	2	4	"galU"	"21Secret_G12"	5200	0	173	4898
3	3	4	"cbpA"	"5Secret_K12"	26615	0	174	26282
3	4	4	"gsp_781"	"2Secret_O12"	18275	0	175	17956
3	5	4	"Control_1"	"C16"	1800	0	176	1503
3	6	4	"Control_2"	"G16"	1463	0	177	1198
3	7	4	"bloodAB"	"59Secret_C4"	3110	0	178	2883
3	8	4	"strH"	"32Secret_G4"	2849	0	179	2660
3	9	4	"lysM"	"50Secret_K4"	4991	0	180	4820
3	1	5	"Control_2"	"G16"	2253	0	181	1978
3	2	5	"bloodAB"	"59Secret_C4"	3705	0	182	3380
3	3	5	"strH"	"32Secret_G4"	5501	0	183	5151
3	4	5	"lysM"	"50Secret_K4"	8317	0	184	8001
3	5	5	"lytB"	"63Secret_O4"	2760	0	185	2479
3	6	5	"phtE"	"45Secret_C8"	10760	0	186	10505
3	7	5	"spr0931"	"36Secret_G8"	2741	0	187	2513
3	8	5	"lytC"	"56Secret_K8"	5440	0	188	5231
3	9	5	"nanB"	"58Secret_O8"	13913	0	189	13693
3	1	6	"phtE"	"45Secret_C8"	12228	0	190	11943
3	2	6	"spr0931"	"36Secret_G8"	3561	0	191	3241
3	3	6	"lytC"	"56Secret_K8"	6675	0	192	6361
3	4	6	"nanB"	"58Secret_O8"	17313	0	193	17022
3	5	6	"spr1875"	"7Secret_C12"	15273	0	194	14999
3	6	6	"galU"	"21Secret_G12"	5050	0	195	4789
3	7	6	"cbpA"	"5Secret_K12"	25566	0	196	25318
3	8	6	"gsp_781"	"2Secret_O12"	17775	0	197	17535
3	9	6	"Control_1"	"C16"	1881	0	198	1617
3	1	7	"galU"	"21Secret_G12"	5798	0	199	5468
3	2	7	"cbpA"	"5Secret_K12"	32839	0	200	32509
3	3	7	"gsp_781"	"2Secret_O12"	21511	0	201	21204
3	4	7	"Control_1"	"C16"	1894	0	202	1593
3	5	7	"Control_2"	"G16"	2775	0	203	2481
3	6	7	"bloodAB"	"59Secret_C4"	3643	0	204	3357
3	7	7	"strH"	"32Secret_G4"	5680	0	205	5396
3	8	7	"lysM"	"50Secret_K4"	8950	0	206	8685
3	9	7	"lytB"	"63Secret_O4"	3476	0	207	3194
3	1	8	"bloodAB"	"59Secret_C4"	4414	0	208	4058
3	2	8	"strH"	"32Secret_G4"	6387	0	209	6012
3	3	8	"lysM"	"50Secret_K4"	9901	0	210	9567
3	4	8	"lytB"	"63Secret_O4"	3595	0	211	3271
3	5	8	"phtE"	"45Secret_C8"	14207	0	212	13889
3	6	8	"spr0931"	"36Secret_G8"	4090	0	213	3774
3	7	8	"lytC"	"56Secret_K8"	7599	0	214	7289
3	8	8	"nanB"	"58Secret_O8"	18664	0	215	18371
3	9	8	"spr1875"	"7Secret_C12"	19520	0	216	19219
4	1	1	"Control_10"	"P8"	59	-50	217	3
4	2	1	"Control_11"	"D12"	54	-50	218	-1
4	3	1	"Control_12"	"H12"	59	-50	219	5
4	4	1	"Buffer"	"Normaliz_L12"	57	0	220	2
4	5	1	"Buffer"	"Normaliz_P12"	61	-50	221	6
4	6	1	"Control+"	"Rango0.2_D16"	907	0	222	838
4	7	1	"Control+"	"Rango0.1_H16"	147	0	223	63
4	8	1	"Buffer"	"Normaliz_L16"	98	-50	224	11
4	9	1	"Buffer"	"Normaliz_P16"	81	-50	225	10
4	1	2	"Control+"	"Rango0.2_D16"	882	0	226	807
4	2	2	"Control+"	"Rango0.1_H16"	122	0	227	60
4	3	2	"Control_3"	"D4"	61	-50	228	2
4	4	2	"Control_4"	"H4"	60	-50	229	1
4	5	2	"Control_5"	"L4"	71	-50	230	2
4	6	2	"Control_6"	"P4"	82	-50	231	-10
4	7	2	"Control_7"	"D8"	136	0	232	35
4	8	2	"Control_8"	"H8"	116	-50	233	10
4	9	2	"Control_9"	"L8"	105	-50	234	20
4	1	3	"Control_6"	"P4"	73	-50	235	-10
4	2	3	"Control_7"	"D8"	66	-50	236	2
4	3	3	"Control_8"	"H8"	60	-50	237	-1
4	4	3	"Control_9"	"L8"	66	-50	238	3
4	5	3	"Control_10"	"P8"	75	-50	239	5
4	6	3	"Control_11"	"D12"	84	-50	240	0
4	7	3	"Control_12"	"H12"	119	-50	241	19
4	8	3	"Buffer"	"Normaliz_L12"	124	-50	242	11
4	9	3	"Buffer"	"Normaliz_P12"	120	-50	243	20
4	1	4	"Control_11"	"D12"	79	-50	244	-14
4	2	4	"Control_12"	"H12"	101	0	245	34
4	3	4	"Buffer"	"Normaliz_L12"	63	-50	246	0
4	4	4	"Buffer"	"Normaliz_P12"	63	-50	247	-2
4	5	4	"Control+"	"Rango0.2_D16"	1045	0	248	973
4	6	4	"Control+"	"Rango0.1_H16"	119	-50	249	34
4	7	4	"Control_3"	"D4"	1390	0	250	1283
4	8	4	"Control_4"	"H4"	119	-50	251	1
4	9	4	"Control_5"	"L4"	140	-50	252	32
4	1	5	"Control+"	"Rango0.1_H16"	190	-50	253	96
4	2	5	"Control_3"	"D4"	680	0	254	603
4	3	5	"Control_4"	"H4"	64	-50	255	-2
4	4	5	"Control_5"	"L4"	88	0	256	22
4	5	5	"Control_6"	"P4"	72	-50	257	0
4	6	5	"Control_7"	"D8"	92	-50	258	6
4	7	5	"Control_8"	"H8"	112	-50	259	2
4	8	5	"Control_9"	"L8"	137	-50	260	12
4	9	5	"Control_10"	"P8"	161	-50	261	46
4	1	6	"Control_7"	"D8"	81	-50	262	3
4	2	6	"Control_8"	"H8"	71	-50	263	-2
4	3	6	"Control_9"	"L8"	72	-50	264	4
4	4	6	"Control_10"	"P8"	73	-50	265	2
4	5	6	"Control_11"	"D12"	73	-50	266	-3
4	6	6	"Control_12"	"H12"	94	-50	267	9
4	7	6	"Buffer"	"Normaliz_L12"	113	-50	268	4
4	8	6	"Buffer"	"Normaliz_P12"	134	-50	269	4
4	9	6	"Control+"	"Rango0.2_D16"	4260	0	270	4144
4	1	7	"Control_12"	"H12"	126	0	271	50
4	2	7	"Buffer"	"Normaliz_L12"	70	-50	272	-2
4	3	7	"Buffer"	"Normaliz_P12"	73	-50	273	0
4	4	7	"Control+"	"Rango0.2_D16"	1347	0	274	1257
4	5	7	"Control+"	"Rango0.1_H16"	254	0	275	169
4	6	7	"Control_3"	"D4"	95	-50	276	9
4	7	7	"Control_4"	"H4"	107	-50	277	-2
4	8	7	"Control_5"	"L4"	146	-50	278	16
4	9	7	"Control_6"	"P4"	143	-50	279	23
4	1	8	"Control_3"	"D4"	84	-50	280	8
4	2	8	"Control_4"	"H4"	73	-50	281	-2
4	3	8	"Control_5"	"L4"	78	-50	282	2
4	4	8	"Control_6"	"P4"	80	-50	283	-6
4	5	8	"Control_7"	"D8"	91	-50	284	2
4	6	8	"Control_8"	"H8"	92	-50	285	-2
4	7	8	"Control_9"	"L8"	126	-50	286	12
4	8	8	"Control_10"	"P8"	193	0	287	66
4	9	8	"Control_11"	"D12"	135	-50	288	14
5	1	1	"GADPH"	"68Cyt_M7"	219	0	289	158
5	2	1	"abc_sbp_2"	"30Lip_A11"	287	0	290	209
5	3	1	"abc_sbp"	"29Lip_E11"	444	0	291	352
5	4	1	"spr0174"	"79Lip_I11"	366	0	292	258
5	5	1	"aliA"	"10Lip_M11"	728	0	293	591
5	6	1	"slrA"	"17Lip_A15"	1589	0	294	1420
5	7	1	"spr0747"	"37Lip_E15"	2389	0	295	2200
5	8	1	"Buffer"	"Normaliz_I15"	203	-50	296	-14
5	9	1	"Buffer"	"Normaliz_M15"	231	-50	297	-71
5	1	2	"slrA"	"17Lip_A15"	171	0	298	106
5	2	2	"spr0747"	"37Lip_E15"	275	0	299	180
5	3	2	"spxB"	"13Cyt_A3"	383	0	300	285
5	4	2	"clpP"	"66Cyt_E3"	564	0	301	466
5	5	2	"pavA"	"69Cyt_I3"	571	0	302	468
5	6	2	"eno"	"14Cyt_M3"	2275	0	303	2161
5	7	2	"PppA"	"70Cyt_A7"	2330	0	304	2200
5	8	2	"ply"	"11Cyt_E7"	6435	0	305	6300
5	9	2	"lytA"	"12Cyt_I7"	7999	0	306	7843
5	1	3	"eno"	"14Cyt_M3"	452	0	307	387
5	2	3	"PppA"	"70Cyt_A7"	583	0	308	490
5	3	3	"ply"	"11Cyt_E7"	2233	0	309	2141
5	4	3	"lytA"	"12Cyt_I7"	2591	0	310	2500
5	5	3	"GADPH"	"68Cyt_M7"	566	0	311	472
5	6	3	"abc_sbp_2"	"30Lip_A11"	534	0	312	430
5	7	3	"abc_sbp"	"29Lip_E11"	848	0	313	724
5	8	3	"spr0174"	"79Lip_I11"	388	0	314	267
5	9	3	"aliA"	"10Lip_M11"	509	0	315	395
5	1	4	"abc_sbp_2"	"30Lip_A11"	182	0	316	117
5	2	4	"abc_sbp"	"29Lip_E11"	263	0	317	175
5	3	4	"spr0174"	"79Lip_I11"	179	0	318	91
5	4	4	"aliA"	"10Lip_M11"	235	0	319	148
5	5	4	"slrA"	"17Lip_A15"	366	0	320	265
5	6	4	"spr0747"	"37Lip_E15"	598	0	321	480
5	7	4	"spxB"	"13Cyt_A3"	733	0	322	607
5	8	4	"clpP"	"66Cyt_E3"	927	0	323	799
5	9	4	"pavA"	"69Cyt_I3"	790	0	324	673
5	1	5	"spr0747"	"37Lip_E15"	185	0	325	122
5	2	5	"spxB"	"13Cyt_A3"	221	0	326	139
5	3	5	"clpP"	"66Cyt_E3"	287	0	327	203
5	4	5	"pavA"	"69Cyt_I3"	304	0	328	213
5	5	5	"eno"	"14Cyt_M3"	1361	0	329	1254
5	6	5	"PppA"	"70Cyt_A7"	1345	0	330	1222
5	7	5	"ply"	"11Cyt_E7"	4459	0	331	4335
5	8	5	"lytA"	"12Cyt_I7"	5012	0	332	4887
5	9	5	"GADPH"	"68Cyt_M7"	1116	0	333	995
5	1	6	"PppA"	"70Cyt_A7"	311	0	334	247
5	2	6	"ply"	"11Cyt_E7"	1147	0	335	1070
5	3	6	"lytA"	"12Cyt_I7"	1467	0	336	1387
5	4	6	"GADPH"	"68Cyt_M7"	345	0	337	253
5	5	6	"abc_sbp_2"	"30Lip_A11"	320	0	338	218
5	6	6	"abc_sbp"	"29Lip_E11"	543	0	339	431
5	7	6	"spr0174"	"79Lip_I11"	320	0	340	194
5	8	6	"aliA"	"10Lip_M11"	449	0	341	323
5	9	6	"slrA"	"17Lip_A15"	697	0	342	581
5	1	7	"abc_sbp"	"29Lip_E11"	125	-50	343	55
5	2	7	"spr0174"	"79Lip_I11"	110	-50	344	27
5	3	7	"aliA"	"10Lip_M11"	125	0	345	47
5	4	7	"slrA"	"17Lip_A15"	195	0	346	112
5	5	7	"spr0747"	"37Lip_E15"	290	0	347	194
5	6	7	"spxB"	"13Cyt_A3"	342	0	348	236
5	7	7	"clpP"	"66Cyt_E3"	473	0	349	355
5	8	7	"pavA"	"69Cyt_I3"	413	0	350	298
5	9	7	"eno"	"14Cyt_M3"	1504	0	351	1406
5	1	8	"spxB"	"13Cyt_A3"	138	0	352	76
5	2	8	"clpP"	"66Cyt_E3"	140	0	353	56
5	3	8	"pavA"	"69Cyt_I3"	114	0	354	39
5	4	8	"eno"	"14Cyt_M3"	277	0	355	202
5	5	8	"PppA"	"70Cyt_A7"	279	0	356	203
5	6	8	"ply"	"11Cyt_E7"	1037	0	357	961
5	7	8	"lytA"	"12Cyt_I7"	1247	0	358	1171
5	8	8	"GADPH"	"68Cyt_M7"	262	0	359	180
5	9	8	"abc_sbp_2"	"30Lip_A11"	248	0	360	176
6	1	1	"psaA"	"6Lip_N7"	6594	0	361	6451
6	2	1	"ABC_SBP"	"57Lip_B11"	3914	0	362	3786
6	3	1	"ABC_SBP"	"52Lip_F11"	893	0	363	782
6	4	1	"piuA"	"18Lip_J11"	460	0	364	376
6	5	1	"amiA"	"3Lip_N11"	152	0	365	85
6	6	1	"msmE"	"78Lip_B15"	110	0	366	50
6	7	1	"MalX"	"22Lip_F15"	233	0	367	177
6	8	1	"Buffer"	"Normaliz_J15"	54	-50	368	1
6	9	1	"Buffer"	"Normaliz_N15"	50	-50	369	1
6	1	2	"msmE"	"78Lip_B15"	622	0	370	512
6	2	2	"MalX"	"22Lip_F15"	1935	-50	371	1843
6	3	2	"prsA_ppmA"	"16Lip_B3"	529	0	372	445
6	4	2	"lmb"	"33Lip_F3"	321	0	373	245
6	5	2	"piaA"	"15Lip_J3"	502	0	374	430
6	6	2	"phtA"	"55Lip_N3"	1051	0	375	983
6	7	2	"glnH"	"28Lip_B7"	170	0	376	105
6	8	2	"pstS"	"80Lip_F7"	106	0	377	45
6	9	2	"aliB"	"1Lip_J7"	144	0	378	88
6	1	3	"phtA"	"55Lip_N3"	3159	0	379	3078
6	2	3	"glnH"	"28Lip_B7"	404	0	380	331
6	3	3	"pstS"	"80Lip_F7"	167	0	381	96
6	4	3	"aliB"	"1Lip_J7"	226	0	382	153
6	5	3	"psaA"	"6Lip_N7"	760	0	383	688
6	6	3	"ABC_SBP"	"57Lip_B11"	459	0	384	391
6	7	3	"ABC_SBP"	"52Lip_F11"	151	0	385	84
6	8	3	"piuA"	"18Lip_J11"	142	0	386	76
6	9	3	"amiA"	"3Lip_N11"	110	0	387	48
6	1	4	"ABC_SBP"	"57Lip_B11"	702	0	388	638
6	2	4	"ABC_SBP"	"52Lip_F11"	179	0	389	114
6	3	4	"piuA"	"18Lip_J11"	170	0	390	104
6	4	4	"amiA"	"3Lip_N11"	129	0	391	59
6	5	4	"msmE"	"78Lip_B15"	107	0	392	33
6	6	4	"MalX"	"22Lip_F15"	226	0	393	158
6	7	4	"prsA_ppmA"	"16Lip_B3"	142	-50	394	75
6	8	4	"lmb"	"33Lip_F3"	149	0	395	80
6	9	4	"piaA"	"15Lip_J3"	298	0	396	234
6	1	5	"MalX"	"22Lip_F15"	294	0	397	233
6	2	5	"prsA_ppmA"	"16Lip_B3"	128	-50	398	63
6	3	5	"lmb"	"33Lip_F3"	174	0	399	108
6	4	5	"piaA"	"15Lip_J3"	326	0	400	258
6	5	5	"phtA"	"55Lip_N3"	805	0	401	735
6	6	5	"glnH"	"28Lip_B7"	142	0	402	77
6	7	5	"pstS"	"80Lip_F7"	101	0	403	36
6	8	5	"aliB"	"1Lip_J7"	145	0	404	78
6	9	5	"psaA"	"6Lip_N7"	473	0	405	408
6	1	6	"glnH"	"28Lip_B7"	178	0	406	115
6	2	6	"pstS"	"80Lip_F7"	106	0	407	43
6	3	6	"aliB"	"1Lip_J7"	140	0	408	76
6	4	6	"psaA"	"6Lip_N7"	456	0	409	391
6	5	6	"ABC_SBP"	"57Lip_B11"	320	0	410	256
6	6	6	"ABC_SBP"	"52Lip_F11"	120	0	411	56
6	7	6	"piuA"	"18Lip_J11"	113	0	412	50
6	8	6	"amiA"	"3Lip_N11"	105	0	413	39
6	9	6	"msmE"	"78Lip_B15"	97	0	414	32
6	1	7	"ABC_SBP"	"52Lip_F11"	129	0	415	65
6	2	7	"piuA"	"18Lip_J11"	111	0	416	48
6	3	7	"amiA"	"3Lip_N11"	105	0	417	42
6	4	7	"msmE"	"78Lip_B15"	94	0	418	29
6	5	7	"MalX"	"22Lip_F15"	170	0	419	106
6	6	7	"prsA_ppmA"	"16Lip_B3"	117	0	420	54
6	7	7	"lmb"	"33Lip_F3"	119	0	421	57
6	8	7	"piaA"	"15Lip_J3"	220	0	422	157
6	9	7	"phtA"	"55Lip_N3"	511	0	423	448
6	1	8	"prsA_ppmA"	"16Lip_B3"	124	-50	424	60
6	2	8	"lmb"	"33Lip_F3"	120	0	425	56
6	3	8	"piaA"	"15Lip_J3"	195	0	426	134
6	4	8	"phtA"	"55Lip_N3"	429	0	427	369
6	5	8	"glnH"	"28Lip_B7"	112	0	428	52
6	6	8	"pstS"	"80Lip_F7"	92	0	429	33
6	7	8	"aliB"	"1Lip_J7"	108	0	430	49
6	8	8	"psaA"	"6Lip_N7"	310	0	431	251
6	9	8	"ABC_SBP"	"57Lip_B11"	237	0	432	180
7	1	1	"cbpF"	"74N_term_wCS_O7"	1460	0	433	1275
7	2	1	"spr0693"	"34N_term_C11"	4080	0	434	3830
7	3	1	"ezrA"	"75N_term_G11"	2669	0	435	2364
7	4	1	"pepXP"	"72N_term_K11"	4333	0	436	3983
7	5	1	"phtD"	"44N_term_O11"	5946	0	437	5600
7	6	1	"phpA"	"27N_term_C15"	32091	0	438	31767
7	7	1	"srtA"	"64N_term_wCS_G15"	6689	0	439	6372
7	8	1	"Buffer"	"Normaliz_K15"	350	-50	440	-17
7	9	1	"Buffer"	"Normaliz_O15"	371	-50	441	-37
7	1	2	"phpA"	"27N_term_C15"	13809	0	442	13636
7	2	2	"srtA"	"64N_term_wCS_G15"	3201	0	443	2976
7	3	2	"adcA"	"23Lip_C3"	3052	0	444	2786
7	4	2	"sp_2093"	"76N_term_G3"	3018	0	445	2718
7	5	2	"comB"	"54N_term_K3"	2471	0	446	2169
7	6	2	"pspA"	"4N_term_O3"	3951	0	447	3643
7	7	2	"pbpX"	"41N_term_C7"	4185	0	448	3879
7	8	2	"pbpA"	"9N_term_G7"	2451	0	449	2141
7	9	2	"spr0334"	"42Cyt_TMH_K7"	4112	0	450	3776
7	1	3	"pspA"	"4N_term_O3"	1784	0	451	1622
7	2	3	"pbpX"	"41N_term_C7"	2155	0	452	1944
7	3	3	"pbpA"	"9N_term_G7"	1231	0	453	994
7	4	3	"spr0334"	"42Cyt_TMH_K7"	2187	0	454	1930
7	5	3	"cbpF"	"74N_term_wCS_O7"	2034	0	455	1749
7	6	3	"spr0693"	"34N_term_C11"	4153	0	456	3833
7	7	3	"ezrA"	"75N_term_G11"	3178	0	457	2841
7	8	3	"pepXP"	"72N_term_K11"	3814	0	458	3501
7	9	3	"phtD"	"44N_term_O11"	6600	0	459	6278
7	1	4	"spr0693"	"34N_term_C11"	2257	0	460	2105
7	2	4	"ezrA"	"75N_term_G11"	1907	0	461	1701
7	3	4	"pepXP"	"72N_term_K11"	1868	0	462	1644
7	4	4	"phtD"	"44N_term_O11"	3511	0	463	3282
7	5	4	"phpA"	"27N_term_C15"	18726	0	464	18476
7	6	4	"srtA"	"64N_term_wCS_G15"	4686	-50	465	4400
7	7	4	"adcA"	"23Lip_C3"	5361	0	466	5022
7	8	4	"sp_2093"	"76N_term_G3"	3902	0	467	3551
7	9	4	"comB"	"54N_term_K3"	3172	0	468	2828
7	1	5	"srtA"	"64N_term_wCS_G15"	1546	0	469	1417
7	2	5	"adcA"	"23Lip_C3"	1273	0	470	1115
7	3	5	"sp_2093"	"76N_term_G3"	1029	0	471	851
7	4	5	"comB"	"54N_term_K3"	1451	0	472	1269
7	5	5	"pspA"	"4N_term_O3"	1619	0	473	1405
7	6	5	"pbpX"	"41N_term_C7"	2738	0	474	2484
7	7	5	"pbpA"	"9N_term_G7"	1586	0	475	1284
7	8	5	"spr0334"	"42Cyt_TMH_K7"	2943	0	476	2613
7	9	5	"cbpF"	"74N_term_wCS_O7"	3059	0	477	2684
7	1	6	"pbpX"	"41N_term_C7"	711	0	478	617
7	2	6	"pbpA"	"9N_term_G7"	355	0	479	253
7	3	6	"spr0334"	"42Cyt_TMH_K7"	637	0	480	523
7	4	6	"cbpF"	"74N_term_wCS_O7"	687	0	481	555
7	5	6	"spr0693"	"34N_term_C11"	1704	0	482	1517
7	6	6	"ezrA"	"75N_term_G11"	1754	0	483	1478
7	7	6	"pepXP"	"72N_term_K11"	2170	0	484	1871
7	8	6	"phtD"	"44N_term_O11"	3765	0	485	3466
7	9	6	"phpA"	"27N_term_C15"	27567	0	486	27201
7	1	7	"ezrA"	"75N_term_G11"	306	0	487	218
7	2	7	"pepXP"	"72N_term_K11"	327	0	488	236
7	3	7	"phtD"	"44N_term_O11"	647	0	489	554
7	4	7	"phpA"	"27N_term_C15"	6196	0	490	6095
7	5	7	"srtA"	"64N_term_wCS_G15"	1263	0	491	1129
7	6	7	"adcA"	"23Lip_C3"	1553	0	492	1248
7	7	7	"sp_2093"	"76N_term_G3"	1419	0	493	1105
7	8	7	"comB"	"54N_term_K3"	1291	0	494	1075
7	9	7	"pspA"	"4N_term_O3"	2708	0	495	2440
7	1	8	"adcA"	"23Lip_C3"	159	-50	496	92
7	2	8	"sp_2093"	"76N_term_G3"	225	0	497	155
7	3	8	"comB"	"54N_term_K3"	207	0	498	137
7	4	8	"pspA"	"4N_term_O3"	366	0	499	294
7	5	8	"pbpX"	"41N_term_C7"	510	0	500	431
7	6	8	"pbpA"	"9N_term_G7"	335	0	501	248
7	7	8	"spr0334"	"42Cyt_TMH_K7"	553	0	502	456
7	8	8	"cbpF"	"74N_term_wCS_O7"	708	0	503	606
7	9	8	"spr0693"	"34N_term_C11"	2078	0	504	1941
8	1	1	"pbp1b"	"47Cyt_TMH_P7"	5471	0	505	5168
8	2	1	"pcpA"	"62N_term_wCS_D11"	1067	0	506	792
8	3	1	"sphtra"	"8N_term_H11"	824	0	507	574
8	4	1	"cps4C"	"97Mult_L11"	1055	0	508	837
8	5	1	"rrgB"	"95Mult_P11"	878	0	509	693
8	6	1	"TMP"	"96Mult_D15"	665	0	510	527
8	7	1	"LambdaSa04"	"94Mult_H15"	323	0	511	243
8	8	1	"Buffer"	"Normaliz_L15"	47	-50	512	-2
8	9	1	"Buffer"	"Normaliz_P15"	45	-50	513	1
8	1	2	"TMP"	"96Mult_D15"	1989	0	514	1649
8	2	2	"LambdaSa04"	"94Mult_H15"	2423	0	515	2167
8	3	2	"potD"	"65N_term_D3"	3377	0	516	3151
8	4	2	"pgdA"	"40N_term_H3"	2566	0	517	2376
8	5	2	"spr1370"	"38Cyt_TMH_L3"	5732	0	518	5565
8	6	2	"spr1418"	"82N_term_P3"	1829	0	519	1698
8	7	2	"stkP"	"67Cyt_TMH_D7"	761	0	520	685
8	8	2	"spr1584"	"83N_term_H7"	134	0	521	82
8	9	2	"pbp2A"	"53N_term_L7"	110	0	522	64
8	1	3	"spr1418"	"82N_term_P3"	5798	0	523	5467
8	2	3	"stkP"	"67Cyt_TMH_D7"	5179	0	524	4940
8	3	3	"spr1584"	"83N_term_H7"	3174	0	525	2967
8	4	3	"pbp2A"	"53N_term_L7"	2335	0	526	2149
8	5	3	"pbp1b"	"47Cyt_TMH_P7"	1676	0	527	1507
8	6	3	"pcpA"	"62N_term_wCS_D11"	300	-50	528	175
8	7	3	"sphtra"	"8N_term_H11"	128	-50	529	46
8	8	3	"cps4C"	"97Mult_L11"	77	-50	530	20
8	9	3	"rrgB"	"95Mult_P11"	64	-50	531	16
8	1	4	"pcpA"	"62N_term_wCS_D11"	980	0	532	629
8	2	4	"sphtra"	"8N_term_H11"	547	0	533	303
8	3	4	"cps4C"	"97Mult_L11"	1027	0	534	825
8	4	4	"rrgB"	"95Mult_P11"	923	0	535	751
8	5	4	"TMP"	"96Mult_D15"	602	0	536	435
8	6	4	"LambdaSa04"	"94Mult_H15"	477	0	537	367
8	7	4	"potD"	"65N_term_D3"	441	0	538	363
8	8	4	"pgdA"	"40N_term_H3"	193	0	539	134
8	9	4	"spr1370"	"38Cyt_TMH_L3"	317	0	540	268
8	1	5	"LambdaSa04"	"94Mult_H15"	1510	0	541	1166
8	2	5	"potD"	"65N_term_D3"	2884	0	542	2653
8	3	5	"pgdA"	"40N_term_H3"	1861	0	543	1688
8	4	5	"spr1370"	"38Cyt_TMH_L3"	4283	0	544	4139
8	5	5	"spr1418"	"82N_term_P3"	1170	0	545	1049
8	6	5	"stkP"	"67Cyt_TMH_D7"	938	0	546	843
8	7	5	"spr1584"	"83N_term_H7"	387	0	547	314
8	8	5	"pbp2A"	"53N_term_L7"	226	0	548	167
8	9	5	"pbp1b"	"47Cyt_TMH_P7"	149	0	549	100
8	1	6	"stkP"	"67Cyt_TMH_D7"	3898	0	550	3631
8	2	6	"spr1584"	"83N_term_H7"	2128	0	551	1957
8	3	6	"pbp2A"	"53N_term_L7"	1372	0	552	1239
8	4	6	"pbp1b"	"47Cyt_TMH_P7"	1098	0	553	984
8	5	6	"pcpA"	"62N_term_wCS_D11"	165	-50	554	64
8	6	6	"sphtra"	"8N_term_H11"	125	-50	555	40
8	7	6	"cps4C"	"97Mult_L11"	130	-50	556	56
8	8	6	"rrgB"	"95Mult_P11"	122	0	557	58
8	9	6	"TMP"	"96Mult_D15"	71	0	558	20
8	1	7	"sphtra"	"8N_term_H11"	698	0	559	487
8	2	7	"cps4C"	"97Mult_L11"	464	0	560	333
8	3	7	"rrgB"	"95Mult_P11"	646	0	561	541
8	4	7	"TMP"	"96Mult_D15"	217	0	562	122
8	5	7	"LambdaSa04"	"94Mult_H15"	150	0	563	59
8	6	7	"potD"	"65N_term_D3"	251	0	564	178
8	7	7	"pgdA"	"40N_term_H3"	156	-50	565	94
8	8	7	"spr1370"	"38Cyt_TMH_L3"	391	0	566	333
8	9	7	"spr1418"	"82N_term_P3"	99	0	567	49
8	1	8	"potD"	"65N_term_D3"	1230	0	568	1109
8	2	8	"pgdA"	"40N_term_H3"	722	0	569	639
8	3	8	"spr1370"	"38Cyt_TMH_L3"	2041	0	570	1969
8	4	8	"spr1418"	"82N_term_P3"	487	0	571	423
8	5	8	"stkP"	"67Cyt_TMH_D7"	352	0	572	293
8	6	8	"spr1584"	"83N_term_H7"	171	0	573	118
8	7	8	"pbp2A"	"53N_term_L7"	123	0	574	72
8	8	8	"pbp1b"	"47Cyt_TMH_P7"	110	0	575	61
8	9	8	"pcpA"	"62N_term_wCS_D11"	59	-50	576	12
