# Supplementary material for: Data in support of proteomic analysis of pneumococcal pediatric clinical isolates to construct a protein array
Source: Data Brief. 2016 Feb 5;6:917–22. doi: 10.1016/j.dib.2016.01.057 (PMC4758182; doi:10.1016/j.dib.2016.01.057)
Supplement: Supplementary file 4 — Supplementary material [file mmc4.zip › Protein array raw data/IgG/P1_S7bis_IgG-Cy3.txt]

ATF	1.0
31	9    
"Type=GenePix Export 3"
"DateTime=2014/03/20 13:46:18"
"Settings=C:\Documents and Settings\Usuario\Escritorio\Datos Usuarios\Alfonso\Resultados ensayo\Marzo 2014\Escaneado_20-03-14\Suero 7 Bis\S7Bis_IgG-CY3.gps"
"GalFile=C:\Documents and Settings\Usuario\Escritorio\Datos Usuarios\Alfonso\Gals\Gal_Alfonso.2.gal"
"PixelSize=10"
"Wavelengths=n/a	532"
"ImageFiles=n/a	C:\Documents and Settings\Usuario\Escritorio\Datos Usuarios\Alfonso\Resultados ensayo\Marzo 2014\Escaneado_20-03-14\Suero 7 Bis\S7bis_IgG-Cy3.tif 0"
"NormalizationMethod=None"
"NormalizationFactors=n/a	1"
"JpegImage="
"StdDev=Type 1"
"RatioFormulations=W1/W2 (/532)"
"Barcode="
"BackgroundSubtraction=LocalFeature"
"ImageOrigin=0, 0"
"JpegOrigin=3340, 1930"
"Creator=GenePix Pro 4.1.1.4"
"Scanner=GenePix 4000B [92870]"
"FocusPosition=0"
"Temperature=28.07"
"LinesAveraged=1"
"Comment="
"PMTGain=n/a	400"
"ScanPower=n/a	100"
"LaserPower=n/a	2.89"
"LaserOnTime=n/a	42495"
"Filters=n/a	"
"ScanRegion=324,188,1913,856"
"Supplier=BioRobotics"
"ArrayerSoftwareName=TAS Application Suite (MicroGrid II)"
"ArrayerSoftwareVersion=2.2.2.5"
"Block"	"Column"	"Row"	"Name"	"ID"	"Flags"	"Index"	"F532 Median"	"F532 Median - B532"
1	1	1	"ABC_N/P"	"90Mult_M8"	0	1	221	149
1	2	1	"spr1221"	"99Mult_A12"	0	2	628	538
1	3	1	"spr1403"	"91Mult_E12"	0	3	1205	1102
1	4	1	"spr1496"	"92Mult_I12"	0	4	764	624
1	5	1	"ABC_NP"	"100Mult_M12"	0	5	5074	4891
1	6	1	"SP_0462"	"77CellW_A16"	0	6	3188	2946
1	7	1	"SP_0464"	"81CellW_E16"	0	7	1172	919
1	8	1	"Buffer"	"Normaliz_I16"	-50	8	201	7
1	9	1	"Buffer"	"Normaliz_M16"	0	9	478	285
1	1	2	"SP_0462"	"77CellW_A16"	0	10	1137	1035
1	2	2	"SP_0464"	"81CellW_E16"	0	11	738	580
1	3	2	"fstH"	"84Mult_A4"	0	12	3846	3691
1	4	2	"comA"	"85Mult_E4"	0	13	1600	1429
1	5	2	"zmpB"	"86Mult_I4"	0	14	916	731
1	6	2	"spr0601"	"98Mult_M4"	0	15	2035	1820
1	7	2	"celB"	"87Mult_A8"	0	16	902	427
1	8	2	"iga"	"88Mult_E8"	0	17	4027	3854
1	9	2	"glnP"	"89Mult_I8"	0	18	537	352
1	1	3	"spr0601"	"98Mult_M4"	0	19	991	875
1	2	3	"celB"	"87Mult_A8"	0	20	462	261
1	3	3	"iga"	"88Mult_E8"	0	21	3683	3493
1	4	3	"glnP"	"89Mult_I8"	0	22	508	319
1	5	3	"ABC_N/P"	"90Mult_M8"	0	23	1612	1428
1	6	3	"spr1221"	"99Mult_A12"	0	24	1562	1388
1	7	3	"spr1403"	"91Mult_E12"	0	25	1444	1276
1	8	3	"spr1496"	"92Mult_I12"	0	26	817	648
1	9	3	"ABC_NP"	"100Mult_M12"	0	27	5119	4936
1	1	4	"spr1221"	"99Mult_A12"	0	28	1307	1157
1	2	4	"spr1403"	"91Mult_E12"	0	29	1398	1158
1	3	4	"spr1496"	"92Mult_I12"	0	30	993	803
1	4	4	"ABC_NP"	"100Mult_M12"	0	31	5154	4977
1	5	4	"SP_0462"	"77CellW_A16"	0	32	2721	2526
1	6	4	"SP_0464"	"81CellW_E16"	0	33	1069	626
1	7	4	"fstH"	"84Mult_A4"	0	34	4053	3867
1	8	4	"comA"	"85Mult_E4"	0	35	1991	1818
1	9	4	"zmpB"	"86Mult_I4"	0	36	924	735
1	1	5	"SP_0464"	"81CellW_E16"	0	37	1302	1146
1	2	5	"fstH"	"84Mult_A4"	0	38	4612	4423
1	3	5	"comA"	"85Mult_E4"	0	39	1669	1489
1	4	5	"zmpB"	"86Mult_I4"	0	40	780	604
1	5	5	"spr0601"	"98Mult_M4"	0	41	1670	1501
1	6	5	"celB"	"87Mult_A8"	0	42	542	221
1	7	5	"iga"	"88Mult_E8"	0	43	3335	3023
1	8	5	"glnP"	"89Mult_I8"	0	44	663	470
1	9	5	"ABC_N/P"	"90Mult_M8"	0	45	2076	1877
1	1	6	"celB"	"87Mult_A8"	0	46	569	402
1	2	6	"iga"	"88Mult_E8"	0	47	4257	4073
1	3	6	"glnP"	"89Mult_I8"	0	48	497	307
1	4	6	"ABC_N/P"	"90Mult_M8"	0	49	998	315
1	5	6	"spr1221"	"99Mult_A12"	0	50	1614	1431
1	6	6	"spr1403"	"91Mult_E12"	0	51	1709	1541
1	7	6	"spr1496"	"92Mult_I12"	0	52	784	605
1	8	6	"ABC_NP"	"100Mult_M12"	0	53	3903	3707
1	9	6	"SP_0462"	"77CellW_A16"	0	54	2964	2764
1	1	7	"spr1403"	"91Mult_E12"	0	55	1885	1702
1	2	7	"spr1496"	"92Mult_I12"	0	56	916	734
1	3	7	"ABC_NP"	"100Mult_M12"	0	57	5180	5000
1	4	7	"SP_0462"	"77CellW_A16"	0	58	2852	2592
1	5	7	"SP_0464"	"81CellW_E16"	0	59	1114	887
1	6	7	"fstH"	"84Mult_A4"	0	60	3933	3760
1	7	7	"comA"	"85Mult_E4"	0	61	1786	1613
1	8	7	"zmpB"	"86Mult_I4"	0	62	822	648
1	9	7	"spr0601"	"98Mult_M4"	0	63	1999	1813
1	1	8	"fstH"	"84Mult_A4"	0	64	5079	4870
1	2	8	"comA"	"85Mult_E4"	0	65	2497	2285
1	3	8	"zmpB"	"86Mult_I4"	0	66	885	699
1	4	8	"spr0601"	"98Mult_M4"	0	67	2027	1842
1	5	8	"celB"	"87Mult_A8"	0	68	647	452
1	6	8	"iga"	"88Mult_E8"	0	69	4012	3817
1	7	8	"glnP"	"89Mult_I8"	0	70	494	301
1	8	8	"ABC_N/P"	"90Mult_M8"	0	71	851	661
1	9	8	"spr1221"	"99Mult_A12"	0	72	1977	1784
2	1	1	"lytB"	"31CellW_N8"	0	73	6177	5898
2	2	1	"prtA"	"20CellW_B12"	0	74	13210	12937
2	3	1	"bgaA"	"43CellW_F12"	0	75	7008	6750
2	4	1	"nanA"	"46CellW_J12"	0	76	7279	7029
2	5	1	"spr1652/pfbA"	"25CellW_N12"	0	77	4831	4606
2	6	1	"nisP"	"39CellW_B16"	0	78	2714	2498
2	7	1	"spr1906"	"73CellW_F16"	0	79	1304	1134
2	8	1	"Buffer"	"Normaliz_J16"	0	80	1495	1372
2	9	1	"Buffer"	"Normaliz_N16"	0	81	356	262
2	1	2	"nisP"	"39CellW_B16"	0	82	5469	5197
2	2	2	"spr1906"	"73CellW_F16"	0	83	7219	6958
2	3	2	"psrP"	"71CellW_B4"	0	84	6955	6682
2	4	2	"pblB_nt"	"48CellW_F4"	0	85	1898	120
2	5	2	"pblB_ct"	"49CellW_J4"	0	86	5660	5093
2	6	2	"spr0075/pfbB"	"24CellW_N4"	0	87	6586	5497
2	7	2	"pulA"	"19CellW_B8"	0	88	3277	2518
2	8	2	"hysA"	"51CellW_F8"	0	89	4881	4738
2	9	2	"spr0328"	"26CellW_J8"	0	90	2942	2846
2	1	3	"spr0075/pfbB"	"24CellW_N4"	0	91	12138	11875
2	2	3	"pulA"	"19CellW_B8"	0	92	6345	6095
2	3	3	"hysA"	"51CellW_F8"	0	93	10111	9867
2	4	3	"spr0328"	"26CellW_J8"	0	94	9139	8683
2	5	3	"lytB"	"31CellW_N8"	0	95	4914	4334
2	6	3	"prtA"	"20CellW_B12"	0	96	9144	8356
2	7	3	"bgaA"	"43CellW_F12"	0	97	3097	2404
2	8	3	"nanA"	"46CellW_J12"	0	98	2134	1947
2	9	3	"spr1652/pfbA"	"25CellW_N12"	0	99	2093	1985
2	1	4	"prtA"	"20CellW_B12"	0	100	11539	11274
2	2	4	"bgaA"	"43CellW_F12"	0	101	6851	6584
2	3	4	"nanA"	"46CellW_J12"	0	102	6552	6306
2	4	4	"spr1652/pfbA"	"25CellW_N12"	0	103	5432	5185
2	5	4	"nisP"	"39CellW_B16"	0	104	4675	4424
2	6	4	"spr1906"	"73CellW_F16"	0	105	1120	866
2	7	4	"psrP"	"71CellW_B4"	0	106	5695	3169
2	8	4	"pblB_nt"	"48CellW_F4"	0	107	3416	1000
2	9	4	"pblB_ct"	"49CellW_J4"	0	108	3288	3171
2	1	5	"spr1906"	"73CellW_F16"	0	109	2576	2316
2	2	5	"psrP"	"71CellW_B4"	0	110	7548	6162
2	3	5	"pblB_nt"	"48CellW_F4"	0	111	2443	956
2	4	5	"pblB_ct"	"49CellW_J4"	0	112	7875	7538
2	5	5	"spr0075/pfbB"	"24CellW_N4"	0	113	10318	10049
2	6	5	"pulA"	"19CellW_B8"	0	114	5423	5180
2	7	5	"hysA"	"51CellW_F8"	0	115	7168	6822
2	8	5	"spr0328"	"26CellW_J8"	0	116	5150	4071
2	9	5	"lytB"	"31CellW_N8"	0	117	2723	2583
2	1	6	"pulA"	"19CellW_B8"	0	118	4959	4690
2	2	6	"hysA"	"51CellW_F8"	0	119	9401	9142
2	3	6	"spr0328"	"26CellW_J8"	0	120	8970	8681
2	4	6	"lytB"	"31CellW_N8"	0	121	6066	5793
2	5	6	"prtA"	"20CellW_B12"	0	122	10511	10036
2	6	6	"bgaA"	"43CellW_F12"	0	123	5651	5349
2	7	6	"nanA"	"46CellW_J12"	0	124	5021	4747
2	8	6	"spr1652/pfbA"	"25CellW_N12"	0	125	3463	3263
2	9	6	"nisP"	"39CellW_B16"	0	126	2000	1863
2	1	7	"bgaA"	"43CellW_F12"	0	127	5458	5169
2	2	7	"nanA"	"46CellW_J12"	0	128	7167	6888
2	3	7	"spr1652/pfbA"	"25CellW_N12"	-50	129	248	-1
2	4	7	"nisP"	"39CellW_B16"	0	130	2912	2654
2	5	7	"spr1906"	"73CellW_F16"	0	131	2276	2017
2	6	7	"psrP"	"71CellW_B4"	0	132	7277	6934
2	7	7	"pblB_nt"	"48CellW_F4"	0	133	5732	4732
2	8	7	"pblB_ct"	"49CellW_J4"	0	134	4723	4480
2	9	7	"spr0075/pfbB"	"24CellW_N4"	0	135	6124	5979
2	1	8	"psrP"	"71CellW_B4"	0	136	3704	3411
2	2	8	"pblB_nt"	"48CellW_F4"	0	137	2035	1718
2	3	8	"pblB_ct"	"49CellW_J4"	0	138	8536	8233
2	4	8	"spr0075/pfbB"	"24CellW_N4"	0	139	7777	7468
2	5	8	"pulA"	"19CellW_B8"	0	140	5161	4854
2	6	8	"hysA"	"51CellW_F8"	0	141	8167	7860
2	7	8	"spr0328"	"26CellW_J8"	0	142	8570	8254
2	8	8	"lytB"	"31CellW_N8"	0	143	4752	4474
2	9	8	"prtA"	"20CellW_B12"	0	144	6847	6676
3	1	1	"nanB"	"58Secret_O8"	0	145	4071	3994
3	2	1	"spr1875"	"7Secret_C12"	0	146	5549	5457
3	3	1	"galU"	"21Secret_G12"	0	147	3733	3627
3	4	1	"cbpA"	"5Secret_K12"	0	148	13375	13256
3	5	1	"gsp_781"	"2Secret_O12"	0	149	14667	14526
3	6	1	"Control_1"	"C16"	0	150	1622	1442
3	7	1	"Control_2"	"G16"	0	151	2144	1928
3	8	1	"Buffer"	"Normaliz_K16"	0	152	5156	4925
3	9	1	"Buffer"	"Normaliz_O16"	0	153	3190	2908
3	1	2	"Control_1"	"C16"	0	154	546	442
3	2	2	"Control_2"	"G16"	0	155	714	599
3	3	2	"bloodAB"	"59Secret_C4"	0	156	3286	3157
3	4	2	"strH"	"32Secret_G4"	0	157	4807	4671
3	5	2	"lysM"	"50Secret_K4"	0	158	6634	6476
3	6	2	"lytB"	"63Secret_O4"	0	159	4371	4194
3	7	2	"phtE"	"45Secret_C8"	0	160	12503	12303
3	8	2	"spr0931"	"36Secret_G8"	0	161	6272	6060
3	9	2	"lytC"	"56Secret_K8"	0	162	8461	8215
3	1	3	"lytB"	"63Secret_O4"	0	163	2559	2443
3	2	3	"phtE"	"45Secret_C8"	0	164	7737	7607
3	3	3	"spr0931"	"36Secret_G8"	0	165	7772	7628
3	4	3	"lytC"	"56Secret_K8"	0	166	5830	5674
3	5	3	"nanB"	"58Secret_O8"	0	167	12315	12137
3	6	3	"spr1875"	"7Secret_C12"	0	168	14201	14007
3	7	3	"galU"	"21Secret_G12"	0	169	7461	7264
3	8	3	"cbpA"	"5Secret_K12"	0	170	27477	27288
3	9	3	"gsp_781"	"2Secret_O12"	0	171	28580	28345
3	1	4	"spr1875"	"7Secret_C12"	0	172	9594	9461
3	2	4	"galU"	"21Secret_G12"	0	173	5758	5611
3	3	4	"cbpA"	"5Secret_K12"	0	174	17084	16923
3	4	4	"gsp_781"	"2Secret_O12"	0	175	21262	21087
3	5	4	"Control_1"	"C16"	0	176	1190	989
3	6	4	"Control_2"	"G16"	0	177	2491	2273
3	7	4	"bloodAB"	"59Secret_C4"	0	178	6221	6010
3	8	4	"strH"	"32Secret_G4"	0	179	7739	7543
3	9	4	"lysM"	"50Secret_K4"	0	180	10293	10058
3	1	5	"Control_2"	"G16"	0	181	2008	1861
3	2	5	"bloodAB"	"59Secret_C4"	0	182	4726	4565
3	3	5	"strH"	"32Secret_G4"	0	183	6727	6555
3	4	5	"lysM"	"50Secret_K4"	0	184	9008	8823
3	5	5	"lytB"	"63Secret_O4"	0	185	5218	5017
3	6	5	"phtE"	"45Secret_C8"	0	186	13805	13597
3	7	5	"spr0931"	"36Secret_G8"	0	187	5294	5094
3	8	5	"lytC"	"56Secret_K8"	0	188	7951	7756
3	9	5	"nanB"	"58Secret_O8"	0	189	16935	16703
3	1	6	"phtE"	"45Secret_C8"	0	190	10782	10617
3	2	6	"spr0931"	"36Secret_G8"	0	191	5151	4976
3	3	6	"lytC"	"56Secret_K8"	0	192	7444	7259
3	4	6	"nanB"	"58Secret_O8"	0	193	15695	15502
3	5	6	"spr1875"	"7Secret_C12"	0	194	17044	16843
3	6	6	"galU"	"21Secret_G12"	0	195	7865	7677
3	7	6	"cbpA"	"5Secret_K12"	0	196	30704	30519
3	8	6	"gsp_781"	"2Secret_O12"	0	197	31084	30890
3	9	6	"Control_1"	"C16"	0	198	1325	1101
3	1	7	"galU"	"21Secret_G12"	0	199	7862	7672
3	2	7	"cbpA"	"5Secret_K12"	0	200	27029	26845
3	3	7	"gsp_781"	"2Secret_O12"	0	201	27689	27499
3	4	7	"Control_1"	"C16"	0	202	1223	1016
3	5	7	"Control_2"	"G16"	0	203	1790	1588
3	6	7	"bloodAB"	"59Secret_C4"	0	204	5453	5260
3	7	7	"strH"	"32Secret_G4"	0	205	7641	7455
3	8	7	"lysM"	"50Secret_K4"	0	206	9871	9676
3	9	7	"lytB"	"63Secret_O4"	0	207	5713	5487
3	1	8	"bloodAB"	"59Secret_C4"	0	208	6843	6623
3	2	8	"strH"	"32Secret_G4"	0	209	7993	7790
3	3	8	"lysM"	"50Secret_K4"	0	210	10335	10121
3	4	8	"lytB"	"63Secret_O4"	0	211	5051	4822
3	5	8	"phtE"	"45Secret_C8"	0	212	15200	14973
3	6	8	"spr0931"	"36Secret_G8"	0	213	6041	5817
3	7	8	"lytC"	"56Secret_K8"	0	214	8361	8137
3	8	8	"nanB"	"58Secret_O8"	0	215	16595	16366
3	9	8	"spr1875"	"7Secret_C12"	0	216	20792	20537
4	1	1	"Control_10"	"P8"	0	217	538	274
4	2	1	"Control_11"	"D12"	0	218	601	329
4	3	1	"Control_12"	"H12"	0	219	1561	1325
4	4	1	"Buffer"	"Normaliz_L12"	-50	220	255	11
4	5	1	"Buffer"	"Normaliz_P12"	-50	221	235	-3
4	6	1	"Control+"	"Rango0.2_D16"	0	222	12480	12255
4	7	1	"Control+"	"Rango0.1_H16"	0	223	1669	1479
4	8	1	"Buffer"	"Normaliz_L16"	-50	224	170	14
4	9	1	"Buffer"	"Normaliz_P16"	-50	225	112	27
4	1	2	"Control+"	"Rango0.2_D16"	0	226	16019	15761
4	2	2	"Control+"	"Rango0.1_H16"	0	227	3046	2800
4	3	2	"Control_3"	"D4"	0	228	1961	1726
4	4	2	"Control_4"	"H4"	-50	229	273	26
4	5	2	"Control_5"	"L4"	0	230	463	221
4	6	2	"Control_6"	"P4"	-50	231	220	-27
4	7	2	"Control_7"	"D8"	0	232	389	161
4	8	2	"Control_8"	"H8"	-50	233	183	-7
4	9	2	"Control_9"	"L8"	0	234	289	158
4	1	3	"Control_6"	"P4"	0	235	328	78
4	2	3	"Control_7"	"D8"	0	236	549	277
4	3	3	"Control_8"	"H8"	-50	237	279	17
4	4	3	"Control_9"	"L8"	0	238	977	718
4	5	3	"Control_10"	"P8"	0	239	545	278
4	6	3	"Control_11"	"D12"	0	240	501	243
4	7	3	"Control_12"	"H12"	0	241	1257	1015
4	8	3	"Buffer"	"Normaliz_L12"	-50	242	234	13
4	9	3	"Buffer"	"Normaliz_P12"	-50	243	195	55
4	1	4	"Control_11"	"D12"	0	244	692	420
4	2	4	"Control_12"	"H12"	0	245	1458	1177
4	3	4	"Buffer"	"Normaliz_L12"	-50	246	280	16
4	4	4	"Buffer"	"Normaliz_P12"	-50	247	261	5
4	5	4	"Control+"	"Rango0.2_D16"	0	248	15566	15305
4	6	4	"Control+"	"Rango0.1_H16"	0	249	3258	2995
4	7	4	"Control_3"	"D4"	0	250	1867	1635
4	8	4	"Control_4"	"H4"	-50	251	226	-4
4	9	4	"Control_5"	"L4"	0	252	334	131
4	1	5	"Control+"	"Rango0.1_H16"	-50	253	4254	3994
4	2	5	"Control_3"	"D4"	-50	254	9946	9681
4	3	5	"Control_4"	"H4"	-50	255	254	-4
4	4	5	"Control_5"	"L4"	0	256	473	217
4	5	5	"Control_6"	"P4"	0	257	306	72
4	6	5	"Control_7"	"D8"	0	258	545	285
4	7	5	"Control_8"	"H8"	-50	259	238	-12
4	8	5	"Control_9"	"L8"	0	260	781	532
4	9	5	"Control_10"	"P8"	0	261	515	288
4	1	6	"Control_7"	"D8"	0	262	546	289
4	2	6	"Control_8"	"H8"	-50	263	230	-25
4	3	6	"Control_9"	"L8"	0	264	937	686
4	4	6	"Control_10"	"P8"	0	265	579	304
4	5	6	"Control_11"	"D12"	0	266	600	326
4	6	6	"Control_12"	"H12"	0	267	1467	1197
4	7	6	"Buffer"	"Normaliz_L12"	-50	268	272	12
4	8	6	"Buffer"	"Normaliz_P12"	-50	269	283	23
4	9	6	"Control+"	"Rango0.2_D16"	0	270	12247	12046
4	1	7	"Control_12"	"H12"	0	271	1124	859
4	2	7	"Buffer"	"Normaliz_L12"	-50	272	267	5
4	3	7	"Buffer"	"Normaliz_P12"	-50	273	260	8
4	4	7	"Control+"	"Rango0.2_D16"	0	274	15568	15288
4	5	7	"Control+"	"Rango0.1_H16"	0	275	2930	2630
4	6	7	"Control_3"	"D4"	0	276	2127	1870
4	7	7	"Control_4"	"H4"	-50	277	249	-14
4	8	7	"Control_5"	"L4"	0	278	477	193
4	9	7	"Control_6"	"P4"	0	279	311	62
4	1	8	"Control_3"	"D4"	0	280	2320	2038
4	2	8	"Control_4"	"H4"	-50	281	298	21
4	3	8	"Control_5"	"L4"	0	282	580	326
4	4	8	"Control_6"	"P4"	-50	283	278	4
4	5	8	"Control_7"	"D8"	0	284	531	248
4	6	8	"Control_8"	"H8"	-50	285	269	-3
4	7	8	"Control_9"	"L8"	0	286	947	683
4	8	8	"Control_10"	"P8"	0	287	700	402
4	9	8	"Control_11"	"D12"	0	288	1002	712
5	1	1	"GADPH"	"68Cyt_M7"	0	289	305	245
5	2	1	"abc_sbp_2"	"30Lip_A11"	0	290	393	335
5	3	1	"abc_sbp"	"29Lip_E11"	0	291	458	399
5	4	1	"spr0174"	"79Lip_I11"	0	292	212	150
5	5	1	"aliA"	"10Lip_M11"	0	293	432	361
5	6	1	"slrA"	"17Lip_A15"	0	294	1203	1112
5	7	1	"spr0747"	"37Lip_E15"	0	295	2212	2082
5	8	1	"Buffer"	"Normaliz_I15"	0	296	896	730
5	9	1	"Buffer"	"Normaliz_M15"	0	297	1585	1383
5	1	2	"slrA"	"17Lip_A15"	0	298	275	213
5	2	2	"spr0747"	"37Lip_E15"	0	299	343	278
5	3	2	"spxB"	"13Cyt_A3"	0	300	545	480
5	4	2	"clpP"	"66Cyt_E3"	0	301	455	388
5	5	2	"pavA"	"69Cyt_I3"	0	302	507	430
5	6	2	"eno"	"14Cyt_M3"	0	303	2019	1936
5	7	2	"PppA"	"70Cyt_A7"	0	304	3308	3201
5	8	2	"ply"	"11Cyt_E7"	0	305	7671	7545
5	9	2	"lytA"	"12Cyt_I7"	0	306	12697	12520
5	1	3	"eno"	"14Cyt_M3"	0	307	627	564
5	2	3	"PppA"	"70Cyt_A7"	0	308	721	653
5	3	3	"ply"	"11Cyt_E7"	0	309	836	772
5	4	3	"lytA"	"12Cyt_I7"	0	310	1370	1294
5	5	3	"GADPH"	"68Cyt_M7"	0	311	618	540
5	6	3	"abc_sbp_2"	"30Lip_A11"	0	312	1345	1266
5	7	3	"abc_sbp"	"29Lip_E11"	0	313	2653	2558
5	8	3	"spr0174"	"79Lip_I11"	0	314	1574	1459
5	9	3	"aliA"	"10Lip_M11"	0	315	2878	2698
5	1	4	"abc_sbp_2"	"30Lip_A11"	0	316	369	308
5	2	4	"abc_sbp"	"29Lip_E11"	0	317	630	559
5	3	4	"spr0174"	"79Lip_I11"	-50	318	304	235
5	4	4	"aliA"	"10Lip_M11"	0	319	719	650
5	5	4	"slrA"	"17Lip_A15"	0	320	496	426
5	6	4	"spr0747"	"37Lip_E15"	0	321	676	602
5	7	4	"spxB"	"13Cyt_A3"	0	322	1663	1561
5	8	4	"clpP"	"66Cyt_E3"	0	323	2596	2495
5	9	4	"pavA"	"69Cyt_I3"	0	324	2905	2748
5	1	5	"spr0747"	"37Lip_E15"	0	325	244	182
5	2	5	"spxB"	"13Cyt_A3"	0	326	545	473
5	3	5	"clpP"	"66Cyt_E3"	0	327	679	607
5	4	5	"pavA"	"69Cyt_I3"	0	328	394	309
5	5	5	"eno"	"14Cyt_M3"	0	329	983	905
5	6	5	"PppA"	"70Cyt_A7"	0	330	1345	1274
5	7	5	"ply"	"11Cyt_E7"	0	331	2603	2525
5	8	5	"lytA"	"12Cyt_I7"	0	332	4726	4635
5	9	5	"GADPH"	"68Cyt_M7"	0	333	2225	2102
5	1	6	"PppA"	"70Cyt_A7"	0	334	482	424
5	2	6	"ply"	"11Cyt_E7"	0	335	541	476
5	3	6	"lytA"	"12Cyt_I7"	0	336	859	795
5	4	6	"GADPH"	"68Cyt_M7"	0	337	396	306
5	5	6	"abc_sbp_2"	"30Lip_A11"	0	338	579	487
5	6	6	"abc_sbp"	"29Lip_E11"	0	339	603	533
5	7	6	"spr0174"	"79Lip_I11"	0	340	292	225
5	8	6	"aliA"	"10Lip_M11"	0	341	546	472
5	9	6	"slrA"	"17Lip_A15"	0	342	1131	1039
5	1	7	"abc_sbp"	"29Lip_E11"	0	343	194	136
5	2	7	"spr0174"	"79Lip_I11"	0	344	124	64
5	3	7	"aliA"	"10Lip_M11"	0	345	203	143
5	4	7	"slrA"	"17Lip_A15"	0	346	393	329
5	5	7	"spr0747"	"37Lip_E15"	0	347	443	377
5	6	7	"spxB"	"13Cyt_A3"	0	348	650	584
5	7	7	"clpP"	"66Cyt_E3"	0	349	602	536
5	8	7	"pavA"	"69Cyt_I3"	0	350	585	518
5	9	7	"eno"	"14Cyt_M3"	0	351	1476	1406
5	1	8	"spxB"	"13Cyt_A3"	0	352	188	131
5	2	8	"clpP"	"66Cyt_E3"	0	353	177	120
5	3	8	"pavA"	"69Cyt_I3"	0	354	193	137
5	4	8	"eno"	"14Cyt_M3"	0	355	517	459
5	5	8	"PppA"	"70Cyt_A7"	0	356	587	529
5	6	8	"ply"	"11Cyt_E7"	0	357	1187	1127
5	7	8	"lytA"	"12Cyt_I7"	0	358	1802	1742
5	8	8	"GADPH"	"68Cyt_M7"	0	359	541	479
5	9	8	"abc_sbp_2"	"30Lip_A11"	0	360	745	683
6	1	1	"psaA"	"6Lip_N7"	0	361	2267	2204
6	2	1	"ABC_SBP"	"57Lip_B11"	0	362	1733	1664
6	3	1	"ABC_SBP"	"52Lip_F11"	0	363	384	310
6	4	1	"piuA"	"18Lip_J11"	0	364	623	552
6	5	1	"amiA"	"3Lip_N11"	0	365	347	271
6	6	1	"msmE"	"78Lip_B15"	0	366	673	591
6	7	1	"MalX"	"22Lip_F15"	0	367	665	588
6	8	1	"Buffer"	"Normaliz_J15"	0	368	719	647
6	9	1	"Buffer"	"Normaliz_N15"	0	369	1589	1513
6	1	2	"msmE"	"78Lip_B15"	0	370	1617	1552
6	2	2	"MalX"	"22Lip_F15"	0	371	416	106
6	3	2	"prsA_ppmA"	"16Lip_B3"	0	372	849	716
6	4	2	"lmb"	"33Lip_F3"	0	373	710	636
6	5	2	"piaA"	"15Lip_J3"	0	374	1267	1187
6	6	2	"phtA"	"55Lip_N3"	0	375	2571	2488
6	7	2	"glnH"	"28Lip_B7"	0	376	717	639
6	8	2	"pstS"	"80Lip_F7"	0	377	291	218
6	9	2	"aliB"	"1Lip_J7"	0	378	385	315
6	1	3	"phtA"	"55Lip_N3"	0	379	2911	2851
6	2	3	"glnH"	"28Lip_B7"	0	380	806	730
6	3	3	"pstS"	"80Lip_F7"	0	381	270	203
6	4	3	"aliB"	"1Lip_J7"	-50	382	61	-21
6	5	3	"psaA"	"6Lip_N7"	0	383	1499	1058
6	6	3	"ABC_SBP"	"57Lip_B11"	0	384	1123	1022
6	7	3	"ABC_SBP"	"52Lip_F11"	0	385	475	390
6	8	3	"piuA"	"18Lip_J11"	0	386	480	407
6	9	3	"amiA"	"3Lip_N11"	0	387	274	205
6	1	4	"ABC_SBP"	"57Lip_B11"	0	388	1352	1288
6	2	4	"ABC_SBP"	"52Lip_F11"	0	389	282	187
6	3	4	"piuA"	"18Lip_J11"	0	390	375	306
6	4	4	"amiA"	"3Lip_N11"	0	391	251	180
6	5	4	"msmE"	"78Lip_B15"	0	392	1030	940
6	6	4	"MalX"	"22Lip_F15"	0	393	266	112
6	7	4	"prsA_ppmA"	"16Lip_B3"	0	394	603	508
6	8	4	"lmb"	"33Lip_F3"	0	395	435	360
6	9	4	"piaA"	"15Lip_J3"	0	396	907	836
6	1	5	"MalX"	"22Lip_F15"	0	397	254	179
6	2	5	"prsA_ppmA"	"16Lip_B3"	0	398	575	452
6	3	5	"lmb"	"33Lip_F3"	0	399	451	386
6	4	5	"piaA"	"15Lip_J3"	0	400	838	773
6	5	5	"phtA"	"55Lip_N3"	0	401	1835	1765
6	6	5	"glnH"	"28Lip_B7"	0	402	509	427
6	7	5	"pstS"	"80Lip_F7"	0	403	206	121
6	8	5	"aliB"	"1Lip_J7"	0	404	241	160
6	9	5	"psaA"	"6Lip_N7"	0	405	1057	981
6	1	6	"glnH"	"28Lip_B7"	0	406	583	524
6	2	6	"pstS"	"80Lip_F7"	0	407	219	158
6	3	6	"aliB"	"1Lip_J7"	0	408	244	182
6	4	6	"psaA"	"6Lip_N7"	0	409	1047	981
6	5	6	"ABC_SBP"	"57Lip_B11"	0	410	738	673
6	6	6	"ABC_SBP"	"52Lip_F11"	0	411	325	258
6	7	6	"piuA"	"18Lip_J11"	0	412	339	263
6	8	6	"amiA"	"3Lip_N11"	0	413	255	174
6	9	6	"msmE"	"78Lip_B15"	0	414	856	775
6	1	7	"ABC_SBP"	"52Lip_F11"	0	415	462	402
6	2	7	"piuA"	"18Lip_J11"	0	416	350	289
6	3	7	"amiA"	"3Lip_N11"	0	417	197	136
6	4	7	"msmE"	"78Lip_B15"	0	418	883	816
6	5	7	"MalX"	"22Lip_F15"	-50	419	540	476
6	6	7	"prsA_ppmA"	"16Lip_B3"	0	420	372	308
6	7	7	"lmb"	"33Lip_F3"	0	421	280	210
6	8	7	"piaA"	"15Lip_J3"	0	422	748	673
6	9	7	"phtA"	"55Lip_N3"	0	423	1488	1414
6	1	8	"prsA_ppmA"	"16Lip_B3"	0	424	268	208
6	2	8	"lmb"	"33Lip_F3"	-50	425	212	157
6	3	8	"piaA"	"15Lip_J3"	0	426	558	504
6	4	8	"phtA"	"55Lip_N3"	0	427	1153	1097
6	5	8	"glnH"	"28Lip_B7"	0	428	327	273
6	6	8	"pstS"	"80Lip_F7"	0	429	148	91
6	7	8	"aliB"	"1Lip_J7"	0	430	185	125
6	8	8	"psaA"	"6Lip_N7"	0	431	816	754
6	9	8	"ABC_SBP"	"57Lip_B11"	0	432	519	452
7	1	1	"cbpF"	"74N_term_wCS_O7"	0	433	143	75
7	2	1	"spr0693"	"34N_term_C11"	0	434	256	187
7	3	1	"ezrA"	"75N_term_G11"	0	435	138	65
7	4	1	"pepXP"	"72N_term_K11"	0	436	238	158
7	5	1	"phtD"	"44N_term_O11"	0	437	496	399
7	6	1	"phpA"	"27N_term_C15"	0	438	3820	3695
7	7	1	"srtA"	"64N_term_wCS_G15"	0	439	1521	628
7	8	1	"Buffer"	"Normaliz_K15"	0	440	349	222
7	9	1	"Buffer"	"Normaliz_O15"	0	441	2560	2405
7	1	2	"phpA"	"27N_term_C15"	0	442	863	781
7	2	2	"srtA"	"64N_term_wCS_G15"	0	443	290	61
7	3	2	"adcA"	"23Lip_C3"	0	444	234	88
7	4	2	"sp_2093"	"76N_term_G3"	0	445	242	153
7	5	2	"comB"	"54N_term_K3"	0	446	299	213
7	6	2	"pspA"	"4N_term_O3"	0	447	1296	1089
7	7	2	"pbpX"	"41N_term_C7"	0	448	1819	1070
7	8	2	"pbpA"	"9N_term_G7"	0	449	492	372
7	9	2	"spr0334"	"42Cyt_TMH_K7"	0	450	2769	2627
7	1	3	"pspA"	"4N_term_O3"	0	451	488	407
7	2	3	"pbpX"	"41N_term_C7"	0	452	288	27
7	3	3	"pbpA"	"9N_term_G7"	-50	453	93	8
7	4	3	"spr0334"	"42Cyt_TMH_K7"	0	454	198	115
7	5	3	"cbpF"	"74N_term_wCS_O7"	0	455	164	85
7	6	3	"spr0693"	"34N_term_C11"	0	456	414	323
7	7	3	"ezrA"	"75N_term_G11"	0	457	474	345
7	8	3	"pepXP"	"72N_term_K11"	0	458	1242	1123
7	9	3	"phtD"	"44N_term_O11"	0	459	2528	2382
7	1	4	"spr0693"	"34N_term_C11"	0	460	230	159
7	2	4	"ezrA"	"75N_term_G11"	-50	461	148	-10
7	3	4	"pepXP"	"72N_term_K11"	-50	462	161	82
7	4	4	"phtD"	"44N_term_O11"	0	463	271	97
7	5	4	"phpA"	"27N_term_C15"	0	464	723	571
7	6	4	"srtA"	"64N_term_wCS_G15"	-50	465	255	159
7	7	4	"adcA"	"23Lip_C3"	0	466	494	247
7	8	4	"sp_2093"	"76N_term_G3"	0	467	429	326
7	9	4	"comB"	"54N_term_K3"	0	468	1176	1053
7	1	5	"srtA"	"64N_term_wCS_G15"	0	469	198	128
7	2	5	"adcA"	"23Lip_C3"	-50	470	226	90
7	3	5	"sp_2093"	"76N_term_G3"	-50	471	166	61
7	4	5	"comB"	"54N_term_K3"	0	472	305	-59
7	5	5	"pspA"	"4N_term_O3"	0	473	616	247
7	6	5	"pbpX"	"41N_term_C7"	0	474	283	199
7	7	5	"pbpA"	"9N_term_G7"	-50	475	154	39
7	8	5	"spr0334"	"42Cyt_TMH_K7"	0	476	647	504
7	9	5	"cbpF"	"74N_term_wCS_O7"	0	477	2724	2608
7	1	6	"pbpX"	"41N_term_C7"	0	478	155	88
7	2	6	"pbpA"	"9N_term_G7"	-50	479	95	11
7	3	6	"spr0334"	"42Cyt_TMH_K7"	-50	480	164	86
7	4	6	"cbpF"	"74N_term_wCS_O7"	-50	481	153	67
7	5	6	"spr0693"	"34N_term_C11"	0	482	245	154
7	6	6	"ezrA"	"75N_term_G11"	-50	483	190	111
7	7	6	"pepXP"	"72N_term_K11"	0	484	340	250
7	8	6	"phtD"	"44N_term_O11"	0	485	579	483
7	9	6	"phpA"	"27N_term_C15"	0	486	2983	2883
7	1	7	"ezrA"	"75N_term_G11"	-50	487	88	21
7	2	7	"pepXP"	"72N_term_K11"	-50	488	123	52
7	3	7	"phtD"	"44N_term_O11"	-50	489	137	61
7	4	7	"phpA"	"27N_term_C15"	0	490	487	401
7	5	7	"srtA"	"64N_term_wCS_G15"	-50	491	130	52
7	6	7	"adcA"	"23Lip_C3"	-50	492	184	87
7	7	7	"sp_2093"	"76N_term_G3"	-50	493	151	65
7	8	7	"comB"	"54N_term_K3"	0	494	161	79
7	9	7	"pspA"	"4N_term_O3"	0	495	522	440
7	1	8	"adcA"	"23Lip_C3"	0	496	105	39
7	2	8	"sp_2093"	"76N_term_G3"	-50	497	91	25
7	3	8	"comB"	"54N_term_K3"	-50	498	138	70
7	4	8	"pspA"	"4N_term_O3"	-50	499	250	181
7	5	8	"pbpX"	"41N_term_C7"	-50	500	114	47
7	6	8	"pbpA"	"9N_term_G7"	-50	501	91	21
7	7	8	"spr0334"	"42Cyt_TMH_K7"	-50	502	123	52
7	8	8	"cbpF"	"74N_term_wCS_O7"	-50	503	111	41
7	9	8	"spr0693"	"34N_term_C11"	-50	504	202	131
8	1	1	"pbp1b"	"47Cyt_TMH_P7"	0	505	1334	1230
8	2	1	"pcpA"	"62N_term_wCS_D11"	0	506	181	94
8	3	1	"sphtra"	"8N_term_H11"	-50	507	86	10
8	4	1	"cps4C"	"97Mult_L11"	0	508	146	75
8	5	1	"rrgB"	"95Mult_P11"	-50	509	91	23
8	6	1	"TMP"	"96Mult_D15"	-50	510	133	65
8	7	1	"LambdaSa04"	"94Mult_H15"	-50	511	104	36
8	8	1	"Buffer"	"Normaliz_L15"	0	512	1278	1210
8	9	1	"Buffer"	"Normaliz_P15"	0	513	207	141
8	1	2	"TMP"	"96Mult_D15"	0	514	355	256
8	2	2	"LambdaSa04"	"94Mult_H15"	-50	515	193	114
8	3	2	"potD"	"65N_term_D3"	0	516	307	235
8	4	2	"pgdA"	"40N_term_H3"	0	517	781	701
8	5	2	"spr1370"	"38Cyt_TMH_L3"	0	518	683	582
8	6	2	"spr1418"	"82N_term_P3"	0	519	344	263
8	7	2	"stkP"	"67Cyt_TMH_D7"	0	520	329	254
8	8	2	"spr1584"	"83N_term_H7"	0	521	335	267
8	9	2	"pbp2A"	"53N_term_L7"	0	522	358	292
8	1	3	"spr1418"	"82N_term_P3"	0	523	1226	1131
8	2	3	"stkP"	"67Cyt_TMH_D7"	0	524	442	369
8	3	3	"spr1584"	"83N_term_H7"	0	525	305	235
8	4	3	"pbp2A"	"53N_term_L7"	0	526	291	217
8	5	3	"pbp1b"	"47Cyt_TMH_P7"	0	527	276	171
8	6	3	"pcpA"	"62N_term_wCS_D11"	-50	528	162	68
8	7	3	"sphtra"	"8N_term_H11"	-50	529	127	31
8	8	3	"cps4C"	"97Mult_L11"	0	530	135	59
8	9	3	"rrgB"	"95Mult_P11"	-50	531	86	20
8	1	4	"pcpA"	"62N_term_wCS_D11"	0	532	144	56
8	2	4	"sphtra"	"8N_term_H11"	-50	533	77	3
8	3	4	"cps4C"	"97Mult_L11"	0	534	123	54
8	4	4	"rrgB"	"95Mult_P11"	-50	535	87	12
8	5	4	"TMP"	"96Mult_D15"	-50	536	160	74
8	6	4	"LambdaSa04"	"94Mult_H15"	-50	537	80	5
8	7	4	"potD"	"65N_term_D3"	0	538	347	274
8	8	4	"pgdA"	"40N_term_H3"	0	539	278	194
8	9	4	"spr1370"	"38Cyt_TMH_L3"	0	540	712	645
8	1	5	"LambdaSa04"	"94Mult_H15"	0	541	145	66
8	2	5	"potD"	"65N_term_D3"	0	542	297	208
8	3	5	"pgdA"	"40N_term_H3"	0	543	455	381
8	4	5	"spr1370"	"38Cyt_TMH_L3"	0	544	622	544
8	5	5	"spr1418"	"82N_term_P3"	0	545	736	653
8	6	5	"stkP"	"67Cyt_TMH_D7"	0	546	317	237
8	7	5	"spr1584"	"83N_term_H7"	0	547	305	226
8	8	5	"pbp2A"	"53N_term_L7"	0	548	283	204
8	9	5	"pbp1b"	"47Cyt_TMH_P7"	0	549	204	135
8	1	6	"stkP"	"67Cyt_TMH_D7"	0	550	398	326
8	2	6	"spr1584"	"83N_term_H7"	0	551	339	253
8	3	6	"pbp2A"	"53N_term_L7"	0	552	238	158
8	4	6	"pbp1b"	"47Cyt_TMH_P7"	0	553	199	71
8	5	6	"pcpA"	"62N_term_wCS_D11"	-50	554	107	-5
8	6	6	"sphtra"	"8N_term_H11"	-50	555	129	47
8	7	6	"cps4C"	"97Mult_L11"	-50	556	100	23
8	8	6	"rrgB"	"95Mult_P11"	-50	557	79	8
8	9	6	"TMP"	"96Mult_D15"	-50	558	137	70
8	1	7	"sphtra"	"8N_term_H11"	-50	559	80	12
8	2	7	"cps4C"	"97Mult_L11"	-50	560	95	20
8	3	7	"rrgB"	"95Mult_P11"	-50	561	77	6
8	4	7	"TMP"	"96Mult_D15"	-50	562	113	35
8	5	7	"LambdaSa04"	"94Mult_H15"	-50	563	83	6
8	6	7	"potD"	"65N_term_D3"	0	564	177	103
8	7	7	"pgdA"	"40N_term_H3"	0	565	187	111
8	8	7	"spr1370"	"38Cyt_TMH_L3"	0	566	408	337
8	9	7	"spr1418"	"82N_term_P3"	-50	567	168	103
8	1	8	"potD"	"65N_term_D3"	0	568	146	79
8	2	8	"pgdA"	"40N_term_H3"	0	569	136	70
8	3	8	"spr1370"	"38Cyt_TMH_L3"	0	570	284	220
8	4	8	"spr1418"	"82N_term_P3"	0	571	170	104
8	5	8	"stkP"	"67Cyt_TMH_D7"	0	572	173	107
8	6	8	"spr1584"	"83N_term_H7"	-50	573	139	74
8	7	8	"pbp2A"	"53N_term_L7"	0	574	141	76
8	8	8	"pbp1b"	"47Cyt_TMH_P7"	-50	575	148	83
8	9	8	"pcpA"	"62N_term_wCS_D11"	-50	576	92	27
