# Supplementary material for: Data in support of proteomic analysis of pneumococcal pediatric clinical isolates to construct a protein array
Source: Data Brief. 2016 Feb 5;6:917–22. doi: 10.1016/j.dib.2016.01.057 (PMC4758182; doi:10.1016/j.dib.2016.01.057)
Supplement: Supplementary file 4 — Supplementary material [file mmc4.zip › Protein array raw data/IgG/P1_S8_IgG-Cy-3.txt]

ATF	1.0
31	9    
"Type=GenePix Export 3"
"DateTime=2013/12/16 13:50:09"
"Settings=C:\Documents and Settings\Usuario\Escritorio\Datos Usuarios\Alfonso\Escaneado_16-12-13\Suero 8\S8_IgG-Cy-3.gps"
"GalFile=C:\Documents and Settings\Usuario\Escritorio\Datos Usuarios\Alfonso\Gals\Gal_Alfonso.2.gal"
"PixelSize=5"
"Wavelengths=n/a	532"
"ImageFiles=n/a	C:\Documents and Settings\Usuario\Escritorio\Datos Usuarios\Alfonso\Escaneado_16-12-13\Suero 8\S8_IgG-Cy-3.tif 1"
"NormalizationMethod=None"
"NormalizationFactors=n/a	1"
"JpegImage="
"StdDev=Type 1"
"RatioFormulations=W1/W2 (/532)"
"Barcode="
"BackgroundSubtraction=LocalFeature"
"ImageOrigin=0, 0"
"JpegOrigin=3345, 1955"
"Creator=GenePix Pro 4.1.1.4"
"Scanner=GenePix 4000B [92870]"
"FocusPosition=0"
"Temperature=27.03"
"LinesAveraged=1"
"Comment="
"PMTGain=n/a	410"
"ScanPower=n/a	100"
"LaserPower=n/a	3.53"
"LaserOnTime=n/a	41824"
"Filters=n/a	"
"ScanRegion=560,304,3872,1768"
"Supplier=BioRobotics"
"ArrayerSoftwareName=TAS Application Suite (MicroGrid II)"
"ArrayerSoftwareVersion=2.2.2.5"
"Block"	"Column"	"Row"	"Name"	"ID"	"Flags"	"Index"	"F532 Median"	"F532 Median - B532"
1	1	1	"ABC_N/P"	"90Mult_M8"	0	1	928	751
1	2	1	"spr1221"	"99Mult_A12"	0	2	1745	1502
1	3	1	"spr1403"	"91Mult_E12"	0	3	1453	1222
1	4	1	"spr1496"	"92Mult_I12"	0	4	709	512
1	5	1	"ABC_NP"	"100Mult_M12"	0	5	2397	2212
1	6	1	"SP_0462"	"77CellW_A16"	0	6	1751	1571
1	7	1	"SP_0464"	"81CellW_E16"	0	7	1239	1054
1	8	1	"Buffer"	"Normaliz_I16"	-50	8	227	35
1	9	1	"Buffer"	"Normaliz_M16"	-50	9	201	9
1	1	2	"SP_0462"	"77CellW_A16"	0	10	2084	1901
1	2	2	"SP_0464"	"81CellW_E16"	0	11	1674	1425
1	3	2	"fstH"	"84Mult_A4"	0	12	2787	2549
1	4	2	"comA"	"85Mult_E4"	0	13	893	685
1	5	2	"zmpB"	"86Mult_I4"	0	14	718	529
1	6	2	"spr0601"	"98Mult_M4"	0	15	1023	831
1	7	2	"celB"	"87Mult_A8"	0	16	622	402
1	8	2	"iga"	"88Mult_E8"	0	17	1349	1137
1	9	2	"glnP"	"89Mult_I8"	0	18	470	269
1	1	3	"spr0601"	"98Mult_M4"	0	19	1312	1095
1	2	3	"celB"	"87Mult_A8"	0	20	879	571
1	3	3	"iga"	"88Mult_E8"	0	21	1658	1427
1	4	3	"glnP"	"89Mult_I8"	0	22	368	180
1	5	3	"ABC_N/P"	"90Mult_M8"	0	23	661	474
1	6	3	"spr1221"	"99Mult_A12"	0	24	1057	868
1	7	3	"spr1403"	"91Mult_E12"	0	25	1037	819
1	8	3	"spr1496"	"92Mult_I12"	0	26	592	356
1	9	3	"ABC_NP"	"100Mult_M12"	0	27	2562	2350
1	1	4	"spr1221"	"99Mult_A12"	0	28	1528	1300
1	2	4	"spr1403"	"91Mult_E12"	0	29	1649	1382
1	3	4	"spr1496"	"92Mult_I12"	0	30	715	505
1	4	4	"ABC_NP"	"100Mult_M12"	0	31	2324	2133
1	5	4	"SP_0462"	"77CellW_A16"	0	32	1507	1313
1	6	4	"SP_0464"	"81CellW_E16"	0	33	1031	836
1	7	4	"fstH"	"84Mult_A4"	0	34	1888	1678
1	8	4	"comA"	"85Mult_E4"	0	35	1047	821
1	9	4	"zmpB"	"86Mult_I4"	0	36	882	665
1	1	5	"SP_0464"	"81CellW_E16"	0	37	1574	1345
1	2	5	"fstH"	"84Mult_A4"	0	38	2782	2547
1	3	5	"comA"	"85Mult_E4"	0	39	992	783
1	4	5	"zmpB"	"86Mult_I4"	0	40	736	529
1	5	5	"spr0601"	"98Mult_M4"	0	41	1085	875
1	6	5	"celB"	"87Mult_A8"	0	42	670	455
1	7	5	"iga"	"88Mult_E8"	0	43	1024	811
1	8	5	"glnP"	"89Mult_I8"	0	44	394	185
1	9	5	"ABC_N/P"	"90Mult_M8"	0	45	882	665
1	1	6	"celB"	"87Mult_A8"	0	46	1134	896
1	2	6	"iga"	"88Mult_E8"	0	47	1543	1310
1	3	6	"glnP"	"89Mult_I8"	0	48	392	188
1	4	6	"ABC_N/P"	"90Mult_M8"	0	49	730	528
1	5	6	"spr1221"	"99Mult_A12"	0	50	1136	921
1	6	6	"spr1403"	"91Mult_E12"	0	51	1135	907
1	7	6	"spr1496"	"92Mult_I12"	0	52	608	393
1	8	6	"ABC_NP"	"100Mult_M12"	0	53	2449	2243
1	9	6	"SP_0462"	"77CellW_A16"	0	54	2129	1906
1	1	7	"spr1403"	"91Mult_E12"	0	55	2059	1809
1	2	7	"spr1496"	"92Mult_I12"	0	56	889	653
1	3	7	"ABC_NP"	"100Mult_M12"	0	57	2599	2393
1	4	7	"SP_0462"	"77CellW_A16"	0	58	1641	1442
1	5	7	"SP_0464"	"81CellW_E16"	0	59	1019	804
1	6	7	"fstH"	"84Mult_A4"	0	60	1902	1676
1	7	7	"comA"	"85Mult_E4"	0	61	1041	829
1	8	7	"zmpB"	"86Mult_I4"	0	62	835	625
1	9	7	"spr0601"	"98Mult_M4"	0	63	1396	1159
1	1	8	"fstH"	"84Mult_A4"	0	64	3610	3352
1	2	8	"comA"	"85Mult_E4"	0	65	1486	1240
1	3	8	"zmpB"	"86Mult_I4"	0	66	968	748
1	4	8	"spr0601"	"98Mult_M4"	0	67	1147	932
1	5	8	"celB"	"87Mult_A8"	0	68	727	515
1	6	8	"iga"	"88Mult_E8"	0	69	1907	1696
1	7	8	"glnP"	"89Mult_I8"	0	70	457	247
1	8	8	"ABC_N/P"	"90Mult_M8"	0	71	942	726
1	9	8	"spr1221"	"99Mult_A12"	0	72	1552	1315
2	1	1	"lytB"	"31CellW_N8"	0	73	3066	2846
2	2	1	"prtA"	"20CellW_B12"	0	74	12400	12146
2	3	1	"bgaA"	"43CellW_F12"	0	75	4275	4046
2	4	1	"nanA"	"46CellW_J12"	0	76	4427	4205
2	5	1	"spr1652/pfbA"	"25CellW_N12"	0	77	3384	3164
2	6	1	"nisP"	"39CellW_B16"	0	78	3039	2803
2	7	1	"spr1906"	"73CellW_F16"	0	79	1969	1723
2	8	1	"Buffer"	"Normaliz_J16"	-50	80	326	52
2	9	1	"Buffer"	"Normaliz_N16"	-50	81	343	-78
2	1	2	"nisP"	"39CellW_B16"	0	82	3326	3095
2	2	2	"spr1906"	"73CellW_F16"	0	83	1930	1681
2	3	2	"psrP"	"71CellW_B4"	0	84	1655	1419
2	4	2	"pblB_nt"	"48CellW_F4"	0	85	1237	995
2	5	2	"pblB_ct"	"49CellW_J4"	0	86	3627	3393
2	6	2	"spr0075/pfbB"	"24CellW_N4"	0	87	5851	5601
2	7	2	"pulA"	"19CellW_B8"	0	88	5386	5132
2	8	2	"hysA"	"51CellW_F8"	0	89	6683	6449
2	9	2	"spr0328"	"26CellW_J8"	0	90	5521	5193
2	1	3	"spr0075/pfbB"	"24CellW_N4"	0	91	6866	6620
2	2	3	"pulA"	"19CellW_B8"	0	92	5456	5214
2	3	3	"hysA"	"51CellW_F8"	0	93	6691	6460
2	4	3	"spr0328"	"26CellW_J8"	0	94	4155	3912
2	5	3	"lytB"	"31CellW_N8"	0	95	2416	2178
2	6	3	"prtA"	"20CellW_B12"	0	96	11036	10773
2	7	3	"bgaA"	"43CellW_F12"	0	97	3987	3719
2	8	3	"nanA"	"46CellW_J12"	0	98	4736	4493
2	9	3	"spr1652/pfbA"	"25CellW_N12"	0	99	4065	3746
2	1	4	"prtA"	"20CellW_B12"	0	100	11884	11639
2	2	4	"bgaA"	"43CellW_F12"	0	101	3953	3704
2	3	4	"nanA"	"46CellW_J12"	0	102	4116	3885
2	4	4	"spr1652/pfbA"	"25CellW_N12"	0	103	3307	3062
2	5	4	"nisP"	"39CellW_B16"	0	104	3044	2796
2	6	4	"spr1906"	"73CellW_F16"	0	105	1891	1627
2	7	4	"psrP"	"71CellW_B4"	0	106	1691	1390
2	8	4	"pblB_nt"	"48CellW_F4"	0	107	1338	1080
2	9	4	"pblB_ct"	"49CellW_J4"	0	108	4461	4130
2	1	5	"spr1906"	"73CellW_F16"	0	109	1965	1725
2	2	5	"psrP"	"71CellW_B4"	-50	110	4524	4257
2	3	5	"pblB_nt"	"48CellW_F4"	0	111	1614	1370
2	4	5	"pblB_ct"	"49CellW_J4"	0	112	3842	3595
2	5	5	"spr0075/pfbB"	"24CellW_N4"	0	113	5411	5160
2	6	5	"pulA"	"19CellW_B8"	0	114	5658	5395
2	7	5	"hysA"	"51CellW_F8"	0	115	6185	5897
2	8	5	"spr0328"	"26CellW_J8"	0	116	4203	3947
2	9	5	"lytB"	"31CellW_N8"	0	117	2936	2606
2	1	6	"pulA"	"19CellW_B8"	0	118	6708	6463
2	2	6	"hysA"	"51CellW_F8"	0	119	5499	5218
2	3	6	"spr0328"	"26CellW_J8"	0	120	3817	3567
2	4	6	"lytB"	"31CellW_N8"	0	121	2401	2149
2	5	6	"prtA"	"20CellW_B12"	0	122	10597	10336
2	6	6	"bgaA"	"43CellW_F12"	0	123	4023	3748
2	7	6	"nanA"	"46CellW_J12"	0	124	4426	4140
2	8	6	"spr1652/pfbA"	"25CellW_N12"	0	125	3441	3195
2	9	6	"nisP"	"39CellW_B16"	0	126	3308	3003
2	1	7	"bgaA"	"43CellW_F12"	0	127	3696	3437
2	2	7	"nanA"	"46CellW_J12"	0	128	3570	3264
2	3	7	"spr1652/pfbA"	"25CellW_N12"	0	129	2991	2738
2	4	7	"nisP"	"39CellW_B16"	0	130	2675	2405
2	5	7	"spr1906"	"73CellW_F16"	0	131	1989	1698
2	6	7	"psrP"	"71CellW_B4"	0	132	1609	1343
2	7	7	"pblB_nt"	"48CellW_F4"	0	133	1270	1004
2	8	7	"pblB_ct"	"49CellW_J4"	0	134	3825	3575
2	9	7	"spr0075/pfbB"	"24CellW_N4"	0	135	6164	5852
2	1	8	"psrP"	"71CellW_B4"	0	136	2775	2511
2	2	8	"pblB_nt"	"48CellW_F4"	0	137	1425	1139
2	3	8	"pblB_ct"	"49CellW_J4"	0	138	4010	3733
2	4	8	"spr0075/pfbB"	"24CellW_N4"	0	139	6135	5859
2	5	8	"pulA"	"19CellW_B8"	0	140	5965	5684
2	6	8	"hysA"	"51CellW_F8"	0	141	6451	6184
2	7	8	"spr0328"	"26CellW_J8"	0	142	4279	4018
2	8	8	"lytB"	"31CellW_N8"	0	143	2798	2544
2	9	8	"prtA"	"20CellW_B12"	0	144	10879	10562
3	1	1	"nanB"	"58Secret_O8"	0	145	9054	8678
3	2	1	"spr1875"	"7Secret_C12"	0	146	5694	5327
3	3	1	"galU"	"21Secret_G12"	0	147	5974	5585
3	4	1	"cbpA"	"5Secret_K12"	0	148	25140	24372
3	5	1	"gsp_781"	"2Secret_O12"	0	149	16534	15870
3	6	1	"Control_1"	"C16"	-50	150	790	431
3	7	1	"Control_2"	"G16"	0	151	587	275
3	8	1	"Buffer"	"Normaliz_K16"	-50	152	302	-7
3	9	1	"Buffer"	"Normaliz_O16"	-50	153	275	-71
3	1	2	"Control_1"	"C16"	0	154	451	141
3	2	2	"Control_2"	"G16"	0	155	379	64
3	3	2	"bloodAB"	"59Secret_C4"	0	156	4317	3988
3	4	2	"strH"	"32Secret_G4"	0	157	2694	2328
3	5	2	"lysM"	"50Secret_K4"	0	158	4576	4160
3	6	2	"lytB"	"63Secret_O4"	0	159	3577	3197
3	7	2	"phtE"	"45Secret_C8"	0	160	5243	4881
3	8	2	"spr0931"	"36Secret_G8"	0	161	3855	3372
3	9	2	"lytC"	"56Secret_K8"	0	162	4983	4558
3	1	3	"lytB"	"63Secret_O4"	0	163	3114	2773
3	2	3	"phtE"	"45Secret_C8"	0	164	4397	4057
3	3	3	"spr0931"	"36Secret_G8"	0	165	3284	2954
3	4	3	"lytC"	"56Secret_K8"	0	166	4425	4095
3	5	3	"nanB"	"58Secret_O8"	0	167	7630	7310
3	6	3	"spr1875"	"7Secret_C12"	0	168	5594	5218
3	7	3	"galU"	"21Secret_G12"	0	169	6328	5750
3	8	3	"cbpA"	"5Secret_K12"	0	170	27163	26443
3	9	3	"gsp_781"	"2Secret_O12"	0	171	17000	16630
3	1	4	"spr1875"	"7Secret_C12"	0	172	5395	5104
3	2	4	"galU"	"21Secret_G12"	0	173	5851	5476
3	3	4	"cbpA"	"5Secret_K12"	0	174	24363	24038
3	4	4	"gsp_781"	"2Secret_O12"	0	175	14762	14487
3	5	4	"Control_1"	"C16"	0	176	428	155
3	6	4	"Control_2"	"G16"	0	177	804	502
3	7	4	"bloodAB"	"59Secret_C4"	0	178	4728	4358
3	8	4	"strH"	"32Secret_G4"	0	179	2789	2327
3	9	4	"lysM"	"50Secret_K4"	0	180	5085	4766
3	1	5	"Control_2"	"G16"	0	181	593	319
3	2	5	"bloodAB"	"59Secret_C4"	0	182	4161	3840
3	3	5	"strH"	"32Secret_G4"	0	183	2611	2330
3	4	5	"lysM"	"50Secret_K4"	0	184	4323	4074
3	5	5	"lytB"	"63Secret_O4"	0	185	3232	2978
3	6	5	"phtE"	"45Secret_C8"	0	186	4796	4493
3	7	5	"spr0931"	"36Secret_G8"	0	187	3535	3122
3	8	5	"lytC"	"56Secret_K8"	0	188	5205	4801
3	9	5	"nanB"	"58Secret_O8"	0	189	8394	8085
3	1	6	"phtE"	"45Secret_C8"	0	190	4477	4190
3	2	6	"spr0931"	"36Secret_G8"	0	191	3207	2790
3	3	6	"lytC"	"56Secret_K8"	0	192	4336	4055
3	4	6	"nanB"	"58Secret_O8"	0	193	7364	7119
3	5	6	"spr1875"	"7Secret_C12"	0	194	5258	5000
3	6	6	"galU"	"21Secret_G12"	0	195	6007	5697
3	7	6	"cbpA"	"5Secret_K12"	0	196	26765	26337
3	8	6	"gsp_781"	"2Secret_O12"	0	197	16742	16375
3	9	6	"Control_1"	"C16"	0	198	509	241
3	1	7	"galU"	"21Secret_G12"	0	199	6087	5782
3	2	7	"cbpA"	"5Secret_K12"	0	200	25522	25144
3	3	7	"gsp_781"	"2Secret_O12"	0	201	15018	14692
3	4	7	"Control_1"	"C16"	0	202	501	246
3	5	7	"Control_2"	"G16"	0	203	900	646
3	6	7	"bloodAB"	"59Secret_C4"	0	204	4543	4264
3	7	7	"strH"	"32Secret_G4"	0	205	2798	2401
3	8	7	"lysM"	"50Secret_K4"	0	206	5150	4576
3	9	7	"lytB"	"63Secret_O4"	0	207	3860	3587
3	1	8	"bloodAB"	"59Secret_C4"	0	208	4387	4081
3	2	8	"strH"	"32Secret_G4"	0	209	2630	2367
3	3	8	"lysM"	"50Secret_K4"	0	210	4603	4343
3	4	8	"lytB"	"63Secret_O4"	0	211	3239	2973
3	5	8	"phtE"	"45Secret_C8"	0	212	5357	5119
3	6	8	"spr0931"	"36Secret_G8"	0	213	3828	3566
3	7	8	"lytC"	"56Secret_K8"	0	214	5162	4827
3	8	8	"nanB"	"58Secret_O8"	0	215	8258	7908
3	9	8	"spr1875"	"7Secret_C12"	0	216	6525	6110
4	1	1	"Control_10"	"P8"	-50	217	364	27
4	2	1	"Control_11"	"D12"	-50	218	391	-4
4	3	1	"Control_12"	"H12"	0	219	1105	714
4	4	1	"Buffer"	"Normaliz_L12"	-50	220	392	7
4	5	1	"Buffer"	"Normaliz_P12"	-50	221	375	-10
4	6	1	"Control+"	"Rango0.2_D16"	0	222	11904	11520
4	7	1	"Control+"	"Rango0.1_H16"	0	223	1079	695
4	8	1	"Buffer"	"Normaliz_L16"	-50	224	438	8
4	9	1	"Buffer"	"Normaliz_P16"	-50	225	424	-6
4	1	2	"Control+"	"Rango0.2_D16"	0	226	9683	9297
4	2	2	"Control+"	"Rango0.1_H16"	0	227	1788	1386
4	3	2	"Control_3"	"D4"	-50	228	390	-7
4	4	2	"Control_4"	"H4"	-50	229	381	-9
4	5	2	"Control_5"	"L4"	0	230	1015	652
4	6	2	"Control_6"	"P4"	-50	231	367	-12
4	7	2	"Control_7"	"D8"	-50	232	409	18
4	8	2	"Control_8"	"H8"	-50	233	440	18
4	9	2	"Control_9"	"L8"	-50	234	423	4
4	1	3	"Control_6"	"P4"	-50	235	305	-16
4	2	3	"Control_7"	"D8"	-50	236	411	28
4	3	3	"Control_8"	"H8"	-50	237	419	5
4	4	3	"Control_9"	"L8"	-50	238	429	19
4	5	3	"Control_10"	"P8"	0	239	609	218
4	6	3	"Control_11"	"D12"	-50	240	367	-15
4	7	3	"Control_12"	"H12"	0	241	1071	697
4	8	3	"Buffer"	"Normaliz_L12"	-50	242	421	21
4	9	3	"Buffer"	"Normaliz_P12"	-50	243	411	5
4	1	4	"Control_11"	"D12"	-50	244	280	-48
4	2	4	"Control_12"	"H12"	0	245	929	584
4	3	4	"Buffer"	"Normaliz_L12"	-50	246	408	15
4	4	4	"Buffer"	"Normaliz_P12"	-50	247	417	20
4	5	4	"Control+"	"Rango0.2_D16"	0	248	11777	11393
4	6	4	"Control+"	"Rango0.1_H16"	0	249	11070	10607
4	7	4	"Control_3"	"D4"	-50	250	367	-24
4	8	4	"Control_4"	"H4"	-50	251	379	-11
4	9	4	"Control_5"	"L4"	-50	252	409	9
4	1	5	"Control+"	"Rango0.1_H16"	0	253	9534	9199
4	2	5	"Control_3"	"D4"	0	254	459	139
4	3	5	"Control_4"	"H4"	-50	255	395	31
4	4	5	"Control_5"	"L4"	0	256	1023	635
4	5	5	"Control_6"	"P4"	-50	257	384	1
4	6	5	"Control_7"	"D8"	-50	258	417	32
4	7	5	"Control_8"	"H8"	-50	259	365	-29
4	8	5	"Control_9"	"L8"	-50	260	399	10
4	9	5	"Control_10"	"P8"	-50	261	458	58
4	1	6	"Control_7"	"D8"	0	262	538	214
4	2	6	"Control_8"	"H8"	-50	263	345	12
4	3	6	"Control_9"	"L8"	-50	264	393	0
4	4	6	"Control_10"	"P8"	-50	265	443	40
4	5	6	"Control_11"	"D12"	-50	266	399	7
4	6	6	"Control_12"	"H12"	0	267	1044	667
4	7	6	"Buffer"	"Normaliz_L12"	-50	268	388	13
4	8	6	"Buffer"	"Normaliz_P12"	-50	269	382	9
4	9	6	"Control+"	"Rango0.2_D16"	0	270	12793	12404
4	1	7	"Control_12"	"H12"	0	271	1073	742
4	2	7	"Buffer"	"Normaliz_L12"	-50	272	369	22
4	3	7	"Buffer"	"Normaliz_P12"	-50	273	416	11
4	4	7	"Control+"	"Rango0.2_D16"	0	274	11698	11251
4	5	7	"Control+"	"Rango0.1_H16"	0	275	598	199
4	6	7	"Control_3"	"D4"	-50	276	372	-11
4	7	7	"Control_4"	"H4"	-50	277	366	4
4	8	7	"Control_5"	"L4"	0	278	1024	658
4	9	7	"Control_6"	"P4"	-50	279	398	5
4	1	8	"Control_3"	"D4"	-50	280	332	17
4	2	8	"Control_4"	"H4"	-50	281	353	16
4	3	8	"Control_5"	"L4"	0	282	1115	761
4	4	8	"Control_6"	"P4"	-50	283	395	11
4	5	8	"Control_7"	"D8"	0	284	573	191
4	6	8	"Control_8"	"H8"	-50	285	390	9
4	7	8	"Control_9"	"L8"	-50	286	360	4
4	8	8	"Control_10"	"P8"	0	287	571	210
4	9	8	"Control_11"	"D12"	-50	288	400	2
5	1	1	"GADPH"	"68Cyt_M7"	0	289	2569	2425
5	2	1	"abc_sbp_2"	"30Lip_A11"	0	290	2585	2419
5	3	1	"abc_sbp"	"29Lip_E11"	0	291	1529	1363
5	4	1	"spr0174"	"79Lip_I11"	0	292	1148	979
5	5	1	"aliA"	"10Lip_M11"	0	293	1324	1158
5	6	1	"slrA"	"17Lip_A15"	0	294	2028	1873
5	7	1	"spr0747"	"37Lip_E15"	0	295	1597	1433
5	8	1	"Buffer"	"Normaliz_I15"	-50	296	181	3
5	9	1	"Buffer"	"Normaliz_M15"	-50	297	238	19
5	1	2	"slrA"	"17Lip_A15"	0	298	1511	1390
5	2	2	"spr0747"	"37Lip_E15"	0	299	1234	1086
5	3	2	"spxB"	"13Cyt_A3"	0	300	2331	2178
5	4	2	"clpP"	"66Cyt_E3"	0	301	2197	2041
5	5	2	"pavA"	"69Cyt_I3"	0	302	1410	1269
5	6	2	"eno"	"14Cyt_M3"	0	303	4065	3942
5	7	2	"PppA"	"70Cyt_A7"	0	304	1660	1536
5	8	2	"ply"	"11Cyt_E7"	0	305	4247	4118
5	9	2	"lytA"	"12Cyt_I7"	0	306	9761	9626
5	1	3	"eno"	"14Cyt_M3"	0	307	3333	3223
5	2	3	"PppA"	"70Cyt_A7"	0	308	1708	1580
5	3	3	"ply"	"11Cyt_E7"	0	309	3973	3840
5	4	3	"lytA"	"12Cyt_I7"	0	310	6162	6021
5	5	3	"GADPH"	"68Cyt_M7"	0	311	1744	1612
5	6	3	"abc_sbp_2"	"30Lip_A11"	0	312	1354	1229
5	7	3	"abc_sbp"	"29Lip_E11"	0	313	767	637
5	8	3	"spr0174"	"79Lip_I11"	0	314	721	580
5	9	3	"aliA"	"10Lip_M11"	0	315	1184	1046
5	1	4	"abc_sbp_2"	"30Lip_A11"	0	316	1214	1113
5	2	4	"abc_sbp"	"29Lip_E11"	0	317	680	558
5	3	4	"spr0174"	"79Lip_I11"	0	318	629	501
5	4	4	"aliA"	"10Lip_M11"	0	319	773	643
5	5	4	"slrA"	"17Lip_A15"	0	320	1047	923
5	6	4	"spr0747"	"37Lip_E15"	0	321	806	680
5	7	4	"spxB"	"13Cyt_A3"	0	322	1473	1329
5	8	4	"clpP"	"66Cyt_E3"	0	323	1580	1431
5	9	4	"pavA"	"69Cyt_I3"	0	324	1164	1037
5	1	5	"spr0747"	"37Lip_E15"	0	325	618	529
5	2	5	"spxB"	"13Cyt_A3"	0	326	1224	1111
5	3	5	"clpP"	"66Cyt_E3"	0	327	1371	1252
5	4	5	"pavA"	"69Cyt_I3"	0	328	876	754
5	5	5	"eno"	"14Cyt_M3"	0	329	2802	2685
5	6	5	"PppA"	"70Cyt_A7"	0	330	1100	979
5	7	5	"ply"	"11Cyt_E7"	0	331	2167	2033
5	8	5	"lytA"	"12Cyt_I7"	0	332	4362	4240
5	9	5	"GADPH"	"68Cyt_M7"	0	333	1347	1242
5	1	6	"PppA"	"70Cyt_A7"	0	334	603	523
5	2	6	"ply"	"11Cyt_E7"	0	335	1869	1772
5	3	6	"lytA"	"12Cyt_I7"	0	336	3412	3312
5	4	6	"GADPH"	"68Cyt_M7"	0	337	1038	934
5	5	6	"abc_sbp_2"	"30Lip_A11"	0	338	860	752
5	6	6	"abc_sbp"	"29Lip_E11"	0	339	494	379
5	7	6	"spr0174"	"79Lip_I11"	0	340	438	316
5	8	6	"aliA"	"10Lip_M11"	0	341	561	454
5	9	6	"slrA"	"17Lip_A15"	0	342	774	682
5	1	7	"abc_sbp"	"29Lip_E11"	0	343	218	148
5	2	7	"spr0174"	"79Lip_I11"	0	344	226	142
5	3	7	"aliA"	"10Lip_M11"	0	345	337	251
5	4	7	"slrA"	"17Lip_A15"	0	346	434	347
5	5	7	"spr0747"	"37Lip_E15"	0	347	358	267
5	6	7	"spxB"	"13Cyt_A3"	0	348	606	511
5	7	7	"clpP"	"66Cyt_E3"	0	349	640	541
5	8	7	"pavA"	"69Cyt_I3"	0	350	377	288
5	9	7	"eno"	"14Cyt_M3"	0	351	1150	1074
5	1	8	"spxB"	"13Cyt_A3"	0	352	224	165
5	2	8	"clpP"	"66Cyt_E3"	0	353	247	182
5	3	8	"pavA"	"69Cyt_I3"	0	354	185	115
5	4	8	"eno"	"14Cyt_M3"	0	355	513	446
5	5	8	"PppA"	"70Cyt_A7"	0	356	219	150
5	6	8	"ply"	"11Cyt_E7"	0	357	476	407
5	7	8	"lytA"	"12Cyt_I7"	0	358	804	733
5	8	8	"GADPH"	"68Cyt_M7"	0	359	197	128
5	9	8	"abc_sbp_2"	"30Lip_A11"	0	360	191	126
6	1	1	"psaA"	"6Lip_N7"	0	361	4365	4125
6	2	1	"ABC_SBP"	"57Lip_B11"	0	362	7022	6741
6	3	1	"ABC_SBP"	"52Lip_F11"	0	363	1659	1448
6	4	1	"piuA"	"18Lip_J11"	0	364	7092	6894
6	5	1	"amiA"	"3Lip_N11"	0	365	1586	1420
6	6	1	"msmE"	"78Lip_B15"	0	366	2234	2016
6	7	1	"MalX"	"22Lip_F15"	0	367	3162	2939
6	8	1	"Buffer"	"Normaliz_J15"	-50	368	328	73
6	9	1	"Buffer"	"Normaliz_N15"	-50	369	233	21
6	1	2	"msmE"	"78Lip_B15"	0	370	1776	1563
6	2	2	"MalX"	"22Lip_F15"	0	371	1741	1554
6	3	2	"prsA_ppmA"	"16Lip_B3"	0	372	1327	1127
6	4	2	"lmb"	"33Lip_F3"	0	373	1573	1377
6	5	2	"piaA"	"15Lip_J3"	0	374	3705	3528
6	6	2	"phtA"	"55Lip_N3"	0	375	6118	5945
6	7	2	"glnH"	"28Lip_B7"	0	376	2964	2760
6	8	2	"pstS"	"80Lip_F7"	0	377	1922	1707
6	9	2	"aliB"	"1Lip_J7"	0	378	1485	1333
6	1	3	"phtA"	"55Lip_N3"	0	379	5409	5238
6	2	3	"glnH"	"28Lip_B7"	0	380	2062	1887
6	3	3	"pstS"	"80Lip_F7"	0	381	1111	950
6	4	3	"aliB"	"1Lip_J7"	0	382	1074	918
6	5	3	"psaA"	"6Lip_N7"	0	383	2759	2613
6	6	3	"ABC_SBP"	"57Lip_B11"	0	384	4969	4820
6	7	3	"ABC_SBP"	"52Lip_F11"	0	385	1840	1658
6	8	3	"piuA"	"18Lip_J11"	0	386	8115	7932
6	9	3	"amiA"	"3Lip_N11"	0	387	1503	1369
6	1	4	"ABC_SBP"	"57Lip_B11"	0	388	4408	4275
6	2	4	"ABC_SBP"	"52Lip_F11"	0	389	1292	1141
6	3	4	"piuA"	"18Lip_J11"	0	390	5586	5443
6	4	4	"amiA"	"3Lip_N11"	0	391	1194	1049
6	5	4	"msmE"	"78Lip_B15"	0	392	993	849
6	6	4	"MalX"	"22Lip_F15"	0	393	1387	1242
6	7	4	"prsA_ppmA"	"16Lip_B3"	0	394	1356	1196
6	8	4	"lmb"	"33Lip_F3"	0	395	1732	1569
6	9	4	"piaA"	"15Lip_J3"	0	396	3854	3727
6	1	5	"MalX"	"22Lip_F15"	0	397	906	787
6	2	5	"prsA_ppmA"	"16Lip_B3"	0	398	847	706
6	3	5	"lmb"	"33Lip_F3"	0	399	1136	1006
6	4	5	"piaA"	"15Lip_J3"	0	400	2793	2656
6	5	5	"phtA"	"55Lip_N3"	0	401	4061	3914
6	6	5	"glnH"	"28Lip_B7"	0	402	1852	1704
6	7	5	"pstS"	"80Lip_F7"	0	403	1222	1073
6	8	5	"aliB"	"1Lip_J7"	0	404	1127	979
6	9	5	"psaA"	"6Lip_N7"	0	405	2652	2513
6	1	6	"glnH"	"28Lip_B7"	0	406	844	737
6	2	6	"pstS"	"80Lip_F7"	0	407	578	459
6	3	6	"aliB"	"1Lip_J7"	0	408	642	538
6	4	6	"psaA"	"6Lip_N7"	0	409	1882	1770
6	5	6	"ABC_SBP"	"57Lip_B11"	0	410	3390	3266
6	6	6	"ABC_SBP"	"52Lip_F11"	0	411	1173	1038
6	7	6	"piuA"	"18Lip_J11"	0	412	6105	5971
6	8	6	"amiA"	"3Lip_N11"	0	413	1113	983
6	9	6	"msmE"	"78Lip_B15"	0	414	836	713
6	1	7	"ABC_SBP"	"52Lip_F11"	0	415	357	272
6	2	7	"piuA"	"18Lip_J11"	0	416	1641	1554
6	3	7	"amiA"	"3Lip_N11"	0	417	359	274
6	4	7	"msmE"	"78Lip_B15"	0	418	320	228
6	5	7	"MalX"	"22Lip_F15"	0	419	499	401
6	6	7	"prsA_ppmA"	"16Lip_B3"	0	420	545	441
6	7	7	"lmb"	"33Lip_F3"	0	421	802	694
6	8	7	"piaA"	"15Lip_J3"	0	422	1850	1752
6	9	7	"phtA"	"55Lip_N3"	0	423	2140	2055
6	1	8	"prsA_ppmA"	"16Lip_B3"	0	424	159	95
6	2	8	"lmb"	"33Lip_F3"	0	425	188	118
6	3	8	"piaA"	"15Lip_J3"	0	426	340	267
6	4	8	"phtA"	"55Lip_N3"	0	427	496	428
6	5	8	"glnH"	"28Lip_B7"	0	428	238	171
6	6	8	"pstS"	"80Lip_F7"	0	429	175	107
6	7	8	"aliB"	"1Lip_J7"	0	430	162	93
6	8	8	"psaA"	"6Lip_N7"	0	431	398	330
6	9	8	"ABC_SBP"	"57Lip_B11"	0	432	978	915
7	1	1	"cbpF"	"74N_term_wCS_O7"	0	433	2351	2136
7	2	1	"spr0693"	"34N_term_C11"	0	434	3117	2842
7	3	1	"ezrA"	"75N_term_G11"	-50	435	2879	2551
7	4	1	"pepXP"	"72N_term_K11"	0	436	4071	3696
7	5	1	"phtD"	"44N_term_O11"	0	437	6980	6619
7	6	1	"phpA"	"27N_term_C15"	0	438	11798	11503
7	7	1	"srtA"	"64N_term_wCS_G15"	0	439	5788	5485
7	8	1	"Buffer"	"Normaliz_K15"	-50	440	244	-41
7	9	1	"Buffer"	"Normaliz_O15"	-50	441	241	-49
7	1	2	"phpA"	"27N_term_C15"	0	442	7767	7545
7	2	2	"srtA"	"64N_term_wCS_G15"	0	443	4927	4573
7	3	2	"adcA"	"23Lip_C3"	0	444	2801	2435
7	4	2	"sp_2093"	"76N_term_G3"	0	445	4984	4627
7	5	2	"comB"	"54N_term_K3"	0	446	3901	3568
7	6	2	"pspA"	"4N_term_O3"	0	447	4395	4067
7	7	2	"pbpX"	"41N_term_C7"	0	448	3366	3008
7	8	2	"pbpA"	"9N_term_G7"	0	449	2907	2580
7	9	2	"spr0334"	"42Cyt_TMH_K7"	0	450	3575	3274
7	1	3	"pspA"	"4N_term_O3"	0	451	2513	2322
7	2	3	"pbpX"	"41N_term_C7"	0	452	2334	2029
7	3	3	"pbpA"	"9N_term_G7"	0	453	1893	1571
7	4	3	"spr0334"	"42Cyt_TMH_K7"	0	454	3426	3080
7	5	3	"cbpF"	"74N_term_wCS_O7"	0	455	2598	2284
7	6	3	"spr0693"	"34N_term_C11"	0	456	3986	3675
7	7	3	"ezrA"	"75N_term_G11"	-50	457	3754	3414
7	8	3	"pepXP"	"72N_term_K11"	0	458	3444	3114
7	9	3	"phtD"	"44N_term_O11"	0	459	7063	6795
7	1	4	"spr0693"	"34N_term_C11"	0	460	2242	2060
7	2	4	"ezrA"	"75N_term_G11"	0	461	1722	1455
7	3	4	"pepXP"	"72N_term_K11"	0	462	2292	2010
7	4	4	"phtD"	"44N_term_O11"	0	463	4348	4034
7	5	4	"phpA"	"27N_term_C15"	0	464	9825	9489
7	6	4	"srtA"	"64N_term_wCS_G15"	0	465	5924	5551
7	7	4	"adcA"	"23Lip_C3"	0	466	2929	2441
7	8	4	"sp_2093"	"76N_term_G3"	0	467	6027	5668
7	9	4	"comB"	"54N_term_K3"	0	468	3981	3713
7	1	5	"srtA"	"64N_term_wCS_G15"	0	469	2356	2156
7	2	5	"adcA"	"23Lip_C3"	0	470	1543	1238
7	3	5	"sp_2093"	"76N_term_G3"	0	471	2639	2396
7	4	5	"comB"	"54N_term_K3"	0	472	1454	1201
7	5	5	"pspA"	"4N_term_O3"	0	473	2629	2356
7	6	5	"pbpX"	"41N_term_C7"	0	474	2632	2318
7	7	5	"pbpA"	"9N_term_G7"	0	475	2072	1705
7	8	5	"spr0334"	"42Cyt_TMH_K7"	0	476	3542	3196
7	9	5	"cbpF"	"74N_term_wCS_O7"	0	477	3578	3285
7	1	6	"pbpX"	"41N_term_C7"	0	478	994	861
7	2	6	"pbpA"	"9N_term_G7"	0	479	870	680
7	3	6	"spr0334"	"42Cyt_TMH_K7"	0	480	1496	1309
7	4	6	"cbpF"	"74N_term_wCS_O7"	0	481	1478	1291
7	5	6	"spr0693"	"34N_term_C11"	0	482	2196	1966
7	6	6	"ezrA"	"75N_term_G11"	0	483	2327	1997
7	7	6	"pepXP"	"72N_term_K11"	0	484	2197	1818
7	8	6	"phtD"	"44N_term_O11"	0	485	3949	3648
7	9	6	"phpA"	"27N_term_C15"	0	486	9376	9101
7	1	7	"ezrA"	"75N_term_G11"	0	487	519	424
7	2	7	"pepXP"	"72N_term_K11"	0	488	817	696
7	3	7	"phtD"	"44N_term_O11"	0	489	1262	1137
7	4	7	"phpA"	"27N_term_C15"	0	490	3313	3161
7	5	7	"srtA"	"64N_term_wCS_G15"	0	491	2240	2063
7	6	7	"adcA"	"23Lip_C3"	0	492	1056	843
7	7	7	"sp_2093"	"76N_term_G3"	0	493	1758	1572
7	8	7	"comB"	"54N_term_K3"	0	494	1276	1085
7	9	7	"pspA"	"4N_term_O3"	0	495	2025	1848
7	1	8	"adcA"	"23Lip_C3"	-50	496	115	54
7	2	8	"sp_2093"	"76N_term_G3"	0	497	159	93
7	3	8	"comB"	"54N_term_K3"	0	498	194	127
7	4	8	"pspA"	"4N_term_O3"	0	499	296	224
7	5	8	"pbpX"	"41N_term_C7"	0	500	294	221
7	6	8	"pbpA"	"9N_term_G7"	0	501	239	166
7	7	8	"spr0334"	"42Cyt_TMH_K7"	0	502	379	305
7	8	8	"cbpF"	"74N_term_wCS_O7"	0	503	341	270
7	9	8	"spr0693"	"34N_term_C11"	0	504	563	489
8	1	1	"pbp1b"	"47Cyt_TMH_P7"	0	505	6530	6275
8	2	1	"pcpA"	"62N_term_wCS_D11"	0	506	1589	1325
8	3	1	"sphtra"	"8N_term_H11"	0	507	701	406
8	4	1	"cps4C"	"97Mult_L11"	0	508	2494	2162
8	5	1	"rrgB"	"95Mult_P11"	0	509	1914	1573
8	6	1	"TMP"	"96Mult_D15"	0	510	2812	2464
8	7	1	"LambdaSa04"	"94Mult_H15"	0	511	752	443
8	8	1	"Buffer"	"Normaliz_L15"	-50	512	265	14
8	9	1	"Buffer"	"Normaliz_P15"	-50	513	199	-1
8	1	2	"TMP"	"96Mult_D15"	0	514	2207	1915
8	2	2	"LambdaSa04"	"94Mult_H15"	0	515	592	307
8	3	2	"potD"	"65N_term_D3"	0	516	5353	5051
8	4	2	"pgdA"	"40N_term_H3"	0	517	6481	6125
8	5	2	"spr1370"	"38Cyt_TMH_L3"	0	518	6117	5787
8	6	2	"spr1418"	"82N_term_P3"	0	519	5572	5274
8	7	2	"stkP"	"67Cyt_TMH_D7"	0	520	3820	3517
8	8	2	"spr1584"	"83N_term_H7"	0	521	4546	4289
8	9	2	"pbp2A"	"53N_term_L7"	0	522	4009	3836
8	1	3	"spr1418"	"82N_term_P3"	0	523	6085	5787
8	2	3	"stkP"	"67Cyt_TMH_D7"	0	524	4053	3761
8	3	3	"spr1584"	"83N_term_H7"	0	525	5051	4766
8	4	3	"pbp2A"	"53N_term_L7"	0	526	5721	5420
8	5	3	"pbp1b"	"47Cyt_TMH_P7"	0	527	5717	5402
8	6	3	"pcpA"	"62N_term_wCS_D11"	0	528	1384	1092
8	7	3	"sphtra"	"8N_term_H11"	0	529	1231	949
8	8	3	"cps4C"	"97Mult_L11"	0	530	1512	1262
8	9	3	"rrgB"	"95Mult_P11"	0	531	917	743
8	1	4	"pcpA"	"62N_term_wCS_D11"	0	532	1482	1161
8	2	4	"sphtra"	"8N_term_H11"	0	533	853	561
8	3	4	"cps4C"	"97Mult_L11"	0	534	2122	1849
8	4	4	"rrgB"	"95Mult_P11"	0	535	1454	1179
8	5	4	"TMP"	"96Mult_D15"	0	536	1581	1316
8	6	4	"LambdaSa04"	"94Mult_H15"	0	537	551	290
8	7	4	"potD"	"65N_term_D3"	0	538	3552	3305
8	8	4	"pgdA"	"40N_term_H3"	0	539	3742	3524
8	9	4	"spr1370"	"38Cyt_TMH_L3"	0	540	3113	2956
8	1	5	"LambdaSa04"	"94Mult_H15"	0	541	691	374
8	2	5	"potD"	"65N_term_D3"	0	542	4670	4397
8	3	5	"pgdA"	"40N_term_H3"	0	543	4482	4222
8	4	5	"spr1370"	"38Cyt_TMH_L3"	0	544	4266	4014
8	5	5	"spr1418"	"82N_term_P3"	0	545	4125	3898
8	6	5	"stkP"	"67Cyt_TMH_D7"	0	546	2037	1813
8	7	5	"spr1584"	"83N_term_H7"	0	547	2697	2488
8	8	5	"pbp2A"	"53N_term_L7"	0	548	2599	2411
8	9	5	"pbp1b"	"47Cyt_TMH_P7"	0	549	2168	2045
8	1	6	"stkP"	"67Cyt_TMH_D7"	0	550	2537	2291
8	2	6	"spr1584"	"83N_term_H7"	0	551	3449	3223
8	3	6	"pbp2A"	"53N_term_L7"	0	552	3243	3026
8	4	6	"pbp1b"	"47Cyt_TMH_P7"	0	553	3646	3447
8	5	6	"pcpA"	"62N_term_wCS_D11"	0	554	720	535
8	6	6	"sphtra"	"8N_term_H11"	0	555	313	143
8	7	6	"cps4C"	"97Mult_L11"	0	556	861	702
8	8	6	"rrgB"	"95Mult_P11"	0	557	426	297
8	9	6	"TMP"	"96Mult_D15"	0	558	349	268
8	1	7	"sphtra"	"8N_term_H11"	0	559	263	119
8	2	7	"cps4C"	"97Mult_L11"	0	560	673	525
8	3	7	"rrgB"	"95Mult_P11"	0	561	458	315
8	4	7	"TMP"	"96Mult_D15"	0	562	600	471
8	5	7	"LambdaSa04"	"94Mult_H15"	0	563	197	83
8	6	7	"potD"	"65N_term_D3"	0	564	1030	925
8	7	7	"pgdA"	"40N_term_H3"	0	565	812	714
8	8	7	"spr1370"	"38Cyt_TMH_L3"	0	566	625	550
8	9	7	"spr1418"	"82N_term_P3"	0	567	307	248
8	1	8	"potD"	"65N_term_D3"	0	568	724	636
8	2	8	"pgdA"	"40N_term_H3"	0	569	655	572
8	3	8	"spr1370"	"38Cyt_TMH_L3"	0	570	696	624
8	4	8	"spr1418"	"82N_term_P3"	0	571	514	446
8	5	8	"stkP"	"67Cyt_TMH_D7"	0	572	261	198
8	6	8	"spr1584"	"83N_term_H7"	0	573	312	250
8	7	8	"pbp2A"	"53N_term_L7"	0	574	244	185
8	8	8	"pbp1b"	"47Cyt_TMH_P7"	0	575	245	190
8	9	8	"pcpA"	"62N_term_wCS_D11"	0	576	73	20
