# Supplementary material for: Data in support of proteomic analysis of pneumococcal pediatric clinical isolates to construct a protein array
Source: Data Brief. 2016 Feb 5;6:917–22. doi: 10.1016/j.dib.2016.01.057 (PMC4758182; doi:10.1016/j.dib.2016.01.057)
Supplement: Supplementary file 4 — Supplementary material [file mmc4.zip › Protein array raw data/IgG/P1_S8bis_IgG-Cy3.txt]

ATF	1.0
31	9    
"Type=GenePix Export 3"
"DateTime=2014/03/20 13:49:06"
"Settings=C:\Documents and Settings\Usuario\Escritorio\Datos Usuarios\Alfonso\Resultados ensayo\Marzo 2014\Escaneado_20-03-14\Suero 8 Bis\S8Bis_IgG-CY3.gps"
"GalFile=C:\Documents and Settings\Usuario\Escritorio\Datos Usuarios\Alfonso\Gals\Gal_Alfonso.2.gal"
"PixelSize=10"
"Wavelengths=n/a	532"
"ImageFiles=n/a	C:\Documents and Settings\Usuario\Escritorio\Datos Usuarios\Alfonso\Resultados ensayo\Marzo 2014\Escaneado_20-03-14\Suero 8 Bis\S8bis_IgG-Cy3.tif 0"
"NormalizationMethod=None"
"NormalizationFactors=n/a	1"
"JpegImage="
"StdDev=Type 1"
"RatioFormulations=W1/W2 (/532)"
"Barcode="
"BackgroundSubtraction=LocalFeature"
"ImageOrigin=0, 0"
"JpegOrigin=3370, 10950"
"Creator=GenePix Pro 4.1.1.4"
"Scanner=GenePix 4000B [92870]"
"FocusPosition=0"
"Temperature=28.25"
"LinesAveraged=1"
"Comment="
"PMTGain=n/a	400"
"ScanPower=n/a	100"
"LaserPower=n/a	3"
"LaserOnTime=n/a	42498"
"Filters=n/a	"
"ScanRegion=324,1087,1913,1759"
"Supplier=BioRobotics"
"ArrayerSoftwareName=TAS Application Suite (MicroGrid II)"
"ArrayerSoftwareVersion=2.2.2.5"
"Block"	"Column"	"Row"	"Name"	"ID"	"Flags"	"Index"	"F532 Median"	"F532 Median - B532"
1	1	1	"ABC_N/P"	"90Mult_M6"	0	1	676	569
1	2	1	"spr1221"	"99Mult_A10"	0	2	960	836
1	3	1	"spr1403"	"91Mult_E10"	0	3	734	600
1	4	1	"spr1496"	"92Mult_I10"	0	4	525	395
1	5	1	"ABC_NP"	"100Mult_M10"	0	5	2739	2613
1	6	1	"SP_0462"	"77CellW_A14"	0	6	1883	1742
1	7	1	"SP_0464"	"81CellW_E14"	0	7	644	512
1	8	1	"Buffer"	"Normaliz_I14"	-50	8	118	-2
1	9	1	"Buffer"	"Normaliz_M14"	0	9	206	91
1	1	2	"SP_0462"	"77CellW_A14"	0	10	1237	1129
1	2	2	"SP_0464"	"81CellW_E14"	0	11	680	520
1	3	2	"fstH"	"84Mult_A2"	0	12	2553	2109
1	4	2	"comA"	"85Mult_E2"	0	13	842	434
1	5	2	"zmpB"	"86Mult_I2"	0	14	383	265
1	6	2	"spr0601"	"98Mult_M2"	0	15	761	108
1	7	2	"celB"	"87Mult_A6"	0	16	453	288
1	8	2	"iga"	"88Mult_E6"	0	17	2199	2096
1	9	2	"glnP"	"89Mult_I6"	0	18	290	183
1	1	3	"spr0601"	"98Mult_M2"	0	19	594	486
1	2	3	"celB"	"87Mult_A6"	0	20	521	308
1	3	3	"iga"	"88Mult_E6"	-50	21	1294	1046
1	4	3	"glnP"	"89Mult_I6"	-50	22	929	518
1	5	3	"ABC_N/P"	"90Mult_M6"	-50	23	657	509
1	6	3	"spr1221"	"99Mult_A10"	-50	24	850	725
1	7	3	"spr1403"	"91Mult_E10"	-50	25	596	461
1	8	3	"spr1496"	"92Mult_I10"	-50	26	436	330
1	9	3	"ABC_NP"	"100Mult_M10"	0	27	2241	2136
1	1	4	"spr1221"	"99Mult_A10"	0	28	651	541
1	2	4	"spr1403"	"91Mult_E10"	0	29	823	335
1	3	4	"spr1496"	"92Mult_I10"	0	30	412	285
1	4	4	"ABC_NP"	"100Mult_M10"	0	31	994	879
1	5	4	"SP_0462"	"77CellW_A14"	0	32	1430	1300
1	6	4	"SP_0464"	"81CellW_E14"	0	33	615	392
1	7	4	"fstH"	"84Mult_A2"	0	34	2289	1903
1	8	4	"comA"	"85Mult_E2"	0	35	700	565
1	9	4	"zmpB"	"86Mult_I2"	0	36	361	256
1	1	5	"SP_0464"	"81CellW_E14"	0	37	643	537
1	2	5	"fstH"	"84Mult_A2"	0	38	2374	2035
1	3	5	"comA"	"85Mult_E2"	0	39	726	584
1	4	5	"zmpB"	"86Mult_I2"	0	40	384	270
1	5	5	"spr0601"	"98Mult_M2"	0	41	602	485
1	6	5	"celB"	"87Mult_A6"	0	42	308	194
1	7	5	"iga"	"88Mult_E6"	0	43	1261	1022
1	8	5	"glnP"	"89Mult_I6"	0	44	568	115
1	9	5	"ABC_N/P"	"90Mult_M6"	0	45	432	325
1	1	6	"celB"	"87Mult_A6"	0	46	329	226
1	2	6	"iga"	"88Mult_E6"	0	47	1454	1324
1	3	6	"glnP"	"89Mult_I6"	0	48	272	153
1	4	6	"ABC_N/P"	"90Mult_M6"	0	49	443	319
1	5	6	"spr1221"	"99Mult_A10"	0	50	699	441
1	6	6	"spr1403"	"91Mult_E10"	0	51	798	590
1	7	6	"spr1496"	"92Mult_I10"	0	52	392	264
1	8	6	"ABC_NP"	"100Mult_M10"	0	53	1923	1634
1	9	6	"SP_0462"	"77CellW_A14"	0	54	1280	1171
1	1	7	"spr1403"	"91Mult_E10"	0	55	865	753
1	2	7	"spr1496"	"92Mult_I10"	0	56	562	436
1	3	7	"ABC_NP"	"100Mult_M10"	0	57	2408	2293
1	4	7	"SP_0462"	"77CellW_A14"	-50	58	1332	1208
1	5	7	"SP_0464"	"81CellW_E14"	-50	59	644	348
1	6	7	"fstH"	"84Mult_A2"	0	60	2385	2053
1	7	7	"comA"	"85Mult_E2"	-50	61	700	574
1	8	7	"zmpB"	"86Mult_I2"	0	62	348	252
1	9	7	"spr0601"	"98Mult_M2"	0	63	577	474
1	1	8	"fstH"	"84Mult_A2"	0	64	2101	1982
1	2	8	"comA"	"85Mult_E2"	0	65	869	737
1	3	8	"zmpB"	"86Mult_I2"	0	66	389	275
1	4	8	"spr0601"	"98Mult_M2"	0	67	731	613
1	5	8	"celB"	"87Mult_A6"	0	68	455	336
1	6	8	"iga"	"88Mult_E6"	0	69	1422	1310
1	7	8	"glnP"	"89Mult_I6"	0	70	268	163
1	8	8	"ABC_N/P"	"90Mult_M6"	0	71	434	334
1	9	8	"spr1221"	"99Mult_A10"	0	72	838	737
2	1	1	"lytB"	"31CellW_N6"	0	73	1853	1748
2	2	1	"prtA"	"20CellW_B10"	0	74	3089	2992
2	3	1	"bgaA"	"43CellW_F10"	0	75	991	900
2	4	1	"nanA"	"46CellW_J10"	0	76	1513	1433
2	5	1	"spr1652/pfbA"	"25CellW_N10"	0	77	999	926
2	6	1	"nisP"	"39CellW_B14"	0	78	532	451
2	7	1	"spr1906"	"73CellW_F14"	-50	79	373	306
2	8	1	"Buffer"	"Normaliz_J14"	0	80	106	48
2	9	1	"Buffer"	"Normaliz_N14"	0	81	81	29
2	1	2	"nisP"	"39CellW_B14"	0	82	1531	1407
2	2	2	"spr1906"	"73CellW_F14"	0	83	1479	1101
2	3	2	"psrP"	"71CellW_B2"	0	84	2025	688
2	4	2	"pblB_nt"	"48CellW_F2"	0	85	1104	365
2	5	2	"pblB_ct"	"49CellW_J2"	0	86	792	707
2	6	2	"spr0075/pfbB"	"24CellW_N2"	-50	87	1759	1240
2	7	2	"pulA"	"19CellW_B6"	0	88	883	786
2	8	2	"hysA"	"51CellW_F6"	0	89	712	643
2	9	2	"spr0328"	"26CellW_J6"	0	90	367	311
2	1	3	"spr0075/pfbB"	"24CellW_N2"	0	91	5089	4951
2	2	3	"pulA"	"19CellW_B6"	0	92	1387	769
2	3	3	"hysA"	"51CellW_F6"	0	93	1913	1782
2	4	3	"spr0328"	"26CellW_J6"	0	94	1407	767
2	5	3	"lytB"	"31CellW_N6"	0	95	1000	823
2	6	3	"prtA"	"20CellW_B10"	0	96	1799	1610
2	7	3	"bgaA"	"43CellW_F10"	0	97	586	379
2	8	3	"nanA"	"46CellW_J10"	0	98	900	786
2	9	3	"spr1652/pfbA"	"25CellW_N10"	0	99	605	538
2	1	4	"prtA"	"20CellW_B10"	0	100	4351	4193
2	2	4	"bgaA"	"43CellW_F10"	0	101	1222	582
2	3	4	"nanA"	"46CellW_J10"	0	102	2032	1920
2	4	4	"spr1652/pfbA"	"25CellW_N10"	0	103	1494	1378
2	5	4	"nisP"	"39CellW_B14"	0	104	990	886
2	6	4	"spr1906"	"73CellW_F14"	-50	105	231	119
2	7	4	"psrP"	"71CellW_B2"	0	106	1250	492
2	8	4	"pblB_nt"	"48CellW_F2"	0	107	989	273
2	9	4	"pblB_ct"	"49CellW_J2"	0	108	677	599
2	1	5	"spr1906"	"73CellW_F14"	0	109	1036	889
2	2	5	"psrP"	"71CellW_B2"	-50	110	2384	1113
2	3	5	"pblB_nt"	"48CellW_F2"	-50	111	2084	635
2	4	5	"pblB_ct"	"49CellW_J2"	0	112	1642	1479
2	5	5	"spr0075/pfbB"	"24CellW_N2"	0	113	1326	1224
2	6	5	"pulA"	"19CellW_B6"	0	114	2100	2000
2	7	5	"hysA"	"51CellW_F6"	0	115	1476	397
2	8	5	"spr0328"	"26CellW_J6"	0	116	1297	909
2	9	5	"lytB"	"31CellW_N6"	0	117	1016	928
2	1	6	"pulA"	"19CellW_B6"	0	118	3747	3618
2	2	6	"hysA"	"51CellW_F6"	0	119	2397	561
2	3	6	"spr0328"	"26CellW_J6"	0	120	2174	665
2	4	6	"lytB"	"31CellW_N6"	0	121	1585	375
2	5	6	"prtA"	"20CellW_B10"	0	122	3106	1751
2	6	6	"bgaA"	"43CellW_F10"	0	123	1496	1155
2	7	6	"nanA"	"46CellW_J10"	0	124	1090	352
2	8	6	"spr1652/pfbA"	"25CellW_N10"	0	125	1386	1258
2	9	6	"nisP"	"39CellW_B14"	0	126	1115	1009
2	1	7	"bgaA"	"43CellW_F10"	0	127	2549	2429
2	2	7	"nanA"	"46CellW_J10"	0	128	1645	674
2	3	7	"spr1652/pfbA"	"25CellW_N10"	0	129	2121	1967
2	4	7	"nisP"	"39CellW_B14"	-50	130	935	-521
2	5	7	"spr1906"	"73CellW_F14"	-50	131	1864	117
2	6	7	"psrP"	"71CellW_B2"	-50	132	2001	610
2	7	7	"pblB_nt"	"48CellW_F2"	-50	133	2291	896
2	8	7	"pblB_ct"	"49CellW_J2"	-50	134	1786	1624
2	9	7	"spr0075/pfbB"	"24CellW_N2"	0	135	1600	1484
2	1	8	"psrP"	"71CellW_B2"	0	136	699	597
2	2	8	"pblB_nt"	"48CellW_F2"	-50	137	1614	1502
2	3	8	"pblB_ct"	"49CellW_J2"	0	138	1299	1188
2	4	8	"spr0075/pfbB"	"24CellW_N2"	0	139	3656	3539
2	5	8	"pulA"	"19CellW_B6"	0	140	2852	2727
2	6	8	"hysA"	"51CellW_F6"	0	141	2723	2558
2	7	8	"spr0328"	"26CellW_J6"	0	142	2452	2324
2	8	8	"lytB"	"31CellW_N6"	0	143	1241	1119
2	9	8	"prtA"	"20CellW_B10"	0	144	5877	5745
3	1	1	"nanB"	"58Secret_O6"	0	145	1085	1022
3	2	1	"spr1875"	"7Secret_C10"	0	146	844	771
3	3	1	"galU"	"21Secret_G10"	0	147	756	680
3	4	1	"cbpA"	"5Secret_K10"	0	148	4870	4797
3	5	1	"gsp_781"	"2Secret_O10"	0	149	4260	4181
3	6	1	"Control_1"	"C14"	0	150	1190	1106
3	7	1	"Control_2"	"G14"	0	151	1729	1640
3	8	1	"Buffer"	"Normaliz_K14"	0	152	1869	1776
3	9	1	"Buffer"	"Normaliz_O14"	0	153	1342	1232
3	1	2	"Control_1"	"C14"	0	154	860	792
3	2	2	"Control_2"	"G14"	0	155	455	367
3	3	2	"bloodAB"	"59Secret_C2"	0	156	1459	1266
3	4	2	"strH"	"32Secret_G2"	0	157	1594	1428
3	5	2	"lysM"	"50Secret_K2"	0	158	2052	1946
3	6	2	"lytB"	"63Secret_O2"	0	159	2023	1916
3	7	2	"phtE"	"45Secret_C6"	0	160	2319	2218
3	8	2	"spr0931"	"36Secret_G6"	0	161	2844	2748
3	9	2	"lytC"	"56Secret_K6"	0	162	3538	3430
3	1	3	"lytB"	"63Secret_O2"	0	163	1252	1173
3	2	3	"phtE"	"45Secret_C6"	0	164	1372	1267
3	3	3	"spr0931"	"36Secret_G6"	0	165	4019	3914
3	4	3	"lytC"	"56Secret_K6"	0	166	2819	2674
3	5	3	"nanB"	"58Secret_O6"	0	167	3441	3325
3	6	3	"spr1875"	"7Secret_C10"	0	168	3111	2994
3	7	3	"galU"	"21Secret_G10"	0	169	2074	1961
3	8	3	"cbpA"	"5Secret_K10"	0	170	12342	12235
3	9	3	"gsp_781"	"2Secret_O10"	0	171	10356	10248
3	1	4	"spr1875"	"7Secret_C10"	0	172	2527	2431
3	2	4	"galU"	"21Secret_G10"	0	173	1676	1547
3	3	4	"cbpA"	"5Secret_K10"	0	174	7309	7210
3	4	4	"gsp_781"	"2Secret_O10"	0	175	6620	6513
3	5	4	"Control_1"	"C14"	0	176	3144	3030
3	6	4	"Control_2"	"G14"	0	177	1036	921
3	7	4	"bloodAB"	"59Secret_C2"	0	178	3627	3489
3	8	4	"strH"	"32Secret_G2"	0	179	2659	2544
3	9	4	"lysM"	"50Secret_K2"	0	180	4150	4044
3	1	5	"Control_2"	"G14"	0	181	1030	925
3	2	5	"bloodAB"	"59Secret_C2"	0	182	2726	2600
3	3	5	"strH"	"32Secret_G2"	0	183	2181	2071
3	4	5	"lysM"	"50Secret_K2"	0	184	3164	2060
3	5	5	"lytB"	"63Secret_O2"	0	185	3695	3464
3	6	5	"phtE"	"45Secret_C6"	0	186	3423	3306
3	7	5	"spr0931"	"36Secret_G6"	0	187	2975	2864
3	8	5	"lytC"	"56Secret_K6"	0	188	3570	3464
3	9	5	"nanB"	"58Secret_O6"	0	189	6386	6284
3	1	6	"phtE"	"45Secret_C6"	0	190	3086	2972
3	2	6	"spr0931"	"36Secret_G6"	0	191	3135	3014
3	3	6	"lytC"	"56Secret_K6"	0	192	3254	3133
3	4	6	"nanB"	"58Secret_O6"	0	193	4562	2018
3	5	6	"spr1875"	"7Secret_C10"	0	194	3655	1164
3	6	6	"galU"	"21Secret_G10"	0	195	3371	3241
3	7	6	"cbpA"	"5Secret_K10"	0	196	14830	14719
3	8	6	"gsp_781"	"2Secret_O10"	0	197	11249	11146
3	9	6	"Control_1"	"C14"	0	198	490	391
3	1	7	"galU"	"21Secret_G10"	0	199	3016	2895
3	2	7	"cbpA"	"5Secret_K10"	0	200	13015	12894
3	3	7	"gsp_781"	"2Secret_O10"	0	201	10794	10683
3	4	7	"Control_1"	"C14"	0	202	588	473
3	5	7	"Control_2"	"G14"	0	203	1064	951
3	6	7	"bloodAB"	"59Secret_C2"	0	204	3814	3670
3	7	7	"strH"	"32Secret_G2"	0	205	2563	2452
3	8	7	"lysM"	"50Secret_K2"	0	206	3595	3498
3	9	7	"lytB"	"63Secret_O2"	0	207	2441	2343
3	1	8	"bloodAB"	"59Secret_C2"	0	208	4533	4392
3	2	8	"strH"	"32Secret_G2"	0	209	3524	3393
3	3	8	"lysM"	"50Secret_K2"	0	210	3924	3811
3	4	8	"lytB"	"63Secret_O2"	0	211	3142	3030
3	5	8	"phtE"	"45Secret_C6"	0	212	2986	2876
3	6	8	"spr0931"	"36Secret_G6"	0	213	3146	3040
3	7	8	"lytC"	"56Secret_K6"	0	214	3289	3186
3	8	8	"nanB"	"58Secret_O6"	0	215	5587	5488
3	9	8	"spr1875"	"7Secret_C10"	0	216	4273	4172
4	1	1	"Control_10"	"P6"	-50	217	81	-14
4	2	1	"Control_11"	"D10"	-50	218	120	36
4	3	1	"Control_12"	"H10"	0	219	288	207
4	4	1	"Buffer"	"Normaliz_L10"	-50	220	90	11
4	5	1	"Buffer"	"Normaliz_P10"	-50	221	73	-1
4	6	1	"Control+"	"Rango0.2_D14"	0	222	2815	2744
4	7	1	"Control+"	"Rango0.1_H14"	0	223	268	201
4	8	1	"Buffer"	"Normaliz_L14"	-50	224	57	-2
4	9	1	"Buffer"	"Normaliz_P14"	-50	225	63	4
4	1	2	"Control+"	"Rango0.2_D14"	0	226	6841	6726
4	2	2	"Control+"	"Rango0.1_H14"	0	227	1143	1051
4	3	2	"Control_3"	"D2"	0	228	539	452
4	4	2	"Control_4"	"H2"	-50	229	86	0
4	5	2	"Control_5"	"L2"	-50	230	76	-7
4	6	2	"Control_6"	"P2"	-50	231	74	-9
4	7	2	"Control_7"	"D6"	-50	232	68	-9
4	8	2	"Control_8"	"H6"	-50	233	64	-2
4	9	2	"Control_9"	"L6"	-50	234	67	5
4	1	3	"Control_6"	"P2"	-50	235	96	-10
4	2	3	"Control_7"	"D6"	-50	236	86	-11
4	3	3	"Control_8"	"H6"	-50	237	90	0
4	4	3	"Control_9"	"L6"	0	238	211	122
4	5	3	"Control_10"	"P6"	-50	239	84	-5
4	6	3	"Control_11"	"D10"	0	240	129	49
4	7	3	"Control_12"	"H10"	0	241	270	191
4	8	3	"Buffer"	"Normaliz_L10"	-50	242	74	2
4	9	3	"Buffer"	"Normaliz_P10"	-50	243	66	1
4	1	4	"Control_11"	"D10"	0	244	916	793
4	2	4	"Control_12"	"H10"	0	245	562	462
4	3	4	"Buffer"	"Normaliz_L10"	-50	246	91	-1
4	4	4	"Buffer"	"Normaliz_P10"	-50	247	99	1
4	5	4	"Control+"	"Rango0.2_D14"	0	248	6038	5815
4	6	4	"Control+"	"Rango0.1_H14"	0	249	929	840
4	7	4	"Control_3"	"D2"	0	250	230	148
4	8	4	"Control_4"	"H2"	-50	251	82	3
4	9	4	"Control_5"	"L2"	-50	252	72	1
4	1	5	"Control+"	"Rango0.1_H14"	-50	253	3026	2917
4	2	5	"Control_3"	"D2"	-50	254	1806	1702
4	3	5	"Control_4"	"H2"	-50	255	98	3
4	4	5	"Control_5"	"L2"	-50	256	96	-5
4	5	5	"Control_6"	"P2"	-50	257	97	-9
4	6	5	"Control_7"	"D6"	-50	258	90	-6
4	7	5	"Control_8"	"H6"	-50	259	93	4
4	8	5	"Control_9"	"L6"	0	260	185	94
4	9	5	"Control_10"	"P6"	-50	261	81	2
4	1	6	"Control_7"	"D6"	-50	262	98	-5
4	2	6	"Control_8"	"H6"	-50	263	99	-1
4	3	6	"Control_9"	"L6"	0	264	274	176
4	4	6	"Control_10"	"P6"	-50	265	100	-5
4	5	6	"Control_11"	"D10"	0	266	190	88
4	6	6	"Control_12"	"H10"	0	267	362	264
4	7	6	"Buffer"	"Normaliz_L10"	-50	268	101	3
4	8	6	"Buffer"	"Normaliz_P10"	-50	269	106	11
4	9	6	"Control+"	"Rango0.2_D14"	0	270	3849	3762
4	1	7	"Control_12"	"H10"	0	271	372	269
4	2	7	"Buffer"	"Normaliz_L10"	-50	272	108	6
4	3	7	"Buffer"	"Normaliz_P10"	-50	273	111	7
4	4	7	"Control+"	"Rango0.2_D14"	0	274	8333	8200
4	5	7	"Control+"	"Rango0.1_H14"	0	275	1101	995
4	6	7	"Control_3"	"D2"	0	276	308	212
4	7	7	"Control_4"	"H2"	-50	277	104	-2
4	8	7	"Control_5"	"L2"	-50	278	116	7
4	9	7	"Control_6"	"P2"	-50	279	106	4
4	1	8	"Control_3"	"D2"	0	280	495	395
4	2	8	"Control_4"	"H2"	-50	281	109	4
4	3	8	"Control_5"	"L2"	-50	282	106	-3
4	4	8	"Control_6"	"P2"	-50	283	102	-9
4	5	8	"Control_7"	"D6"	-50	284	103	-7
4	6	8	"Control_8"	"H6"	-50	285	99	-7
4	7	8	"Control_9"	"L6"	0	286	269	155
4	8	8	"Control_10"	"P6"	-50	287	120	5
4	9	8	"Control_11"	"D10"	0	288	172	59
5	1	1	"GADPH"	"68Cyt_M5"	0	289	556	489
5	2	1	"abc_sbp_2"	"30Lip_A9"	0	290	738	676
5	3	1	"abc_sbp"	"29Lip_E9"	0	291	408	344
5	4	1	"spr0174"	"79Lip_I9"	0	292	309	243
5	5	1	"aliA"	"10Lip_M9"	0	293	359	300
5	6	1	"slrA"	"17Lip_A13"	0	294	746	683
5	7	1	"spr0747"	"37Lip_E13"	0	295	832	759
5	8	1	"Buffer"	"Normaliz_I13"	0	296	815	737
5	9	1	"Buffer"	"Normaliz_M13"	0	297	1417	1307
5	1	2	"slrA"	"17Lip_A13"	-50	298	336	279
5	2	2	"spr0747"	"37Lip_E13"	0	299	388	327
5	3	2	"spxB"	"13Cyt_A1"	0	300	748	681
5	4	2	"clpP"	"66Cyt_E1"	0	301	488	412
5	5	2	"pavA"	"69Cyt_I1"	0	302	272	217
5	6	2	"eno"	"14Cyt_M1"	0	303	936	884
5	7	2	"PppA"	"70Cyt_A5"	0	304	653	597
5	8	2	"ply"	"11Cyt_E5"	0	305	1953	1888
5	9	2	"lytA"	"12Cyt_I5"	0	306	6376	6247
5	1	3	"eno"	"14Cyt_M1"	0	307	636	582
5	2	3	"PppA"	"70Cyt_A5"	0	308	371	319
5	3	3	"ply"	"11Cyt_E5"	0	309	671	616
5	4	3	"lytA"	"12Cyt_I5"	0	310	1237	1180
5	5	3	"GADPH"	"68Cyt_M5"	0	311	297	241
5	6	3	"abc_sbp_2"	"30Lip_A9"	0	312	411	356
5	7	3	"abc_sbp"	"29Lip_E9"	-50	313	168	112
5	8	3	"spr0174"	"79Lip_I9"	0	314	332	273
5	9	3	"aliA"	"10Lip_M9"	0	315	1156	1032
5	1	4	"abc_sbp_2"	"30Lip_A9"	0	316	278	227
5	2	4	"abc_sbp"	"29Lip_E9"	-50	317	84	32
5	3	4	"spr0174"	"79Lip_I9"	-50	318	131	80
5	4	4	"aliA"	"10Lip_M9"	0	319	172	121
5	5	4	"slrA"	"17Lip_A13"	-50	320	223	172
5	6	4	"spr0747"	"37Lip_E13"	-50	321	140	83
5	7	4	"spxB"	"13Cyt_A1"	0	322	429	359
5	8	4	"clpP"	"66Cyt_E1"	-50	323	490	428
5	9	4	"pavA"	"69Cyt_I1"	0	324	1283	1166
5	1	5	"spr0747"	"37Lip_E13"	-50	325	117	68
5	2	5	"spxB"	"13Cyt_A1"	0	326	263	204
5	3	5	"clpP"	"66Cyt_E1"	-50	327	205	151
5	4	5	"pavA"	"69Cyt_I1"	0	328	203	151
5	5	5	"eno"	"14Cyt_M1"	0	329	492	441
5	6	5	"PppA"	"70Cyt_A5"	0	330	232	181
5	7	5	"ply"	"11Cyt_E5"	0	331	443	387
5	8	5	"lytA"	"12Cyt_I5"	0	332	1591	1535
5	9	5	"GADPH"	"68Cyt_M5"	0	333	1113	1028
5	1	6	"PppA"	"70Cyt_A5"	0	334	204	156
5	2	6	"ply"	"11Cyt_E5"	-50	335	178	127
5	3	6	"lytA"	"12Cyt_I5"	0	336	690	639
5	4	6	"GADPH"	"68Cyt_M5"	0	337	203	153
5	5	6	"abc_sbp_2"	"30Lip_A9"	0	338	241	189
5	6	6	"abc_sbp"	"29Lip_E9"	-50	339	104	52
5	7	6	"spr0174"	"79Lip_I9"	0	340	124	75
5	8	6	"aliA"	"10Lip_M9"	0	341	269	219
5	9	6	"slrA"	"17Lip_A13"	0	342	721	649
5	1	7	"abc_sbp"	"29Lip_E9"	-50	343	108	59
5	2	7	"spr0174"	"79Lip_I9"	0	344	102	53
5	3	7	"aliA"	"10Lip_M9"	0	345	130	82
5	4	7	"slrA"	"17Lip_A13"	0	346	191	143
5	5	7	"spr0747"	"37Lip_E13"	-50	347	163	113
5	6	7	"spxB"	"13Cyt_A1"	0	348	318	259
5	7	7	"clpP"	"66Cyt_E1"	-50	349	286	233
5	8	7	"pavA"	"69Cyt_I1"	0	350	220	170
5	9	7	"eno"	"14Cyt_M1"	0	351	1028	971
5	1	8	"spxB"	"13Cyt_A1"	0	352	180	130
5	2	8	"clpP"	"66Cyt_E1"	-50	353	145	95
5	3	8	"pavA"	"69Cyt_I1"	0	354	138	92
5	4	8	"eno"	"14Cyt_M1"	0	355	347	301
5	5	8	"PppA"	"70Cyt_A5"	0	356	165	118
5	6	8	"ply"	"11Cyt_E5"	0	357	317	269
5	7	8	"lytA"	"12Cyt_I5"	0	358	660	612
5	8	8	"GADPH"	"68Cyt_M5"	0	359	233	186
5	9	8	"abc_sbp_2"	"30Lip_A9"	0	360	348	300
6	1	1	"psaA"	"6Lip_N5"	0	361	1506	1437
6	2	1	"ABC_SBP"	"57Lip_B9"	0	362	2731	2666
6	3	1	"ABC_SBP"	"52Lip_F9"	-50	363	120	57
6	4	1	"piuA"	"18Lip_J9"	0	364	504	441
6	5	1	"amiA"	"3Lip_N9"	0	365	855	801
6	6	1	"msmE"	"78Lip_B13"	0	366	636	580
6	7	1	"MalX"	"22Lip_F13"	0	367	617	560
6	8	1	"Buffer"	"Normaliz_J13"	0	368	1003	943
6	9	1	"Buffer"	"Normaliz_N13"	0	369	1666	1597
6	1	2	"msmE"	"78Lip_B13"	0	370	1290	1227
6	2	2	"MalX"	"22Lip_F13"	-50	371	1217	1158
6	3	2	"prsA_ppmA"	"16Lip_B1"	0	372	1379	1312
6	4	2	"lmb"	"33Lip_F1"	0	373	754	665
6	5	2	"piaA"	"15Lip_J1"	0	374	937	881
6	6	2	"phtA"	"55Lip_N1"	0	375	1060	1004
6	7	2	"glnH"	"28Lip_B5"	0	376	816	760
6	8	2	"pstS"	"80Lip_F5"	0	377	369	311
6	9	2	"aliB"	"1Lip_J5"	0	378	490	426
6	1	3	"phtA"	"55Lip_N1"	0	379	1414	1355
6	2	3	"glnH"	"28Lip_B5"	0	380	814	758
6	3	3	"pstS"	"80Lip_F5"	0	381	315	259
6	4	3	"aliB"	"1Lip_J5"	0	382	315	257
6	5	3	"psaA"	"6Lip_N5"	0	383	664	604
6	6	3	"ABC_SBP"	"57Lip_B9"	0	384	1692	1618
6	7	3	"ABC_SBP"	"52Lip_F9"	-50	385	80	-32
6	8	3	"piuA"	"18Lip_J9"	0	386	2229	2173
6	9	3	"amiA"	"3Lip_N9"	0	387	478	416
6	1	4	"ABC_SBP"	"57Lip_B9"	0	388	978	891
6	2	4	"ABC_SBP"	"52Lip_F9"	-50	389	103	21
6	3	4	"piuA"	"18Lip_J9"	0	390	1424	1370
6	4	4	"amiA"	"3Lip_N9"	0	391	360	305
6	5	4	"msmE"	"78Lip_B13"	0	392	613	554
6	6	4	"MalX"	"22Lip_F13"	0	393	413	346
6	7	4	"prsA_ppmA"	"16Lip_B1"	0	394	507	356
6	8	4	"lmb"	"33Lip_F1"	-50	395	300	242
6	9	4	"piaA"	"15Lip_J1"	0	396	1156	1092
6	1	5	"MalX"	"22Lip_F13"	-50	397	542	486
6	2	5	"prsA_ppmA"	"16Lip_B1"	0	398	416	204
6	3	5	"lmb"	"33Lip_F1"	0	399	294	239
6	4	5	"piaA"	"15Lip_J1"	0	400	766	714
6	5	5	"phtA"	"55Lip_N1"	0	401	827	775
6	6	5	"glnH"	"28Lip_B5"	0	402	590	536
6	7	5	"pstS"	"80Lip_F5"	0	403	291	235
6	8	5	"aliB"	"1Lip_J5"	0	404	338	281
6	9	5	"psaA"	"6Lip_N5"	0	405	742	677
6	1	6	"glnH"	"28Lip_B5"	0	406	407	358
6	2	6	"pstS"	"80Lip_F5"	-50	407	124	72
6	3	6	"aliB"	"1Lip_J5"	0	408	189	136
6	4	6	"psaA"	"6Lip_N5"	0	409	419	367
6	5	6	"ABC_SBP"	"57Lip_B9"	0	410	1028	976
6	6	6	"ABC_SBP"	"52Lip_F9"	-50	411	94	40
6	7	6	"piuA"	"18Lip_J9"	0	412	1407	1352
6	8	6	"amiA"	"3Lip_N9"	0	413	335	280
6	9	6	"msmE"	"78Lip_B13"	0	414	621	559
6	1	7	"ABC_SBP"	"52Lip_F9"	-50	415	64	15
6	2	7	"piuA"	"18Lip_J9"	0	416	881	832
6	3	7	"amiA"	"3Lip_N9"	0	417	256	206
6	4	7	"msmE"	"78Lip_B13"	0	418	291	240
6	5	7	"MalX"	"22Lip_F13"	0	419	293	241
6	6	7	"prsA_ppmA"	"16Lip_B1"	0	420	283	224
6	7	7	"lmb"	"33Lip_F1"	-50	421	194	141
6	8	7	"piaA"	"15Lip_J1"	0	422	539	488
6	9	7	"phtA"	"55Lip_N1"	0	423	571	517
6	1	8	"prsA_ppmA"	"16Lip_B1"	-50	424	150	102
6	2	8	"lmb"	"33Lip_F1"	-50	425	136	89
6	3	8	"piaA"	"15Lip_J1"	0	426	353	306
6	4	8	"phtA"	"55Lip_N1"	0	427	419	372
6	5	8	"glnH"	"28Lip_B5"	0	428	292	245
6	6	8	"pstS"	"80Lip_F5"	0	429	126	80
6	7	8	"aliB"	"1Lip_J5"	0	430	117	71
6	8	8	"psaA"	"6Lip_N5"	0	431	227	181
6	9	8	"ABC_SBP"	"57Lip_B9"	0	432	553	505
7	1	1	"cbpF"	"74N_term_wCS_O5"	0	433	440	381
7	2	1	"spr0693"	"34N_term_C9"	0	434	434	371
7	3	1	"ezrA"	"75N_term_G9"	0	435	231	166
7	4	1	"pepXP"	"72N_term_K9"	0	436	506	441
7	5	1	"phtD"	"44N_term_O9"	0	437	617	552
7	6	1	"phpA"	"27N_term_C13"	0	438	778	707
7	7	1	"srtA"	"64N_term_wCS_G13"	0	439	1148	1072
7	8	1	"Buffer"	"Normaliz_K13"	0	440	310	232
7	9	1	"Buffer"	"Normaliz_O13"	0	441	1914	1823
7	1	2	"phpA"	"27N_term_C13"	0	442	602	542
7	2	2	"srtA"	"64N_term_wCS_G13"	0	443	435	368
7	3	2	"adcA"	"23Lip_C1"	0	444	540	459
7	4	2	"sp_2093"	"76N_term_G1"	0	445	245	176
7	5	2	"comB"	"54N_term_K1"	0	446	227	160
7	6	2	"pspA"	"4N_term_O1"	0	447	656	586
7	7	2	"pbpX"	"41N_term_C5"	0	448	628	555
7	8	2	"pbpA"	"9N_term_G5"	0	449	311	236
7	9	2	"spr0334"	"42Cyt_TMH_K5"	0	450	1644	1556
7	1	3	"pspA"	"4N_term_O1"	0	451	632	572
7	2	3	"pbpX"	"41N_term_C5"	0	452	597	530
7	3	3	"pbpA"	"9N_term_G5"	-50	453	167	99
7	4	3	"spr0334"	"42Cyt_TMH_K5"	0	454	459	390
7	5	3	"cbpF"	"74N_term_wCS_O5"	0	455	427	358
7	6	3	"spr0693"	"34N_term_C9"	0	456	348	281
7	7	3	"ezrA"	"75N_term_G9"	-50	457	222	155
7	8	3	"pepXP"	"72N_term_K9"	0	458	922	847
7	9	3	"phtD"	"44N_term_O9"	0	459	1715	1626
7	1	4	"spr0693"	"34N_term_C9"	0	460	479	420
7	2	4	"ezrA"	"75N_term_G9"	0	461	290	218
7	3	4	"pepXP"	"72N_term_K9"	0	462	409	341
7	4	4	"phtD"	"44N_term_O9"	0	463	510	440
7	5	4	"phpA"	"27N_term_C13"	0	464	459	390
7	6	4	"srtA"	"64N_term_wCS_G13"	0	465	228	161
7	7	4	"adcA"	"23Lip_C1"	0	466	428	359
7	8	4	"sp_2093"	"76N_term_G1"	0	467	401	329
7	9	4	"comB"	"54N_term_K1"	0	468	627	542
7	1	5	"srtA"	"64N_term_wCS_G13"	0	469	341	281
7	2	5	"adcA"	"23Lip_C1"	0	470	483	317
7	3	5	"sp_2093"	"76N_term_G1"	0	471	233	165
7	4	5	"comB"	"54N_term_K1"	0	472	328	254
7	5	5	"pspA"	"4N_term_O1"	0	473	391	321
7	6	5	"pbpX"	"41N_term_C5"	0	474	316	252
7	7	5	"pbpA"	"9N_term_G5"	-50	475	102	33
7	8	5	"spr0334"	"42Cyt_TMH_K5"	0	476	320	251
7	9	5	"cbpF"	"74N_term_wCS_O5"	0	477	656	579
7	1	6	"pbpX"	"41N_term_C5"	0	478	295	240
7	2	6	"pbpA"	"9N_term_G5"	-50	479	126	63
7	3	6	"spr0334"	"42Cyt_TMH_K5"	0	480	270	207
7	4	6	"cbpF"	"74N_term_wCS_O5"	0	481	191	124
7	5	6	"spr0693"	"34N_term_C9"	0	482	235	168
7	6	6	"ezrA"	"75N_term_G9"	-50	483	130	65
7	7	6	"pepXP"	"72N_term_K9"	0	484	261	196
7	8	6	"phtD"	"44N_term_O9"	0	485	338	272
7	9	6	"phpA"	"27N_term_C13"	0	486	583	517
7	1	7	"ezrA"	"75N_term_G9"	0	487	96	44
7	2	7	"pepXP"	"72N_term_K9"	0	488	179	123
7	3	7	"phtD"	"44N_term_O9"	0	489	211	152
7	4	7	"phpA"	"27N_term_C13"	0	490	328	271
7	5	7	"srtA"	"64N_term_wCS_G13"	0	491	155	97
7	6	7	"adcA"	"23Lip_C1"	0	492	179	111
7	7	7	"sp_2093"	"76N_term_G1"	-50	493	109	42
7	8	7	"comB"	"54N_term_K1"	-50	494	110	47
7	9	7	"pspA"	"4N_term_O1"	0	495	318	257
7	1	8	"adcA"	"23Lip_C1"	-50	496	94	43
7	2	8	"sp_2093"	"76N_term_G1"	-50	497	78	26
7	3	8	"comB"	"54N_term_K1"	0	498	77	20
7	4	8	"pspA"	"4N_term_O1"	-50	499	120	64
7	5	8	"pbpX"	"41N_term_C5"	0	500	111	57
7	6	8	"pbpA"	"9N_term_G5"	-50	501	69	12
7	7	8	"spr0334"	"42Cyt_TMH_K5"	0	502	105	47
7	8	8	"cbpF"	"74N_term_wCS_O5"	0	503	92	33
7	9	8	"spr0693"	"34N_term_C9"	0	504	117	60
8	1	1	"pbp1b"	"47Cyt_TMH_P5"	0	505	519	454
8	2	1	"pcpA"	"62N_term_wCS_D9"	-50	506	138	70
8	3	1	"sphtra"	"8N_term_H9"	0	507	184	113
8	4	1	"cps4C"	"97Mult_L9"	0	508	148	76
8	5	1	"rrgB"	"95Mult_P9"	-50	509	88	17
8	6	1	"TMP"	"96Mult_D13"	-50	510	121	45
8	7	1	"LambdaSa04"	"94Mult_H13"	-50	511	113	35
8	8	1	"Buffer"	"Normaliz_L13"	0	512	174	112
8	9	1	"Buffer"	"Normaliz_P13"	0	513	216	162
8	1	2	"TMP"	"96Mult_D13"	0	514	318	252
8	2	2	"LambdaSa04"	"94Mult_H13"	-50	515	148	69
8	3	2	"potD"	"65N_term_D1"	0	516	286	189
8	4	2	"pgdA"	"40N_term_H1"	-50	517	201	120
8	5	2	"spr1370"	"38Cyt_TMH_L1"	0	518	219	138
8	6	2	"spr1418"	"82N_term_P1"	0	519	238	143
8	7	2	"stkP"	"67Cyt_TMH_D5"	-50	520	140	61
8	8	2	"spr1584"	"83N_term_H5"	0	521	192	126
8	9	2	"pbp2A"	"53N_term_L5"	0	522	306	250
8	1	3	"spr1418"	"82N_term_P1"	0	523	406	339
8	2	3	"stkP"	"67Cyt_TMH_D5"	0	524	236	166
8	3	3	"spr1584"	"83N_term_H5"	0	525	220	150
8	4	3	"pbp2A"	"53N_term_L5"	0	526	251	177
8	5	3	"pbp1b"	"47Cyt_TMH_P5"	0	527	197	118
8	6	3	"pcpA"	"62N_term_wCS_D9"	-50	528	89	-25
8	7	3	"sphtra"	"8N_term_H9"	-50	529	116	10
8	8	3	"cps4C"	"97Mult_L9"	0	530	129	60
8	9	3	"rrgB"	"95Mult_P9"	0	531	249	195
8	1	4	"pcpA"	"62N_term_wCS_D9"	-50	532	135	70
8	2	4	"sphtra"	"8N_term_H9"	-50	533	127	48
8	3	4	"cps4C"	"97Mult_L9"	0	534	117	43
8	4	4	"rrgB"	"95Mult_P9"	-50	535	85	9
8	5	4	"TMP"	"96Mult_D13"	-50	536	107	25
8	6	4	"LambdaSa04"	"94Mult_H13"	-50	537	102	-7
8	7	4	"potD"	"65N_term_D1"	0	538	252	142
8	8	4	"pgdA"	"40N_term_H1"	0	539	225	156
8	9	4	"spr1370"	"38Cyt_TMH_L1"	0	540	213	159
8	1	5	"LambdaSa04"	"94Mult_H13"	-50	541	130	66
8	2	5	"potD"	"65N_term_D1"	0	542	278	175
8	3	5	"pgdA"	"40N_term_H1"	0	543	215	136
8	4	5	"spr1370"	"38Cyt_TMH_L1"	0	544	287	216
8	5	5	"spr1418"	"82N_term_P1"	0	545	377	306
8	6	5	"stkP"	"67Cyt_TMH_D5"	0	546	226	154
8	7	5	"spr1584"	"83N_term_H5"	0	547	153	81
8	8	5	"pbp2A"	"53N_term_L5"	0	548	248	178
8	9	5	"pbp1b"	"47Cyt_TMH_P5"	0	549	157	102
8	1	6	"stkP"	"67Cyt_TMH_D5"	0	550	299	236
8	2	6	"spr1584"	"83N_term_H5"	0	551	252	183
8	3	6	"pbp2A"	"53N_term_L5"	0	552	402	331
8	4	6	"pbp1b"	"47Cyt_TMH_P5"	0	553	320	245
8	5	6	"pcpA"	"62N_term_wCS_D9"	-50	554	87	0
8	6	6	"sphtra"	"8N_term_H9"	-50	555	108	20
8	7	6	"cps4C"	"97Mult_L9"	-50	556	94	12
8	8	6	"rrgB"	"95Mult_P9"	-50	557	74	-2
8	9	6	"TMP"	"96Mult_D13"	-50	558	86	28
8	1	7	"sphtra"	"8N_term_H9"	-50	559	169	104
8	2	7	"cps4C"	"97Mult_L9"	0	560	134	58
8	3	7	"rrgB"	"95Mult_P9"	-50	561	85	11
8	4	7	"TMP"	"96Mult_D13"	-50	562	107	14
8	5	7	"LambdaSa04"	"94Mult_H13"	-50	563	78	-26
8	6	7	"potD"	"65N_term_D1"	-50	564	139	42
8	7	7	"pgdA"	"40N_term_H1"	-50	565	105	12
8	8	7	"spr1370"	"38Cyt_TMH_L1"	-50	566	140	68
8	9	7	"spr1418"	"82N_term_P1"	0	567	216	161
8	1	8	"potD"	"65N_term_D1"	0	568	171	109
8	2	8	"pgdA"	"40N_term_H1"	-50	569	116	55
8	3	8	"spr1370"	"38Cyt_TMH_L1"	-50	570	126	66
8	4	8	"spr1418"	"82N_term_P1"	-50	571	120	60
8	5	8	"stkP"	"67Cyt_TMH_D5"	-50	572	87	28
8	6	8	"spr1584"	"83N_term_H5"	-50	573	72	12
8	7	8	"pbp2A"	"53N_term_L5"	-50	574	104	45
8	8	8	"pbp1b"	"47Cyt_TMH_P5"	-50	575	111	53
8	9	8	"pcpA"	"62N_term_wCS_D9"	-50	576	63	9
