# Supplementary material for: Data in support of proteomic analysis of pneumococcal pediatric clinical isolates to construct a protein array
Source: Data Brief. 2016 Feb 5;6:917–22. doi: 10.1016/j.dib.2016.01.057 (PMC4758182; doi:10.1016/j.dib.2016.01.057)
Supplement: Supplementary file 4 — Supplementary material [file mmc4.zip › Protein array raw data/IgG/P1_S9_IgG-Cy-3.txt]

ATF	1.0
31	9    
"Type=GenePix Export 3"
"DateTime=2013/12/16 13:53:05"
"Settings=C:\Documents and Settings\Usuario\Escritorio\Datos Usuarios\Alfonso\Escaneado_16-12-13\Suero 9\S9_IgG-Cy-3.gps"
"GalFile=C:\Documents and Settings\Usuario\Escritorio\Datos Usuarios\Alfonso\Gals\Gal_Alfonso.2.gal"
"PixelSize=5"
"Wavelengths=n/a	532"
"ImageFiles=n/a	C:\Documents and Settings\Usuario\Escritorio\Datos Usuarios\Alfonso\Escaneado_16-12-13\Suero 9\S9_IgG-Cy-3.tif 1"
"NormalizationMethod=None"
"NormalizationFactors=n/a	1"
"JpegImage="
"StdDev=Type 1"
"RatioFormulations=W1/W2 (/532)"
"Barcode="
"BackgroundSubtraction=LocalFeature"
"ImageOrigin=0, 0"
"JpegOrigin=3350, 10960"
"Creator=GenePix Pro 4.1.1.4"
"Scanner=GenePix 4000B [92870]"
"FocusPosition=0"
"Temperature=27.12"
"LinesAveraged=1"
"Comment="
"PMTGain=n/a	410"
"ScanPower=n/a	100"
"LaserPower=n/a	3.53"
"LaserOnTime=n/a	41829"
"Filters=n/a	"
"ScanRegion=560,2106,3872,3563"
"Supplier=BioRobotics"
"ArrayerSoftwareName=TAS Application Suite (MicroGrid II)"
"ArrayerSoftwareVersion=2.2.2.5"
"Block"	"Column"	"Row"	"Name"	"ID"	"Flags"	"Index"	"F532 Median"	"F532 Median - B532"
1	1	1	"ABC_N/P"	"90Mult_M6"	0	1	1237	1005
1	2	1	"spr1221"	"99Mult_A10"	0	2	1340	1090
1	3	1	"spr1403"	"91Mult_E10"	0	3	1765	1500
1	4	1	"spr1496"	"92Mult_I10"	0	4	1163	896
1	5	1	"ABC_NP"	"100Mult_M10"	0	5	3563	3271
1	6	1	"SP_0462"	"77CellW_A14"	0	6	3294	2948
1	7	1	"SP_0464"	"81CellW_E14"	0	7	3085	2700
1	8	1	"Buffer"	"Normaliz_I14"	-50	8	399	31
1	9	1	"Buffer"	"Normaliz_M14"	-50	9	380	35
1	1	2	"SP_0462"	"77CellW_A14"	0	10	1839	1586
1	2	2	"SP_0464"	"81CellW_E14"	0	11	1202	939
1	3	2	"fstH"	"84Mult_A2"	0	12	2907	2639
1	4	2	"comA"	"85Mult_E2"	0	13	1545	1263
1	5	2	"zmpB"	"86Mult_I2"	0	14	1514	1192
1	6	2	"spr0601"	"98Mult_M2"	0	15	3028	2641
1	7	2	"celB"	"87Mult_A6"	0	16	1486	1092
1	8	2	"iga"	"88Mult_E6"	0	17	4805	4450
1	9	2	"glnP"	"89Mult_I6"	0	18	1036	687
1	1	3	"spr0601"	"98Mult_M2"	0	19	1458	1196
1	2	3	"celB"	"87Mult_A6"	0	20	911	638
1	3	3	"iga"	"88Mult_E6"	0	21	2788	2510
1	4	3	"glnP"	"89Mult_I6"	0	22	660	366
1	5	3	"ABC_N/P"	"90Mult_M6"	0	23	1875	1538
1	6	3	"spr1221"	"99Mult_A10"	0	24	2348	1962
1	7	3	"spr1403"	"91Mult_E10"	0	25	2684	2305
1	8	3	"spr1496"	"92Mult_I10"	0	26	1416	1085
1	9	3	"ABC_NP"	"100Mult_M10"	0	27	4382	4061
1	1	4	"spr1221"	"99Mult_A10"	0	28	1298	1023
1	2	4	"spr1403"	"91Mult_E10"	0	29	1823	1539
1	3	4	"spr1496"	"92Mult_I10"	0	30	1278	983
1	4	4	"ABC_NP"	"100Mult_M10"	0	31	3632	3305
1	5	4	"SP_0462"	"77CellW_A14"	0	32	2976	2604
1	6	4	"SP_0464"	"81CellW_E14"	0	33	2095	1716
1	7	4	"fstH"	"84Mult_A2"	0	34	3982	3624
1	8	4	"comA"	"85Mult_E2"	0	35	1966	1637
1	9	4	"zmpB"	"86Mult_I2"	0	36	1743	1429
1	1	5	"SP_0464"	"81CellW_E14"	0	37	1393	1098
1	2	5	"fstH"	"84Mult_A2"	0	38	3191	2889
1	3	5	"comA"	"85Mult_E2"	0	39	1642	1334
1	4	5	"zmpB"	"86Mult_I2"	0	40	1642	1298
1	5	5	"spr0601"	"98Mult_M2"	0	41	2587	2211
1	6	5	"celB"	"87Mult_A6"	0	42	1345	977
1	7	5	"iga"	"88Mult_E6"	0	43	3646	3299
1	8	5	"glnP"	"89Mult_I6"	0	44	765	446
1	9	5	"ABC_N/P"	"90Mult_M6"	0	45	1647	1337
1	1	6	"celB"	"87Mult_A6"	0	46	1372	1050
1	2	6	"iga"	"88Mult_E6"	0	47	3208	2881
1	3	6	"glnP"	"89Mult_I6"	0	48	856	535
1	4	6	"ABC_N/P"	"90Mult_M6"	0	49	1578	1235
1	5	6	"spr1221"	"99Mult_A10"	0	50	2108	1741
1	6	6	"spr1403"	"91Mult_E10"	0	51	2478	2102
1	7	6	"spr1496"	"92Mult_I10"	0	52	1290	943
1	8	6	"ABC_NP"	"100Mult_M10"	0	53	3636	3323
1	9	6	"SP_0462"	"77CellW_A14"	0	54	3756	3439
1	1	7	"spr1403"	"91Mult_E10"	0	55	2113	1766
1	2	7	"spr1496"	"92Mult_I10"	0	56	1307	967
1	3	7	"ABC_NP"	"100Mult_M10"	0	57	3961	3627
1	4	7	"SP_0462"	"77CellW_A14"	0	58	3406	3069
1	5	7	"SP_0464"	"81CellW_E14"	0	59	2066	1711
1	6	7	"fstH"	"84Mult_A2"	0	60	3677	3309
1	7	7	"comA"	"85Mult_E2"	0	61	1954	1594
1	8	7	"zmpB"	"86Mult_I2"	0	62	1549	1220
1	9	7	"spr0601"	"98Mult_M2"	0	63	2775	2442
1	1	8	"fstH"	"84Mult_A2"	0	64	4036	3625
1	2	8	"comA"	"85Mult_E2"	0	65	2473	2037
1	3	8	"zmpB"	"86Mult_I2"	0	66	2143	1773
1	4	8	"spr0601"	"98Mult_M2"	0	67	2605	2267
1	5	8	"celB"	"87Mult_A6"	0	68	1336	988
1	6	8	"iga"	"88Mult_E6"	0	69	4118	3755
1	7	8	"glnP"	"89Mult_I6"	0	70	881	520
1	8	8	"ABC_N/P"	"90Mult_M6"	0	71	1812	1461
1	9	8	"spr1221"	"99Mult_A10"	0	72	2748	2399
2	1	1	"lytB"	"31CellW_N6"	0	73	1902	1698
2	2	1	"prtA"	"20CellW_B10"	0	74	8840	8621
2	3	1	"bgaA"	"43CellW_F10"	0	75	1564	1395
2	4	1	"nanA"	"46CellW_J10"	0	76	1980	1827
2	5	1	"spr1652/pfbA"	"25CellW_N10"	0	77	1247	1112
2	6	1	"nisP"	"39CellW_B14"	0	78	1137	1021
2	7	1	"spr1906"	"73CellW_F14"	0	79	602	490
2	8	1	"Buffer"	"Normaliz_J14"	-50	80	148	40
2	9	1	"Buffer"	"Normaliz_N14"	-50	81	132	15
2	1	2	"nisP"	"39CellW_B14"	0	82	2707	2489
2	2	2	"spr1906"	"73CellW_F14"	0	83	1326	1114
2	3	2	"psrP"	"71CellW_B2"	0	84	1727	1497
2	4	2	"pblB_nt"	"48CellW_F2"	0	85	1379	1121
2	5	2	"pblB_ct"	"49CellW_J2"	0	86	1264	1063
2	6	2	"spr0075/pfbB"	"24CellW_N2"	0	87	2944	2759
2	7	2	"pulA"	"19CellW_B6"	0	88	1996	1800
2	8	2	"hysA"	"51CellW_F6"	0	89	7888	7711
2	9	2	"spr0328"	"26CellW_J6"	0	90	2421	2245
2	1	3	"spr0075/pfbB"	"24CellW_N2"	0	91	4286	4061
2	2	3	"pulA"	"19CellW_B6"	0	92	3218	2979
2	3	3	"hysA"	"51CellW_F6"	0	93	10932	10692
2	4	3	"spr0328"	"26CellW_J6"	0	94	3604	3350
2	5	3	"lytB"	"31CellW_N6"	0	95	1921	1692
2	6	3	"prtA"	"20CellW_B10"	0	96	10048	9821
2	7	3	"bgaA"	"43CellW_F10"	0	97	2707	2455
2	8	3	"nanA"	"46CellW_J10"	0	98	2412	2178
2	9	3	"spr1652/pfbA"	"25CellW_N10"	0	99	1937	1734
2	1	4	"prtA"	"20CellW_B10"	0	100	12191	11967
2	2	4	"bgaA"	"43CellW_F10"	0	101	2835	2575
2	3	4	"nanA"	"46CellW_J10"	0	102	4096	3815
2	4	4	"spr1652/pfbA"	"25CellW_N10"	0	103	2891	2604
2	5	4	"nisP"	"39CellW_B14"	0	104	3044	2784
2	6	4	"spr1906"	"73CellW_F14"	0	105	1678	1421
2	7	4	"psrP"	"71CellW_B2"	0	106	1329	1029
2	8	4	"pblB_nt"	"48CellW_F2"	0	107	1013	732
2	9	4	"pblB_ct"	"49CellW_J2"	0	108	1998	1760
2	1	5	"spr1906"	"73CellW_F14"	0	109	2155	1925
2	2	5	"psrP"	"71CellW_B2"	0	110	2430	2155
2	3	5	"pblB_nt"	"48CellW_F2"	0	111	1316	1005
2	4	5	"pblB_ct"	"49CellW_J2"	0	112	2620	2315
2	5	5	"spr0075/pfbB"	"24CellW_N2"	0	113	5558	5270
2	6	5	"pulA"	"19CellW_B6"	0	114	8066	7774
2	7	5	"hysA"	"51CellW_F6"	0	115	9662	9361
2	8	5	"spr0328"	"26CellW_J6"	0	116	3984	3716
2	9	5	"lytB"	"31CellW_N6"	0	117	2117	1860
2	1	6	"pulA"	"19CellW_B6"	0	118	2669	2422
2	2	6	"hysA"	"51CellW_F6"	0	119	14366	14091
2	3	6	"spr0328"	"26CellW_J6"	0	120	4641	4351
2	4	6	"lytB"	"31CellW_N6"	0	121	2510	2217
2	5	6	"prtA"	"20CellW_B10"	0	122	14512	14218
2	6	6	"bgaA"	"43CellW_F10"	0	123	3764	3454
2	7	6	"nanA"	"46CellW_J10"	0	124	4430	4120
2	8	6	"spr1652/pfbA"	"25CellW_N10"	0	125	2817	2544
2	9	6	"nisP"	"39CellW_B14"	0	126	3024	2761
2	1	7	"bgaA"	"43CellW_F10"	0	127	3198	2918
2	2	7	"nanA"	"46CellW_J10"	0	128	4665	4375
2	3	7	"spr1652/pfbA"	"25CellW_N10"	0	129	3135	2845
2	4	7	"nisP"	"39CellW_B14"	0	130	3955	3648
2	5	7	"spr1906"	"73CellW_F14"	0	131	2272	1952
2	6	7	"psrP"	"71CellW_B2"	0	132	7822	7491
2	7	7	"pblB_nt"	"48CellW_F2"	-50	133	3810	3466
2	8	7	"pblB_ct"	"49CellW_J2"	0	134	2625	2336
2	9	7	"spr0075/pfbB"	"24CellW_N2"	0	135	5129	4852
2	1	8	"psrP"	"71CellW_B2"	0	136	2928	2294
2	2	8	"pblB_nt"	"48CellW_F2"	0	137	1955	1612
2	3	8	"pblB_ct"	"49CellW_J2"	0	138	3475	3160
2	4	8	"spr0075/pfbB"	"24CellW_N2"	0	139	6512	6176
2	5	8	"pulA"	"19CellW_B6"	0	140	5155	4809
2	6	8	"hysA"	"51CellW_F6"	0	141	10833	10474
2	7	8	"spr0328"	"26CellW_J6"	0	142	5105	4686
2	8	8	"lytB"	"31CellW_N6"	0	143	2692	2383
2	9	8	"prtA"	"20CellW_B10"	0	144	11561	11278
3	1	1	"nanB"	"58Secret_O6"	0	145	2201	2048
3	2	1	"spr1875"	"7Secret_C10"	0	146	1946	1750
3	3	1	"galU"	"21Secret_G10"	0	147	3555	3343
3	4	1	"cbpA"	"5Secret_K10"	0	148	3865	3560
3	5	1	"gsp_781"	"2Secret_O10"	0	149	8769	8406
3	6	1	"Control_1"	"C14"	0	150	6767	6431
3	7	1	"Control_2"	"G14"	-50	151	327	15
3	8	1	"Buffer"	"Normaliz_K14"	-50	152	237	-10
3	9	1	"Buffer"	"Normaliz_O14"	-50	153	345	79
3	1	2	"Control_1"	"C14"	0	154	2929	2716
3	2	2	"Control_2"	"G14"	-50	155	239	2
3	3	2	"bloodAB"	"59Secret_C2"	0	156	3148	2904
3	4	2	"strH"	"32Secret_G2"	0	157	2210	1944
3	5	2	"lysM"	"50Secret_K2"	0	158	4216	3970
3	6	2	"lytB"	"63Secret_O2"	0	159	3101	2837
3	7	2	"phtE"	"45Secret_C6"	0	160	7820	7565
3	8	2	"spr0931"	"36Secret_G6"	0	161	3204	2939
3	9	2	"lytC"	"56Secret_K6"	0	162	2721	2471
3	1	3	"lytB"	"63Secret_O2"	0	163	1608	1453
3	2	3	"phtE"	"45Secret_C6"	0	164	5246	5027
3	3	3	"spr0931"	"36Secret_G6"	0	165	2774	2547
3	4	3	"lytC"	"56Secret_K6"	0	166	3408	3147
3	5	3	"nanB"	"58Secret_O6"	0	167	5983	5731
3	6	3	"spr1875"	"7Secret_C10"	0	168	4270	4023
3	7	3	"galU"	"21Secret_G10"	0	169	4887	4630
3	8	3	"cbpA"	"5Secret_K10"	0	170	3985	3741
3	9	3	"gsp_781"	"2Secret_O10"	0	171	6851	6606
3	1	4	"spr1875"	"7Secret_C10"	0	172	2657	2499
3	2	4	"galU"	"21Secret_G10"	0	173	3953	3752
3	3	4	"cbpA"	"5Secret_K10"	0	174	3972	3754
3	4	4	"gsp_781"	"2Secret_O10"	0	175	9000	8752
3	5	4	"Control_1"	"C14"	0	176	4895	4631
3	6	4	"Control_2"	"G14"	-50	177	319	67
3	7	4	"bloodAB"	"59Secret_C2"	0	178	3569	3326
3	8	4	"strH"	"32Secret_G2"	0	179	1771	1542
3	9	4	"lysM"	"50Secret_K2"	0	180	2700	2404
3	1	5	"Control_2"	"G14"	-50	181	222	52
3	2	5	"bloodAB"	"59Secret_C2"	0	182	3275	3058
3	3	5	"strH"	"32Secret_G2"	0	183	2115	1903
3	4	5	"lysM"	"50Secret_K2"	0	184	4260	4045
3	5	5	"lytB"	"63Secret_O2"	0	185	3014	2778
3	6	5	"phtE"	"45Secret_C6"	0	186	7842	7634
3	7	5	"spr0931"	"36Secret_G6"	0	187	2812	2592
3	8	5	"lytC"	"56Secret_K6"	0	188	2665	2438
3	9	5	"nanB"	"58Secret_O6"	0	189	4177	3921
3	1	6	"phtE"	"45Secret_C6"	0	190	6109	5921
3	2	6	"spr0931"	"36Secret_G6"	0	191	3009	2787
3	3	6	"lytC"	"56Secret_K6"	0	192	3588	3377
3	4	6	"nanB"	"58Secret_O6"	0	193	6529	6311
3	5	6	"spr1875"	"7Secret_C10"	0	194	4478	4262
3	6	6	"galU"	"21Secret_G10"	0	195	4980	4767
3	7	6	"cbpA"	"5Secret_K10"	0	196	3916	3700
3	8	6	"gsp_781"	"2Secret_O10"	0	197	7065	6838
3	9	6	"Control_1"	"C14"	0	198	4494	4174
3	1	7	"galU"	"21Secret_G10"	0	199	4404	4182
3	2	7	"cbpA"	"5Secret_K10"	0	200	4406	4187
3	3	7	"gsp_781"	"2Secret_O10"	0	201	9853	9636
3	4	7	"Control_1"	"C14"	0	202	7740	7505
3	5	7	"Control_2"	"G14"	-50	203	276	49
3	6	7	"bloodAB"	"59Secret_C2"	0	204	3776	3563
3	7	7	"strH"	"32Secret_G2"	0	205	1880	1672
3	8	7	"lysM"	"50Secret_K2"	0	206	3044	2837
3	9	7	"lytB"	"63Secret_O2"	0	207	1849	1667
3	1	8	"bloodAB"	"59Secret_C2"	0	208	3686	3430
3	2	8	"strH"	"32Secret_G2"	0	209	2636	2354
3	3	8	"lysM"	"50Secret_K2"	0	210	4877	4630
3	4	8	"lytB"	"63Secret_O2"	0	211	3329	3088
3	5	8	"phtE"	"45Secret_C6"	0	212	8948	8683
3	6	8	"spr0931"	"36Secret_G6"	0	213	3548	3321
3	7	8	"lytC"	"56Secret_K6"	0	214	3175	2978
3	8	8	"nanB"	"58Secret_O6"	0	215	4660	4487
3	9	8	"spr1875"	"7Secret_C10"	0	216	2739	2600
4	1	1	"Control_10"	"P6"	-50	217	59	0
4	2	1	"Control_11"	"D10"	-50	218	57	-1
4	3	1	"Control_12"	"H10"	0	219	82	26
4	4	1	"Buffer"	"Normaliz_L10"	-50	220	55	0
4	5	1	"Buffer"	"Normaliz_P10"	-50	221	54	0
4	6	1	"Control+"	"Rango0.2_D14"	0	222	655	602
4	7	1	"Control+"	"Rango0.1_H14"	0	223	83	29
4	8	1	"Buffer"	"Normaliz_L14"	-50	224	54	0
4	9	1	"Buffer"	"Normaliz_P14"	-50	225	64	2
4	1	2	"Control+"	"Rango0.2_D14"	0	226	1520	1452
4	2	2	"Control+"	"Rango0.1_H14"	0	227	108	47
4	3	2	"Control_3"	"D2"	-50	228	57	-1
4	4	2	"Control_4"	"H2"	-50	229	57	0
4	5	2	"Control_5"	"L2"	-50	230	57	0
4	6	2	"Control_6"	"P2"	-50	231	56	-3
4	7	2	"Control_7"	"D6"	-50	232	58	-8
4	8	2	"Control_8"	"H6"	-50	233	74	-2
4	9	2	"Control_9"	"L6"	-50	234	114	15
4	1	3	"Control_6"	"P2"	-50	235	67	-4
4	2	3	"Control_7"	"D6"	-50	236	61	-1
4	3	3	"Control_8"	"H6"	-50	237	60	0
4	4	3	"Control_9"	"L6"	-50	238	62	2
4	5	3	"Control_10"	"P6"	-50	239	63	1
4	6	3	"Control_11"	"D10"	-50	240	70	-8
4	7	3	"Control_12"	"H10"	0	241	241	144
4	8	3	"Buffer"	"Normaliz_L10"	-50	242	151	18
4	9	3	"Buffer"	"Normaliz_P10"	-50	243	176	21
4	1	4	"Control_11"	"D10"	-50	244	72	-3
4	2	4	"Control_12"	"H10"	0	245	135	70
4	3	4	"Buffer"	"Normaliz_L10"	-50	246	64	0
4	4	4	"Buffer"	"Normaliz_P10"	-50	247	64	-4
4	5	4	"Control+"	"Rango0.2_D14"	0	248	2491	2409
4	6	4	"Control+"	"Rango0.1_H14"	0	249	356	213
4	7	4	"Control_3"	"D2"	-50	250	184	13
4	8	4	"Control_4"	"H2"	-50	251	227	18
4	9	4	"Control_5"	"L2"	-50	252	218	19
4	1	5	"Control+"	"Rango0.1_H14"	0	253	2235	2156
4	2	5	"Control_3"	"D2"	-50	254	69	0
4	3	5	"Control_4"	"H2"	-50	255	72	0
4	4	5	"Control_5"	"L2"	-50	256	86	0
4	5	5	"Control_6"	"P2"	-50	257	131	-4
4	6	5	"Control_7"	"D6"	-50	258	195	-17
4	7	5	"Control_8"	"H6"	-50	259	241	3
4	8	5	"Control_9"	"L6"	-50	260	255	22
4	9	5	"Control_10"	"P6"	-50	261	217	5
4	1	6	"Control_7"	"D6"	-50	262	71	-2
4	2	6	"Control_8"	"H6"	-50	263	75	0
4	3	6	"Control_9"	"L6"	-50	264	90	4
4	4	6	"Control_10"	"P6"	-50	265	114	-14
4	5	6	"Control_11"	"D10"	-50	266	192	-10
4	6	6	"Control_12"	"H10"	0	267	805	564
4	7	6	"Buffer"	"Normaliz_L10"	-50	268	282	16
4	8	6	"Buffer"	"Normaliz_P10"	-50	269	259	8
4	9	6	"Control+"	"Rango0.2_D14"	0	270	10608	10387
4	1	7	"Control_12"	"H10"	0	271	148	76
4	2	7	"Buffer"	"Normaliz_L10"	-50	272	78	1
4	3	7	"Buffer"	"Normaliz_P10"	-50	273	97	-7
4	4	7	"Control+"	"Rango0.2_D14"	0	274	6222	6000
4	5	7	"Control+"	"Rango0.1_H14"	0	275	715	470
4	6	7	"Control_3"	"D2"	-50	276	291	22
4	7	7	"Control_4"	"H2"	-50	277	279	2
4	8	7	"Control_5"	"L2"	-50	278	272	8
4	9	7	"Control_6"	"P2"	-50	279	291	-9
4	1	8	"Control_3"	"D2"	-50	280	75	0
4	2	8	"Control_4"	"H2"	-50	281	77	-4
4	3	8	"Control_5"	"L2"	-50	282	109	-10
4	4	8	"Control_6"	"P2"	-50	283	197	-35
4	5	8	"Control_7"	"D6"	-50	284	261	-18
4	6	8	"Control_8"	"H6"	-50	285	304	9
4	7	8	"Control_9"	"L6"	-50	286	266	-5
4	8	8	"Control_10"	"P6"	0	287	269	6
4	9	8	"Control_11"	"D10"	-50	288	296	-42
5	1	1	"GADPH"	"68Cyt_M5"	0	289	515	441
5	2	1	"abc_sbp_2"	"30Lip_A9"	0	290	573	502
5	3	1	"abc_sbp"	"29Lip_E9"	0	291	522	444
5	4	1	"spr0174"	"79Lip_I9"	0	292	761	641
5	5	1	"aliA"	"10Lip_M9"	0	293	1690	1524
5	6	1	"slrA"	"17Lip_A13"	0	294	3055	2851
5	7	1	"spr0747"	"37Lip_E13"	0	295	3168	2914
5	8	1	"Buffer"	"Normaliz_I13"	-50	296	408	116
5	9	1	"Buffer"	"Normaliz_M13"	-50	297	511	153
5	1	2	"slrA"	"17Lip_A13"	0	298	384	313
5	2	2	"spr0747"	"37Lip_E13"	0	299	384	310
5	3	2	"spxB"	"13Cyt_A1"	0	300	1223	1132
5	4	2	"clpP"	"66Cyt_E1"	0	301	2331	2189
5	5	2	"pavA"	"69Cyt_I1"	0	302	2329	2143
5	6	2	"eno"	"14Cyt_M1"	0	303	8003	7778
5	7	2	"PppA"	"70Cyt_A5"	0	304	4998	4744
5	8	2	"ply"	"11Cyt_E5"	0	305	10384	10117
5	9	2	"lytA"	"12Cyt_I5"	0	306	23961	23670
5	1	3	"eno"	"14Cyt_M1"	0	307	1600	1531
5	2	3	"PppA"	"70Cyt_A5"	0	308	826	752
5	3	3	"ply"	"11Cyt_E5"	0	309	3115	3017
5	4	3	"lytA"	"12Cyt_I5"	0	310	9164	9019
5	5	3	"GADPH"	"68Cyt_M5"	0	311	3446	3258
5	6	3	"abc_sbp_2"	"30Lip_A9"	0	312	3576	3348
5	7	3	"abc_sbp"	"29Lip_E9"	0	313	2633	2379
5	8	3	"spr0174"	"79Lip_I9"	0	314	2158	1886
5	9	3	"aliA"	"10Lip_M9"	0	315	3157	2848
5	1	4	"abc_sbp_2"	"30Lip_A9"	0	316	426	358
5	2	4	"abc_sbp"	"29Lip_E9"	0	317	316	239
5	3	4	"spr0174"	"79Lip_I9"	0	318	555	448
5	4	4	"aliA"	"10Lip_M9"	0	319	1348	1205
5	5	4	"slrA"	"17Lip_A13"	0	320	2103	1934
5	6	4	"spr0747"	"37Lip_E13"	0	321	2362	2171
5	7	4	"spxB"	"13Cyt_A1"	0	322	4119	3897
5	8	4	"clpP"	"66Cyt_E1"	0	323	5222	4977
5	9	4	"pavA"	"69Cyt_I1"	0	324	4093	3811
5	1	5	"spr0747"	"37Lip_E13"	0	325	215	148
5	2	5	"spxB"	"13Cyt_A1"	0	326	532	455
5	3	5	"clpP"	"66Cyt_E1"	0	327	1334	1230
5	4	5	"pavA"	"69Cyt_I1"	0	328	1461	1327
5	5	5	"eno"	"14Cyt_M1"	0	329	5528	5374
5	6	5	"PppA"	"70Cyt_A5"	0	330	3258	3079
5	7	5	"ply"	"11Cyt_E5"	0	331	6894	6696
5	8	5	"lytA"	"12Cyt_I5"	0	332	14619	14417
5	9	5	"GADPH"	"68Cyt_M5"	0	333	4989	4759
5	1	6	"PppA"	"70Cyt_A5"	0	334	402	341
5	2	6	"ply"	"11Cyt_E5"	0	335	1011	947
5	3	6	"lytA"	"12Cyt_I5"	0	336	3697	3618
5	4	6	"GADPH"	"68Cyt_M5"	0	337	1507	1403
5	5	6	"abc_sbp_2"	"30Lip_A9"	0	338	1643	1506
5	6	6	"abc_sbp"	"29Lip_E9"	0	339	1212	1055
5	7	6	"spr0174"	"79Lip_I9"	0	340	1117	946
5	8	6	"aliA"	"10Lip_M9"	0	341	1706	1523
5	9	6	"slrA"	"17Lip_A13"	0	342	2686	2486
5	1	7	"abc_sbp"	"29Lip_E9"	0	343	112	53
5	2	7	"spr0174"	"79Lip_I9"	0	344	96	37
5	3	7	"aliA"	"10Lip_M9"	0	345	190	122
5	4	7	"slrA"	"17Lip_A13"	0	346	519	437
5	5	7	"spr0747"	"37Lip_E13"	0	347	652	550
5	6	7	"spxB"	"13Cyt_A1"	0	348	1368	1255
5	7	7	"clpP"	"66Cyt_E1"	0	349	1854	1725
5	8	7	"pavA"	"69Cyt_I1"	0	350	1309	1171
5	9	7	"eno"	"14Cyt_M1"	0	351	4720	4578
5	1	8	"spxB"	"13Cyt_A1"	0	352	146	93
5	2	8	"clpP"	"66Cyt_E1"	0	353	144	90
5	3	8	"pavA"	"69Cyt_I1"	0	354	118	61
5	4	8	"eno"	"14Cyt_M1"	0	355	640	581
5	5	8	"PppA"	"70Cyt_A5"	0	356	402	340
5	6	8	"ply"	"11Cyt_E5"	0	357	1182	1117
5	7	8	"lytA"	"12Cyt_I5"	0	358	2710	2644
5	8	8	"GADPH"	"68Cyt_M5"	0	359	652	581
5	9	8	"abc_sbp_2"	"30Lip_A9"	0	360	776	700
6	1	1	"psaA"	"6Lip_N5"	0	361	6824	6485
6	2	1	"ABC_SBP"	"57Lip_B9"	0	362	11237	10927
6	3	1	"ABC_SBP"	"52Lip_F9"	0	363	3762	3450
6	4	1	"piuA"	"18Lip_J9"	0	364	4791	4445
6	5	1	"amiA"	"3Lip_N9"	0	365	3181	2878
6	6	1	"msmE"	"78Lip_B13"	0	366	1965	1684
6	7	1	"MalX"	"22Lip_F13"	0	367	2587	2367
6	8	1	"Buffer"	"Normaliz_J13"	-50	368	179	-13
6	9	1	"Buffer"	"Normaliz_N13"	0	369	286	98
6	1	2	"msmE"	"78Lip_B13"	0	370	3019	2710
6	2	2	"MalX"	"22Lip_F13"	0	371	4038	3756
6	3	2	"prsA_ppmA"	"16Lip_B1"	0	372	2563	2281
6	4	2	"lmb"	"33Lip_F1"	0	373	3377	3096
6	5	2	"piaA"	"15Lip_J1"	0	374	4008	3737
6	6	2	"phtA"	"55Lip_N1"	0	375	8575	8189
6	7	2	"glnH"	"28Lip_B5"	0	376	2439	2077
6	8	2	"pstS"	"80Lip_F5"	0	377	1147	949
6	9	2	"aliB"	"1Lip_J5"	0	378	1200	1051
6	1	3	"phtA"	"55Lip_N1"	0	379	13960	13664
6	2	3	"glnH"	"28Lip_B5"	0	380	4207	3935
6	3	3	"pstS"	"80Lip_F5"	0	381	2450	2178
6	4	3	"aliB"	"1Lip_J5"	0	382	2430	2101
6	5	3	"psaA"	"6Lip_N5"	0	383	3396	3159
6	6	3	"ABC_SBP"	"57Lip_B9"	0	384	3792	3592
6	7	3	"ABC_SBP"	"52Lip_F9"	0	385	1392	1204
6	8	3	"piuA"	"18Lip_J9"	0	386	1840	1695
6	9	3	"amiA"	"3Lip_N9"	0	387	859	737
6	1	4	"ABC_SBP"	"57Lip_B9"	0	388	7989	7696
6	2	4	"ABC_SBP"	"52Lip_F9"	0	389	2654	2389
6	3	4	"piuA"	"18Lip_J9"	0	390	3388	3122
6	4	4	"amiA"	"3Lip_N9"	0	391	1791	1418
6	5	4	"msmE"	"78Lip_B13"	0	392	1070	832
6	6	4	"MalX"	"22Lip_F13"	0	393	1436	1266
6	7	4	"prsA_ppmA"	"16Lip_B1"	0	394	774	642
6	8	4	"lmb"	"33Lip_F1"	0	395	1155	1039
6	9	4	"piaA"	"15Lip_J1"	0	396	1558	1451
6	1	5	"MalX"	"22Lip_F13"	0	397	3339	3065
6	2	5	"prsA_ppmA"	"16Lip_B1"	0	398	1928	1685
6	3	5	"lmb"	"33Lip_F1"	0	399	2417	2181
6	4	5	"piaA"	"15Lip_J1"	0	400	2548	2323
6	5	5	"phtA"	"55Lip_N1"	0	401	4980	4803
6	6	5	"glnH"	"28Lip_B5"	0	402	1256	1119
6	7	5	"pstS"	"80Lip_F5"	0	403	535	419
6	8	5	"aliB"	"1Lip_J5"	0	404	555	454
6	9	5	"psaA"	"6Lip_N5"	0	405	840	751
6	1	6	"glnH"	"28Lip_B5"	0	406	3218	2998
6	2	6	"pstS"	"80Lip_F5"	0	407	1395	1198
6	3	6	"aliB"	"1Lip_J5"	0	408	1429	1250
6	4	6	"psaA"	"6Lip_N5"	0	409	1841	1667
6	5	6	"ABC_SBP"	"57Lip_B9"	0	410	1828	1671
6	6	6	"ABC_SBP"	"52Lip_F9"	0	411	539	431
6	7	6	"piuA"	"18Lip_J9"	0	412	554	462
6	8	6	"amiA"	"3Lip_N9"	0	413	328	248
6	9	6	"msmE"	"78Lip_B13"	0	414	188	117
6	1	7	"ABC_SBP"	"52Lip_F9"	0	415	1249	1110
6	2	7	"piuA"	"18Lip_J9"	0	416	1256	1123
6	3	7	"amiA"	"3Lip_N9"	0	417	663	539
6	4	7	"msmE"	"78Lip_B13"	0	418	400	278
6	5	7	"MalX"	"22Lip_F13"	0	419	406	288
6	6	7	"prsA_ppmA"	"16Lip_B1"	0	420	255	159
6	7	7	"lmb"	"33Lip_F1"	0	421	241	169
6	8	7	"piaA"	"15Lip_J1"	0	422	231	167
6	9	7	"phtA"	"55Lip_N1"	0	423	600	539
6	1	8	"prsA_ppmA"	"16Lip_B1"	0	424	275	202
6	2	8	"lmb"	"33Lip_F1"	0	425	433	359
6	3	8	"piaA"	"15Lip_J1"	0	426	368	290
6	4	8	"phtA"	"55Lip_N1"	0	427	678	605
6	5	8	"glnH"	"28Lip_B5"	0	428	220	152
6	6	8	"pstS"	"80Lip_F5"	0	429	112	45
6	7	8	"aliB"	"1Lip_J5"	0	430	113	52
6	8	8	"psaA"	"6Lip_N5"	0	431	126	71
6	9	8	"ABC_SBP"	"57Lip_B9"	0	432	255	201
7	1	1	"cbpF"	"74N_term_wCS_O5"	0	433	1072	897
7	2	1	"spr0693"	"34N_term_C9"	0	434	1103	969
7	3	1	"ezrA"	"75N_term_G9"	0	435	805	689
7	4	1	"pepXP"	"72N_term_K9"	0	436	1068	946
7	5	1	"phtD"	"44N_term_O9"	0	437	1497	1359
7	6	1	"phpA"	"27N_term_C13"	0	438	8884	8713
7	7	1	"srtA"	"64N_term_wCS_G13"	0	439	4255	4033
7	8	1	"Buffer"	"Normaliz_K13"	-50	440	295	17
7	9	1	"Buffer"	"Normaliz_O13"	-50	441	331	18
7	1	2	"phpA"	"27N_term_C13"	0	442	6165	6032
7	2	2	"srtA"	"64N_term_wCS_G13"	0	443	1195	1086
7	3	2	"adcA"	"23Lip_C1"	0	444	544	444
7	4	2	"sp_2093"	"76N_term_G1"	0	445	439	339
7	5	2	"comB"	"54N_term_K1"	0	446	641	518
7	6	2	"pspA"	"4N_term_O1"	0	447	1724	1564
7	7	2	"pbpX"	"41N_term_C5"	0	448	2672	2465
7	8	2	"pbpA"	"9N_term_G5"	0	449	1565	1318
7	9	2	"spr0334"	"42Cyt_TMH_K5"	0	450	3382	3103
7	1	3	"pspA"	"4N_term_O1"	0	451	831	716
7	2	3	"pbpX"	"41N_term_C5"	0	452	661	561
7	3	3	"pbpA"	"9N_term_G5"	0	453	273	178
7	4	3	"spr0334"	"42Cyt_TMH_K5"	0	454	462	364
7	5	3	"cbpF"	"74N_term_wCS_O5"	0	455	736	611
7	6	3	"spr0693"	"34N_term_C9"	0	456	1780	1623
7	7	3	"ezrA"	"75N_term_G9"	0	457	1799	1599
7	8	3	"pepXP"	"72N_term_K9"	0	458	3030	2801
7	9	3	"phtD"	"44N_term_O9"	0	459	4346	4076
7	1	4	"spr0693"	"34N_term_C9"	0	460	551	449
7	2	4	"ezrA"	"75N_term_G9"	0	461	384	293
7	3	4	"pepXP"	"72N_term_K9"	0	462	426	337
7	4	4	"phtD"	"44N_term_O9"	0	463	628	531
7	5	4	"phpA"	"27N_term_C13"	0	464	4510	4390
7	6	4	"srtA"	"64N_term_wCS_G13"	0	465	1797	1655
7	7	4	"adcA"	"23Lip_C1"	0	466	1333	1161
7	8	4	"sp_2093"	"76N_term_G1"	0	467	1225	1024
7	9	4	"comB"	"54N_term_K1"	0	468	1883	1639
7	1	5	"srtA"	"64N_term_wCS_G13"	0	469	523	434
7	2	5	"adcA"	"23Lip_C1"	0	470	238	152
7	3	5	"sp_2093"	"76N_term_G1"	0	471	171	88
7	4	5	"comB"	"54N_term_K1"	0	472	262	175
7	5	5	"pspA"	"4N_term_O1"	0	473	568	464
7	6	5	"pbpX"	"41N_term_C5"	0	474	968	848
7	7	5	"pbpA"	"9N_term_G5"	0	475	610	462
7	8	5	"spr0334"	"42Cyt_TMH_K5"	0	476	1263	1089
7	9	5	"cbpF"	"74N_term_wCS_O5"	0	477	1650	1434
7	1	6	"pbpX"	"41N_term_C5"	0	478	258	183
7	2	6	"pbpA"	"9N_term_G5"	0	479	130	54
7	3	6	"spr0334"	"42Cyt_TMH_K5"	0	480	157	84
7	4	6	"cbpF"	"74N_term_wCS_O5"	0	481	180	107
7	5	6	"spr0693"	"34N_term_C9"	0	482	354	269
7	6	6	"ezrA"	"75N_term_G9"	0	483	465	369
7	7	6	"pepXP"	"72N_term_K9"	0	484	952	836
7	8	6	"phtD"	"44N_term_O9"	0	485	1426	1289
7	9	6	"phpA"	"27N_term_C13"	0	486	7764	7594
7	1	7	"ezrA"	"75N_term_G9"	0	487	145	82
7	2	7	"pepXP"	"72N_term_K9"	0	488	154	87
7	3	7	"phtD"	"44N_term_O9"	0	489	160	95
7	4	7	"phpA"	"27N_term_C13"	0	490	676	610
7	5	7	"srtA"	"64N_term_wCS_G13"	0	491	306	235
7	6	7	"adcA"	"23Lip_C1"	0	492	257	176
7	7	7	"sp_2093"	"76N_term_G1"	0	493	292	196
7	8	7	"comB"	"54N_term_K1"	0	494	450	341
7	9	7	"pspA"	"4N_term_O1"	0	495	930	810
7	1	8	"adcA"	"23Lip_C1"	-50	496	91	35
7	2	8	"sp_2093"	"76N_term_G1"	0	497	87	30
7	3	8	"comB"	"54N_term_K1"	0	498	88	33
7	4	8	"pspA"	"4N_term_O1"	0	499	112	55
7	5	8	"pbpX"	"41N_term_C5"	0	500	146	87
7	6	8	"pbpA"	"9N_term_G5"	0	501	121	58
7	7	8	"spr0334"	"42Cyt_TMH_K5"	0	502	200	133
7	8	8	"cbpF"	"74N_term_wCS_O5"	0	503	222	150
7	9	8	"spr0693"	"34N_term_C9"	0	504	303	226
8	1	1	"pbp1b"	"47Cyt_TMH_P5"	0	505	6700	6396
8	2	1	"pcpA"	"62N_term_wCS_D9"	0	506	1160	870
8	3	1	"sphtra"	"8N_term_H9"	0	507	345	81
8	4	1	"cps4C"	"97Mult_L9"	0	508	1749	1505
8	5	1	"rrgB"	"95Mult_P9"	0	509	785	569
8	6	1	"TMP"	"96Mult_D13"	0	510	1177	988
8	7	1	"LambdaSa04"	"94Mult_H13"	0	511	213	60
8	8	1	"Buffer"	"Normaliz_L13"	-50	512	99	8
8	9	1	"Buffer"	"Normaliz_P13"	-50	513	64	0
8	1	2	"TMP"	"96Mult_D13"	0	514	1941	1676
8	2	2	"LambdaSa04"	"94Mult_H13"	0	515	285	77
8	3	2	"potD"	"65N_term_D1"	0	516	3840	3644
8	4	2	"pgdA"	"40N_term_H1"	0	517	3533	3357
8	5	2	"spr1370"	"38Cyt_TMH_L1"	0	518	3943	3777
8	6	2	"spr1418"	"82N_term_P1"	0	519	2838	2685
8	7	2	"stkP"	"67Cyt_TMH_D5"	0	520	1156	1033
8	8	2	"spr1584"	"83N_term_H5"	0	521	943	865
8	9	2	"pbp2A"	"53N_term_L5"	0	522	414	352
8	1	3	"spr1418"	"82N_term_P1"	0	523	4247	4027
8	2	3	"stkP"	"67Cyt_TMH_D5"	0	524	2170	1981
8	3	3	"spr1584"	"83N_term_H5"	0	525	3606	3428
8	4	3	"pbp2A"	"53N_term_L5"	0	526	2953	2791
8	5	3	"pbp1b"	"47Cyt_TMH_P5"	0	527	3084	2931
8	6	3	"pcpA"	"62N_term_wCS_D9"	0	528	428	291
8	7	3	"sphtra"	"8N_term_H9"	-50	529	140	32
8	8	3	"cps4C"	"97Mult_L9"	0	530	258	185
8	9	3	"rrgB"	"95Mult_P9"	0	531	105	44
8	1	4	"pcpA"	"62N_term_wCS_D9"	0	532	667	476
8	2	4	"sphtra"	"8N_term_H9"	0	533	204	47
8	3	4	"cps4C"	"97Mult_L9"	0	534	879	729
8	4	4	"rrgB"	"95Mult_P9"	0	535	454	311
8	5	4	"TMP"	"96Mult_D13"	0	536	634	489
8	6	4	"LambdaSa04"	"94Mult_H13"	-50	537	141	21
8	7	4	"potD"	"65N_term_D1"	0	538	933	846
8	8	4	"pgdA"	"40N_term_H1"	0	539	518	454
8	9	4	"spr1370"	"38Cyt_TMH_L1"	0	540	416	358
8	1	5	"LambdaSa04"	"94Mult_H13"	-50	541	1202	1029
8	2	5	"potD"	"65N_term_D1"	0	542	1765	1627
8	3	5	"pgdA"	"40N_term_H1"	0	543	1614	1501
8	4	5	"spr1370"	"38Cyt_TMH_L1"	0	544	1587	1483
8	5	5	"spr1418"	"82N_term_P1"	0	545	1422	1297
8	6	5	"stkP"	"67Cyt_TMH_D5"	0	546	594	487
8	7	5	"spr1584"	"83N_term_H5"	0	547	505	432
8	8	5	"pbp2A"	"53N_term_L5"	0	548	277	218
8	9	5	"pbp1b"	"47Cyt_TMH_P5"	0	549	333	277
8	1	6	"stkP"	"67Cyt_TMH_D5"	0	550	672	559
8	2	6	"spr1584"	"83N_term_H5"	0	551	941	853
8	3	6	"pbp2A"	"53N_term_L5"	0	552	631	555
8	4	6	"pbp1b"	"47Cyt_TMH_P5"	0	553	714	642
8	5	6	"pcpA"	"62N_term_wCS_D9"	-50	554	136	64
8	6	6	"sphtra"	"8N_term_H9"	-50	555	72	8
8	7	6	"cps4C"	"97Mult_L9"	-50	556	102	43
8	8	6	"rrgB"	"95Mult_P9"	0	557	80	24
8	9	6	"TMP"	"96Mult_D13"	0	558	98	43
8	1	7	"sphtra"	"8N_term_H9"	-50	559	76	8
8	2	7	"cps4C"	"97Mult_L9"	-50	560	109	48
8	3	7	"rrgB"	"95Mult_P9"	0	561	81	22
8	4	7	"TMP"	"96Mult_D13"	-50	562	94	36
8	5	7	"LambdaSa04"	"94Mult_H13"	-50	563	63	8
8	6	7	"potD"	"65N_term_D1"	0	564	191	136
8	7	7	"pgdA"	"40N_term_H1"	0	565	219	165
8	8	7	"spr1370"	"38Cyt_TMH_L1"	0	566	216	162
8	9	7	"spr1418"	"82N_term_P1"	0	567	158	105
8	1	8	"potD"	"65N_term_D1"	0	568	132	80
8	2	8	"pgdA"	"40N_term_H1"	0	569	147	95
8	3	8	"spr1370"	"38Cyt_TMH_L1"	0	570	149	96
8	4	8	"spr1418"	"82N_term_P1"	0	571	126	74
8	5	8	"stkP"	"67Cyt_TMH_D5"	0	572	98	46
8	6	8	"spr1584"	"83N_term_H5"	0	573	144	92
8	7	8	"pbp2A"	"53N_term_L5"	0	574	134	82
8	8	8	"pbp1b"	"47Cyt_TMH_P5"	0	575	149	97
8	9	8	"pcpA"	"62N_term_wCS_D9"	0	576	66	14
