# Supplementary material for: Data in support of proteomic analysis of pneumococcal pediatric clinical isolates to construct a protein array
Source: Data Brief. 2016 Feb 5;6:917–22. doi: 10.1016/j.dib.2016.01.057 (PMC4758182; doi:10.1016/j.dib.2016.01.057)
Supplement: Supplementary file 4 — Supplementary material [file mmc4.zip › Protein array raw data/IgG/P1_S9bis_IgG-Cy3.txt]

ATF	1.0
31	9    
"Type=GenePix Export 3"
"DateTime=2014/03/20 13:51:11"
"Settings=C:\Documents and Settings\Usuario\Escritorio\Datos Usuarios\Alfonso\Resultados ensayo\Marzo 2014\Escaneado_20-03-14\Suero 9 Bis\S9Bis_IgG-CY3.gps"
"GalFile=C:\Documents and Settings\Usuario\Escritorio\Datos Usuarios\Alfonso\Gals\Gal_Alfonso.2.gal"
"PixelSize=10"
"Wavelengths=n/a	532"
"ImageFiles=n/a	C:\Documents and Settings\Usuario\Escritorio\Datos Usuarios\Alfonso\Resultados ensayo\Marzo 2014\Escaneado_20-03-14\Suero 9 Bis\S9bis_IgG-Cy3.tif 0"
"NormalizationMethod=None"
"NormalizationFactors=n/a	1"
"JpegImage="
"StdDev=Type 1"
"RatioFormulations=W1/W2 (/532)"
"Barcode="
"BackgroundSubtraction=LocalFeature"
"ImageOrigin=0, 0"
"JpegOrigin=3360, 19360"
"Creator=GenePix Pro 4.1.1.4"
"Scanner=GenePix 4000B [92870]"
"FocusPosition=0"
"Temperature=28.37"
"LinesAveraged=1"
"Comment="
"PMTGain=n/a	400"
"ScanPower=n/a	100"
"LaserPower=n/a	2.97"
"LaserOnTime=n/a	42500"
"Filters=n/a	"
"ScanRegion=324,1923,1913,2573"
"Supplier=BioRobotics"
"ArrayerSoftwareName=TAS Application Suite (MicroGrid II)"
"ArrayerSoftwareVersion=2.2.2.5"
"Block"	"Column"	"Row"	"Name"	"ID"	"Flags"	"Index"	"F532 Median"	"F532 Median - B532"
1	1	1	"ABC_N/P"	"90Mult_M8"	0	1	690	550
1	2	1	"spr1221"	"99Mult_A12"	0	2	851	713
1	3	1	"spr1403"	"91Mult_E12"	0	3	950	820
1	4	1	"spr1496"	"92Mult_I12"	0	4	413	280
1	5	1	"ABC_NP"	"100Mult_M12"	0	5	2219	2076
1	6	1	"SP_0462"	"77CellW_A16"	0	6	1456	1274
1	7	1	"SP_0464"	"81CellW_E16"	0	7	957	683
1	8	1	"Buffer"	"Normaliz_I16"	-50	8	161	-1
1	9	1	"Buffer"	"Normaliz_M16"	0	9	360	216
1	1	2	"SP_0462"	"77CellW_A16"	0	10	1633	1481
1	2	2	"SP_0464"	"81CellW_E16"	0	11	745	611
1	3	2	"fstH"	"84Mult_A4"	0	12	2265	2143
1	4	2	"comA"	"85Mult_E4"	0	13	796	662
1	5	2	"zmpB"	"86Mult_I4"	0	14	430	301
1	6	2	"spr0601"	"98Mult_M4"	0	15	1274	1148
1	7	2	"celB"	"87Mult_A8"	0	16	567	432
1	8	2	"iga"	"88Mult_E8"	0	17	2413	2290
1	9	2	"glnP"	"89Mult_I8"	0	18	304	172
1	1	3	"spr0601"	"98Mult_M4"	0	19	909	760
1	2	3	"celB"	"87Mult_A8"	0	20	377	247
1	3	3	"iga"	"88Mult_E8"	0	21	1764	1632
1	4	3	"glnP"	"89Mult_I8"	0	22	341	189
1	5	3	"ABC_N/P"	"90Mult_M8"	0	23	394	268
1	6	3	"spr1221"	"99Mult_A12"	0	24	916	791
1	7	3	"spr1403"	"91Mult_E12"	0	25	928	727
1	8	3	"spr1496"	"92Mult_I12"	0	26	473	342
1	9	3	"ABC_NP"	"100Mult_M12"	0	27	2748	2621
1	1	4	"spr1221"	"99Mult_A12"	0	28	1018	853
1	2	4	"spr1403"	"91Mult_E12"	0	29	1123	984
1	3	4	"spr1496"	"92Mult_I12"	0	30	500	369
1	4	4	"ABC_NP"	"100Mult_M12"	0	31	1989	1729
1	5	4	"SP_0462"	"77CellW_A16"	0	32	1565	1055
1	6	4	"SP_0464"	"81CellW_E16"	0	33	873	465
1	7	4	"fstH"	"84Mult_A4"	0	34	2484	2174
1	8	4	"comA"	"85Mult_E4"	0	35	1085	941
1	9	4	"zmpB"	"86Mult_I4"	0	36	477	354
1	1	5	"SP_0464"	"81CellW_E16"	0	37	952	778
1	2	5	"fstH"	"84Mult_A4"	0	38	2637	2472
1	3	5	"comA"	"85Mult_E4"	0	39	910	773
1	4	5	"zmpB"	"86Mult_I4"	0	40	475	336
1	5	5	"spr0601"	"98Mult_M4"	0	41	1392	1240
1	6	5	"celB"	"87Mult_A8"	0	42	462	280
1	7	5	"iga"	"88Mult_E8"	0	43	2068	1923
1	8	5	"glnP"	"89Mult_I8"	-50	44	272	144
1	9	5	"ABC_N/P"	"90Mult_M8"	0	45	480	356
1	1	6	"celB"	"87Mult_A8"	0	46	411	240
1	2	6	"iga"	"88Mult_E8"	0	47	2061	1916
1	3	6	"glnP"	"89Mult_I8"	0	48	309	167
1	4	6	"ABC_N/P"	"90Mult_M8"	0	49	738	584
1	5	6	"spr1221"	"99Mult_A12"	0	50	1157	1018
1	6	6	"spr1403"	"91Mult_E12"	0	51	1218	1084
1	7	6	"spr1496"	"92Mult_I12"	0	52	547	412
1	8	6	"ABC_NP"	"100Mult_M12"	0	53	3070	2935
1	9	6	"SP_0462"	"77CellW_A16"	0	54	2363	2222
1	1	7	"spr1403"	"91Mult_E12"	0	55	1345	1161
1	2	7	"spr1496"	"92Mult_I12"	0	56	566	420
1	3	7	"ABC_NP"	"100Mult_M12"	0	57	3001	2853
1	4	7	"SP_0462"	"77CellW_A16"	-50	58	2157	1656
1	5	7	"SP_0464"	"81CellW_E16"	0	59	863	682
1	6	7	"fstH"	"84Mult_A4"	0	60	2874	2737
1	7	7	"comA"	"85Mult_E4"	0	61	1375	1238
1	8	7	"zmpB"	"86Mult_I4"	0	62	564	425
1	9	7	"spr0601"	"98Mult_M4"	0	63	1838	1681
1	1	8	"fstH"	"84Mult_A4"	0	64	2823	2632
1	2	8	"comA"	"85Mult_E4"	0	65	1411	1234
1	3	8	"zmpB"	"86Mult_I4"	0	66	586	417
1	4	8	"spr0601"	"98Mult_M4"	0	67	1301	1128
1	5	8	"celB"	"87Mult_A8"	0	68	447	283
1	6	8	"iga"	"88Mult_E8"	0	69	2449	2293
1	7	8	"glnP"	"89Mult_I8"	0	70	359	203
1	8	8	"ABC_N/P"	"90Mult_M8"	0	71	667	504
1	9	8	"spr1221"	"99Mult_A12"	0	72	1539	1359
2	1	1	"lytB"	"31CellW_N8"	0	73	1940	1793
2	2	1	"prtA"	"20CellW_B12"	0	74	6397	6266
2	3	1	"bgaA"	"43CellW_F12"	0	75	1506	1388
2	4	1	"nanA"	"46CellW_J12"	0	76	2117	2008
2	5	1	"spr1652/pfbA"	"25CellW_N12"	0	77	1452	1349
2	6	1	"nisP"	"39CellW_B16"	0	78	709	604
2	7	1	"spr1906"	"73CellW_F16"	0	79	445	353
2	8	1	"Buffer"	"Normaliz_J16"	0	80	412	341
2	9	1	"Buffer"	"Normaliz_N16"	0	81	143	79
2	1	2	"nisP"	"39CellW_B16"	0	82	1750	1618
2	2	2	"spr1906"	"73CellW_F16"	0	83	752	599
2	3	2	"psrP"	"71CellW_B4"	0	84	2323	1238
2	4	2	"pblB_nt"	"48CellW_F4"	0	85	1753	641
2	5	2	"pblB_ct"	"49CellW_J4"	0	86	959	846
2	6	2	"spr0075/pfbB"	"24CellW_N4"	0	87	1395	850
2	7	2	"pulA"	"19CellW_B8"	0	88	811	593
2	8	2	"hysA"	"51CellW_F8"	0	89	2214	2140
2	9	2	"spr0328"	"26CellW_J8"	0	90	776	706
2	1	3	"spr0075/pfbB"	"24CellW_N4"	0	91	3930	3808
2	2	3	"pulA"	"19CellW_B8"	0	92	1831	1689
2	3	3	"hysA"	"51CellW_F8"	0	93	2820	2612
2	4	3	"spr0328"	"26CellW_J8"	0	94	1904	889
2	5	3	"lytB"	"31CellW_N8"	0	95	1245	778
2	6	3	"prtA"	"20CellW_B12"	0	96	3057	2729
2	7	3	"bgaA"	"43CellW_F12"	0	97	827	722
2	8	3	"nanA"	"46CellW_J12"	0	98	1107	1026
2	9	3	"spr1652/pfbA"	"25CellW_N12"	0	99	827	741
2	1	4	"prtA"	"20CellW_B12"	0	100	4695	4570
2	2	4	"bgaA"	"43CellW_F12"	0	101	1576	947
2	3	4	"nanA"	"46CellW_J12"	0	102	1958	1848
2	4	4	"spr1652/pfbA"	"25CellW_N12"	0	103	1852	1617
2	5	4	"nisP"	"39CellW_B16"	0	104	1329	827
2	6	4	"spr1906"	"73CellW_F16"	-50	105	2624	2217
2	7	4	"psrP"	"71CellW_B4"	-50	106	2129	1205
2	8	4	"pblB_nt"	"48CellW_F4"	0	107	1040	935
2	9	4	"pblB_ct"	"49CellW_J4"	0	108	982	877
2	1	5	"spr1906"	"73CellW_F16"	0	109	1059	934
2	2	5	"psrP"	"71CellW_B4"	0	110	3149	2291
2	3	5	"pblB_nt"	"48CellW_F4"	0	111	890	605
2	4	5	"pblB_ct"	"49CellW_J4"	0	112	1600	597
2	5	5	"spr0075/pfbB"	"24CellW_N4"	0	113	2123	1054
2	6	5	"pulA"	"19CellW_B8"	0	114	1328	1204
2	7	5	"hysA"	"51CellW_F8"	0	115	2447	2324
2	8	5	"spr0328"	"26CellW_J8"	0	116	1664	1551
2	9	5	"lytB"	"31CellW_N8"	0	117	1084	959
2	1	6	"pulA"	"19CellW_B8"	0	118	1867	1743
2	2	6	"hysA"	"51CellW_F8"	0	119	3979	3832
2	3	6	"spr0328"	"26CellW_J8"	0	120	2473	2337
2	4	6	"lytB"	"31CellW_N8"	0	121	1209	1007
2	5	6	"prtA"	"20CellW_B12"	0	122	6398	5801
2	6	6	"bgaA"	"43CellW_F12"	0	123	1978	1805
2	7	6	"nanA"	"46CellW_J12"	0	124	2464	2348
2	8	6	"spr1652/pfbA"	"25CellW_N12"	0	125	1788	1668
2	9	6	"nisP"	"39CellW_B16"	0	126	1872	1722
2	1	7	"bgaA"	"43CellW_F12"	0	127	2010	1879
2	2	7	"nanA"	"46CellW_J12"	0	128	2925	2809
2	3	7	"spr1652/pfbA"	"25CellW_N12"	0	129	2034	1854
2	4	7	"nisP"	"39CellW_B16"	0	130	1770	1194
2	5	7	"spr1906"	"73CellW_F16"	-50	131	551	341
2	6	7	"psrP"	"71CellW_B4"	0	132	2402	1385
2	7	7	"pblB_nt"	"48CellW_F4"	-50	133	2003	588
2	8	7	"pblB_ct"	"49CellW_J4"	0	134	1636	1482
2	9	7	"spr0075/pfbB"	"24CellW_N4"	0	135	4863	4689
2	1	8	"psrP"	"71CellW_B4"	0	136	1795	1658
2	2	8	"pblB_nt"	"48CellW_F4"	0	137	623	489
2	3	8	"pblB_ct"	"49CellW_J4"	0	138	2099	1962
2	4	8	"spr0075/pfbB"	"24CellW_N4"	-50	139	2814	2659
2	5	8	"pulA"	"19CellW_B8"	0	140	1531	1375
2	6	8	"hysA"	"51CellW_F8"	0	141	4347	4177
2	7	8	"spr0328"	"26CellW_J8"	0	142	2993	2803
2	8	8	"lytB"	"31CellW_N8"	0	143	2589	2392
2	9	8	"prtA"	"20CellW_B12"	0	144	7195	6986
3	1	1	"nanB"	"58Secret_O8"	0	145	6657	6486
3	2	1	"spr1875"	"7Secret_C12"	0	146	4843	4689
3	3	1	"galU"	"21Secret_G12"	0	147	5464	5314
3	4	1	"cbpA"	"5Secret_K12"	0	148	5138	4988
3	5	1	"gsp_781"	"2Secret_O12"	0	149	15646	15483
3	6	1	"Control_1"	"C16"	0	150	3645	3473
3	7	1	"Control_2"	"G16"	0	151	1528	1360
3	8	1	"Buffer"	"Normaliz_K16"	0	152	3959	3800
3	9	1	"Buffer"	"Normaliz_O16"	0	153	2356	2184
3	1	2	"Control_1"	"C16"	0	154	2137	1949
3	2	2	"Control_2"	"G16"	0	155	1152	992
3	3	2	"bloodAB"	"59Secret_C4"	0	156	3936	3792
3	4	2	"strH"	"32Secret_G4"	0	157	2819	2678
3	5	2	"lysM"	"50Secret_K4"	0	158	4316	4170
3	6	2	"lytB"	"63Secret_O4"	0	159	3616	3463
3	7	2	"phtE"	"45Secret_C8"	0	160	8726	8579
3	8	2	"spr0931"	"36Secret_G8"	0	161	3946	3805
3	9	2	"lytC"	"56Secret_K8"	0	162	5206	5041
3	1	3	"lytB"	"63Secret_O4"	0	163	2942	2740
3	2	3	"phtE"	"45Secret_C8"	0	164	7407	7249
3	3	3	"spr0931"	"36Secret_G8"	0	165	4005	3860
3	4	3	"lytC"	"56Secret_K8"	0	166	6299	6155
3	5	3	"nanB"	"58Secret_O8"	0	167	7039	6895
3	6	3	"spr1875"	"7Secret_C12"	0	168	5628	5486
3	7	3	"galU"	"21Secret_G12"	0	169	6173	6026
3	8	3	"cbpA"	"5Secret_K12"	0	170	5320	5177
3	9	3	"gsp_781"	"2Secret_O12"	0	171	16524	16364
3	1	4	"spr1875"	"7Secret_C12"	0	172	5180	4970
3	2	4	"galU"	"21Secret_G12"	0	173	5166	5009
3	3	4	"cbpA"	"5Secret_K12"	0	174	4482	4328
3	4	4	"gsp_781"	"2Secret_O12"	0	175	12372	12224
3	5	4	"Control_1"	"C16"	0	176	1478	1333
3	6	4	"Control_2"	"G16"	0	177	2096	1947
3	7	4	"bloodAB"	"59Secret_C4"	0	178	4738	4567
3	8	4	"strH"	"32Secret_G4"	0	179	3258	3121
3	9	4	"lysM"	"50Secret_K4"	0	180	5251	5095
3	1	5	"Control_2"	"G16"	0	181	1899	1710
3	2	5	"bloodAB"	"59Secret_C4"	0	182	3454	3298
3	3	5	"strH"	"32Secret_G4"	0	183	2840	2693
3	4	5	"lysM"	"50Secret_K4"	0	184	4463	4317
3	5	5	"lytB"	"63Secret_O4"	0	185	2985	2837
3	6	5	"phtE"	"45Secret_C8"	0	186	8071	7919
3	7	5	"spr0931"	"36Secret_G8"	0	187	3780	3637
3	8	5	"lytC"	"56Secret_K8"	0	188	4312	4180
3	9	5	"nanB"	"58Secret_O8"	0	189	8118	7964
3	1	6	"phtE"	"45Secret_C8"	0	190	7650	7430
3	2	6	"spr0931"	"36Secret_G8"	0	191	3521	3372
3	3	6	"lytC"	"56Secret_K8"	0	192	3858	3714
3	4	6	"nanB"	"58Secret_O8"	0	193	7064	6917
3	5	6	"spr1875"	"7Secret_C12"	0	194	5321	5162
3	6	6	"galU"	"21Secret_G12"	0	195	6022	5873
3	7	6	"cbpA"	"5Secret_K12"	0	196	5903	5766
3	8	6	"gsp_781"	"2Secret_O12"	0	197	16987	16850
3	9	6	"Control_1"	"C16"	0	198	1793	1643
3	1	7	"galU"	"21Secret_G12"	0	199	5588	5362
3	2	7	"cbpA"	"5Secret_K12"	0	200	5166	5018
3	3	7	"gsp_781"	"2Secret_O12"	0	201	15533	15387
3	4	7	"Control_1"	"C16"	0	202	2187	2037
3	5	7	"Control_2"	"G16"	0	203	1779	1620
3	6	7	"bloodAB"	"59Secret_C4"	0	204	3891	3742
3	7	7	"strH"	"32Secret_G4"	0	205	3337	3197
3	8	7	"lysM"	"50Secret_K4"	0	206	4747	4614
3	9	7	"lytB"	"63Secret_O4"	0	207	3836	3688
3	1	8	"bloodAB"	"59Secret_C4"	0	208	4086	3860
3	2	8	"strH"	"32Secret_G4"	0	209	3125	2955
3	3	8	"lysM"	"50Secret_K4"	0	210	4994	4832
3	4	8	"lytB"	"63Secret_O4"	0	211	3200	3029
3	5	8	"phtE"	"45Secret_C8"	0	212	8491	8318
3	6	8	"spr0931"	"36Secret_G8"	0	213	4080	3917
3	7	8	"lytC"	"56Secret_K8"	0	214	4479	4324
3	8	8	"nanB"	"58Secret_O8"	0	215	7424	7276
3	9	8	"spr1875"	"7Secret_C12"	0	216	6470	6318
4	1	1	"Control_10"	"P8"	0	217	387	231
4	2	1	"Control_11"	"D12"	0	218	387	215
4	3	1	"Control_12"	"H12"	0	219	784	648
4	4	1	"Buffer"	"Normaliz_L12"	-50	220	145	13
4	5	1	"Buffer"	"Normaliz_P12"	-50	221	123	1
4	6	1	"Control+"	"Rango0.2_D16"	0	222	7072	6955
4	7	1	"Control+"	"Rango0.1_H16"	0	223	1095	980
4	8	1	"Buffer"	"Normaliz_L16"	-50	224	122	15
4	9	1	"Buffer"	"Normaliz_P16"	-50	225	121	7
4	1	2	"Control+"	"Rango0.2_D16"	0	226	11437	11252
4	2	2	"Control+"	"Rango0.1_H16"	0	227	1818	1662
4	3	2	"Control_3"	"D4"	0	228	5527	5398
4	4	2	"Control_4"	"H4"	-50	229	149	22
4	5	2	"Control_5"	"L4"	0	230	305	186
4	6	2	"Control_6"	"P4"	-50	231	116	-5
4	7	2	"Control_7"	"D8"	0	232	287	166
4	8	2	"Control_8"	"H8"	-50	233	125	-5
4	9	2	"Control_9"	"L8"	0	234	320	178
4	1	3	"Control_6"	"P4"	-50	235	177	23
4	2	3	"Control_7"	"D8"	0	236	454	295
4	3	3	"Control_8"	"H8"	-50	237	139	2
4	4	3	"Control_9"	"L8"	0	238	384	258
4	5	3	"Control_10"	"P8"	0	239	313	184
4	6	3	"Control_11"	"D12"	0	240	217	102
4	7	3	"Control_12"	"H12"	0	241	603	484
4	8	3	"Buffer"	"Normaliz_L12"	0	242	185	53
4	9	3	"Buffer"	"Normaliz_P12"	0	243	254	100
4	1	4	"Control_11"	"D12"	0	244	659	498
4	2	4	"Control_12"	"H12"	0	245	955	808
4	3	4	"Buffer"	"Normaliz_L12"	-50	246	176	43
4	4	4	"Buffer"	"Normaliz_P12"	-50	247	153	22
4	5	4	"Control+"	"Rango0.2_D16"	0	248	8397	8255
4	6	4	"Control+"	"Rango0.1_H16"	0	249	1355	1232
4	7	4	"Control_3"	"D4"	0	250	4607	4496
4	8	4	"Control_4"	"H4"	-50	251	124	-8
4	9	4	"Control_5"	"L4"	0	252	314	158
4	1	5	"Control+"	"Rango0.1_H16"	-50	253	1387	1251
4	2	5	"Control_3"	"D4"	0	254	8953	8822
4	3	5	"Control_4"	"H4"	-50	255	142	18
4	4	5	"Control_5"	"L4"	0	256	405	272
4	5	5	"Control_6"	"P4"	-50	257	137	11
4	6	5	"Control_7"	"D8"	0	258	396	270
4	7	5	"Control_8"	"H8"	-50	259	118	-4
4	8	5	"Control_9"	"L8"	0	260	395	260
4	9	5	"Control_10"	"P8"	0	261	348	187
4	1	6	"Control_7"	"D8"	0	262	371	240
4	2	6	"Control_8"	"H8"	-50	263	120	-4
4	3	6	"Control_9"	"L8"	0	264	400	283
4	4	6	"Control_10"	"P8"	-50	265	341	212
4	5	6	"Control_11"	"D12"	0	266	242	128
4	6	6	"Control_12"	"H12"	0	267	687	571
4	7	6	"Buffer"	"Normaliz_L12"	-50	268	135	12
4	8	6	"Buffer"	"Normaliz_P12"	-50	269	146	9
4	9	6	"Control+"	"Rango0.2_D16"	0	270	10012	9862
4	1	7	"Control_12"	"H12"	0	271	713	585
4	2	7	"Buffer"	"Normaliz_L12"	-50	272	131	8
4	3	7	"Buffer"	"Normaliz_P12"	-50	273	147	28
4	4	7	"Control+"	"Rango0.2_D16"	0	274	8083	7932
4	5	7	"Control+"	"Rango0.1_H16"	0	275	1548	1420
4	6	7	"Control_3"	"D4"	0	276	4642	4534
4	7	7	"Control_4"	"H4"	-50	277	115	1
4	8	7	"Control_5"	"L4"	0	278	315	185
4	9	7	"Control_6"	"P4"	-50	279	172	19
4	1	8	"Control_3"	"D4"	0	280	5889	5760
4	2	8	"Control_4"	"H4"	-50	281	126	8
4	3	8	"Control_5"	"L4"	0	282	372	263
4	4	8	"Control_6"	"P4"	-50	283	142	24
4	5	8	"Control_7"	"D8"	0	284	296	171
4	6	8	"Control_8"	"H8"	-50	285	106	-7
4	7	8	"Control_9"	"L8"	0	286	351	239
4	8	8	"Control_10"	"P8"	0	287	357	218
4	9	8	"Control_11"	"D12"	0	288	296	128
5	1	1	"GADPH"	"68Cyt_M7"	0	289	4607	4271
5	2	1	"abc_sbp_2"	"30Lip_A11"	0	290	5244	5051
5	3	1	"abc_sbp"	"29Lip_E11"	0	291	2837	2654
5	4	1	"spr0174"	"79Lip_I11"	0	292	1998	1804
5	5	1	"aliA"	"10Lip_M11"	0	293	2688	2522
5	6	1	"slrA"	"17Lip_A15"	0	294	4291	4123
5	7	1	"spr0747"	"37Lip_E15"	0	295	3977	3812
5	8	1	"Buffer"	"Normaliz_I15"	0	296	1280	1122
5	9	1	"Buffer"	"Normaliz_M15"	0	297	1062	893
5	1	2	"slrA"	"17Lip_A15"	0	298	3658	3435
5	2	2	"spr0747"	"37Lip_E15"	0	299	2292	2160
5	3	2	"spxB"	"13Cyt_A3"	0	300	4476	4312
5	4	2	"clpP"	"66Cyt_E3"	0	301	4046	3897
5	5	2	"pavA"	"69Cyt_I3"	0	302	3618	3483
5	6	2	"eno"	"14Cyt_M3"	0	303	7792	7662
5	7	2	"PppA"	"70Cyt_A7"	0	304	4743	4615
5	8	2	"ply"	"11Cyt_E7"	0	305	7964	7831
5	9	2	"lytA"	"12Cyt_I7"	0	306	11649	11504
5	1	3	"eno"	"14Cyt_M3"	0	307	6999	6826
5	2	3	"PppA"	"70Cyt_A7"	0	308	4567	4440
5	3	3	"ply"	"11Cyt_E7"	0	309	6919	6789
5	4	3	"lytA"	"12Cyt_I7"	0	310	10611	10476
5	5	3	"GADPH"	"68Cyt_M7"	0	311	3604	3474
5	6	3	"abc_sbp_2"	"30Lip_A11"	0	312	3304	3137
5	7	3	"abc_sbp"	"29Lip_E11"	0	313	2116	1978
5	8	3	"spr0174"	"79Lip_I11"	0	314	1112	987
5	9	3	"aliA"	"10Lip_M11"	0	315	2020	1857
5	1	4	"abc_sbp_2"	"30Lip_A11"	0	316	3337	3192
5	2	4	"abc_sbp"	"29Lip_E11"	0	317	2429	2261
5	3	4	"spr0174"	"79Lip_I11"	0	318	1204	1067
5	4	4	"aliA"	"10Lip_M11"	0	319	1848	1733
5	5	4	"slrA"	"17Lip_A15"	0	320	2642	2520
5	6	4	"spr0747"	"37Lip_E15"	0	321	2558	1581
5	7	4	"spxB"	"13Cyt_A3"	0	322	3943	1918
5	8	4	"clpP"	"66Cyt_E3"	0	323	2714	2543
5	9	4	"pavA"	"69Cyt_I3"	0	324	2628	2459
5	1	5	"spr0747"	"37Lip_E15"	0	325	1549	1428
5	2	5	"spxB"	"13Cyt_A3"	0	326	2826	2242
5	3	5	"clpP"	"66Cyt_E3"	0	327	2371	2245
5	4	5	"pavA"	"69Cyt_I3"	0	328	2151	2046
5	5	5	"eno"	"14Cyt_M3"	0	329	4973	4871
5	6	5	"PppA"	"70Cyt_A7"	0	330	2999	2878
5	7	5	"ply"	"11Cyt_E7"	0	331	3478	3345
5	8	5	"lytA"	"12Cyt_I7"	0	332	7889	7777
5	9	5	"GADPH"	"68Cyt_M7"	0	333	3163	3023
5	1	6	"PppA"	"70Cyt_A7"	0	334	3204	3113
5	2	6	"ply"	"11Cyt_E7"	0	335	4354	4259
5	3	6	"lytA"	"12Cyt_I7"	0	336	6562	6474
5	4	6	"GADPH"	"68Cyt_M7"	0	337	2017	1925
5	5	6	"abc_sbp_2"	"30Lip_A11"	0	338	2494	2401
5	6	6	"abc_sbp"	"29Lip_E11"	0	339	1444	1352
5	7	6	"spr0174"	"79Lip_I11"	0	340	787	687
5	8	6	"aliA"	"10Lip_M11"	0	341	1469	1369
5	9	6	"slrA"	"17Lip_A15"	0	342	2397	2248
5	1	7	"abc_sbp"	"29Lip_E11"	0	343	827	749
5	2	7	"spr0174"	"79Lip_I11"	0	344	574	490
5	3	7	"aliA"	"10Lip_M11"	0	345	1131	1052
5	4	7	"slrA"	"17Lip_A15"	0	346	1502	1413
5	5	7	"spr0747"	"37Lip_E15"	0	347	1430	1340
5	6	7	"spxB"	"13Cyt_A3"	0	348	2149	2052
5	7	7	"clpP"	"66Cyt_E3"	0	349	1840	1744
5	8	7	"pavA"	"69Cyt_I3"	0	350	1963	1869
5	9	7	"eno"	"14Cyt_M3"	0	351	4747	4615
5	1	8	"spxB"	"13Cyt_A3"	0	352	1294	1232
5	2	8	"clpP"	"66Cyt_E3"	0	353	1218	1152
5	3	8	"pavA"	"69Cyt_I3"	0	354	1115	1046
5	4	8	"eno"	"14Cyt_M3"	0	355	3063	2990
5	5	8	"PppA"	"70Cyt_A7"	0	356	2089	2014
5	6	8	"ply"	"11Cyt_E7"	0	357	3195	3118
5	7	8	"lytA"	"12Cyt_I7"	0	358	5824	5740
5	8	8	"GADPH"	"68Cyt_M7"	0	359	2085	1992
5	9	8	"abc_sbp_2"	"30Lip_A11"	0	360	2932	2811
6	1	1	"psaA"	"6Lip_N7"	0	361	4215	4088
6	2	1	"ABC_SBP"	"57Lip_B11"	0	362	6931	6796
6	3	1	"ABC_SBP"	"52Lip_F11"	0	363	1347	1216
6	4	1	"piuA"	"18Lip_J11"	0	364	3228	3094
6	5	1	"amiA"	"3Lip_N11"	0	365	2389	2251
6	6	1	"msmE"	"78Lip_B15"	0	366	4863	4705
6	7	1	"MalX"	"22Lip_F15"	0	367	4166	3998
6	8	1	"Buffer"	"Normaliz_J15"	0	368	2797	2660
6	9	1	"Buffer"	"Normaliz_N15"	0	369	4289	4145
6	1	2	"msmE"	"78Lip_B15"	0	370	2357	2273
6	2	2	"MalX"	"22Lip_F15"	-50	371	1956	1820
6	3	2	"prsA_ppmA"	"16Lip_B3"	-50	372	2268	2127
6	4	2	"lmb"	"33Lip_F3"	0	373	1924	1800
6	5	2	"piaA"	"15Lip_J3"	0	374	4048	3940
6	6	2	"phtA"	"55Lip_N3"	0	375	4444	4340
6	7	2	"glnH"	"28Lip_B7"	0	376	3571	3464
6	8	2	"pstS"	"80Lip_F7"	0	377	1545	1425
6	9	2	"aliB"	"1Lip_J7"	0	378	1646	1524
6	1	3	"phtA"	"55Lip_N3"	0	379	2512	2447
6	2	3	"glnH"	"28Lip_B7"	0	380	2015	1944
6	3	3	"pstS"	"80Lip_F7"	0	381	891	802
6	4	3	"aliB"	"1Lip_J7"	-50	382	1198	1079
6	5	3	"psaA"	"6Lip_N7"	0	383	2219	2095
6	6	3	"ABC_SBP"	"57Lip_B11"	0	384	3890	3793
6	7	3	"ABC_SBP"	"52Lip_F11"	0	385	2144	2040
6	8	3	"piuA"	"18Lip_J11"	0	386	2166	2055
6	9	3	"amiA"	"3Lip_N11"	0	387	1675	1565
6	1	4	"ABC_SBP"	"57Lip_B11"	0	388	1214	1150
6	2	4	"ABC_SBP"	"52Lip_F11"	0	389	558	444
6	3	4	"piuA"	"18Lip_J11"	0	390	910	835
6	4	4	"amiA"	"3Lip_N11"	0	391	943	856
6	5	4	"msmE"	"78Lip_B15"	0	392	1771	1666
6	6	4	"MalX"	"22Lip_F15"	0	393	1175	959
6	7	4	"prsA_ppmA"	"16Lip_B3"	0	394	1551	1369
6	8	4	"lmb"	"33Lip_F3"	0	395	1452	1346
6	9	4	"piaA"	"15Lip_J3"	0	396	3114	3014
6	1	5	"MalX"	"22Lip_F15"	0	397	669	608
6	2	5	"prsA_ppmA"	"16Lip_B3"	0	398	678	252
6	3	5	"lmb"	"33Lip_F3"	-50	399	486	422
6	4	5	"piaA"	"15Lip_J3"	0	400	1411	1341
6	5	5	"phtA"	"55Lip_N3"	0	401	2008	1929
6	6	5	"glnH"	"28Lip_B7"	0	402	1757	1674
6	7	5	"pstS"	"80Lip_F7"	0	403	829	739
6	8	5	"aliB"	"1Lip_J7"	0	404	997	906
6	9	5	"psaA"	"6Lip_N7"	0	405	1631	1539
6	1	6	"glnH"	"28Lip_B7"	0	406	777	724
6	2	6	"pstS"	"80Lip_F7"	0	407	237	180
6	3	6	"aliB"	"1Lip_J7"	0	408	338	279
6	4	6	"psaA"	"6Lip_N7"	0	409	553	479
6	5	6	"ABC_SBP"	"57Lip_B11"	0	410	1402	1327
6	6	6	"ABC_SBP"	"52Lip_F11"	0	411	809	738
6	7	6	"piuA"	"18Lip_J11"	0	412	801	730
6	8	6	"amiA"	"3Lip_N11"	0	413	718	640
6	9	6	"msmE"	"78Lip_B15"	0	414	1275	1196
6	1	7	"ABC_SBP"	"52Lip_F11"	-50	415	94	43
6	2	7	"piuA"	"18Lip_J11"	0	416	303	251
6	3	7	"amiA"	"3Lip_N11"	0	417	287	230
6	4	7	"msmE"	"78Lip_B15"	0	418	430	328
6	5	7	"MalX"	"22Lip_F15"	-50	419	335	232
6	6	7	"prsA_ppmA"	"16Lip_B3"	0	420	353	287
6	7	7	"lmb"	"33Lip_F3"	0	421	280	218
6	8	7	"piaA"	"15Lip_J3"	0	422	766	702
6	9	7	"phtA"	"55Lip_N3"	0	423	1109	1044
6	1	8	"prsA_ppmA"	"16Lip_B3"	0	424	382	332
6	2	8	"lmb"	"33Lip_F3"	-50	425	235	187
6	3	8	"piaA"	"15Lip_J3"	0	426	498	450
6	4	8	"phtA"	"55Lip_N3"	0	427	550	501
6	5	8	"glnH"	"28Lip_B7"	0	428	387	339
6	6	8	"pstS"	"80Lip_F7"	-50	429	127	78
6	7	8	"aliB"	"1Lip_J7"	0	430	155	102
6	8	8	"psaA"	"6Lip_N7"	0	431	246	191
6	9	8	"ABC_SBP"	"57Lip_B11"	0	432	542	484
7	1	1	"cbpF"	"74N_term_wCS_O7"	0	433	5612	5382
7	2	1	"spr0693"	"34N_term_C11"	0	434	5261	5073
7	3	1	"ezrA"	"75N_term_G11"	0	435	2501	2317
7	4	1	"pepXP"	"72N_term_K11"	0	436	4824	4633
7	5	1	"phtD"	"44N_term_O11"	0	437	4319	4120
7	6	1	"phpA"	"27N_term_C15"	0	438	7805	7594
7	7	1	"srtA"	"64N_term_wCS_G15"	0	439	5608	5400
7	8	1	"Buffer"	"Normaliz_K15"	0	440	590	406
7	9	1	"Buffer"	"Normaliz_O15"	0	441	2921	2745
7	1	2	"phpA"	"27N_term_C15"	0	442	8574	8325
7	2	2	"srtA"	"64N_term_wCS_G15"	0	443	4120	3118
7	3	2	"adcA"	"23Lip_C3"	-50	444	3401	2062
7	4	2	"sp_2093"	"76N_term_G3"	0	445	2270	874
7	5	2	"comB"	"54N_term_K3"	0	446	1960	1375
7	6	2	"pspA"	"4N_term_O3"	-50	447	7799	3710
7	7	2	"pbpX"	"41N_term_C7"	0	448	4019	706
7	8	2	"pbpA"	"9N_term_G7"	0	449	2201	2026
7	9	2	"spr0334"	"42Cyt_TMH_K7"	0	450	4228	4053
7	1	3	"pspA"	"4N_term_O3"	0	451	5086	4847
7	2	3	"pbpX"	"41N_term_C7"	0	452	3897	3684
7	3	3	"pbpA"	"9N_term_G7"	0	453	1556	1337
7	4	3	"spr0334"	"42Cyt_TMH_K7"	0	454	4110	2325
7	5	3	"cbpF"	"74N_term_wCS_O7"	-50	455	6823	2027
7	6	3	"spr0693"	"34N_term_C11"	-50	456	6455	2820
7	7	3	"ezrA"	"75N_term_G11"	0	457	2233	276
7	8	3	"pepXP"	"72N_term_K11"	0	458	3286	3098
7	9	3	"phtD"	"44N_term_O11"	0	459	3623	3433
7	1	4	"spr0693"	"34N_term_C11"	0	460	3418	3128
7	2	4	"ezrA"	"75N_term_G11"	-50	461	2336	-476
7	3	4	"pepXP"	"72N_term_K11"	0	462	3226	2830
7	4	4	"phtD"	"44N_term_O11"	0	463	3530	2481
7	5	4	"phpA"	"27N_term_C15"	-50	464	6396	2008
7	6	4	"srtA"	"64N_term_wCS_G15"	-50	465	2802	1420
7	7	4	"adcA"	"23Lip_C3"	0	466	2152	1040
7	8	4	"sp_2093"	"76N_term_G3"	0	467	1683	1233
7	9	4	"comB"	"54N_term_K3"	0	468	3490	3293
7	1	5	"srtA"	"64N_term_wCS_G15"	0	469	4775	4355
7	2	5	"adcA"	"23Lip_C3"	-50	470	4540	2104
7	3	5	"sp_2093"	"76N_term_G3"	-50	471	3125	1765
7	4	5	"comB"	"54N_term_K3"	0	472	2166	1987
7	5	5	"pspA"	"4N_term_O3"	0	473	2427	2276
7	6	5	"pbpX"	"41N_term_C7"	0	474	2253	2059
7	7	5	"pbpA"	"9N_term_G7"	0	475	1268	218
7	8	5	"spr0334"	"42Cyt_TMH_K7"	0	476	3559	2102
7	9	5	"cbpF"	"74N_term_wCS_O7"	0	477	2236	2027
7	1	6	"pbpX"	"41N_term_C7"	0	478	3719	3451
7	2	6	"pbpA"	"9N_term_G7"	0	479	1232	893
7	3	6	"spr0334"	"42Cyt_TMH_K7"	0	480	2600	2377
7	4	6	"cbpF"	"74N_term_wCS_O7"	0	481	3660	3002
7	5	6	"spr0693"	"34N_term_C11"	0	482	2998	1460
7	6	6	"ezrA"	"75N_term_G11"	0	483	1669	1519
7	7	6	"pepXP"	"72N_term_K11"	0	484	2892	2664
7	8	6	"phtD"	"44N_term_O11"	-50	485	3727	1614
7	9	6	"phpA"	"27N_term_C15"	-50	486	7834	7648
7	1	7	"ezrA"	"75N_term_G11"	0	487	1602	1370
7	2	7	"pepXP"	"72N_term_K11"	0	488	2477	2289
7	3	7	"phtD"	"44N_term_O11"	0	489	1657	1473
7	4	7	"phpA"	"27N_term_C15"	-50	490	3238	1519
7	5	7	"srtA"	"64N_term_wCS_G15"	-50	491	2402	759
7	6	7	"adcA"	"23Lip_C3"	0	492	1697	813
7	7	7	"sp_2093"	"76N_term_G3"	0	493	1273	1091
7	8	7	"comB"	"54N_term_K3"	0	494	2408	2181
7	9	7	"pspA"	"4N_term_O3"	0	495	3948	3777
7	1	8	"adcA"	"23Lip_C3"	0	496	1347	1209
7	2	8	"sp_2093"	"76N_term_G3"	0	497	776	668
7	3	8	"comB"	"54N_term_K3"	0	498	1453	1343
7	4	8	"pspA"	"4N_term_O3"	0	499	1868	1742
7	5	8	"pbpX"	"41N_term_C7"	0	500	2037	1893
7	6	8	"pbpA"	"9N_term_G7"	0	501	817	643
7	7	8	"spr0334"	"42Cyt_TMH_K7"	0	502	2848	2673
7	8	8	"cbpF"	"74N_term_wCS_O7"	0	503	2190	2011
7	9	8	"spr0693"	"34N_term_C11"	0	504	2913	2727
8	1	1	"pbp1b"	"47Cyt_TMH_P7"	0	505	5970	5807
8	2	1	"pcpA"	"62N_term_wCS_D11"	0	506	1719	1563
8	3	1	"sphtra"	"8N_term_H11"	-50	507	286	139
8	4	1	"cps4C"	"97Mult_L11"	0	508	1604	1453
8	5	1	"rrgB"	"95Mult_P11"	0	509	540	398
8	6	1	"TMP"	"96Mult_D15"	0	510	1300	1174
8	7	1	"LambdaSa04"	"94Mult_H15"	0	511	807	691
8	8	1	"Buffer"	"Normaliz_L15"	0	512	3581	3477
8	9	1	"Buffer"	"Normaliz_P15"	0	513	1648	1531
8	1	2	"TMP"	"96Mult_D15"	0	514	3219	3051
8	2	2	"LambdaSa04"	"94Mult_H15"	0	515	1574	1421
8	3	2	"potD"	"65N_term_D3"	0	516	5703	5557
8	4	2	"pgdA"	"40N_term_H3"	0	517	7277	7107
8	5	2	"spr1370"	"38Cyt_TMH_L3"	0	518	4620	4085
8	6	2	"spr1418"	"82N_term_P3"	0	519	3797	3181
8	7	2	"stkP"	"67Cyt_TMH_D7"	0	520	2009	1829
8	8	2	"spr1584"	"83N_term_H7"	0	521	2411	2316
8	9	2	"pbp2A"	"53N_term_L7"	0	522	2721	2627
8	1	3	"spr1418"	"82N_term_P3"	0	523	5893	5741
8	2	3	"stkP"	"67Cyt_TMH_D7"	0	524	3930	3787
8	3	3	"spr1584"	"83N_term_H7"	0	525	5257	5118
8	4	3	"pbp2A"	"53N_term_L7"	0	526	5020	4873
8	5	3	"pbp1b"	"47Cyt_TMH_P7"	0	527	3938	2639
8	6	3	"pcpA"	"62N_term_wCS_D11"	0	528	1429	-38
8	7	3	"sphtra"	"8N_term_H11"	-50	529	308	-275
8	8	3	"cps4C"	"97Mult_L11"	0	530	614	511
8	9	3	"rrgB"	"95Mult_P11"	-50	531	224	141
8	1	4	"pcpA"	"62N_term_wCS_D11"	0	532	1997	1877
8	2	4	"sphtra"	"8N_term_H11"	-50	533	452	294
8	3	4	"cps4C"	"97Mult_L11"	0	534	1687	1559
8	4	4	"rrgB"	"95Mult_P11"	0	535	460	329
8	5	4	"TMP"	"96Mult_D15"	0	536	2704	2566
8	6	4	"LambdaSa04"	"94Mult_H15"	-50	537	849	669
8	7	4	"potD"	"65N_term_D3"	0	538	3222	2814
8	8	4	"pgdA"	"40N_term_H3"	0	539	2182	2065
8	9	4	"spr1370"	"38Cyt_TMH_L3"	0	540	2150	2078
8	1	5	"LambdaSa04"	"94Mult_H15"	0	541	1006	916
8	2	5	"potD"	"65N_term_D3"	0	542	2350	2256
8	3	5	"pgdA"	"40N_term_H3"	0	543	4514	4412
8	4	5	"spr1370"	"38Cyt_TMH_L3"	0	544	4195	4093
8	5	5	"spr1418"	"82N_term_P3"	0	545	4334	4226
8	6	5	"stkP"	"67Cyt_TMH_D7"	0	546	2668	2547
8	7	5	"spr1584"	"83N_term_H7"	0	547	2164	2030
8	8	5	"pbp2A"	"53N_term_L7"	0	548	2545	2439
8	9	5	"pbp1b"	"47Cyt_TMH_P7"	0	549	1373	1307
8	1	6	"stkP"	"67Cyt_TMH_D7"	0	550	1125	1056
8	2	6	"spr1584"	"83N_term_H7"	0	551	1614	1543
8	3	6	"pbp2A"	"53N_term_L7"	0	552	1983	1908
8	4	6	"pbp1b"	"47Cyt_TMH_P7"	0	553	1912	1826
8	5	6	"pcpA"	"62N_term_wCS_D11"	0	554	407	297
8	6	6	"sphtra"	"8N_term_H11"	-50	555	329	211
8	7	6	"cps4C"	"97Mult_L11"	0	556	700	598
8	8	6	"rrgB"	"95Mult_P11"	0	557	213	126
8	9	6	"TMP"	"96Mult_D15"	0	558	652	591
8	1	7	"sphtra"	"8N_term_H11"	-50	559	85	20
8	2	7	"cps4C"	"97Mult_L11"	0	560	356	290
8	3	7	"rrgB"	"95Mult_P11"	-50	561	126	59
8	4	7	"TMP"	"96Mult_D15"	0	562	772	702
8	5	7	"LambdaSa04"	"94Mult_H15"	-50	563	255	181
8	6	7	"potD"	"65N_term_D3"	0	564	1547	1445
8	7	7	"pgdA"	"40N_term_H3"	0	565	1417	1332
8	8	7	"spr1370"	"38Cyt_TMH_L3"	0	566	1250	1176
8	9	7	"spr1418"	"82N_term_P3"	0	567	700	644
8	1	8	"potD"	"65N_term_D3"	0	568	1149	1083
8	2	8	"pgdA"	"40N_term_H3"	0	569	1077	1016
8	3	8	"spr1370"	"38Cyt_TMH_L3"	0	570	1197	1138
8	4	8	"spr1418"	"82N_term_P3"	0	571	1384	1327
8	5	8	"stkP"	"67Cyt_TMH_D7"	0	572	726	671
8	6	8	"spr1584"	"83N_term_H7"	0	573	919	864
8	7	8	"pbp2A"	"53N_term_L7"	0	574	845	793
8	8	8	"pbp1b"	"47Cyt_TMH_P7"	0	575	693	643
8	9	8	"pcpA"	"62N_term_wCS_D11"	-50	576	154	104
