# Supplementary material for: Data in support of proteomic analysis of pneumococcal pediatric clinical isolates to construct a protein array
Source: Data Brief. 2016 Feb 5;6:917–22. doi: 10.1016/j.dib.2016.01.057 (PMC4758182; doi:10.1016/j.dib.2016.01.057)
Supplement: Supplementary file 4 — Supplementary material [file mmc4.zip › Protein array raw data/IgG/P2_S11_IgG-Cy-3.txt]

ATF	1.0
31	9    
"Type=GenePix Export 3"
"DateTime=2013/12/17 13:24:38"
"Settings=C:\Documents and Settings\Usuario\Escritorio\Datos Usuarios\Alfonso\Escaneado _17-12-13\Suero 11\S11_IgG-Cy-3.gps"
"GalFile=C:\Documents and Settings\Usuario\Escritorio\Datos Usuarios\Alfonso\Gals\Gal_Alfonso.2.gal"
"PixelSize=5"
"Wavelengths=n/a	532"
"ImageFiles=n/a	C:\Documents and Settings\Usuario\Escritorio\Datos Usuarios\Alfonso\Escaneado _17-12-13\Suero 11\S11_IgG-Cy-3.tif 1"
"NormalizationMethod=None"
"NormalizationFactors=n/a	1"
"JpegImage="
"StdDev=Type 1"
"RatioFormulations=W1/W2 (/532)"
"Barcode="
"BackgroundSubtraction=LocalFeature"
"ImageOrigin=0, 0"
"JpegOrigin=3335, 2135"
"Creator=GenePix Pro 4.1.1.4"
"Scanner=GenePix 4000B [92870]"
"FocusPosition=0"
"Temperature=25.62"
"LinesAveraged=1"
"Comment="
"PMTGain=n/a	400"
"ScanPower=n/a	100"
"LaserPower=n/a	3.49"
"LaserOnTime=n/a	41843"
"Filters=n/a	"
"ScanRegion=584,344,3896,1784"
"Supplier=BioRobotics"
"ArrayerSoftwareName=TAS Application Suite (MicroGrid II)"
"ArrayerSoftwareVersion=2.2.2.5"
"Block"	"Column"	"Row"	"Name"	"ID"	"Flags"	"Index"	"F532 Median"	"F532 Median - B532"
1	1	1	"ABC_N/P"	"90Mult_M8"	0	1	757	625
1	2	1	"spr1221"	"99Mult_A12"	0	2	1238	1089
1	3	1	"spr1403"	"91Mult_E12"	0	3	1404	1238
1	4	1	"spr1496"	"92Mult_I12"	0	4	908	727
1	5	1	"ABC_NP"	"100Mult_M12"	0	5	2617	2435
1	6	1	"SP_0462"	"77CellW_A16"	0	6	2248	2067
1	7	1	"SP_0464"	"81CellW_E16"	0	7	1713	1528
1	8	1	"Buffer"	"Normaliz_I16"	-50	8	201	8
1	9	1	"Buffer"	"Normaliz_M16"	-50	9	192	13
1	1	2	"SP_0462"	"77CellW_A16"	0	10	1981	1835
1	2	2	"SP_0464"	"81CellW_E16"	0	11	1391	1223
1	3	2	"fstH"	"84Mult_A4"	0	12	2404	2218
1	4	2	"comA"	"85Mult_E4"	0	13	1000	803
1	5	2	"zmpB"	"86Mult_I4"	0	14	1103	906
1	6	2	"spr0601"	"98Mult_M4"	0	15	1280	1088
1	7	2	"celB"	"87Mult_A8"	0	16	696	510
1	8	2	"iga"	"88Mult_E8"	0	17	1951	1764
1	9	2	"glnP"	"89Mult_I8"	0	18	488	305
1	1	3	"spr0601"	"98Mult_M4"	0	19	1577	1409
1	2	3	"celB"	"87Mult_A8"	0	20	735	547
1	3	3	"iga"	"88Mult_E8"	0	21	2042	1848
1	4	3	"glnP"	"89Mult_I8"	0	22	483	281
1	5	3	"ABC_N/P"	"90Mult_M8"	0	23	875	668
1	6	3	"spr1221"	"99Mult_A12"	0	24	1360	1165
1	7	3	"spr1403"	"91Mult_E12"	0	25	1324	1138
1	8	3	"spr1496"	"92Mult_I12"	0	26	867	682
1	9	3	"ABC_NP"	"100Mult_M12"	0	27	2756	2575
1	1	4	"spr1221"	"99Mult_A12"	0	28	1635	1448
1	2	4	"spr1403"	"91Mult_E12"	0	29	1768	1563
1	3	4	"spr1496"	"92Mult_I12"	0	30	1039	837
1	4	4	"ABC_NP"	"100Mult_M12"	0	31	2728	2528
1	5	4	"SP_0462"	"77CellW_A16"	0	32	1995	1794
1	6	4	"SP_0464"	"81CellW_E16"	0	33	1231	1041
1	7	4	"fstH"	"84Mult_A4"	0	34	2205	2026
1	8	4	"comA"	"85Mult_E4"	0	35	891	712
1	9	4	"zmpB"	"86Mult_I4"	0	36	928	746
1	1	5	"SP_0464"	"81CellW_E16"	0	37	1848	1651
1	2	5	"fstH"	"84Mult_A4"	0	38	2657	2456
1	3	5	"comA"	"85Mult_E4"	0	39	1061	866
1	4	5	"zmpB"	"86Mult_I4"	0	40	798	614
1	5	5	"spr0601"	"98Mult_M4"	0	41	1375	1191
1	6	5	"celB"	"87Mult_A8"	0	42	773	590
1	7	5	"iga"	"88Mult_E8"	0	43	1255	1076
1	8	5	"glnP"	"89Mult_I8"	0	44	403	223
1	9	5	"ABC_N/P"	"90Mult_M8"	0	45	835	653
1	1	6	"celB"	"87Mult_A8"	0	46	905	702
1	2	6	"iga"	"88Mult_E8"	0	47	2045	1859
1	3	6	"glnP"	"89Mult_I8"	0	48	415	235
1	4	6	"ABC_N/P"	"90Mult_M8"	0	49	747	571
1	5	6	"spr1221"	"99Mult_A12"	0	50	1222	1045
1	6	6	"spr1403"	"91Mult_E12"	0	51	1318	1140
1	7	6	"spr1496"	"92Mult_I12"	0	52	823	641
1	8	6	"ABC_NP"	"100Mult_M12"	0	53	2468	2284
1	9	6	"SP_0462"	"77CellW_A16"	0	54	2108	1924
1	1	7	"spr1403"	"91Mult_E12"	0	55	1811	1616
1	2	7	"spr1496"	"92Mult_I12"	0	56	910	731
1	3	7	"ABC_NP"	"100Mult_M12"	0	57	2570	2392
1	4	7	"SP_0462"	"77CellW_A16"	0	58	1907	1729
1	5	7	"SP_0464"	"81CellW_E16"	0	59	1233	1056
1	6	7	"fstH"	"84Mult_A4"	0	60	2268	2089
1	7	7	"comA"	"85Mult_E4"	0	61	952	765
1	8	7	"zmpB"	"86Mult_I4"	0	62	952	763
1	9	7	"spr0601"	"98Mult_M4"	0	63	1316	1123
1	1	8	"fstH"	"84Mult_A4"	0	64	3125	2937
1	2	8	"comA"	"85Mult_E4"	0	65	1138	960
1	3	8	"zmpB"	"86Mult_I4"	0	66	1023	839
1	4	8	"spr0601"	"98Mult_M4"	0	67	1225	1041
1	5	8	"celB"	"87Mult_A8"	0	68	749	570
1	6	8	"iga"	"88Mult_E8"	0	69	2124	1941
1	7	8	"glnP"	"89Mult_I8"	0	70	472	284
1	8	8	"ABC_N/P"	"90Mult_M8"	0	71	965	775
1	9	8	"spr1221"	"99Mult_A12"	0	72	1671	1476
2	1	1	"lytB"	"31CellW_N8"	0	73	2762	2588
2	2	1	"prtA"	"20CellW_B12"	0	74	4917	4744
2	3	1	"bgaA"	"43CellW_F12"	0	75	4390	4219
2	4	1	"nanA"	"46CellW_J12"	0	76	3620	3447
2	5	1	"spr1652/pfbA"	"25CellW_N12"	0	77	3207	3019
2	6	1	"nisP"	"39CellW_B16"	0	78	3930	3724
2	7	1	"spr1906"	"73CellW_F16"	0	79	2545	2343
2	8	1	"Buffer"	"Normaliz_J16"	-50	80	199	3
2	9	1	"Buffer"	"Normaliz_N16"	-50	81	183	8
2	1	2	"nisP"	"39CellW_B16"	0	82	3460	3268
2	2	2	"spr1906"	"73CellW_F16"	0	83	1735	1541
2	3	2	"psrP"	"71CellW_B4"	0	84	1407	1212
2	4	2	"pblB_nt"	"48CellW_F4"	0	85	1214	1020
2	5	2	"pblB_ct"	"49CellW_J4"	0	86	2905	2710
2	6	2	"spr0075/pfbB"	"24CellW_N4"	0	87	5158	4954
2	7	2	"pulA"	"19CellW_B8"	0	88	3163	2950
2	8	2	"hysA"	"51CellW_F8"	0	89	7454	7243
2	9	2	"spr0328"	"26CellW_J8"	0	90	4912	4724
2	1	3	"spr0075/pfbB"	"24CellW_N4"	0	91	5442	5247
2	2	3	"pulA"	"19CellW_B8"	0	92	2460	2263
2	3	3	"hysA"	"51CellW_F8"	0	93	6731	6533
2	4	3	"spr0328"	"26CellW_J8"	0	94	5195	4994
2	5	3	"lytB"	"31CellW_N8"	0	95	2198	1995
2	6	3	"prtA"	"20CellW_B12"	0	96	3748	3540
2	7	3	"bgaA"	"43CellW_F12"	0	97	4423	4206
2	8	3	"nanA"	"46CellW_J12"	0	98	4980	4757
2	9	3	"spr1652/pfbA"	"25CellW_N12"	0	99	3554	3341
2	1	4	"prtA"	"20CellW_B12"	0	100	5019	4825
2	2	4	"bgaA"	"43CellW_F12"	0	101	4458	4256
2	3	4	"nanA"	"46CellW_J12"	0	102	3757	3555
2	4	4	"spr1652/pfbA"	"25CellW_N12"	0	103	2854	2654
2	5	4	"nisP"	"39CellW_B16"	0	104	2950	2752
2	6	4	"spr1906"	"73CellW_F16"	0	105	2156	1946
2	7	4	"psrP"	"71CellW_B4"	0	106	1546	1329
2	8	4	"pblB_nt"	"48CellW_F4"	0	107	1501	1277
2	9	4	"pblB_ct"	"49CellW_J4"	0	108	3957	3713
2	1	5	"spr1906"	"73CellW_F16"	0	109	1837	1638
2	2	5	"psrP"	"71CellW_B4"	0	110	1378	1173
2	3	5	"pblB_nt"	"48CellW_F4"	0	111	1181	977
2	4	5	"pblB_ct"	"49CellW_J4"	0	112	2931	2730
2	5	5	"spr0075/pfbB"	"24CellW_N4"	0	113	4779	4579
2	6	5	"pulA"	"19CellW_B8"	0	114	2509	2301
2	7	5	"hysA"	"51CellW_F8"	0	115	6131	5921
2	8	5	"spr0328"	"26CellW_J8"	0	116	5033	4829
2	9	5	"lytB"	"31CellW_N8"	0	117	2948	2699
2	1	6	"pulA"	"19CellW_B8"	0	118	2894	2692
2	2	6	"hysA"	"51CellW_F8"	0	119	6982	6780
2	3	6	"spr0328"	"26CellW_J8"	0	120	5221	5019
2	4	6	"lytB"	"31CellW_N8"	0	121	2282	2076
2	5	6	"prtA"	"20CellW_B12"	0	122	4388	4181
2	6	6	"bgaA"	"43CellW_F12"	0	123	4338	4124
2	7	6	"nanA"	"46CellW_J12"	0	124	3864	3658
2	8	6	"spr1652/pfbA"	"25CellW_N12"	0	125	3005	2818
2	9	6	"nisP"	"39CellW_B16"	0	126	3749	3518
2	1	7	"bgaA"	"43CellW_F12"	0	127	4603	4396
2	2	7	"nanA"	"46CellW_J12"	0	128	3673	3473
2	3	7	"spr1652/pfbA"	"25CellW_N12"	0	129	2990	2786
2	4	7	"nisP"	"39CellW_B16"	0	130	3006	2796
2	5	7	"spr1906"	"73CellW_F16"	0	131	1802	1589
2	6	7	"psrP"	"71CellW_B4"	0	132	1557	1340
2	7	7	"pblB_nt"	"48CellW_F4"	0	133	1227	1021
2	8	7	"pblB_ct"	"49CellW_J4"	0	134	2893	2703
2	9	7	"spr0075/pfbB"	"24CellW_N4"	0	135	5249	5017
2	1	8	"psrP"	"71CellW_B4"	0	136	1739	1508
2	2	8	"pblB_nt"	"48CellW_F4"	0	137	1342	1120
2	3	8	"pblB_ct"	"49CellW_J4"	0	138	3276	3056
2	4	8	"spr0075/pfbB"	"24CellW_N4"	0	139	5240	5026
2	5	8	"pulA"	"19CellW_B8"	0	140	3001	2797
2	6	8	"hysA"	"51CellW_F8"	0	141	6007	5800
2	7	8	"spr0328"	"26CellW_J8"	0	142	5132	4924
2	8	8	"lytB"	"31CellW_N8"	0	143	2595	2378
2	9	8	"prtA"	"20CellW_B12"	0	144	5059	4810
3	1	1	"nanB"	"58Secret_O8"	0	145	8524	8264
3	2	1	"spr1875"	"7Secret_C12"	0	146	6450	6206
3	3	1	"galU"	"21Secret_G12"	0	147	6031	5796
3	4	1	"cbpA"	"5Secret_K12"	0	148	30624	30379
3	5	1	"gsp_781"	"2Secret_O12"	0	149	11961	11761
3	6	1	"Control_1"	"C16"	0	150	3985	3781
3	7	1	"Control_2"	"G16"	-50	151	198	9
3	8	1	"Buffer"	"Normaliz_K16"	-50	152	185	0
3	9	1	"Buffer"	"Normaliz_O16"	-50	153	197	-3
3	1	2	"Control_1"	"C16"	0	154	3578	3309
3	2	2	"Control_2"	"G16"	-50	155	245	-12
3	3	2	"bloodAB"	"59Secret_C4"	0	156	4121	3908
3	4	2	"strH"	"32Secret_G4"	0	157	2436	2228
3	5	2	"lysM"	"50Secret_K4"	0	158	3808	3612
3	6	2	"lytB"	"63Secret_O4"	0	159	3287	3090
3	7	2	"phtE"	"45Secret_C8"	0	160	29720	29534
3	8	2	"spr0931"	"36Secret_G8"	-50	161	433	245
3	9	2	"lytC"	"56Secret_K8"	0	162	5837	5652
3	1	3	"lytB"	"63Secret_O4"	0	163	3929	3663
3	2	3	"phtE"	"45Secret_C8"	0	164	25199	24982
3	3	3	"spr0931"	"36Secret_G8"	-50	165	995	801
3	4	3	"lytC"	"56Secret_K8"	0	166	5175	4978
3	5	3	"nanB"	"58Secret_O8"	0	167	7385	7192
3	6	3	"spr1875"	"7Secret_C12"	0	168	5879	5694
3	7	3	"galU"	"21Secret_G12"	0	169	5226	5037
3	8	3	"cbpA"	"5Secret_K12"	0	170	33739	33539
3	9	3	"gsp_781"	"2Secret_O12"	0	171	12409	12221
3	1	4	"spr1875"	"7Secret_C12"	0	172	6316	6072
3	2	4	"galU"	"21Secret_G12"	0	173	5411	5216
3	3	4	"cbpA"	"5Secret_K12"	0	174	30953	30760
3	4	4	"gsp_781"	"2Secret_O12"	0	175	10691	10502
3	5	4	"Control_1"	"C16"	0	176	3434	3224
3	6	4	"Control_2"	"G16"	-50	177	216	27
3	7	4	"bloodAB"	"59Secret_C4"	0	178	4261	4075
3	8	4	"strH"	"32Secret_G4"	0	179	2652	2459
3	9	4	"lysM"	"50Secret_K4"	0	180	4218	4030
3	1	5	"Control_2"	"G16"	-50	181	238	7
3	2	5	"bloodAB"	"59Secret_C4"	0	182	3971	3773
3	3	5	"strH"	"32Secret_G4"	0	183	2558	2361
3	4	5	"lysM"	"50Secret_K4"	0	184	3758	3574
3	5	5	"lytB"	"63Secret_O4"	0	185	3162	2973
3	6	5	"phtE"	"45Secret_C8"	0	186	28507	28327
3	7	5	"spr0931"	"36Secret_G8"	-50	187	553	370
3	8	5	"lytC"	"56Secret_K8"	0	188	5955	5775
3	9	5	"nanB"	"58Secret_O8"	0	189	8128	7949
3	1	6	"phtE"	"45Secret_C8"	0	190	27289	27068
3	2	6	"spr0931"	"36Secret_G8"	0	191	3914	3721
3	3	6	"lytC"	"56Secret_K8"	0	192	5420	5233
3	4	6	"nanB"	"58Secret_O8"	0	193	7511	7333
3	5	6	"spr1875"	"7Secret_C12"	0	194	5692	5514
3	6	6	"galU"	"21Secret_G12"	0	195	5331	5152
3	7	6	"cbpA"	"5Secret_K12"	0	196	33161	32978
3	8	6	"gsp_781"	"2Secret_O12"	0	197	11823	11647
3	9	6	"Control_1"	"C16"	0	198	3840	3659
3	1	7	"galU"	"21Secret_G12"	0	199	5461	5246
3	2	7	"cbpA"	"5Secret_K12"	0	200	31838	31646
3	3	7	"gsp_781"	"2Secret_O12"	0	201	11665	11481
3	4	7	"Control_1"	"C16"	0	202	3583	3395
3	5	7	"Control_2"	"G16"	0	203	354	170
3	6	7	"bloodAB"	"59Secret_C4"	0	204	4409	4227
3	7	7	"strH"	"32Secret_G4"	0	205	2579	2395
3	8	7	"lysM"	"50Secret_K4"	0	206	4111	3938
3	9	7	"lytB"	"63Secret_O4"	0	207	3702	3522
3	1	8	"bloodAB"	"59Secret_C4"	0	208	5058	4838
3	2	8	"strH"	"32Secret_G4"	0	209	2942	2747
3	3	8	"lysM"	"50Secret_K4"	0	210	4451	4267
3	4	8	"lytB"	"63Secret_O4"	0	211	3204	3024
3	5	8	"phtE"	"45Secret_C8"	0	212	30084	29908
3	6	8	"spr0931"	"36Secret_G8"	0	213	4371	4194
3	7	8	"lytC"	"56Secret_K8"	0	214	5797	5619
3	8	8	"nanB"	"58Secret_O8"	0	215	7944	7770
3	9	8	"spr1875"	"7Secret_C12"	0	216	7145	6959
4	1	1	"Control_10"	"P8"	-50	217	294	42
4	2	1	"Control_11"	"D12"	0	218	471	211
4	3	1	"Control_12"	"H12"	0	219	1280	1009
4	4	1	"Buffer"	"Normaliz_L12"	-50	220	312	24
4	5	1	"Buffer"	"Normaliz_P12"	-50	221	270	-16
4	6	1	"Control+"	"Rango0.2_D16"	0	222	8063	7777
4	7	1	"Control+"	"Rango0.1_H16"	0	223	327	52
4	8	1	"Buffer"	"Normaliz_L16"	-50	224	271	10
4	9	1	"Buffer"	"Normaliz_P16"	-50	225	243	14
4	1	2	"Control+"	"Rango0.2_D16"	0	226	7578	7328
4	2	2	"Control+"	"Rango0.1_H16"	0	227	365	116
4	3	2	"Control_3"	"D4"	-50	228	271	4
4	4	2	"Control_4"	"H4"	-50	229	304	25
4	5	2	"Control_5"	"L4"	-50	230	277	8
4	6	2	"Control_6"	"P4"	-50	231	274	-11
4	7	2	"Control_7"	"D8"	0	232	512	221
4	8	2	"Control_8"	"H8"	-50	233	295	10
4	9	2	"Control_9"	"L8"	-50	234	279	25
4	1	3	"Control_6"	"P4"	-50	235	222	-18
4	2	3	"Control_7"	"D8"	0	236	455	206
4	3	3	"Control_8"	"H8"	-50	237	265	1
4	4	3	"Control_9"	"L8"	-50	238	300	30
4	5	3	"Control_10"	"P8"	0	239	490	223
4	6	3	"Control_11"	"D12"	0	240	3434	3148
4	7	3	"Control_12"	"H12"	0	241	1261	951
4	8	3	"Buffer"	"Normaliz_L12"	-50	242	323	27
4	9	3	"Buffer"	"Normaliz_P12"	-50	243	301	14
4	1	4	"Control_11"	"D12"	-50	244	1084	843
4	2	4	"Control_12"	"H12"	-50	245	1916	1650
4	3	4	"Buffer"	"Normaliz_L12"	-50	246	248	-1
4	4	4	"Buffer"	"Normaliz_P12"	-50	247	250	1
4	5	4	"Control+"	"Rango0.2_D16"	0	248	6482	6229
4	6	4	"Control+"	"Rango0.1_H16"	-50	249	355	92
4	7	4	"Control_3"	"D4"	-50	250	264	-23
4	8	4	"Control_4"	"H4"	-50	251	303	15
4	9	4	"Control_5"	"L4"	-50	252	322	22
4	1	5	"Control+"	"Rango0.1_H16"	-50	253	347	121
4	2	5	"Control_3"	"D4"	-50	254	231	-20
4	3	5	"Control_4"	"H4"	-50	255	246	4
4	4	5	"Control_5"	"L4"	-50	256	269	32
4	5	5	"Control_6"	"P4"	-50	257	234	-1
4	6	5	"Control_7"	"D8"	0	258	392	146
4	7	5	"Control_8"	"H8"	-50	259	257	4
4	8	5	"Control_9"	"L8"	-50	260	288	26
4	9	5	"Control_10"	"P8"	-50	261	342	46
4	1	6	"Control_7"	"D8"	-50	262	242	39
4	2	6	"Control_8"	"H8"	-50	263	238	5
4	3	6	"Control_9"	"L8"	0	264	818	576
4	4	6	"Control_10"	"P8"	-50	265	297	53
4	5	6	"Control_11"	"D12"	0	266	2975	2733
4	6	6	"Control_12"	"H12"	0	267	1029	789
4	7	6	"Buffer"	"Normaliz_L12"	-50	268	252	8
4	8	6	"Buffer"	"Normaliz_P12"	0	269	303	55
4	9	6	"Control+"	"Rango0.2_D16"	0	270	6335	6056
4	1	7	"Control_12"	"H12"	0	271	848	644
4	2	7	"Buffer"	"Normaliz_L12"	-50	272	243	23
4	3	7	"Buffer"	"Normaliz_P12"	-50	273	238	6
4	4	7	"Control+"	"Rango0.2_D16"	0	274	6581	6341
4	5	7	"Control+"	"Rango0.1_H16"	-50	275	394	145
4	6	7	"Control_3"	"D4"	-50	276	233	-3
4	7	7	"Control_4"	"H4"	-50	277	229	-2
4	8	7	"Control_5"	"L4"	-50	278	259	22
4	9	7	"Control_6"	"P4"	-50	279	242	-26
4	1	8	"Control_3"	"D4"	-50	280	206	11
4	2	8	"Control_4"	"H4"	-50	281	206	7
4	3	8	"Control_5"	"L4"	-50	282	217	13
4	4	8	"Control_6"	"P4"	-50	283	223	2
4	5	8	"Control_7"	"D8"	0	284	419	186
4	6	8	"Control_8"	"H8"	-50	285	232	0
4	7	8	"Control_9"	"L8"	-50	286	250	27
4	8	8	"Control_10"	"P8"	0	287	376	147
4	9	8	"Control_11"	"D12"	-50	288	260	13
5	1	1	"GADPH"	"68Cyt_M7"	0	289	4892	4697
5	2	1	"abc_sbp_2"	"30Lip_A11"	0	290	4964	4747
5	3	1	"abc_sbp"	"29Lip_E11"	0	291	2987	2770
5	4	1	"spr0174"	"79Lip_I11"	0	292	2430	2207
5	5	1	"aliA"	"10Lip_M11"	0	293	2932	2692
5	6	1	"slrA"	"17Lip_A15"	0	294	3825	3599
5	7	1	"spr0747"	"37Lip_E15"	0	295	5235	5011
5	8	1	"Buffer"	"Normaliz_I15"	-50	296	287	59
5	9	1	"Buffer"	"Normaliz_M15"	-50	297	273	40
5	1	2	"slrA"	"17Lip_A15"	0	298	3107	2936
5	2	2	"spr0747"	"37Lip_E15"	0	299	4937	4720
5	3	2	"spxB"	"13Cyt_A3"	0	300	5303	5065
5	4	2	"clpP"	"66Cyt_E3"	0	301	5536	5297
5	5	2	"pavA"	"69Cyt_I3"	0	302	4092	3860
5	6	2	"eno"	"14Cyt_M3"	0	303	9324	9110
5	7	2	"PppA"	"70Cyt_A7"	0	304	4243	4022
5	8	2	"ply"	"11Cyt_E7"	0	305	16716	16474
5	9	2	"lytA"	"12Cyt_I7"	0	306	19352	19136
5	1	3	"eno"	"14Cyt_M3"	0	307	6716	6547
5	2	3	"PppA"	"70Cyt_A7"	0	308	3467	3266
5	3	3	"ply"	"11Cyt_E7"	0	309	14169	13956
5	4	3	"lytA"	"12Cyt_I7"	0	310	14574	14336
5	5	3	"GADPH"	"68Cyt_M7"	0	311	4978	4735
5	6	3	"abc_sbp_2"	"30Lip_A11"	0	312	4552	4329
5	7	3	"abc_sbp"	"29Lip_E11"	0	313	2673	2433
5	8	3	"spr0174"	"79Lip_I11"	0	314	2393	2122
5	9	3	"aliA"	"10Lip_M11"	0	315	3357	3124
5	1	4	"abc_sbp_2"	"30Lip_A11"	0	316	3168	3015
5	2	4	"abc_sbp"	"29Lip_E11"	0	317	1837	1637
5	3	4	"spr0174"	"79Lip_I11"	0	318	1803	1595
5	4	4	"aliA"	"10Lip_M11"	0	319	2556	2330
5	5	4	"slrA"	"17Lip_A15"	-50	320	2270	2037
5	6	4	"spr0747"	"37Lip_E15"	0	321	4690	4457
5	7	4	"spxB"	"13Cyt_A3"	0	322	5132	4884
5	8	4	"clpP"	"66Cyt_E3"	0	323	5547	5294
5	9	4	"pavA"	"69Cyt_I3"	0	324	4301	4060
5	1	5	"spr0747"	"37Lip_E15"	0	325	2526	2394
5	2	5	"spxB"	"13Cyt_A3"	0	326	3091	2913
5	3	5	"clpP"	"66Cyt_E3"	0	327	3615	3437
5	4	5	"pavA"	"69Cyt_I3"	0	328	2944	2752
5	5	5	"eno"	"14Cyt_M3"	0	329	7096	6902
5	6	5	"PppA"	"70Cyt_A7"	0	330	3335	3133
5	7	5	"ply"	"11Cyt_E7"	0	331	12682	12475
5	8	5	"lytA"	"12Cyt_I7"	0	332	12623	12421
5	9	5	"GADPH"	"68Cyt_M7"	0	333	4398	4186
5	1	6	"PppA"	"70Cyt_A7"	0	334	1265	1168
5	2	6	"ply"	"11Cyt_E7"	0	335	6961	6839
5	3	6	"lytA"	"12Cyt_I7"	0	336	7410	7280
5	4	6	"GADPH"	"68Cyt_M7"	0	337	2502	2356
5	5	6	"abc_sbp_2"	"30Lip_A11"	0	338	2270	2111
5	6	6	"abc_sbp"	"29Lip_E11"	0	339	1302	1140
5	7	6	"spr0174"	"79Lip_I11"	0	340	1172	1012
5	8	6	"aliA"	"10Lip_M11"	0	341	1518	1363
5	9	6	"slrA"	"17Lip_A15"	0	342	2099	1942
5	1	7	"abc_sbp"	"29Lip_E11"	0	343	456	378
5	2	7	"spr0174"	"79Lip_I11"	0	344	460	369
5	3	7	"aliA"	"10Lip_M11"	0	345	652	552
5	4	7	"slrA"	"17Lip_A15"	0	346	838	729
5	5	7	"spr0747"	"37Lip_E15"	0	347	1413	1298
5	6	7	"spxB"	"13Cyt_A3"	0	348	1552	1436
5	7	7	"clpP"	"66Cyt_E3"	0	349	1475	1365
5	8	7	"pavA"	"69Cyt_I3"	0	350	1015	900
5	9	7	"eno"	"14Cyt_M3"	0	351	2817	2721
5	1	8	"spxB"	"13Cyt_A3"	0	352	569	500
5	2	8	"clpP"	"66Cyt_E3"	0	353	628	557
5	3	8	"pavA"	"69Cyt_I3"	0	354	497	423
5	4	8	"eno"	"14Cyt_M3"	0	355	1625	1551
5	5	8	"PppA"	"70Cyt_A7"	0	356	619	542
5	6	8	"ply"	"11Cyt_E7"	0	357	3130	3052
5	7	8	"lytA"	"12Cyt_I7"	0	358	2773	2687
5	8	8	"GADPH"	"68Cyt_M7"	0	359	607	529
5	9	8	"abc_sbp_2"	"30Lip_A11"	0	360	584	519
6	1	1	"psaA"	"6Lip_N7"	0	361	5009	4716
6	2	1	"ABC_SBP"	"57Lip_B11"	0	362	10969	10690
6	3	1	"ABC_SBP"	"52Lip_F11"	0	363	4743	4520
6	4	1	"piuA"	"18Lip_J11"	-50	364	737	671
6	5	1	"amiA"	"3Lip_N11"	0	365	3925	3690
6	6	1	"msmE"	"78Lip_B15"	0	366	3298	3091
6	7	1	"MalX"	"22Lip_F15"	0	367	4239	4042
6	8	1	"Buffer"	"Normaliz_J15"	-50	368	284	69
6	9	1	"Buffer"	"Normaliz_N15"	-50	369	210	29
6	1	2	"msmE"	"78Lip_B15"	0	370	3711	3436
6	2	2	"MalX"	"22Lip_F15"	0	371	4537	4221
6	3	2	"prsA_ppmA"	"16Lip_B3"	0	372	9071	8759
6	4	2	"lmb"	"33Lip_F3"	-50	373	94	22
6	5	2	"piaA"	"15Lip_J3"	0	374	4723	4524
6	6	2	"phtA"	"55Lip_N3"	0	375	27158	26963
6	7	2	"glnH"	"28Lip_B7"	0	376	4503	4301
6	8	2	"pstS"	"80Lip_F7"	0	377	2674	2495
6	9	2	"aliB"	"1Lip_J7"	0	378	1752	1616
6	1	3	"phtA"	"55Lip_N3"	0	379	29100	28840
6	2	3	"glnH"	"28Lip_B7"	0	380	5038	4724
6	3	3	"pstS"	"80Lip_F7"	0	381	3794	3541
6	4	3	"aliB"	"1Lip_J7"	0	382	3370	3168
6	5	3	"psaA"	"6Lip_N7"	0	383	3907	3723
6	6	3	"ABC_SBP"	"57Lip_B11"	0	384	6427	6244
6	7	3	"ABC_SBP"	"52Lip_F11"	0	385	2800	2617
6	8	3	"piuA"	"18Lip_J11"	0	386	2179	2029
6	9	3	"amiA"	"3Lip_N11"	0	387	1595	1474
6	1	4	"ABC_SBP"	"57Lip_B11"	0	388	8381	8135
6	2	4	"ABC_SBP"	"52Lip_F11"	0	389	3299	3037
6	3	4	"piuA"	"18Lip_J11"	0	390	3102	2879
6	4	4	"amiA"	"3Lip_N11"	0	391	2821	2626
6	5	4	"msmE"	"78Lip_B15"	0	392	1812	1639
6	6	4	"MalX"	"22Lip_F15"	0	393	2782	2607
6	7	4	"prsA_ppmA"	"16Lip_B3"	0	394	5634	5465
6	8	4	"lmb"	"33Lip_F3"	0	395	2468	2334
6	9	4	"piaA"	"15Lip_J3"	0	396	2180	2065
6	1	5	"MalX"	"22Lip_F15"	0	397	3542	3306
6	2	5	"prsA_ppmA"	"16Lip_B3"	0	398	6302	6069
6	3	5	"lmb"	"33Lip_F3"	0	399	3054	2862
6	4	5	"piaA"	"15Lip_J3"	0	400	3006	2831
6	5	5	"phtA"	"55Lip_N3"	0	401	20769	20612
6	6	5	"glnH"	"28Lip_B7"	0	402	3053	2896
6	7	5	"pstS"	"80Lip_F7"	0	403	2161	2006
6	8	5	"aliB"	"1Lip_J7"	0	404	1569	1445
6	9	5	"psaA"	"6Lip_N7"	0	405	1649	1537
6	1	6	"glnH"	"28Lip_B7"	0	406	3391	3205
6	2	6	"pstS"	"80Lip_F7"	0	407	2134	1960
6	3	6	"aliB"	"1Lip_J7"	0	408	1719	1571
6	4	6	"psaA"	"6Lip_N7"	0	409	1834	1695
6	5	6	"ABC_SBP"	"57Lip_B11"	0	410	3855	3724
6	6	6	"ABC_SBP"	"52Lip_F11"	0	411	1804	1674
6	7	6	"piuA"	"18Lip_J11"	0	412	1537	1407
6	8	6	"amiA"	"3Lip_N11"	0	413	1290	1178
6	9	6	"msmE"	"78Lip_B15"	0	414	1089	993
6	1	7	"ABC_SBP"	"52Lip_F11"	0	415	1591	1460
6	2	7	"piuA"	"18Lip_J11"	0	416	1102	979
6	3	7	"amiA"	"3Lip_N11"	0	417	992	885
6	4	7	"msmE"	"78Lip_B15"	0	418	745	638
6	5	7	"MalX"	"22Lip_F15"	0	419	1187	1086
6	6	7	"prsA_ppmA"	"16Lip_B3"	0	420	2603	2501
6	7	7	"lmb"	"33Lip_F3"	0	421	1309	1207
6	8	7	"piaA"	"15Lip_J3"	0	422	1280	1195
6	9	7	"phtA"	"55Lip_N3"	0	423	9232	9155
6	1	8	"prsA_ppmA"	"16Lip_B3"	0	424	1329	1260
6	2	8	"lmb"	"33Lip_F3"	0	425	722	654
6	3	8	"piaA"	"15Lip_J3"	0	426	773	702
6	4	8	"phtA"	"55Lip_N3"	0	427	6324	6255
6	5	8	"glnH"	"28Lip_B7"	0	428	805	737
6	6	8	"pstS"	"80Lip_F7"	0	429	530	466
6	7	8	"aliB"	"1Lip_J7"	0	430	473	413
6	8	8	"psaA"	"6Lip_N7"	0	431	411	352
6	9	8	"ABC_SBP"	"57Lip_B11"	0	432	1186	1128
7	1	1	"cbpF"	"74N_term_wCS_O7"	0	433	2613	2455
7	2	1	"spr0693"	"34N_term_C11"	0	434	4187	4040
7	3	1	"ezrA"	"75N_term_G11"	0	435	3296	3141
7	4	1	"pepXP"	"72N_term_K11"	0	436	3268	3116
7	5	1	"phtD"	"44N_term_O11"	0	437	5585	5439
7	6	1	"phpA"	"27N_term_C15"	0	438	21293	21153
7	7	1	"srtA"	"64N_term_wCS_G15"	0	439	5725	5577
7	8	1	"Buffer"	"Normaliz_K15"	-50	440	175	4
7	9	1	"Buffer"	"Normaliz_O15"	-50	441	192	-4
7	1	2	"phpA"	"27N_term_C15"	0	442	18073	17926
7	2	2	"srtA"	"64N_term_wCS_G15"	0	443	4183	4040
7	3	2	"adcA"	"23Lip_C3"	0	444	1682	1545
7	4	2	"sp_2093"	"76N_term_G3"	0	445	2084	1957
7	5	2	"comB"	"54N_term_K3"	0	446	2184	2063
7	6	2	"pspA"	"4N_term_O3"	0	447	2585	2471
7	7	2	"pbpX"	"41N_term_C7"	0	448	2398	2274
7	8	2	"pbpA"	"9N_term_G7"	0	449	1366	1228
7	9	2	"spr0334"	"42Cyt_TMH_K7"	0	450	3925	3778
7	1	3	"pspA"	"4N_term_O3"	0	451	2811	2669
7	2	3	"pbpX"	"41N_term_C7"	0	452	1897	1760
7	3	3	"pbpA"	"9N_term_G7"	0	453	1206	1084
7	4	3	"spr0334"	"42Cyt_TMH_K7"	0	454	2239	2128
7	5	3	"cbpF"	"74N_term_wCS_O7"	0	455	1466	1362
7	6	3	"spr0693"	"34N_term_C11"	0	456	1773	1671
7	7	3	"ezrA"	"75N_term_G11"	0	457	1412	1298
7	8	3	"pepXP"	"72N_term_K11"	0	458	1216	1096
7	9	3	"phtD"	"44N_term_O11"	0	459	2909	2787
7	1	4	"spr0693"	"34N_term_C11"	0	460	2341	2219
7	2	4	"ezrA"	"75N_term_G11"	0	461	1929	1805
7	3	4	"pepXP"	"72N_term_K11"	0	462	1700	1590
7	4	4	"phtD"	"44N_term_O11"	0	463	1778	1675
7	5	4	"phpA"	"27N_term_C15"	0	464	9522	9426
7	6	4	"srtA"	"64N_term_wCS_G15"	0	465	1333	1234
7	7	4	"adcA"	"23Lip_C3"	0	466	765	664
7	8	4	"sp_2093"	"76N_term_G3"	0	467	831	734
7	9	4	"comB"	"54N_term_K3"	0	468	1257	1154
7	1	5	"srtA"	"64N_term_wCS_G15"	0	469	2218	2126
7	2	5	"adcA"	"23Lip_C3"	0	470	812	709
7	3	5	"sp_2093"	"76N_term_G3"	0	471	950	846
7	4	5	"comB"	"54N_term_K3"	0	472	949	840
7	5	5	"pspA"	"4N_term_O3"	0	473	1024	924
7	6	5	"pbpX"	"41N_term_C7"	0	474	770	674
7	7	5	"pbpA"	"9N_term_G7"	0	475	525	434
7	8	5	"spr0334"	"42Cyt_TMH_K7"	0	476	1056	969
7	9	5	"cbpF"	"74N_term_wCS_O7"	0	477	842	750
7	1	6	"pbpX"	"41N_term_C7"	0	478	786	714
7	2	6	"pbpA"	"9N_term_G7"	0	479	464	386
7	3	6	"spr0334"	"42Cyt_TMH_K7"	0	480	956	875
7	4	6	"cbpF"	"74N_term_wCS_O7"	0	481	768	685
7	5	6	"spr0693"	"34N_term_C11"	0	482	914	830
7	6	6	"ezrA"	"75N_term_G11"	0	483	899	817
7	7	6	"pepXP"	"72N_term_K11"	0	484	683	603
7	8	6	"phtD"	"44N_term_O11"	0	485	978	901
7	9	6	"phpA"	"27N_term_C15"	0	486	8782	8701
7	1	7	"ezrA"	"75N_term_G11"	0	487	537	477
7	2	7	"pepXP"	"72N_term_K11"	0	488	437	370
7	3	7	"phtD"	"44N_term_O11"	0	489	679	612
7	4	7	"phpA"	"27N_term_C15"	0	490	5609	5541
7	5	7	"srtA"	"64N_term_wCS_G15"	0	491	811	744
7	6	7	"adcA"	"23Lip_C3"	0	492	290	223
7	7	7	"sp_2093"	"76N_term_G3"	0	493	303	234
7	8	7	"comB"	"54N_term_K3"	0	494	597	529
7	9	7	"pspA"	"4N_term_O3"	0	495	668	596
7	1	8	"adcA"	"23Lip_C3"	0	496	239	184
7	2	8	"sp_2093"	"76N_term_G3"	0	497	214	158
7	3	8	"comB"	"54N_term_K3"	0	498	286	229
7	4	8	"pspA"	"4N_term_O3"	0	499	330	272
7	5	8	"pbpX"	"41N_term_C7"	0	500	355	298
7	6	8	"pbpA"	"9N_term_G7"	0	501	188	131
7	7	8	"spr0334"	"42Cyt_TMH_K7"	0	502	332	275
7	8	8	"cbpF"	"74N_term_wCS_O7"	0	503	277	221
7	9	8	"spr0693"	"34N_term_C11"	0	504	410	351
8	1	1	"pbp1b"	"47Cyt_TMH_P7"	0	505	5922	5722
8	2	1	"pcpA"	"62N_term_wCS_D11"	0	506	1282	1090
8	3	1	"sphtra"	"8N_term_H11"	0	507	421	236
8	4	1	"cps4C"	"97Mult_L11"	0	508	2139	1935
8	5	1	"rrgB"	"95Mult_P11"	0	509	1375	1154
8	6	1	"TMP"	"96Mult_D15"	0	510	2147	1909
8	7	1	"LambdaSa04"	"94Mult_H15"	0	511	504	271
8	8	1	"Buffer"	"Normaliz_L15"	-50	512	234	12
8	9	1	"Buffer"	"Normaliz_P15"	-50	513	196	1
8	1	2	"TMP"	"96Mult_D15"	0	514	1815	1602
8	2	2	"LambdaSa04"	"94Mult_H15"	-50	515	423	198
8	3	2	"potD"	"65N_term_D3"	0	516	5108	4895
8	4	2	"pgdA"	"40N_term_H3"	0	517	5502	5294
8	5	2	"spr1370"	"38Cyt_TMH_L3"	0	518	4834	4605
8	6	2	"spr1418"	"82N_term_P3"	0	519	6091	5835
8	7	2	"stkP"	"67Cyt_TMH_D7"	0	520	3647	3414
8	8	2	"spr1584"	"83N_term_H7"	0	521	4922	4720
8	9	2	"pbp2A"	"53N_term_L7"	0	522	4187	4012
8	1	3	"spr1418"	"82N_term_P3"	0	523	5179	4979
8	2	3	"stkP"	"67Cyt_TMH_D7"	0	524	2716	2490
8	3	3	"spr1584"	"83N_term_H7"	0	525	4405	4184
8	4	3	"pbp2A"	"53N_term_L7"	0	526	4929	4705
8	5	3	"pbp1b"	"47Cyt_TMH_P7"	0	527	5984	5743
8	6	3	"pcpA"	"62N_term_wCS_D11"	0	528	1216	926
8	7	3	"sphtra"	"8N_term_H11"	0	529	476	216
8	8	3	"cps4C"	"97Mult_L11"	0	530	1931	1717
8	9	3	"rrgB"	"95Mult_P11"	0	531	972	800
8	1	4	"pcpA"	"62N_term_wCS_D11"	0	532	1114	903
8	2	4	"sphtra"	"8N_term_H11"	0	533	441	212
8	3	4	"cps4C"	"97Mult_L11"	0	534	1950	1716
8	4	4	"rrgB"	"95Mult_P11"	0	535	1250	1002
8	5	4	"TMP"	"96Mult_D15"	0	536	1679	1438
8	6	4	"LambdaSa04"	"94Mult_H15"	-50	537	361	118
8	7	4	"potD"	"65N_term_D3"	0	538	4663	4421
8	8	4	"pgdA"	"40N_term_H3"	0	539	4183	3985
8	9	4	"spr1370"	"38Cyt_TMH_L3"	0	540	3357	3197
8	1	5	"LambdaSa04"	"94Mult_H15"	0	541	601	365
8	2	5	"potD"	"65N_term_D3"	0	542	4742	4503
8	3	5	"pgdA"	"40N_term_H3"	0	543	4621	4381
8	4	5	"spr1370"	"38Cyt_TMH_L3"	0	544	4609	4361
8	5	5	"spr1418"	"82N_term_P3"	0	545	4926	4696
8	6	5	"stkP"	"67Cyt_TMH_D7"	0	546	2702	2468
8	7	5	"spr1584"	"83N_term_H7"	0	547	3715	3511
8	8	5	"pbp2A"	"53N_term_L7"	0	548	3084	2906
8	9	5	"pbp1b"	"47Cyt_TMH_P7"	0	549	3528	3386
8	1	6	"stkP"	"67Cyt_TMH_D7"	0	550	2830	2571
8	2	6	"spr1584"	"83N_term_H7"	0	551	4716	4474
8	3	6	"pbp2A"	"53N_term_L7"	0	552	4461	4225
8	4	6	"pbp1b"	"47Cyt_TMH_P7"	0	553	5432	5209
8	5	6	"pcpA"	"62N_term_wCS_D11"	0	554	1051	840
8	6	6	"sphtra"	"8N_term_H11"	0	555	385	167
8	7	6	"cps4C"	"97Mult_L11"	0	556	1230	1059
8	8	6	"rrgB"	"95Mult_P11"	0	557	633	477
8	9	6	"TMP"	"96Mult_D15"	0	558	771	659
8	1	7	"sphtra"	"8N_term_H11"	0	559	934	680
8	2	7	"cps4C"	"97Mult_L11"	0	560	1599	1368
8	3	7	"rrgB"	"95Mult_P11"	0	561	1009	815
8	4	7	"TMP"	"96Mult_D15"	0	562	1485	1307
8	5	7	"LambdaSa04"	"94Mult_H15"	-50	563	266	100
8	6	7	"potD"	"65N_term_D3"	0	564	2882	2727
8	7	7	"pgdA"	"40N_term_H3"	0	565	2104	1971
8	8	7	"spr1370"	"38Cyt_TMH_L3"	0	566	1261	1139
8	9	7	"spr1418"	"82N_term_P3"	0	567	974	893
8	1	8	"potD"	"65N_term_D3"	0	568	3733	3554
8	2	8	"pgdA"	"40N_term_H3"	0	569	3456	3306
8	3	8	"spr1370"	"38Cyt_TMH_L3"	0	570	2736	2606
8	4	8	"spr1418"	"82N_term_P3"	0	571	2219	2108
8	5	8	"stkP"	"67Cyt_TMH_D7"	0	572	1114	1012
8	6	8	"spr1584"	"83N_term_H7"	0	573	1435	1347
8	7	8	"pbp2A"	"53N_term_L7"	0	574	957	883
8	8	8	"pbp1b"	"47Cyt_TMH_P7"	0	575	858	791
8	9	8	"pcpA"	"62N_term_wCS_D11"	0	576	137	80
