# Supplementary material for: Data in support of proteomic analysis of pneumococcal pediatric clinical isolates to construct a protein array
Source: Data Brief. 2016 Feb 5;6:917–22. doi: 10.1016/j.dib.2016.01.057 (PMC4758182; doi:10.1016/j.dib.2016.01.057)
Supplement: Supplementary file 4 — Supplementary material [file mmc4.zip › Protein array raw data/IgG/P2_S11bis_IgG-Cy3.txt]

ATF	1.0
31	11    
"Type=GenePix Export 3"
"DateTime=2014/03/20 14:02:32"
"Settings=C:\Documents and Settings\Usuario\Escritorio\Datos Usuarios\Alfonso\Resultados ensayo\Marzo 2014\Escaneado_20-03-14\Suero 11 Bis\S11Bis_IgG-CY3.gps"
"GalFile=C:\Documents and Settings\Usuario\Escritorio\Datos Usuarios\Alfonso\Gals\Gal_Alfonso.2.gal"
"PixelSize=10"
"Wavelengths=n/a	532"
"ImageFiles=n/a	C:\Documents and Settings\Usuario\Escritorio\Datos Usuarios\Alfonso\Resultados ensayo\Marzo 2014\Escaneado_20-03-14\Suero 11 Bis\S11bis_IgG-Cy3.tif 0"
"NormalizationMethod=None"
"NormalizationFactors=n/a	1"
"JpegImage="
"StdDev=Type 1"
"RatioFormulations=W1/W2 (/532)"
"Barcode="
"BackgroundSubtraction=LocalFeature"
"ImageOrigin=0, 0"
"JpegOrigin=3370, 10900"
"Creator=GenePix Pro 4.1.1.4"
"Scanner=GenePix 4000B [92870]"
"FocusPosition=0"
"Temperature=28.92"
"LinesAveraged=1"
"Comment="
"PMTGain=n/a	400"
"ScanPower=n/a	100"
"LaserPower=n/a	2.96"
"LaserOnTime=n/a	42505"
"Filters=n/a	"
"ScanRegion=324,1077,1913,1736"
"Supplier=BioRobotics"
"ArrayerSoftwareName=TAS Application Suite (MicroGrid II)"
"ArrayerSoftwareVersion=2.2.2.5"
"Block"	"Column"	"Row"	"Name"	"ID"	"Flags"	"Index"	"F532 Median"	"F532 Median"	"F532 Median - B532"	"F532 Median - B532"
1	1	1	"ABC_N/P"	"90Mult_M6"	0	1	422	422	310	310
1	2	1	"spr1221"	"99Mult_A10"	0	2	646	646	534	534
1	3	1	"spr1403"	"91Mult_E10"	0	3	940	940	832	832
1	4	1	"spr1496"	"92Mult_I10"	0	4	342	342	243	243
1	5	1	"ABC_NP"	"100Mult_M10"	0	5	1260	1260	1165	1165
1	6	1	"SP_0462"	"77CellW_A14"	0	6	805	805	706	706
1	7	1	"SP_0464"	"81CellW_E14"	0	7	371	371	272	272
1	8	1	"Buffer"	"Normaliz_I14"	-50	8	96	96	2	2
1	9	1	"Buffer"	"Normaliz_M14"	-50	9	111	111	16	16
1	1	2	"SP_0462"	"77CellW_A14"	0	10	1330	1330	1214	1214
1	2	2	"SP_0464"	"81CellW_E14"	0	11	473	473	112	112
1	3	2	"fstH"	"84Mult_A2"	0	12	1509	1509	1177	1177
1	4	2	"comA"	"85Mult_E2"	0	13	355	355	222	222
1	5	2	"zmpB"	"86Mult_I2"	-50	14	194	194	100	100
1	6	2	"spr0601"	"98Mult_M2"	0	15	584	584	410	410
1	7	2	"celB"	"87Mult_A6"	0	16	281	281	153	153
1	8	2	"iga"	"88Mult_E6"	0	17	1099	1099	1019	1019
1	9	2	"glnP"	"89Mult_I6"	0	18	214	214	125	125
1	1	3	"spr0601"	"98Mult_M2"	0	19	428	428	313	313
1	2	3	"celB"	"87Mult_A6"	-50	20	346	346	70	70
1	3	3	"iga"	"88Mult_E6"	0	21	917	917	776	776
1	4	3	"glnP"	"89Mult_I6"	0	22	607	607	476	476
1	5	3	"ABC_N/P"	"90Mult_M6"	0	23	250	250	148	148
1	6	3	"spr1221"	"99Mult_A10"	0	24	302	302	132	132
1	7	3	"spr1403"	"91Mult_E10"	0	25	513	513	357	357
1	8	3	"spr1496"	"92Mult_I10"	0	26	324	324	243	243
1	9	3	"ABC_NP"	"100Mult_M10"	0	27	1214	1214	1126	1126
1	1	4	"spr1221"	"99Mult_A10"	0	28	577	577	461	461
1	2	4	"spr1403"	"91Mult_E10"	0	29	681	681	405	405
1	3	4	"spr1496"	"92Mult_I10"	0	30	319	319	231	231
1	4	4	"ABC_NP"	"100Mult_M10"	0	31	854	854	763	763
1	5	4	"SP_0462"	"77CellW_A14"	0	32	889	889	790	790
1	6	4	"SP_0464"	"81CellW_E14"	0	33	320	320	170	170
1	7	4	"fstH"	"84Mult_A2"	0	34	1289	1289	1081	1081
1	8	4	"comA"	"85Mult_E2"	0	35	423	423	328	328
1	9	4	"zmpB"	"86Mult_I2"	0	36	225	225	133	133
1	1	5	"SP_0464"	"81CellW_E14"	0	37	579	579	451	451
1	2	5	"fstH"	"84Mult_A2"	0	38	1635	1635	1359	1359
1	3	5	"comA"	"85Mult_E2"	0	39	362	362	271	271
1	4	5	"zmpB"	"86Mult_I2"	0	40	193	193	100	100
1	5	5	"spr0601"	"98Mult_M2"	0	41	338	338	235	235
1	6	5	"celB"	"87Mult_A6"	-50	42	179	179	42	42
1	7	5	"iga"	"88Mult_E6"	0	43	843	843	652	652
1	8	5	"glnP"	"89Mult_I6"	-50	44	264	264	26	26
1	9	5	"ABC_N/P"	"90Mult_M6"	0	45	276	276	181	181
1	1	6	"celB"	"87Mult_A6"	0	46	262	262	151	151
1	2	6	"iga"	"88Mult_E6"	0	47	1089	1089	975	975
1	3	6	"glnP"	"89Mult_I6"	-50	48	187	187	93	93
1	4	6	"ABC_N/P"	"90Mult_M6"	0	49	258	258	159	159
1	5	6	"spr1221"	"99Mult_A10"	0	50	470	470	302	302
1	6	6	"spr1403"	"91Mult_E10"	0	51	578	578	317	317
1	7	6	"spr1496"	"92Mult_I10"	-50	52	278	278	97	97
1	8	6	"ABC_NP"	"100Mult_M10"	0	53	965	965	873	873
1	9	6	"SP_0462"	"77CellW_A14"	0	54	908	908	814	814
1	1	7	"spr1403"	"91Mult_E10"	0	55	1151	1151	1032	1032
1	2	7	"spr1496"	"92Mult_I10"	0	56	355	355	260	260
1	3	7	"ABC_NP"	"100Mult_M10"	0	57	1409	1409	1318	1318
1	4	7	"SP_0462"	"77CellW_A14"	0	58	1082	1082	986	986
1	5	7	"SP_0464"	"81CellW_E14"	0	59	375	375	248	248
1	6	7	"fstH"	"84Mult_A2"	0	60	1576	1576	1357	1357
1	7	7	"comA"	"85Mult_E2"	0	61	436	436	327	327
1	8	7	"zmpB"	"86Mult_I2"	0	62	198	198	117	117
1	9	7	"spr0601"	"98Mult_M2"	0	63	370	370	282	282
1	1	8	"fstH"	"84Mult_A2"	0	64	2003	2003	1882	1882
1	2	8	"comA"	"85Mult_E2"	0	65	620	620	515	515
1	3	8	"zmpB"	"86Mult_I2"	0	66	249	249	152	152
1	4	8	"spr0601"	"98Mult_M2"	0	67	418	418	320	320
1	5	8	"celB"	"87Mult_A6"	0	68	277	277	177	177
1	6	8	"iga"	"88Mult_E6"	0	69	967	967	866	866
1	7	8	"glnP"	"89Mult_I6"	0	70	216	216	119	119
1	8	8	"ABC_N/P"	"90Mult_M6"	-50	71	87	87	-4	-4
1	9	8	"spr1221"	"99Mult_A10"	0	72	640	640	550	550
2	1	1	"lytB"	"31CellW_N6"	0	73	1906	1906	1805	1805
2	2	1	"prtA"	"20CellW_B10"	0	74	1847	1847	1747	1747
2	3	1	"bgaA"	"43CellW_F10"	0	75	1318	1318	1222	1222
2	4	1	"nanA"	"46CellW_J10"	0	76	1771	1771	1681	1681
2	5	1	"spr1652/pfbA"	"25CellW_N10"	0	77	1376	1376	1271	1271
2	6	1	"nisP"	"39CellW_B14"	0	78	1199	1199	1073	1073
2	7	1	"spr1906"	"73CellW_F14"	0	79	752	752	619	619
2	8	1	"Buffer"	"Normaliz_J14"	0	80	607	607	475	475
2	9	1	"Buffer"	"Normaliz_N14"	0	81	419	419	279	279
2	1	2	"nisP"	"39CellW_B14"	0	82	1583	1583	1483	1483
2	2	2	"spr1906"	"73CellW_F14"	0	83	1989	1989	1890	1890
2	3	2	"psrP"	"71CellW_B2"	-50	84	2412	2412	1972	1972
2	4	2	"pblB_nt"	"48CellW_F2"	0	85	1419	1419	181	181
2	5	2	"pblB_ct"	"49CellW_J2"	0	86	1130	1130	974	974
2	6	2	"spr0075/pfbB"	"24CellW_N2"	0	87	1798	1798	890	890
2	7	2	"pulA"	"19CellW_B6"	0	88	1225	1225	763	763
2	8	2	"hysA"	"51CellW_F6"	0	89	3411	3411	3260	3260
2	9	2	"spr0328"	"26CellW_J6"	0	90	2961	2961	2796	2796
2	1	3	"spr0075/pfbB"	"24CellW_N2"	0	91	2564	2564	2466	2466
2	2	3	"pulA"	"19CellW_B6"	0	92	1448	1448	1354	1354
2	3	3	"hysA"	"51CellW_F6"	0	93	2342	2342	2243	2243
2	4	3	"spr0328"	"26CellW_J6"	0	94	1975	1975	739	739
2	5	3	"lytB"	"31CellW_N6"	0	95	1862	1862	1501	1501
2	6	3	"prtA"	"20CellW_B10"	0	96	1629	1629	900	900
2	7	3	"bgaA"	"43CellW_F10"	0	97	1604	1604	644	644
2	8	3	"nanA"	"46CellW_J10"	0	98	1844	1844	1641	1641
2	9	3	"spr1652/pfbA"	"25CellW_N10"	0	99	1798	1798	1633	1633
2	1	4	"prtA"	"20CellW_B10"	0	100	2066	2066	1965	1965
2	2	4	"bgaA"	"43CellW_F10"	0	101	1346	1346	643	643
2	3	4	"nanA"	"46CellW_J10"	0	102	1707	1707	1615	1615
2	4	4	"spr1652/pfbA"	"25CellW_N10"	0	103	1461	1461	1369	1369
2	5	4	"nisP"	"39CellW_B14"	0	104	1268	1268	1156	1156
2	6	4	"spr1906"	"73CellW_F14"	0	105	1227	1227	1089	1089
2	7	4	"psrP"	"71CellW_B2"	0	106	1343	1343	233	233
2	8	4	"pblB_nt"	"48CellW_F2"	0	107	1166	1166	519	519
2	9	4	"pblB_ct"	"49CellW_J2"	0	108	1679	1679	1476	1476
2	1	5	"spr1906"	"73CellW_F14"	0	109	710	710	603	603
2	2	5	"psrP"	"71CellW_B2"	0	110	2363	2363	437	437
2	3	5	"pblB_nt"	"48CellW_F2"	0	111	1900	1900	-50	-50
2	4	5	"pblB_ct"	"49CellW_J2"	0	112	1404	1404	1308	1308
2	5	5	"spr0075/pfbB"	"24CellW_N2"	0	113	1538	1538	1438	1438
2	6	5	"pulA"	"19CellW_B6"	0	114	2209	2209	2084	2084
2	7	5	"hysA"	"51CellW_F6"	0	115	2587	2587	385	385
2	8	5	"spr0328"	"26CellW_J6"	0	116	2173	2173	1465	1465
2	9	5	"lytB"	"31CellW_N6"	0	117	1188	1188	158	158
2	1	6	"pulA"	"19CellW_B6"	0	118	1188	1188	1086	1086
2	2	6	"hysA"	"51CellW_F6"	0	119	2170	2170	266	266
2	3	6	"spr0328"	"26CellW_J6"	0	120	2327	2327	594	594
2	4	6	"lytB"	"31CellW_N6"	0	121	1222	1222	1129	1129
2	5	6	"prtA"	"20CellW_B10"	0	122	1630	1630	1541	1541
2	6	6	"bgaA"	"43CellW_F10"	0	123	1964	1964	1816	1816
2	7	6	"nanA"	"46CellW_J10"	0	124	2380	2380	1254	1254
2	8	6	"spr1652/pfbA"	"25CellW_N10"	0	125	1585	1585	1409	1409
2	9	6	"nisP"	"39CellW_B14"	0	126	1248	1248	1041	1041
2	1	7	"bgaA"	"43CellW_F10"	0	127	1339	1339	1242	1242
2	2	7	"nanA"	"46CellW_J10"	0	128	1425	1425	1295	1295
2	3	7	"spr1652/pfbA"	"25CellW_N10"	0	129	1226	1226	1131	1131
2	4	7	"nisP"	"39CellW_B14"	0	130	986	986	888	888
2	5	7	"spr1906"	"73CellW_F14"	0	131	487	487	396	396
2	6	7	"psrP"	"71CellW_B2"	0	132	1724	1724	1617	1617
2	7	7	"pblB_nt"	"48CellW_F2"	0	133	1540	1540	1419	1419
2	8	7	"pblB_ct"	"49CellW_J2"	0	134	1175	1175	1044	1044
2	9	7	"spr0075/pfbB"	"24CellW_N2"	0	135	2694	2694	2516	2516
2	1	8	"psrP"	"71CellW_B2"	0	136	1019	1019	922	922
2	2	8	"pblB_nt"	"48CellW_F2"	0	137	389	389	299	299
2	3	8	"pblB_ct"	"49CellW_J2"	0	138	1194	1194	1108	1108
2	4	8	"spr0075/pfbB"	"24CellW_N2"	0	139	1586	1586	1495	1495
2	5	8	"pulA"	"19CellW_B6"	0	140	1134	1134	1035	1035
2	6	8	"hysA"	"51CellW_F6"	0	141	2619	2619	2526	2526
2	7	8	"spr0328"	"26CellW_J6"	0	142	2274	2274	2180	2180
2	8	8	"lytB"	"31CellW_N6"	0	143	1492	1492	1392	1392
2	9	8	"prtA"	"20CellW_B10"	0	144	2601	2601	2449	2449
3	1	1	"nanB"	"58Secret_O6"	0	145	4930	4930	4852	4852
3	2	1	"spr1875"	"7Secret_C10"	0	146	3281	3281	3207	3207
3	3	1	"galU"	"21Secret_G10"	0	147	3177	3177	3101	3101
3	4	1	"cbpA"	"5Secret_K10"	0	148	15931	15931	15854	15854
3	5	1	"gsp_781"	"2Secret_O10"	0	149	7463	7463	7388	7388
3	6	1	"Control_1"	"C14"	0	150	1458	1458	1384	1384
3	7	1	"Control_2"	"G14"	0	151	999	999	924	924
3	8	1	"Buffer"	"Normaliz_K14"	0	152	2424	2424	2351	2351
3	9	1	"Buffer"	"Normaliz_O14"	0	153	1546	1546	1471	1471
3	1	2	"Control_1"	"C14"	0	154	1212	1212	1136	1136
3	2	2	"Control_2"	"G14"	0	155	792	792	720	720
3	3	2	"bloodAB"	"59Secret_C2"	0	156	2010	2010	1935	1935
3	4	2	"strH"	"32Secret_G2"	0	157	1681	1681	1601	1601
3	5	2	"lysM"	"50Secret_K2"	0	158	2297	2297	2219	2219
3	6	2	"lytB"	"63Secret_O2"	0	159	2032	2032	1959	1959
3	7	2	"phtE"	"45Secret_C6"	0	160	15339	15339	15265	15265
3	8	2	"spr0931"	"36Secret_G6"	0	161	2735	2735	2664	2664
3	9	2	"lytC"	"56Secret_K6"	0	162	3371	3371	3298	3298
3	1	3	"lytB"	"63Secret_O2"	0	163	2029	2029	1952	1952
3	2	3	"phtE"	"45Secret_C6"	0	164	11643	11643	11567	11567
3	3	3	"spr0931"	"36Secret_G6"	0	165	5435	5435	5360	5360
3	4	3	"lytC"	"56Secret_K6"	0	166	3361	3361	3286	3286
3	5	3	"nanB"	"58Secret_O6"	0	167	4952	4952	4878	4878
3	6	3	"spr1875"	"7Secret_C10"	0	168	3275	3275	3200	3200
3	7	3	"galU"	"21Secret_G10"	0	169	3767	3767	3690	3690
3	8	3	"cbpA"	"5Secret_K10"	0	170	16860	16860	16787	16787
3	9	3	"gsp_781"	"2Secret_O10"	0	171	7025	7025	6951	6951
3	1	4	"spr1875"	"7Secret_C10"	0	172	3190	3190	3109	3109
3	2	4	"galU"	"21Secret_G10"	0	173	7959	7959	7877	7877
3	3	4	"cbpA"	"5Secret_K10"	0	174	13918	13918	13839	13839
3	4	4	"gsp_781"	"2Secret_O10"	0	175	7333	7333	7258	7258
3	5	4	"Control_1"	"C14"	0	176	855	855	781	781
3	6	4	"Control_2"	"G14"	0	177	931	931	855	855
3	7	4	"bloodAB"	"59Secret_C2"	0	178	2241	2241	2164	2164
3	8	4	"strH"	"32Secret_G2"	0	179	1724	1724	1649	1649
3	9	4	"lysM"	"50Secret_K2"	0	180	2817	2817	2742	2742
3	1	5	"Control_2"	"G14"	0	181	913	913	834	834
3	2	5	"bloodAB"	"59Secret_C2"	0	182	2212	2212	2132	2132
3	3	5	"strH"	"32Secret_G2"	0	183	1632	1632	1553	1553
3	4	5	"lysM"	"50Secret_K2"	0	184	2199	2199	2121	2121
3	5	5	"lytB"	"63Secret_O2"	0	185	2526	2526	2447	2447
3	6	5	"phtE"	"45Secret_C6"	0	186	14831	14831	14751	14751
3	7	5	"spr0931"	"36Secret_G6"	0	187	2506	2506	2431	2431
3	8	5	"lytC"	"56Secret_K6"	0	188	3364	3364	3289	3289
3	9	5	"nanB"	"58Secret_O6"	0	189	5242	5242	5169	5169
3	1	6	"phtE"	"45Secret_C6"	0	190	13813	13813	13732	13732
3	2	6	"spr0931"	"36Secret_G6"	0	191	2604	2604	2527	2527
3	3	6	"lytC"	"56Secret_K6"	0	192	3409	3409	3334	3334
3	4	6	"nanB"	"58Secret_O6"	0	193	4912	4912	4835	4835
3	5	6	"spr1875"	"7Secret_C10"	0	194	2882	2882	2800	2800
3	6	6	"galU"	"21Secret_G10"	0	195	3453	3453	3369	3369
3	7	6	"cbpA"	"5Secret_K10"	0	196	16870	16870	16792	16792
3	8	6	"gsp_781"	"2Secret_O10"	0	197	7616	7616	7543	7543
3	9	6	"Control_1"	"C14"	0	198	1278	1278	1207	1207
3	1	7	"galU"	"21Secret_G10"	0	199	3034	3034	2949	2949
3	2	7	"cbpA"	"5Secret_K10"	0	200	16030	16030	15950	15950
3	3	7	"gsp_781"	"2Secret_O10"	0	201	7659	7659	7582	7582
3	4	7	"Control_1"	"C14"	0	202	1143	1143	1068	1068
3	5	7	"Control_2"	"G14"	0	203	1019	1019	943	943
3	6	7	"bloodAB"	"59Secret_C2"	0	204	1968	1968	1888	1888
3	7	7	"strH"	"32Secret_G2"	0	205	1731	1731	1653	1653
3	8	7	"lysM"	"50Secret_K2"	0	206	2172	2172	2099	2099
3	9	7	"lytB"	"63Secret_O2"	0	207	2132	2132	2059	2059
3	1	8	"bloodAB"	"59Secret_C2"	0	208	1835	1835	1749	1749
3	2	8	"strH"	"32Secret_G2"	0	209	1646	1646	1563	1563
3	3	8	"lysM"	"50Secret_K2"	0	210	2444	2444	2364	2364
3	4	8	"lytB"	"63Secret_O2"	0	211	2097	2097	2018	2018
3	5	8	"phtE"	"45Secret_C6"	0	212	15625	15625	15546	15546
3	6	8	"spr0931"	"36Secret_G6"	0	213	2713	2713	2636	2636
3	7	8	"lytC"	"56Secret_K6"	0	214	3189	3189	3114	3114
3	8	8	"nanB"	"58Secret_O6"	0	215	4896	4896	4821	4821
3	9	8	"spr1875"	"7Secret_C10"	0	216	3693	3693	3617	3617
4	1	1	"Control_10"	"P6"	-50	217	96	96	-2	-2
4	2	1	"Control_11"	"D10"	-50	218	158	158	58	58
4	3	1	"Control_12"	"H10"	0	219	672	672	575	575
4	4	1	"Buffer"	"Normaliz_L10"	-50	220	105	105	2	2
4	5	1	"Buffer"	"Normaliz_P10"	-50	221	107	107	-1	-1
4	6	1	"Control+"	"Rango0.2_D14"	0	222	4526	4526	4410	4410
4	7	1	"Control+"	"Rango0.1_H14"	0	223	441	441	329	329
4	8	1	"Buffer"	"Normaliz_L14"	-50	224	98	98	-7	-7
4	9	1	"Buffer"	"Normaliz_P14"	-50	225	111	111	8	8
4	1	2	"Control+"	"Rango0.2_D14"	0	226	4294	4294	4183	4183
4	2	2	"Control+"	"Rango0.1_H14"	0	227	742	742	633	633
4	3	2	"Control_3"	"D2"	0	228	2638	2638	2543	2543
4	4	2	"Control_4"	"H2"	-50	229	101	101	0	0
4	5	2	"Control_5"	"L2"	-50	230	107	107	0	0
4	6	2	"Control_6"	"P2"	-50	231	96	96	-12	-12
4	7	2	"Control_7"	"D6"	-50	232	99	99	-12	-12
4	8	2	"Control_8"	"H6"	-50	233	105	105	-4	-4
4	9	2	"Control_9"	"L6"	-50	234	121	121	9	9
4	1	3	"Control_6"	"P2"	-50	235	98	98	-7	-7
4	2	3	"Control_7"	"D6"	-50	236	98	98	-9	-9
4	3	3	"Control_8"	"H6"	-50	237	103	103	3	3
4	4	3	"Control_9"	"L6"	-50	238	105	105	-3	-3
4	5	3	"Control_10"	"P6"	-50	239	103	103	-11	-11
4	6	3	"Control_11"	"D10"	0	240	200	200	98	98
4	7	3	"Control_12"	"H10"	0	241	486	486	384	384
4	8	3	"Buffer"	"Normaliz_L10"	-50	242	106	106	-1	-1
4	9	3	"Buffer"	"Normaliz_P10"	-50	243	126	126	7	7
4	1	4	"Control_11"	"D10"	0	244	794	794	685	685
4	2	4	"Control_12"	"H10"	0	245	782	782	667	667
4	3	4	"Buffer"	"Normaliz_L10"	-50	246	103	103	1	1
4	4	4	"Buffer"	"Normaliz_P10"	-50	247	112	112	-6	-6
4	5	4	"Control+"	"Rango0.2_D14"	0	248	4077	4077	3929	3929
4	6	4	"Control+"	"Rango0.1_H14"	0	249	648	648	541	541
4	7	4	"Control_3"	"D2"	0	250	2480	2480	2384	2384
4	8	4	"Control_4"	"H2"	-50	251	103	103	-3	-3
4	9	4	"Control_5"	"L2"	-50	252	127	127	1	1
4	1	5	"Control+"	"Rango0.1_H14"	-50	253	1490	1490	1381	1381
4	2	5	"Control_3"	"D2"	0	254	3372	3372	3255	3255
4	3	5	"Control_4"	"H2"	-50	255	103	103	1	1
4	4	5	"Control_5"	"L2"	-50	256	112	112	3	3
4	5	5	"Control_6"	"P2"	-50	257	99	99	-6	-6
4	6	5	"Control_7"	"D6"	-50	258	96	96	-6	-6
4	7	5	"Control_8"	"H6"	-50	259	106	106	7	7
4	8	5	"Control_9"	"L6"	-50	260	107	107	-1	-1
4	9	5	"Control_10"	"P6"	-50	261	123	123	-4	-4
4	1	6	"Control_7"	"D6"	-50	262	95	95	-3	-3
4	2	6	"Control_8"	"H6"	-50	263	96	96	-6	-6
4	3	6	"Control_9"	"L6"	-50	264	105	105	2	2
4	4	6	"Control_10"	"P6"	-50	265	100	100	-10	-10
4	5	6	"Control_11"	"D10"	0	266	188	188	87	87
4	6	6	"Control_12"	"H10"	0	267	543	543	447	447
4	7	6	"Buffer"	"Normaliz_L10"	-50	268	108	108	8	8
4	8	6	"Buffer"	"Normaliz_P10"	-50	269	111	111	3	3
4	9	6	"Control+"	"Rango0.2_D14"	0	270	3461	3461	3341	3341
4	1	7	"Control_12"	"H10"	0	271	490	490	393	393
4	2	7	"Buffer"	"Normaliz_L10"	-50	272	102	102	3	3
4	3	7	"Buffer"	"Normaliz_P10"	-50	273	101	101	-7	-7
4	4	7	"Control+"	"Rango0.2_D14"	0	274	4247	4247	4103	4103
4	5	7	"Control+"	"Rango0.1_H14"	0	275	624	624	523	523
4	6	7	"Control_3"	"D2"	0	276	2559	2559	2466	2466
4	7	7	"Control_4"	"H2"	-50	277	100	100	2	2
4	8	7	"Control_5"	"L2"	-50	278	110	110	2	2
4	9	7	"Control_6"	"P2"	-50	279	113	113	-1	-1
4	1	8	"Control_3"	"D2"	0	280	3217	3217	3119	3119
4	2	8	"Control_4"	"H2"	-50	281	97	97	-1	-1
4	3	8	"Control_5"	"L2"	-50	282	105	105	1	1
4	4	8	"Control_6"	"P2"	-50	283	103	103	-6	-6
4	5	8	"Control_7"	"D6"	-50	284	94	94	-9	-9
4	6	8	"Control_8"	"H6"	-50	285	96	96	-4	-4
4	7	8	"Control_9"	"L6"	-50	286	103	103	2	2
4	8	8	"Control_10"	"P6"	-50	287	99	99	-4	-4
4	9	8	"Control_11"	"D10"	0	288	228	228	115	115
5	1	1	"GADPH"	"68Cyt_M5"	0	289	2688	2688	2597	2597
5	2	1	"abc_sbp_2"	"30Lip_A9"	0	290	3030	3030	2940	2940
5	3	1	"abc_sbp"	"29Lip_E9"	0	291	1839	1839	1749	1749
5	4	1	"spr0174"	"79Lip_I9"	0	292	1474	1474	1387	1387
5	5	1	"aliA"	"10Lip_M9"	0	293	1746	1746	1658	1658
5	6	1	"slrA"	"17Lip_A13"	0	294	2609	2609	2518	2518
5	7	1	"spr0747"	"37Lip_E13"	0	295	2626	2626	2530	2530
5	8	1	"Buffer"	"Normaliz_I13"	0	296	1282	1282	1193	1193
5	9	1	"Buffer"	"Normaliz_M13"	0	297	1541	1541	1452	1452
5	1	2	"slrA"	"17Lip_A13"	0	298	1845	1845	1766	1766
5	2	2	"spr0747"	"37Lip_E13"	0	299	2101	2101	2024	2024
5	3	2	"spxB"	"13Cyt_A1"	0	300	2585	2585	2505	2505
5	4	2	"clpP"	"66Cyt_E1"	0	301	2942	2942	2861	2861
5	5	2	"pavA"	"69Cyt_I1"	0	302	2536	2536	2453	2453
5	6	2	"eno"	"14Cyt_M1"	0	303	5058	5058	4975	4975
5	7	2	"PppA"	"70Cyt_A5"	0	304	2385	2385	2301	2301
5	8	2	"ply"	"11Cyt_E5"	0	305	7519	7519	7437	7437
5	9	2	"lytA"	"12Cyt_I5"	0	306	9209	9209	9122	9122
5	1	3	"eno"	"14Cyt_M1"	0	307	3346	3346	3279	3279
5	2	3	"PppA"	"70Cyt_A5"	0	308	1719	1719	1645	1645
5	3	3	"ply"	"11Cyt_E5"	0	309	5674	5674	5599	5599
5	4	3	"lytA"	"12Cyt_I5"	0	310	7478	7478	7402	7402
5	5	3	"GADPH"	"68Cyt_M5"	0	311	2715	2715	2633	2633
5	6	3	"abc_sbp_2"	"30Lip_A9"	0	312	2860	2860	2768	2768
5	7	3	"abc_sbp"	"29Lip_E9"	0	313	1361	1361	1266	1266
5	8	3	"spr0174"	"79Lip_I9"	0	314	1193	1193	1104	1104
5	9	3	"aliA"	"10Lip_M9"	0	315	1814	1814	1726	1726
5	1	4	"abc_sbp_2"	"30Lip_A9"	0	316	1297	1297	1239	1239
5	2	4	"abc_sbp"	"29Lip_E9"	0	317	942	942	875	875
5	3	4	"spr0174"	"79Lip_I9"	0	318	879	879	807	807
5	4	4	"aliA"	"10Lip_M9"	0	319	1395	1395	1320	1320
5	5	4	"slrA"	"17Lip_A13"	0	320	1881	1881	1802	1802
5	6	4	"spr0747"	"37Lip_E13"	0	321	1881	1881	1795	1795
5	7	4	"spxB"	"13Cyt_A1"	0	322	2555	2555	2456	2456
5	8	4	"clpP"	"66Cyt_E1"	0	323	2779	2779	2690	2690
5	9	4	"pavA"	"69Cyt_I1"	0	324	2239	2239	2148	2148
5	1	5	"spr0747"	"37Lip_E13"	0	325	476	476	425	425
5	2	5	"spxB"	"13Cyt_A1"	0	326	1252	1252	1190	1190
5	3	5	"clpP"	"66Cyt_E1"	0	327	1625	1625	1558	1558
5	4	5	"pavA"	"69Cyt_I1"	0	328	1618	1618	1545	1545
5	5	5	"eno"	"14Cyt_M1"	0	329	4096	4096	4019	4019
5	6	5	"PppA"	"70Cyt_A5"	0	330	1925	1925	1846	1846
5	7	5	"ply"	"11Cyt_E5"	0	331	5757	5757	5674	5674
5	8	5	"lytA"	"12Cyt_I5"	0	332	6735	6735	6653	6653
5	9	5	"GADPH"	"68Cyt_M5"	0	333	2358	2358	2267	2267
5	1	6	"PppA"	"70Cyt_A5"	0	334	227	227	181	181
5	2	6	"ply"	"11Cyt_E5"	0	335	1313	1313	1262	1262
5	3	6	"lytA"	"12Cyt_I5"	0	336	2771	2771	2718	2718
5	4	6	"GADPH"	"68Cyt_M5"	0	337	1285	1285	1224	1224
5	5	6	"abc_sbp_2"	"30Lip_A9"	0	338	1643	1643	1572	1572
5	6	6	"abc_sbp"	"29Lip_E9"	0	339	1027	1027	952	952
5	7	6	"spr0174"	"79Lip_I9"	-50	340	734	734	658	658
5	8	6	"aliA"	"10Lip_M9"	0	341	1049	1049	979	979
5	9	6	"slrA"	"17Lip_A13"	0	342	1552	1552	1472	1472
5	1	7	"abc_sbp"	"29Lip_E9"	0	343	96	96	52	52
5	2	7	"spr0174"	"79Lip_I9"	0	344	101	101	53	53
5	3	7	"aliA"	"10Lip_M9"	0	345	200	200	152	152
5	4	7	"slrA"	"17Lip_A13"	0	346	445	445	392	392
5	5	7	"spr0747"	"37Lip_E13"	0	347	584	584	524	524
5	6	7	"spxB"	"13Cyt_A1"	0	348	838	838	776	776
5	7	7	"clpP"	"66Cyt_E1"	0	349	934	934	872	872
5	8	7	"pavA"	"69Cyt_I1"	0	350	822	822	762	762
5	9	7	"eno"	"14Cyt_M1"	0	351	2026	2026	1966	1966
5	1	8	"spxB"	"13Cyt_A1"	-50	352	102	102	58	58
5	2	8	"clpP"	"66Cyt_E1"	-50	353	116	116	71	71
5	3	8	"pavA"	"69Cyt_I1"	0	354	181	181	137	137
5	4	8	"eno"	"14Cyt_M1"	0	355	522	522	477	477
5	5	8	"PppA"	"70Cyt_A5"	0	356	254	254	209	209
5	6	8	"ply"	"11Cyt_E5"	0	357	1064	1064	1019	1019
5	7	8	"lytA"	"12Cyt_I5"	0	358	1291	1291	1245	1245
5	8	8	"GADPH"	"68Cyt_M5"	0	359	328	328	281	281
5	9	8	"abc_sbp_2"	"30Lip_A9"	0	360	381	381	334	334
6	1	1	"psaA"	"6Lip_N5"	0	361	3253	3253	3162	3162
6	2	1	"ABC_SBP"	"57Lip_B9"	0	362	6506	6506	6415	6415
6	3	1	"ABC_SBP"	"52Lip_F9"	0	363	2490	2490	2401	2401
6	4	1	"piuA"	"18Lip_J9"	0	364	2278	2278	2192	2192
6	5	1	"amiA"	"3Lip_N9"	0	365	1901	1901	1806	1806
6	6	1	"msmE"	"78Lip_B13"	0	366	2625	2625	2519	2519
6	7	1	"MalX"	"22Lip_F13"	0	367	2397	2397	2301	2301
6	8	1	"Buffer"	"Normaliz_J13"	0	368	1498	1498	1409	1409
6	9	1	"Buffer"	"Normaliz_N13"	0	369	4161	4161	4079	4079
6	1	2	"msmE"	"78Lip_B13"	0	370	3391	3391	3302	3302
6	2	2	"MalX"	"22Lip_F13"	0	371	3523	3523	3432	3432
6	3	2	"prsA_ppmA"	"16Lip_B1"	0	372	3328	3328	3240	3240
6	4	2	"lmb"	"33Lip_F1"	0	373	2319	2319	2239	2239
6	5	2	"piaA"	"15Lip_J1"	0	374	2671	2671	2564	2564
6	6	2	"phtA"	"55Lip_N1"	0	375	8800	8800	8623	8623
6	7	2	"glnH"	"28Lip_B5"	0	376	2027	2027	1892	1892
6	8	2	"pstS"	"80Lip_F5"	0	377	1260	1260	1145	1145
6	9	2	"aliB"	"1Lip_J5"	0	378	1039	1039	967	967
6	1	3	"phtA"	"55Lip_N1"	0	379	13421	13421	13331	13331
6	2	3	"glnH"	"28Lip_B5"	0	380	3180	3180	3100	3100
6	3	3	"pstS"	"80Lip_F5"	0	381	1937	1937	1860	1860
6	4	3	"aliB"	"1Lip_J5"	0	382	1688	1688	1615	1615
6	5	3	"psaA"	"6Lip_N5"	0	383	1764	1764	1684	1684
6	6	3	"ABC_SBP"	"57Lip_B9"	0	384	3368	3368	3242	3242
6	7	3	"ABC_SBP"	"52Lip_F9"	0	385	518	518	436	436
6	8	3	"piuA"	"18Lip_J9"	0	386	846	846	766	766
6	9	3	"amiA"	"3Lip_N9"	0	387	677	677	618	618
6	1	4	"ABC_SBP"	"57Lip_B9"	0	388	5826	5826	5733	5733
6	2	4	"ABC_SBP"	"52Lip_F9"	0	389	2383	2383	2306	2306
6	3	4	"piuA"	"18Lip_J9"	0	390	1654	1654	1581	1581
6	4	4	"amiA"	"3Lip_N9"	0	391	1315	1315	1243	1243
6	5	4	"msmE"	"78Lip_B13"	0	392	1684	1684	1610	1610
6	6	4	"MalX"	"22Lip_F13"	0	393	1563	1563	839	839
6	7	4	"prsA_ppmA"	"16Lip_B1"	0	394	1281	1281	1095	1095
6	8	4	"lmb"	"33Lip_F1"	0	395	800	800	711	711
6	9	4	"piaA"	"15Lip_J1"	0	396	489	489	438	438
6	1	5	"MalX"	"22Lip_F13"	0	397	3478	3478	3386	3386
6	2	5	"prsA_ppmA"	"16Lip_B1"	0	398	2877	2877	2778	2778
6	3	5	"lmb"	"33Lip_F1"	0	399	1777	1777	1702	1702
6	4	5	"piaA"	"15Lip_J1"	0	400	1798	1798	1727	1727
6	5	5	"phtA"	"55Lip_N1"	0	401	6142	6142	6076	6076
6	6	5	"glnH"	"28Lip_B5"	0	402	951	951	868	868
6	7	5	"pstS"	"80Lip_F5"	0	403	417	417	307	307
6	8	5	"aliB"	"1Lip_J5"	0	404	250	250	169	169
6	9	5	"psaA"	"6Lip_N5"	0	405	146	146	96	96
6	1	6	"glnH"	"28Lip_B5"	0	406	2513	2513	2438	2438
6	2	6	"pstS"	"80Lip_F5"	0	407	1337	1337	1269	1269
6	3	6	"aliB"	"1Lip_J5"	0	408	929	929	861	861
6	4	6	"psaA"	"6Lip_N5"	0	409	728	728	667	667
6	5	6	"ABC_SBP"	"57Lip_B9"	0	410	1318	1318	1264	1264
6	6	6	"ABC_SBP"	"52Lip_F9"	0	411	398	398	346	346
6	7	6	"piuA"	"18Lip_J9"	-50	412	157	157	99	99
6	8	6	"amiA"	"3Lip_N9"	0	413	123	123	65	65
6	9	6	"msmE"	"78Lip_B13"	-50	414	115	115	68	68
6	1	7	"ABC_SBP"	"52Lip_F9"	0	415	635	635	581	581
6	2	7	"piuA"	"18Lip_J9"	0	416	302	302	246	246
6	3	7	"amiA"	"3Lip_N9"	0	417	219	219	168	168
6	4	7	"msmE"	"78Lip_B13"	0	418	283	283	232	232
6	5	7	"MalX"	"22Lip_F13"	0	419	200	200	150	150
6	6	7	"prsA_ppmA"	"16Lip_B1"	-50	420	173	173	123	123
6	7	7	"lmb"	"33Lip_F1"	0	421	129	129	78	78
6	8	7	"piaA"	"15Lip_J1"	0	422	105	105	54	54
6	9	7	"phtA"	"55Lip_N1"	0	423	431	431	385	385
6	1	8	"prsA_ppmA"	"16Lip_B1"	-50	424	218	218	174	174
6	2	8	"lmb"	"33Lip_F1"	0	425	161	161	117	117
6	3	8	"piaA"	"15Lip_J1"	0	426	125	125	82	82
6	4	8	"phtA"	"55Lip_N1"	0	427	679	679	635	635
6	5	8	"glnH"	"28Lip_B5"	0	428	101	101	56	56
6	6	8	"pstS"	"80Lip_F5"	0	429	76	76	30	30
6	7	8	"aliB"	"1Lip_J5"	0	430	74	74	19	19
6	8	8	"psaA"	"6Lip_N5"	0	431	69	69	21	21
6	9	8	"ABC_SBP"	"57Lip_B9"	0	432	133	133	89	89
7	1	1	"cbpF"	"74N_term_wCS_O5"	0	433	1776	1776	1676	1676
7	2	1	"spr0693"	"34N_term_C9"	0	434	2056	2056	1961	1961
7	3	1	"ezrA"	"75N_term_G9"	0	435	1323	1323	1230	1230
7	4	1	"pepXP"	"72N_term_K9"	0	436	1706	1706	1612	1612
7	5	1	"phtD"	"44N_term_O9"	0	437	2038	2038	1941	1941
7	6	1	"phpA"	"27N_term_C13"	0	438	13047	13047	12948	12948
7	7	1	"srtA"	"64N_term_wCS_G13"	0	439	3167	3167	3069	3069
7	8	1	"Buffer"	"Normaliz_K13"	0	440	438	438	348	348
7	9	1	"Buffer"	"Normaliz_O13"	0	441	2219	2219	2130	2130
7	1	2	"phpA"	"27N_term_C13"	0	442	11497	11497	11402	11402
7	2	2	"srtA"	"64N_term_wCS_G13"	0	443	2126	2126	2031	2031
7	3	2	"adcA"	"23Lip_C1"	0	444	1903	1903	1796	1796
7	4	2	"sp_2093"	"76N_term_G1"	0	445	1205	1205	1093	1093
7	5	2	"comB"	"54N_term_K1"	0	446	914	914	814	814
7	6	2	"pspA"	"4N_term_O1"	0	447	2747	2747	2658	2658
7	7	2	"pbpX"	"41N_term_C5"	0	448	2210	2210	2123	2123
7	8	2	"pbpA"	"9N_term_G5"	0	449	763	763	679	679
7	9	2	"spr0334"	"42Cyt_TMH_K5"	0	450	1926	1926	1842	1842
7	1	3	"pspA"	"4N_term_O1"	0	451	2288	2288	2203	2203
7	2	3	"pbpX"	"41N_term_C5"	0	452	1972	1972	1882	1882
7	3	3	"pbpA"	"9N_term_G5"	0	453	623	623	527	527
7	4	3	"spr0334"	"42Cyt_TMH_K5"	0	454	1525	1525	1298	1298
7	5	3	"cbpF"	"74N_term_wCS_O5"	0	455	2786	2786	2158	2158
7	6	3	"spr0693"	"34N_term_C9"	0	456	1657	1657	1558	1558
7	7	3	"ezrA"	"75N_term_G9"	0	457	1262	1262	1176	1176
7	8	3	"pepXP"	"72N_term_K9"	0	458	1878	1878	1796	1796
7	9	3	"phtD"	"44N_term_O9"	0	459	1917	1917	1834	1834
7	1	4	"spr0693"	"34N_term_C9"	0	460	1417	1417	1337	1337
7	2	4	"ezrA"	"75N_term_G9"	0	461	1131	1131	1044	1044
7	3	4	"pepXP"	"72N_term_K9"	0	462	1549	1549	1465	1465
7	4	4	"phtD"	"44N_term_O9"	0	463	1280	1280	1189	1189
7	5	4	"phpA"	"27N_term_C13"	0	464	8383	8383	8285	8285
7	6	4	"srtA"	"64N_term_wCS_G13"	0	465	1578	1578	1489	1489
7	7	4	"adcA"	"23Lip_C1"	0	466	1254	1254	1169	1169
7	8	4	"sp_2093"	"76N_term_G1"	0	467	897	897	818	818
7	9	4	"comB"	"54N_term_K1"	0	468	779	779	699	699
7	1	5	"srtA"	"64N_term_wCS_G13"	0	469	983	983	914	914
7	2	5	"adcA"	"23Lip_C1"	0	470	1056	1056	967	967
7	3	5	"sp_2093"	"76N_term_G1"	0	471	792	792	709	709
7	4	5	"comB"	"54N_term_K1"	0	472	677	677	595	595
7	5	5	"pspA"	"4N_term_O1"	0	473	2093	2093	2009	2009
7	6	5	"pbpX"	"41N_term_C5"	0	474	1666	1666	1581	1581
7	7	5	"pbpA"	"9N_term_G5"	0	475	497	497	414	414
7	8	5	"spr0334"	"42Cyt_TMH_K5"	0	476	1372	1372	1295	1295
7	9	5	"cbpF"	"74N_term_wCS_O5"	0	477	2631	2631	2551	2551
7	1	6	"pbpX"	"41N_term_C5"	0	478	578	578	523	523
7	2	6	"pbpA"	"9N_term_G5"	0	479	301	301	232	232
7	3	6	"spr0334"	"42Cyt_TMH_K5"	0	480	776	776	706	706
7	4	6	"cbpF"	"74N_term_wCS_O5"	0	481	1537	1537	1456	1456
7	5	6	"spr0693"	"34N_term_C9"	0	482	1207	1207	1118	1118
7	6	6	"ezrA"	"75N_term_G9"	0	483	922	922	839	839
7	7	6	"pepXP"	"72N_term_K9"	0	484	1372	1372	1293	1293
7	8	6	"phtD"	"44N_term_O9"	0	485	1280	1280	1205	1205
7	9	6	"phpA"	"27N_term_C13"	0	486	7531	7531	7450	7450
7	1	7	"ezrA"	"75N_term_G9"	0	487	169	169	119	119
7	2	7	"pepXP"	"72N_term_K9"	0	488	377	377	320	320
7	3	7	"phtD"	"44N_term_O9"	0	489	519	519	461	461
7	4	7	"phpA"	"27N_term_C13"	0	490	4393	4393	4320	4320
7	5	7	"srtA"	"64N_term_wCS_G13"	0	491	891	891	808	808
7	6	7	"adcA"	"23Lip_C1"	0	492	766	766	675	675
7	7	7	"sp_2093"	"76N_term_G1"	0	493	448	448	366	366
7	8	7	"comB"	"54N_term_K1"	0	494	396	396	325	325
7	9	7	"pspA"	"4N_term_O1"	0	495	1423	1423	1352	1352
7	1	8	"adcA"	"23Lip_C1"	-50	496	105	105	59	59
7	2	8	"sp_2093"	"76N_term_G1"	-50	497	88	88	40	40
7	3	8	"comB"	"54N_term_K1"	0	498	104	104	58	58
7	4	8	"pspA"	"4N_term_O1"	0	499	305	305	257	257
7	5	8	"pbpX"	"41N_term_C5"	0	500	334	334	284	284
7	6	8	"pbpA"	"9N_term_G5"	-50	501	162	162	115	115
7	7	8	"spr0334"	"42Cyt_TMH_K5"	0	502	280	280	233	233
7	8	8	"cbpF"	"74N_term_wCS_O5"	0	503	244	244	198	198
7	9	8	"spr0693"	"34N_term_C9"	0	504	356	356	307	307
8	1	1	"pbp1b"	"47Cyt_TMH_P5"	0	505	3146	3146	3058	3058
8	2	1	"pcpA"	"62N_term_wCS_D9"	0	506	417	417	325	325
8	3	1	"sphtra"	"8N_term_H9"	0	507	239	239	146	146
8	4	1	"cps4C"	"97Mult_L9"	0	508	1029	1029	933	933
8	5	1	"rrgB"	"95Mult_P9"	0	509	331	331	233	233
8	6	1	"TMP"	"96Mult_D13"	0	510	1515	1515	1417	1417
8	7	1	"LambdaSa04"	"94Mult_H13"	0	511	302	302	203	203
8	8	1	"Buffer"	"Normaliz_L13"	0	512	2810	2810	2713	2713
8	9	1	"Buffer"	"Normaliz_P13"	0	513	2336	2336	2239	2239
8	1	2	"TMP"	"96Mult_D13"	0	514	1908	1908	1822	1822
8	2	2	"LambdaSa04"	"94Mult_H13"	0	515	353	353	258	258
8	3	2	"potD"	"65N_term_D1"	0	516	2674	2674	2570	2570
8	4	2	"pgdA"	"40N_term_H1"	0	517	3022	3022	2925	2925
8	5	2	"spr1370"	"38Cyt_TMH_L1"	0	518	2189	2189	2092	2092
8	6	2	"spr1418"	"82N_term_P1"	0	519	3257	3257	3169	3169
8	7	2	"stkP"	"67Cyt_TMH_D5"	0	520	1719	1719	1635	1635
8	8	2	"spr1584"	"83N_term_H5"	0	521	2633	2633	2553	2553
8	9	2	"pbp2A"	"53N_term_L5"	0	522	2476	2476	2396	2396
8	1	3	"spr1418"	"82N_term_P1"	0	523	3461	3461	3373	3373
8	2	3	"stkP"	"67Cyt_TMH_D5"	0	524	1370	1370	1284	1284
8	3	3	"spr1584"	"83N_term_H5"	0	525	2245	2245	2155	2155
8	4	3	"pbp2A"	"53N_term_L5"	0	526	1917	1917	1833	1833
8	5	3	"pbp1b"	"47Cyt_TMH_P5"	0	527	2291	2291	2209	2209
8	6	3	"pcpA"	"62N_term_wCS_D9"	0	528	290	290	209	209
8	7	3	"sphtra"	"8N_term_H9"	0	529	312	312	232	232
8	8	3	"cps4C"	"97Mult_L9"	0	530	649	649	570	570
8	9	3	"rrgB"	"95Mult_P9"	0	531	266	266	193	193
8	1	4	"pcpA"	"62N_term_wCS_D9"	0	532	567	567	478	478
8	2	4	"sphtra"	"8N_term_H9"	0	533	737	737	653	653
8	3	4	"cps4C"	"97Mult_L9"	0	534	1158	1158	1078	1078
8	4	4	"rrgB"	"95Mult_P9"	0	535	753	753	676	676
8	5	4	"TMP"	"96Mult_D13"	0	536	1073	1073	1000	1000
8	6	4	"LambdaSa04"	"94Mult_H13"	0	537	661	661	593	593
8	7	4	"potD"	"65N_term_D1"	0	538	1774	1774	1701	1701
8	8	4	"pgdA"	"40N_term_H1"	0	539	1420	1420	1346	1346
8	9	4	"spr1370"	"38Cyt_TMH_L1"	0	540	1347	1347	1284	1284
8	1	5	"LambdaSa04"	"94Mult_H13"	0	541	750	750	660	660
8	2	5	"potD"	"65N_term_D1"	0	542	2630	2630	2542	2542
8	3	5	"pgdA"	"40N_term_H1"	0	543	1924	1924	1842	1842
8	4	5	"spr1370"	"38Cyt_TMH_L1"	0	544	1826	1826	1749	1749
8	5	5	"spr1418"	"82N_term_P1"	0	545	1984	1984	1911	1911
8	6	5	"stkP"	"67Cyt_TMH_D5"	0	546	1136	1136	1067	1067
8	7	5	"spr1584"	"83N_term_H5"	0	547	1731	1731	1662	1662
8	8	5	"pbp2A"	"53N_term_L5"	0	548	1262	1262	1195	1195
8	9	5	"pbp1b"	"47Cyt_TMH_P5"	0	549	1004	1004	951	951
8	1	6	"stkP"	"67Cyt_TMH_D5"	0	550	1870	1870	1777	1777
8	2	6	"spr1584"	"83N_term_H5"	0	551	1825	1825	1735	1735
8	3	6	"pbp2A"	"53N_term_L5"	0	552	2150	2150	2063	2063
8	4	6	"pbp1b"	"47Cyt_TMH_P5"	0	553	2194	2194	2107	2107
8	5	6	"pcpA"	"62N_term_wCS_D9"	0	554	798	798	722	722
8	6	6	"sphtra"	"8N_term_H9"	-50	555	118	118	49	49
8	7	6	"cps4C"	"97Mult_L9"	0	556	354	354	289	289
8	8	6	"rrgB"	"95Mult_P9"	-50	557	109	109	55	55
8	9	6	"TMP"	"96Mult_D13"	-50	558	146	146	99	99
8	1	7	"sphtra"	"8N_term_H9"	-50	559	187	187	99	99
8	2	7	"cps4C"	"97Mult_L9"	0	560	816	816	739	739
8	3	7	"rrgB"	"95Mult_P9"	0	561	228	228	154	154
8	4	7	"TMP"	"96Mult_D13"	0	562	726	726	655	655
8	5	7	"LambdaSa04"	"94Mult_H13"	0	563	536	536	469	469
8	6	7	"potD"	"65N_term_D1"	0	564	898	898	831	831
8	7	7	"pgdA"	"40N_term_H1"	0	565	389	389	335	335
8	8	7	"spr1370"	"38Cyt_TMH_L1"	0	566	231	231	183	183
8	9	7	"spr1418"	"82N_term_P1"	0	567	241	241	195	195
8	1	8	"potD"	"65N_term_D1"	0	568	964	964	910	910
8	2	8	"pgdA"	"40N_term_H1"	0	569	739	739	690	690
8	3	8	"spr1370"	"38Cyt_TMH_L1"	0	570	657	657	608	608
8	4	8	"spr1418"	"82N_term_P1"	0	571	828	828	779	779
8	5	8	"stkP"	"67Cyt_TMH_D5"	0	572	323	323	276	276
8	6	8	"spr1584"	"83N_term_H5"	0	573	310	310	264	264
8	7	8	"pbp2A"	"53N_term_L5"	0	574	204	204	159	159
8	8	8	"pbp1b"	"47Cyt_TMH_P5"	0	575	180	180	135	135
8	9	8	"pcpA"	"62N_term_wCS_D9"	0	576	64	64	17	17
