# Supplementary material for: Data in support of proteomic analysis of pneumococcal pediatric clinical isolates to construct a protein array
Source: Data Brief. 2016 Feb 5;6:917–22. doi: 10.1016/j.dib.2016.01.057 (PMC4758182; doi:10.1016/j.dib.2016.01.057)
Supplement: Supplementary file 4 — Supplementary material [file mmc4.zip › Protein array raw data/IgG/P2_S13_IgG-Cy-3.txt]

ATF	1.0
31	9    
"Type=GenePix Export 3"
"DateTime=2013/12/17 13:34:08"
"Settings=C:\Documents and Settings\Usuario\Escritorio\Datos Usuarios\Alfonso\Escaneado _17-12-13\Suero 13\S13_IgG-Cy-3.gps"
"GalFile=C:\Documents and Settings\Usuario\Escritorio\Datos Usuarios\Alfonso\Gals\Gal_Alfonso.2.gal"
"PixelSize=5"
"Wavelengths=n/a	532"
"ImageFiles=n/a	C:\Documents and Settings\Usuario\Escritorio\Datos Usuarios\Alfonso\Escaneado _17-12-13\Suero 13\S13_IgG-Cy-3.tif 1"
"NormalizationMethod=None"
"NormalizationFactors=n/a	1"
"JpegImage="
"StdDev=Type 1"
"RatioFormulations=W1/W2 (/532)"
"Barcode="
"BackgroundSubtraction=LocalFeature"
"ImageOrigin=0, 0"
"JpegOrigin=3330, 19540"
"Creator=GenePix Pro 4.1.1.4"
"Scanner=GenePix 4000B [92870]"
"FocusPosition=0"
"Temperature=26.42"
"LinesAveraged=1"
"Comment="
"PMTGain=n/a	420"
"ScanPower=n/a	100"
"LaserPower=n/a	3.65"
"LaserOnTime=n/a	41849"
"Filters=n/a	"
"ScanRegion=584,3852,3896,5311"
"Supplier=BioRobotics"
"ArrayerSoftwareName=TAS Application Suite (MicroGrid II)"
"ArrayerSoftwareVersion=2.2.2.5"
"Block"	"Column"	"Row"	"Name"	"ID"	"Flags"	"Index"	"F532 Median"	"F532 Median - B532"
1	1	1	"ABC_N/P"	"90Mult_M8"	0	1	144	79
1	2	1	"spr1221"	"99Mult_A12"	0	2	255	172
1	3	1	"spr1403"	"91Mult_E12"	0	3	302	213
1	4	1	"spr1496"	"92Mult_I12"	0	4	269	182
1	5	1	"ABC_NP"	"100Mult_M12"	0	5	514	429
1	6	1	"SP_0462"	"77CellW_A16"	0	6	494	406
1	7	1	"SP_0464"	"81CellW_E16"	0	7	375	283
1	8	1	"Buffer"	"Normaliz_I16"	0	8	222	134
1	9	1	"Buffer"	"Normaliz_M16"	0	9	117	29
1	1	2	"SP_0462"	"77CellW_A16"	0	10	230	163
1	2	2	"SP_0464"	"81CellW_E16"	0	11	211	134
1	3	2	"fstH"	"84Mult_A4"	0	12	493	413
1	4	2	"comA"	"85Mult_E4"	0	13	253	172
1	5	2	"zmpB"	"86Mult_I4"	0	14	210	129
1	6	2	"spr0601"	"98Mult_M4"	0	15	294	203
1	7	2	"celB"	"87Mult_A8"	0	16	232	137
1	8	2	"iga"	"88Mult_E8"	0	17	466	378
1	9	2	"glnP"	"89Mult_I8"	0	18	160	74
1	1	3	"spr0601"	"98Mult_M4"	0	19	170	104
1	2	3	"celB"	"87Mult_A8"	0	20	145	68
1	3	3	"iga"	"88Mult_E8"	0	21	273	197
1	4	3	"glnP"	"89Mult_I8"	0	22	127	49
1	5	3	"ABC_N/P"	"90Mult_M8"	0	23	201	121
1	6	3	"spr1221"	"99Mult_A12"	0	24	334	248
1	7	3	"spr1403"	"91Mult_E12"	0	25	351	256
1	8	3	"spr1496"	"92Mult_I12"	0	26	261	170
1	9	3	"ABC_NP"	"100Mult_M12"	0	27	730	645
1	1	4	"spr1221"	"99Mult_A12"	0	28	181	114
1	2	4	"spr1403"	"91Mult_E12"	0	29	245	162
1	3	4	"spr1496"	"92Mult_I12"	0	30	169	90
1	4	4	"ABC_NP"	"100Mult_M12"	0	31	457	377
1	5	4	"SP_0462"	"77CellW_A16"	0	32	390	308
1	6	4	"SP_0464"	"81CellW_E16"	0	33	335	247
1	7	4	"fstH"	"84Mult_A4"	0	34	800	704
1	8	4	"comA"	"85Mult_E4"	0	35	372	274
1	9	4	"zmpB"	"86Mult_I4"	0	36	336	241
1	1	5	"SP_0464"	"81CellW_E16"	0	37	209	136
1	2	5	"fstH"	"84Mult_A4"	0	38	469	381
1	3	5	"comA"	"85Mult_E4"	0	39	248	165
1	4	5	"zmpB"	"86Mult_I4"	0	40	243	158
1	5	5	"spr0601"	"98Mult_M4"	0	41	319	225
1	6	5	"celB"	"87Mult_A8"	0	42	268	170
1	7	5	"iga"	"88Mult_E8"	0	43	699	600
1	8	5	"glnP"	"89Mult_I8"	0	44	201	102
1	9	5	"ABC_N/P"	"90Mult_M8"	0	45	416	312
1	1	6	"celB"	"87Mult_A8"	-50	46	190	115
1	2	6	"iga"	"88Mult_E8"	0	47	370	282
1	3	6	"glnP"	"89Mult_I8"	0	48	155	69
1	4	6	"ABC_N/P"	"90Mult_M8"	0	49	297	205
1	5	6	"spr1221"	"99Mult_A12"	0	50	553	453
1	6	6	"spr1403"	"91Mult_E12"	0	51	612	510
1	7	6	"spr1496"	"92Mult_I12"	0	52	364	263
1	8	6	"ABC_NP"	"100Mult_M12"	0	53	1010	911
1	9	6	"SP_0462"	"77CellW_A16"	0	54	772	672
1	1	7	"spr1403"	"91Mult_E12"	0	55	389	306
1	2	7	"spr1496"	"92Mult_I12"	0	56	337	242
1	3	7	"ABC_NP"	"100Mult_M12"	0	57	898	804
1	4	7	"SP_0462"	"77CellW_A16"	0	58	695	596
1	5	7	"SP_0464"	"81CellW_E16"	0	59	524	422
1	6	7	"fstH"	"84Mult_A4"	0	60	1111	1010
1	7	7	"comA"	"85Mult_E4"	0	61	391	295
1	8	7	"zmpB"	"86Mult_I4"	0	62	321	224
1	9	7	"spr0601"	"98Mult_M4"	0	63	358	262
1	1	8	"fstH"	"84Mult_A4"	0	64	820	718
1	2	8	"comA"	"85Mult_E4"	0	65	437	330
1	3	8	"zmpB"	"86Mult_I4"	0	66	375	275
1	4	8	"spr0601"	"98Mult_M4"	0	67	460	360
1	5	8	"celB"	"87Mult_A8"	0	68	304	203
1	6	8	"iga"	"88Mult_E8"	0	69	706	608
1	7	8	"glnP"	"89Mult_I8"	0	70	195	100
1	8	8	"ABC_N/P"	"90Mult_M8"	0	71	325	232
1	9	8	"spr1221"	"99Mult_A12"	0	72	571	478
2	1	1	"lytB"	"31CellW_N8"	0	73	130	69
2	2	1	"prtA"	"20CellW_B12"	0	74	368	303
2	3	1	"bgaA"	"43CellW_F12"	0	75	175	112
2	4	1	"nanA"	"46CellW_J12"	0	76	166	102
2	5	1	"spr1652/pfbA"	"25CellW_N12"	0	77	140	75
2	6	1	"nisP"	"39CellW_B16"	0	78	122	58
2	7	1	"spr1906"	"73CellW_F16"	0	79	105	44
2	8	1	"Buffer"	"Normaliz_J16"	-50	80	65	2
2	9	1	"Buffer"	"Normaliz_N16"	-50	81	64	1
2	1	2	"nisP"	"39CellW_B16"	0	82	146	79
2	2	2	"spr1906"	"73CellW_F16"	0	83	123	55
2	3	2	"psrP"	"71CellW_B4"	0	84	148	77
2	4	2	"pblB_nt"	"48CellW_F4"	0	85	167	89
2	5	2	"pblB_ct"	"49CellW_J4"	0	86	212	122
2	6	2	"spr0075/pfbB"	"24CellW_N4"	0	87	202	117
2	7	2	"pulA"	"19CellW_B8"	0	88	130	58
2	8	2	"hysA"	"51CellW_F8"	0	89	244	176
2	9	2	"spr0328"	"26CellW_J8"	0	90	151	83
2	1	3	"spr0075/pfbB"	"24CellW_N4"	0	91	263	192
2	2	3	"pulA"	"19CellW_B8"	0	92	184	111
2	3	3	"hysA"	"51CellW_F8"	0	93	484	402
2	4	3	"spr0328"	"26CellW_J8"	0	94	260	170
2	5	3	"lytB"	"31CellW_N8"	0	95	197	97
2	6	3	"prtA"	"20CellW_B12"	0	96	505	405
2	7	3	"bgaA"	"43CellW_F12"	0	97	215	132
2	8	3	"nanA"	"46CellW_J12"	0	98	150	76
2	9	3	"spr1652/pfbA"	"25CellW_N12"	0	99	135	62
2	1	4	"prtA"	"20CellW_B12"	0	100	576	502
2	2	4	"bgaA"	"43CellW_F12"	0	101	270	189
2	3	4	"nanA"	"46CellW_J12"	0	102	286	197
2	4	4	"spr1652/pfbA"	"25CellW_N12"	0	103	261	166
2	5	4	"nisP"	"39CellW_B16"	0	104	238	133
2	6	4	"spr1906"	"73CellW_F16"	0	105	189	82
2	7	4	"psrP"	"71CellW_B4"	0	106	257	156
2	8	4	"pblB_nt"	"48CellW_F4"	0	107	144	57
2	9	4	"pblB_ct"	"49CellW_J4"	0	108	147	71
2	1	5	"spr1906"	"73CellW_F16"	0	109	196	116
2	2	5	"psrP"	"71CellW_B4"	0	110	221	137
2	3	5	"pblB_nt"	"48CellW_F4"	0	111	233	144
2	4	5	"pblB_ct"	"49CellW_J4"	0	112	330	235
2	5	5	"spr0075/pfbB"	"24CellW_N4"	0	113	391	297
2	6	5	"pulA"	"19CellW_B8"	0	114	245	156
2	7	5	"hysA"	"51CellW_F8"	0	115	430	346
2	8	5	"spr0328"	"26CellW_J8"	0	116	211	126
2	9	5	"lytB"	"31CellW_N8"	0	117	124	50
2	1	6	"pulA"	"19CellW_B8"	0	118	358	272
2	2	6	"hysA"	"51CellW_F8"	0	119	919	830
2	3	6	"spr0328"	"26CellW_J8"	0	120	375	286
2	4	6	"lytB"	"31CellW_N8"	0	121	238	151
2	5	6	"prtA"	"20CellW_B12"	0	122	920	839
2	6	6	"bgaA"	"43CellW_F12"	0	123	361	286
2	7	6	"nanA"	"46CellW_J12"	0	124	313	241
2	8	6	"spr1652/pfbA"	"25CellW_N12"	0	125	217	143
2	9	6	"nisP"	"39CellW_B16"	0	126	140	71
2	1	7	"bgaA"	"43CellW_F12"	0	127	936	842
2	2	7	"nanA"	"46CellW_J12"	0	128	760	665
2	3	7	"spr1652/pfbA"	"25CellW_N12"	0	129	574	480
2	4	7	"nisP"	"39CellW_B16"	0	130	361	276
2	5	7	"spr1906"	"73CellW_F16"	0	131	242	165
2	6	7	"psrP"	"71CellW_B4"	0	132	260	185
2	7	7	"pblB_nt"	"48CellW_F4"	0	133	212	140
2	8	7	"pblB_ct"	"49CellW_J4"	0	134	262	193
2	9	7	"spr0075/pfbB"	"24CellW_N4"	0	135	242	175
2	1	8	"psrP"	"71CellW_B4"	0	136	871	760
2	2	8	"pblB_nt"	"48CellW_F4"	0	137	664	561
2	3	8	"pblB_ct"	"49CellW_J4"	0	138	938	840
2	4	8	"spr0075/pfbB"	"24CellW_N4"	0	139	1128	1043
2	5	8	"pulA"	"19CellW_B8"	0	140	494	417
2	6	8	"hysA"	"51CellW_F8"	0	141	950	875
2	7	8	"spr0328"	"26CellW_J8"	0	142	361	287
2	8	8	"lytB"	"31CellW_N8"	0	143	207	134
2	9	8	"prtA"	"20CellW_B12"	0	144	558	487
3	1	1	"nanB"	"58Secret_O8"	0	145	248	182
3	2	1	"spr1875"	"7Secret_C12"	0	146	378	311
3	3	1	"galU"	"21Secret_G12"	0	147	196	130
3	4	1	"cbpA"	"5Secret_K12"	0	148	783	717
3	5	1	"gsp_781"	"2Secret_O12"	0	149	582	515
3	6	1	"Control_1"	"C16"	-50	150	73	6
3	7	1	"Control_2"	"G16"	-50	151	67	1
3	8	1	"Buffer"	"Normaliz_K16"	-50	152	68	2
3	9	1	"Buffer"	"Normaliz_O16"	-50	153	64	-1
3	1	2	"Control_1"	"C16"	-50	154	71	5
3	2	2	"Control_2"	"G16"	-50	155	67	1
3	3	2	"bloodAB"	"59Secret_C4"	0	156	148	81
3	4	2	"strH"	"32Secret_G4"	0	157	117	49
3	5	2	"lysM"	"50Secret_K4"	0	158	151	82
3	6	2	"lytB"	"63Secret_O4"	0	159	148	78
3	7	2	"phtE"	"45Secret_C8"	0	160	421	352
3	8	2	"spr0931"	"36Secret_G8"	0	161	265	196
3	9	2	"lytC"	"56Secret_K8"	0	162	860	791
3	1	3	"lytB"	"63Secret_O4"	0	163	155	87
3	2	3	"phtE"	"45Secret_C8"	0	164	373	305
3	3	3	"spr0931"	"36Secret_G8"	0	165	217	148
3	4	3	"lytC"	"56Secret_K8"	0	166	643	571
3	5	3	"nanB"	"58Secret_O8"	0	167	699	624
3	6	3	"spr1875"	"7Secret_C12"	0	168	1481	1405
3	7	3	"galU"	"21Secret_G12"	0	169	732	655
3	8	3	"cbpA"	"5Secret_K12"	0	170	3301	3222
3	9	3	"gsp_781"	"2Secret_O12"	0	171	3498	3420
3	1	4	"spr1875"	"7Secret_C12"	0	172	669	601
3	2	4	"galU"	"21Secret_G12"	0	173	432	359
3	3	4	"cbpA"	"5Secret_K12"	0	174	3016	2939
3	4	4	"gsp_781"	"2Secret_O12"	0	175	3369	3286
3	5	4	"Control_1"	"C16"	0	176	256	169
3	6	4	"Control_2"	"G16"	-50	177	99	8
3	7	4	"bloodAB"	"59Secret_C4"	0	178	941	850
3	8	4	"strH"	"32Secret_G4"	0	179	574	483
3	9	4	"lysM"	"50Secret_K4"	0	180	1232	1142
3	1	5	"Control_2"	"G16"	-50	181	74	3
3	2	5	"bloodAB"	"59Secret_C4"	0	182	523	445
3	3	5	"strH"	"32Secret_G4"	0	183	503	413
3	4	5	"lysM"	"50Secret_K4"	0	184	1263	1166
3	5	5	"lytB"	"63Secret_O4"	0	185	1189	1088
3	6	5	"phtE"	"45Secret_C8"	0	186	4229	4124
3	7	5	"spr0931"	"36Secret_G8"	0	187	1431	1325
3	8	5	"lytC"	"56Secret_K8"	0	188	3982	3876
3	9	5	"nanB"	"58Secret_O8"	0	189	4142	4030
3	1	6	"phtE"	"45Secret_C8"	0	190	1443	1367
3	2	6	"spr0931"	"36Secret_G8"	0	191	899	809
3	3	6	"lytC"	"56Secret_K8"	0	192	3518	3417
3	4	6	"nanB"	"58Secret_O8"	0	193	3540	3430
3	5	6	"spr1875"	"7Secret_C12"	0	194	7333	7214
3	6	6	"galU"	"21Secret_G12"	0	195	3277	3158
3	7	6	"cbpA"	"5Secret_K12"	0	196	13032	12910
3	8	6	"gsp_781"	"2Secret_O12"	0	197	12732	12606
3	9	6	"Control_1"	"C16"	0	198	1144	1011
3	1	7	"galU"	"21Secret_G12"	0	199	1305	1218
3	2	7	"cbpA"	"5Secret_K12"	0	200	7888	7783
3	3	7	"gsp_781"	"2Secret_O12"	0	201	9898	9780
3	4	7	"Control_1"	"C16"	0	202	721	593
3	5	7	"Control_2"	"G16"	0	203	288	150
3	6	7	"bloodAB"	"59Secret_C4"	0	204	2751	2616
3	7	7	"strH"	"32Secret_G4"	0	205	1591	1453
3	8	7	"lysM"	"50Secret_K4"	0	206	3118	2984
3	9	7	"lytB"	"63Secret_O4"	0	207	2443	2313
3	1	8	"bloodAB"	"59Secret_C4"	0	208	1325	1217
3	2	8	"strH"	"32Secret_G4"	0	209	1169	1039
3	3	8	"lysM"	"50Secret_K4"	0	210	2800	2659
3	4	8	"lytB"	"63Secret_O4"	0	211	2609	2469
3	5	8	"phtE"	"45Secret_C8"	0	212	8403	8261
3	6	8	"spr0931"	"36Secret_G8"	0	213	2748	2607
3	7	8	"lytC"	"56Secret_K8"	0	214	6957	6818
3	8	8	"nanB"	"58Secret_O8"	0	215	5795	5659
3	9	8	"spr1875"	"7Secret_C12"	0	216	11226	11094
4	1	1	"Control_10"	"P8"	-50	217	66	3
4	2	1	"Control_11"	"D12"	0	218	78	18
4	3	1	"Control_12"	"H12"	0	219	129	70
4	4	1	"Buffer"	"Normaliz_L12"	-50	220	58	0
4	5	1	"Buffer"	"Normaliz_P12"	-50	221	60	0
4	6	1	"Control+"	"Rango0.2_D16"	0	222	389	326
4	7	1	"Control+"	"Rango0.1_H16"	-50	223	58	0
4	8	1	"Buffer"	"Normaliz_L16"	-50	224	58	2
4	9	1	"Buffer"	"Normaliz_P16"	0	225	59	3
4	1	2	"Control+"	"Rango0.2_D16"	0	226	486	412
4	2	2	"Control+"	"Rango0.1_H16"	0	227	80	15
4	3	2	"Control_3"	"D4"	-50	228	65	3
4	4	2	"Control_4"	"H4"	-50	229	62	2
4	5	2	"Control_5"	"L4"	-50	230	63	2
4	6	2	"Control_6"	"P4"	-50	231	59	-4
4	7	2	"Control_7"	"D8"	-50	232	59	1
4	8	2	"Control_8"	"H8"	-50	233	56	-1
4	9	2	"Control_9"	"L8"	-50	234	59	3
4	1	3	"Control_6"	"P4"	-50	235	67	-3
4	2	3	"Control_7"	"D8"	-50	236	73	6
4	3	3	"Control_8"	"H8"	0	237	68	4
4	4	3	"Control_9"	"L8"	-50	238	64	4
4	5	3	"Control_10"	"P8"	-50	239	63	3
4	6	3	"Control_11"	"D12"	-50	240	119	55
4	7	3	"Control_12"	"H12"	0	241	135	76
4	8	3	"Buffer"	"Normaliz_L12"	-50	242	58	0
4	9	3	"Buffer"	"Normaliz_P12"	-50	243	57	0
4	1	4	"Control_11"	"D12"	-50	244	113	37
4	2	4	"Control_12"	"H12"	0	245	239	166
4	3	4	"Buffer"	"Normaliz_L12"	-50	246	65	0
4	4	4	"Buffer"	"Normaliz_P12"	-50	247	64	2
4	5	4	"Control+"	"Rango0.2_D16"	0	248	388	328
4	6	4	"Control+"	"Rango0.1_H16"	-50	249	74	8
4	7	4	"Control_3"	"D4"	-50	250	63	-1
4	8	4	"Control_4"	"H4"	-50	251	59	1
4	9	4	"Control_5"	"L4"	-50	252	59	2
4	1	5	"Control+"	"Rango0.1_H16"	-50	253	102	23
4	2	5	"Control_3"	"D4"	-50	254	81	4
4	3	5	"Control_4"	"H4"	-50	255	67	0
4	4	5	"Control_5"	"L4"	-50	256	69	5
4	5	5	"Control_6"	"P4"	-50	257	60	0
4	6	5	"Control_7"	"D8"	-50	258	61	2
4	7	5	"Control_8"	"H8"	-50	259	58	0
4	8	5	"Control_9"	"L8"	-50	260	61	3
4	9	5	"Control_10"	"P8"	-50	261	60	3
4	1	6	"Control_7"	"D8"	-50	262	80	6
4	2	6	"Control_8"	"H8"	-50	263	69	-2
4	3	6	"Control_9"	"L8"	-50	264	74	3
4	4	6	"Control_10"	"P8"	-50	265	68	0
4	5	6	"Control_11"	"D12"	-50	266	65	4
4	6	6	"Control_12"	"H12"	0	267	131	73
4	7	6	"Buffer"	"Normaliz_L12"	-50	268	59	1
4	8	6	"Buffer"	"Normaliz_P12"	0	269	68	9
4	9	6	"Control+"	"Rango0.2_D16"	0	270	432	375
4	1	7	"Control_12"	"H12"	0	271	323	248
4	2	7	"Buffer"	"Normaliz_L12"	-50	272	73	1
4	3	7	"Buffer"	"Normaliz_P12"	-50	273	74	0
4	4	7	"Control+"	"Rango0.2_D16"	0	274	538	466
4	5	7	"Control+"	"Rango0.1_H16"	0	275	78	14
4	6	7	"Control_3"	"D4"	-50	276	64	4
4	7	7	"Control_4"	"H4"	-50	277	63	1
4	8	7	"Control_5"	"L4"	0	278	100	35
4	9	7	"Control_6"	"P4"	-50	279	60	0
4	1	8	"Control_3"	"D4"	-50	280	84	10
4	2	8	"Control_4"	"H4"	-50	281	73	1
4	3	8	"Control_5"	"L4"	-50	282	75	4
4	4	8	"Control_6"	"P4"	-50	283	69	1
4	5	8	"Control_7"	"D8"	-50	284	67	1
4	6	8	"Control_8"	"H8"	-50	285	67	-1
4	7	8	"Control_9"	"L8"	-50	286	78	6
4	8	8	"Control_10"	"P8"	-50	287	83	10
4	9	8	"Control_11"	"D12"	-50	288	66	4
5	1	1	"GADPH"	"68Cyt_M7"	0	289	3475	3345
5	2	1	"abc_sbp_2"	"30Lip_A11"	0	290	3483	3345
5	3	1	"abc_sbp"	"29Lip_E11"	0	291	1813	1676
5	4	1	"spr0174"	"79Lip_I11"	0	292	1770	1638
5	5	1	"aliA"	"10Lip_M11"	0	293	2111	1973
5	6	1	"slrA"	"17Lip_A15"	0	294	2716	2578
5	7	1	"spr0747"	"37Lip_E15"	0	295	2640	2512
5	8	1	"Buffer"	"Normaliz_I15"	0	296	175	47
5	9	1	"Buffer"	"Normaliz_M15"	-50	297	143	13
5	1	2	"slrA"	"17Lip_A15"	0	298	2376	2249
5	2	2	"spr0747"	"37Lip_E15"	0	299	2139	2009
5	3	2	"spxB"	"13Cyt_A3"	0	300	3756	3633
5	4	2	"clpP"	"66Cyt_E3"	0	301	4558	4413
5	5	2	"pavA"	"69Cyt_I3"	0	302	3692	3544
5	6	2	"eno"	"14Cyt_M3"	0	303	9328	9198
5	7	2	"PppA"	"70Cyt_A7"	0	304	3520	3395
5	8	2	"ply"	"11Cyt_E7"	0	305	14217	14092
5	9	2	"lytA"	"12Cyt_I7"	0	306	16385	16261
5	1	3	"eno"	"14Cyt_M3"	0	307	7341	7204
5	2	3	"PppA"	"70Cyt_A7"	0	308	3126	2985
5	3	3	"ply"	"11Cyt_E7"	0	309	12231	12101
5	4	3	"lytA"	"12Cyt_I7"	0	310	13397	13257
5	5	3	"GADPH"	"68Cyt_M7"	0	311	4244	4101
5	6	3	"abc_sbp_2"	"30Lip_A11"	0	312	3315	3184
5	7	3	"abc_sbp"	"29Lip_E11"	0	313	1634	1509
5	8	3	"spr0174"	"79Lip_I11"	0	314	1702	1573
5	9	3	"aliA"	"10Lip_M11"	0	315	2184	2053
5	1	4	"abc_sbp_2"	"30Lip_A11"	0	316	2733	2599
5	2	4	"abc_sbp"	"29Lip_E11"	0	317	1318	1169
5	3	4	"spr0174"	"79Lip_I11"	0	318	1402	1257
5	4	4	"aliA"	"10Lip_M11"	0	319	1900	1764
5	5	4	"slrA"	"17Lip_A15"	0	320	2490	2350
5	6	4	"spr0747"	"37Lip_E15"	0	321	2619	2481
5	7	4	"spxB"	"13Cyt_A3"	0	322	4016	3885
5	8	4	"clpP"	"66Cyt_E3"	0	323	4708	4579
5	9	4	"pavA"	"69Cyt_I3"	0	324	3218	3091
5	1	5	"spr0747"	"37Lip_E15"	0	325	1798	1664
5	2	5	"spxB"	"13Cyt_A3"	0	326	3423	3283
5	3	5	"clpP"	"66Cyt_E3"	0	327	3975	3835
5	4	5	"pavA"	"69Cyt_I3"	0	328	3235	3092
5	5	5	"eno"	"14Cyt_M3"	0	329	9159	9013
5	6	5	"PppA"	"70Cyt_A7"	0	330	3688	3542
5	7	5	"ply"	"11Cyt_E7"	0	331	14564	14427
5	8	5	"lytA"	"12Cyt_I7"	0	332	14018	13893
5	9	5	"GADPH"	"68Cyt_M7"	0	333	4335	4209
5	1	6	"PppA"	"70Cyt_A7"	0	334	2533	2358
5	2	6	"ply"	"11Cyt_E7"	0	335	11476	11319
5	3	6	"lytA"	"12Cyt_I7"	0	336	12717	12571
5	4	6	"GADPH"	"68Cyt_M7"	0	337	3700	3558
5	5	6	"abc_sbp_2"	"30Lip_A11"	0	338	3081	2939
5	6	6	"abc_sbp"	"29Lip_E11"	0	339	1493	1348
5	7	6	"spr0174"	"79Lip_I11"	0	340	1667	1533
5	8	6	"aliA"	"10Lip_M11"	0	341	2052	1925
5	9	6	"slrA"	"17Lip_A15"	0	342	2607	2476
5	1	7	"abc_sbp"	"29Lip_E11"	0	343	1154	973
5	2	7	"spr0174"	"79Lip_I11"	0	344	812	632
5	3	7	"aliA"	"10Lip_M11"	0	345	1766	1600
5	4	7	"slrA"	"17Lip_A15"	0	346	2195	2047
5	5	7	"spr0747"	"37Lip_E15"	0	347	2298	2160
5	6	7	"spxB"	"13Cyt_A3"	0	348	3921	3783
5	7	7	"clpP"	"66Cyt_E3"	0	349	4398	4267
5	8	7	"pavA"	"69Cyt_I3"	0	350	3329	3196
5	9	7	"eno"	"14Cyt_M3"	0	351	9350	9213
5	1	8	"spxB"	"13Cyt_A3"	0	352	2501	2342
5	2	8	"clpP"	"66Cyt_E3"	0	353	3440	3281
5	3	8	"pavA"	"69Cyt_I3"	0	354	2356	2190
5	4	8	"eno"	"14Cyt_M3"	0	355	7570	7408
5	5	8	"PppA"	"70Cyt_A7"	0	356	3052	2917
5	6	8	"ply"	"11Cyt_E7"	0	357	12424	12297
5	7	8	"lytA"	"12Cyt_I7"	0	358	12621	12497
5	8	8	"GADPH"	"68Cyt_M7"	0	359	4037	3907
5	9	8	"abc_sbp_2"	"30Lip_A11"	0	360	3772	3631
6	1	1	"psaA"	"6Lip_N7"	0	361	9324	9194
6	2	1	"ABC_SBP"	"57Lip_B11"	0	362	8393	8250
6	3	1	"ABC_SBP"	"52Lip_F11"	0	363	3508	3356
6	4	1	"piuA"	"18Lip_J11"	0	364	2565	2422
6	5	1	"amiA"	"3Lip_N11"	0	365	1783	1659
6	6	1	"msmE"	"78Lip_B15"	0	366	1207	1103
6	7	1	"MalX"	"22Lip_F15"	0	367	1256	1160
6	8	1	"Buffer"	"Normaliz_J15"	-50	368	94	5
6	9	1	"Buffer"	"Normaliz_N15"	0	369	114	28
6	1	2	"msmE"	"78Lip_B15"	0	370	2411	2273
6	2	2	"MalX"	"22Lip_F15"	0	371	2947	2797
6	3	2	"prsA_ppmA"	"16Lip_B3"	0	372	3339	3192
6	4	2	"lmb"	"33Lip_F3"	0	373	2548	2407
6	5	2	"piaA"	"15Lip_J3"	0	374	3893	3769
6	6	2	"phtA"	"55Lip_N3"	0	375	3702	3593
6	7	2	"glnH"	"28Lip_B7"	0	376	2141	2043
6	8	2	"pstS"	"80Lip_F7"	0	377	1081	988
6	9	2	"aliB"	"1Lip_J7"	0	378	1042	956
6	1	3	"phtA"	"55Lip_N3"	0	379	7997	7853
6	2	3	"glnH"	"28Lip_B7"	0	380	4905	4760
6	3	3	"pstS"	"80Lip_F7"	0	381	2340	2204
6	4	3	"aliB"	"1Lip_J7"	0	382	2144	2013
6	5	3	"psaA"	"6Lip_N7"	0	383	5386	5266
6	6	3	"ABC_SBP"	"57Lip_B11"	0	384	3455	3344
6	7	3	"ABC_SBP"	"52Lip_F11"	0	385	1484	1381
6	8	3	"piuA"	"18Lip_J11"	0	386	1173	1077
6	9	3	"amiA"	"3Lip_N11"	0	387	884	795
6	1	4	"ABC_SBP"	"57Lip_B11"	0	388	7602	7462
6	2	4	"ABC_SBP"	"52Lip_F11"	0	389	2881	2740
6	3	4	"piuA"	"18Lip_J11"	0	390	1992	1863
6	4	4	"amiA"	"3Lip_N11"	0	391	1553	1417
6	5	4	"msmE"	"78Lip_B15"	0	392	1055	930
6	6	4	"MalX"	"22Lip_F15"	0	393	1333	1221
6	7	4	"prsA_ppmA"	"16Lip_B3"	0	394	1392	1284
6	8	4	"lmb"	"33Lip_F3"	0	395	1476	1375
6	9	4	"piaA"	"15Lip_J3"	0	396	2583	2496
6	1	5	"MalX"	"22Lip_F15"	0	397	2636	2501
6	2	5	"prsA_ppmA"	"16Lip_B3"	0	398	2160	2031
6	3	5	"lmb"	"33Lip_F3"	0	399	1929	1809
6	4	5	"piaA"	"15Lip_J3"	0	400	3060	2935
6	5	5	"phtA"	"55Lip_N3"	0	401	3510	3388
6	6	5	"glnH"	"28Lip_B7"	0	402	2492	2374
6	7	5	"pstS"	"80Lip_F7"	0	403	1379	1267
6	8	5	"aliB"	"1Lip_J7"	0	404	1447	1344
6	9	5	"psaA"	"6Lip_N7"	0	405	4132	4044
6	1	6	"glnH"	"28Lip_B7"	0	406	4143	4012
6	2	6	"pstS"	"80Lip_F7"	0	407	1869	1743
6	3	6	"aliB"	"1Lip_J7"	0	408	1606	1485
6	4	6	"psaA"	"6Lip_N7"	0	409	4351	4232
6	5	6	"ABC_SBP"	"57Lip_B11"	0	410	3122	3002
6	6	6	"ABC_SBP"	"52Lip_F11"	0	411	1481	1361
6	7	6	"piuA"	"18Lip_J11"	0	412	1316	1203
6	8	6	"amiA"	"3Lip_N11"	0	413	1141	1038
6	9	6	"msmE"	"78Lip_B15"	0	414	753	663
6	1	7	"ABC_SBP"	"52Lip_F11"	0	415	2450	2316
6	2	7	"piuA"	"18Lip_J11"	0	416	1715	1588
6	3	7	"amiA"	"3Lip_N11"	0	417	1306	1186
6	4	7	"msmE"	"78Lip_B15"	0	418	826	712
6	5	7	"MalX"	"22Lip_F15"	0	419	1054	942
6	6	7	"prsA_ppmA"	"16Lip_B3"	0	420	1097	988
6	7	7	"lmb"	"33Lip_F3"	0	421	1215	1110
6	8	7	"piaA"	"15Lip_J3"	0	422	2466	2367
6	9	7	"phtA"	"55Lip_N3"	0	423	2442	2354
6	1	8	"prsA_ppmA"	"16Lip_B3"	0	424	2066	1942
6	2	8	"lmb"	"33Lip_F3"	0	425	1867	1751
6	3	8	"piaA"	"15Lip_J3"	0	426	3214	3100
6	4	8	"phtA"	"55Lip_N3"	0	427	3006	2901
6	5	8	"glnH"	"28Lip_B7"	0	428	1795	1695
6	6	8	"pstS"	"80Lip_F7"	0	429	894	800
6	7	8	"aliB"	"1Lip_J7"	0	430	932	842
6	8	8	"psaA"	"6Lip_N7"	0	431	2777	2687
6	9	8	"ABC_SBP"	"57Lip_B11"	0	432	1989	1906
7	1	1	"cbpF"	"74N_term_wCS_O7"	0	433	1237	1132
7	2	1	"spr0693"	"34N_term_C11"	0	434	1477	1365
7	3	1	"ezrA"	"75N_term_G11"	0	435	1616	1502
7	4	1	"pepXP"	"72N_term_K11"	0	436	1729	1613
7	5	1	"phtD"	"44N_term_O11"	0	437	2414	2295
7	6	1	"phpA"	"27N_term_C15"	0	438	7360	7240
7	7	1	"srtA"	"64N_term_wCS_G15"	0	439	3004	2880
7	8	1	"Buffer"	"Normaliz_K15"	-50	440	136	6
7	9	1	"Buffer"	"Normaliz_O15"	-50	441	141	0
7	1	2	"phpA"	"27N_term_C15"	0	442	5807	5692
7	2	2	"srtA"	"64N_term_wCS_G15"	0	443	2029	1917
7	3	2	"adcA"	"23Lip_C3"	0	444	1004	895
7	4	2	"sp_2093"	"76N_term_G3"	0	445	1020	913
7	5	2	"comB"	"54N_term_K3"	0	446	1605	1495
7	6	2	"pspA"	"4N_term_O3"	0	447	1879	1765
7	7	2	"pbpX"	"41N_term_C7"	0	448	1829	1711
7	8	2	"pbpA"	"9N_term_G7"	0	449	1000	879
7	9	2	"spr0334"	"42Cyt_TMH_K7"	0	450	3040	2912
7	1	3	"pspA"	"4N_term_O3"	0	451	1598	1482
7	2	3	"pbpX"	"41N_term_C7"	0	452	1473	1357
7	3	3	"pbpA"	"9N_term_G7"	0	453	703	592
7	4	3	"spr0334"	"42Cyt_TMH_K7"	0	454	1930	1823
7	5	3	"cbpF"	"74N_term_wCS_O7"	0	455	1399	1289
7	6	3	"spr0693"	"34N_term_C11"	0	456	1856	1743
7	7	3	"ezrA"	"75N_term_G11"	0	457	1679	1564
7	8	3	"pepXP"	"72N_term_K11"	0	458	1917	1800
7	9	3	"phtD"	"44N_term_O11"	0	459	2537	2413
7	1	4	"spr0693"	"34N_term_C11"	0	460	1792	1671
7	2	4	"ezrA"	"75N_term_G11"	0	461	1662	1540
7	3	4	"pepXP"	"72N_term_K11"	0	462	1506	1387
7	4	4	"phtD"	"44N_term_O11"	0	463	1614	1502
7	5	4	"phpA"	"27N_term_C15"	0	464	5519	5411
7	6	4	"srtA"	"64N_term_wCS_G15"	0	465	1852	1744
7	7	4	"adcA"	"23Lip_C3"	0	466	902	791
7	8	4	"sp_2093"	"76N_term_G3"	0	467	1081	968
7	9	4	"comB"	"54N_term_K3"	0	468	1735	1619
7	1	5	"srtA"	"64N_term_wCS_G15"	0	469	2367	2245
7	2	5	"adcA"	"23Lip_C3"	0	470	981	866
7	3	5	"sp_2093"	"76N_term_G3"	0	471	848	733
7	4	5	"comB"	"54N_term_K3"	0	472	1464	1351
7	5	5	"pspA"	"4N_term_O3"	0	473	1371	1264
7	6	5	"pbpX"	"41N_term_C7"	0	474	1270	1163
7	7	5	"pbpA"	"9N_term_G7"	0	475	659	550
7	8	5	"spr0334"	"42Cyt_TMH_K7"	0	476	1620	1511
7	9	5	"cbpF"	"74N_term_wCS_O7"	0	477	1098	988
7	1	6	"pbpX"	"41N_term_C7"	0	478	1547	1428
7	2	6	"pbpA"	"9N_term_G7"	0	479	759	646
7	3	6	"spr0334"	"42Cyt_TMH_K7"	0	480	1958	1847
7	4	6	"cbpF"	"74N_term_wCS_O7"	0	481	1119	1009
7	5	6	"spr0693"	"34N_term_C11"	0	482	1388	1278
7	6	6	"ezrA"	"75N_term_G11"	0	483	1432	1323
7	7	6	"pepXP"	"72N_term_K11"	0	484	1200	1088
7	8	6	"phtD"	"44N_term_O11"	0	485	1212	1086
7	9	6	"phpA"	"27N_term_C15"	0	486	4014	3874
7	1	7	"ezrA"	"75N_term_G11"	0	487	1443	1329
7	2	7	"pepXP"	"72N_term_K11"	0	488	1553	1441
7	3	7	"phtD"	"44N_term_O11"	0	489	1625	1514
7	4	7	"phpA"	"27N_term_C15"	0	490	5407	5297
7	5	7	"srtA"	"64N_term_wCS_G15"	0	491	1645	1538
7	6	7	"adcA"	"23Lip_C3"	0	492	559	454
7	7	7	"sp_2093"	"76N_term_G3"	0	493	618	500
7	8	7	"comB"	"54N_term_K3"	0	494	940	802
7	9	7	"pspA"	"4N_term_O3"	0	495	1036	895
7	1	8	"adcA"	"23Lip_C3"	0	496	970	864
7	2	8	"sp_2093"	"76N_term_G3"	0	497	757	651
7	3	8	"comB"	"54N_term_K3"	0	498	1298	1193
7	4	8	"pspA"	"4N_term_O3"	0	499	1217	1114
7	5	8	"pbpX"	"41N_term_C7"	0	500	1035	935
7	6	8	"pbpA"	"9N_term_G7"	0	501	495	391
7	7	8	"spr0334"	"42Cyt_TMH_K7"	0	502	1237	1112
7	8	8	"cbpF"	"74N_term_wCS_O7"	0	503	805	673
7	9	8	"spr0693"	"34N_term_C11"	0	504	1228	1094
8	1	1	"pbp1b"	"47Cyt_TMH_P7"	0	505	725	649
8	2	1	"pcpA"	"62N_term_wCS_D11"	0	506	154	85
8	3	1	"sphtra"	"8N_term_H11"	0	507	85	21
8	4	1	"cps4C"	"97Mult_L11"	0	508	148	87
8	5	1	"rrgB"	"95Mult_P11"	0	509	105	44
8	6	1	"TMP"	"96Mult_D15"	0	510	157	94
8	7	1	"LambdaSa04"	"94Mult_H15"	0	511	83	20
8	8	1	"Buffer"	"Normaliz_L15"	0	512	78	14
8	9	1	"Buffer"	"Normaliz_P15"	-50	513	66	2
8	1	2	"TMP"	"96Mult_D15"	0	514	323	241
8	2	2	"LambdaSa04"	"94Mult_H15"	0	515	100	25
8	3	2	"potD"	"65N_term_D3"	0	516	385	316
8	4	2	"pgdA"	"40N_term_H3"	0	517	356	290
8	5	2	"spr1370"	"38Cyt_TMH_L3"	0	518	646	580
8	6	2	"spr1418"	"82N_term_P3"	0	519	558	492
8	7	2	"stkP"	"67Cyt_TMH_D7"	0	520	525	460
8	8	2	"spr1584"	"83N_term_H7"	0	521	503	437
8	9	2	"pbp2A"	"53N_term_L7"	0	522	485	420
8	1	3	"spr1418"	"82N_term_P3"	0	523	1255	1166
8	2	3	"stkP"	"67Cyt_TMH_D7"	0	524	901	822
8	3	3	"spr1584"	"83N_term_H7"	0	525	539	464
8	4	3	"pbp2A"	"53N_term_L7"	0	526	412	340
8	5	3	"pbp1b"	"47Cyt_TMH_P7"	0	527	566	498
8	6	3	"pcpA"	"62N_term_wCS_D11"	0	528	155	85
8	7	3	"sphtra"	"8N_term_H11"	-50	529	113	42
8	8	3	"cps4C"	"97Mult_L11"	0	530	179	109
8	9	3	"rrgB"	"95Mult_P11"	0	531	150	84
8	1	4	"pcpA"	"62N_term_wCS_D11"	0	532	673	578
8	2	4	"sphtra"	"8N_term_H11"	-50	533	123	42
8	3	4	"cps4C"	"97Mult_L11"	0	534	241	164
8	4	4	"rrgB"	"95Mult_P11"	0	535	148	71
8	5	4	"TMP"	"96Mult_D15"	0	536	225	151
8	6	4	"LambdaSa04"	"94Mult_H15"	0	537	95	22
8	7	4	"potD"	"65N_term_D3"	0	538	682	608
8	8	4	"pgdA"	"40N_term_H3"	0	539	611	539
8	9	4	"spr1370"	"38Cyt_TMH_L3"	0	540	1085	1017
8	1	5	"LambdaSa04"	"94Mult_H15"	-50	541	103	21
8	2	5	"potD"	"65N_term_D3"	0	542	553	477
8	3	5	"pgdA"	"40N_term_H3"	0	543	543	466
8	4	5	"spr1370"	"38Cyt_TMH_L3"	0	544	1137	1059
8	5	5	"spr1418"	"82N_term_P3"	0	545	824	749
8	6	5	"stkP"	"67Cyt_TMH_D7"	0	546	815	742
8	7	5	"spr1584"	"83N_term_H7"	0	547	764	692
8	8	5	"pbp2A"	"53N_term_L7"	0	548	691	619
8	9	5	"pbp1b"	"47Cyt_TMH_P7"	0	549	842	773
8	1	6	"stkP"	"67Cyt_TMH_D7"	0	550	674	596
8	2	6	"spr1584"	"83N_term_H7"	0	551	622	546
8	3	6	"pbp2A"	"53N_term_L7"	0	552	573	494
8	4	6	"pbp1b"	"47Cyt_TMH_P7"	0	553	824	746
8	5	6	"pcpA"	"62N_term_wCS_D11"	0	554	187	111
8	6	6	"sphtra"	"8N_term_H11"	0	555	108	32
8	7	6	"cps4C"	"97Mult_L11"	0	556	273	201
8	8	6	"rrgB"	"95Mult_P11"	0	557	159	89
8	9	6	"TMP"	"96Mult_D15"	0	558	251	182
8	1	7	"sphtra"	"8N_term_H11"	0	559	113	31
8	2	7	"cps4C"	"97Mult_L11"	0	560	280	199
8	3	7	"rrgB"	"95Mult_P11"	0	561	175	96
8	4	7	"TMP"	"96Mult_D15"	0	562	275	200
8	5	7	"LambdaSa04"	"94Mult_H15"	-50	563	92	19
8	6	7	"potD"	"65N_term_D3"	0	564	775	701
8	7	7	"pgdA"	"40N_term_H3"	0	565	695	625
8	8	7	"spr1370"	"38Cyt_TMH_L3"	0	566	1118	1050
8	9	7	"spr1418"	"82N_term_P3"	0	567	784	717
8	1	8	"potD"	"65N_term_D3"	0	568	786	711
8	2	8	"pgdA"	"40N_term_H3"	0	569	648	575
8	3	8	"spr1370"	"38Cyt_TMH_L3"	0	570	1197	1128
8	4	8	"spr1418"	"82N_term_P3"	0	571	815	748
8	5	8	"stkP"	"67Cyt_TMH_D7"	0	572	629	563
8	6	8	"spr1584"	"83N_term_H7"	0	573	682	616
8	7	8	"pbp2A"	"53N_term_L7"	0	574	570	505
8	8	8	"pbp1b"	"47Cyt_TMH_P7"	0	575	698	635
8	9	8	"pcpA"	"62N_term_wCS_D11"	0	576	140	78
