# Supplementary material for: Data in support of proteomic analysis of pneumococcal pediatric clinical isolates to construct a protein array
Source: Data Brief. 2016 Feb 5;6:917–22. doi: 10.1016/j.dib.2016.01.057 (PMC4758182; doi:10.1016/j.dib.2016.01.057)
Supplement: Supplementary file 4 — Supplementary material [file mmc4.zip › Protein array raw data/IgG/P2_S13bis_IgG-Cy3.txt]

ATF	1.0
31	9    
"Type=GenePix Export 3"
"DateTime=2014/03/25 14:02:07"
"Settings=C:\Documents and Settings\Usuario\Escritorio\Datos Usuarios\Alfonso\Resultados ensayo\Marzo 2014\Escaneado_25-3-14\Suero 13bis\S13bis_IgG-Cy3.gps"
"GalFile=C:\Documents and Settings\Usuario\Escritorio\Datos Usuarios\Alfonso\Gals\Gal_Alfonso.2.gal"
"PixelSize=5"
"Wavelengths=n/a	532"
"ImageFiles=n/a	C:\Documents and Settings\Usuario\Escritorio\Datos Usuarios\Alfonso\Resultados ensayo\Marzo 2014\Escaneado_25-3-14\Suero 13bis\S13bis_IgG-Cy3.tif 1"
"NormalizationMethod=None"
"NormalizationFactors=n/a	1"
"JpegImage="
"StdDev=Type 1"
"RatioFormulations=W1/W2 (/532)"
"Barcode="
"BackgroundSubtraction=LocalFeature"
"ImageOrigin=0, 0"
"JpegOrigin=3355, 2100"
"Creator=GenePix Pro 4.1.1.4"
"Scanner=GenePix 4000B [92870]"
"FocusPosition=0"
"Temperature=27.03"
"LinesAveraged=1"
"Comment="
"PMTGain=n/a	400"
"ScanPower=n/a	100"
"LaserPower=n/a	3.51"
"LaserOnTime=n/a	42584"
"Filters=n/a	"
"ScanRegion=608,360,3856,1792"
"Supplier=BioRobotics"
"ArrayerSoftwareName=TAS Application Suite (MicroGrid II)"
"ArrayerSoftwareVersion=2.2.2.5"
"Block"	"Column"	"Row"	"Name"	"ID"	"Flags"	"Index"	"F532 Median"	"F532 Median - B532"
1	1	1	"ABC_N/P"	"90Mult_M8"	0	1	157	83
1	2	1	"spr1221"	"99Mult_A12"	0	2	259	179
1	3	1	"spr1403"	"91Mult_E12"	0	3	267	190
1	4	1	"spr1496"	"92Mult_I12"	0	4	156	81
1	5	1	"ABC_NP"	"100Mult_M12"	0	5	608	528
1	6	1	"SP_0462"	"77CellW_A16"	0	6	385	293
1	7	1	"SP_0464"	"81CellW_E16"	0	7	196	107
1	8	1	"Buffer"	"Normaliz_I16"	-50	8	81	3
1	9	1	"Buffer"	"Normaliz_M16"	-50	9	71	0
1	1	2	"SP_0462"	"77CellW_A16"	0	10	406	320
1	2	2	"SP_0464"	"81CellW_E16"	0	11	269	117
1	3	2	"fstH"	"84Mult_A4"	0	12	543	462
1	4	2	"comA"	"85Mult_E4"	0	13	220	143
1	5	2	"zmpB"	"86Mult_I4"	0	14	136	51
1	6	2	"spr0601"	"98Mult_M4"	0	15	236	132
1	7	2	"celB"	"87Mult_A8"	0	16	149	48
1	8	2	"iga"	"88Mult_E8"	0	17	564	483
1	9	2	"glnP"	"89Mult_I8"	0	18	140	64
1	1	3	"spr0601"	"98Mult_M4"	0	19	202	123
1	2	3	"celB"	"87Mult_A8"	0	20	152	60
1	3	3	"iga"	"88Mult_E8"	0	21	435	355
1	4	3	"glnP"	"89Mult_I8"	0	22	119	37
1	5	3	"ABC_N/P"	"90Mult_M8"	0	23	162	76
1	6	3	"spr1221"	"99Mult_A12"	0	24	265	171
1	7	3	"spr1403"	"91Mult_E12"	0	25	259	157
1	8	3	"spr1496"	"92Mult_I12"	0	26	159	72
1	9	3	"ABC_NP"	"100Mult_M12"	0	27	637	558
1	1	4	"spr1221"	"99Mult_A12"	0	28	248	171
1	2	4	"spr1403"	"91Mult_E12"	0	29	252	165
1	3	4	"spr1496"	"92Mult_I12"	0	30	161	77
1	4	4	"ABC_NP"	"100Mult_M12"	0	31	543	453
1	5	4	"SP_0462"	"77CellW_A16"	0	32	437	350
1	6	4	"SP_0464"	"81CellW_E16"	0	33	158	62
1	7	4	"fstH"	"84Mult_A4"	0	34	629	384
1	8	4	"comA"	"85Mult_E4"	0	35	274	176
1	9	4	"zmpB"	"86Mult_I4"	0	36	166	85
1	1	5	"SP_0464"	"81CellW_E16"	0	37	280	202
1	2	5	"fstH"	"84Mult_A4"	0	38	616	527
1	3	5	"comA"	"85Mult_E4"	0	39	233	149
1	4	5	"zmpB"	"86Mult_I4"	0	40	144	55
1	5	5	"spr0601"	"98Mult_M4"	0	41	214	122
1	6	5	"celB"	"87Mult_A8"	0	42	143	56
1	7	5	"iga"	"88Mult_E8"	0	43	498	402
1	8	5	"glnP"	"89Mult_I8"	0	44	129	11
1	9	5	"ABC_N/P"	"90Mult_M8"	0	45	181	88
1	1	6	"celB"	"87Mult_A8"	0	46	122	48
1	2	6	"iga"	"88Mult_E8"	0	47	448	361
1	3	6	"glnP"	"89Mult_I8"	0	48	134	47
1	4	6	"ABC_N/P"	"90Mult_M8"	0	49	166	75
1	5	6	"spr1221"	"99Mult_A12"	0	50	249	135
1	6	6	"spr1403"	"91Mult_E12"	0	51	270	139
1	7	6	"spr1496"	"92Mult_I12"	0	52	175	79
1	8	6	"ABC_NP"	"100Mult_M12"	0	53	607	496
1	9	6	"SP_0462"	"77CellW_A16"	0	54	516	416
1	1	7	"spr1403"	"91Mult_E12"	0	55	259	186
1	2	7	"spr1496"	"92Mult_I12"	0	56	178	96
1	3	7	"ABC_NP"	"100Mult_M12"	0	57	556	472
1	4	7	"SP_0462"	"77CellW_A16"	0	58	521	434
1	5	7	"SP_0464"	"81CellW_E16"	0	59	291	194
1	6	7	"fstH"	"84Mult_A4"	0	60	631	480
1	7	7	"comA"	"85Mult_E4"	0	61	304	208
1	8	7	"zmpB"	"86Mult_I4"	0	62	175	84
1	9	7	"spr0601"	"98Mult_M4"	0	63	282	187
1	1	8	"fstH"	"84Mult_A4"	0	64	775	696
1	2	8	"comA"	"85Mult_E4"	0	65	240	162
1	3	8	"zmpB"	"86Mult_I4"	0	66	151	73
1	4	8	"spr0601"	"98Mult_M4"	0	67	250	168
1	5	8	"celB"	"87Mult_A8"	0	68	147	61
1	6	8	"iga"	"88Mult_E8"	0	69	557	470
1	7	8	"glnP"	"89Mult_I8"	0	70	153	62
1	8	8	"ABC_N/P"	"90Mult_M8"	0	71	209	113
1	9	8	"spr1221"	"99Mult_A12"	0	72	394	296
2	1	1	"lytB"	"31CellW_N8"	0	73	698	630
2	2	1	"prtA"	"20CellW_B12"	0	74	1988	1899
2	3	1	"bgaA"	"43CellW_F12"	0	75	1010	934
2	4	1	"nanA"	"46CellW_J12"	0	76	928	859
2	5	1	"spr1652/pfbA"	"25CellW_N12"	0	77	715	648
2	6	1	"nisP"	"39CellW_B16"	0	78	557	487
2	7	1	"spr1906"	"73CellW_F16"	0	79	508	437
2	8	1	"Buffer"	"Normaliz_J16"	0	80	121	53
2	9	1	"Buffer"	"Normaliz_N16"	0	81	85	14
2	1	2	"nisP"	"39CellW_B16"	0	82	624	550
2	2	2	"spr1906"	"73CellW_F16"	0	83	384	-199
2	3	2	"psrP"	"71CellW_B4"	0	84	945	126
2	4	2	"pblB_nt"	"48CellW_F4"	0	85	418	-53
2	5	2	"pblB_ct"	"49CellW_J4"	0	86	564	427
2	6	2	"spr0075/pfbB"	"24CellW_N4"	0	87	752	530
2	7	2	"pulA"	"19CellW_B8"	0	88	1024	807
2	8	2	"hysA"	"51CellW_F8"	0	89	1386	1314
2	9	2	"spr0328"	"26CellW_J8"	0	90	1014	944
2	1	3	"spr0075/pfbB"	"24CellW_N4"	0	91	1452	1379
2	2	3	"pulA"	"19CellW_B8"	0	92	953	860
2	3	3	"hysA"	"51CellW_F8"	0	93	1201	1106
2	4	3	"spr0328"	"26CellW_J8"	0	94	832	330
2	5	3	"lytB"	"31CellW_N8"	0	95	726	507
2	6	3	"prtA"	"20CellW_B12"	0	96	2145	1732
2	7	3	"bgaA"	"43CellW_F12"	0	97	1058	383
2	8	3	"nanA"	"46CellW_J12"	0	98	687	591
2	9	3	"spr1652/pfbA"	"25CellW_N12"	0	99	742	670
2	1	4	"prtA"	"20CellW_B12"	0	100	2085	2003
2	2	4	"bgaA"	"43CellW_F12"	0	101	1153	1016
2	3	4	"nanA"	"46CellW_J12"	0	102	831	752
2	4	4	"spr1652/pfbA"	"25CellW_N12"	0	103	739	646
2	5	4	"nisP"	"39CellW_B16"	0	104	509	430
2	6	4	"spr1906"	"73CellW_F16"	0	105	826	748
2	7	4	"psrP"	"71CellW_B4"	0	106	221	-58
2	8	4	"pblB_nt"	"48CellW_F4"	0	107	198	41
2	9	4	"pblB_ct"	"49CellW_J4"	0	108	532	460
2	1	5	"spr1906"	"73CellW_F16"	0	109	416	336
2	2	5	"psrP"	"71CellW_B4"	0	110	956	501
2	3	5	"pblB_nt"	"48CellW_F4"	0	111	634	527
2	4	5	"pblB_ct"	"49CellW_J4"	0	112	889	767
2	5	5	"spr0075/pfbB"	"24CellW_N4"	0	113	1339	1145
2	6	5	"pulA"	"19CellW_B8"	0	114	695	605
2	7	5	"hysA"	"51CellW_F8"	0	115	1390	1050
2	8	5	"spr0328"	"26CellW_J8"	0	116	1114	812
2	9	5	"lytB"	"31CellW_N8"	0	117	689	612
2	1	6	"pulA"	"19CellW_B8"	0	118	836	746
2	2	6	"hysA"	"51CellW_F8"	0	119	1343	752
2	3	6	"spr0328"	"26CellW_J8"	0	120	904	679
2	4	6	"lytB"	"31CellW_N8"	0	121	1028	792
2	5	6	"prtA"	"20CellW_B12"	0	122	2245	1994
2	6	6	"bgaA"	"43CellW_F12"	0	123	912	770
2	7	6	"nanA"	"46CellW_J12"	0	124	1209	1021
2	8	6	"spr1652/pfbA"	"25CellW_N12"	0	125	671	573
2	9	6	"nisP"	"39CellW_B16"	0	126	672	593
2	1	7	"bgaA"	"43CellW_F12"	0	127	958	851
2	2	7	"nanA"	"46CellW_J12"	0	128	1091	964
2	3	7	"spr1652/pfbA"	"25CellW_N12"	0	129	757	640
2	4	7	"nisP"	"39CellW_B16"	0	130	748	622
2	5	7	"spr1906"	"73CellW_F16"	0	131	397	308
2	6	7	"psrP"	"71CellW_B4"	0	132	931	798
2	7	7	"pblB_nt"	"48CellW_F4"	0	133	639	476
2	8	7	"pblB_ct"	"49CellW_J4"	0	134	636	534
2	9	7	"spr0075/pfbB"	"24CellW_N4"	0	135	1709	1630
2	1	8	"psrP"	"71CellW_B4"	0	136	482	384
2	2	8	"pblB_nt"	"48CellW_F4"	0	137	306	210
2	3	8	"pblB_ct"	"49CellW_J4"	0	138	713	625
2	4	8	"spr0075/pfbB"	"24CellW_N4"	0	139	1034	942
2	5	8	"pulA"	"19CellW_B8"	0	140	734	656
2	6	8	"hysA"	"51CellW_F8"	0	141	1321	1242
2	7	8	"spr0328"	"26CellW_J8"	0	142	954	871
2	8	8	"lytB"	"31CellW_N8"	0	143	590	506
2	9	8	"prtA"	"20CellW_B12"	0	144	2602	2523
3	1	1	"nanB"	"58Secret_O8"	0	145	1789	1726
3	2	1	"spr1875"	"7Secret_C12"	0	146	3105	3043
3	3	1	"galU"	"21Secret_G12"	0	147	1371	1309
3	4	1	"cbpA"	"5Secret_K12"	0	148	5312	5248
3	5	1	"gsp_781"	"2Secret_O12"	0	149	5468	5404
3	6	1	"Control_1"	"C16"	0	150	449	389
3	7	1	"Control_2"	"G16"	0	151	177	117
3	8	1	"Buffer"	"Normaliz_K16"	0	152	537	476
3	9	1	"Buffer"	"Normaliz_O16"	0	153	490	427
3	1	2	"Control_1"	"C16"	0	154	375	314
3	2	2	"Control_2"	"G16"	0	155	143	80
3	3	2	"bloodAB"	"59Secret_C4"	0	156	891	828
3	4	2	"strH"	"32Secret_G4"	0	157	650	584
3	5	2	"lysM"	"50Secret_K4"	0	158	821	756
3	6	2	"lytB"	"63Secret_O4"	0	159	688	624
3	7	2	"phtE"	"45Secret_C8"	0	160	2328	2264
3	8	2	"spr0931"	"36Secret_G8"	0	161	724	660
3	9	2	"lytC"	"56Secret_K8"	0	162	1563	1501
3	1	3	"lytB"	"63Secret_O4"	0	163	777	715
3	2	3	"phtE"	"45Secret_C8"	0	164	2332	2268
3	3	3	"spr0931"	"36Secret_G8"	0	165	2677	2609
3	4	3	"lytC"	"56Secret_K8"	0	166	2233	2164
3	5	3	"nanB"	"58Secret_O8"	0	167	1683	1616
3	6	3	"spr1875"	"7Secret_C12"	0	168	3080	3011
3	7	3	"galU"	"21Secret_G12"	0	169	1359	1289
3	8	3	"cbpA"	"5Secret_K12"	0	170	5667	5595
3	9	3	"gsp_781"	"2Secret_O12"	0	171	5796	5727
3	1	4	"spr1875"	"7Secret_C12"	0	172	3371	3306
3	2	4	"galU"	"21Secret_G12"	0	173	1539	1472
3	3	4	"cbpA"	"5Secret_K12"	0	174	4473	4404
3	4	4	"gsp_781"	"2Secret_O12"	0	175	4867	4798
3	5	4	"Control_1"	"C16"	0	176	373	303
3	6	4	"Control_2"	"G16"	0	177	166	95
3	7	4	"bloodAB"	"59Secret_C4"	0	178	915	846
3	8	4	"strH"	"32Secret_G4"	0	179	694	623
3	9	4	"lysM"	"50Secret_K4"	0	180	937	869
3	1	5	"Control_2"	"G16"	0	181	173	109
3	2	5	"bloodAB"	"59Secret_C4"	0	182	999	933
3	3	5	"strH"	"32Secret_G4"	0	183	705	639
3	4	5	"lysM"	"50Secret_K4"	0	184	846	778
3	5	5	"lytB"	"63Secret_O4"	0	185	821	752
3	6	5	"phtE"	"45Secret_C8"	0	186	2301	2230
3	7	5	"spr0931"	"36Secret_G8"	0	187	736	661
3	8	5	"lytC"	"56Secret_K8"	0	188	1629	1557
3	9	5	"nanB"	"58Secret_O8"	0	189	1782	1713
3	1	6	"phtE"	"45Secret_C8"	0	190	2586	2520
3	2	6	"spr0931"	"36Secret_G8"	0	191	826	754
3	3	6	"lytC"	"56Secret_K8"	0	192	1817	1748
3	4	6	"nanB"	"58Secret_O8"	0	193	1793	1724
3	5	6	"spr1875"	"7Secret_C12"	0	194	3656	3583
3	6	6	"galU"	"21Secret_G12"	0	195	1592	1517
3	7	6	"cbpA"	"5Secret_K12"	0	196	5663	5584
3	8	6	"gsp_781"	"2Secret_O12"	0	197	5808	5734
3	9	6	"Control_1"	"C16"	0	198	467	399
3	1	7	"galU"	"21Secret_G12"	0	199	1764	1693
3	2	7	"cbpA"	"5Secret_K12"	0	200	6527	6450
3	3	7	"gsp_781"	"2Secret_O12"	0	201	6444	6371
3	4	7	"Control_1"	"C16"	0	202	538	469
3	5	7	"Control_2"	"G16"	0	203	205	134
3	6	7	"bloodAB"	"59Secret_C4"	0	204	1018	945
3	7	7	"strH"	"32Secret_G4"	0	205	722	650
3	8	7	"lysM"	"50Secret_K4"	0	206	913	844
3	9	7	"lytB"	"63Secret_O4"	0	207	865	795
3	1	8	"bloodAB"	"59Secret_C4"	0	208	1242	1169
3	2	8	"strH"	"32Secret_G4"	0	209	886	811
3	3	8	"lysM"	"50Secret_K4"	0	210	1113	1042
3	4	8	"lytB"	"63Secret_O4"	0	211	870	801
3	5	8	"phtE"	"45Secret_C8"	0	212	2734	2665
3	6	8	"spr0931"	"36Secret_G8"	0	213	857	789
3	7	8	"lytC"	"56Secret_K8"	0	214	1839	1771
3	8	8	"nanB"	"58Secret_O8"	0	215	1792	1723
3	9	8	"spr1875"	"7Secret_C12"	0	216	4081	4010
4	1	1	"Control_10"	"P8"	-50	217	142	54
4	2	1	"Control_11"	"D12"	0	218	166	73
4	3	1	"Control_12"	"H12"	0	219	780	699
4	4	1	"Buffer"	"Normaliz_L12"	-50	220	79	2
4	5	1	"Buffer"	"Normaliz_P12"	-50	221	72	-7
4	6	1	"Control+"	"Rango0.2_D16"	0	222	3824	3727
4	7	1	"Control+"	"Rango0.1_H16"	0	223	409	329
4	8	1	"Buffer"	"Normaliz_L16"	-50	224	85	7
4	9	1	"Buffer"	"Normaliz_P16"	-50	225	83	4
4	1	2	"Control+"	"Rango0.2_D16"	0	226	4304	4046
4	2	2	"Control+"	"Rango0.1_H16"	0	227	542	456
4	3	2	"Control_3"	"D4"	0	228	406	330
4	4	2	"Control_4"	"H4"	-50	229	79	1
4	5	2	"Control_5"	"L4"	-50	230	87	8
4	6	2	"Control_6"	"P4"	-50	231	80	-2
4	7	2	"Control_7"	"D8"	0	232	139	60
4	8	2	"Control_8"	"H8"	-50	233	80	1
4	9	2	"Control_9"	"L8"	0	234	143	63
4	1	3	"Control_6"	"P4"	-50	235	100	13
4	2	3	"Control_7"	"D8"	0	236	151	69
4	3	3	"Control_8"	"H8"	-50	237	83	3
4	4	3	"Control_9"	"L8"	0	238	175	94
4	5	3	"Control_10"	"P8"	-50	239	119	30
4	6	3	"Control_11"	"D12"	0	240	150	64
4	7	3	"Control_12"	"H12"	0	241	940	857
4	8	3	"Buffer"	"Normaliz_L12"	-50	242	82	2
4	9	3	"Buffer"	"Normaliz_P12"	-50	243	87	4
4	1	4	"Control_11"	"D12"	0	244	2862	2712
4	2	4	"Control_12"	"H12"	0	245	1556	1463
4	3	4	"Buffer"	"Normaliz_L12"	-50	246	83	1
4	4	4	"Buffer"	"Normaliz_P12"	-50	247	90	2
4	5	4	"Control+"	"Rango0.2_D16"	0	248	4666	4517
4	6	4	"Control+"	"Rango0.1_H16"	0	249	617	527
4	7	4	"Control_3"	"D4"	0	250	390	307
4	8	4	"Control_4"	"H4"	-50	251	79	-2
4	9	4	"Control_5"	"L4"	0	252	110	25
4	1	5	"Control+"	"Rango0.1_H16"	0	253	885	790
4	2	5	"Control_3"	"D4"	0	254	423	338
4	3	5	"Control_4"	"H4"	-50	255	86	1
4	4	5	"Control_5"	"L4"	0	256	140	56
4	5	5	"Control_6"	"P4"	-50	257	86	-3
4	6	5	"Control_7"	"D8"	0	258	144	59
4	7	5	"Control_8"	"H8"	-50	259	86	0
4	8	5	"Control_9"	"L8"	0	260	181	97
4	9	5	"Control_10"	"P8"	0	261	154	69
4	1	6	"Control_7"	"D8"	0	262	147	61
4	2	6	"Control_8"	"H8"	-50	263	90	2
4	3	6	"Control_9"	"L8"	0	264	255	158
4	4	6	"Control_10"	"P8"	-50	265	125	28
4	5	6	"Control_11"	"D12"	0	266	174	80
4	6	6	"Control_12"	"H12"	0	267	1060	971
4	7	6	"Buffer"	"Normaliz_L12"	-50	268	91	4
4	8	6	"Buffer"	"Normaliz_P12"	-50	269	95	4
4	9	6	"Control+"	"Rango0.2_D16"	0	270	4435	4349
4	1	7	"Control_12"	"H12"	0	271	818	725
4	2	7	"Buffer"	"Normaliz_L12"	-50	272	99	4
4	3	7	"Buffer"	"Normaliz_P12"	-50	273	99	-2
4	4	7	"Control+"	"Rango0.2_D16"	0	274	4499	4338
4	5	7	"Control+"	"Rango0.1_H16"	0	275	609	511
4	6	7	"Control_3"	"D4"	0	276	438	352
4	7	7	"Control_4"	"H4"	-50	277	87	1
4	8	7	"Control_5"	"L4"	0	278	134	43
4	9	7	"Control_6"	"P4"	0	279	119	31
4	1	8	"Control_3"	"D4"	0	280	426	334
4	2	8	"Control_4"	"H4"	-50	281	100	4
4	3	8	"Control_5"	"L4"	0	282	134	39
4	4	8	"Control_6"	"P4"	-50	283	106	8
4	5	8	"Control_7"	"D8"	0	284	171	73
4	6	8	"Control_8"	"H8"	-50	285	89	-1
4	7	8	"Control_9"	"L8"	0	286	244	155
4	8	8	"Control_10"	"P8"	0	287	179	85
4	9	8	"Control_11"	"D12"	0	288	215	122
5	1	1	"GADPH"	"68Cyt_M7"	0	289	1698	1613
5	2	1	"abc_sbp_2"	"30Lip_A11"	0	290	1664	1578
5	3	1	"abc_sbp"	"29Lip_E11"	0	291	973	882
5	4	1	"spr0174"	"79Lip_I11"	0	292	781	675
5	5	1	"aliA"	"10Lip_M11"	0	293	1233	1117
5	6	1	"slrA"	"17Lip_A15"	0	294	1502	1370
5	7	1	"spr0747"	"37Lip_E15"	0	295	1377	1254
5	8	1	"Buffer"	"Normaliz_I15"	0	296	251	136
5	9	1	"Buffer"	"Normaliz_M15"	0	297	329	211
5	1	2	"slrA"	"17Lip_A15"	0	298	1248	1148
5	2	2	"spr0747"	"37Lip_E15"	0	299	1326	1130
5	3	2	"spxB"	"13Cyt_A3"	0	300	1676	1543
5	4	2	"clpP"	"66Cyt_E3"	0	301	1820	1689
5	5	2	"pavA"	"69Cyt_I3"	0	302	1362	1242
5	6	2	"eno"	"14Cyt_M3"	0	303	3050	2930
5	7	2	"PppA"	"70Cyt_A7"	0	304	1721	1590
5	8	2	"ply"	"11Cyt_E7"	0	305	5077	4957
5	9	2	"lytA"	"12Cyt_I7"	0	306	6947	6825
5	1	3	"eno"	"14Cyt_M3"	0	307	2870	2776
5	2	3	"PppA"	"70Cyt_A7"	0	308	1554	1405
5	3	3	"ply"	"11Cyt_E7"	0	309	4632	4505
5	4	3	"lytA"	"12Cyt_I7"	0	310	5398	5268
5	5	3	"GADPH"	"68Cyt_M7"	0	311	1702	1568
5	6	3	"abc_sbp_2"	"30Lip_A11"	0	312	1748	1607
5	7	3	"abc_sbp"	"29Lip_E11"	0	313	1211	1046
5	8	3	"spr0174"	"79Lip_I11"	0	314	701	568
5	9	3	"aliA"	"10Lip_M11"	0	315	1208	1077
5	1	4	"abc_sbp_2"	"30Lip_A11"	0	316	1809	1721
5	2	4	"abc_sbp"	"29Lip_E11"	0	317	816	701
5	3	4	"spr0174"	"79Lip_I11"	0	318	618	490
5	4	4	"aliA"	"10Lip_M11"	0	319	1034	905
5	5	4	"slrA"	"17Lip_A15"	0	320	1178	1026
5	6	4	"spr0747"	"37Lip_E15"	0	321	1562	1373
5	7	4	"spxB"	"13Cyt_A3"	0	322	1585	1352
5	8	4	"clpP"	"66Cyt_E3"	0	323	1887	1726
5	9	4	"pavA"	"69Cyt_I3"	0	324	1592	1446
5	1	5	"spr0747"	"37Lip_E15"	0	325	923	833
5	2	5	"spxB"	"13Cyt_A3"	0	326	1494	1356
5	3	5	"clpP"	"66Cyt_E3"	0	327	1806	1671
5	4	5	"pavA"	"69Cyt_I3"	0	328	1360	1230
5	5	5	"eno"	"14Cyt_M3"	0	329	2627	2478
5	6	5	"PppA"	"70Cyt_A7"	0	330	1621	1447
5	7	5	"ply"	"11Cyt_E7"	0	331	4797	4618
5	8	5	"lytA"	"12Cyt_I7"	0	332	6268	6107
5	9	5	"GADPH"	"68Cyt_M7"	0	333	1957	1804
5	1	6	"PppA"	"70Cyt_A7"	0	334	1549	1452
5	2	6	"ply"	"11Cyt_E7"	0	335	4740	4629
5	3	6	"lytA"	"12Cyt_I7"	0	336	5462	5325
5	4	6	"GADPH"	"68Cyt_M7"	0	337	1784	1631
5	5	6	"abc_sbp_2"	"30Lip_A11"	0	338	1795	1628
5	6	6	"abc_sbp"	"29Lip_E11"	0	339	963	786
5	7	6	"spr0174"	"79Lip_I11"	0	340	657	476
5	8	6	"aliA"	"10Lip_M11"	0	341	1101	944
5	9	6	"slrA"	"17Lip_A15"	0	342	1422	1269
5	1	7	"abc_sbp"	"29Lip_E11"	0	343	1028	925
5	2	7	"spr0174"	"79Lip_I11"	0	344	705	601
5	3	7	"aliA"	"10Lip_M11"	0	345	1071	948
5	4	7	"slrA"	"17Lip_A15"	0	346	1225	1055
5	5	7	"spr0747"	"37Lip_E15"	0	347	1133	959
5	6	7	"spxB"	"13Cyt_A3"	0	348	1288	1108
5	7	7	"clpP"	"66Cyt_E3"	0	349	1955	1781
5	8	7	"pavA"	"69Cyt_I3"	0	350	1527	1370
5	9	7	"eno"	"14Cyt_M3"	0	351	3373	3237
5	1	8	"spxB"	"13Cyt_A3"	0	352	2040	1927
5	2	8	"clpP"	"66Cyt_E3"	0	353	1979	1869
5	3	8	"pavA"	"69Cyt_I3"	0	354	1627	1519
5	4	8	"eno"	"14Cyt_M3"	0	355	3736	3612
5	5	8	"PppA"	"70Cyt_A7"	0	356	1841	1687
5	6	8	"ply"	"11Cyt_E7"	0	357	5099	4940
5	7	8	"lytA"	"12Cyt_I7"	0	358	6713	6566
5	8	8	"GADPH"	"68Cyt_M7"	0	359	2293	2158
5	9	8	"abc_sbp_2"	"30Lip_A11"	0	360	2743	2618
6	1	1	"psaA"	"6Lip_N7"	0	361	4231	4131
6	2	1	"ABC_SBP"	"57Lip_B11"	0	362	5337	5232
6	3	1	"ABC_SBP"	"52Lip_F11"	0	363	1654	1557
6	4	1	"piuA"	"18Lip_J11"	0	364	1429	1332
6	5	1	"amiA"	"3Lip_N11"	0	365	1456	1367
6	6	1	"msmE"	"78Lip_B15"	0	366	2591	2496
6	7	1	"MalX"	"22Lip_F15"	0	367	2246	2155
6	8	1	"Buffer"	"Normaliz_J15"	0	368	490	406
6	9	1	"Buffer"	"Normaliz_N15"	0	369	419	325
6	1	2	"msmE"	"78Lip_B15"	0	370	3950	3844
6	2	2	"MalX"	"22Lip_F15"	0	371	2110	1994
6	3	2	"prsA_ppmA"	"16Lip_B3"	0	372	1588	1456
6	4	2	"lmb"	"33Lip_F3"	0	373	1698	1575
6	5	2	"piaA"	"15Lip_J3"	-50	374	97	-14
6	6	2	"phtA"	"55Lip_N3"	0	375	3558	3435
6	7	2	"glnH"	"28Lip_B7"	0	376	2700	2590
6	8	2	"pstS"	"80Lip_F7"	0	377	1370	1276
6	9	2	"aliB"	"1Lip_J7"	0	378	1675	1584
6	1	3	"phtA"	"55Lip_N3"	0	379	3553	3441
6	2	3	"glnH"	"28Lip_B7"	0	380	2943	2836
6	3	3	"pstS"	"80Lip_F7"	0	381	1683	1566
6	4	3	"aliB"	"1Lip_J7"	0	382	1526	1397
6	5	3	"psaA"	"6Lip_N7"	0	383	3928	3806
6	6	3	"ABC_SBP"	"57Lip_B11"	0	384	4879	4758
6	7	3	"ABC_SBP"	"52Lip_F11"	0	385	1799	1684
6	8	3	"piuA"	"18Lip_J11"	0	386	1539	1433
6	9	3	"amiA"	"3Lip_N11"	0	387	1567	1470
6	1	4	"ABC_SBP"	"57Lip_B11"	0	388	5619	5502
6	2	4	"ABC_SBP"	"52Lip_F11"	0	389	1826	1691
6	3	4	"piuA"	"18Lip_J11"	0	390	1183	1067
6	4	4	"amiA"	"3Lip_N11"	0	391	1275	1149
6	5	4	"msmE"	"78Lip_B15"	0	392	3458	3340
6	6	4	"MalX"	"22Lip_F15"	0	393	1919	1795
6	7	4	"prsA_ppmA"	"16Lip_B3"	0	394	1385	1251
6	8	4	"lmb"	"33Lip_F3"	0	395	1866	1732
6	9	4	"piaA"	"15Lip_J3"	0	396	3975	3873
6	1	5	"MalX"	"22Lip_F15"	0	397	2129	2013
6	2	5	"prsA_ppmA"	"16Lip_B3"	0	398	1497	1345
6	3	5	"lmb"	"33Lip_F3"	0	399	1628	1490
6	4	5	"piaA"	"15Lip_J3"	0	400	3329	3186
6	5	5	"phtA"	"55Lip_N3"	0	401	3204	3062
6	6	5	"glnH"	"28Lip_B7"	0	402	2794	2657
6	7	5	"pstS"	"80Lip_F7"	0	403	1301	1161
6	8	5	"aliB"	"1Lip_J7"	0	404	1694	1556
6	9	5	"psaA"	"6Lip_N7"	0	405	4477	4372
6	1	6	"glnH"	"28Lip_B7"	0	406	3168	3044
6	2	6	"pstS"	"80Lip_F7"	0	407	1427	1289
6	3	6	"aliB"	"1Lip_J7"	0	408	1615	1473
6	4	6	"psaA"	"6Lip_N7"	-50	409	2732	2545
6	5	6	"ABC_SBP"	"57Lip_B11"	0	410	4375	4182
6	6	6	"ABC_SBP"	"52Lip_F11"	0	411	1750	1603
6	7	6	"piuA"	"18Lip_J11"	0	412	1633	1499
6	8	6	"amiA"	"3Lip_N11"	0	413	1548	1405
6	9	6	"msmE"	"78Lip_B15"	0	414	1502	1397
6	1	7	"ABC_SBP"	"52Lip_F11"	0	415	2248	2118
6	2	7	"piuA"	"18Lip_J11"	0	416	1735	1604
6	3	7	"amiA"	"3Lip_N11"	0	417	1644	1503
6	4	7	"msmE"	"78Lip_B15"	0	418	1751	1582
6	5	7	"MalX"	"22Lip_F15"	0	419	2008	1855
6	6	7	"prsA_ppmA"	"16Lip_B3"	0	420	1325	1187
6	7	7	"lmb"	"33Lip_F3"	0	421	1625	1487
6	8	7	"piaA"	"15Lip_J3"	0	422	3012	2883
6	9	7	"phtA"	"55Lip_N3"	0	423	1951	1851
6	1	8	"prsA_ppmA"	"16Lip_B3"	0	424	2076	1925
6	2	8	"lmb"	"33Lip_F3"	0	425	2481	2330
6	3	8	"piaA"	"15Lip_J3"	0	426	4546	4393
6	4	8	"phtA"	"55Lip_N3"	0	427	3779	3613
6	5	8	"glnH"	"28Lip_B7"	0	428	3129	2984
6	6	8	"pstS"	"80Lip_F7"	0	429	1253	1129
6	7	8	"aliB"	"1Lip_J7"	0	430	1207	1099
6	8	8	"psaA"	"6Lip_N7"	0	431	2340	2244
6	9	8	"ABC_SBP"	"57Lip_B11"	0	432	1931	1851
7	1	1	"cbpF"	"74N_term_wCS_O7"	0	433	1837	1721
7	2	1	"spr0693"	"34N_term_C11"	0	434	1717	1499
7	3	1	"ezrA"	"75N_term_G11"	0	435	1068	952
7	4	1	"pepXP"	"72N_term_K11"	0	436	1312	1208
7	5	1	"phtD"	"44N_term_O11"	0	437	1425	1322
7	6	1	"phpA"	"27N_term_C15"	0	438	3618	3498
7	7	1	"srtA"	"64N_term_wCS_G15"	0	439	2820	2719
7	8	1	"Buffer"	"Normaliz_K15"	0	440	124	32
7	9	1	"Buffer"	"Normaliz_O15"	0	441	743	651
7	1	2	"phpA"	"27N_term_C15"	0	442	3298	3199
7	2	2	"srtA"	"64N_term_wCS_G15"	0	443	2208	1856
7	3	2	"adcA"	"23Lip_C3"	0	444	936	662
7	4	2	"sp_2093"	"76N_term_G3"	0	445	603	355
7	5	2	"comB"	"54N_term_K3"	0	446	522	357
7	6	2	"pspA"	"4N_term_O3"	0	447	1535	1387
7	7	2	"pbpX"	"41N_term_C7"	0	448	1300	1161
7	8	2	"pbpA"	"9N_term_G7"	0	449	857	748
7	9	2	"spr0334"	"42Cyt_TMH_K7"	0	450	1454	1359
7	1	3	"pspA"	"4N_term_O3"	0	451	1687	1592
7	2	3	"pbpX"	"41N_term_C7"	0	452	1095	950
7	3	3	"pbpA"	"9N_term_G7"	0	453	715	458
7	4	3	"spr0334"	"42Cyt_TMH_K7"	0	454	1328	981
7	5	3	"cbpF"	"74N_term_wCS_O7"	0	455	1367	1089
7	6	3	"spr0693"	"34N_term_C11"	0	456	1143	1000
7	7	3	"ezrA"	"75N_term_G11"	0	457	875	700
7	8	3	"pepXP"	"72N_term_K11"	0	458	1058	933
7	9	3	"phtD"	"44N_term_O11"	0	459	1444	1342
7	1	4	"spr0693"	"34N_term_C11"	0	460	1368	1262
7	2	4	"ezrA"	"75N_term_G11"	0	461	828	711
7	3	4	"pepXP"	"72N_term_K11"	0	462	849	753
7	4	4	"phtD"	"44N_term_O11"	0	463	1451	1334
7	5	4	"phpA"	"27N_term_C15"	0	464	2928	2781
7	6	4	"srtA"	"64N_term_wCS_G15"	0	465	1182	1063
7	7	4	"adcA"	"23Lip_C3"	0	466	1090	943
7	8	4	"sp_2093"	"76N_term_G3"	0	467	700	576
7	9	4	"comB"	"54N_term_K3"	0	468	763	646
7	1	5	"srtA"	"64N_term_wCS_G15"	0	469	1619	1515
7	2	5	"adcA"	"23Lip_C3"	0	470	779	659
7	3	5	"sp_2093"	"76N_term_G3"	0	471	503	403
7	4	5	"comB"	"54N_term_K3"	0	472	466	362
7	5	5	"pspA"	"4N_term_O3"	0	473	1335	1224
7	6	5	"pbpX"	"41N_term_C7"	0	474	1255	1149
7	7	5	"pbpA"	"9N_term_G7"	0	475	945	740
7	8	5	"spr0334"	"42Cyt_TMH_K7"	0	476	1018	838
7	9	5	"cbpF"	"74N_term_wCS_O7"	0	477	1957	1855
7	1	6	"pbpX"	"41N_term_C7"	0	478	1152	1046
7	2	6	"pbpA"	"9N_term_G7"	0	479	618	491
7	3	6	"spr0334"	"42Cyt_TMH_K7"	0	480	1054	903
7	4	6	"cbpF"	"74N_term_wCS_O7"	0	481	1450	963
7	5	6	"spr0693"	"34N_term_C11"	0	482	986	812
7	6	6	"ezrA"	"75N_term_G11"	0	483	909	795
7	7	6	"pepXP"	"72N_term_K11"	0	484	912	784
7	8	6	"phtD"	"44N_term_O11"	0	485	1306	1176
7	9	6	"phpA"	"27N_term_C15"	0	486	3604	3500
7	1	7	"ezrA"	"75N_term_G11"	0	487	1048	937
7	2	7	"pepXP"	"72N_term_K11"	0	488	906	790
7	3	7	"phtD"	"44N_term_O11"	0	489	997	863
7	4	7	"phpA"	"27N_term_C15"	0	490	2712	1906
7	5	7	"srtA"	"64N_term_wCS_G15"	0	491	1680	1247
7	6	7	"adcA"	"23Lip_C3"	0	492	669	518
7	7	7	"sp_2093"	"76N_term_G3"	0	493	640	498
7	8	7	"comB"	"54N_term_K3"	0	494	796	667
7	9	7	"pspA"	"4N_term_O3"	0	495	1728	1611
7	1	8	"adcA"	"23Lip_C3"	0	496	782	670
7	2	8	"sp_2093"	"76N_term_G3"	0	497	555	447
7	3	8	"comB"	"54N_term_K3"	0	498	705	598
7	4	8	"pspA"	"4N_term_O3"	0	499	1204	1089
7	5	8	"pbpX"	"41N_term_C7"	0	500	1161	1050
7	6	8	"pbpA"	"9N_term_G7"	0	501	603	491
7	7	8	"spr0334"	"42Cyt_TMH_K7"	0	502	1330	1215
7	8	8	"cbpF"	"74N_term_wCS_O7"	0	503	881	756
7	9	8	"spr0693"	"34N_term_C11"	0	504	1591	1468
8	1	1	"pbp1b"	"47Cyt_TMH_P7"	0	505	2245	2156
8	2	1	"pcpA"	"62N_term_wCS_D11"	0	506	508	409
8	3	1	"sphtra"	"8N_term_H11"	0	507	211	113
8	4	1	"cps4C"	"97Mult_L11"	0	508	721	622
8	5	1	"rrgB"	"95Mult_P11"	0	509	313	211
8	6	1	"TMP"	"96Mult_D15"	0	510	939	819
8	7	1	"LambdaSa04"	"94Mult_H15"	0	511	309	209
8	8	1	"Buffer"	"Normaliz_L15"	0	512	4214	4131
8	9	1	"Buffer"	"Normaliz_P15"	0	513	1127	1040
8	1	2	"TMP"	"96Mult_D15"	0	514	1489	1389
8	2	2	"LambdaSa04"	"94Mult_H15"	0	515	431	304
8	3	2	"potD"	"65N_term_D3"	0	516	1551	1401
8	4	2	"pgdA"	"40N_term_H3"	0	517	2525	2319
8	5	2	"spr1370"	"38Cyt_TMH_L3"	0	518	3131	2605
8	6	2	"spr1418"	"82N_term_P3"	0	519	3475	2855
8	7	2	"stkP"	"67Cyt_TMH_D7"	0	520	2410	2234
8	8	2	"spr1584"	"83N_term_H7"	0	521	2370	2279
8	9	2	"pbp2A"	"53N_term_L7"	0	522	2353	2267
8	1	3	"spr1418"	"82N_term_P3"	0	523	2419	2313
8	2	3	"stkP"	"67Cyt_TMH_D7"	0	524	2148	2021
8	3	3	"spr1584"	"83N_term_H7"	0	525	1971	1824
8	4	3	"pbp2A"	"53N_term_L7"	0	526	2146	1961
8	5	3	"pbp1b"	"47Cyt_TMH_P7"	0	527	1717	1293
8	6	3	"pcpA"	"62N_term_wCS_D11"	0	528	536	-336
8	7	3	"sphtra"	"8N_term_H11"	0	529	456	145
8	8	3	"cps4C"	"97Mult_L11"	0	530	740	627
8	9	3	"rrgB"	"95Mult_P11"	0	531	289	200
8	1	4	"pcpA"	"62N_term_wCS_D11"	0	532	1479	1319
8	2	4	"sphtra"	"8N_term_H11"	0	533	389	23
8	3	4	"cps4C"	"97Mult_L11"	0	534	556	430
8	4	4	"rrgB"	"95Mult_P11"	0	535	262	126
8	5	4	"TMP"	"96Mult_D15"	0	536	1084	948
8	6	4	"LambdaSa04"	"94Mult_H15"	0	537	427	187
8	7	4	"potD"	"65N_term_D3"	0	538	1769	1379
8	8	4	"pgdA"	"40N_term_H3"	0	539	2104	1978
8	9	4	"spr1370"	"38Cyt_TMH_L3"	0	540	2571	2484
8	1	5	"LambdaSa04"	"94Mult_H15"	0	541	705	594
8	2	5	"potD"	"65N_term_D3"	0	542	1413	1282
8	3	5	"pgdA"	"40N_term_H3"	0	543	2024	1890
8	4	5	"spr1370"	"38Cyt_TMH_L3"	0	544	3051	2872
8	5	5	"spr1418"	"82N_term_P3"	-50	545	2893	2661
8	6	5	"stkP"	"67Cyt_TMH_D7"	0	546	2552	2377
8	7	5	"spr1584"	"83N_term_H7"	0	547	2243	2089
8	8	5	"pbp2A"	"53N_term_L7"	0	548	2180	2056
8	9	5	"pbp1b"	"47Cyt_TMH_P7"	0	549	1233	1146
8	1	6	"stkP"	"67Cyt_TMH_D7"	0	550	2264	2147
8	2	6	"spr1584"	"83N_term_H7"	0	551	2196	2021
8	3	6	"pbp2A"	"53N_term_L7"	0	552	1958	1783
8	4	6	"pbp1b"	"47Cyt_TMH_P7"	0	553	3142	2646
8	5	6	"pcpA"	"62N_term_wCS_D11"	0	554	637	-34
8	6	6	"sphtra"	"8N_term_H11"	0	555	517	-35
8	7	6	"cps4C"	"97Mult_L11"	0	556	1391	1183
8	8	6	"rrgB"	"95Mult_P11"	0	557	197	87
8	9	6	"TMP"	"96Mult_D15"	0	558	522	454
8	1	7	"sphtra"	"8N_term_H11"	0	559	1719	1583
8	2	7	"cps4C"	"97Mult_L11"	0	560	814	619
8	3	7	"rrgB"	"95Mult_P11"	0	561	429	262
8	4	7	"TMP"	"96Mult_D15"	0	562	2847	2679
8	5	7	"LambdaSa04"	"94Mult_H15"	0	563	488	319
8	6	7	"potD"	"65N_term_D3"	0	564	1746	1558
8	7	7	"pgdA"	"40N_term_H3"	0	565	1143	1000
8	8	7	"spr1370"	"38Cyt_TMH_L3"	0	566	1021	934
8	9	7	"spr1418"	"82N_term_P3"	0	567	731	674
8	1	8	"potD"	"65N_term_D3"	0	568	2130	2028
8	2	8	"pgdA"	"40N_term_H3"	0	569	2339	2241
8	3	8	"spr1370"	"38Cyt_TMH_L3"	0	570	2345	2252
8	4	8	"spr1418"	"82N_term_P3"	0	571	2190	2103
8	5	8	"stkP"	"67Cyt_TMH_D7"	0	572	1238	1166
8	6	8	"spr1584"	"83N_term_H7"	0	573	932	868
8	7	8	"pbp2A"	"53N_term_L7"	0	574	478	418
8	8	8	"pbp1b"	"47Cyt_TMH_P7"	0	575	452	395
8	9	8	"pcpA"	"62N_term_wCS_D11"	0	576	76	25
