# Supplementary material for: Data in support of proteomic analysis of pneumococcal pediatric clinical isolates to construct a protein array
Source: Data Brief. 2016 Feb 5;6:917–22. doi: 10.1016/j.dib.2016.01.057 (PMC4758182; doi:10.1016/j.dib.2016.01.057)
Supplement: Supplementary file 4 — Supplementary material [file mmc4.zip › Protein array raw data/IgG/P2_S16_IgG-Cy3.txt]

ATF	1.0
31	9    
"Type=GenePix Export 3"
"DateTime=2014/01/13 14:02:58"
"Settings=C:\Documents and Settings\Usuario\Escritorio\Datos Usuarios\Alfonso\Escaneado_13-1-14\Suero 16\S16_IgG-Cy3.gps"
"GalFile=C:\Documents and Settings\Usuario\Escritorio\Datos Usuarios\Alfonso\Gals\Gal_Alfonso.2.gal"
"PixelSize=5"
"Wavelengths=n/a	532"
"ImageFiles=n/a	C:\Documents and Settings\Usuario\Escritorio\Datos Usuarios\Alfonso\Escaneado_13-1-14\Suero 16\S16_IgG-Cy3.tif 1"
"NormalizationMethod=None"
"NormalizationFactors=n/a	1"
"JpegImage="
"StdDev=Type 1"
"RatioFormulations=W1/W2 (/532)"
"Barcode="
"BackgroundSubtraction=LocalFeature"
"ImageOrigin=0, 0"
"JpegOrigin=3330, 19240"
"Creator=GenePix Pro 4.1.1.4"
"Scanner=GenePix 4000B [92870]"
"FocusPosition=0"
"Temperature=28.07"
"LinesAveraged=1"
"Comment="
"PMTGain=n/a	400"
"ScanPower=n/a	100"
"LaserPower=n/a	3.69"
"LaserOnTime=n/a	41975"
"Filters=n/a	"
"ScanRegion=608,3830,3896,5173"
"Supplier=BioRobotics"
"ArrayerSoftwareName=TAS Application Suite (MicroGrid II)"
"ArrayerSoftwareVersion=2.2.2.5"
"Block"	"Column"	"Row"	"Name"	"ID"	"Flags"	"Index"	"F532 Median"	"F532 Median - B532"
1	1	1	"ABC_N/P"	"90Mult_M8"	0	1	762	626
1	2	1	"spr1221"	"99Mult_A12"	0	2	943	773
1	3	1	"spr1403"	"91Mult_E12"	0	3	1413	1235
1	4	1	"spr1496"	"92Mult_I12"	0	4	753	570
1	5	1	"ABC_NP"	"100Mult_M12"	0	5	2531	2352
1	6	1	"SP_0462"	"77CellW_A16"	0	6	1777	1574
1	7	1	"SP_0464"	"81CellW_E16"	0	7	1283	1087
1	8	1	"Buffer"	"Normaliz_I16"	-50	8	172	12
1	9	1	"Buffer"	"Normaliz_M16"	-50	9	178	19
1	1	2	"SP_0462"	"77CellW_A16"	0	10	1274	1133
1	2	2	"SP_0464"	"81CellW_E16"	0	11	654	418
1	3	2	"fstH"	"84Mult_A4"	0	12	2183	2006
1	4	2	"comA"	"85Mult_E4"	0	13	815	644
1	5	2	"zmpB"	"86Mult_I4"	0	14	538	375
1	6	2	"spr0601"	"98Mult_M4"	0	15	1169	967
1	7	2	"celB"	"87Mult_A8"	0	16	627	449
1	8	2	"iga"	"88Mult_E8"	0	17	2502	2349
1	9	2	"glnP"	"89Mult_I8"	0	18	430	272
1	1	3	"spr0601"	"98Mult_M4"	0	19	895	756
1	2	3	"celB"	"87Mult_A8"	0	20	372	217
1	3	3	"iga"	"88Mult_E8"	0	21	1799	1659
1	4	3	"glnP"	"89Mult_I8"	0	22	298	157
1	5	3	"ABC_N/P"	"90Mult_M8"	0	23	499	352
1	6	3	"spr1221"	"99Mult_A12"	0	24	1070	916
1	7	3	"spr1403"	"91Mult_E12"	0	25	1328	1167
1	8	3	"spr1496"	"92Mult_I12"	0	26	549	386
1	9	3	"ABC_NP"	"100Mult_M12"	0	27	2799	2640
1	1	4	"spr1221"	"99Mult_A12"	0	28	860	720
1	2	4	"spr1403"	"91Mult_E12"	0	29	713	544
1	3	4	"spr1496"	"92Mult_I12"	0	30	372	225
1	4	4	"ABC_NP"	"100Mult_M12"	0	31	1741	1608
1	5	4	"SP_0462"	"77CellW_A16"	0	32	1192	1039
1	6	4	"SP_0464"	"81CellW_E16"	0	33	678	488
1	7	4	"fstH"	"84Mult_A4"	0	34	2621	2223
1	8	4	"comA"	"85Mult_E4"	0	35	820	607
1	9	4	"zmpB"	"86Mult_I4"	0	36	656	496
1	1	5	"SP_0464"	"81CellW_E16"	0	37	649	517
1	2	5	"fstH"	"84Mult_A4"	0	38	1722	1557
1	3	5	"comA"	"85Mult_E4"	0	39	701	555
1	4	5	"zmpB"	"86Mult_I4"	0	40	379	246
1	5	5	"spr0601"	"98Mult_M4"	0	41	766	619
1	6	5	"celB"	"87Mult_A8"	0	42	402	244
1	7	5	"iga"	"88Mult_E8"	0	43	1934	1742
1	8	5	"glnP"	"89Mult_I8"	0	44	371	209
1	9	5	"ABC_N/P"	"90Mult_M8"	0	45	657	498
1	1	6	"celB"	"87Mult_A8"	0	46	344	214
1	2	6	"iga"	"88Mult_E8"	0	47	1711	1573
1	3	6	"glnP"	"89Mult_I8"	0	48	254	121
1	4	6	"ABC_N/P"	"90Mult_M8"	0	49	526	369
1	5	6	"spr1221"	"99Mult_A12"	0	50	710	503
1	6	6	"spr1403"	"91Mult_E12"	0	51	1020	872
1	7	6	"spr1496"	"92Mult_I12"	0	52	513	367
1	8	6	"ABC_NP"	"100Mult_M12"	0	53	2627	2479
1	9	6	"SP_0462"	"77CellW_A16"	0	54	2126	1967
1	1	7	"spr1403"	"91Mult_E12"	0	55	943	807
1	2	7	"spr1496"	"92Mult_I12"	0	56	502	357
1	3	7	"ABC_NP"	"100Mult_M12"	0	57	2084	1943
1	4	7	"SP_0462"	"77CellW_A16"	0	58	1301	1114
1	5	7	"SP_0464"	"81CellW_E16"	0	59	807	570
1	6	7	"fstH"	"84Mult_A4"	0	60	2409	2238
1	7	7	"comA"	"85Mult_E4"	0	61	879	725
1	8	7	"zmpB"	"86Mult_I4"	0	62	583	434
1	9	7	"spr0601"	"98Mult_M4"	0	63	1372	1214
1	1	8	"fstH"	"84Mult_A4"	0	64	2241	2073
1	2	8	"comA"	"85Mult_E4"	0	65	1211	1031
1	3	8	"zmpB"	"86Mult_I4"	0	66	594	425
1	4	8	"spr0601"	"98Mult_M4"	0	67	1262	1092
1	5	8	"celB"	"87Mult_A8"	0	68	494	337
1	6	8	"iga"	"88Mult_E8"	0	69	2653	2502
1	7	8	"glnP"	"89Mult_I8"	0	70	369	218
1	8	8	"ABC_N/P"	"90Mult_M8"	0	71	668	515
1	9	8	"spr1221"	"99Mult_A12"	0	72	1517	1363
2	1	1	"lytB"	"31CellW_N8"	0	73	2069	1965
2	2	1	"prtA"	"20CellW_B12"	0	74	16578	16462
2	3	1	"bgaA"	"43CellW_F12"	0	75	3363	3248
2	4	1	"nanA"	"46CellW_J12"	0	76	3690	3570
2	5	1	"spr1652/pfbA"	"25CellW_N12"	0	77	2953	2828
2	6	1	"nisP"	"39CellW_B16"	0	78	2486	2360
2	7	1	"spr1906"	"73CellW_F16"	0	79	1568	1427
2	8	1	"Buffer"	"Normaliz_J16"	-50	80	202	40
2	9	1	"Buffer"	"Normaliz_N16"	-50	81	189	10
2	1	2	"nisP"	"39CellW_B16"	0	82	2320	2215
2	2	2	"spr1906"	"73CellW_F16"	0	83	1289	1177
2	3	2	"psrP"	"71CellW_B4"	0	84	1103	984
2	4	2	"pblB_nt"	"48CellW_F4"	0	85	1168	1033
2	5	2	"pblB_ct"	"49CellW_J4"	0	86	1801	1667
2	6	2	"spr0075/pfbB"	"24CellW_N4"	0	87	6551	6428
2	7	2	"pulA"	"19CellW_B8"	0	88	4965	4837
2	8	2	"hysA"	"51CellW_F8"	0	89	10920	10777
2	9	2	"spr0328"	"26CellW_J8"	0	90	4221	4050
2	1	3	"spr0075/pfbB"	"24CellW_N4"	0	91	6442	6334
2	2	3	"pulA"	"19CellW_B8"	0	92	4456	4338
2	3	3	"hysA"	"51CellW_F8"	0	93	9090	8971
2	4	3	"spr0328"	"26CellW_J8"	0	94	2885	2762
2	5	3	"lytB"	"31CellW_N8"	0	95	1648	1526
2	6	3	"prtA"	"20CellW_B12"	0	96	17296	17174
2	7	3	"bgaA"	"43CellW_F12"	0	97	3235	3110
2	8	3	"nanA"	"46CellW_J12"	0	98	3856	3720
2	9	3	"spr1652/pfbA"	"25CellW_N12"	0	99	3354	3198
2	1	4	"prtA"	"20CellW_B12"	0	100	16789	16683
2	2	4	"bgaA"	"43CellW_F12"	0	101	3191	3074
2	3	4	"nanA"	"46CellW_J12"	0	102	3512	3396
2	4	4	"spr1652/pfbA"	"25CellW_N12"	0	103	2585	2466
2	5	4	"nisP"	"39CellW_B16"	0	104	1890	1774
2	6	4	"spr1906"	"73CellW_F16"	0	105	1151	1034
2	7	4	"psrP"	"71CellW_B4"	0	106	1180	1058
2	8	4	"pblB_nt"	"48CellW_F4"	0	107	1024	893
2	9	4	"pblB_ct"	"49CellW_J4"	0	108	2678	2527
2	1	5	"spr1906"	"73CellW_F16"	0	109	1237	1133
2	2	5	"psrP"	"71CellW_B4"	0	110	1082	967
2	3	5	"pblB_nt"	"48CellW_F4"	0	111	918	804
2	4	5	"pblB_ct"	"49CellW_J4"	0	112	2142	2024
2	5	5	"spr0075/pfbB"	"24CellW_N4"	0	113	6038	5924
2	6	5	"pulA"	"19CellW_B8"	0	114	4405	4288
2	7	5	"hysA"	"51CellW_F8"	0	115	9255	9134
2	8	5	"spr0328"	"26CellW_J8"	0	116	2753	2626
2	9	5	"lytB"	"31CellW_N8"	0	117	2071	1926
2	1	6	"pulA"	"19CellW_B8"	0	118	4658	4551
2	2	6	"hysA"	"51CellW_F8"	0	119	9648	9535
2	3	6	"spr0328"	"26CellW_J8"	0	120	2782	2673
2	4	6	"lytB"	"31CellW_N8"	0	121	1633	1520
2	5	6	"prtA"	"20CellW_B12"	0	122	16583	16469
2	6	6	"bgaA"	"43CellW_F12"	0	123	3146	3030
2	7	6	"nanA"	"46CellW_J12"	0	124	3467	3348
2	8	6	"spr1652/pfbA"	"25CellW_N12"	0	125	2678	2553
2	9	6	"nisP"	"39CellW_B16"	0	126	2556	2417
2	1	7	"bgaA"	"43CellW_F12"	0	127	3490	3382
2	2	7	"nanA"	"46CellW_J12"	0	128	3564	3452
2	3	7	"spr1652/pfbA"	"25CellW_N12"	0	129	2545	2437
2	4	7	"nisP"	"39CellW_B16"	0	130	2033	1924
2	5	7	"spr1906"	"73CellW_F16"	0	131	1155	1041
2	6	7	"psrP"	"71CellW_B4"	0	132	1109	994
2	7	7	"pblB_nt"	"48CellW_F4"	0	133	958	840
2	8	7	"pblB_ct"	"49CellW_J4"	0	134	2203	2078
2	9	7	"spr0075/pfbB"	"24CellW_N4"	0	135	7336	7198
2	1	8	"psrP"	"71CellW_B4"	0	136	1238	1127
2	2	8	"pblB_nt"	"48CellW_F4"	0	137	976	868
2	3	8	"pblB_ct"	"49CellW_J4"	0	138	2282	2177
2	4	8	"spr0075/pfbB"	"24CellW_N4"	0	139	6359	6255
2	5	8	"pulA"	"19CellW_B8"	0	140	4358	4251
2	6	8	"hysA"	"51CellW_F8"	0	141	9480	9371
2	7	8	"spr0328"	"26CellW_J8"	0	142	2839	2727
2	8	8	"lytB"	"31CellW_N8"	0	143	1862	1746
2	9	8	"prtA"	"20CellW_B12"	0	144	18247	18114
3	1	1	"nanB"	"58Secret_O8"	0	145	6613	6484
3	2	1	"spr1875"	"7Secret_C12"	0	146	6335	6173
3	3	1	"galU"	"21Secret_G12"	0	147	5998	5832
3	4	1	"cbpA"	"5Secret_K12"	0	148	44680	44509
3	5	1	"gsp_781"	"2Secret_O12"	0	149	21939	21800
3	6	1	"Control_1"	"C16"	0	150	2648	2523
3	7	1	"Control_2"	"G16"	-50	151	140	15
3	8	1	"Buffer"	"Normaliz_K16"	-50	152	140	18
3	9	1	"Buffer"	"Normaliz_O16"	-50	153	163	20
3	1	2	"Control_1"	"C16"	0	154	1608	1491
3	2	2	"Control_2"	"G16"	-50	155	143	7
3	3	2	"bloodAB"	"59Secret_C4"	0	156	3994	3842
3	4	2	"strH"	"32Secret_G4"	0	157	2419	2253
3	5	2	"lysM"	"50Secret_K4"	0	158	3911	3763
3	6	2	"lytB"	"63Secret_O4"	0	159	3078	2919
3	7	2	"phtE"	"45Secret_C8"	0	160	13160	12993
3	8	2	"spr0931"	"36Secret_G8"	0	161	3250	3096
3	9	2	"lytC"	"56Secret_K8"	0	162	8040	7885
3	1	3	"lytB"	"63Secret_O4"	0	163	2293	2168
3	2	3	"phtE"	"45Secret_C8"	0	164	9516	9387
3	3	3	"spr0931"	"36Secret_G8"	0	165	2673	2524
3	4	3	"lytC"	"56Secret_K8"	0	166	8422	8263
3	5	3	"nanB"	"58Secret_O8"	0	167	7390	7242
3	6	3	"spr1875"	"7Secret_C12"	0	168	7251	7095
3	7	3	"galU"	"21Secret_G12"	0	169	5419	5252
3	8	3	"cbpA"	"5Secret_K12"	0	170	47897	47709
3	9	3	"gsp_781"	"2Secret_O12"	0	171	22865	22702
3	1	4	"spr1875"	"7Secret_C12"	0	172	5915	5778
3	2	4	"galU"	"21Secret_G12"	0	173	5021	4866
3	3	4	"cbpA"	"5Secret_K12"	0	174	36792	36623
3	4	4	"gsp_781"	"2Secret_O12"	0	175	20426	20276
3	5	4	"Control_1"	"C16"	0	176	2906	2766
3	6	4	"Control_2"	"G16"	-50	177	158	3
3	7	4	"bloodAB"	"59Secret_C4"	0	178	4137	3968
3	8	4	"strH"	"32Secret_G4"	0	179	2166	1978
3	9	4	"lysM"	"50Secret_K4"	0	180	3757	3608
3	1	5	"Control_2"	"G16"	-50	181	170	34
3	2	5	"bloodAB"	"59Secret_C4"	0	182	4134	3979
3	3	5	"strH"	"32Secret_G4"	0	183	2376	2219
3	4	5	"lysM"	"50Secret_K4"	0	184	3901	3753
3	5	5	"lytB"	"63Secret_O4"	0	185	3154	3002
3	6	5	"phtE"	"45Secret_C8"	0	186	13130	12975
3	7	5	"spr0931"	"36Secret_G8"	0	187	3128	2961
3	8	5	"lytC"	"56Secret_K8"	0	188	8212	8043
3	9	5	"nanB"	"58Secret_O8"	0	189	6863	6733
3	1	6	"phtE"	"45Secret_C8"	0	190	13154	13006
3	2	6	"spr0931"	"36Secret_G8"	0	191	3162	3006
3	3	6	"lytC"	"56Secret_K8"	0	192	8685	8538
3	4	6	"nanB"	"58Secret_O8"	0	193	7285	7147
3	5	6	"spr1875"	"7Secret_C12"	0	194	7053	6903
3	6	6	"galU"	"21Secret_G12"	0	195	5392	5242
3	7	6	"cbpA"	"5Secret_K12"	0	196	47328	47171
3	8	6	"gsp_781"	"2Secret_O12"	0	197	21562	21421
3	9	6	"Control_1"	"C16"	0	198	2547	2416
3	1	7	"galU"	"21Secret_G12"	0	199	6202	6045
3	2	7	"cbpA"	"5Secret_K12"	0	200	45228	45063
3	3	7	"gsp_781"	"2Secret_O12"	0	201	22612	22471
3	4	7	"Control_1"	"C16"	0	202	2597	2469
3	5	7	"Control_2"	"G16"	-50	203	149	10
3	6	7	"bloodAB"	"59Secret_C4"	0	204	3754	3615
3	7	7	"strH"	"32Secret_G4"	0	205	2174	2021
3	8	7	"lysM"	"50Secret_K4"	0	206	3656	3512
3	9	7	"lytB"	"63Secret_O4"	0	207	2938	2801
3	1	8	"bloodAB"	"59Secret_C4"	0	208	5024	4872
3	2	8	"strH"	"32Secret_G4"	0	209	2647	2508
3	3	8	"lysM"	"50Secret_K4"	0	210	4348	4226
3	4	8	"lytB"	"63Secret_O4"	0	211	2991	2876
3	5	8	"phtE"	"45Secret_C8"	0	212	13040	12927
3	6	8	"spr0931"	"36Secret_G8"	0	213	3079	2969
3	7	8	"lytC"	"56Secret_K8"	0	214	8837	8727
3	8	8	"nanB"	"58Secret_O8"	0	215	6941	6830
3	9	8	"spr1875"	"7Secret_C12"	0	216	6972	6862
4	1	1	"Control_10"	"P8"	-50	217	169	44
4	2	1	"Control_11"	"D12"	0	218	379	257
4	3	1	"Control_12"	"H12"	0	219	1259	1142
4	4	1	"Buffer"	"Normaliz_L12"	-50	220	141	9
4	5	1	"Buffer"	"Normaliz_P12"	-50	221	150	-5
4	6	1	"Control+"	"Rango0.2_D16"	0	222	17142	16907
4	7	1	"Control+"	"Rango0.1_H16"	0	223	743	574
4	8	1	"Buffer"	"Normaliz_L16"	0	224	242	83
4	9	1	"Buffer"	"Normaliz_P16"	0	225	200	50
4	1	2	"Control+"	"Rango0.2_D16"	0	226	17355	17127
4	2	2	"Control+"	"Rango0.1_H16"	0	227	1027	889
4	3	2	"Control_3"	"D4"	-50	228	113	-7
4	4	2	"Control_4"	"H4"	-50	229	129	1
4	5	2	"Control_5"	"L4"	-50	230	130	-7
4	6	2	"Control_6"	"P4"	-50	231	142	-24
4	7	2	"Control_7"	"D8"	-50	232	222	49
4	8	2	"Control_8"	"H8"	-50	233	163	-2
4	9	2	"Control_9"	"L8"	-50	234	158	1
4	1	3	"Control_6"	"P4"	-50	235	120	-1
4	2	3	"Control_7"	"D8"	0	236	216	91
4	3	3	"Control_8"	"H8"	-50	237	123	0
4	4	3	"Control_9"	"L8"	-50	238	123	-11
4	5	3	"Control_10"	"P8"	-50	239	208	62
4	6	3	"Control_11"	"D12"	0	240	568	423
4	7	3	"Control_12"	"H12"	0	241	2193	2026
4	8	3	"Buffer"	"Normaliz_L12"	0	242	226	54
4	9	3	"Buffer"	"Normaliz_P12"	-50	243	171	9
4	1	4	"Control_11"	"D12"	0	244	349	236
4	2	4	"Control_12"	"H12"	0	245	1771	1652
4	3	4	"Buffer"	"Normaliz_L12"	-50	246	131	9
4	4	4	"Buffer"	"Normaliz_P12"	-50	247	142	1
4	5	4	"Control+"	"Rango0.2_D16"	0	248	17483	17180
4	6	4	"Control+"	"Rango0.1_H16"	0	249	1055	897
4	7	4	"Control_3"	"D4"	-50	250	153	-11
4	8	4	"Control_4"	"H4"	0	251	193	19
4	9	4	"Control_5"	"L4"	-50	252	176	10
4	1	5	"Control+"	"Rango0.1_H16"	-50	253	255	141
4	2	5	"Control_3"	"D4"	-50	254	109	-9
4	3	5	"Control_4"	"H4"	-50	255	127	6
4	4	5	"Control_5"	"L4"	-50	256	122	-5
4	5	5	"Control_6"	"P4"	-50	257	126	-14
4	6	5	"Control_7"	"D8"	-50	258	173	31
4	7	5	"Control_8"	"H8"	-50	259	142	-12
4	8	5	"Control_9"	"L8"	-50	260	173	2
4	9	5	"Control_10"	"P8"	0	261	455	282
4	1	6	"Control_7"	"D8"	0	262	13641	13523
4	2	6	"Control_8"	"H8"	-50	263	109	-7
4	3	6	"Control_9"	"L8"	-50	264	116	-11
4	4	6	"Control_10"	"P8"	-50	265	177	40
4	5	6	"Control_11"	"D12"	0	266	440	313
4	6	6	"Control_12"	"H12"	0	267	1562	1430
4	7	6	"Buffer"	"Normaliz_L12"	-50	268	147	5
4	8	6	"Buffer"	"Normaliz_P12"	-50	269	171	14
4	9	6	"Control+"	"Rango0.2_D16"	0	270	18272	18113
4	1	7	"Control_12"	"H12"	0	271	2006	1895
4	2	7	"Buffer"	"Normaliz_L12"	-50	272	116	5
4	3	7	"Buffer"	"Normaliz_P12"	-50	273	139	6
4	4	7	"Control+"	"Rango0.2_D16"	0	274	18516	18245
4	5	7	"Control+"	"Rango0.1_H16"	0	275	837	704
4	6	7	"Control_3"	"D4"	-50	276	122	-5
4	7	7	"Control_4"	"H4"	-50	277	133	-7
4	8	7	"Control_5"	"L4"	-50	278	153	4
4	9	7	"Control_6"	"P4"	-50	279	154	0
4	1	8	"Control_3"	"D4"	-50	280	107	1
4	2	8	"Control_4"	"H4"	-50	281	113	1
4	3	8	"Control_5"	"L4"	-50	282	116	-3
4	4	8	"Control_6"	"P4"	-50	283	121	-5
4	5	8	"Control_7"	"D8"	-50	284	168	41
4	6	8	"Control_8"	"H8"	-50	285	126	1
4	7	8	"Control_9"	"L8"	-50	286	131	-3
4	8	8	"Control_10"	"P8"	-50	287	146	-1
4	9	8	"Control_11"	"D12"	0	288	590	434
5	1	1	"GADPH"	"68Cyt_M7"	0	289	5561	5418
5	2	1	"abc_sbp_2"	"30Lip_A11"	0	290	4147	4006
5	3	1	"abc_sbp"	"29Lip_E11"	0	291	3307	3169
5	4	1	"spr0174"	"79Lip_I11"	0	292	1926	1789
5	5	1	"aliA"	"10Lip_M11"	0	293	2463	2327
5	6	1	"slrA"	"17Lip_A15"	0	294	3317	3185
5	7	1	"spr0747"	"37Lip_E15"	0	295	6587	6459
5	8	1	"Buffer"	"Normaliz_I15"	-50	296	127	5
5	9	1	"Buffer"	"Normaliz_M15"	-50	297	124	0
5	1	2	"slrA"	"17Lip_A15"	0	298	3098	2953
5	2	2	"spr0747"	"37Lip_E15"	0	299	5630	5489
5	3	2	"spxB"	"13Cyt_A3"	0	300	4361	4225
5	4	2	"clpP"	"66Cyt_E3"	0	301	4845	4707
5	5	2	"pavA"	"69Cyt_I3"	0	302	3695	3557
5	6	2	"eno"	"14Cyt_M3"	0	303	10921	10783
5	7	2	"PppA"	"70Cyt_A7"	0	304	3488	3352
5	8	2	"ply"	"11Cyt_E7"	0	305	23860	23734
5	9	2	"lytA"	"12Cyt_I7"	0	306	23806	23690
5	1	3	"eno"	"14Cyt_M3"	0	307	10761	10612
5	2	3	"PppA"	"70Cyt_A7"	0	308	3442	3293
5	3	3	"ply"	"11Cyt_E7"	0	309	22601	22458
5	4	3	"lytA"	"12Cyt_I7"	0	310	22470	22327
5	5	3	"GADPH"	"68Cyt_M7"	0	311	5208	5066
5	6	3	"abc_sbp_2"	"30Lip_A11"	0	312	3791	3651
5	7	3	"abc_sbp"	"29Lip_E11"	0	313	3118	2981
5	8	3	"spr0174"	"79Lip_I11"	0	314	1813	1685
5	9	3	"aliA"	"10Lip_M11"	0	315	2196	2078
5	1	4	"abc_sbp_2"	"30Lip_A11"	0	316	5469	5321
5	2	4	"abc_sbp"	"29Lip_E11"	0	317	2986	2841
5	3	4	"spr0174"	"79Lip_I11"	0	318	1773	1630
5	4	4	"aliA"	"10Lip_M11"	0	319	2226	2083
5	5	4	"slrA"	"17Lip_A15"	0	320	2780	2638
5	6	4	"spr0747"	"37Lip_E15"	0	321	5839	5699
5	7	4	"spxB"	"13Cyt_A3"	0	322	4344	4210
5	8	4	"clpP"	"66Cyt_E3"	0	323	4817	4689
5	9	4	"pavA"	"69Cyt_I3"	0	324	3763	3641
5	1	5	"spr0747"	"37Lip_E15"	0	325	5654	5509
5	2	5	"spxB"	"13Cyt_A3"	0	326	4098	3956
5	3	5	"clpP"	"66Cyt_E3"	0	327	4781	4642
5	4	5	"pavA"	"69Cyt_I3"	0	328	3559	3420
5	5	5	"eno"	"14Cyt_M3"	0	329	10159	10020
5	6	5	"PppA"	"70Cyt_A7"	0	330	3199	3060
5	7	5	"ply"	"11Cyt_E7"	0	331	23434	23300
5	8	5	"lytA"	"12Cyt_I7"	0	332	22866	22736
5	9	5	"GADPH"	"68Cyt_M7"	0	333	4714	4592
5	1	6	"PppA"	"70Cyt_A7"	0	334	3758	3606
5	2	6	"ply"	"11Cyt_E7"	0	335	23672	23529
5	3	6	"lytA"	"12Cyt_I7"	0	336	22406	22268
5	4	6	"GADPH"	"68Cyt_M7"	0	337	4398	4263
5	5	6	"abc_sbp_2"	"30Lip_A11"	0	338	3279	3145
5	6	6	"abc_sbp"	"29Lip_E11"	0	339	2631	2498
5	7	6	"spr0174"	"79Lip_I11"	0	340	1674	1542
5	8	6	"aliA"	"10Lip_M11"	0	341	2002	1873
5	9	6	"slrA"	"17Lip_A15"	0	342	2934	2814
5	1	7	"abc_sbp"	"29Lip_E11"	0	343	3371	3213
5	2	7	"spr0174"	"79Lip_I11"	0	344	1725	1580
5	3	7	"aliA"	"10Lip_M11"	0	345	2074	1927
5	4	7	"slrA"	"17Lip_A15"	0	346	2640	2496
5	5	7	"spr0747"	"37Lip_E15"	0	347	5591	5455
5	6	7	"spxB"	"13Cyt_A3"	0	348	4120	3984
5	7	7	"clpP"	"66Cyt_E3"	0	349	4835	4700
5	8	7	"pavA"	"69Cyt_I3"	0	350	3456	3326
5	9	7	"eno"	"14Cyt_M3"	0	351	10354	10232
5	1	8	"spxB"	"13Cyt_A3"	0	352	6367	6188
5	2	8	"clpP"	"66Cyt_E3"	0	353	5485	5321
5	3	8	"pavA"	"69Cyt_I3"	0	354	3719	3561
5	4	8	"eno"	"14Cyt_M3"	0	355	11322	11166
5	5	8	"PppA"	"70Cyt_A7"	0	356	3445	3297
5	6	8	"ply"	"11Cyt_E7"	0	357	23609	23463
5	7	8	"lytA"	"12Cyt_I7"	0	358	23653	23509
5	8	8	"GADPH"	"68Cyt_M7"	0	359	4933	4794
5	9	8	"abc_sbp_2"	"30Lip_A11"	0	360	5082	4942
6	1	1	"psaA"	"6Lip_N7"	0	361	9734	9616
6	2	1	"ABC_SBP"	"57Lip_B11"	0	362	9747	9625
6	3	1	"ABC_SBP"	"52Lip_F11"	0	363	3222	3090
6	4	1	"piuA"	"18Lip_J11"	0	364	10993	10846
6	5	1	"amiA"	"3Lip_N11"	0	365	2564	2418
6	6	1	"msmE"	"78Lip_B15"	0	366	2839	2700
6	7	1	"MalX"	"22Lip_F15"	0	367	3969	3838
6	8	1	"Buffer"	"Normaliz_J15"	-50	368	135	-1
6	9	1	"Buffer"	"Normaliz_N15"	-50	369	170	4
6	1	2	"msmE"	"78Lip_B15"	0	370	3010	2894
6	2	2	"MalX"	"22Lip_F15"	0	371	3521	3392
6	3	2	"prsA_ppmA"	"16Lip_B3"	0	372	4139	4005
6	4	2	"lmb"	"33Lip_F3"	0	373	4686	4532
6	5	2	"piaA"	"15Lip_J3"	0	374	8714	8559
6	6	2	"phtA"	"55Lip_N3"	0	375	20111	19955
6	7	2	"glnH"	"28Lip_B7"	0	376	4227	4071
6	8	2	"pstS"	"80Lip_F7"	0	377	2792	2641
6	9	2	"aliB"	"1Lip_J7"	0	378	6340	6184
6	1	3	"phtA"	"55Lip_N3"	0	379	19598	19475
6	2	3	"glnH"	"28Lip_B7"	0	380	4196	4064
6	3	3	"pstS"	"80Lip_F7"	0	381	2637	2501
6	4	3	"aliB"	"1Lip_J7"	0	382	5359	5213
6	5	3	"psaA"	"6Lip_N7"	0	383	9245	9098
6	6	3	"ABC_SBP"	"57Lip_B11"	0	384	7647	7497
6	7	3	"ABC_SBP"	"52Lip_F11"	0	385	2745	2579
6	8	3	"piuA"	"18Lip_J11"	0	386	11263	11096
6	9	3	"amiA"	"3Lip_N11"	0	387	2901	2729
6	1	4	"ABC_SBP"	"57Lip_B11"	0	388	8953	8832
6	2	4	"ABC_SBP"	"52Lip_F11"	0	389	2877	2735
6	3	4	"piuA"	"18Lip_J11"	0	390	10343	10196
6	4	4	"amiA"	"3Lip_N11"	0	391	2383	2234
6	5	4	"msmE"	"78Lip_B15"	0	392	2407	2261
6	6	4	"MalX"	"22Lip_F15"	0	393	3285	3136
6	7	4	"prsA_ppmA"	"16Lip_B3"	0	394	4201	4042
6	8	4	"lmb"	"33Lip_F3"	0	395	5218	5045
6	9	4	"piaA"	"15Lip_J3"	0	396	10641	10463
6	1	5	"MalX"	"22Lip_F15"	0	397	3841	3716
6	2	5	"prsA_ppmA"	"16Lip_B3"	0	398	4131	3991
6	3	5	"lmb"	"33Lip_F3"	0	399	4578	4434
6	4	5	"piaA"	"15Lip_J3"	0	400	8671	8522
6	5	5	"phtA"	"55Lip_N3"	0	401	19396	19239
6	6	5	"glnH"	"28Lip_B7"	0	402	4217	4051
6	7	5	"pstS"	"80Lip_F7"	0	403	2902	2735
6	8	5	"aliB"	"1Lip_J7"	0	404	6146	5971
6	9	5	"psaA"	"6Lip_N7"	0	405	10974	10800
6	1	6	"glnH"	"28Lip_B7"	0	406	5127	4980
6	2	6	"pstS"	"80Lip_F7"	0	407	3167	3020
6	3	6	"aliB"	"1Lip_J7"	0	408	6369	6217
6	4	6	"psaA"	"6Lip_N7"	0	409	9749	9595
6	5	6	"ABC_SBP"	"57Lip_B11"	0	410	8597	8436
6	6	6	"ABC_SBP"	"52Lip_F11"	0	411	3175	3000
6	7	6	"piuA"	"18Lip_J11"	0	412	11931	11747
6	8	6	"amiA"	"3Lip_N11"	0	413	2489	2305
6	9	6	"msmE"	"78Lip_B15"	0	414	3299	3136
6	1	7	"ABC_SBP"	"52Lip_F11"	0	415	3723	3561
6	2	7	"piuA"	"18Lip_J11"	0	416	11623	11460
6	3	7	"amiA"	"3Lip_N11"	0	417	2611	2450
6	4	7	"msmE"	"78Lip_B15"	0	418	2655	2499
6	5	7	"MalX"	"22Lip_F15"	0	419	3892	3736
6	6	7	"prsA_ppmA"	"16Lip_B3"	0	420	4674	4508
6	7	7	"lmb"	"33Lip_F3"	0	421	5429	5254
6	8	7	"piaA"	"15Lip_J3"	0	422	9411	9238
6	9	7	"phtA"	"55Lip_N3"	0	423	15891	15739
6	1	8	"prsA_ppmA"	"16Lip_B3"	0	424	4982	4815
6	2	8	"lmb"	"33Lip_F3"	0	425	5419	5247
6	3	8	"piaA"	"15Lip_J3"	0	426	9774	9614
6	4	8	"phtA"	"55Lip_N3"	0	427	19870	19707
6	5	8	"glnH"	"28Lip_B7"	0	428	4757	4594
6	6	8	"pstS"	"80Lip_F7"	0	429	2826	2673
6	7	8	"aliB"	"1Lip_J7"	0	430	5819	5665
6	8	8	"psaA"	"6Lip_N7"	0	431	8959	8811
6	9	8	"ABC_SBP"	"57Lip_B11"	0	432	7854	7729
7	1	1	"cbpF"	"74N_term_wCS_O7"	0	433	1329	1223
7	2	1	"spr0693"	"34N_term_C11"	0	434	3016	2913
7	3	1	"ezrA"	"75N_term_G11"	0	435	2000	1890
7	4	1	"pepXP"	"72N_term_K11"	0	436	3183	3063
7	5	1	"phtD"	"44N_term_O11"	0	437	3806	3685
7	6	1	"phpA"	"27N_term_C15"	0	438	18013	17881
7	7	1	"srtA"	"64N_term_wCS_G15"	0	439	6095	5954
7	8	1	"Buffer"	"Normaliz_K15"	-50	440	136	17
7	9	1	"Buffer"	"Normaliz_O15"	0	441	159	49
7	1	2	"phpA"	"27N_term_C15"	0	442	7363	7277
7	2	2	"srtA"	"64N_term_wCS_G15"	0	443	2081	1991
7	3	2	"adcA"	"23Lip_C3"	0	444	1512	1414
7	4	2	"sp_2093"	"76N_term_G3"	0	445	1294	1175
7	5	2	"comB"	"54N_term_K3"	0	446	1806	1670
7	6	2	"pspA"	"4N_term_O3"	0	447	4093	3963
7	7	2	"pbpX"	"41N_term_C7"	0	448	3468	3335
7	8	2	"pbpA"	"9N_term_G7"	0	449	1367	1238
7	9	2	"spr0334"	"42Cyt_TMH_K7"	0	450	3110	2996
7	1	3	"pspA"	"4N_term_O3"	0	451	1416	1328
7	2	3	"pbpX"	"41N_term_C7"	0	452	1449	1357
7	3	3	"pbpA"	"9N_term_G7"	0	453	600	497
7	4	3	"spr0334"	"42Cyt_TMH_K7"	0	454	1969	1833
7	5	3	"cbpF"	"74N_term_wCS_O7"	0	455	2121	1981
7	6	3	"spr0693"	"34N_term_C11"	0	456	4718	4596
7	7	3	"ezrA"	"75N_term_G11"	0	457	2549	2415
7	8	3	"pepXP"	"72N_term_K11"	0	458	2735	2581
7	9	3	"phtD"	"44N_term_O11"	0	459	3193	3064
7	1	4	"spr0693"	"34N_term_C11"	0	460	2731	2625
7	2	4	"ezrA"	"75N_term_G11"	0	461	1749	1637
7	3	4	"pepXP"	"72N_term_K11"	0	462	2239	2124
7	4	4	"phtD"	"44N_term_O11"	0	463	10142	10003
7	5	4	"phpA"	"27N_term_C15"	0	464	16386	16245
7	6	4	"srtA"	"64N_term_wCS_G15"	0	465	4910	4788
7	7	4	"adcA"	"23Lip_C3"	0	466	2167	2036
7	8	4	"sp_2093"	"76N_term_G3"	0	467	1633	1484
7	9	4	"comB"	"54N_term_K3"	0	468	1857	1689
7	1	5	"srtA"	"64N_term_wCS_G15"	0	469	4981	4848
7	2	5	"adcA"	"23Lip_C3"	0	470	2278	2136
7	3	5	"sp_2093"	"76N_term_G3"	0	471	1645	1510
7	4	5	"comB"	"54N_term_K3"	0	472	1748	1601
7	5	5	"pspA"	"4N_term_O3"	0	473	3638	3491
7	6	5	"pbpX"	"41N_term_C7"	0	474	3396	3263
7	7	5	"pbpA"	"9N_term_G7"	0	475	1163	1033
7	8	5	"spr0334"	"42Cyt_TMH_K7"	0	476	2185	2052
7	9	5	"cbpF"	"74N_term_wCS_O7"	0	477	1838	1689
7	1	6	"pbpX"	"41N_term_C7"	0	478	3518	3365
7	2	6	"pbpA"	"9N_term_G7"	0	479	1130	961
7	3	6	"spr0334"	"42Cyt_TMH_K7"	0	480	2609	2456
7	4	6	"cbpF"	"74N_term_wCS_O7"	0	481	1835	1680
7	5	6	"spr0693"	"34N_term_C11"	0	482	4402	4247
7	6	6	"ezrA"	"75N_term_G11"	0	483	2430	2286
7	7	6	"pepXP"	"72N_term_K11"	0	484	3090	2952
7	8	6	"phtD"	"44N_term_O11"	0	485	2725	2586
7	9	6	"phpA"	"27N_term_C15"	0	486	17829	17680
7	1	7	"ezrA"	"75N_term_G11"	0	487	2973	2815
7	2	7	"pepXP"	"72N_term_K11"	0	488	3266	3099
7	3	7	"phtD"	"44N_term_O11"	0	489	3226	3068
7	4	7	"phpA"	"27N_term_C15"	0	490	20667	20516
7	5	7	"srtA"	"64N_term_wCS_G15"	0	491	4985	4829
7	6	7	"adcA"	"23Lip_C3"	0	492	2677	2519
7	7	7	"sp_2093"	"76N_term_G3"	0	493	1423	1276
7	8	7	"comB"	"54N_term_K3"	0	494	1579	1428
7	9	7	"pspA"	"4N_term_O3"	0	495	3367	3219
7	1	8	"adcA"	"23Lip_C3"	0	496	2921	2771
7	2	8	"sp_2093"	"76N_term_G3"	0	497	1848	1693
7	3	8	"comB"	"54N_term_K3"	0	498	1929	1770
7	4	8	"pspA"	"4N_term_O3"	0	499	3780	3634
7	5	8	"pbpX"	"41N_term_C7"	0	500	3279	3146
7	6	8	"pbpA"	"9N_term_G7"	0	501	1237	1101
7	7	8	"spr0334"	"42Cyt_TMH_K7"	0	502	2673	2541
7	8	8	"cbpF"	"74N_term_wCS_O7"	0	503	1805	1675
7	9	8	"spr0693"	"34N_term_C11"	0	504	4194	4066
8	1	1	"pbp1b"	"47Cyt_TMH_P7"	0	505	5394	5279
8	2	1	"pcpA"	"62N_term_wCS_D11"	0	506	563	449
8	3	1	"sphtra"	"8N_term_H11"	0	507	195	77
8	4	1	"cps4C"	"97Mult_L11"	0	508	1466	1339
8	5	1	"rrgB"	"95Mult_P11"	0	509	579	451
8	6	1	"TMP"	"96Mult_D15"	0	510	1193	1060
8	7	1	"LambdaSa04"	"94Mult_H15"	-50	511	287	140
8	8	1	"Buffer"	"Normaliz_L15"	-50	512	173	7
8	9	1	"Buffer"	"Normaliz_P15"	-50	513	206	-14
8	1	2	"TMP"	"96Mult_D15"	0	514	1214	1102
8	2	2	"LambdaSa04"	"94Mult_H15"	-50	515	167	51
8	3	2	"potD"	"65N_term_D3"	0	516	3865	3750
8	4	2	"pgdA"	"40N_term_H3"	0	517	4613	4486
8	5	2	"spr1370"	"38Cyt_TMH_L3"	0	518	6711	6580
8	6	2	"spr1418"	"82N_term_P3"	0	519	4564	4434
8	7	2	"stkP"	"67Cyt_TMH_D7"	0	520	3193	3048
8	8	2	"spr1584"	"83N_term_H7"	0	521	3648	3496
8	9	2	"pbp2A"	"53N_term_L7"	0	522	4751	4576
8	1	3	"spr1418"	"82N_term_P3"	0	523	5228	5112
8	2	3	"stkP"	"67Cyt_TMH_D7"	0	524	3175	3055
8	3	3	"spr1584"	"83N_term_H7"	0	525	3525	3411
8	4	3	"pbp2A"	"53N_term_L7"	0	526	3837	3701
8	5	3	"pbp1b"	"47Cyt_TMH_P7"	0	527	4208	4061
8	6	3	"pcpA"	"62N_term_wCS_D11"	0	528	422	286
8	7	3	"sphtra"	"8N_term_H11"	-50	529	195	47
8	8	3	"cps4C"	"97Mult_L11"	0	530	1359	1196
8	9	3	"rrgB"	"95Mult_P11"	0	531	736	552
8	1	4	"pcpA"	"62N_term_wCS_D11"	0	532	409	294
8	2	4	"sphtra"	"8N_term_H11"	-50	533	258	135
8	3	4	"cps4C"	"97Mult_L11"	0	534	1293	1173
8	4	4	"rrgB"	"95Mult_P11"	0	535	648	490
8	5	4	"TMP"	"96Mult_D15"	0	536	1193	1007
8	6	4	"LambdaSa04"	"94Mult_H15"	-50	537	240	93
8	7	4	"potD"	"65N_term_D3"	0	538	4262	4102
8	8	4	"pgdA"	"40N_term_H3"	0	539	4886	4688
8	9	4	"spr1370"	"38Cyt_TMH_L3"	0	540	8314	8087
8	1	5	"LambdaSa04"	"94Mult_H15"	-50	541	208	88
8	2	5	"potD"	"65N_term_D3"	0	542	4355	4222
8	3	5	"pgdA"	"40N_term_H3"	0	543	4834	4690
8	4	5	"spr1370"	"38Cyt_TMH_L3"	0	544	7401	7247
8	5	5	"spr1418"	"82N_term_P3"	0	545	5834	5683
8	6	5	"stkP"	"67Cyt_TMH_D7"	0	546	3887	3731
8	7	5	"spr1584"	"83N_term_H7"	0	547	4407	4244
8	8	5	"pbp2A"	"53N_term_L7"	0	548	4219	4033
8	9	5	"pbp1b"	"47Cyt_TMH_P7"	0	549	4220	4060
8	1	6	"stkP"	"67Cyt_TMH_D7"	0	550	3941	3807
8	2	6	"spr1584"	"83N_term_H7"	0	551	4457	4302
8	3	6	"pbp2A"	"53N_term_L7"	0	552	4529	4375
8	4	6	"pbp1b"	"47Cyt_TMH_P7"	0	553	5120	4959
8	5	6	"pcpA"	"62N_term_wCS_D11"	0	554	583	436
8	6	6	"sphtra"	"8N_term_H11"	-50	555	197	52
8	7	6	"cps4C"	"97Mult_L11"	0	556	1165	1017
8	8	6	"rrgB"	"95Mult_P11"	0	557	459	327
8	9	6	"TMP"	"96Mult_D15"	0	558	744	604
8	1	7	"sphtra"	"8N_term_H11"	0	559	725	531
8	2	7	"cps4C"	"97Mult_L11"	0	560	1364	1051
8	3	7	"rrgB"	"95Mult_P11"	0	561	690	529
8	4	7	"TMP"	"96Mult_D15"	0	562	1333	1149
8	5	7	"LambdaSa04"	"94Mult_H15"	-50	563	221	64
8	6	7	"potD"	"65N_term_D3"	0	564	3576	3438
8	7	7	"pgdA"	"40N_term_H3"	0	565	2799	2669
8	8	7	"spr1370"	"38Cyt_TMH_L3"	0	566	3241	3140
8	9	7	"spr1418"	"82N_term_P3"	0	567	1366	1289
8	1	8	"potD"	"65N_term_D3"	0	568	5116	4949
8	2	8	"pgdA"	"40N_term_H3"	0	569	5662	5497
8	3	8	"spr1370"	"38Cyt_TMH_L3"	0	570	7933	7781
8	4	8	"spr1418"	"82N_term_P3"	0	571	5258	5116
8	5	8	"stkP"	"67Cyt_TMH_D7"	0	572	3274	3144
8	6	8	"spr1584"	"83N_term_H7"	0	573	2874	2772
8	7	8	"pbp2A"	"53N_term_L7"	0	574	1691	1611
8	8	8	"pbp1b"	"47Cyt_TMH_P7"	0	575	1222	1155
8	9	8	"pcpA"	"62N_term_wCS_D11"	0	576	129	72
