# Supplementary material for: Data in support of proteomic analysis of pneumococcal pediatric clinical isolates to construct a protein array
Source: Data Brief. 2016 Feb 5;6:917–22. doi: 10.1016/j.dib.2016.01.057 (PMC4758182; doi:10.1016/j.dib.2016.01.057)
Supplement: Supplementary file 4 — Supplementary material [file mmc4.zip › Protein array raw data/IgG/P2_S16bis_IgG-Cy3.txt]

ATF	1.0
31	9    
"Type=GenePix Export 3"
"DateTime=2014/03/25 14:18:26"
"Settings=C:\Documents and Settings\Usuario\Escritorio\Datos Usuarios\Alfonso\Resultados ensayo\Marzo 2014\Escaneado_25-3-14\Suero 16bis\S16bis_IgG-Cy3.gps"
"GalFile=C:\Documents and Settings\Usuario\Escritorio\Datos Usuarios\Alfonso\Gals\Gal_Alfonso.2.gal"
"PixelSize=5"
"Wavelengths=n/a	532"
"ImageFiles=n/a	C:\Documents and Settings\Usuario\Escritorio\Datos Usuarios\Alfonso\Resultados ensayo\Marzo 2014\Escaneado_25-3-14\Suero 16bis\S16bis_IgG-Cy3.tif 1"
"NormalizationMethod=None"
"NormalizationFactors=n/a	1"
"JpegImage=C:\Documents and Settings\Usuario\Escritorio\Datos Usuarios\Alfonso\Resultados ensayo\Marzo 2014\Escaneado_25-3-14\Suero 16bis\S16bis_IgG-Cy3.jpg"
"StdDev=Type 1"
"RatioFormulations=W1/W2 (/532)"
"Barcode="
"BackgroundSubtraction=LocalFeature"
"ImageOrigin=0, 0"
"JpegOrigin=3335, 1920"
"Creator=GenePix Pro 4.1.1.4"
"Scanner=GenePix 4000B [92870]"
"FocusPosition=0"
"Temperature=27.52"
"LinesAveraged=1"
"Comment="
"PMTGain=n/a	400"
"ScanPower=n/a	100"
"LaserPower=n/a	3.03"
"LaserOnTime=n/a	42595"
"Filters=n/a	"
"ScanRegion=584,0,0,0"
"Supplier=BioRobotics"
"ArrayerSoftwareName=TAS Application Suite (MicroGrid II)"
"ArrayerSoftwareVersion=2.2.2.5"
"Block"	"Column"	"Row"	"Name"	"ID"	"Flags"	"Index"	"F532 Mean - B532"	"F532 Median"
8	7	3	"sphtra"	"8N_term_H11"	-50	529	-34	1606
1	2	2	"SP_0464"	"81CellW_E16"	-50	11	-21	135
8	6	6	"sphtra"	"8N_term_H11"	-50	555	147	1647
4	1	3	"Control_6"	"P4"	-50	235	3	74
4	5	5	"Control_6"	"P4"	-50	257	5	78
4	5	1	"Buffer"	"Normaliz_P12"	-50	221	1	69
4	7	5	"Control_8"	"H8"	-50	259	4	77
1	9	1	"Buffer"	"Normaliz_M16"	-50	9	2	55
4	8	2	"Control_8"	"H8"	-50	233	4	80
4	3	5	"Control_4"	"H4"	-50	255	3	73
4	2	7	"Buffer"	"Normaliz_L12"	-50	272	4	72
4	9	1	"Buffer"	"Normaliz_P16"	-50	225	8	86
4	9	3	"Buffer"	"Normaliz_P12"	-50	243	4	89
4	4	1	"Buffer"	"Normaliz_L12"	-50	220	3	72
4	8	1	"Buffer"	"Normaliz_L16"	-50	224	8	81
4	4	2	"Control_4"	"H4"	-50	229	4	74
4	3	3	"Control_8"	"H8"	-50	237	7	76
4	4	4	"Buffer"	"Normaliz_P12"	-50	247	5	79
4	8	4	"Control_4"	"H4"	-50	251	5	84
4	6	8	"Control_8"	"H8"	-50	285	7	83
4	3	4	"Buffer"	"Normaliz_L12"	-50	246	5	78
4	2	6	"Control_8"	"H8"	-50	263	30	79
4	3	7	"Buffer"	"Normaliz_P12"	-50	273	5	77
4	9	7	"Control_6"	"P4"	-50	279	9	98
4	8	3	"Buffer"	"Normaliz_L12"	-50	242	8	86
4	9	4	"Control_5"	"L4"	-50	252	17	95
4	8	6	"Buffer"	"Normaliz_P12"	-50	269	8	95
4	7	7	"Control_4"	"H4"	-50	277	9	84
4	2	8	"Control_4"	"H4"	-50	281	10	78
4	4	8	"Control_6"	"P4"	-50	283	12	82
4	7	6	"Buffer"	"Normaliz_L12"	-50	268	8	84
1	8	3	"spr1496"	"92Mult_I12"	-50	26	15	85
1	3	4	"spr1496"	"92Mult_I12"	-50	30	18	90
4	4	5	"Control_5"	"L4"	-50	256	40	87
4	1	1	"Control_10"	"P8"	-50	217	21	89
4	6	2	"Control_6"	"P4"	-50	231	418	90
4	9	2	"Control_9"	"L8"	-50	234	24	97
4	6	5	"Control_7"	"D8"	0	258	50	100
4	3	6	"Control_9"	"L8"	-50	264	36	86
7	8	1	"Buffer"	"Normaliz_K15"	-50	440	35	114
1	5	2	"zmpB"	"86Mult_I4"	0	14	19	95
4	7	8	"Control_9"	"L8"	-50	286	41	96
1	4	5	"zmpB"	"86Mult_I4"	-50	40	22	105
1	2	3	"celB"	"87Mult_A8"	0	20	23	185
4	5	3	"Control_10"	"P8"	-50	239	44	98
1	5	7	"SP_0464"	"81CellW_E16"	-50	59	26	98
1	6	4	"SP_0464"	"81CellW_E16"	-50	33	24	97
1	3	6	"glnP"	"89Mult_I8"	-50	48	24	89
4	9	5	"Control_10"	"P8"	-50	261	40	115
4	2	3	"Control_7"	"D8"	-50	236	30	99
1	8	1	"Buffer"	"Normaliz_I16"	0	8	29	79
4	7	2	"Control_7"	"D8"	-50	232	28	103
1	4	6	"ABC_N/P"	"90Mult_M8"	0	49	32	129
1	7	6	"spr1496"	"92Mult_I12"	-50	52	29	93
4	5	8	"Control_7"	"D8"	-50	284	40	116
8	4	7	"TMP"	"96Mult_D15"	-50	562	71	1175
1	7	8	"glnP"	"89Mult_I8"	0	70	39	104
1	8	7	"zmpB"	"86Mult_I4"	-50	62	38	104
1	9	2	"glnP"	"89Mult_I8"	0	18	44	96
4	5	2	"Control_5"	"L4"	0	230	43	111
1	5	3	"ABC_N/P"	"90Mult_M8"	-50	23	50	106
1	4	3	"glnP"	"89Mult_I8"	-50	22	77	139
1	5	8	"celB"	"87Mult_A8"	-50	68	44	146
4	8	7	"Control_5"	"L4"	0	278	64	135
1	9	4	"zmpB"	"86Mult_I4"	0	36	58	107
1	7	1	"SP_0464"	"81CellW_E16"	-50	7	56	119
1	8	8	"ABC_N/P"	"90Mult_M8"	0	71	58	125
4	4	6	"Control_10"	"P8"	0	265	63	132
1	3	8	"zmpB"	"86Mult_I4"	0	66	60	128
7	8	4	"sp_2093"	"76N_term_G3"	-50	467	51	758
1	9	5	"ABC_N/P"	"90Mult_M8"	0	45	67	121
4	1	5	"Control+"	"Rango0.1_H16"	-50	253	263	138
1	4	2	"comA"	"85Mult_E4"	0	13	67	196
4	5	6	"Control_11"	"D12"	0	266	63	140
4	8	8	"Control_10"	"P8"	0	287	66	156
4	6	3	"Control_11"	"D12"	0	240	66	144
8	5	4	"TMP"	"96Mult_D15"	-50	536	44	1067
4	2	1	"Control_11"	"D12"	0	218	71	137
1	7	2	"celB"	"87Mult_A8"	0	16	67	163
1	8	5	"glnP"	"89Mult_I8"	-50	44	102	138
4	1	4	"Control_11"	"D12"	0	244	74	148
1	2	4	"spr1403"	"91Mult_E12"	0	29	79	181
1	6	6	"spr1403"	"91Mult_E12"	0	51	83	138
1	2	7	"spr1496"	"92Mult_I12"	0	56	82	145
1	1	5	"SP_0464"	"81CellW_E16"	-50	37	84	155
4	8	5	"Control_9"	"L8"	0	260	94	163
4	3	8	"Control_5"	"L4"	0	282	109	149
8	8	4	"pgdA"	"40N_term_H3"	-50	539	12	1821
1	6	5	"celB"	"87Mult_A8"	-50	42	81	173
1	7	5	"iga"	"88Mult_E8"	0	43	85	192
8	2	7	"cps4C"	"97Mult_L11"	-50	560	91	2202
1	1	1	"ABC_N/P"	"90Mult_M8"	0	1	91	217
1	4	1	"spr1496"	"92Mult_I12"	0	4	103	152
2	6	4	"spr1906"	"73CellW_F16"	0	105	131	482
4	4	3	"Control_9"	"L8"	0	238	101	168
2	8	1	"Buffer"	"Normaliz_J16"	0	80	106	177
8	6	5	"stkP"	"67Cyt_TMH_D7"	-50	546	101	1747
4	5	7	"Control+"	"Rango0.1_H16"	-50	275	307	194
2	3	5	"pblB_nt"	"48CellW_F4"	-50	111	158	259
1	5	6	"spr1221"	"99Mult_A12"	0	50	108	173
1	7	3	"spr1403"	"91Mult_E12"	0	25	123	185
1	5	5	"spr0601"	"98Mult_M4"	0	41	135	214
4	2	2	"Control+"	"Rango0.1_H16"	-50	227	150	192
1	3	3	"iga"	"88Mult_E8"	0	21	127	288
1	2	1	"spr1221"	"99Mult_A12"	0	2	140	200
1	3	1	"spr1403"	"91Mult_E12"	0	3	137	184
1	4	7	"SP_0462"	"77CellW_A16"	0	58	131	220
4	9	8	"Control_11"	"D12"	0	288	128	223
1	6	3	"spr1221"	"99Mult_A12"	0	24	130	187
8	5	6	"pcpA"	"62N_term_wCS_D11"	-50	554	97	1745
8	7	2	"stkP"	"67Cyt_TMH_D7"	-50	520	75	1767
1	1	6	"celB"	"87Mult_A8"	0	46	146	220
1	8	4	"comA"	"85Mult_E4"	0	35	149	220
7	4	2	"sp_2093"	"76N_term_G3"	0	445	154	710
1	6	2	"spr0601"	"98Mult_M4"	0	15	158	239
2	4	2	"pblB_nt"	"48CellW_F4"	0	85	161	466
2	2	8	"pblB_nt"	"48CellW_F4"	-50	137	167	256
7	2	8	"sp_2093"	"76N_term_G3"	0	497	201	771
4	6	6	"Control_12"	"H12"	0	267	184	250
1	1	2	"SP_0462"	"77CellW_A16"	0	10	183	297
1	1	4	"spr1221"	"99Mult_A12"	0	28	189	269
6	6	7	"prsA_ppmA"	"16Lip_B3"	0	420	161	1067
4	7	3	"Control_12"	"H12"	0	241	198	261
8	8	3	"cps4C"	"97Mult_L11"	-50	530	226	1789
7	7	3	"ezrA"	"75N_term_G11"	-50	457	204	814
1	7	7	"comA"	"85Mult_E4"	0	61	202	263
1	3	5	"comA"	"85Mult_E4"	0	39	216	260
1	1	7	"spr1403"	"91Mult_E12"	0	55	207	272
1	9	7	"spr0601"	"98Mult_M4"	0	63	198	264
1	9	8	"spr1221"	"99Mult_A12"	0	72	193	267
2	8	4	"pblB_nt"	"48CellW_F4"	0	107	156	740
7	7	5	"pbpA"	"9N_term_G7"	0	475	266	910
1	4	8	"spr0601"	"98Mult_M4"	0	67	208	296
8	2	2	"LambdaSa04"	"94Mult_H15"	-50	515	238	1187
7	3	5	"sp_2093"	"76N_term_G3"	0	471	211	641
4	3	1	"Control_12"	"H12"	0	219	217	275
1	2	6	"iga"	"88Mult_E8"	0	47	226	289
1	1	3	"spr0601"	"98Mult_M4"	0	19	207	433
1	2	8	"comA"	"85Mult_E4"	0	65	245	299
1	5	4	"SP_0462"	"77CellW_A16"	0	32	250	321
1	8	2	"iga"	"88Mult_E8"	0	17	225	294
4	7	1	"Control+"	"Rango0.1_H16"	0	223	229	312
3	7	1	"Control_2"	"G16"	0	151	236	291
7	2	5	"adcA"	"23Lip_C3"	0	470	233	1078
8	7	6	"cps4C"	"97Mult_L11"	-50	556	260	1775
1	6	1	"SP_0462"	"77CellW_A16"	0	6	232	304
1	4	4	"ABC_NP"	"100Mult_M12"	0	31	274	340
3	2	2	"Control_2"	"G16"	0	155	236	303
4	2	4	"Control_12"	"H12"	0	245	247	313
4	1	7	"Control_12"	"H12"	0	271	272	310
8	6	2	"spr1418"	"82N_term_P3"	-50	519	-85	1983
6	6	8	"pstS"	"80Lip_F7"	0	429	248	308
3	1	5	"Control_2"	"G16"	0	181	264	316
8	9	1	"Buffer"	"Normaliz_P15"	-50	513	303	389
6	7	8	"aliB"	"1Lip_J7"	0	430	266	311
7	4	5	"comB"	"54N_term_K3"	0	472	249	1040
8	7	7	"pgdA"	"40N_term_H3"	-50	565	194	1720
8	7	4	"potD"	"65N_term_D3"	-50	538	264	1945
7	9	1	"Buffer"	"Normaliz_O15"	0	441	364	365
2	7	4	"psrP"	"71CellW_B4"	-50	106	271	1208
8	8	7	"spr1370"	"38Cyt_TMH_L3"	-50	566	321	1485
8	7	5	"spr1584"	"83N_term_H7"	-50	547	235	1768
7	2	6	"pbpA"	"9N_term_G7"	0	479	275	916
1	3	2	"fstH"	"84Mult_A4"	0	12	273	467
7	8	5	"spr0334"	"42Cyt_TMH_K7"	0	476	281	960
4	6	4	"Control+"	"Rango0.1_H16"	0	249	264	379
1	6	8	"iga"	"88Mult_E8"	0	69	287	351
3	8	1	"Buffer"	"Normaliz_K16"	0	152	265	338
8	2	4	"sphtra"	"8N_term_H11"	-50	533	275	2136
7	7	7	"sp_2093"	"76N_term_G3"	0	493	279	999
7	6	7	"adcA"	"23Lip_C3"	-50	492	297	992
8	6	3	"pcpA"	"62N_term_wCS_D11"	-50	528	299	1531
7	8	2	"pbpA"	"9N_term_G7"	0	449	294	405
3	6	4	"Control_2"	"G16"	0	177	302	376
1	8	6	"ABC_NP"	"100Mult_M12"	0	53	317	374
7	7	4	"adcA"	"23Lip_C3"	-50	466	321	1209
8	6	7	"potD"	"65N_term_D3"	-50	564	321	1884
1	9	6	"SP_0462"	"77CellW_A16"	0	54	323	381
2	6	5	"pulA"	"19CellW_B8"	0	114	315	881
1	5	1	"ABC_NP"	"100Mult_M12"	0	5	319	390
8	3	5	"pgdA"	"40N_term_H3"	-50	543	105	2046
2	5	2	"pblB_ct"	"49CellW_J4"	0	86	361	434
2	4	3	"spr0328"	"26CellW_J8"	0	94	358	696
6	8	1	"Buffer"	"Normaliz_J15"	0	368	369	455
1	7	4	"fstH"	"84Mult_A4"	0	34	377	516
2	7	5	"hysA"	"51CellW_F8"	0	115	359	1363
8	5	5	"spr1418"	"82N_term_P3"	-50	545	348	1953
5	8	1	"Buffer"	"Normaliz_I15"	-50	296	531	447
2	1	5	"spr1906"	"73CellW_F16"	-50	109	347	438
8	9	8	"pcpA"	"62N_term_wCS_D11"	-50	576	370	558
8	8	1	"Buffer"	"Normaliz_L15"	-50	512	343	488
7	5	2	"comB"	"54N_term_K3"	0	446	374	655
2	7	7	"pblB_nt"	"48CellW_F4"	-50	133	367	829
6	8	8	"psaA"	"6Lip_N7"	0	431	423	444
7	6	5	"pbpX"	"41N_term_C7"	0	474	402	1290
1	3	7	"ABC_NP"	"100Mult_M12"	0	57	406	470
6	9	1	"Buffer"	"Normaliz_N15"	0	369	403	531
2	2	5	"psrP"	"71CellW_B4"	0	110	385	970
6	9	8	"ABC_SBP"	"57Lip_B11"	0	432	451	470
2	4	6	"lytB"	"31CellW_N8"	0	121	441	523
7	8	7	"comB"	"54N_term_K3"	0	494	385	988
8	8	6	"rrgB"	"95Mult_P11"	-50	557	272	1368
2	2	2	"spr1906"	"73CellW_F16"	0	83	429	526
2	5	3	"lytB"	"31CellW_N8"	0	95	445	564
1	9	3	"ABC_NP"	"100Mult_M12"	0	27	478	502
6	7	3	"ABC_SBP"	"52Lip_F11"	-50	385	705	688
2	1	8	"psrP"	"71CellW_B4"	0	136	434	532
2	5	4	"nisP"	"39CellW_B16"	0	104	450	600
2	3	2	"psrP"	"71CellW_B4"	0	84	457	958
2	5	7	"spr1906"	"73CellW_F16"	0	131	409	565
8	9	6	"TMP"	"96Mult_D15"	-50	558	436	1163
2	7	1	"spr1906"	"73CellW_F16"	0	79	434	540
8	4	4	"rrgB"	"95Mult_P11"	-50	535	454	1321
8	8	8	"pbp1b"	"47Cyt_TMH_P7"	-50	575	436	645
3	9	1	"Buffer"	"Normaliz_O16"	0	153	457	527
8	2	6	"spr1584"	"83N_term_H7"	-50	551	466	2282
1	6	7	"fstH"	"84Mult_A4"	0	60	498	574
2	8	7	"pblB_ct"	"49CellW_J4"	0	134	506	596
2	9	1	"Buffer"	"Normaliz_N16"	0	81	524	565
2	8	5	"spr0328"	"26CellW_J8"	0	116	494	868
7	4	4	"phtD"	"44N_term_O11"	0	463	665	2091
6	7	4	"prsA_ppmA"	"16Lip_B3"	0	394	504	1851
8	6	4	"LambdaSa04"	"94Mult_H15"	-50	537	401	2145
7	3	3	"pbpA"	"9N_term_G7"	0	453	500	882
1	2	5	"fstH"	"84Mult_A4"	0	38	523	641
7	3	8	"comB"	"54N_term_K3"	0	498	535	676
8	2	3	"stkP"	"67Cyt_TMH_D7"	-50	524	495	1817
2	6	1	"nisP"	"39CellW_B16"	0	78	534	599
2	4	5	"pblB_ct"	"49CellW_J4"	0	112	552	669
8	9	3	"rrgB"	"95Mult_P11"	-50	531	523	1419
6	5	7	"MalX"	"22Lip_F15"	-50	419	305	1980
2	5	5	"spr0075/pfbB"	"24CellW_N4"	0	113	539	904
3	4	2	"strH"	"32Secret_G4"	0	157	539	617
3	8	4	"strH"	"32Secret_G4"	0	179	534	622
3	3	3	"spr0931"	"36Secret_G8"	0	165	541	613
8	5	8	"stkP"	"67Cyt_TMH_D7"	-50	572	461	1455
2	1	2	"nisP"	"39CellW_B16"	0	82	549	612
2	3	1	"bgaA"	"43CellW_F12"	0	75	562	610
8	2	5	"potD"	"65N_term_D3"	-50	542	568	2440
3	3	5	"strH"	"32Secret_G4"	0	183	553	659
8	5	7	"LambdaSa04"	"94Mult_H15"	-50	563	549	2113
3	7	5	"spr0931"	"36Secret_G8"	0	187	559	672
8	3	4	"cps4C"	"97Mult_L11"	-50	534	468	1854
2	9	5	"lytB"	"31CellW_N8"	0	117	562	641
2	3	7	"spr1652/pfbA"	"25CellW_N12"	0	129	571	640
2	4	7	"nisP"	"39CellW_B16"	0	130	562	658
7	3	6	"spr0334"	"42Cyt_TMH_K7"	0	480	580	998
1	1	8	"fstH"	"84Mult_A4"	0	64	574	656
2	1	1	"lytB"	"31CellW_N8"	0	73	573	631
2	4	4	"spr1652/pfbA"	"25CellW_N12"	0	103	575	663
7	4	6	"cbpF"	"74N_term_wCS_O7"	0	481	608	1210
3	8	2	"spr0931"	"36Secret_G8"	0	161	587	654
2	7	3	"bgaA"	"43CellW_F12"	0	97	612	738
2	1	7	"bgaA"	"43CellW_F12"	0	127	589	672
3	5	7	"Control_2"	"G16"	0	203	586	672
3	7	7	"strH"	"32Secret_G4"	0	205	617	818
2	5	1	"spr1652/pfbA"	"25CellW_N12"	0	77	619	676
3	1	3	"lytB"	"63Secret_O4"	0	163	615	669
2	9	3	"spr1652/pfbA"	"25CellW_N12"	0	99	638	682
3	6	2	"lytB"	"63Secret_O4"	0	159	626	685
8	4	5	"spr1370"	"38Cyt_TMH_L3"	-50	544	631	2095
3	2	6	"spr0931"	"36Secret_G8"	0	191	631	714
2	7	8	"spr0328"	"26CellW_J8"	0	142	621	949
8	3	3	"spr1584"	"83N_term_H7"	-50	525	546	1441
2	6	6	"bgaA"	"43CellW_F12"	0	123	638	721
7	9	4	"comB"	"54N_term_K3"	0	468	633	744
8	5	3	"pbp1b"	"47Cyt_TMH_P7"	-50	527	777	1482
3	1	2	"Control_1"	"C16"	0	154	589	695
7	3	7	"phtD"	"44N_term_O11"	0	489	652	1190
7	5	5	"pspA"	"4N_term_O3"	0	473	616	1497
8	4	6	"pbp1b"	"47Cyt_TMH_P7"	-50	553	800	1653
4	7	4	"Control_3"	"D4"	0	250	607	723
6	4	3	"aliB"	"1Lip_J7"	0	382	654	1351
7	4	3	"spr0334"	"42Cyt_TMH_K7"	0	454	678	1308
3	9	7	"lytB"	"63Secret_O4"	0	207	680	724
3	6	1	"Control_1"	"C16"	0	150	648	720
3	5	5	"lytB"	"63Secret_O4"	0	185	678	744
3	5	2	"lysM"	"50Secret_K4"	0	158	676	741
7	6	6	"ezrA"	"75N_term_G11"	0	483	646	1196
5	8	3	"spr0174"	"79Lip_I11"	0	314	643	1134
2	9	4	"pblB_ct"	"49CellW_J4"	0	108	689	749
2	3	8	"pblB_ct"	"49CellW_J4"	0	138	668	748
3	4	5	"lysM"	"50Secret_K4"	0	184	692	790
2	2	3	"pulA"	"19CellW_B8"	0	92	672	881
7	2	7	"pepXP"	"72N_term_K11"	0	488	656	1396
3	3	2	"bloodAB"	"59Secret_C4"	0	156	681	754
3	2	8	"strH"	"32Secret_G4"	0	209	685	766
2	7	2	"pulA"	"19CellW_B8"	0	88	676	870
7	3	1	"ezrA"	"75N_term_G11"	0	435	790	772
2	3	4	"nanA"	"46CellW_J12"	0	102	728	766
4	2	5	"Control_3"	"D4"	0	254	631	770
2	4	1	"nanA"	"46CellW_J12"	0	76	698	760
4	6	7	"Control_3"	"D4"	0	276	666	773
2	9	6	"nisP"	"39CellW_B16"	0	126	728	777
7	2	4	"ezrA"	"75N_term_G11"	0	461	742	1265
2	2	7	"nanA"	"46CellW_J12"	0	128	726	838
7	7	6	"pepXP"	"72N_term_K11"	0	484	720	1285
8	9	7	"spr1418"	"82N_term_P3"	-50	567	645	1388
3	5	4	"Control_1"	"C16"	0	176	736	798
3	9	6	"Control_1"	"C16"	0	198	663	789
3	2	5	"bloodAB"	"59Secret_C4"	0	182	742	813
8	3	7	"rrgB"	"95Mult_P11"	-50	561	561	1925
7	3	2	"adcA"	"23Lip_C3"	0	444	748	1351
2	8	8	"lytB"	"31CellW_N8"	0	143	739	836
4	3	2	"Control_3"	"D4"	0	228	764	819
2	3	6	"spr0328"	"26CellW_J8"	0	120	758	845
8	7	8	"pbp2A"	"53N_term_L7"	-50	574	741	1006
2	8	6	"spr1652/pfbA"	"25CellW_N12"	0	125	762	848
3	9	4	"lysM"	"50Secret_K4"	0	180	778	830
5	7	6	"spr0174"	"79Lip_I11"	0	340	727	1219
2	2	4	"bgaA"	"43CellW_F12"	0	101	776	876
7	8	6	"phtD"	"44N_term_O11"	0	485	824	1159
7	5	6	"spr0693"	"34N_term_C11"	0	482	776	1427
3	7	4	"bloodAB"	"59Secret_C4"	0	178	786	912
4	1	8	"Control_3"	"D4"	0	280	765	858
8	8	2	"spr1584"	"83N_term_H7"	-50	521	652	1612
5	2	7	"spr0174"	"79Lip_I11"	0	344	794	908
2	2	6	"hysA"	"51CellW_F8"	0	119	764	1285
8	9	5	"pbp1b"	"47Cyt_TMH_P7"	-50	549	862	1548
5	5	7	"spr0747"	"37Lip_E15"	0	347	770	2074
2	7	6	"nanA"	"46CellW_J12"	0	124	836	891
2	8	3	"nanA"	"46CellW_J12"	0	98	807	899
3	4	8	"lytB"	"63Secret_O4"	0	211	817	887
3	6	8	"spr0931"	"36Secret_G8"	0	213	816	911
3	8	7	"lysM"	"50Secret_K4"	0	206	839	931
2	9	2	"spr0328"	"26CellW_J8"	0	90	841	911
2	1	6	"pulA"	"19CellW_B8"	0	118	822	916
2	6	2	"spr0075/pfbB"	"24CellW_N4"	0	87	854	1302
5	2	2	"spr0747"	"37Lip_E15"	0	299	858	1629
7	9	5	"cbpF"	"74N_term_wCS_O7"	0	477	838	979
3	3	8	"lysM"	"50Secret_K4"	0	210	874	952
8	3	6	"pbp2A"	"53N_term_L7"	-50	552	923	1694
2	3	3	"hysA"	"51CellW_F8"	0	93	886	1233
7	7	8	"spr0334"	"42Cyt_TMH_K7"	0	502	867	1026
7	6	8	"pbpA"	"9N_term_G7"	0	501	886	1034
7	1	7	"ezrA"	"75N_term_G11"	0	487	881	1049
3	4	7	"Control_1"	"C16"	0	202	797	968
8	3	8	"spr1370"	"38Cyt_TMH_L3"	-50	570	800	1908
7	1	6	"pbpX"	"41N_term_C7"	0	478	910	1766
3	1	8	"bloodAB"	"59Secret_C4"	0	208	959	1018
8	1	4	"pcpA"	"62N_term_wCS_D11"	-50	532	1253	1085
3	6	7	"bloodAB"	"59Secret_C4"	0	204	955	1101
8	8	5	"pbp2A"	"53N_term_L7"	-50	548	905	1695
6	2	8	"lmb"	"33Lip_F3"	0	425	866	2054
8	6	8	"spr1584"	"83N_term_H7"	-50	573	890	1230
8	2	8	"pgdA"	"40N_term_H3"	-50	569	796	2166
7	5	3	"cbpF"	"74N_term_wCS_O7"	0	455	1101	1452
3	3	1	"galU"	"21Secret_G12"	0	147	971	1051
7	3	4	"pepXP"	"72N_term_K11"	0	462	1034	1188
7	5	7	"srtA"	"64N_term_wCS_G15"	0	491	1166	1747
5	5	1	"aliA"	"10Lip_M11"	-50	293	1029	1093
6	8	6	"amiA"	"3Lip_N11"	0	413	995	1140
8	5	2	"spr1370"	"38Cyt_TMH_L3"	-50	518	659	1705
5	8	6	"aliA"	"10Lip_M11"	0	341	961	1171
2	6	7	"psrP"	"71CellW_B4"	0	132	879	1260
7	8	8	"cbpF"	"74N_term_wCS_O7"	0	503	954	1142
6	6	6	"ABC_SBP"	"52Lip_F11"	0	411	1020	1283
7	2	3	"pbpX"	"41N_term_C7"	0	452	962	1755
8	1	2	"TMP"	"96Mult_D15"	-50	514	947	1125
2	5	8	"pulA"	"19CellW_B8"	0	140	999	1126
3	7	3	"galU"	"21Secret_G12"	0	169	1011	1132
7	8	3	"pepXP"	"72N_term_K11"	-50	458	1040	1381
8	4	8	"spr1418"	"82N_term_P3"	-50	571	988	1794
3	2	4	"galU"	"21Secret_G12"	0	173	1059	1136
6	2	4	"ABC_SBP"	"52Lip_F11"	0	389	1033	1352
7	1	8	"adcA"	"23Lip_C3"	0	496	1072	1232
6	5	8	"glnH"	"28Lip_B7"	0	428	1086	1146
5	1	5	"spr0747"	"37Lip_E15"	0	325	921	1687
8	3	2	"potD"	"65N_term_D3"	-50	516	1054	2209
6	8	7	"piaA"	"15Lip_J3"	0	422	1147	1206
7	9	3	"phtD"	"44N_term_O11"	-50	459	1133	1246
3	1	7	"galU"	"21Secret_G12"	0	199	1153	1231
8	4	3	"pbp2A"	"53N_term_L7"	-50	526	1101	1478
7	7	2	"pbpX"	"41N_term_C7"	0	448	1293	2481
5	7	3	"abc_sbp"	"29Lip_E11"	0	313	1192	1347
6	7	7	"lmb"	"33Lip_F3"	0	421	1183	1312
6	2	5	"prsA_ppmA"	"16Lip_B3"	-50	398	1249	2263
7	4	1	"pepXP"	"72N_term_K11"	0	436	1226	1317
5	3	4	"spr0174"	"79Lip_I11"	0	318	1578	1448
7	9	2	"spr0334"	"42Cyt_TMH_K7"	0	450	1247	1326
3	5	3	"nanB"	"58Secret_O8"	0	167	1250	1317
3	4	3	"lytC"	"56Secret_K8"	0	166	1235	1321
5	1	7	"abc_sbp"	"29Lip_E11"	0	343	1266	1371
3	8	5	"lytC"	"56Secret_K8"	0	188	1276	1365
3	6	6	"galU"	"21Secret_G12"	0	195	1286	1422
3	9	2	"lytC"	"56Secret_K8"	0	162	1294	1353
7	5	1	"phtD"	"44N_term_O11"	0	437	1306	1386
5	9	6	"slrA"	"17Lip_A15"	0	342	1302	1391
3	4	6	"nanB"	"58Secret_O8"	0	193	1271	1378
3	1	1	"nanB"	"58Secret_O8"	0	145	1287	1361
7	6	4	"srtA"	"64N_term_wCS_G15"	0	465	1117	2328
6	9	7	"phtA"	"55Lip_N3"	0	423	1311	1372
7	6	3	"spr0693"	"34N_term_C11"	-50	456	1289	1649
5	2	4	"abc_sbp"	"29Lip_E11"	-50	317	1175	2660
5	2	3	"PppA"	"70Cyt_A7"	0	308	1340	2878
2	4	8	"spr0075/pfbB"	"24CellW_N4"	0	139	1314	1439
5	3	7	"aliA"	"10Lip_M11"	0	345	1329	1468
7	1	4	"spr0693"	"34N_term_C11"	0	460	1406	1469
3	9	5	"nanB"	"58Secret_O8"	0	189	1280	1413
3	2	1	"spr1875"	"7Secret_C12"	0	146	1312	1419
3	3	6	"lytC"	"56Secret_K8"	0	192	1344	1455
5	6	5	"PppA"	"70Cyt_A7"	0	330	1380	1794
8	1	6	"stkP"	"67Cyt_TMH_D7"	-50	550	1401	1830
5	7	7	"clpP"	"66Cyt_E3"	0	349	1430	2340
5	5	4	"slrA"	"17Lip_A15"	0	320	1428	1621
5	4	7	"slrA"	"17Lip_A15"	0	346	1437	1553
6	3	2	"prsA_ppmA"	"16Lip_B3"	-50	372	1437	2157
5	4	1	"spr0174"	"79Lip_I11"	0	292	1559	1593
6	9	6	"msmE"	"78Lip_B15"	0	414	1448	1512
6	3	5	"lmb"	"33Lip_F3"	0	399	1469	1873
3	1	4	"spr1875"	"7Secret_C12"	0	172	1435	1519
8	7	1	"LambdaSa04"	"94Mult_H15"	-50	511	1386	1576
8	4	1	"cps4C"	"97Mult_L11"	-50	508	1357	1560
8	9	4	"spr1370"	"38Cyt_TMH_L3"	-50	540	1394	3226
5	6	6	"abc_sbp"	"29Lip_E11"	0	339	1431	1659
6	8	5	"aliB"	"1Lip_J7"	0	404	1454	1562
6	4	8	"phtA"	"55Lip_N3"	0	427	1504	1540
6	8	2	"pstS"	"80Lip_F7"	0	377	1451	1614
5	5	2	"pavA"	"69Cyt_I3"	0	302	1467	1601
5	5	8	"PppA"	"70Cyt_A7"	0	356	1505	1738
6	3	1	"ABC_SBP"	"52Lip_F11"	0	363	1524	1600
5	3	2	"spxB"	"13Cyt_A3"	0	300	1486	2406
3	6	3	"spr1875"	"7Secret_C12"	0	168	1502	1604
5	6	1	"slrA"	"17Lip_A15"	0	294	1498	1612
5	3	8	"pavA"	"69Cyt_I3"	0	354	1519	1652
5	1	2	"slrA"	"17Lip_A15"	0	298	1552	1635
6	8	4	"lmb"	"33Lip_F3"	0	395	1561	1656
3	5	6	"spr1875"	"7Secret_C12"	0	194	1526	1639
5	8	7	"pavA"	"69Cyt_I3"	0	350	1508	1714
5	9	4	"pavA"	"69Cyt_I3"	0	324	1534	1721
8	3	1	"sphtra"	"8N_term_H11"	-50	507	1497	1693
6	2	6	"pstS"	"80Lip_F7"	0	407	1613	1812
8	4	2	"pgdA"	"40N_term_H3"	-50	517	1452	1986
2	1	3	"spr0075/pfbB"	"24CellW_N4"	0	91	1751	1685
2	6	8	"hysA"	"51CellW_F8"	0	141	1524	1701
3	8	8	"nanB"	"58Secret_O8"	0	215	1631	1696
6	9	2	"aliB"	"1Lip_J7"	0	378	1650	1751
5	4	2	"clpP"	"66Cyt_E3"	0	301	1676	2024
2	8	2	"hysA"	"51CellW_F8"	0	89	1687	1756
6	1	8	"prsA_ppmA"	"16Lip_B3"	0	424	1772	1840
8	5	1	"rrgB"	"95Mult_P11"	-50	509	1604	1834
5	6	7	"spxB"	"13Cyt_A3"	0	348	1686	2621
3	7	8	"lytC"	"56Secret_K8"	0	214	1728	1806
5	4	5	"pavA"	"69Cyt_I3"	0	328	1699	1912
5	6	3	"abc_sbp_2"	"30Lip_A11"	0	312	1756	1910
7	1	3	"pspA"	"4N_term_O3"	0	451	1721	1887
6	3	4	"piuA"	"18Lip_J11"	0	390	1516	3278
7	1	5	"srtA"	"64N_term_wCS_G15"	0	469	1702	3016
3	9	8	"spr1875"	"7Secret_C12"	0	216	1787	1861
5	4	6	"GADPH"	"68Cyt_M7"	0	337	1837	1990
5	5	3	"GADPH"	"68Cyt_M7"	0	311	1821	1969
6	9	3	"amiA"	"3Lip_N11"	0	387	1824	1915
5	8	4	"clpP"	"66Cyt_E3"	0	323	1842	2251
8	9	2	"pbp2A"	"53N_term_L7"	-50	522	1820	2394
6	4	4	"amiA"	"3Lip_N11"	-50	391	1541	3408
6	4	2	"lmb"	"33Lip_F3"	0	373	1848	2055
8	1	5	"LambdaSa04"	"94Mult_H15"	-50	541	1754	2037
6	7	2	"glnH"	"28Lip_B7"	0	376	1864	2302
5	5	6	"abc_sbp_2"	"30Lip_A11"	0	338	1892	2139
8	1	1	"pbp1b"	"47Cyt_TMH_P7"	-50	505	1782	1973
5	1	6	"PppA"	"70Cyt_A7"	0	334	1997	2029
8	6	1	"TMP"	"96Mult_D15"	-50	510	1913	2103
8	1	7	"sphtra"	"8N_term_H11"	-50	559	1760	2395
5	9	1	"Buffer"	"Normaliz_M15"	0	297	1919	2021
5	2	1	"abc_sbp_2"	"30Lip_A11"	0	290	1950	2031
6	3	8	"piaA"	"15Lip_J3"	0	426	2033	2032
5	1	8	"spxB"	"13Cyt_A3"	0	352	1953	2059
5	1	1	"GADPH"	"68Cyt_M7"	0	289	1857	2052
7	2	1	"spr0693"	"34N_term_C11"	0	434	2178	2112
5	1	4	"abc_sbp_2"	"30Lip_A11"	0	316	2019	2085
5	2	5	"spxB"	"13Cyt_A3"	0	326	1978	3504
7	2	2	"srtA"	"64N_term_wCS_G15"	0	443	1892	2867
3	7	2	"phtE"	"45Secret_C8"	0	160	2012	2108
8	1	3	"spr1418"	"82N_term_P3"	-50	523	1977	2181
7	9	8	"spr0693"	"34N_term_C11"	0	504	2033	2169
5	7	2	"PppA"	"70Cyt_A7"	0	304	2131	2200
6	9	5	"psaA"	"6Lip_N7"	0	405	2073	2134
5	8	8	"GADPH"	"68Cyt_M7"	0	359	2079	2176
5	3	5	"clpP"	"66Cyt_E3"	0	327	2135	2208
5	2	8	"clpP"	"66Cyt_E3"	0	353	2043	2196
8	2	1	"pcpA"	"62N_term_wCS_D11"	-50	506	2032	2200
7	5	8	"pbpX"	"41N_term_C7"	0	500	2166	2259
3	6	5	"phtE"	"45Secret_C8"	0	186	2098	2239
3	2	3	"phtE"	"45Secret_C8"	0	164	2113	2223
7	6	2	"pspA"	"4N_term_O3"	0	447	1935	3942
5	3	1	"abc_sbp"	"29Lip_E11"	0	291	2154	2299
6	6	4	"MalX"	"22Lip_F15"	0	393	2093	3079
6	3	6	"aliB"	"1Lip_J7"	0	408	2192	2358
2	9	7	"spr0075/pfbB"	"24CellW_N4"	0	135	2274	2328
6	6	5	"glnH"	"28Lip_B7"	0	402	2252	2454
5	9	5	"GADPH"	"68Cyt_M7"	0	333	2293	2390
6	9	4	"piaA"	"15Lip_J3"	0	396	2343	2404
3	1	6	"phtE"	"45Secret_C8"	0	190	2317	2431
6	3	7	"amiA"	"3Lip_N11"	0	417	2325	2506
6	7	1	"MalX"	"22Lip_F15"	0	367	2442	2519
7	7	1	"srtA"	"64N_term_wCS_G15"	0	439	2336	2515
6	7	6	"piuA"	"18Lip_J11"	0	412	2484	2586
5	9	3	"aliA"	"10Lip_M11"	0	315	2581	2699
8	1	8	"potD"	"65N_term_D3"	-50	568	2390	2607
5	7	4	"spxB"	"13Cyt_A3"	0	322	2442	2964
5	9	8	"abc_sbp_2"	"30Lip_A11"	0	360	2514	2632
5	6	4	"spr0747"	"37Lip_E15"	0	321	2403	3211
5	7	1	"spr0747"	"37Lip_E15"	0	295	2554	2646
6	5	4	"msmE"	"78Lip_B15"	-50	392	2695	3123
6	7	5	"pstS"	"80Lip_F7"	0	403	2727	3009
6	2	2	"MalX"	"22Lip_F15"	0	371	2695	2882
3	5	8	"phtE"	"45Secret_C8"	0	212	2723	2893
6	5	1	"amiA"	"3Lip_N11"	0	365	2654	2949
7	4	8	"pspA"	"4N_term_O3"	0	499	3020	2988
6	6	3	"ABC_SBP"	"57Lip_B11"	0	384	2940	3611
5	5	5	"eno"	"14Cyt_M3"	0	329	3268	3378
5	1	3	"eno"	"14Cyt_M3"	0	307	2929	3092
6	5	2	"piaA"	"15Lip_J3"	0	374	3009	3144
2	9	8	"prtA"	"20CellW_B12"	0	144	2915	3101
6	1	7	"ABC_SBP"	"52Lip_F11"	0	415	3094	3182
6	1	5	"MalX"	"22Lip_F15"	0	397	2767	3167
2	6	3	"prtA"	"20CellW_B12"	0	96	3166	3284
2	1	4	"prtA"	"20CellW_B12"	0	100	3125	3301
2	2	1	"prtA"	"20CellW_B12"	0	74	3209	3420
6	3	3	"pstS"	"80Lip_F7"	0	381	3374	3881
5	4	8	"eno"	"14Cyt_M3"	0	355	3352	3499
6	5	3	"psaA"	"6Lip_N7"	0	383	3295	3645
4	6	1	"Control+"	"Rango0.2_D16"	0	222	3405	3455
6	8	3	"piuA"	"18Lip_J11"	0	386	3492	3518
5	6	2	"eno"	"14Cyt_M3"	0	303	3243	3568
6	1	2	"msmE"	"78Lip_B15"	0	370	3653	3587
6	1	6	"glnH"	"28Lip_B7"	0	406	3641	3628
2	5	6	"prtA"	"20CellW_B12"	0	122	3544	3641
7	1	1	"cbpF"	"74N_term_wCS_O7"	0	433	3600	3686
6	4	7	"msmE"	"78Lip_B15"	0	418	3312	4788
6	2	3	"glnH"	"28Lip_B7"	0	380	3377	3959
6	5	6	"ABC_SBP"	"57Lip_B11"	0	410	3691	3819
4	5	4	"Control+"	"Rango0.2_D16"	0	248	3800	3826
6	6	1	"msmE"	"78Lip_B15"	0	366	3817	3848
4	1	6	"Control_7"	"D8"	0	262	3518	3830
7	6	1	"phpA"	"27N_term_C15"	0	438	3596	3854
4	1	2	"Control+"	"Rango0.2_D16"	0	226	3856	3872
6	4	6	"psaA"	"6Lip_N7"	0	409	3965	4042
4	9	6	"Control+"	"Rango0.2_D16"	0	270	4042	4119
5	9	7	"eno"	"14Cyt_M3"	0	351	3963	4147
7	4	7	"phpA"	"27N_term_C15"	0	490	3599	4887
4	4	7	"Control+"	"Rango0.2_D16"	0	274	4206	4176
6	5	5	"phtA"	"55Lip_N3"	-50	401	3916	4654
7	5	4	"phpA"	"27N_term_C15"	0	464	4202	5686
6	1	1	"psaA"	"6Lip_N7"	0	361	4248	4288
6	4	1	"piuA"	"18Lip_J11"	0	364	4208	4322
5	4	4	"aliA"	"10Lip_M11"	0	319	4272	4509
6	6	2	"phtA"	"55Lip_N3"	0	375	4484	4883
7	9	7	"pspA"	"4N_term_O3"	0	495	4443	4722
6	2	1	"ABC_SBP"	"57Lip_B11"	0	362	4487	4602
6	4	5	"piaA"	"15Lip_J3"	-50	400	3662	5039
7	1	2	"phpA"	"27N_term_C15"	0	442	4583	4788
3	5	1	"gsp_781"	"2Secret_O12"	0	149	4454	4760
3	4	4	"gsp_781"	"2Secret_O12"	0	175	4549	4820
3	9	3	"gsp_781"	"2Secret_O12"	0	171	4763	5010
6	1	3	"phtA"	"55Lip_N3"	0	379	5286	5114
5	3	3	"ply"	"11Cyt_E7"	0	309	5053	5572
6	1	4	"ABC_SBP"	"57Lip_B11"	0	388	5065	5240
3	3	7	"gsp_781"	"2Secret_O12"	0	201	5069	5227
6	2	7	"piuA"	"18Lip_J11"	0	416	5243	5381
3	8	6	"gsp_781"	"2Secret_O12"	0	197	5119	5301
5	2	6	"ply"	"11Cyt_E7"	0	335	5275	5582
5	4	3	"lytA"	"12Cyt_I7"	0	310	6683	6892
7	9	6	"phpA"	"27N_term_C15"	0	486	6678	6919
5	6	8	"ply"	"11Cyt_E7"	0	357	6992	7126
5	8	2	"ply"	"11Cyt_E7"	0	305	6915	7192
5	7	5	"ply"	"11Cyt_E7"	0	331	7489	7631
5	7	8	"lytA"	"12Cyt_I7"	0	358	8391	8478
5	3	6	"lytA"	"12Cyt_I7"	0	336	8711	8729
3	4	1	"cbpA"	"5Secret_K12"	0	148	8334	8929
3	8	3	"cbpA"	"5Secret_K12"	0	170	8285	9061
3	3	4	"cbpA"	"5Secret_K12"	0	174	8400	9188
5	8	5	"lytA"	"12Cyt_I7"	0	332	9397	9447
5	9	2	"lytA"	"12Cyt_I7"	0	306	9454	9477
3	2	7	"cbpA"	"5Secret_K12"	0	200	10514	10850
3	7	6	"cbpA"	"5Secret_K12"	0	196	10581	11103
