# Supplementary material for: Data in support of proteomic analysis of pneumococcal pediatric clinical isolates to construct a protein array
Source: Data Brief. 2016 Feb 5;6:917–22. doi: 10.1016/j.dib.2016.01.057 (PMC4758182; doi:10.1016/j.dib.2016.01.057)
Supplement: Supplementary file 4 — Supplementary material [file mmc4.zip › Protein array raw data/IgG/P2_S18_IgG-Cy3.txt]

ATF	1.0
31	9    
"Type=GenePix Export 3"
"DateTime=2014/01/14 14:16:29"
"Settings=C:\Documents and Settings\Usuario\Escritorio\Datos Usuarios\Alfonso\Escaneado_14-1-14\Suero 18\S18_IgG-Cy3.gps"
"GalFile=C:\Documents and Settings\Usuario\Escritorio\Datos Usuarios\Alfonso\Gals\Gal_Alfonso.2.gal"
"PixelSize=5"
"Wavelengths=n/a	532"
"ImageFiles=n/a	C:\Documents and Settings\Usuario\Escritorio\Datos Usuarios\Alfonso\Escaneado_14-1-14\Suero 18\S18_IgG-Cy3.tif 1"
"NormalizationMethod=None"
"NormalizationFactors=n/a	1"
"JpegImage="
"StdDev=Type 1"
"RatioFormulations=W1/W2 (/532)"
"Barcode="
"BackgroundSubtraction=LocalFeature"
"ImageOrigin=0, 0"
"JpegOrigin=3350, 11110"
"Creator=GenePix Pro 4.1.1.4"
"Scanner=GenePix 4000B [92870]"
"FocusPosition=0"
"Temperature=26.6"
"LinesAveraged=1"
"Comment="
"PMTGain=n/a	400"
"ScanPower=n/a	100"
"LaserPower=n/a	3.52"
"LaserOnTime=n/a	41985"
"Filters=n/a	"
"ScanRegion=584,2089,3896,3620"
"Supplier=BioRobotics"
"ArrayerSoftwareName=TAS Application Suite (MicroGrid II)"
"ArrayerSoftwareVersion=2.2.2.5"
"Block"	"Column"	"Row"	"Name"	"ID"	"Flags"	"Index"	"F532 Median"	"F532 Median - B532"
1	1	1	"ABC_N/P"	"90Mult_M6"	0	1	1138	924
1	2	1	"spr1221"	"99Mult_A10"	0	2	1582	1320
1	3	1	"spr1403"	"91Mult_E10"	0	3	1569	1309
1	4	1	"spr1496"	"92Mult_I10"	0	4	728	469
1	5	1	"ABC_NP"	"100Mult_M10"	0	5	2931	2669
1	6	1	"SP_0462"	"77CellW_A14"	0	6	2107	1874
1	7	1	"SP_0464"	"81CellW_E14"	0	7	908	695
1	8	1	"Buffer"	"Normaliz_I14"	0	8	393	187
1	9	1	"Buffer"	"Normaliz_M14"	0	9	364	158
1	1	2	"SP_0462"	"77CellW_A14"	0	10	2178	1946
1	2	2	"SP_0464"	"81CellW_E14"	0	11	999	551
1	3	2	"fstH"	"84Mult_A2"	0	12	2786	2514
1	4	2	"comA"	"85Mult_E2"	0	13	982	732
1	5	2	"zmpB"	"86Mult_I2"	0	14	589	189
1	6	2	"spr0601"	"98Mult_M2"	0	15	1605	951
1	7	2	"celB"	"87Mult_A6"	0	16	516	275
1	8	2	"iga"	"88Mult_E6"	0	17	2471	2263
1	9	2	"glnP"	"89Mult_I6"	0	18	560	353
1	1	3	"spr0601"	"98Mult_M2"	0	19	1575	1338
1	2	3	"celB"	"87Mult_A6"	0	20	590	176
1	3	3	"iga"	"88Mult_E6"	0	21	2361	1927
1	4	3	"glnP"	"89Mult_I6"	0	22	862	493
1	5	3	"ABC_N/P"	"90Mult_M6"	0	23	639	397
1	6	3	"spr1221"	"99Mult_A10"	0	24	1137	883
1	7	3	"spr1403"	"91Mult_E10"	0	25	912	641
1	8	3	"spr1496"	"92Mult_I10"	0	26	530	305
1	9	3	"ABC_NP"	"100Mult_M10"	0	27	2505	2297
1	1	4	"spr1221"	"99Mult_A10"	0	28	1395	1146
1	2	4	"spr1403"	"91Mult_E10"	0	29	1283	934
1	3	4	"spr1496"	"92Mult_I10"	0	30	681	398
1	4	4	"ABC_NP"	"100Mult_M10"	0	31	1758	1047
1	5	4	"SP_0462"	"77CellW_A14"	-50	32	1599	1074
1	6	4	"SP_0464"	"81CellW_E14"	0	33	856	335
1	7	4	"fstH"	"84Mult_A2"	0	34	2080	1444
1	8	4	"comA"	"85Mult_E2"	0	35	864	645
1	9	4	"zmpB"	"86Mult_I2"	0	36	551	344
1	1	5	"SP_0464"	"81CellW_E14"	0	37	973	726
1	2	5	"fstH"	"84Mult_A2"	0	38	2954	1817
1	3	5	"comA"	"85Mult_E2"	0	39	901	668
1	4	5	"zmpB"	"86Mult_I2"	0	40	520	229
1	5	5	"spr0601"	"98Mult_M2"	0	41	1207	879
1	6	5	"celB"	"87Mult_A6"	0	42	403	-176
1	7	5	"iga"	"88Mult_E6"	0	43	1878	1033
1	8	5	"glnP"	"89Mult_I6"	0	44	341	91
1	9	5	"ABC_N/P"	"90Mult_M6"	0	45	719	511
1	1	6	"celB"	"87Mult_A6"	0	46	669	402
1	2	6	"iga"	"88Mult_E6"	0	47	2282	1215
1	3	6	"glnP"	"89Mult_I6"	0	48	413	175
1	4	6	"ABC_N/P"	"90Mult_M6"	0	49	826	347
1	5	6	"spr1221"	"99Mult_A10"	0	50	801	391
1	6	6	"spr1403"	"91Mult_E10"	0	51	833	603
1	7	6	"spr1496"	"92Mult_I10"	0	52	1260	973
1	8	6	"ABC_NP"	"100Mult_M10"	0	53	1321	1095
1	9	6	"SP_0462"	"77CellW_A14"	0	54	1566	1359
1	1	7	"spr1403"	"91Mult_E10"	0	55	1406	1180
1	2	7	"spr1496"	"92Mult_I10"	0	56	620	375
1	3	7	"ABC_NP"	"100Mult_M10"	0	57	2197	1985
1	4	7	"SP_0462"	"77CellW_A14"	0	58	1233	836
1	5	7	"SP_0464"	"81CellW_E14"	0	59	540	294
1	6	7	"fstH"	"84Mult_A2"	0	60	2081	1839
1	7	7	"comA"	"85Mult_E2"	0	61	823	568
1	8	7	"zmpB"	"86Mult_I2"	0	62	484	270
1	9	7	"spr0601"	"98Mult_M2"	0	63	1182	978
1	1	8	"fstH"	"84Mult_A2"	0	64	3085	2870
1	2	8	"comA"	"85Mult_E2"	0	65	1203	979
1	3	8	"zmpB"	"86Mult_I2"	0	66	582	379
1	4	8	"spr0601"	"98Mult_M2"	0	67	1113	916
1	5	8	"celB"	"87Mult_A6"	0	68	426	229
1	6	8	"iga"	"88Mult_E6"	0	69	1410	1196
1	7	8	"glnP"	"89Mult_I6"	0	70	460	234
1	8	8	"ABC_N/P"	"90Mult_M6"	0	71	540	332
1	9	8	"spr1221"	"99Mult_A10"	0	72	1157	953
2	1	1	"lytB"	"31CellW_N6"	0	73	929	821
2	2	1	"prtA"	"20CellW_B10"	0	74	7756	7658
2	3	1	"bgaA"	"43CellW_F10"	0	75	1523	1421
2	4	1	"nanA"	"46CellW_J10"	0	76	2134	2013
2	5	1	"spr1652/pfbA"	"25CellW_N10"	0	77	2362	2125
2	6	1	"nisP"	"39CellW_B14"	-50	78	2425	2227
2	7	1	"spr1906"	"73CellW_F14"	0	79	1992	1803
2	8	1	"Buffer"	"Normaliz_J14"	0	80	301	96
2	9	1	"Buffer"	"Normaliz_N14"	0	81	379	171
2	1	2	"nisP"	"39CellW_B14"	0	82	1734	1549
2	2	2	"spr1906"	"73CellW_F14"	0	83	684	513
2	3	2	"psrP"	"71CellW_B2"	0	84	1323	1089
2	4	2	"pblB_nt"	"48CellW_F2"	0	85	1201	970
2	5	2	"pblB_ct"	"49CellW_J2"	0	86	2049	1849
2	6	2	"spr0075/pfbB"	"24CellW_N2"	0	87	6444	6243
2	7	2	"pulA"	"19CellW_B6"	0	88	5438	5243
2	8	2	"hysA"	"51CellW_F6"	0	89	4347	4133
2	9	2	"spr0328"	"26CellW_J6"	0	90	4966	4725
2	1	3	"spr0075/pfbB"	"24CellW_N2"	0	91	4967	4791
2	2	3	"pulA"	"19CellW_B6"	0	92	4850	4667
2	3	3	"hysA"	"51CellW_F6"	0	93	3152	2958
2	4	3	"spr0328"	"26CellW_J6"	0	94	3334	1505
2	5	3	"lytB"	"31CellW_N6"	0	95	2853	2602
2	6	3	"prtA"	"20CellW_B10"	0	96	20561	20349
2	7	3	"bgaA"	"43CellW_F10"	0	97	3925	3694
2	8	3	"nanA"	"46CellW_J10"	0	98	3964	3694
2	9	3	"spr1652/pfbA"	"25CellW_N10"	0	99	3196	2964
2	1	4	"prtA"	"20CellW_B10"	0	100	20582	20394
2	2	4	"bgaA"	"43CellW_F10"	0	101	4003	3795
2	3	4	"nanA"	"46CellW_J10"	0	102	3815	3623
2	4	4	"spr1652/pfbA"	"25CellW_N10"	0	103	3840	3601
2	5	4	"nisP"	"39CellW_B14"	0	104	3409	3119
2	6	4	"spr1906"	"73CellW_F14"	0	105	1692	1451
2	7	4	"psrP"	"71CellW_B2"	0	106	1176	892
2	8	4	"pblB_nt"	"48CellW_F2"	0	107	998	672
2	9	4	"pblB_ct"	"49CellW_J2"	0	108	3163	2925
2	1	5	"spr1906"	"73CellW_F14"	0	109	1690	1495
2	2	5	"psrP"	"71CellW_B2"	0	110	1293	1048
2	3	5	"pblB_nt"	"48CellW_F2"	0	111	944	719
2	4	5	"pblB_ct"	"49CellW_J2"	0	112	3676	3449
2	5	5	"spr0075/pfbB"	"24CellW_N2"	0	113	3706	3492
2	6	5	"pulA"	"19CellW_B6"	0	114	5646	5377
2	7	5	"hysA"	"51CellW_F6"	0	115	4810	4180
2	8	5	"spr0328"	"26CellW_J6"	0	116	4291	3963
2	9	5	"lytB"	"31CellW_N6"	0	117	2084	1828
2	1	6	"pulA"	"19CellW_B6"	0	118	7580	7359
2	2	6	"hysA"	"51CellW_F6"	0	119	4957	4629
2	3	6	"spr0328"	"26CellW_J6"	0	120	4316	4094
2	4	6	"lytB"	"31CellW_N6"	0	121	1709	1483
2	5	6	"prtA"	"20CellW_B10"	0	122	18610	18374
2	6	6	"bgaA"	"43CellW_F10"	0	123	4195	3875
2	7	6	"nanA"	"46CellW_J10"	0	124	4118	2797
2	8	6	"spr1652/pfbA"	"25CellW_N10"	0	125	2809	2458
2	9	6	"nisP"	"39CellW_B14"	0	126	2653	2372
2	1	7	"bgaA"	"43CellW_F10"	0	127	4685	4452
2	2	7	"nanA"	"46CellW_J10"	0	128	3637	2581
2	3	7	"spr1652/pfbA"	"25CellW_N10"	0	129	3671	3330
2	4	7	"nisP"	"39CellW_B14"	0	130	3377	3094
2	5	7	"spr1906"	"73CellW_F14"	0	131	6584	6338
2	6	7	"psrP"	"71CellW_B2"	0	132	2693	2366
2	7	7	"pblB_nt"	"48CellW_F2"	0	133	2173	1763
2	8	7	"pblB_ct"	"49CellW_J2"	0	134	2293	1967
2	9	7	"spr0075/pfbB"	"24CellW_N2"	0	135	13996	13706
2	1	8	"psrP"	"71CellW_B2"	0	136	1278	1056
2	2	8	"pblB_nt"	"48CellW_F2"	0	137	905	660
2	3	8	"pblB_ct"	"49CellW_J2"	0	138	2847	2611
2	4	8	"spr0075/pfbB"	"24CellW_N2"	0	139	5378	5144
2	5	8	"pulA"	"19CellW_B6"	0	140	4094	3860
2	6	8	"hysA"	"51CellW_F6"	0	141	3415	3147
2	7	8	"spr0328"	"26CellW_J6"	0	142	4490	4194
2	8	8	"lytB"	"31CellW_N6"	0	143	2142	1853
2	9	8	"prtA"	"20CellW_B10"	0	144	20247	19964
3	1	1	"nanB"	"58Secret_O6"	0	145	5113	4982
3	2	1	"spr1875"	"7Secret_C10"	0	146	4987	4842
3	3	1	"galU"	"21Secret_G10"	0	147	2640	2510
3	4	1	"cbpA"	"5Secret_K10"	0	148	4864	4744
3	5	1	"gsp_781"	"2Secret_O10"	0	149	15676	15545
3	6	1	"Control_1"	"C14"	0	150	1121	946
3	7	1	"Control_2"	"G14"	0	151	385	191
3	8	1	"Buffer"	"Normaliz_K14"	-50	152	222	24
3	9	1	"Buffer"	"Normaliz_O14"	0	153	393	189
3	1	2	"Control_1"	"C14"	0	154	921	731
3	2	2	"Control_2"	"G14"	-50	155	343	24
3	3	2	"bloodAB"	"59Secret_C2"	0	156	2513	2261
3	4	2	"strH"	"32Secret_G2"	0	157	986	674
3	5	2	"lysM"	"50Secret_K2"	0	158	11944	11199
3	6	2	"lytB"	"63Secret_O2"	0	159	4070	3274
3	7	2	"phtE"	"45Secret_C6"	0	160	6660	6308
3	8	2	"spr0931"	"36Secret_G6"	0	161	3569	3293
3	9	2	"lytC"	"56Secret_K6"	0	162	6537	6303
3	1	3	"lytB"	"63Secret_O2"	0	163	3130	2955
3	2	3	"phtE"	"45Secret_C6"	0	164	4660	4224
3	3	3	"spr0931"	"36Secret_G6"	0	165	4342	3882
3	4	3	"lytC"	"56Secret_K6"	0	166	5812	5215
3	5	3	"nanB"	"58Secret_O6"	0	167	6916	6037
3	6	3	"spr1875"	"7Secret_C10"	0	168	9871	8786
3	7	3	"galU"	"21Secret_G10"	0	169	6695	5756
3	8	3	"cbpA"	"5Secret_K10"	0	170	10670	10158
3	9	3	"gsp_781"	"2Secret_O10"	0	171	32173	31753
3	1	4	"spr1875"	"7Secret_C10"	0	172	8402	8197
3	2	4	"galU"	"21Secret_G10"	0	173	5332	4675
3	3	4	"cbpA"	"5Secret_K10"	0	174	6840	6246
3	4	4	"gsp_781"	"2Secret_O10"	0	175	20433	19096
3	5	4	"Control_1"	"C14"	0	176	1560	510
3	6	4	"Control_2"	"G14"	0	177	1068	102
3	7	4	"bloodAB"	"59Secret_C2"	0	178	5030	3960
3	8	4	"strH"	"32Secret_G2"	0	179	1840	1311
3	9	4	"lysM"	"50Secret_K2"	0	180	9206	8404
3	1	5	"Control_2"	"G14"	0	181	3403	3141
3	2	5	"bloodAB"	"59Secret_C2"	0	182	4242	3136
3	3	5	"strH"	"32Secret_G2"	0	183	2427	1694
3	4	5	"lysM"	"50Secret_K2"	0	184	8222	5175
3	5	5	"lytB"	"63Secret_O2"	0	185	8377	4706
3	6	5	"phtE"	"45Secret_C6"	0	186	6264	5094
3	7	5	"spr0931"	"36Secret_G6"	0	187	3150	1914
3	8	5	"lytC"	"56Secret_K6"	0	188	6092	5657
3	9	5	"nanB"	"58Secret_O6"	0	189	6591	6201
3	1	6	"phtE"	"45Secret_C6"	0	190	5013	4698
3	2	6	"spr0931"	"36Secret_G6"	0	191	3126	458
3	3	6	"lytC"	"56Secret_K6"	0	192	4364	1647
3	4	6	"nanB"	"58Secret_O6"	0	193	6858	4451
3	5	6	"spr1875"	"7Secret_C10"	0	194	8292	7480
3	6	6	"galU"	"21Secret_G10"	0	195	4697	2277
3	7	6	"cbpA"	"5Secret_K10"	0	196	9398	6352
3	8	6	"gsp_781"	"2Secret_O10"	0	197	29558	27080
3	9	6	"Control_1"	"C14"	0	198	2287	1841
3	1	7	"galU"	"21Secret_G10"	0	199	5748	5439
3	2	7	"cbpA"	"5Secret_K10"	0	200	8886	6576
3	3	7	"gsp_781"	"2Secret_O10"	0	201	24055	23195
3	4	7	"Control_1"	"C14"	0	202	2435	1781
3	5	7	"Control_2"	"G14"	-50	203	438	-253
3	6	7	"bloodAB"	"59Secret_C2"	0	204	3973	2396
3	7	7	"strH"	"32Secret_G2"	0	205	1800	116
3	8	7	"lysM"	"50Secret_K2"	0	206	9645	7198
3	9	7	"lytB"	"63Secret_O2"	0	207	3300	2745
3	1	8	"bloodAB"	"59Secret_C2"	0	208	4597	4288
3	2	8	"strH"	"32Secret_G2"	0	209	2118	1473
3	3	8	"lysM"	"50Secret_K2"	0	210	12514	11231
3	4	8	"lytB"	"63Secret_O2"	0	211	5191	3769
3	5	8	"phtE"	"45Secret_C6"	0	212	4787	4254
3	6	8	"spr0931"	"36Secret_G6"	0	213	3363	1653
3	7	8	"lytC"	"56Secret_K6"	0	214	6590	3636
3	8	8	"nanB"	"58Secret_O6"	0	215	7471	6908
3	9	8	"spr1875"	"7Secret_C10"	0	216	8852	8311
4	1	1	"Control_10"	"P6"	-50	217	111	21
4	2	1	"Control_11"	"D10"	0	218	133	57
4	3	1	"Control_12"	"H10"	0	219	141	75
4	4	1	"Buffer"	"Normaliz_L10"	0	220	72	10
4	5	1	"Buffer"	"Normaliz_P10"	-50	221	62	0
4	6	1	"Control+"	"Rango0.2_D14"	0	222	2287	2223
4	7	1	"Control+"	"Rango0.1_H14"	0	223	176	119
4	8	1	"Buffer"	"Normaliz_L14"	-50	224	54	3
4	9	1	"Buffer"	"Normaliz_P14"	-50	225	53	3
4	1	2	"Control+"	"Rango0.2_D14"	0	226	8392	8234
4	2	2	"Control+"	"Rango0.1_H14"	0	227	1105	1009
4	3	2	"Control_3"	"D2"	0	228	156	88
4	4	2	"Control_4"	"H2"	-50	229	66	1
4	5	2	"Control_5"	"L2"	-50	230	70	5
4	6	2	"Control_6"	"P2"	-50	231	79	10
4	7	2	"Control_7"	"D6"	0	232	80	21
4	8	2	"Control_8"	"H6"	-50	233	58	2
4	9	2	"Control_9"	"L6"	-50	234	57	4
4	1	3	"Control_6"	"P2"	-50	235	149	-12
4	2	3	"Control_7"	"D6"	0	236	212	101
4	3	3	"Control_8"	"H6"	-50	237	84	4
4	4	3	"Control_9"	"L6"	-50	238	71	4
4	5	3	"Control_10"	"P6"	-50	239	72	5
4	6	3	"Control_11"	"D10"	0	240	89	20
4	7	3	"Control_12"	"H10"	0	241	116	56
4	8	3	"Buffer"	"Normaliz_L10"	0	242	66	7
4	9	3	"Buffer"	"Normaliz_P10"	-50	243	57	2
4	1	4	"Control_11"	"D10"	0	244	428	258
4	2	4	"Control_12"	"H10"	0	245	482	353
4	3	4	"Buffer"	"Normaliz_L10"	-50	246	100	4
4	4	4	"Buffer"	"Normaliz_P10"	-50	247	72	-4
4	5	4	"Control+"	"Rango0.2_D14"	0	248	2407	2327
4	6	4	"Control+"	"Rango0.1_H14"	0	249	449	368
4	7	4	"Control_3"	"D2"	0	250	78	16
4	8	4	"Control_4"	"H2"	-50	251	59	1
4	9	4	"Control_5"	"L2"	0	252	82	27
4	1	5	"Control+"	"Rango0.1_H14"	-50	253	687	496
4	2	5	"Control_3"	"D2"	0	254	12157	12011
4	3	5	"Control_4"	"H2"	-50	255	113	2
4	4	5	"Control_5"	"L2"	-50	256	90	6
4	5	5	"Control_6"	"P2"	-50	257	67	-1
4	6	5	"Control_7"	"D6"	0	258	90	24
4	7	5	"Control_8"	"H6"	-50	259	60	-4
4	8	5	"Control_9"	"L6"	-50	260	65	8
4	9	5	"Control_10"	"P6"	-50	261	62	8
4	1	6	"Control_7"	"D6"	-50	262	329	137
4	2	6	"Control_8"	"H6"	-50	263	223	62
4	3	6	"Control_9"	"L6"	0	264	373	248
4	4	6	"Control_10"	"P6"	-50	265	114	11
4	5	6	"Control_11"	"D10"	0	266	106	37
4	6	6	"Control_12"	"H10"	0	267	119	55
4	7	6	"Buffer"	"Normaliz_L10"	-50	268	60	-3
4	8	6	"Buffer"	"Normaliz_P10"	-50	269	61	4
4	9	6	"Control+"	"Rango0.2_D14"	0	270	1531	1479
4	1	7	"Control_12"	"H10"	0	271	885	718
4	2	7	"Buffer"	"Normaliz_L10"	-50	272	178	11
4	3	7	"Buffer"	"Normaliz_P10"	-50	273	147	-2
4	4	7	"Control+"	"Rango0.2_D14"	0	274	7951	7778
4	5	7	"Control+"	"Rango0.1_H14"	0	275	772	689
4	6	7	"Control_3"	"D2"	0	276	144	78
4	7	7	"Control_4"	"H2"	-50	277	60	-2
4	8	7	"Control_5"	"L2"	0	278	67	10
4	9	7	"Control_6"	"P2"	-50	279	56	2
4	1	8	"Control_3"	"D2"	0	280	937	774
4	2	8	"Control_4"	"H2"	-50	281	198	26
4	3	8	"Control_5"	"L2"	-50	282	185	19
4	4	8	"Control_6"	"P2"	-50	283	135	-1
4	5	8	"Control_7"	"D6"	-50	284	107	13
4	6	8	"Control_8"	"H6"	-50	285	69	-2
4	7	8	"Control_9"	"L6"	0	286	82	21
4	8	8	"Control_10"	"P6"	0	287	82	25
4	9	8	"Control_11"	"D10"	0	288	87	31
5	1	1	"GADPH"	"68Cyt_M5"	0	289	4907	4692
5	2	1	"abc_sbp_2"	"30Lip_A9"	0	290	4451	4256
5	3	1	"abc_sbp"	"29Lip_E9"	0	291	1499	1312
5	4	1	"spr0174"	"79Lip_I9"	0	292	1312	1136
5	5	1	"aliA"	"10Lip_M9"	0	293	1662	1494
5	6	1	"slrA"	"17Lip_A13"	0	294	2374	2211
5	7	1	"spr0747"	"37Lip_E13"	0	295	2269	2101
5	8	1	"Buffer"	"Normaliz_I13"	-50	296	162	-5
5	9	1	"Buffer"	"Normaliz_M13"	-50	297	167	5
5	1	2	"slrA"	"17Lip_A13"	0	298	2640	2427
5	2	2	"spr0747"	"37Lip_E13"	0	299	2064	1870
5	3	2	"spxB"	"13Cyt_A1"	0	300	3683	3502
5	4	2	"clpP"	"66Cyt_E1"	0	301	4192	4014
5	5	2	"pavA"	"69Cyt_I1"	0	302	2961	2793
5	6	2	"eno"	"14Cyt_M1"	0	303	9693	9528
5	7	2	"PppA"	"70Cyt_A5"	0	304	3014	2845
5	8	2	"ply"	"11Cyt_E5"	0	305	14208	14040
5	9	2	"lytA"	"12Cyt_I5"	0	306	18627	18469
5	1	3	"eno"	"14Cyt_M1"	0	307	11077	10865
5	2	3	"PppA"	"70Cyt_A5"	0	308	2857	2651
5	3	3	"ply"	"11Cyt_E5"	0	309	13535	13349
5	4	3	"lytA"	"12Cyt_I5"	0	310	17149	16973
5	5	3	"GADPH"	"68Cyt_M5"	0	311	3897	3727
5	6	3	"abc_sbp_2"	"30Lip_A9"	0	312	3605	3438
5	7	3	"abc_sbp"	"29Lip_E9"	0	313	1256	1083
5	8	3	"spr0174"	"79Lip_I9"	0	314	1328	1160
5	9	3	"aliA"	"10Lip_M9"	0	315	1624	1467
5	1	4	"abc_sbp_2"	"30Lip_A9"	0	316	4859	4649
5	2	4	"abc_sbp"	"29Lip_E9"	0	317	1494	1282
5	3	4	"spr0174"	"79Lip_I9"	0	318	1305	1112
5	4	4	"aliA"	"10Lip_M9"	0	319	1586	1405
5	5	4	"slrA"	"17Lip_A13"	0	320	1857	1683
5	6	4	"spr0747"	"37Lip_E13"	0	321	1853	1683
5	7	4	"spxB"	"13Cyt_A1"	0	322	3813	3638
5	8	4	"clpP"	"66Cyt_E1"	0	323	4555	4388
5	9	4	"pavA"	"69Cyt_I1"	0	324	3089	2932
5	1	5	"spr0747"	"37Lip_E13"	0	325	2217	2016
5	2	5	"spxB"	"13Cyt_A1"	0	326	4136	3930
5	3	5	"clpP"	"66Cyt_E1"	0	327	4848	4657
5	4	5	"pavA"	"69Cyt_I1"	0	328	3229	3044
5	5	5	"eno"	"14Cyt_M1"	0	329	10881	10702
5	6	5	"PppA"	"70Cyt_A5"	0	330	2778	2603
5	7	5	"ply"	"11Cyt_E5"	0	331	13919	13747
5	8	5	"lytA"	"12Cyt_I5"	0	332	18142	17973
5	9	5	"GADPH"	"68Cyt_M5"	0	333	4466	4304
5	1	6	"PppA"	"70Cyt_A5"	0	334	2205	2042
5	2	6	"ply"	"11Cyt_E5"	0	335	11790	11611
5	3	6	"lytA"	"12Cyt_I5"	0	336	15322	15143
5	4	6	"GADPH"	"68Cyt_M5"	0	337	4259	4072
5	5	6	"abc_sbp_2"	"30Lip_A9"	0	338	4046	3857
5	6	6	"abc_sbp"	"29Lip_E9"	0	339	1326	1140
5	7	6	"spr0174"	"79Lip_I9"	0	340	1335	1149
5	8	6	"aliA"	"10Lip_M9"	0	341	1726	1549
5	9	6	"slrA"	"17Lip_A13"	0	342	2486	2319
5	1	7	"abc_sbp"	"29Lip_E9"	0	343	594	485
5	2	7	"spr0174"	"79Lip_I9"	0	344	674	535
5	3	7	"aliA"	"10Lip_M9"	0	345	1099	952
5	4	7	"slrA"	"17Lip_A13"	0	346	1831	1663
5	5	7	"spr0747"	"37Lip_E13"	0	347	1827	1659
5	6	7	"spxB"	"13Cyt_A1"	0	348	3554	3386
5	7	7	"clpP"	"66Cyt_E1"	0	349	4415	4242
5	8	7	"pavA"	"69Cyt_I1"	0	350	3095	2928
5	9	7	"eno"	"14Cyt_M1"	0	351	10499	10333
5	1	8	"spxB"	"13Cyt_A1"	0	352	600	528
5	2	8	"clpP"	"66Cyt_E1"	0	353	958	881
5	3	8	"pavA"	"69Cyt_I1"	0	354	968	881
5	4	8	"eno"	"14Cyt_M1"	0	355	4323	4231
5	5	8	"PppA"	"70Cyt_A5"	0	356	1486	1385
5	6	8	"ply"	"11Cyt_E5"	0	357	7896	7791
5	7	8	"lytA"	"12Cyt_I5"	0	358	10701	10590
5	8	8	"GADPH"	"68Cyt_M5"	0	359	3095	2971
5	9	8	"abc_sbp_2"	"30Lip_A9"	0	360	3682	3541
6	1	1	"psaA"	"6Lip_N5"	0	361	5628	5416
6	2	1	"ABC_SBP"	"57Lip_B9"	0	362	10300	10078
6	3	1	"ABC_SBP"	"52Lip_F9"	0	363	2984	2732
6	4	1	"piuA"	"18Lip_J9"	0	364	20507	20243
6	5	1	"amiA"	"3Lip_N9"	0	365	4480	4222
6	6	1	"msmE"	"78Lip_B13"	0	366	3177	2925
6	7	1	"MalX"	"22Lip_F13"	0	367	5063	4828
6	8	1	"Buffer"	"Normaliz_J13"	0	368	281	55
6	9	1	"Buffer"	"Normaliz_N13"	-50	369	229	15
6	1	2	"msmE"	"78Lip_B13"	0	370	3256	3033
6	2	2	"MalX"	"22Lip_F13"	0	371	4206	3957
6	3	2	"prsA_ppmA"	"16Lip_B1"	0	372	5426	5171
6	4	2	"lmb"	"33Lip_F1"	0	373	3567	3293
6	5	2	"piaA"	"15Lip_J1"	0	374	15471	15184
6	6	2	"phtA"	"55Lip_N1"	0	375	14075	13767
6	7	2	"glnH"	"28Lip_B5"	0	376	3981	3675
6	8	2	"pstS"	"80Lip_F5"	0	377	3259	3009
6	9	2	"aliB"	"1Lip_J5"	0	378	4414	4183
6	1	3	"phtA"	"55Lip_N1"	0	379	13981	13724
6	2	3	"glnH"	"28Lip_B5"	0	380	3080	2743
6	3	3	"pstS"	"80Lip_F5"	0	381	2729	2458
6	4	3	"aliB"	"1Lip_J5"	0	382	4023	3748
6	5	3	"psaA"	"6Lip_N5"	-50	383	227	-44
6	6	3	"ABC_SBP"	"57Lip_B9"	0	384	8117	7771
6	7	3	"ABC_SBP"	"52Lip_F9"	0	385	4924	4571
6	8	3	"piuA"	"18Lip_J9"	0	386	9901	9552
6	9	3	"amiA"	"3Lip_N9"	0	387	11501	11211
6	1	4	"ABC_SBP"	"57Lip_B9"	0	388	9441	9222
6	2	4	"ABC_SBP"	"52Lip_F9"	0	389	1053	769
6	3	4	"piuA"	"18Lip_J9"	0	390	20100	19817
6	4	4	"amiA"	"3Lip_N9"	0	391	3309	3024
6	5	4	"msmE"	"78Lip_B13"	0	392	3393	3087
6	6	4	"MalX"	"22Lip_F13"	0	393	5668	5327
6	7	4	"prsA_ppmA"	"16Lip_B1"	0	394	5905	5528
6	8	4	"lmb"	"33Lip_F1"	0	395	16209	15813
6	9	4	"piaA"	"15Lip_J1"	0	396	13767	13450
6	1	5	"MalX"	"22Lip_F13"	0	397	4492	4291
6	2	5	"prsA_ppmA"	"16Lip_B1"	0	398	5654	5416
6	3	5	"lmb"	"33Lip_F1"	0	399	3636	3367
6	4	5	"piaA"	"15Lip_J1"	0	400	15566	15284
6	5	5	"phtA"	"55Lip_N1"	0	401	14145	13825
6	6	5	"glnH"	"28Lip_B5"	0	402	3326	2966
6	7	5	"pstS"	"80Lip_F5"	0	403	3141	2800
6	8	5	"aliB"	"1Lip_J5"	0	404	4599	4301
6	9	5	"psaA"	"6Lip_N5"	0	405	6099	5819
6	1	6	"glnH"	"28Lip_B5"	0	406	3793	3559
6	2	6	"pstS"	"80Lip_F5"	0	407	2884	2640
6	3	6	"aliB"	"1Lip_J5"	0	408	4405	4156
6	4	6	"psaA"	"6Lip_N5"	0	409	5825	5576
6	5	6	"ABC_SBP"	"57Lip_B9"	0	410	6788	6536
6	6	6	"ABC_SBP"	"52Lip_F9"	0	411	2449	2140
6	7	6	"piuA"	"18Lip_J9"	0	412	13304	13011
6	8	6	"amiA"	"3Lip_N9"	0	413	2583	2329
6	9	6	"msmE"	"78Lip_B13"	0	414	3347	3109
6	1	7	"ABC_SBP"	"52Lip_F9"	0	415	2960	2705
6	2	7	"piuA"	"18Lip_J9"	0	416	18692	18445
6	3	7	"amiA"	"3Lip_N9"	0	417	3653	3423
6	4	7	"msmE"	"78Lip_B13"	0	418	3300	3081
6	5	7	"MalX"	"22Lip_F13"	0	419	2244	2053
6	6	7	"prsA_ppmA"	"16Lip_B1"	0	420	2206	2002
6	7	7	"lmb"	"33Lip_F1"	0	421	1406	1118
6	8	7	"piaA"	"15Lip_J1"	0	422	5779	5592
6	9	7	"phtA"	"55Lip_N1"	0	423	5954	5770
6	1	8	"prsA_ppmA"	"16Lip_B1"	0	424	4942	4743
6	2	8	"lmb"	"33Lip_F1"	0	425	3099	2889
6	3	8	"piaA"	"15Lip_J1"	0	426	9063	8894
6	4	8	"phtA"	"55Lip_N1"	0	427	5765	5627
6	5	8	"glnH"	"28Lip_B5"	0	428	979	869
6	6	8	"pstS"	"80Lip_F5"	0	429	573	476
6	7	8	"aliB"	"1Lip_J5"	0	430	713	604
6	8	8	"psaA"	"6Lip_N5"	0	431	949	841
6	9	8	"ABC_SBP"	"57Lip_B9"	0	432	1990	1873
7	1	1	"cbpF"	"74N_term_wCS_O5"	0	433	2323	2101
7	2	1	"spr0693"	"34N_term_C9"	0	434	7925	7724
7	3	1	"ezrA"	"75N_term_G9"	0	435	2476	2296
7	4	1	"pepXP"	"72N_term_K9"	0	436	3034	2867
7	5	1	"phtD"	"44N_term_O9"	0	437	3953	3803
7	6	1	"phpA"	"27N_term_C13"	0	438	12941	12795
7	7	1	"srtA"	"64N_term_wCS_G13"	0	439	3611	3465
7	8	1	"Buffer"	"Normaliz_K13"	-50	440	155	7
7	9	1	"Buffer"	"Normaliz_O13"	0	441	218	72
7	1	2	"phpA"	"27N_term_C13"	0	442	13741	13527
7	2	2	"srtA"	"64N_term_wCS_G13"	0	443	4090	3846
7	3	2	"adcA"	"23Lip_C1"	0	444	2482	2262
7	4	2	"sp_2093"	"76N_term_G1"	0	445	1412	1207
7	5	2	"comB"	"54N_term_K1"	0	446	1629	1449
7	6	2	"pspA"	"4N_term_O1"	0	447	3104	2933
7	7	2	"pbpX"	"41N_term_C5"	0	448	2873	2706
7	8	2	"pbpA"	"9N_term_G5"	0	449	1048	900
7	9	2	"spr0334"	"42Cyt_TMH_K5"	0	450	3373	3223
7	1	3	"pspA"	"4N_term_O1"	0	451	3283	3090
7	2	3	"pbpX"	"41N_term_C5"	0	452	3603	3344
7	3	3	"pbpA"	"9N_term_G5"	0	453	1058	826
7	4	3	"spr0334"	"42Cyt_TMH_K5"	0	454	3419	3214
7	5	3	"cbpF"	"74N_term_wCS_O5"	0	455	1909	1722
7	6	3	"spr0693"	"34N_term_C9"	0	456	7085	6899
7	7	3	"ezrA"	"75N_term_G9"	0	457	2045	1863
7	8	3	"pepXP"	"72N_term_K9"	0	458	2435	2277
7	9	3	"phtD"	"44N_term_O9"	0	459	3317	3159
7	1	4	"spr0693"	"34N_term_C9"	0	460	5197	5043
7	2	4	"ezrA"	"75N_term_G9"	0	461	2508	2276
7	3	4	"pepXP"	"72N_term_K9"	0	462	3291	3066
7	4	4	"phtD"	"44N_term_O9"	0	463	3873	3664
7	5	4	"phpA"	"27N_term_C13"	0	464	12137	11933
7	6	4	"srtA"	"64N_term_wCS_G13"	0	465	5218	5039
7	7	4	"adcA"	"23Lip_C1"	0	466	1930	1759
7	8	4	"sp_2093"	"76N_term_G1"	0	467	1151	980
7	9	4	"comB"	"54N_term_K1"	0	468	1467	1317
7	1	5	"srtA"	"64N_term_wCS_G13"	0	469	1712	1569
7	2	5	"adcA"	"23Lip_C1"	0	470	1580	1399
7	3	5	"sp_2093"	"76N_term_G1"	0	471	1325	1118
7	4	5	"comB"	"54N_term_K1"	0	472	1804	1588
7	5	5	"pspA"	"4N_term_O1"	0	473	3587	3377
7	6	5	"pbpX"	"41N_term_C5"	0	474	3241	3048
7	7	5	"pbpA"	"9N_term_G5"	0	475	851	675
7	8	5	"spr0334"	"42Cyt_TMH_K5"	0	476	2811	2647
7	9	5	"cbpF"	"74N_term_wCS_O5"	0	477	1696	1548
7	1	6	"pbpX"	"41N_term_C5"	0	478	757	623
7	2	6	"pbpA"	"9N_term_G5"	0	479	381	243
7	3	6	"spr0334"	"42Cyt_TMH_K5"	0	480	2157	1987
7	4	6	"cbpF"	"74N_term_wCS_O5"	0	481	1868	1669
7	5	6	"spr0693"	"34N_term_C9"	0	482	7773	7561
7	6	6	"ezrA"	"75N_term_G9"	0	483	2328	2129
7	7	6	"pepXP"	"72N_term_K9"	0	484	2835	2652
7	8	6	"phtD"	"44N_term_O9"	0	485	3194	3032
7	9	6	"phpA"	"27N_term_C13"	0	486	12428	12269
7	1	7	"ezrA"	"75N_term_G9"	0	487	292	179
7	2	7	"pepXP"	"72N_term_K9"	0	488	491	377
7	3	7	"phtD"	"44N_term_O9"	0	489	1433	1297
7	4	7	"phpA"	"27N_term_C13"	0	490	7815	7639
7	5	7	"srtA"	"64N_term_wCS_G13"	0	491	6032	5831
7	6	7	"adcA"	"23Lip_C1"	0	492	2514	2314
7	7	7	"sp_2093"	"76N_term_G1"	0	493	1397	1208
7	8	7	"comB"	"54N_term_K1"	0	494	1496	1327
7	9	7	"pspA"	"4N_term_O1"	0	495	3271	3104
7	1	8	"adcA"	"23Lip_C1"	0	496	158	71
7	2	8	"sp_2093"	"76N_term_G1"	0	497	185	98
7	3	8	"comB"	"54N_term_K1"	0	498	518	423
7	4	8	"pspA"	"4N_term_O1"	0	499	1781	1655
7	5	8	"pbpX"	"41N_term_C5"	0	500	2745	2576
7	6	8	"pbpA"	"9N_term_G5"	0	501	1242	1069
7	7	8	"spr0334"	"42Cyt_TMH_K5"	0	502	3505	3330
7	8	8	"cbpF"	"74N_term_wCS_O5"	0	503	2284	2114
7	9	8	"spr0693"	"34N_term_C9"	0	504	7098	6930
8	1	1	"pbp1b"	"47Cyt_TMH_P5"	0	505	5945	5764
8	2	1	"pcpA"	"62N_term_wCS_D9"	0	506	906	739
8	3	1	"sphtra"	"8N_term_H9"	0	507	377	215
8	4	1	"cps4C"	"97Mult_L9"	0	508	2400	2237
8	5	1	"rrgB"	"95Mult_P9"	0	509	841	695
8	6	1	"TMP"	"96Mult_D13"	0	510	1274	1124
8	7	1	"LambdaSa04"	"94Mult_H13"	0	511	675	538
8	8	1	"Buffer"	"Normaliz_L13"	-50	512	122	6
8	9	1	"Buffer"	"Normaliz_P13"	-50	513	100	-1
8	1	2	"TMP"	"96Mult_D13"	0	514	1494	1319
8	2	2	"LambdaSa04"	"94Mult_H13"	0	515	3358	3180
8	3	2	"potD"	"65N_term_D1"	0	516	3266	3100
8	4	2	"pgdA"	"40N_term_H1"	0	517	4872	4672
8	5	2	"spr1370"	"38Cyt_TMH_L1"	0	518	7112	6881
8	6	2	"spr1418"	"82N_term_P1"	0	519	5554	5280
8	7	2	"stkP"	"67Cyt_TMH_D5"	0	520	3721	3413
8	8	2	"spr1584"	"83N_term_H5"	0	521	3465	3192
8	9	2	"pbp2A"	"53N_term_L5"	0	522	2408	2304
8	1	3	"spr1418"	"82N_term_P1"	0	523	5527	5359
8	2	3	"stkP"	"67Cyt_TMH_D5"	0	524	4050	3864
8	3	3	"spr1584"	"83N_term_H5"	0	525	5447	5260
8	4	3	"pbp2A"	"53N_term_L5"	0	526	4585	4382
8	5	3	"pbp1b"	"47Cyt_TMH_P5"	0	527	5138	4845
8	6	3	"pcpA"	"62N_term_wCS_D9"	0	528	713	379
8	7	3	"sphtra"	"8N_term_H9"	-50	529	249	-8
8	8	3	"cps4C"	"97Mult_L9"	0	530	2055	1763
8	9	3	"rrgB"	"95Mult_P9"	0	531	437	331
8	1	4	"pcpA"	"62N_term_wCS_D9"	0	532	750	579
8	2	4	"sphtra"	"8N_term_H9"	0	533	339	157
8	3	4	"cps4C"	"97Mult_L9"	0	534	2641	2457
8	4	4	"rrgB"	"95Mult_P9"	0	535	763	577
8	5	4	"TMP"	"96Mult_D13"	0	536	1512	1326
8	6	4	"LambdaSa04"	"94Mult_H13"	0	537	477	279
8	7	4	"potD"	"65N_term_D1"	0	538	2629	2471
8	8	4	"pgdA"	"40N_term_H1"	0	539	2508	2380
8	9	4	"spr1370"	"38Cyt_TMH_L1"	0	540	3487	3385
8	1	5	"LambdaSa04"	"94Mult_H13"	0	541	633	463
8	2	5	"potD"	"65N_term_D1"	0	542	4427	4255
8	3	5	"pgdA"	"40N_term_H1"	0	543	4908	4738
8	4	5	"spr1370"	"38Cyt_TMH_L1"	0	544	7766	7595
8	5	5	"spr1418"	"82N_term_P1"	0	545	4529	4356
8	6	5	"stkP"	"67Cyt_TMH_D5"	0	546	3295	3109
8	7	5	"spr1584"	"83N_term_H5"	0	547	2840	2660
8	8	5	"pbp2A"	"53N_term_L5"	0	548	1337	1223
8	9	5	"pbp1b"	"47Cyt_TMH_P5"	0	549	1532	1449
8	1	6	"stkP"	"67Cyt_TMH_D5"	0	550	5407	5226
8	2	6	"spr1584"	"83N_term_H5"	0	551	4988	4802
8	3	6	"pbp2A"	"53N_term_L5"	0	552	4238	4072
8	4	6	"pbp1b"	"47Cyt_TMH_P5"	0	553	4492	4334
8	5	6	"pcpA"	"62N_term_wCS_D9"	0	554	545	393
8	6	6	"sphtra"	"8N_term_H9"	0	555	1348	1184
8	7	6	"cps4C"	"97Mult_L9"	0	556	1025	900
8	8	6	"rrgB"	"95Mult_P9"	0	557	215	131
8	9	6	"TMP"	"96Mult_D13"	0	558	297	230
8	1	7	"sphtra"	"8N_term_H9"	0	559	402	225
8	2	7	"cps4C"	"97Mult_L9"	0	560	2306	2139
8	3	7	"rrgB"	"95Mult_P9"	0	561	646	506
8	4	7	"TMP"	"96Mult_D13"	0	562	995	865
8	5	7	"LambdaSa04"	"94Mult_H13"	0	563	394	265
8	6	7	"potD"	"65N_term_D1"	0	564	1703	1573
8	7	7	"pgdA"	"40N_term_H1"	0	565	859	773
8	8	7	"spr1370"	"38Cyt_TMH_L1"	0	566	1125	1060
8	9	7	"spr1418"	"82N_term_P1"	0	567	518	459
8	1	8	"potD"	"65N_term_D1"	0	568	3048	2900
8	2	8	"pgdA"	"40N_term_H1"	0	569	3032	2923
8	3	8	"spr1370"	"38Cyt_TMH_L1"	0	570	3734	3643
8	4	8	"spr1418"	"82N_term_P1"	0	571	1613	1535
8	5	8	"stkP"	"67Cyt_TMH_D5"	0	572	951	872
8	6	8	"spr1584"	"83N_term_H5"	0	573	521	458
8	7	8	"pbp2A"	"53N_term_L5"	0	574	266	209
8	8	8	"pbp1b"	"47Cyt_TMH_P5"	0	575	274	220
8	9	8	"pcpA"	"62N_term_wCS_D9"	-50	576	78	27
