# Supplementary material for: Data in support of proteomic analysis of pneumococcal pediatric clinical isolates to construct a protein array
Source: Data Brief. 2016 Feb 5;6:917–22. doi: 10.1016/j.dib.2016.01.057 (PMC4758182; doi:10.1016/j.dib.2016.01.057)
Supplement: Supplementary file 4 — Supplementary material [file mmc4.zip › Protein array raw data/IgG/P2_S18bis_IgG-Cy3.txt]

ATF	1.0
31	9    
"Type=GenePix Export 3"
"DateTime=2014/03/25 14:22:37"
"Settings=C:\Documents and Settings\Usuario\Escritorio\Datos Usuarios\Alfonso\Resultados ensayo\Marzo 2014\Escaneado_25-3-14\Suero 18bis\S18bis_IgG-Cy3.gps"
"GalFile=C:\Documents and Settings\Usuario\Escritorio\Datos Usuarios\Alfonso\Gals\Gal_Alfonso.2.gal"
"PixelSize=5"
"Wavelengths=n/a	532"
"ImageFiles=n/a	C:\Documents and Settings\Usuario\Escritorio\Datos Usuarios\Alfonso\Resultados ensayo\Marzo 2014\Escaneado_25-3-14\Suero 18bis\S18bis_IgG-Cy3.tif 1"
"NormalizationMethod=None"
"NormalizationFactors=n/a	1"
"JpegImage="
"StdDev=Type 1"
"RatioFormulations=W1/W2 (/532)"
"Barcode="
"BackgroundSubtraction=LocalFeature"
"ImageOrigin=0, 0"
"JpegOrigin=3330, 19330"
"Creator=GenePix Pro 4.1.1.4"
"Scanner=GenePix 4000B [92870]"
"FocusPosition=0"
"Temperature=27.67"
"LinesAveraged=1"
"Comment="
"PMTGain=n/a	400"
"ScanPower=n/a	100"
"LaserPower=n/a	2.98"
"LaserOnTime=n/a	42599"
"Filters=n/a	"
"ScanRegion=584,3830,3904,5183"
"Supplier=BioRobotics"
"ArrayerSoftwareName=TAS Application Suite (MicroGrid II)"
"ArrayerSoftwareVersion=2.2.2.5"
"Block"	"Column"	"Row"	"Name"	"ID"	"Flags"	"Index"	"F532 Mean - B532"	"F532 Median"
8	6	5	"stkP"	"67Cyt_TMH_D7"	-50	546	-909	1387
6	6	7	"prsA_ppmA"	"16Lip_B3"	-50	420	-254	5235
2	3	5	"pblB_nt"	"48CellW_F4"	0	111	-60	451
4	8	1	"Buffer"	"Normaliz_L16"	-50	224	-7	188
4	8	2	"Control_8"	"H8"	-50	233	11	168
4	8	4	"Control_4"	"H4"	-50	251	-1	159
1	9	1	"Buffer"	"Normaliz_M16"	-50	9	2	196
4	3	3	"Control_8"	"H8"	-50	237	15	177
4	4	4	"Buffer"	"Normaliz_P12"	-50	247	18	178
4	6	8	"Control_8"	"H8"	-50	285	20	167
4	3	5	"Control_4"	"H4"	-50	255	21	175
1	2	3	"celB"	"87Mult_A8"	0	20	10	408
4	5	1	"Buffer"	"Normaliz_P12"	-50	221	18	164
4	2	8	"Control_4"	"H4"	-50	281	17	173
4	1	3	"Control_6"	"P4"	-50	235	21	183
4	7	5	"Control_8"	"H8"	-50	259	26	166
1	8	1	"Buffer"	"Normaliz_I16"	-50	8	19	202
4	4	2	"Control_4"	"H4"	-50	229	19	179
4	8	6	"Buffer"	"Normaliz_P12"	-50	269	27	182
4	6	2	"Control_6"	"P4"	-50	231	30	181
4	5	5	"Control_6"	"P4"	-50	257	28	192
8	7	3	"sphtra"	"8N_term_H11"	-50	529	63	2716
1	2	2	"SP_0464"	"81CellW_E16"	0	11	26	450
4	8	3	"Buffer"	"Normaliz_L12"	0	242	47	195
4	7	6	"Buffer"	"Normaliz_L12"	0	268	49	197
4	7	7	"Control_4"	"H4"	0	277	49	194
4	4	1	"Buffer"	"Normaliz_L12"	0	220	52	206
4	3	7	"Buffer"	"Normaliz_P12"	0	273	164	216
4	3	4	"Buffer"	"Normaliz_L12"	0	246	71	222
4	9	1	"Buffer"	"Normaliz_P16"	-50	225	122	246
4	2	7	"Buffer"	"Normaliz_L12"	0	272	60	219
8	6	6	"sphtra"	"8N_term_H11"	-50	555	84	2479
1	3	6	"glnP"	"89Mult_I8"	0	48	73	231
1	8	3	"spr1496"	"92Mult_I12"	0	26	77	241
4	9	7	"Control_6"	"P4"	0	279	82	259
7	4	2	"sp_2093"	"76N_term_G3"	0	445	102	828
4	7	4	"Control_3"	"D4"	-50	250	152	230
1	4	5	"zmpB"	"86Mult_I4"	0	40	82	245
1	7	3	"spr1403"	"91Mult_E12"	0	25	80	322
1	8	5	"glnP"	"89Mult_I8"	0	44	109	293
1	7	2	"celB"	"87Mult_A8"	0	16	91	485
4	2	6	"Control_8"	"H8"	0	263	131	258
4	8	7	"Control_5"	"L4"	0	278	98	259
1	8	7	"zmpB"	"86Mult_I4"	0	62	101	292
8	5	7	"LambdaSa04"	"94Mult_H15"	-50	563	-134	2549
4	9	5	"Control_10"	"P8"	-50	261	212	290
1	5	2	"zmpB"	"86Mult_I4"	0	14	118	307
8	3	6	"pbp2A"	"53N_term_L7"	-50	552	563	647
1	7	8	"glnP"	"89Mult_I8"	0	70	119	298
7	5	2	"comB"	"54N_term_K3"	0	446	118	686
1	6	2	"spr0601"	"98Mult_M4"	0	15	119	496
1	2	7	"spr1496"	"92Mult_I12"	0	56	124	311
1	4	2	"comA"	"85Mult_E4"	0	13	125	373
4	7	2	"Control_7"	"D8"	0	232	126	288
1	5	7	"SP_0464"	"81CellW_E16"	0	59	122	321
4	6	3	"Control_11"	"D12"	0	240	129	289
2	4	2	"pblB_nt"	"48CellW_F4"	0	85	132	795
1	9	2	"glnP"	"89Mult_I8"	0	18	131	297
1	3	4	"spr1496"	"92Mult_I12"	0	30	136	310
1	3	8	"zmpB"	"86Mult_I4"	0	66	137	315
8	7	4	"potD"	"65N_term_D3"	-50	538	251	2796
4	8	8	"Control_10"	"P8"	0	287	140	306
1	9	4	"zmpB"	"86Mult_I4"	0	36	177	319
4	2	1	"Control_11"	"D12"	0	218	150	296
4	6	5	"Control_7"	"D8"	0	258	143	311
8	5	4	"TMP"	"96Mult_D15"	0	536	141	1123
4	5	2	"Control_5"	"L4"	0	230	162	309
4	1	1	"Control_10"	"P8"	0	217	154	306
8	2	2	"LambdaSa04"	"94Mult_H15"	0	515	142	1894
4	1	6	"Control_7"	"D8"	0	262	155	325
4	5	3	"Control_10"	"P8"	0	239	178	328
1	9	5	"ABC_N/P"	"90Mult_M8"	0	45	163	330
4	7	1	"Control+"	"Rango0.1_H16"	-50	223	520	332
4	4	6	"Control_10"	"P8"	0	265	163	337
1	2	4	"spr1403"	"91Mult_E12"	0	29	174	446
4	2	3	"Control_7"	"D8"	0	236	170	351
8	4	7	"TMP"	"96Mult_D15"	-50	562	343	1250
1	8	8	"ABC_N/P"	"90Mult_M8"	0	71	200	348
4	1	4	"Control_11"	"D12"	0	244	179	349
4	9	3	"Buffer"	"Normaliz_P12"	-50	243	187	377
1	4	6	"ABC_N/P"	"90Mult_M8"	0	49	184	346
4	8	5	"Control_9"	"L8"	0	260	183	340
1	1	5	"SP_0464"	"81CellW_E16"	0	37	208	419
4	5	7	"Control+"	"Rango0.1_H16"	-50	275	579	404
1	4	1	"spr1496"	"92Mult_I12"	0	4	203	404
1	6	4	"SP_0464"	"81CellW_E16"	0	33	173	355
4	4	3	"Control_9"	"L8"	0	238	179	358
1	8	4	"comA"	"85Mult_E4"	0	35	196	362
1	7	6	"spr1496"	"92Mult_I12"	0	52	216	364
1	6	5	"celB"	"87Mult_A8"	0	42	201	371
4	4	5	"Control_5"	"L4"	0	256	196	369
4	5	8	"Control_7"	"D8"	-50	284	768	378
1	7	1	"SP_0464"	"81CellW_E16"	0	7	204	431
4	5	6	"Control_11"	"D12"	0	266	219	372
4	6	7	"Control_3"	"D4"	0	276	205	378
1	5	3	"ABC_N/P"	"90Mult_M8"	0	23	246	394
6	2	5	"prsA_ppmA"	"16Lip_B3"	-50	398	239	6169
4	3	8	"Control_5"	"L4"	0	282	260	386
4	7	8	"Control_9"	"L8"	0	286	228	371
1	6	3	"spr1221"	"99Mult_A12"	0	24	243	390
4	3	2	"Control_3"	"D4"	0	228	225	392
8	6	7	"potD"	"65N_term_D3"	-50	564	274	2735
4	9	8	"Control_11"	"D12"	-50	288	258	429
1	5	8	"celB"	"87Mult_A8"	0	68	239	435
4	2	2	"Control+"	"Rango0.1_H16"	-50	227	537	424
7	8	1	"Buffer"	"Normaliz_K15"	0	440	268	420
1	4	3	"glnP"	"89Mult_I8"	0	22	275	464
7	7	3	"ezrA"	"75N_term_G11"	0	457	233	895
1	5	6	"spr1221"	"99Mult_A12"	0	50	267	402
2	8	1	"Buffer"	"Normaliz_J16"	0	80	249	413
1	4	8	"spr0601"	"98Mult_M4"	0	67	259	448
2	7	7	"pblB_nt"	"48CellW_F4"	0	133	230	1052
4	3	6	"Control_9"	"L8"	0	264	280	431
3	1	2	"Control_1"	"C16"	0	154	268	418
3	6	1	"Control_1"	"C16"	0	150	266	394
4	1	8	"Control_3"	"D4"	0	280	275	424
7	2	6	"pbpA"	"9N_term_G7"	-50	479	333	1285
1	1	6	"celB"	"87Mult_A8"	0	46	272	505
1	7	7	"comA"	"85Mult_E4"	0	61	285	465
1	3	5	"comA"	"85Mult_E4"	0	39	323	454
2	5	7	"spr1906"	"73CellW_F16"	0	131	514	856
6	2	4	"ABC_SBP"	"52Lip_F11"	0	389	378	642
6	6	2	"phtA"	"55Lip_N3"	0	375	308	5812
4	9	4	"Control_5"	"L4"	-50	252	289	486
1	5	5	"spr0601"	"98Mult_M4"	0	41	294	449
1	5	4	"SP_0462"	"77CellW_A16"	0	32	293	498
8	6	3	"pcpA"	"62N_term_wCS_D11"	-50	528	231	2570
2	2	8	"pblB_nt"	"48CellW_F4"	0	137	334	496
3	9	6	"Control_1"	"C16"	0	198	297	430
2	7	4	"psrP"	"71CellW_B4"	0	106	330	1047
1	2	6	"iga"	"88Mult_E8"	0	47	294	510
4	7	3	"Control_12"	"H12"	0	241	304	455
1	7	5	"iga"	"88Mult_E8"	0	43	310	496
4	9	2	"Control_9"	"L8"	-50	234	298	494
1	6	6	"spr1403"	"91Mult_E12"	0	51	304	468
1	8	2	"iga"	"88Mult_E8"	0	17	346	490
2	8	4	"pblB_nt"	"48CellW_F4"	0	107	303	751
1	3	1	"spr1403"	"91Mult_E12"	0	3	371	525
1	6	8	"iga"	"88Mult_E8"	0	69	340	512
3	5	4	"Control_1"	"C16"	0	176	347	495
1	3	3	"iga"	"88Mult_E8"	0	21	343	549
3	4	7	"Control_1"	"C16"	0	202	326	488
4	1	7	"Control_12"	"H12"	0	271	359	491
8	6	4	"LambdaSa04"	"94Mult_H15"	-50	537	75	2880
1	1	4	"spr1221"	"99Mult_A12"	0	28	359	587
8	9	1	"Buffer"	"Normaliz_P15"	0	513	469	574
4	3	1	"Control_12"	"H12"	0	219	392	516
5	6	4	"spr0747"	"37Lip_E15"	0	321	409	1148
7	8	4	"sp_2093"	"76N_term_G3"	-50	467	385	1372
7	9	1	"Buffer"	"Normaliz_O15"	0	441	524	540
6	7	4	"prsA_ppmA"	"16Lip_B3"	-50	394	372	2872
1	1	1	"ABC_N/P"	"90Mult_M8"	0	1	432	615
1	9	8	"spr1221"	"99Mult_A12"	0	72	384	549
7	8	2	"pbpA"	"9N_term_G7"	0	449	373	556
4	2	4	"Control_12"	"H12"	0	245	401	544
1	1	7	"spr1403"	"91Mult_E12"	0	55	390	592
1	2	1	"spr1221"	"99Mult_A12"	0	2	394	621
2	2	5	"psrP"	"71CellW_B4"	0	110	411	1239
8	4	4	"rrgB"	"95Mult_P11"	0	535	416	1210
1	1	3	"spr0601"	"98Mult_M4"	0	19	401	647
3	8	1	"Buffer"	"Normaliz_K16"	0	152	383	527
8	8	4	"pgdA"	"40N_term_H3"	-50	539	373	2988
4	6	6	"Control_12"	"H12"	0	267	424	575
1	4	7	"SP_0462"	"77CellW_A16"	0	58	402	624
8	8	1	"Buffer"	"Normaliz_L15"	0	512	418	602
1	2	8	"comA"	"85Mult_E4"	0	65	466	627
1	4	4	"ABC_NP"	"100Mult_M12"	0	31	438	613
8	7	7	"pgdA"	"40N_term_H3"	-50	565	437	2938
1	9	7	"spr0601"	"98Mult_M4"	0	63	603	647
2	4	4	"spr1652/pfbA"	"25CellW_N12"	0	103	430	1429
1	9	6	"SP_0462"	"77CellW_A16"	0	54	456	648
1	8	6	"ABC_NP"	"100Mult_M12"	0	53	474	707
2	8	7	"pblB_ct"	"49CellW_J4"	0	134	488	889
4	2	5	"Control_3"	"D4"	-50	254	976	642
1	5	1	"ABC_NP"	"100Mult_M12"	0	5	514	697
5	2	2	"spr0747"	"37Lip_E15"	0	299	524	1794
4	6	4	"Control+"	"Rango0.1_H16"	0	249	716	676
8	3	4	"cps4C"	"97Mult_L11"	-50	534	731	1714
5	2	7	"spr0174"	"79Lip_I11"	0	344	504	671
2	6	7	"psrP"	"71CellW_B4"	0	132	582	1265
8	2	4	"sphtra"	"8N_term_H11"	-50	533	521	3108
7	7	5	"pbpA"	"9N_term_G7"	0	475	589	1123
7	2	5	"adcA"	"23Lip_C3"	-50	470	526	1804
6	9	1	"Buffer"	"Normaliz_N15"	0	369	559	715
7	7	4	"adcA"	"23Lip_C3"	-50	466	527	1782
2	5	2	"pblB_ct"	"49CellW_J4"	0	86	568	791
5	5	8	"PppA"	"70Cyt_A7"	0	356	570	1689
7	5	3	"cbpF"	"74N_term_wCS_O7"	0	455	572	1121
8	9	6	"TMP"	"96Mult_D15"	0	558	521	1632
3	2	2	"Control_2"	"G16"	0	155	593	736
7	6	7	"adcA"	"23Lip_C3"	0	492	600	2191
5	4	1	"spr0174"	"79Lip_I11"	0	292	591	760
3	7	1	"Control_2"	"G16"	0	151	590	724
6	7	3	"ABC_SBP"	"52Lip_F11"	0	385	751	761
1	6	7	"fstH"	"84Mult_A4"	0	60	611	952
2	5	3	"lytB"	"31CellW_N8"	0	95	611	1143
6	6	6	"ABC_SBP"	"52Lip_F11"	0	411	786	979
5	6	6	"abc_sbp"	"29Lip_E11"	0	339	607	768
3	7	7	"strH"	"32Secret_G4"	0	205	611	824
8	6	2	"spr1418"	"82N_term_P3"	-50	519	589	3243
2	3	2	"psrP"	"71CellW_B4"	0	84	622	1481
7	2	8	"sp_2093"	"76N_term_G3"	0	497	628	981
3	1	5	"Control_2"	"G16"	0	181	623	800
6	1	7	"ABC_SBP"	"52Lip_F11"	0	415	752	778
5	8	3	"spr0174"	"79Lip_I11"	0	314	609	854
8	9	4	"spr1370"	"38Cyt_TMH_L3"	-50	540	1153	2085
8	2	7	"cps4C"	"97Mult_L11"	-50	560	507	2773
7	2	4	"ezrA"	"75N_term_G11"	0	461	634	914
2	2	6	"hysA"	"51CellW_F8"	0	119	802	1283
7	3	5	"sp_2093"	"76N_term_G3"	0	471	737	2098
8	5	8	"stkP"	"67Cyt_TMH_D7"	-50	572	599	3029
6	8	1	"Buffer"	"Normaliz_J15"	0	368	700	829
1	6	1	"SP_0462"	"77CellW_A16"	0	6	668	859
7	4	3	"spr0334"	"42Cyt_TMH_K7"	0	454	661	1336
2	6	4	"spr1906"	"73CellW_F16"	0	105	635	964
8	5	6	"pcpA"	"62N_term_wCS_D11"	0	554	674	2220
1	3	7	"ABC_NP"	"100Mult_M12"	0	57	661	842
7	6	6	"ezrA"	"75N_term_G11"	0	483	645	1176
7	1	7	"ezrA"	"75N_term_G11"	0	487	735	945
2	9	4	"pblB_ct"	"49CellW_J4"	0	108	689	849
5	7	3	"abc_sbp"	"29Lip_E11"	0	313	685	863
1	3	2	"fstH"	"84Mult_A4"	0	12	679	1105
2	1	8	"psrP"	"71CellW_B4"	0	136	707	878
5	6	5	"PppA"	"70Cyt_A7"	0	330	865	1399
2	4	3	"spr0328"	"26CellW_J8"	0	94	778	1459
1	9	3	"ABC_NP"	"100Mult_M12"	0	27	721	875
1	2	5	"fstH"	"84Mult_A4"	0	38	723	1084
5	4	4	"aliA"	"10Lip_M11"	0	319	703	873
3	4	2	"strH"	"32Secret_G4"	0	157	721	876
3	6	4	"Control_2"	"G16"	0	177	783	884
8	2	5	"potD"	"65N_term_D3"	-50	542	746	3147
7	5	7	"srtA"	"64N_term_wCS_G15"	-50	491	812	1748
8	7	6	"cps4C"	"97Mult_L11"	-50	556	704	2525
2	4	5	"pblB_ct"	"49CellW_J4"	0	112	763	1337
3	8	4	"strH"	"32Secret_G4"	0	179	743	896
2	4	7	"nisP"	"39CellW_B16"	0	130	749	1191
1	1	2	"SP_0462"	"77CellW_A16"	0	10	757	998
5	5	7	"spr0747"	"37Lip_E15"	0	347	708	1834
7	6	8	"pbpA"	"9N_term_G7"	0	501	864	1234
5	5	1	"aliA"	"10Lip_M11"	0	293	751	937
2	9	5	"lytB"	"31CellW_N8"	0	117	746	924
2	7	6	"nanA"	"46CellW_J12"	0	124	736	1174
3	3	5	"strH"	"32Secret_G4"	0	183	791	964
5	3	7	"aliA"	"10Lip_M11"	0	345	757	937
7	4	4	"phtD"	"44N_term_O11"	0	463	793	1056
5	9	3	"aliA"	"10Lip_M11"	0	315	775	952
7	3	8	"comB"	"54N_term_K3"	0	498	887	2173
3	2	8	"strH"	"32Secret_G4"	0	209	805	989
8	7	5	"spr1584"	"83N_term_H7"	-50	547	697	2654
8	8	6	"rrgB"	"95Mult_P11"	-50	557	753	1873
2	9	6	"nisP"	"39CellW_B16"	0	126	815	973
2	8	6	"spr1652/pfbA"	"25CellW_N12"	0	125	816	1193
1	7	4	"fstH"	"84Mult_A4"	0	34	846	993
2	7	5	"hysA"	"51CellW_F8"	0	115	839	1694
5	3	1	"abc_sbp"	"29Lip_E11"	0	291	825	992
7	3	6	"spr0334"	"42Cyt_TMH_K7"	0	480	876	1252
2	4	6	"lytB"	"31CellW_N8"	-50	121	960	1127
7	3	3	"pbpA"	"9N_term_G7"	0	453	814	1140
2	9	1	"Buffer"	"Normaliz_N16"	0	81	834	1022
7	3	2	"adcA"	"23Lip_C3"	0	444	899	1778
5	1	5	"spr0747"	"37Lip_E15"	0	325	997	1811
7	4	6	"cbpF"	"74N_term_wCS_O7"	0	481	845	1389
2	5	4	"nisP"	"39CellW_B16"	0	104	905	1254
2	2	2	"spr1906"	"73CellW_F16"	0	83	1085	1364
8	7	2	"stkP"	"67Cyt_TMH_D7"	-50	520	947	3187
8	2	6	"spr1584"	"83N_term_H7"	-50	551	833	2866
2	1	2	"nisP"	"39CellW_B16"	0	82	912	1075
6	3	7	"amiA"	"3Lip_N11"	0	417	1049	1282
2	1	1	"lytB"	"31CellW_N8"	0	73	934	1079
2	6	1	"nisP"	"39CellW_B16"	0	78	930	1098
8	3	7	"rrgB"	"95Mult_P11"	-50	561	950	1865
2	5	5	"spr0075/pfbB"	"24CellW_N4"	0	113	952	1415
8	4	5	"spr1370"	"38Cyt_TMH_L3"	-50	544	1056	1857
7	1	8	"adcA"	"23Lip_C3"	0	496	947	1330
2	2	4	"bgaA"	"43CellW_F12"	0	101	1116	1196
3	6	7	"bloodAB"	"59Secret_C4"	0	204	1028	1400
2	3	7	"spr1652/pfbA"	"25CellW_N12"	0	129	1052	1257
2	3	3	"hysA"	"51CellW_F8"	0	93	1127	1412
5	7	6	"spr0174"	"79Lip_I11"	0	340	1118	1275
7	8	5	"spr0334"	"42Cyt_TMH_K7"	-50	476	1180	1361
8	8	3	"cps4C"	"97Mult_L11"	-50	530	924	2957
2	8	8	"lytB"	"31CellW_N8"	0	143	1139	1190
5	3	4	"spr0174"	"79Lip_I11"	-50	318	1146	1183
5	2	4	"abc_sbp"	"29Lip_E11"	0	317	1018	1250
8	2	3	"stkP"	"67Cyt_TMH_D7"	-50	524	975	3126
2	3	1	"bgaA"	"43CellW_F12"	0	75	1097	1194
5	9	6	"slrA"	"17Lip_A15"	0	342	1048	1209
6	3	4	"piuA"	"18Lip_J11"	0	390	1170	1231
2	8	5	"spr0328"	"26CellW_J8"	0	116	1096	1490
5	5	4	"slrA"	"17Lip_A15"	0	320	1129	1248
6	4	4	"amiA"	"3Lip_N11"	0	391	1134	1520
2	9	3	"spr1652/pfbA"	"25CellW_N12"	0	99	1090	1256
5	5	2	"pavA"	"69Cyt_I3"	0	302	1081	1303
3	1	3	"lytB"	"63Secret_O4"	0	163	1105	1274
3	7	4	"bloodAB"	"59Secret_C4"	0	178	1096	1312
3	8	2	"spr0931"	"36Secret_G8"	0	161	1103	1229
3	5	5	"lytB"	"63Secret_O4"	0	185	1122	1277
5	2	5	"spxB"	"13Cyt_A3"	0	326	1084	2594
1	1	8	"fstH"	"84Mult_A4"	0	64	1102	1352
3	9	7	"lytB"	"63Secret_O4"	0	207	1110	1251
5	2	3	"PppA"	"70Cyt_A7"	0	308	1372	1548
2	6	6	"bgaA"	"43CellW_F12"	0	123	1143	1312
2	1	5	"spr1906"	"73CellW_F16"	0	109	1251	1300
7	8	3	"pepXP"	"72N_term_K11"	0	458	1150	1345
2	7	8	"spr0328"	"26CellW_J8"	0	142	1129	1314
5	1	2	"slrA"	"17Lip_A15"	0	298	1148	1315
2	7	1	"spr1906"	"73CellW_F16"	0	79	1094	1314
8	5	3	"pbp1b"	"47Cyt_TMH_P7"	-50	527	1203	2225
7	1	6	"pbpX"	"41N_term_C7"	0	478	1167	1551
8	9	8	"pcpA"	"62N_term_wCS_D11"	0	576	1108	2241
2	7	2	"pulA"	"19CellW_B8"	0	88	1128	2430
7	2	2	"srtA"	"64N_term_wCS_G15"	0	443	1119	2535
3	6	8	"spr0931"	"36Secret_G8"	0	213	1156	1322
3	4	8	"lytB"	"63Secret_O4"	0	211	1144	1309
2	1	7	"bgaA"	"43CellW_F12"	0	127	1149	1348
7	2	7	"pepXP"	"72N_term_K11"	0	488	1173	1582
2	8	3	"nanA"	"46CellW_J12"	0	98	1225	1411
7	8	8	"cbpF"	"74N_term_wCS_O7"	-50	503	1298	1394
8	8	7	"spr1370"	"38Cyt_TMH_L3"	-50	566	1213	2905
2	8	2	"hysA"	"51CellW_F8"	0	89	1155	1346
3	7	5	"spr0931"	"36Secret_G8"	0	187	1178	1406
5	6	1	"slrA"	"17Lip_A15"	0	294	1190	1359
2	6	8	"hysA"	"51CellW_F8"	0	141	1343	1381
5	9	4	"pavA"	"69Cyt_I3"	0	324	1203	1366
2	4	1	"nanA"	"46CellW_J12"	0	76	1226	1372
2	5	1	"spr1652/pfbA"	"25CellW_N12"	0	77	1212	1374
6	4	8	"phtA"	"55Lip_N3"	0	427	1275	6301
3	3	2	"bloodAB"	"59Secret_C4"	0	156	1212	1392
5	4	5	"pavA"	"69Cyt_I3"	0	328	1243	1406
7	7	8	"spr0334"	"42Cyt_TMH_K7"	-50	502	1288	2126
3	5	7	"Control_2"	"G16"	0	203	1215	1423
8	3	2	"potD"	"65N_term_D3"	-50	516	1272	3562
7	7	6	"pepXP"	"72N_term_K11"	0	484	1228	1613
7	5	1	"phtD"	"44N_term_O11"	0	437	1319	1492
2	3	4	"nanA"	"46CellW_J12"	0	102	1301	1483
6	4	7	"msmE"	"78Lip_B15"	0	418	1317	1879
7	9	5	"cbpF"	"74N_term_wCS_O7"	0	477	1376	1482
8	7	1	"LambdaSa04"	"94Mult_H15"	0	511	1203	1477
7	6	5	"pbpX"	"41N_term_C7"	0	474	1370	2267
5	3	8	"pavA"	"69Cyt_I3"	0	354	1307	1507
7	7	7	"sp_2093"	"76N_term_G3"	-50	493	1393	3290
7	2	3	"pbpX"	"41N_term_C7"	0	452	1293	2122
2	2	7	"nanA"	"46CellW_J12"	0	128	1314	1545
3	2	5	"bloodAB"	"59Secret_C4"	0	182	1385	1548
5	8	7	"pavA"	"69Cyt_I3"	0	350	1340	1557
7	4	1	"pepXP"	"72N_term_K11"	0	436	1392	1586
7	7	2	"pbpX"	"41N_term_C7"	0	448	1536	3334
3	1	8	"bloodAB"	"59Secret_C4"	0	208	1437	1597
5	7	2	"PppA"	"70Cyt_A7"	0	304	1432	1651
8	1	2	"TMP"	"96Mult_D15"	0	514	1396	1622
2	4	8	"spr0075/pfbB"	"24CellW_N4"	0	139	1462	1677
6	5	8	"glnH"	"28Lip_B7"	0	428	1558	1661
5	7	1	"spr0747"	"37Lip_E15"	-50	295	1458	1651
7	3	4	"pepXP"	"72N_term_K11"	0	462	1438	1718
5	2	8	"clpP"	"66Cyt_E3"	0	353	1484	1705
7	9	4	"comB"	"54N_term_K3"	0	468	1436	2534
2	3	6	"spr0328"	"26CellW_J8"	0	120	1547	1737
6	2	6	"pstS"	"80Lip_F7"	0	407	1658	1815
2	3	8	"pblB_ct"	"49CellW_J4"	0	138	1509	1727
3	2	6	"spr0931"	"36Secret_G8"	0	191	1669	1863
2	9	2	"spr0328"	"26CellW_J8"	0	90	1528	1708
5	7	5	"ply"	"11Cyt_E7"	0	331	1586	3010
5	4	6	"GADPH"	"68Cyt_M7"	0	337	1562	1721
8	4	3	"pbp2A"	"53N_term_L7"	-50	526	1396	2226
6	7	5	"pstS"	"80Lip_F7"	-50	403	1609	2037
5	1	8	"spxB"	"13Cyt_A3"	0	352	1581	1787
6	5	4	"msmE"	"78Lip_B15"	0	392	1643	2105
8	9	3	"rrgB"	"95Mult_P11"	0	531	1538	2416
7	5	6	"spr0693"	"34N_term_C11"	0	482	1475	2633
6	3	6	"aliB"	"1Lip_J7"	0	408	1614	1785
7	3	7	"phtD"	"44N_term_O11"	0	489	1653	2266
3	6	2	"lytB"	"63Secret_O4"	0	159	1645	1828
5	3	5	"clpP"	"66Cyt_E3"	0	327	1656	1838
5	4	2	"clpP"	"66Cyt_E3"	0	301	1628	1886
5	8	8	"GADPH"	"68Cyt_M7"	0	359	1650	1833
2	6	2	"spr0075/pfbB"	"24CellW_N4"	0	87	1612	2417
7	9	2	"spr0334"	"42Cyt_TMH_K7"	0	450	1679	1850
7	3	1	"ezrA"	"75N_term_G11"	0	435	1603	1880
7	9	3	"phtD"	"44N_term_O11"	0	459	1702	1873
5	1	1	"GADPH"	"68Cyt_M7"	0	289	1671	1870
8	1	4	"pcpA"	"62N_term_wCS_D11"	0	532	1686	1874
8	4	6	"pbp1b"	"47Cyt_TMH_P7"	-50	553	1672	2497
6	3	1	"ABC_SBP"	"52Lip_F11"	0	363	1905	1850
6	8	5	"aliB"	"1Lip_J7"	0	404	1701	1920
8	3	3	"spr1584"	"83N_term_H7"	-50	525	1517	2834
7	5	8	"pbpX"	"41N_term_C7"	0	500	1848	1974
8	1	5	"LambdaSa04"	"94Mult_H15"	0	541	1601	2007
5	1	6	"PppA"	"70Cyt_A7"	-50	334	1849	1936
8	3	5	"pgdA"	"40N_term_H3"	-50	543	1685	3030
6	4	3	"aliB"	"1Lip_J7"	0	382	1715	1921
8	1	7	"sphtra"	"8N_term_H11"	-50	559	1890	1938
5	7	4	"spxB"	"13Cyt_A3"	0	322	1722	3188
5	5	3	"GADPH"	"68Cyt_M7"	0	311	1839	1949
8	5	5	"spr1418"	"82N_term_P3"	-50	545	1086	2765
3	6	5	"phtE"	"45Secret_C8"	0	186	1761	2029
3	7	2	"phtE"	"45Secret_C8"	0	160	1820	1969
8	3	8	"spr1370"	"38Cyt_TMH_L3"	-50	570	1702	3316
5	9	5	"GADPH"	"68Cyt_M7"	0	333	1809	1986
5	5	6	"abc_sbp_2"	"30Lip_A11"	0	338	1879	2023
3	2	4	"galU"	"21Secret_G12"	0	173	1901	2092
7	4	7	"phpA"	"27N_term_C15"	-50	490	1698	3470
2	6	5	"pulA"	"19CellW_B8"	0	114	1844	2269
3	3	1	"galU"	"21Secret_G12"	0	147	1859	2026
3	9	1	"Buffer"	"Normaliz_O16"	0	153	1877	2038
5	7	7	"clpP"	"66Cyt_E3"	0	349	1993	2123
5	6	3	"abc_sbp_2"	"30Lip_A11"	0	312	1943	2099
3	1	7	"galU"	"21Secret_G12"	0	199	1899	2152
8	8	5	"pbp2A"	"53N_term_L7"	-50	548	1814	2786
3	2	3	"phtE"	"45Secret_C8"	0	164	1918	2221
6	7	8	"aliB"	"1Lip_J7"	0	430	1942	2196
5	8	4	"clpP"	"66Cyt_E3"	0	323	2104	2279
5	4	7	"slrA"	"17Lip_A15"	0	346	1909	2277
5	8	1	"Buffer"	"Normaliz_I15"	0	296	2046	2207
8	4	8	"spr1418"	"82N_term_P3"	-50	571	2067	3313
6	2	3	"glnH"	"28Lip_B7"	0	380	2832	2459
3	3	3	"spr0931"	"36Secret_G8"	0	165	2066	2466
7	6	4	"srtA"	"64N_term_wCS_G15"	0	465	2013	2534
8	5	2	"spr1370"	"38Cyt_TMH_L3"	-50	518	1786	3404
6	3	2	"prsA_ppmA"	"16Lip_B3"	-50	372	2072	2866
8	2	8	"pgdA"	"40N_term_H3"	-50	569	2107	3184
8	4	2	"pgdA"	"40N_term_H3"	-50	517	2061	3454
6	8	2	"pstS"	"80Lip_F7"	0	377	2045	2298
3	7	3	"galU"	"21Secret_G12"	0	169	2049	2241
3	5	8	"phtE"	"45Secret_C8"	0	212	2031	2244
6	9	3	"amiA"	"3Lip_N11"	0	387	2870	2249
8	8	2	"spr1584"	"83N_term_H7"	-50	521	1920	3111
7	6	3	"spr0693"	"34N_term_C11"	0	456	2011	2768
7	4	8	"pspA"	"4N_term_O3"	0	499	2061	3759
6	5	7	"MalX"	"22Lip_F15"	-50	419	1573	3980
8	6	8	"spr1584"	"83N_term_H7"	-50	573	2151	2951
5	1	4	"abc_sbp_2"	"30Lip_A11"	0	316	2303	2352
7	1	4	"spr0693"	"34N_term_C11"	0	460	2232	2444
3	1	6	"phtE"	"45Secret_C8"	0	190	2228	2399
8	8	8	"pbp1b"	"47Cyt_TMH_P7"	-50	575	2014	3274
8	9	2	"pbp2A"	"53N_term_L7"	0	522	2230	2972
3	6	6	"galU"	"21Secret_G12"	0	195	2405	2416
5	2	1	"abc_sbp_2"	"30Lip_A11"	0	290	2226	2429
6	8	4	"lmb"	"33Lip_F3"	0	395	2227	3009
3	9	2	"lytC"	"56Secret_K8"	0	162	2247	2421
6	4	2	"lmb"	"33Lip_F3"	0	373	2508	2477
5	9	8	"abc_sbp_2"	"30Lip_A11"	0	360	2315	2499
5	3	2	"spxB"	"13Cyt_A3"	0	300	2245	2737
7	6	2	"pspA"	"4N_term_O3"	0	447	2240	5295
6	6	8	"pstS"	"80Lip_F7"	0	429	2486	2590
3	8	5	"lytC"	"56Secret_K8"	0	188	2357	2516
3	3	6	"lytC"	"56Secret_K8"	0	192	2425	2601
8	1	1	"pbp1b"	"47Cyt_TMH_P7"	0	505	2380	2559
6	3	3	"pstS"	"80Lip_F7"	0	381	2317	2588
8	1	6	"stkP"	"67Cyt_TMH_D7"	-50	550	2500	2724
5	1	7	"abc_sbp"	"29Lip_E11"	0	343	2313	2620
5	8	6	"aliA"	"10Lip_M11"	0	341	2344	2661
7	8	6	"phtD"	"44N_term_O11"	0	485	2351	2665
8	4	1	"cps4C"	"97Mult_L11"	0	508	2300	2661
6	5	3	"psaA"	"6Lip_N7"	0	383	2525	2635
3	7	8	"lytC"	"56Secret_K8"	0	214	2464	2662
6	2	8	"lmb"	"33Lip_F3"	0	425	2824	2696
8	9	5	"pbp1b"	"47Cyt_TMH_P7"	-50	549	2585	3721
6	1	8	"prsA_ppmA"	"16Lip_B3"	0	424	2592	2825
5	6	7	"spxB"	"13Cyt_A3"	0	348	2555	3009
8	3	1	"sphtra"	"8N_term_H11"	0	507	2526	2827
7	1	5	"srtA"	"64N_term_wCS_G15"	0	469	2423	3459
7	8	7	"comB"	"54N_term_K3"	-50	494	2499	4237
3	5	3	"nanB"	"58Secret_O8"	0	167	2577	2800
7	4	5	"comB"	"54N_term_K3"	-50	472	2590	3408
3	4	3	"lytC"	"56Secret_K8"	0	166	2763	2897
8	6	1	"TMP"	"96Mult_D15"	0	510	2707	2861
6	4	6	"psaA"	"6Lip_N7"	0	409	2738	2860
8	9	7	"spr1418"	"82N_term_P3"	-50	567	2725	4175
8	5	1	"rrgB"	"95Mult_P11"	0	509	2684	2940
6	6	4	"MalX"	"22Lip_F15"	0	393	2740	3198
3	4	6	"nanB"	"58Secret_O8"	0	193	2811	2958
6	9	2	"aliB"	"1Lip_J7"	0	378	2699	2955
3	9	5	"nanB"	"58Secret_O8"	0	189	2792	2929
7	1	3	"pspA"	"4N_term_O3"	0	451	2703	3226
5	3	3	"ply"	"11Cyt_E7"	0	309	2748	2994
8	7	8	"pbp2A"	"53N_term_L7"	0	574	2786	3206
3	8	8	"nanB"	"58Secret_O8"	0	215	2864	3025
5	6	8	"ply"	"11Cyt_E7"	0	357	2845	3079
2	1	6	"pulA"	"19CellW_B8"	0	118	2883	3077
5	2	6	"ply"	"11Cyt_E7"	-50	335	2823	3082
5	4	8	"eno"	"14Cyt_M3"	0	355	2902	3688
2	5	8	"pulA"	"19CellW_B8"	0	140	2813	3104
6	6	5	"glnH"	"28Lip_B7"	-50	402	2952	3123
6	9	5	"psaA"	"6Lip_N7"	0	405	3020	3156
6	8	8	"psaA"	"6Lip_N7"	0	431	3036	3174
7	5	5	"pspA"	"4N_term_O3"	0	473	2971	5061
2	7	3	"bgaA"	"43CellW_F12"	0	97	3225	3707
3	1	1	"nanB"	"58Secret_O8"	0	145	3125	3281
6	6	1	"msmE"	"78Lip_B15"	-50	366	3065	5358
6	2	2	"MalX"	"22Lip_F15"	0	371	3356	3438
3	9	4	"lysM"	"50Secret_K4"	0	180	3201	3400
3	4	5	"lysM"	"50Secret_K4"	0	184	3343	3486
8	1	3	"spr1418"	"82N_term_P3"	0	523	3199	3512
6	1	1	"psaA"	"6Lip_N7"	0	361	3175	3516
3	5	2	"lysM"	"50Secret_K4"	0	158	3357	3520
3	8	7	"lysM"	"50Secret_K4"	0	206	3373	3539
8	2	1	"pcpA"	"62N_term_wCS_D11"	0	506	3298	3577
5	5	5	"eno"	"14Cyt_M3"	0	329	3397	3634
6	5	5	"phtA"	"55Lip_N3"	-50	401	2959	6516
7	9	8	"spr0693"	"34N_term_C11"	0	504	4171	3771
8	1	8	"potD"	"65N_term_D3"	0	568	3606	3784
7	7	1	"srtA"	"64N_term_wCS_G15"	0	439	3432	3827
3	3	8	"lysM"	"50Secret_K4"	0	210	3665	3834
5	9	1	"Buffer"	"Normaliz_M15"	0	297	3943	3846
3	3	4	"cbpA"	"5Secret_K12"	0	174	3512	3939
7	9	6	"phpA"	"27N_term_C15"	0	486	3720	3918
7	5	4	"phpA"	"27N_term_C15"	0	464	3679	3988
6	7	1	"MalX"	"22Lip_F15"	0	367	3530	3964
6	1	6	"glnH"	"28Lip_B7"	-50	406	3573	3954
7	2	1	"spr0693"	"34N_term_C11"	0	434	3996	4057
2	2	3	"pulA"	"19CellW_B8"	0	92	3757	4815
3	2	1	"spr1875"	"7Secret_C12"	0	146	3856	4134
5	1	3	"eno"	"14Cyt_M3"	0	307	4018	4239
3	6	3	"spr1875"	"7Secret_C12"	0	168	4144	4333
5	6	2	"eno"	"14Cyt_M3"	0	303	4122	4351
6	6	3	"ABC_SBP"	"57Lip_B11"	0	384	4316	4423
5	9	7	"eno"	"14Cyt_M3"	0	351	4268	4439
6	5	6	"ABC_SBP"	"57Lip_B11"	0	410	4259	4599
6	3	5	"lmb"	"33Lip_F3"	-50	399	4565	4549
3	5	6	"spr1875"	"7Secret_C12"	0	194	4343	4477
6	9	6	"msmE"	"78Lip_B15"	0	414	5314	4492
7	6	1	"phpA"	"27N_term_C15"	0	438	4111	4543
3	1	4	"spr1875"	"7Secret_C12"	0	172	4343	4589
5	8	5	"lytA"	"12Cyt_I7"	0	332	4701	4799
6	9	8	"ABC_SBP"	"57Lip_B11"	0	432	5026	4744
6	7	2	"glnH"	"28Lip_B7"	0	376	4233	4951
3	2	7	"cbpA"	"5Secret_K12"	0	200	4690	5051
7	1	1	"cbpF"	"74N_term_wCS_O7"	0	433	4488	4976
3	9	8	"spr1875"	"7Secret_C12"	0	216	4655	4953
3	4	1	"cbpA"	"5Secret_K12"	0	148	4533	4993
3	8	3	"cbpA"	"5Secret_K12"	0	170	4705	5009
5	8	2	"ply"	"11Cyt_E7"	0	305	4855	5105
7	1	2	"phpA"	"27N_term_C15"	0	442	4803	5176
6	7	7	"lmb"	"33Lip_F3"	0	421	5029	6321
6	8	6	"amiA"	"3Lip_N11"	0	413	4972	5267
3	7	6	"cbpA"	"5Secret_K12"	0	196	5018	5286
7	9	7	"pspA"	"4N_term_O3"	0	495	5323	5308
6	5	1	"amiA"	"3Lip_N11"	0	365	4961	5286
6	1	2	"msmE"	"78Lip_B15"	0	370	5305	5576
6	9	7	"phtA"	"55Lip_N3"	0	423	5575	5620
2	1	3	"spr0075/pfbB"	"24CellW_N4"	0	91	5453	5654
6	1	3	"phtA"	"55Lip_N3"	0	379	5684	5755
6	1	5	"MalX"	"22Lip_F15"	-50	397	4547	5791
6	1	4	"ABC_SBP"	"57Lip_B11"	0	388	4346	5855
6	2	1	"ABC_SBP"	"57Lip_B11"	0	362	5786	6029
6	4	5	"piaA"	"15Lip_J3"	-50	400	5249	6773
6	8	7	"piaA"	"15Lip_J3"	0	422	5967	6259
2	9	7	"spr0075/pfbB"	"24CellW_N4"	0	135	6158	6462
6	5	2	"piaA"	"15Lip_J3"	0	374	5788	6629
6	9	4	"piaA"	"15Lip_J3"	0	396	6624	6823
6	3	8	"piaA"	"15Lip_J3"	0	426	6756	7504
6	7	6	"piuA"	"18Lip_J11"	0	412	7865	8702
2	6	3	"prtA"	"20CellW_B12"	0	96	7856	8431
2	1	4	"prtA"	"20CellW_B12"	0	100	7599	8294
4	4	8	"Control_6"	"P4"	-50	283	6832	8463
5	9	2	"lytA"	"12Cyt_I7"	0	306	8343	8710
2	9	8	"prtA"	"20CellW_B12"	0	144	8545	8813
5	4	3	"lytA"	"12Cyt_I7"	0	310	8765	8873
5	3	6	"lytA"	"12Cyt_I7"	0	336	8854	8961
5	7	8	"lytA"	"12Cyt_I7"	0	358	9124	9226
6	2	7	"piuA"	"18Lip_J11"	0	416	9301	9297
6	8	3	"piuA"	"18Lip_J11"	0	386	9838	9838
6	4	1	"piuA"	"18Lip_J11"	0	364	9986	9810
2	2	1	"prtA"	"20CellW_B12"	0	74	10079	10336
4	6	1	"Control+"	"Rango0.2_D16"	0	222	11086	10934
2	5	6	"prtA"	"20CellW_B12"	0	122	10922	11206
4	9	6	"Control+"	"Rango0.2_D16"	0	270	11468	11506
4	4	7	"Control+"	"Rango0.2_D16"	0	274	11758	11539
4	5	4	"Control+"	"Rango0.2_D16"	0	248	11810	11800
4	1	2	"Control+"	"Rango0.2_D16"	0	226	13282	12952
4	1	5	"Control+"	"Rango0.1_H16"	0	253	12038	13268
3	4	4	"gsp_781"	"2Secret_O12"	0	175	15733	16183
3	9	3	"gsp_781"	"2Secret_O12"	0	171	15406	16553
3	8	6	"gsp_781"	"2Secret_O12"	0	197	16180	16956
3	5	1	"gsp_781"	"2Secret_O12"	0	149	16119	17290
3	3	7	"gsp_781"	"2Secret_O12"	0	201	17635	18630
