# Supplementary material for: Data in support of proteomic analysis of pneumococcal pediatric clinical isolates to construct a protein array
Source: Data Brief. 2016 Feb 5;6:917–22. doi: 10.1016/j.dib.2016.01.057 (PMC4758182; doi:10.1016/j.dib.2016.01.057)
Supplement: Supplementary file 4 — Supplementary material [file mmc4.zip › Protein array raw data/IgG/P2_S1_IgG-Cy-3.txt]

ATF	1.0
31	9    
"Type=GenePix Export 3"
"DateTime=2013/12/05 13:10:09"
"Settings=C:\Documents and Settings\Usuario\Escritorio\Datos Usuarios\Alfonso\Escaneado_5-12-13\S1_IgG-Cy-3.gps"
"GalFile=C:\Documents and Settings\Usuario\Escritorio\Datos Usuarios\Alfonso\Gals\Gal_Alfonso.2.gal"
"PixelSize=5"
"Wavelengths=n/a	532"
"ImageFiles=n/a	C:\Documents and Settings\Usuario\Escritorio\Datos Usuarios\Alfonso\Escaneado_5-12-13\S1_IgG-Cy-3.tif 1"
"NormalizationMethod=None"
"NormalizationFactors=n/a	1"
"JpegImage="
"StdDev=Type 1"
"RatioFormulations=W1/W2 (/532)"
"Barcode="
"BackgroundSubtraction=LocalFeature"
"ImageOrigin=0, 0"
"JpegOrigin=3340, 1890"
"Creator=GenePix Pro 4.1.1.4"
"Scanner=GenePix 4000B [92870]"
"FocusPosition=0"
"Temperature=25.17"
"LinesAveraged=1"
"Comment="
"PMTGain=n/a	400"
"ScanPower=n/a	100"
"LaserPower=n/a	3.36"
"LaserOnTime=n/a	41652"
"Filters=n/a	"
"ScanRegion=608,304,3848,1715"
"Supplier=BioRobotics"
"ArrayerSoftwareName=TAS Application Suite (MicroGrid II)"
"ArrayerSoftwareVersion=2.2.2.5"
"Block"	"Column"	"Row"	"Name"	"ID"	"F532 Median"	"Flags"	"Index"	"F532 Median - B532"
1	1	1	"ABC_N/P"	"90Mult_M8"	648	0	1	552
1	2	1	"spr1221"	"99Mult_A12"	1277	0	2	1144
1	3	1	"spr1403"	"91Mult_E12"	1261	0	3	1103
1	4	1	"spr1496"	"92Mult_I12"	1080	0	4	897
1	5	1	"ABC_NP"	"100Mult_M12"	1568	0	5	1350
1	6	1	"SP_0462"	"77CellW_A16"	2294	0	6	2069
1	7	1	"SP_0464"	"81CellW_E16"	1324	0	7	1114
1	8	1	"Buffer"	"Normaliz_I16"	176	-50	8	-5
1	9	1	"Buffer"	"Normaliz_M16"	153	-50	9	-7
1	1	2	"SP_0462"	"77CellW_A16"	1585	0	10	1449
1	2	2	"SP_0464"	"81CellW_E16"	992	0	11	805
1	3	2	"fstH"	"84Mult_A4"	3012	0	12	2800
1	4	2	"comA"	"85Mult_E4"	1532	0	13	1301
1	5	2	"zmpB"	"86Mult_I4"	1156	0	14	917
1	6	2	"spr0601"	"98Mult_M4"	1718	0	15	1501
1	7	2	"celB"	"87Mult_A8"	1078	0	16	885
1	8	2	"iga"	"88Mult_E8"	1798	0	17	1620
1	9	2	"glnP"	"89Mult_I8"	756	0	18	590
1	1	3	"spr0601"	"98Mult_M4"	1663	0	19	1506
1	2	3	"celB"	"87Mult_A8"	1101	0	20	890
1	3	3	"iga"	"88Mult_E8"	1822	0	21	1593
1	4	3	"glnP"	"89Mult_I8"	668	0	22	445
1	5	3	"ABC_N/P"	"90Mult_M8"	1120	0	23	906
1	6	3	"spr1221"	"99Mult_A12"	1426	0	24	1225
1	7	3	"spr1403"	"91Mult_E12"	1031	0	25	846
1	8	3	"spr1496"	"92Mult_I12"	649	0	26	465
1	9	3	"ABC_NP"	"100Mult_M12"	1310	0	27	1130
1	1	4	"spr1221"	"99Mult_A12"	1750	0	28	1569
1	2	4	"spr1403"	"91Mult_E12"	1595	0	29	1372
1	3	4	"spr1496"	"92Mult_I12"	1140	0	30	910
1	4	4	"ABC_NP"	"100Mult_M12"	1043	0	31	816
1	5	4	"SP_0462"	"77CellW_A16"	1300	0	32	1102
1	6	4	"SP_0464"	"81CellW_E16"	861	0	33	665
1	7	4	"fstH"	"84Mult_A4"	2549	0	34	2364
1	8	4	"comA"	"85Mult_E4"	1187	0	35	998
1	9	4	"zmpB"	"86Mult_I4"	1036	0	36	853
1	1	5	"SP_0464"	"81CellW_E16"	1191	0	37	984
1	2	5	"fstH"	"84Mult_A4"	3153	0	38	2932
1	3	5	"comA"	"85Mult_E4"	1090	0	39	882
1	4	5	"zmpB"	"86Mult_I4"	867	0	40	653
1	5	5	"spr0601"	"98Mult_M4"	1414	0	41	1216
1	6	5	"celB"	"87Mult_A8"	804	0	42	614
1	7	5	"iga"	"88Mult_E8"	1453	0	43	1267
1	8	5	"glnP"	"89Mult_I8"	564	0	44	384
1	9	5	"ABC_N/P"	"90Mult_M8"	1133	0	45	962
1	1	6	"celB"	"87Mult_A8"	1242	0	46	1038
1	2	6	"iga"	"88Mult_E8"	2035	0	47	1816
1	3	6	"glnP"	"89Mult_I8"	504	0	48	313
1	4	6	"ABC_N/P"	"90Mult_M8"	897	0	49	709
1	5	6	"spr1221"	"99Mult_A12"	1232	0	50	1037
1	6	6	"spr1403"	"91Mult_E12"	1206	0	51	1016
1	7	6	"spr1496"	"92Mult_I12"	736	0	52	539
1	8	6	"ABC_NP"	"100Mult_M12"	1186	0	53	991
1	9	6	"SP_0462"	"77CellW_A16"	1627	0	54	1450
1	1	7	"spr1403"	"91Mult_E12"	1845	0	55	1624
1	2	7	"spr1496"	"92Mult_I12"	734	0	56	484
1	3	7	"ABC_NP"	"100Mult_M12"	1190	0	57	985
1	4	7	"SP_0462"	"77CellW_A16"	1324	0	58	1130
1	5	7	"SP_0464"	"81CellW_E16"	878	0	59	687
1	6	7	"fstH"	"84Mult_A4"	2299	0	60	2112
1	7	7	"comA"	"85Mult_E4"	1324	0	61	1125
1	8	7	"zmpB"	"86Mult_I4"	986	0	62	784
1	9	7	"spr0601"	"98Mult_M4"	1889	0	63	1706
1	1	8	"fstH"	"84Mult_A4"	4152	0	64	3920
1	2	8	"comA"	"85Mult_E4"	1480	0	65	1239
1	3	8	"zmpB"	"86Mult_I4"	1129	0	66	924
1	4	8	"spr0601"	"98Mult_M4"	1668	0	67	1478
1	5	8	"celB"	"87Mult_A8"	993	0	68	812
1	6	8	"iga"	"88Mult_E8"	1832	0	69	1654
1	7	8	"glnP"	"89Mult_I8"	647	0	70	462
1	8	8	"ABC_N/P"	"90Mult_M8"	1297	0	71	1112
1	9	8	"spr1221"	"99Mult_A12"	1823	0	72	1646
2	1	1	"lytB"	"31CellW_N8"	4201	0	73	3942
2	2	1	"prtA"	"20CellW_B12"	27230	0	74	26950
2	3	1	"bgaA"	"43CellW_F12"	4668	0	75	4367
2	4	1	"nanA"	"46CellW_J12"	3650	0	76	3357
2	5	1	"spr1652/pfbA"	"25CellW_N12"	3003	0	77	2723
2	6	1	"nisP"	"39CellW_B16"	2917	0	78	2646
2	7	1	"spr1906"	"73CellW_F16"	1691	0	79	1466
2	8	1	"Buffer"	"Normaliz_J16"	175	-50	80	-1
2	9	1	"Buffer"	"Normaliz_N16"	137	-50	81	0
2	1	2	"nisP"	"39CellW_B16"	3961	0	82	3715
2	2	2	"spr1906"	"73CellW_F16"	2351	0	83	2090
2	3	2	"psrP"	"71CellW_B4"	2184	0	84	1870
2	4	2	"pblB_nt"	"48CellW_F4"	1798	0	85	1477
2	5	2	"pblB_ct"	"49CellW_J4"	4124	0	86	3832
2	6	2	"spr0075/pfbB"	"24CellW_N4"	5088	0	87	4806
2	7	2	"pulA"	"19CellW_B8"	4137	0	88	3896
2	8	2	"hysA"	"51CellW_F8"	3121	0	89	2936
2	9	2	"spr0328"	"26CellW_J8"	1520	0	90	1387
2	1	3	"spr0075/pfbB"	"24CellW_N4"	6644	0	91	6401
2	2	3	"pulA"	"19CellW_B8"	6852	0	92	6590
2	3	3	"hysA"	"51CellW_F8"	6338	0	93	6029
2	4	3	"spr0328"	"26CellW_J8"	4841	0	94	4508
2	5	3	"lytB"	"31CellW_N8"	2853	0	95	2529
2	6	3	"prtA"	"20CellW_B12"	20411	0	96	20090
2	7	3	"bgaA"	"43CellW_F12"	3203	0	97	2933
2	8	3	"nanA"	"46CellW_J12"	2020	0	98	1825
2	9	3	"spr1652/pfbA"	"25CellW_N12"	1206	0	99	1075
2	1	4	"prtA"	"20CellW_B12"	26644	0	100	26404
2	2	4	"bgaA"	"43CellW_F12"	3963	0	101	3708
2	3	4	"nanA"	"46CellW_J12"	3795	0	102	3502
2	4	4	"spr1652/pfbA"	"25CellW_N12"	3245	0	103	2914
2	5	4	"nisP"	"39CellW_B16"	3370	0	104	3020
2	6	4	"spr1906"	"73CellW_F16"	2079	0	105	1725
2	7	4	"psrP"	"71CellW_B4"	1993	0	106	1669
2	8	4	"pblB_nt"	"48CellW_F4"	1381	0	107	1154
2	9	4	"pblB_ct"	"49CellW_J4"	1943	0	108	1803
2	1	5	"spr1906"	"73CellW_F16"	2031	0	109	1791
2	2	5	"psrP"	"71CellW_B4"	3843	0	110	3578
2	3	5	"pblB_nt"	"48CellW_F4"	1794	0	111	1487
2	4	5	"pblB_ct"	"49CellW_J4"	4505	0	112	4158
2	5	5	"spr0075/pfbB"	"24CellW_N4"	10825	0	113	10462
2	6	5	"pulA"	"19CellW_B8"	6241	0	114	5882
2	7	5	"hysA"	"51CellW_F8"	5302	0	115	4970
2	8	5	"spr0328"	"26CellW_J8"	3352	0	116	3096
2	9	5	"lytB"	"31CellW_N8"	1661	0	117	1494
2	1	6	"pulA"	"19CellW_B8"	6225	0	118	5979
2	2	6	"hysA"	"51CellW_F8"	4860	0	119	4601
2	3	6	"spr0328"	"26CellW_J8"	4299	0	120	3978
2	4	6	"lytB"	"31CellW_N8"	2839	0	121	2457
2	5	6	"prtA"	"20CellW_B12"	19229	0	122	18843
2	6	6	"bgaA"	"43CellW_F12"	4198	0	123	3821
2	7	6	"nanA"	"46CellW_J12"	3476	0	124	3139
2	8	6	"spr1652/pfbA"	"25CellW_N12"	2832	0	125	2561
2	9	6	"nisP"	"39CellW_B16"	2134	0	126	1941
2	1	7	"bgaA"	"43CellW_F12"	4057	0	127	3796
2	2	7	"nanA"	"46CellW_J12"	3070	0	128	2826
2	3	7	"spr1652/pfbA"	"25CellW_N12"	2941	0	129	2630
2	4	7	"nisP"	"39CellW_B16"	3296	0	130	2860
2	5	7	"spr1906"	"73CellW_F16"	2028	0	131	1603
2	6	7	"psrP"	"71CellW_B4"	4130	0	132	3690
2	7	7	"pblB_nt"	"48CellW_F4"	2474	0	133	2099
2	8	7	"pblB_ct"	"49CellW_J4"	4395	0	134	4084
2	9	7	"spr0075/pfbB"	"24CellW_N4"	7096	0	135	6867
2	1	8	"psrP"	"71CellW_B4"	2115	0	136	1812
2	2	8	"pblB_nt"	"48CellW_F4"	1794	0	137	1519
2	3	8	"pblB_ct"	"49CellW_J4"	4470	0	138	4080
2	4	8	"spr0075/pfbB"	"24CellW_N4"	5240	0	139	4607
2	5	8	"pulA"	"19CellW_B8"	6154	0	140	5665
2	6	8	"hysA"	"51CellW_F8"	4774	0	141	4355
2	7	8	"spr0328"	"26CellW_J8"	4569	0	142	4236
2	8	8	"lytB"	"31CellW_N8"	3514	0	143	3167
2	9	8	"prtA"	"20CellW_B12"	16610	0	144	16301
3	1	1	"nanB"	"58Secret_O8"	1498	0	145	1394
3	2	1	"spr1875"	"7Secret_C12"	4940	0	146	4765
3	3	1	"galU"	"21Secret_G12"	2850	0	147	2585
3	4	1	"cbpA"	"5Secret_K12"	19388	0	148	19066
3	5	1	"gsp_781"	"2Secret_O12"	10946	0	149	10663
3	6	1	"Control_1"	"C16"	761	0	150	450
3	7	1	"Control_2"	"G16"	346	-50	151	1
3	8	1	"Buffer"	"Normaliz_K16"	383	-50	152	-5
3	9	1	"Buffer"	"Normaliz_O16"	463	-50	153	20
3	1	2	"Control_1"	"C16"	139	-50	154	27
3	2	2	"Control_2"	"G16"	188	-50	155	6
3	3	2	"bloodAB"	"59Secret_C4"	2185	0	156	1947
3	4	2	"strH"	"32Secret_G4"	1742	0	157	1476
3	5	2	"lysM"	"50Secret_K4"	3492	0	158	3184
3	6	2	"lytB"	"63Secret_O4"	2884	0	159	2511
3	7	2	"phtE"	"45Secret_C8"	3494	0	160	3077
3	8	2	"spr0931"	"36Secret_G8"	3784	0	161	3401
3	9	2	"lytC"	"56Secret_K8"	10998	0	162	10626
3	1	3	"lytB"	"63Secret_O4"	1394	0	163	1260
3	2	3	"phtE"	"45Secret_C8"	1934	0	164	1715
3	3	3	"spr0931"	"36Secret_G8"	2360	0	165	2124
3	4	3	"lytC"	"56Secret_K8"	7956	0	166	7688
3	5	3	"nanB"	"58Secret_O8"	6286	0	167	5965
3	6	3	"spr1875"	"7Secret_C12"	15205	0	168	14810
3	7	3	"galU"	"21Secret_G12"	7059	0	169	6541
3	8	3	"cbpA"	"5Secret_K12"	40683	0	170	40295
3	9	3	"gsp_781"	"2Secret_O12"	18473	0	171	18095
3	1	4	"spr1875"	"7Secret_C12"	7972	0	172	7801
3	2	4	"galU"	"21Secret_G12"	4590	0	173	4291
3	3	4	"cbpA"	"5Secret_K12"	27035	0	174	26739
3	4	4	"gsp_781"	"2Secret_O12"	14520	0	175	14193
3	5	4	"Control_1"	"C16"	917	0	176	545
3	6	4	"Control_2"	"G16"	406	-50	177	22
3	7	4	"bloodAB"	"59Secret_C4"	4326	0	178	3922
3	8	4	"strH"	"32Secret_G4"	2636	0	179	2273
3	9	4	"lysM"	"50Secret_K4"	5111	0	180	4786
3	1	5	"Control_2"	"G16"	222	-50	181	42
3	2	5	"bloodAB"	"59Secret_C4"	3221	0	182	2924
3	3	5	"strH"	"32Secret_G4"	2437	0	183	2109
3	4	5	"lysM"	"50Secret_K4"	4780	0	184	4445
3	5	5	"lytB"	"63Secret_O4"	3927	0	185	3568
3	6	5	"phtE"	"45Secret_C8"	3960	0	186	3592
3	7	5	"spr0931"	"36Secret_G8"	3748	0	187	3357
3	8	5	"lytC"	"56Secret_K8"	10010	0	188	9675
3	9	5	"nanB"	"58Secret_O8"	7577	0	189	7270
3	1	6	"phtE"	"45Secret_C8"	2861	0	190	2620
3	2	6	"spr0931"	"36Secret_G8"	3553	0	191	3227
3	3	6	"lytC"	"56Secret_K8"	10709	0	192	10383
3	4	6	"nanB"	"58Secret_O8"	7566	0	193	7250
3	5	6	"spr1875"	"7Secret_C12"	17228	0	194	16914
3	6	6	"galU"	"21Secret_G12"	6459	0	195	6126
3	7	6	"cbpA"	"5Secret_K12"	45090	0	196	44699
3	8	6	"gsp_781"	"2Secret_O12"	17020	0	197	16699
3	9	6	"Control_1"	"C16"	721	0	198	405
3	1	7	"galU"	"21Secret_G12"	6008	0	199	5710
3	2	7	"cbpA"	"5Secret_K12"	40070	0	200	39652
3	3	7	"gsp_781"	"2Secret_O12"	18362	0	201	18028
3	4	7	"Control_1"	"C16"	833	0	202	522
3	5	7	"Control_2"	"G16"	316	-50	203	26
3	6	7	"bloodAB"	"59Secret_C4"	3729	0	204	3417
3	7	7	"strH"	"32Secret_G4"	2342	0	205	2006
3	8	7	"lysM"	"50Secret_K4"	4517	0	206	4228
3	9	7	"lytB"	"63Secret_O4"	3688	0	207	3364
3	1	8	"bloodAB"	"59Secret_C4"	4818	0	208	4459
3	2	8	"strH"	"32Secret_G4"	3481	0	209	3073
3	3	8	"lysM"	"50Secret_K4"	5623	0	210	5268
3	4	8	"lytB"	"63Secret_O4"	3737	0	211	3426
3	5	8	"phtE"	"45Secret_C8"	3680	0	212	3390
3	6	8	"spr0931"	"36Secret_G8"	3698	0	213	3375
3	7	8	"lytC"	"56Secret_K8"	10178	0	214	9789
3	8	8	"nanB"	"58Secret_O8"	7776	0	215	7452
3	9	8	"spr1875"	"7Secret_C12"	18564	0	216	18206
4	1	1	"Control_10"	"P8"	376	-50	217	31
4	2	1	"Control_11"	"D12"	316	-50	218	4
4	3	1	"Control_12"	"H12"	796	0	219	526
4	4	1	"Buffer"	"Normaliz_L12"	230	-50	220	-9
4	5	1	"Buffer"	"Normaliz_P12"	161	-50	221	-8
4	6	1	"Control+"	"Rango0.2_D16"	4877	0	222	4776
4	7	1	"Control+"	"Rango0.1_H16"	2561	0	223	2488
4	8	1	"Buffer"	"Normaliz_L16"	58	-50	224	-4
4	9	1	"Buffer"	"Normaliz_P16"	54	-50	225	0
4	1	2	"Control+"	"Rango0.2_D16"	16965	0	226	16571
4	2	2	"Control+"	"Rango0.1_H16"	2917	-50	227	2576
4	3	2	"Control_3"	"D4"	272	-50	228	-5
4	4	2	"Control_4"	"H4"	248	-50	229	10
4	5	2	"Control_5"	"L4"	208	-50	230	21
4	6	2	"Control_6"	"P4"	133	-50	231	2
4	7	2	"Control_7"	"D8"	87	-50	232	-3
4	8	2	"Control_8"	"H8"	63	-50	233	-1
4	9	2	"Control_9"	"L8"	79	-50	234	24
4	1	3	"Control_6"	"P4"	354	-50	235	-15
4	2	3	"Control_7"	"D8"	551	0	236	201
4	3	3	"Control_8"	"H8"	311	-50	237	5
4	4	3	"Control_9"	"L8"	265	-50	238	10
4	5	3	"Control_10"	"P8"	215	-50	239	16
4	6	3	"Control_11"	"D12"	168	-50	240	29
4	7	3	"Control_12"	"H12"	257	0	241	160
4	8	3	"Buffer"	"Normaliz_L12"	70	-50	242	-2
4	9	3	"Buffer"	"Normaliz_P12"	57	-50	243	0
4	1	4	"Control_11"	"D12"	389	-50	244	28
4	2	4	"Control_12"	"H12"	1224	0	245	880
4	3	4	"Buffer"	"Normaliz_L12"	333	-50	246	29
4	4	4	"Buffer"	"Normaliz_P12"	238	-50	247	-6
4	5	4	"Control+"	"Rango0.2_D16"	11667	0	248	11462
4	6	4	"Control+"	"Rango0.1_H16"	8542	0	249	8376
4	7	4	"Control_3"	"D4"	119	-50	250	8
4	8	4	"Control_4"	"H4"	83	-50	251	2
4	9	4	"Control_5"	"L4"	67	-50	252	3
4	1	5	"Control+"	"Rango0.1_H16"	1165	-50	253	778
4	2	5	"Control_3"	"D4"	339	-50	254	-1
4	3	5	"Control_4"	"H4"	317	-50	255	6
4	4	5	"Control_5"	"L4"	289	-50	256	28
4	5	5	"Control_6"	"P4"	239	-50	257	20
4	6	5	"Control_7"	"D8"	219	-50	258	22
4	7	5	"Control_8"	"H8"	134	-50	259	-2
4	8	5	"Control_9"	"L8"	107	-50	260	8
4	9	5	"Control_10"	"P8"	88	-50	261	15
4	1	6	"Control_7"	"D8"	16227	-50	262	15851
4	2	6	"Control_8"	"H8"	350	-50	263	-10
4	3	6	"Control_9"	"L8"	375	-50	264	35
4	4	6	"Control_10"	"P8"	306	-50	265	-5
4	5	6	"Control_11"	"D12"	259	-50	266	9
4	6	6	"Control_12"	"H12"	639	0	267	427
4	7	6	"Buffer"	"Normaliz_L12"	168	-50	268	1
4	8	6	"Buffer"	"Normaliz_P12"	121	-50	269	0
4	9	6	"Control+"	"Rango0.2_D16"	5764	0	270	5679
4	1	7	"Control_12"	"H12"	1263	0	271	871
4	2	7	"Buffer"	"Normaliz_L12"	380	-50	272	9
4	3	7	"Buffer"	"Normaliz_P12"	331	-50	273	6
4	4	7	"Control+"	"Rango0.2_D16"	16517	0	274	16195
4	5	7	"Control+"	"Rango0.1_H16"	1313	-50	275	1027
4	6	7	"Control_3"	"D4"	241	-50	276	17
4	7	7	"Control_4"	"H4"	188	-50	277	-1
4	8	7	"Control_5"	"L4"	163	-50	278	6
4	9	7	"Control_6"	"P4"	118	-50	279	22
4	1	8	"Control_3"	"D4"	1210	0	280	848
4	2	8	"Control_4"	"H4"	351	-50	281	2
4	3	8	"Control_5"	"L4"	326	-50	282	4
4	4	8	"Control_6"	"P4"	325	-50	283	2
4	5	8	"Control_7"	"D8"	345	-50	284	41
4	6	8	"Control_8"	"H8"	257	-50	285	-3
4	7	8	"Control_9"	"L8"	232	-50	286	21
4	8	8	"Control_10"	"P8"	328	0	287	146
4	9	8	"Control_11"	"D12"	151	-50	288	26
5	1	1	"GADPH"	"68Cyt_M7"	1363	0	289	1270
5	2	1	"abc_sbp_2"	"30Lip_A11"	1872	0	290	1734
5	3	1	"abc_sbp"	"29Lip_E11"	1410	0	291	1269
5	4	1	"spr0174"	"79Lip_I11"	1080	0	292	937
5	5	1	"aliA"	"10Lip_M11"	1441	0	293	1298
5	6	1	"slrA"	"17Lip_A15"	1667	0	294	1521
5	7	1	"spr0747"	"37Lip_E15"	3057	0	295	2896
5	8	1	"Buffer"	"Normaliz_I15"	186	-50	296	-29
5	9	1	"Buffer"	"Normaliz_M15"	268	-50	297	-119
5	1	2	"slrA"	"17Lip_A15"	573	0	298	507
5	2	2	"spr0747"	"37Lip_E15"	1202	0	299	1099
5	3	2	"spxB"	"13Cyt_A3"	1110	0	300	982
5	4	2	"clpP"	"66Cyt_E3"	899	0	301	810
5	5	2	"pavA"	"69Cyt_I3"	638	0	302	550
5	6	2	"eno"	"14Cyt_M3"	1529	0	303	1441
5	7	2	"PppA"	"70Cyt_A7"	993	0	304	900
5	8	2	"ply"	"11Cyt_E7"	4092	0	305	3959
5	9	2	"lytA"	"12Cyt_I7"	6570	0	306	6069
5	1	3	"eno"	"14Cyt_M3"	681	0	307	626
5	2	3	"PppA"	"70Cyt_A7"	458	0	308	363
5	3	3	"ply"	"11Cyt_E7"	2058	0	309	1877
5	4	3	"lytA"	"12Cyt_I7"	2702	0	310	2631
5	5	3	"GADPH"	"68Cyt_M7"	505	0	311	440
5	6	3	"abc_sbp_2"	"30Lip_A11"	446	0	312	384
5	7	3	"abc_sbp"	"29Lip_E11"	259	0	313	190
5	8	3	"spr0174"	"79Lip_I11"	379	0	314	154
5	9	3	"aliA"	"10Lip_M11"	1169	-50	315	669
5	1	4	"abc_sbp_2"	"30Lip_A11"	280	0	316	232
5	2	4	"abc_sbp"	"29Lip_E11"	234	-50	317	178
5	3	4	"spr0174"	"79Lip_I11"	201	0	318	143
5	4	4	"aliA"	"10Lip_M11"	265	0	319	207
5	5	4	"slrA"	"17Lip_A15"	312	0	320	252
5	6	4	"spr0747"	"37Lip_E15"	566	0	321	507
5	7	4	"spxB"	"13Cyt_A3"	497	0	322	422
5	8	4	"clpP"	"66Cyt_E3"	744	0	323	421
5	9	4	"pavA"	"69Cyt_I3"	870	-50	324	446
5	1	5	"spr0747"	"37Lip_E15"	178	0	325	133
5	2	5	"spxB"	"13Cyt_A3"	178	0	326	124
5	3	5	"clpP"	"66Cyt_E3"	190	0	327	137
5	4	5	"pavA"	"69Cyt_I3"	186	0	328	132
5	5	5	"eno"	"14Cyt_M3"	410	0	329	354
5	6	5	"PppA"	"70Cyt_A7"	272	0	330	213
5	7	5	"ply"	"11Cyt_E7"	1188	0	331	1051
5	8	5	"lytA"	"12Cyt_I7"	1827	0	332	1441
5	9	5	"GADPH"	"68Cyt_M7"	848	-50	333	415
5	1	6	"PppA"	"70Cyt_A7"	127	0	334	83
5	2	6	"ply"	"11Cyt_E7"	480	0	335	426
5	3	6	"lytA"	"12Cyt_I7"	743	0	336	690
5	4	6	"GADPH"	"68Cyt_M7"	141	0	337	93
5	5	6	"abc_sbp_2"	"30Lip_A11"	156	0	338	108
5	6	6	"abc_sbp"	"29Lip_E11"	107	-50	339	56
5	7	6	"spr0174"	"79Lip_I11"	134	0	340	47
5	8	6	"aliA"	"10Lip_M11"	474	-50	341	151
5	9	6	"slrA"	"17Lip_A15"	752	-50	342	283
5	1	7	"abc_sbp"	"29Lip_E11"	79	0	343	36
5	2	7	"spr0174"	"79Lip_I11"	84	0	344	38
5	3	7	"aliA"	"10Lip_M11"	87	0	345	41
5	4	7	"slrA"	"17Lip_A15"	91	0	346	45
5	5	7	"spr0747"	"37Lip_E15"	140	0	347	93
5	6	7	"spxB"	"13Cyt_A3"	129	-50	348	79
5	7	7	"clpP"	"66Cyt_E3"	131	-50	349	70
5	8	7	"pavA"	"69Cyt_I3"	192	-50	350	84
5	9	7	"eno"	"14Cyt_M3"	645	-50	351	250
5	1	8	"spxB"	"13Cyt_A3"	112	0	352	71
5	2	8	"clpP"	"66Cyt_E3"	107	0	353	65
5	3	8	"pavA"	"69Cyt_I3"	90	0	354	47
5	4	8	"eno"	"14Cyt_M3"	177	0	355	133
5	5	8	"PppA"	"70Cyt_A7"	108	0	356	63
5	6	8	"ply"	"11Cyt_E7"	330	0	357	284
5	7	8	"lytA"	"12Cyt_I7"	546	0	358	500
5	8	8	"GADPH"	"68Cyt_M7"	112	-50	359	65
5	9	8	"abc_sbp_2"	"30Lip_A11"	158	-50	360	-14
6	1	1	"psaA"	"6Lip_N7"	6823	0	361	6550
6	2	1	"ABC_SBP"	"57Lip_B11"	10970	0	362	10728
6	3	1	"ABC_SBP"	"52Lip_F11"	2262	0	363	2098
6	4	1	"piuA"	"18Lip_J11"	1630	0	364	1516
6	5	1	"amiA"	"3Lip_N11"	379	0	365	292
6	6	1	"msmE"	"78Lip_B15"	459	0	366	376
6	7	1	"MalX"	"22Lip_F15"	622	0	367	515
6	8	1	"Buffer"	"Normaliz_J15"	121	-50	368	-6
6	9	1	"Buffer"	"Normaliz_N15"	120	-50	369	9
6	1	2	"msmE"	"78Lip_B15"	5064	0	370	4846
6	2	2	"MalX"	"22Lip_F15"	4191	0	371	4012
6	3	2	"prsA_ppmA"	"16Lip_B3"	3446	0	372	3319
6	4	2	"lmb"	"33Lip_F3"	1179	0	373	1078
6	5	2	"piaA"	"15Lip_J3"	963	0	374	886
6	6	2	"phtA"	"55Lip_N3"	248	-50	375	166
6	7	2	"glnH"	"28Lip_B7"	446	0	376	339
6	8	2	"pstS"	"80Lip_F7"	306	0	377	204
6	9	2	"aliB"	"1Lip_J7"	347	0	378	261
6	1	3	"phtA"	"55Lip_N3"	5010	0	379	4860
6	2	3	"glnH"	"28Lip_B7"	3160	0	380	3014
6	3	3	"pstS"	"80Lip_F7"	1551	0	381	1426
6	4	3	"aliB"	"1Lip_J7"	1151	0	382	1047
6	5	3	"psaA"	"6Lip_N7"	889	0	383	808
6	6	3	"ABC_SBP"	"57Lip_B11"	126	-50	384	41
6	7	3	"ABC_SBP"	"52Lip_F11"	216	-50	385	109
6	8	3	"piuA"	"18Lip_J11"	434	0	386	331
6	9	3	"amiA"	"3Lip_N11"	238	0	387	153
6	1	4	"ABC_SBP"	"57Lip_B11"	4886	0	388	4783
6	2	4	"ABC_SBP"	"52Lip_F11"	1178	0	389	1059
6	3	4	"piuA"	"18Lip_J11"	2534	0	390	2421
6	4	4	"amiA"	"3Lip_N11"	898	0	391	801
6	5	4	"msmE"	"78Lip_B15"	825	0	392	743
6	6	4	"MalX"	"22Lip_F15"	626	0	393	540
6	7	4	"prsA_ppmA"	"16Lip_B3"	461	0	394	363
6	8	4	"lmb"	"33Lip_F3"	338	0	395	238
6	9	4	"piaA"	"15Lip_J3"	563	0	396	474
6	1	5	"MalX"	"22Lip_F15"	1124	0	397	1046
6	2	5	"prsA_ppmA"	"16Lip_B3"	1235	0	398	1151
6	3	5	"lmb"	"33Lip_F3"	1174	0	399	1089
6	4	5	"piaA"	"15Lip_J3"	2006	0	400	1926
6	5	5	"phtA"	"55Lip_N3"	1534	0	401	1458
6	6	5	"glnH"	"28Lip_B7"	666	0	402	584
6	7	5	"pstS"	"80Lip_F7"	260	0	403	172
6	8	5	"aliB"	"1Lip_J7"	258	0	404	168
6	9	5	"psaA"	"6Lip_N7"	341	0	405	247
6	1	6	"glnH"	"28Lip_B7"	742	0	406	677
6	2	6	"pstS"	"80Lip_F7"	410	0	407	345
6	3	6	"aliB"	"1Lip_J7"	598	0	408	532
6	4	6	"psaA"	"6Lip_N7"	909	0	409	841
6	5	6	"ABC_SBP"	"57Lip_B11"	1614	0	410	1547
6	6	6	"ABC_SBP"	"52Lip_F11"	303	0	411	227
6	7	6	"piuA"	"18Lip_J11"	439	0	412	357
6	8	6	"amiA"	"3Lip_N11"	190	0	413	110
6	9	6	"msmE"	"78Lip_B15"	300	0	414	207
6	1	7	"ABC_SBP"	"52Lip_F11"	297	0	415	227
6	2	7	"piuA"	"18Lip_J11"	589	0	416	531
6	3	7	"amiA"	"3Lip_N11"	235	0	417	181
6	4	7	"msmE"	"78Lip_B15"	324	0	418	269
6	5	7	"MalX"	"22Lip_F15"	341	0	419	282
6	6	7	"prsA_ppmA"	"16Lip_B3"	336	0	420	270
6	7	7	"lmb"	"33Lip_F3"	221	0	421	152
6	8	7	"piaA"	"15Lip_J3"	377	0	422	304
6	9	7	"phtA"	"55Lip_N3"	407	0	423	319
6	1	8	"prsA_ppmA"	"16Lip_B3"	262	0	424	187
6	2	8	"lmb"	"33Lip_F3"	192	0	425	137
6	3	8	"piaA"	"15Lip_J3"	354	0	426	306
6	4	8	"phtA"	"55Lip_N3"	330	0	427	284
6	5	8	"glnH"	"28Lip_B7"	186	0	428	138
6	6	8	"pstS"	"80Lip_F7"	143	0	429	86
6	7	8	"aliB"	"1Lip_J7"	148	0	430	87
6	8	8	"psaA"	"6Lip_N7"	195	0	431	130
6	9	8	"ABC_SBP"	"57Lip_B11"	546	0	432	470
7	1	1	"cbpF"	"74N_term_wCS_O7"	199	0	433	142
7	2	1	"spr0693"	"34N_term_C11"	971	0	434	910
7	3	1	"ezrA"	"75N_term_G11"	267	0	435	206
7	4	1	"pepXP"	"72N_term_K11"	308	0	436	244
7	5	1	"phtD"	"44N_term_O11"	336	0	437	268
7	6	1	"phpA"	"27N_term_C15"	1213	0	438	1135
7	7	1	"srtA"	"64N_term_wCS_G15"	887	0	439	806
7	8	1	"Buffer"	"Normaliz_K15"	76	-50	440	-3
7	9	1	"Buffer"	"Normaliz_O15"	78	-50	441	-8
7	1	2	"phpA"	"27N_term_C15"	617	0	442	564
7	2	2	"srtA"	"64N_term_wCS_G15"	346	0	443	289
7	3	2	"adcA"	"23Lip_C3"	187	0	444	129
7	4	2	"sp_2093"	"76N_term_G3"	141	0	445	79
7	5	2	"comB"	"54N_term_K3"	173	0	446	107
7	6	2	"pspA"	"4N_term_O3"	272	0	447	203
7	7	2	"pbpX"	"41N_term_C7"	343	0	448	276
7	8	2	"pbpA"	"9N_term_G7"	225	0	449	161
7	9	2	"spr0334"	"42Cyt_TMH_K7"	959	0	450	887
7	1	3	"pspA"	"4N_term_O3"	177	0	451	125
7	2	3	"pbpX"	"41N_term_C7"	206	0	452	149
7	3	3	"pbpA"	"9N_term_G7"	121	0	453	65
7	4	3	"spr0334"	"42Cyt_TMH_K7"	346	0	454	288
7	5	3	"cbpF"	"74N_term_wCS_O7"	158	0	455	96
7	6	3	"spr0693"	"34N_term_C11"	982	0	456	918
7	7	3	"ezrA"	"75N_term_G11"	248	0	457	185
7	8	3	"pepXP"	"72N_term_K11"	285	0	458	223
7	9	3	"phtD"	"44N_term_O11"	352	0	459	283
7	1	4	"spr0693"	"34N_term_C11"	671	0	460	616
7	2	4	"ezrA"	"75N_term_G11"	193	0	461	129
7	3	4	"pepXP"	"72N_term_K11"	205	0	462	147
7	4	4	"phtD"	"44N_term_O11"	176	0	463	118
7	5	4	"phpA"	"27N_term_C15"	591	0	464	528
7	6	4	"srtA"	"64N_term_wCS_G15"	340	0	465	275
7	7	4	"adcA"	"23Lip_C3"	159	0	466	95
7	8	4	"sp_2093"	"76N_term_G3"	135	0	467	69
7	9	4	"comB"	"54N_term_K3"	193	0	468	120
7	1	5	"srtA"	"64N_term_wCS_G15"	254	0	469	199
7	2	5	"adcA"	"23Lip_C3"	189	0	470	123
7	3	5	"sp_2093"	"76N_term_G3"	109	0	471	50
7	4	5	"comB"	"54N_term_K3"	136	0	472	76
7	5	5	"pspA"	"4N_term_O3"	183	0	473	119
7	6	5	"pbpX"	"41N_term_C7"	196	0	474	129
7	7	5	"pbpA"	"9N_term_G7"	121	-50	475	51
7	8	5	"spr0334"	"42Cyt_TMH_K7"	277	0	476	204
7	9	5	"cbpF"	"74N_term_wCS_O7"	183	0	477	99
7	1	6	"pbpX"	"41N_term_C7"	150	0	478	97
7	2	6	"pbpA"	"9N_term_G7"	90	-50	479	34
7	3	6	"spr0334"	"42Cyt_TMH_K7"	217	0	480	162
7	4	6	"cbpF"	"74N_term_wCS_O7"	115	-50	481	55
7	5	6	"spr0693"	"34N_term_C11"	575	0	482	506
7	6	6	"ezrA"	"75N_term_G11"	176	0	483	102
7	7	6	"pepXP"	"72N_term_K11"	186	0	484	109
7	8	6	"phtD"	"44N_term_O11"	171	-50	485	89
7	9	6	"phpA"	"27N_term_C15"	524	0	486	423
7	1	7	"ezrA"	"75N_term_G11"	127	0	487	77
7	2	7	"pepXP"	"72N_term_K11"	129	0	488	75
7	3	7	"phtD"	"44N_term_O11"	118	0	489	64
7	4	7	"phpA"	"27N_term_C15"	319	0	490	259
7	5	7	"srtA"	"64N_term_wCS_G15"	215	0	491	142
7	6	7	"adcA"	"23Lip_C3"	131	0	492	52
7	7	7	"sp_2093"	"76N_term_G3"	119	-50	493	40
7	8	7	"comB"	"54N_term_K3"	118	0	494	38
7	9	7	"pspA"	"4N_term_O3"	158	-50	495	70
7	1	8	"adcA"	"23Lip_C3"	101	0	496	52
7	2	8	"sp_2093"	"76N_term_G3"	87	0	497	37
7	3	8	"comB"	"54N_term_K3"	87	0	498	38
7	4	8	"pspA"	"4N_term_O3"	109	0	499	57
7	5	8	"pbpX"	"41N_term_C7"	126	0	500	69
7	6	8	"pbpA"	"9N_term_G7"	90	-50	501	26
7	7	8	"spr0334"	"42Cyt_TMH_K7"	183	0	502	113
7	8	8	"cbpF"	"74N_term_wCS_O7"	135	0	503	63
7	9	8	"spr0693"	"34N_term_C11"	378	0	504	308
8	1	1	"pbp1b"	"47Cyt_TMH_P7"	388	0	505	323
8	2	1	"pcpA"	"62N_term_wCS_D11"	152	0	506	90
8	3	1	"sphtra"	"8N_term_H11"	89	0	507	29
8	4	1	"cps4C"	"97Mult_L11"	103	0	508	47
8	5	1	"rrgB"	"95Mult_P11"	80	-50	509	26
8	6	1	"TMP"	"96Mult_D15"	90	-50	510	40
8	7	1	"LambdaSa04"	"94Mult_H15"	69	-50	511	21
8	8	1	"Buffer"	"Normaliz_L15"	45	-50	512	-1
8	9	1	"Buffer"	"Normaliz_P15"	44	-50	513	0
8	1	2	"TMP"	"96Mult_D15"	174	0	514	112
8	2	2	"LambdaSa04"	"94Mult_H15"	72	-50	515	12
8	3	2	"potD"	"65N_term_D3"	195	0	516	138
8	4	2	"pgdA"	"40N_term_H3"	456	0	517	397
8	5	2	"spr1370"	"38Cyt_TMH_L3"	610	0	518	544
8	6	2	"spr1418"	"82N_term_P3"	152	0	519	98
8	7	2	"stkP"	"67Cyt_TMH_D7"	343	0	520	290
8	8	2	"spr1584"	"83N_term_H7"	119	0	521	70
8	9	2	"pbp2A"	"53N_term_L7"	113	0	522	68
8	1	3	"spr1418"	"82N_term_P3"	307	0	523	243
8	2	3	"stkP"	"67Cyt_TMH_D7"	595	0	524	532
8	3	3	"spr1584"	"83N_term_H7"	146	0	525	88
8	4	3	"pbp2A"	"53N_term_L7"	138	0	526	79
8	5	3	"pbp1b"	"47Cyt_TMH_P7"	126	0	527	67
8	6	3	"pcpA"	"62N_term_wCS_D11"	73	-50	528	21
8	7	3	"sphtra"	"8N_term_H11"	63	-50	529	9
8	8	3	"cps4C"	"97Mult_L11"	86	0	530	31
8	9	3	"rrgB"	"95Mult_P11"	67	-50	531	19
8	1	4	"pcpA"	"62N_term_wCS_D11"	96	-50	532	32
8	2	4	"sphtra"	"8N_term_H11"	76	-50	533	8
8	3	4	"cps4C"	"97Mult_L11"	94	-50	534	31
8	4	4	"rrgB"	"95Mult_P11"	83	-50	535	17
8	5	4	"TMP"	"96Mult_D15"	97	-50	536	27
8	6	4	"LambdaSa04"	"94Mult_H15"	59	-50	537	3
8	7	4	"potD"	"65N_term_D3"	118	0	538	65
8	8	4	"pgdA"	"40N_term_H3"	232	0	539	174
8	9	4	"spr1370"	"38Cyt_TMH_L3"	492	-50	540	443
8	1	5	"LambdaSa04"	"94Mult_H15"	77	-50	541	16
8	2	5	"potD"	"65N_term_D3"	138	0	542	73
8	3	5	"pgdA"	"40N_term_H3"	145	0	543	82
8	4	5	"spr1370"	"38Cyt_TMH_L3"	414	0	544	343
8	5	5	"spr1418"	"82N_term_P3"	247	0	545	181
8	6	5	"stkP"	"67Cyt_TMH_D7"	319	0	546	264
8	7	5	"spr1584"	"83N_term_H7"	101	0	547	50
8	8	5	"pbp2A"	"53N_term_L7"	101	0	548	52
8	9	5	"pbp1b"	"47Cyt_TMH_P7"	103	-50	549	55
8	1	6	"stkP"	"67Cyt_TMH_D7"	343	0	550	283
8	2	6	"spr1584"	"83N_term_H7"	121	0	551	54
8	3	6	"pbp2A"	"53N_term_L7"	124	0	552	59
8	4	6	"pbp1b"	"47Cyt_TMH_P7"	126	0	553	55
8	5	6	"pcpA"	"62N_term_wCS_D11"	79	-50	554	20
8	6	6	"sphtra"	"8N_term_H11"	65	-50	555	10
8	7	6	"cps4C"	"97Mult_L11"	70	-50	556	15
8	8	6	"rrgB"	"95Mult_P11"	67	-50	557	17
8	9	6	"TMP"	"96Mult_D15"	71	0	558	25
8	1	7	"sphtra"	"8N_term_H11"	73	-50	559	13
8	2	7	"cps4C"	"97Mult_L11"	96	-50	560	21
8	3	7	"rrgB"	"95Mult_P11"	94	-50	561	16
8	4	7	"TMP"	"96Mult_D15"	103	-50	562	26
8	5	7	"LambdaSa04"	"94Mult_H15"	64	-50	563	2
8	6	7	"potD"	"65N_term_D3"	101	0	564	47
8	7	7	"pgdA"	"40N_term_H3"	180	0	565	125
8	8	7	"spr1370"	"38Cyt_TMH_L3"	381	0	566	330
8	9	7	"spr1418"	"82N_term_P3"	111	0	567	65
8	1	8	"potD"	"65N_term_D3"	120	0	568	66
8	2	8	"pgdA"	"40N_term_H3"	137	0	569	80
8	3	8	"spr1370"	"38Cyt_TMH_L3"	387	-50	570	328
8	4	8	"spr1418"	"82N_term_P3"	134	0	571	75
8	5	8	"stkP"	"67Cyt_TMH_D7"	256	0	572	204
8	6	8	"spr1584"	"83N_term_H7"	92	0	573	42
8	7	8	"pbp2A"	"53N_term_L7"	92	0	574	42
8	8	8	"pbp1b"	"47Cyt_TMH_P7"	91	0	575	44
8	9	8	"pcpA"	"62N_term_wCS_D11"	64	-50	576	19
