# Supplementary material for: Data in support of proteomic analysis of pneumococcal pediatric clinical isolates to construct a protein array
Source: Data Brief. 2016 Feb 5;6:917–22. doi: 10.1016/j.dib.2016.01.057 (PMC4758182; doi:10.1016/j.dib.2016.01.057)
Supplement: Supplementary file 4 — Supplementary material [file mmc4.zip › Protein array raw data/IgG/P2_S1bis_IgG-Cy3.txt]

ATF	1.0
31	9    
"Type=GenePix Export 3"
"DateTime=2014/03/13 14:24:40"
"Settings=C:\Documents and Settings\Usuario\Escritorio\Datos Usuarios\Alfonso\Resultados ensayo\Marzo 2014\Escaneado _13-3-14\Suero 1bis\S1bis_IgG-Cy3.gps"
"GalFile=C:\Documents and Settings\Usuario\Escritorio\Datos Usuarios\Alfonso\Gals\Gal_Alfonso.2.gal"
"PixelSize=5"
"Wavelengths=n/a	532"
"ImageFiles=n/a	C:\Documents and Settings\Usuario\Escritorio\Datos Usuarios\Alfonso\Resultados ensayo\Marzo 2014\Escaneado _13-3-14\Suero 1bis\S1bis_IgG-Cy3.tif 1"
"NormalizationMethod=None"
"NormalizationFactors=n/a	1"
"JpegImage="
"StdDev=Type 1"
"RatioFormulations=W1/W2 (/532)"
"Barcode="
"BackgroundSubtraction=LocalFeature"
"ImageOrigin=0, 0"
"JpegOrigin=3320, 2100"
"Creator=GenePix Pro 4.1.1.4"
"Scanner=GenePix 4000B [92870]"
"FocusPosition=0"
"Temperature=27.3"
"LinesAveraged=1"
"Comment="
"PMTGain=n/a	400"
"ScanPower=n/a	100"
"LaserPower=n/a	3.52"
"LaserOnTime=n/a	42274"
"Filters=n/a	"
"ScanRegion=600,344,3864,1768"
"Supplier=BioRobotics"
"ArrayerSoftwareName=TAS Application Suite (MicroGrid II)"
"ArrayerSoftwareVersion=2.2.2.5"
"Block"	"Column"	"Row"	"Name"	"ID"	"Flags"	"Index"	"F532 Median"	"F532 Median - B532"
1	1	1	"ABC_N/P"	"90Mult_M8"	0	1	1063	859
1	2	1	"spr1221"	"99Mult_A12"	0	2	1491	1279
1	3	1	"spr1403"	"91Mult_E12"	0	3	1470	1279
1	4	1	"spr1496"	"92Mult_I12"	0	4	663	469
1	5	1	"ABC_NP"	"100Mult_M12"	0	5	2490	2291
1	6	1	"SP_0462"	"77CellW_A16"	0	6	1655	1457
1	7	1	"SP_0464"	"81CellW_E16"	0	7	961	771
1	8	1	"Buffer"	"Normaliz_I16"	0	8	171	5
1	9	1	"Buffer"	"Normaliz_M16"	0	9	173	17
1	1	2	"SP_0462"	"77CellW_A16"	0	10	2378	2153
1	2	2	"SP_0464"	"81CellW_E16"	0	11	1611	1358
1	3	2	"fstH"	"84Mult_A4"	0	12	2585	2404
1	4	2	"comA"	"85Mult_E4"	0	13	697	530
1	5	2	"zmpB"	"86Mult_I4"	0	14	653	469
1	6	2	"spr0601"	"98Mult_M4"	0	15	772	561
1	7	2	"celB"	"87Mult_A8"	0	16	559	368
1	8	2	"iga"	"88Mult_E8"	0	17	2407	2240
1	9	2	"glnP"	"89Mult_I8"	0	18	444	270
1	1	3	"spr0601"	"98Mult_M4"	0	19	1110	899
1	2	3	"celB"	"87Mult_A8"	0	20	470	302
1	3	3	"iga"	"88Mult_E8"	0	21	2077	1919
1	4	3	"glnP"	"89Mult_I8"	0	22	354	195
1	5	3	"ABC_N/P"	"90Mult_M8"	0	23	602	431
1	6	3	"spr1221"	"99Mult_A12"	0	24	1043	831
1	7	3	"spr1403"	"91Mult_E12"	0	25	968	768
1	8	3	"spr1496"	"92Mult_I12"	0	26	482	298
1	9	3	"ABC_NP"	"100Mult_M12"	0	27	2477	2291
1	1	4	"spr1221"	"99Mult_A12"	0	28	1380	1168
1	2	4	"spr1403"	"91Mult_E12"	0	29	909	747
1	3	4	"spr1496"	"92Mult_I12"	0	30	425	258
1	4	4	"ABC_NP"	"100Mult_M12"	0	31	2092	1899
1	5	4	"SP_0462"	"77CellW_A16"	0	32	1465	1278
1	6	4	"SP_0464"	"81CellW_E16"	0	33	991	758
1	7	4	"fstH"	"84Mult_A4"	0	34	2193	1930
1	8	4	"comA"	"85Mult_E4"	0	35	654	465
1	9	4	"zmpB"	"86Mult_I4"	0	36	660	476
1	1	5	"SP_0464"	"81CellW_E16"	0	37	1418	1207
1	2	5	"fstH"	"84Mult_A4"	0	38	2338	2166
1	3	5	"comA"	"85Mult_E4"	0	39	618	444
1	4	5	"zmpB"	"86Mult_I4"	0	40	610	321
1	5	5	"spr0601"	"98Mult_M4"	0	41	693	482
1	6	5	"celB"	"87Mult_A8"	0	42	530	304
1	7	5	"iga"	"88Mult_E8"	0	43	1709	1481
1	8	5	"glnP"	"89Mult_I8"	0	44	370	207
1	9	5	"ABC_N/P"	"90Mult_M8"	0	45	532	364
1	1	6	"celB"	"87Mult_A8"	0	46	475	283
1	2	6	"iga"	"88Mult_E8"	0	47	2069	1906
1	3	6	"glnP"	"89Mult_I8"	0	48	360	203
1	4	6	"ABC_N/P"	"90Mult_M8"	0	49	491	321
1	5	6	"spr1221"	"99Mult_A12"	0	50	1005	821
1	6	6	"spr1403"	"91Mult_E12"	0	51	827	623
1	7	6	"spr1496"	"92Mult_I12"	0	52	550	339
1	8	6	"ABC_NP"	"100Mult_M12"	0	53	2346	2148
1	9	6	"SP_0462"	"77CellW_A16"	0	54	2203	2022
1	1	7	"spr1403"	"91Mult_E12"	0	55	1239	1052
1	2	7	"spr1496"	"92Mult_I12"	0	56	522	365
1	3	7	"ABC_NP"	"100Mult_M12"	0	57	2727	2566
1	4	7	"SP_0462"	"77CellW_A16"	0	58	1976	1809
1	5	7	"SP_0464"	"81CellW_E16"	0	59	1078	907
1	6	7	"fstH"	"84Mult_A4"	0	60	2955	2782
1	7	7	"comA"	"85Mult_E4"	0	61	688	511
1	8	7	"zmpB"	"86Mult_I4"	0	62	635	441
1	9	7	"spr0601"	"98Mult_M4"	0	63	743	558
1	1	8	"fstH"	"84Mult_A4"	0	64	3354	3132
1	2	8	"comA"	"85Mult_E4"	0	65	1270	1098
1	3	8	"zmpB"	"86Mult_I4"	0	66	449	274
1	4	8	"spr0601"	"98Mult_M4"	0	67	805	621
1	5	8	"celB"	"87Mult_A8"	0	68	499	315
1	6	8	"iga"	"88Mult_E8"	0	69	2506	2323
1	7	8	"glnP"	"89Mult_I8"	0	70	462	283
1	8	8	"ABC_N/P"	"90Mult_M8"	0	71	587	410
1	9	8	"spr1221"	"99Mult_A12"	0	72	1475	1291
2	1	1	"lytB"	"31CellW_N8"	0	73	5066	4842
2	2	1	"prtA"	"20CellW_B12"	0	74	10988	10726
2	3	1	"bgaA"	"43CellW_F12"	0	75	5539	5310
2	4	1	"nanA"	"46CellW_J12"	0	76	2528	2306
2	5	1	"spr1652/pfbA"	"25CellW_N12"	0	77	2397	2220
2	6	1	"nisP"	"39CellW_B16"	0	78	1611	1473
2	7	1	"spr1906"	"73CellW_F16"	0	79	792	674
2	8	1	"Buffer"	"Normaliz_J16"	0	80	99	-1
2	9	1	"Buffer"	"Normaliz_N16"	0	81	98	3
2	1	2	"nisP"	"39CellW_B16"	0	82	5049	4729
2	2	2	"spr1906"	"73CellW_F16"	0	83	6803	1047
2	3	2	"psrP"	"71CellW_B4"	0	84	5598	1317
2	4	2	"pblB_nt"	"48CellW_F4"	0	85	3195	1183
2	5	2	"pblB_ct"	"49CellW_J4"	0	86	2219	1083
2	6	2	"spr0075/pfbB"	"24CellW_N4"	0	87	4309	2387
2	7	2	"pulA"	"19CellW_B8"	0	88	2973	1182
2	8	2	"hysA"	"51CellW_F8"	0	89	3036	2721
2	9	2	"spr0328"	"26CellW_J8"	0	90	3279	3115
2	1	3	"spr0075/pfbB"	"24CellW_N4"	0	91	8464	8115
2	2	3	"pulA"	"19CellW_B8"	0	92	5745	2261
2	3	3	"hysA"	"51CellW_F8"	0	93	3975	1605
2	4	3	"spr0328"	"26CellW_J8"	0	94	3113	1594
2	5	3	"lytB"	"31CellW_N8"	0	95	2008	1763
2	6	3	"prtA"	"20CellW_B12"	0	96	8344	8113
2	7	3	"bgaA"	"43CellW_F12"	0	97	2055	234
2	8	3	"nanA"	"46CellW_J12"	0	98	3369	1710
2	9	3	"spr1652/pfbA"	"25CellW_N12"	0	99	3806	3596
2	1	4	"prtA"	"20CellW_B12"	0	100	10368	10118
2	2	4	"bgaA"	"43CellW_F12"	0	101	5007	3318
2	3	4	"nanA"	"46CellW_J12"	0	102	3656	3345
2	4	4	"spr1652/pfbA"	"25CellW_N12"	0	103	3238	2021
2	5	4	"nisP"	"39CellW_B16"	0	104	3077	2830
2	6	4	"spr1906"	"73CellW_F16"	0	105	1930	1701
2	7	4	"psrP"	"71CellW_B4"	0	106	3973	601
2	8	4	"pblB_nt"	"48CellW_F4"	0	107	2571	529
2	9	4	"pblB_ct"	"49CellW_J4"	0	108	3214	2998
2	1	5	"spr1906"	"73CellW_F16"	0	109	2442	2176
2	2	5	"psrP"	"71CellW_B4"	0	110	3421	909
2	3	5	"pblB_nt"	"48CellW_F4"	0	111	2795	890
2	4	5	"pblB_ct"	"49CellW_J4"	0	112	4988	995
2	5	5	"spr0075/pfbB"	"24CellW_N4"	0	113	7007	2880
2	6	5	"pulA"	"19CellW_B8"	0	114	4358	912
2	7	5	"hysA"	"51CellW_F8"	0	115	4169	391
2	8	5	"spr0328"	"26CellW_J8"	0	116	3572	3257
2	9	5	"lytB"	"31CellW_N8"	0	117	2953	2745
2	1	6	"pulA"	"19CellW_B8"	0	118	4391	4112
2	2	6	"hysA"	"51CellW_F8"	0	119	4072	1980
2	3	6	"spr0328"	"26CellW_J8"	0	120	3757	3525
2	4	6	"lytB"	"31CellW_N8"	0	121	4281	4057
2	5	6	"prtA"	"20CellW_B12"	0	122	9466	9205
2	6	6	"bgaA"	"43CellW_F12"	0	123	3606	1953
2	7	6	"nanA"	"46CellW_J12"	0	124	3348	1845
2	8	6	"spr1652/pfbA"	"25CellW_N12"	0	125	3747	3522
2	9	6	"nisP"	"39CellW_B16"	0	126	3341	3127
2	1	7	"bgaA"	"43CellW_F12"	0	127	3569	3313
2	2	7	"nanA"	"46CellW_J12"	0	128	3340	2556
2	3	7	"spr1652/pfbA"	"25CellW_N12"	0	129	3390	3167
2	4	7	"nisP"	"39CellW_B16"	0	130	2824	2588
2	5	7	"spr1906"	"73CellW_F16"	0	131	2052	1806
2	6	7	"psrP"	"71CellW_B4"	0	132	3037	1834
2	7	7	"pblB_nt"	"48CellW_F4"	0	133	2649	843
2	8	7	"pblB_ct"	"49CellW_J4"	0	134	3920	1608
2	9	7	"spr0075/pfbB"	"24CellW_N4"	0	135	7827	7481
2	1	8	"psrP"	"71CellW_B4"	0	136	2433	2158
2	2	8	"pblB_nt"	"48CellW_F4"	0	137	1467	1150
2	3	8	"pblB_ct"	"49CellW_J4"	0	138	3461	3217
2	4	8	"spr0075/pfbB"	"24CellW_N4"	0	139	3964	3681
2	5	8	"pulA"	"19CellW_B8"	0	140	4090	3832
2	6	8	"hysA"	"51CellW_F8"	0	141	4175	3929
2	7	8	"spr0328"	"26CellW_J8"	0	142	4156	3883
2	8	8	"lytB"	"31CellW_N8"	0	143	3941	3671
2	9	8	"prtA"	"20CellW_B12"	0	144	11954	11717
3	1	1	"nanB"	"58Secret_O8"	0	145	3451	3357
3	2	1	"spr1875"	"7Secret_C12"	0	146	7258	7107
3	3	1	"galU"	"21Secret_G12"	0	147	5066	4900
3	4	1	"cbpA"	"5Secret_K12"	0	148	18188	18042
3	5	1	"gsp_781"	"2Secret_O12"	0	149	8327	8197
3	6	1	"Control_1"	"C16"	0	150	373	258
3	7	1	"Control_2"	"G16"	0	151	116	12
3	8	1	"Buffer"	"Normaliz_K16"	0	152	112	7
3	9	1	"Buffer"	"Normaliz_O16"	0	153	131	6
3	1	2	"Control_1"	"C16"	0	154	358	242
3	2	2	"Control_2"	"G16"	0	155	217	46
3	3	2	"bloodAB"	"59Secret_C4"	0	156	3433	3264
3	4	2	"strH"	"32Secret_G4"	0	157	2778	2628
3	5	2	"lysM"	"50Secret_K4"	0	158	3348	3213
3	6	2	"lytB"	"63Secret_O4"	0	159	1497	1374
3	7	2	"phtE"	"45Secret_C8"	0	160	1741	1621
3	8	2	"spr0931"	"36Secret_G8"	0	161	2555	2429
3	9	2	"lytC"	"56Secret_K8"	0	162	6430	6279
3	1	3	"lytB"	"63Secret_O4"	0	163	2433	2312
3	2	3	"phtE"	"45Secret_C8"	0	164	3393	3217
3	3	3	"spr0931"	"36Secret_G8"	0	165	3905	3740
3	4	3	"lytC"	"56Secret_K8"	0	166	7319	7158
3	5	3	"nanB"	"58Secret_O8"	0	167	5974	5823
3	6	3	"spr1875"	"7Secret_C12"	0	168	7148	7009
3	7	3	"galU"	"21Secret_G12"	0	169	3913	3772
3	8	3	"cbpA"	"5Secret_K12"	0	170	18575	18428
3	9	3	"gsp_781"	"2Secret_O12"	0	171	12911	12734
3	1	4	"spr1875"	"7Secret_C12"	0	172	9020	8884
3	2	4	"galU"	"21Secret_G12"	0	173	6206	6029
3	3	4	"cbpA"	"5Secret_K12"	0	174	21973	21802
3	4	4	"gsp_781"	"2Secret_O12"	0	175	11769	11603
3	5	4	"Control_1"	"C16"	0	176	816	648
3	6	4	"Control_2"	"G16"	0	177	183	19
3	7	4	"bloodAB"	"59Secret_C4"	0	178	3432	3267
3	8	4	"strH"	"32Secret_G4"	0	179	2963	2793
3	9	4	"lysM"	"50Secret_K4"	0	180	6406	6205
3	1	5	"Control_2"	"G16"	0	181	177	27
3	2	5	"bloodAB"	"59Secret_C4"	0	182	4175	3991
3	3	5	"strH"	"32Secret_G4"	0	183	3386	3211
3	4	5	"lysM"	"50Secret_K4"	0	184	5139	4971
3	5	5	"lytB"	"63Secret_O4"	0	185	3098	2929
3	6	5	"phtE"	"45Secret_C8"	0	186	3716	3537
3	7	5	"spr0931"	"36Secret_G8"	0	187	4593	4410
3	8	5	"lytC"	"56Secret_K8"	0	188	9702	9507
3	9	5	"nanB"	"58Secret_O8"	0	189	10864	10650
3	1	6	"phtE"	"45Secret_C8"	0	190	3988	3823
3	2	6	"spr0931"	"36Secret_G8"	0	191	4486	4301
3	3	6	"lytC"	"56Secret_K8"	0	192	8191	8019
3	4	6	"nanB"	"58Secret_O8"	0	193	8059	7879
3	5	6	"spr1875"	"7Secret_C12"	0	194	11677	11488
3	6	6	"galU"	"21Secret_G12"	0	195	6970	6771
3	7	6	"cbpA"	"5Secret_K12"	0	196	27585	27387
3	8	6	"gsp_781"	"2Secret_O12"	0	197	16111	15908
3	9	6	"Control_1"	"C16"	0	198	1190	984
3	1	7	"galU"	"21Secret_G12"	0	199	6529	6356
3	2	7	"cbpA"	"5Secret_K12"	0	200	22770	22589
3	3	7	"gsp_781"	"2Secret_O12"	0	201	13072	12899
3	4	7	"Control_1"	"C16"	0	202	999	810
3	5	7	"Control_2"	"G16"	0	203	230	34
3	6	7	"bloodAB"	"59Secret_C4"	0	204	5147	4944
3	7	7	"strH"	"32Secret_G4"	0	205	3808	3608
3	8	7	"lysM"	"50Secret_K4"	0	206	6506	6313
3	9	7	"lytB"	"63Secret_O4"	0	207	4123	3921
3	1	8	"bloodAB"	"59Secret_C4"	0	208	4812	4622
3	2	8	"strH"	"32Secret_G4"	0	209	3860	3662
3	3	8	"lysM"	"50Secret_K4"	0	210	6216	6024
3	4	8	"lytB"	"63Secret_O4"	0	211	4048	3849
3	5	8	"phtE"	"45Secret_C8"	0	212	4864	4658
3	6	8	"spr0931"	"36Secret_G8"	0	213	5605	5399
3	7	8	"lytC"	"56Secret_K8"	0	214	9900	9693
3	8	8	"nanB"	"58Secret_O8"	0	215	9852	9637
3	9	8	"spr1875"	"7Secret_C12"	0	216	16292	16062
4	1	1	"Control_10"	"P8"	-50	217	76	-3
4	2	1	"Control_11"	"D12"	-50	218	176	103
4	3	1	"Control_12"	"H12"	-50	219	69	1
4	4	1	"Buffer"	"Normaliz_L12"	-50	220	65	0
4	5	1	"Buffer"	"Normaliz_P12"	-50	221	64	1
4	6	1	"Control+"	"Rango0.2_D16"	0	222	839	777
4	7	1	"Control+"	"Rango0.1_H16"	-50	223	78	15
4	8	1	"Buffer"	"Normaliz_L16"	-50	224	59	-1
4	9	1	"Buffer"	"Normaliz_P16"	-50	225	56	1
4	1	2	"Control+"	"Rango0.2_D16"	0	226	5006	4908
4	2	2	"Control+"	"Rango0.1_H16"	0	227	1303	1209
4	3	2	"Control_3"	"D4"	-50	228	73	2
4	4	2	"Control_4"	"H4"	-50	229	68	2
4	5	2	"Control_5"	"L4"	-50	230	66	1
4	6	2	"Control_6"	"P4"	-50	231	63	-3
4	7	2	"Control_7"	"D8"	0	232	931	857
4	8	2	"Control_8"	"H8"	-50	233	64	-2
4	9	2	"Control_9"	"L8"	-50	234	57	1
4	1	3	"Control_6"	"P4"	-50	235	107	-2
4	2	3	"Control_7"	"D8"	-50	236	83	3
4	3	3	"Control_8"	"H8"	-50	237	69	-1
4	4	3	"Control_9"	"L8"	-50	238	71	3
4	5	3	"Control_10"	"P8"	-50	239	73	4
4	6	3	"Control_11"	"D12"	-50	240	86	13
4	7	3	"Control_12"	"H12"	0	241	156	77
4	8	3	"Buffer"	"Normaliz_L12"	-50	242	64	-4
4	9	3	"Buffer"	"Normaliz_P12"	-50	243	58	1
4	1	4	"Control_11"	"D12"	-50	244	947	822
4	2	4	"Control_12"	"H12"	0	245	232	136
4	3	4	"Buffer"	"Normaliz_L12"	-50	246	74	-4
4	4	4	"Buffer"	"Normaliz_P12"	-50	247	73	0
4	5	4	"Control+"	"Rango0.2_D16"	0	248	2883	2807
4	6	4	"Control+"	"Rango0.1_H16"	0	249	2202	2107
4	7	4	"Control_3"	"D4"	0	250	1752	1660
4	8	4	"Control_4"	"H4"	-50	251	67	-4
4	9	4	"Control_5"	"L4"	-50	252	62	3
4	1	5	"Control+"	"Rango0.1_H16"	0	253	6115	5976
4	2	5	"Control_3"	"D4"	0	254	2386	2280
4	3	5	"Control_4"	"H4"	-50	255	82	-3
4	4	5	"Control_5"	"L4"	-50	256	82	6
4	5	5	"Control_6"	"P4"	-50	257	78	2
4	6	5	"Control_7"	"D8"	-50	258	88	5
4	7	5	"Control_8"	"H8"	-50	259	83	-2
4	8	5	"Control_9"	"L8"	-50	260	77	6
4	9	5	"Control_10"	"P8"	0	261	81	17
4	1	6	"Control_7"	"D8"	0	262	239	101
4	2	6	"Control_8"	"H8"	-50	263	123	5
4	3	6	"Control_9"	"L8"	-50	264	109	10
4	4	6	"Control_10"	"P8"	-50	265	89	6
4	5	6	"Control_11"	"D12"	-50	266	91	7
4	6	6	"Control_12"	"H12"	0	267	208	124
4	7	6	"Buffer"	"Normaliz_L12"	-50	268	92	9
4	8	6	"Buffer"	"Normaliz_P12"	-50	269	75	0
4	9	6	"Control+"	"Rango0.2_D16"	0	270	3652	3589
4	1	7	"Control_12"	"H12"	0	271	514	360
4	2	7	"Buffer"	"Normaliz_L12"	-50	272	134	-3
4	3	7	"Buffer"	"Normaliz_P12"	-50	273	121	5
4	4	7	"Control+"	"Rango0.2_D16"	0	274	5840	5749
4	5	7	"Control+"	"Rango0.1_H16"	-50	275	551	447
4	6	7	"Control_3"	"D4"	0	276	3240	3129
4	7	7	"Control_4"	"H4"	-50	277	96	7
4	8	7	"Control_5"	"L4"	-50	278	86	7
4	9	7	"Control_6"	"P4"	-50	279	66	3
4	1	8	"Control_3"	"D4"	0	280	497	336
4	2	8	"Control_4"	"H4"	-50	281	162	13
4	3	8	"Control_5"	"L4"	-50	282	141	11
4	4	8	"Control_6"	"P4"	-50	283	110	5
4	5	8	"Control_7"	"D8"	-50	284	107	11
4	6	8	"Control_8"	"H8"	-50	285	85	-10
4	7	8	"Control_9"	"L8"	0	286	168	70
4	8	8	"Control_10"	"P8"	-50	287	100	17
4	9	8	"Control_11"	"D12"	-50	288	70	6
5	1	1	"GADPH"	"68Cyt_M7"	0	289	3417	3278
5	2	1	"abc_sbp_2"	"30Lip_A11"	0	290	4440	4279
5	3	1	"abc_sbp"	"29Lip_E11"	0	291	3449	3270
5	4	1	"spr0174"	"79Lip_I11"	0	292	2521	2319
5	5	1	"aliA"	"10Lip_M11"	0	293	4114	3905
5	6	1	"slrA"	"17Lip_A15"	0	294	5856	5647
5	7	1	"spr0747"	"37Lip_E15"	0	295	5687	5474
5	8	1	"Buffer"	"Normaliz_I15"	0	296	193	-6
5	9	1	"Buffer"	"Normaliz_M15"	0	297	190	-13
5	1	2	"slrA"	"17Lip_A15"	0	298	2449	2309
5	2	2	"spr0747"	"37Lip_E15"	0	299	2878	2722
5	3	2	"spxB"	"13Cyt_A3"	0	300	3851	3683
5	4	2	"clpP"	"66Cyt_E3"	0	301	4665	4481
5	5	2	"pavA"	"69Cyt_I3"	0	302	3991	3800
5	6	2	"eno"	"14Cyt_M3"	0	303	10792	10589
5	7	2	"PppA"	"70Cyt_A7"	0	304	5689	5481
5	8	2	"ply"	"11Cyt_E7"	0	305	13251	13067
5	9	2	"lytA"	"12Cyt_I7"	0	306	22549	22368
5	1	3	"eno"	"14Cyt_M3"	0	307	4692	4561
5	2	3	"PppA"	"70Cyt_A7"	0	308	2862	2709
5	3	3	"ply"	"11Cyt_E7"	0	309	7327	7159
5	4	3	"lytA"	"12Cyt_I7"	0	310	11693	11503
5	5	3	"GADPH"	"68Cyt_M7"	0	311	5817	5611
5	6	3	"abc_sbp_2"	"30Lip_A11"	0	312	6667	6437
5	7	3	"abc_sbp"	"29Lip_E11"	0	313	4021	3770
5	8	3	"spr0174"	"79Lip_I11"	0	314	2325	2128
5	9	3	"aliA"	"10Lip_M11"	0	315	3852	3664
5	1	4	"abc_sbp_2"	"30Lip_A11"	0	316	2764	2644
5	2	4	"abc_sbp"	"29Lip_E11"	0	317	2042	1887
5	3	4	"spr0174"	"79Lip_I11"	0	318	1794	1617
5	4	4	"aliA"	"10Lip_M11"	0	319	3184	2975
5	5	4	"slrA"	"17Lip_A15"	0	320	4432	4192
5	6	4	"spr0747"	"37Lip_E15"	0	321	5218	4915
5	7	4	"spxB"	"13Cyt_A3"	0	322	6087	5614
5	8	4	"clpP"	"66Cyt_E3"	0	323	6479	6130
5	9	4	"pavA"	"69Cyt_I3"	0	324	4825	4563
5	1	5	"spr0747"	"37Lip_E15"	0	325	1551	1440
5	2	5	"spxB"	"13Cyt_A3"	0	326	2846	2693
5	3	5	"clpP"	"66Cyt_E3"	0	327	3708	3542
5	4	5	"pavA"	"69Cyt_I3"	0	328	3446	3252
5	5	5	"eno"	"14Cyt_M3"	0	329	9512	9244
5	6	5	"PppA"	"70Cyt_A7"	0	330	5294	4838
5	7	5	"ply"	"11Cyt_E7"	0	331	10561	9943
5	8	5	"lytA"	"12Cyt_I7"	0	332	18130	17759
5	9	5	"GADPH"	"68Cyt_M7"	0	333	7518	7174
5	1	6	"PppA"	"70Cyt_A7"	0	334	1250	1157
5	2	6	"ply"	"11Cyt_E7"	0	335	4445	4327
5	3	6	"lytA"	"12Cyt_I7"	0	336	8152	8018
5	4	6	"GADPH"	"68Cyt_M7"	0	337	4341	4182
5	5	6	"abc_sbp_2"	"30Lip_A11"	0	338	5590	5391
5	6	6	"abc_sbp"	"29Lip_E11"	0	339	3423	3151
5	7	6	"spr0174"	"79Lip_I11"	0	340	2478	2152
5	8	6	"aliA"	"10Lip_M11"	-50	341	3099	2836
5	9	6	"slrA"	"17Lip_A15"	0	342	5568	5313
5	1	7	"abc_sbp"	"29Lip_E11"	0	343	555	472
5	2	7	"spr0174"	"79Lip_I11"	0	344	562	462
5	3	7	"aliA"	"10Lip_M11"	0	345	1306	1194
5	4	7	"slrA"	"17Lip_A15"	0	346	2251	2109
5	5	7	"spr0747"	"37Lip_E15"	0	347	3027	2847
5	6	7	"spxB"	"13Cyt_A3"	0	348	4095	3869
5	7	7	"clpP"	"66Cyt_E3"	0	349	4998	4752
5	8	7	"pavA"	"69Cyt_I3"	0	350	4085	3860
5	9	7	"eno"	"14Cyt_M3"	0	351	10923	10684
5	1	8	"spxB"	"13Cyt_A3"	0	352	405	320
5	2	8	"clpP"	"66Cyt_E3"	0	353	614	521
5	3	8	"pavA"	"69Cyt_I3"	0	354	705	618
5	4	8	"eno"	"14Cyt_M3"	0	355	2865	2768
5	5	8	"PppA"	"70Cyt_A7"	0	356	1761	1649
5	6	8	"ply"	"11Cyt_E7"	0	357	5189	5063
5	7	8	"lytA"	"12Cyt_I7"	0	358	8590	8448
5	8	8	"GADPH"	"68Cyt_M7"	0	359	3823	3676
5	9	8	"abc_sbp_2"	"30Lip_A11"	0	360	4766	4581
6	1	1	"psaA"	"6Lip_N7"	0	361	7629	7483
6	2	1	"ABC_SBP"	"57Lip_B11"	0	362	18656	18517
6	3	1	"ABC_SBP"	"52Lip_F11"	0	363	6764	6634
6	4	1	"piuA"	"18Lip_J11"	0	364	7617	7482
6	5	1	"amiA"	"3Lip_N11"	0	365	4730	4585
6	6	1	"msmE"	"78Lip_B15"	0	366	6110	5951
6	7	1	"MalX"	"22Lip_F15"	0	367	7766	7600
6	8	1	"Buffer"	"Normaliz_J15"	-50	368	155	-6
6	9	1	"Buffer"	"Normaliz_N15"	-50	369	146	-17
6	1	2	"msmE"	"78Lip_B15"	0	370	6224	6070
6	2	2	"MalX"	"22Lip_F15"	0	371	6345	6142
6	3	2	"prsA_ppmA"	"16Lip_B3"	0	372	6573	6415
6	4	2	"lmb"	"33Lip_F3"	0	373	6798	6636
6	5	2	"piaA"	"15Lip_J3"	0	374	11405	11224
6	6	2	"phtA"	"55Lip_N3"	0	375	11203	11038
6	7	2	"glnH"	"28Lip_B7"	0	376	8582	8418
6	8	2	"pstS"	"80Lip_F7"	0	377	4487	4345
6	9	2	"aliB"	"1Lip_J7"	0	378	3479	3344
6	1	3	"phtA"	"55Lip_N3"	0	379	11018	10881
6	2	3	"glnH"	"28Lip_B7"	0	380	7775	7632
6	3	3	"pstS"	"80Lip_F7"	0	381	4493	4335
6	4	3	"aliB"	"1Lip_J7"	0	382	4462	4077
6	5	3	"psaA"	"6Lip_N7"	0	383	6966	6065
6	6	3	"ABC_SBP"	"57Lip_B11"	0	384	15866	15686
6	7	3	"ABC_SBP"	"52Lip_F11"	0	385	5699	5515
6	8	3	"piuA"	"18Lip_J11"	0	386	7267	7109
6	9	3	"amiA"	"3Lip_N11"	0	387	3653	3524
6	1	4	"ABC_SBP"	"57Lip_B11"	0	388	17790	17646
6	2	4	"ABC_SBP"	"52Lip_F11"	0	389	6628	6468
6	3	4	"piuA"	"18Lip_J11"	0	390	7774	7595
6	4	4	"amiA"	"3Lip_N11"	0	391	4964	4735
6	5	4	"msmE"	"78Lip_B15"	0	392	5029	4650
6	6	4	"MalX"	"22Lip_F15"	0	393	6939	6747
6	7	4	"prsA_ppmA"	"16Lip_B3"	0	394	6904	6711
6	8	4	"lmb"	"33Lip_F3"	0	395	6269	6112
6	9	4	"piaA"	"15Lip_J3"	0	396	7348	7232
6	1	5	"MalX"	"22Lip_F15"	0	397	7656	7482
6	2	5	"prsA_ppmA"	"16Lip_B3"	0	398	6743	6512
6	3	5	"lmb"	"33Lip_F3"	0	399	6620	6407
6	4	5	"piaA"	"15Lip_J3"	0	400	10878	10678
6	5	5	"phtA"	"55Lip_N3"	0	401	9749	9563
6	6	5	"glnH"	"28Lip_B7"	0	402	7184	7008
6	7	5	"pstS"	"80Lip_F7"	0	403	3829	3674
6	8	5	"aliB"	"1Lip_J7"	0	404	2695	2565
6	9	5	"psaA"	"6Lip_N7"	0	405	3410	3312
6	1	6	"glnH"	"28Lip_B7"	0	406	9732	9524
6	2	6	"pstS"	"80Lip_F7"	0	407	4809	4601
6	3	6	"aliB"	"1Lip_J7"	0	408	4035	3827
6	4	6	"psaA"	"6Lip_N7"	0	409	6027	5821
6	5	6	"ABC_SBP"	"57Lip_B11"	0	410	12370	12189
6	6	6	"ABC_SBP"	"52Lip_F11"	0	411	3857	3698
6	7	6	"piuA"	"18Lip_J11"	0	412	5253	5119
6	8	6	"amiA"	"3Lip_N11"	0	413	2031	1918
6	9	6	"msmE"	"78Lip_B15"	0	414	1938	1848
6	1	7	"ABC_SBP"	"52Lip_F11"	0	415	6273	6053
6	2	7	"piuA"	"18Lip_J11"	0	416	7943	7749
6	3	7	"amiA"	"3Lip_N11"	0	417	4163	3970
6	4	7	"msmE"	"78Lip_B15"	0	418	3758	3551
6	5	7	"MalX"	"22Lip_F15"	0	419	5106	4927
6	6	7	"prsA_ppmA"	"16Lip_B3"	0	420	4105	3967
6	7	7	"lmb"	"33Lip_F3"	0	421	2991	2884
6	8	7	"piaA"	"15Lip_J3"	0	422	3306	3222
6	9	7	"phtA"	"55Lip_N3"	0	423	2758	2681
6	1	8	"prsA_ppmA"	"16Lip_B3"	0	424	6384	6225
6	2	8	"lmb"	"33Lip_F3"	0	425	5527	5405
6	3	8	"piaA"	"15Lip_J3"	0	426	7439	7317
6	4	8	"phtA"	"55Lip_N3"	0	427	5717	5607
6	5	8	"glnH"	"28Lip_B7"	0	428	3663	3569
6	6	8	"pstS"	"80Lip_F7"	0	429	1536	1451
6	7	8	"aliB"	"1Lip_J7"	0	430	891	812
6	8	8	"psaA"	"6Lip_N7"	0	431	966	898
6	9	8	"ABC_SBP"	"57Lip_B11"	0	432	2575	2512
7	1	1	"cbpF"	"74N_term_wCS_O7"	0	433	321	247
7	2	1	"spr0693"	"34N_term_C11"	0	434	1137	1045
7	3	1	"ezrA"	"75N_term_G11"	0	435	448	348
7	4	1	"pepXP"	"72N_term_K11"	0	436	768	658
7	5	1	"phtD"	"44N_term_O11"	0	437	1600	1434
7	6	1	"phpA"	"27N_term_C15"	0	438	6730	6512
7	7	1	"srtA"	"64N_term_wCS_G15"	0	439	3695	3431
7	8	1	"Buffer"	"Normaliz_K15"	0	440	179	-36
7	9	1	"Buffer"	"Normaliz_O15"	0	441	163	-3
7	1	2	"phpA"	"27N_term_C15"	0	442	907	818
7	2	2	"srtA"	"64N_term_wCS_G15"	0	443	713	245
7	3	2	"adcA"	"23Lip_C3"	0	444	639	150
7	4	2	"sp_2093"	"76N_term_G3"	0	445	858	-27
7	5	2	"comB"	"54N_term_K3"	0	446	1193	38
7	6	2	"pspA"	"4N_term_O3"	0	447	5574	1261
7	7	2	"pbpX"	"41N_term_C7"	0	448	5596	1164
7	8	2	"pbpA"	"9N_term_G7"	0	449	3773	823
7	9	2	"spr0334"	"42Cyt_TMH_K7"	0	450	3620	3445
7	1	3	"pspA"	"4N_term_O3"	0	451	584	487
7	2	3	"pbpX"	"41N_term_C7"	0	452	505	169
7	3	3	"pbpA"	"9N_term_G7"	0	453	301	165
7	4	3	"spr0334"	"42Cyt_TMH_K7"	0	454	1146	831
7	5	3	"cbpF"	"74N_term_wCS_O7"	0	455	1076	390
7	6	3	"spr0693"	"34N_term_C11"	0	456	5151	3442
7	7	3	"ezrA"	"75N_term_G11"	0	457	3356	231
7	8	3	"pepXP"	"72N_term_K11"	0	458	2190	690
7	9	3	"phtD"	"44N_term_O11"	0	459	2681	2463
7	1	4	"spr0693"	"34N_term_C11"	0	460	989	891
7	2	4	"ezrA"	"75N_term_G11"	0	461	643	385
7	3	4	"pepXP"	"72N_term_K11"	0	462	542	430
7	4	4	"phtD"	"44N_term_O11"	0	463	1516	1184
7	5	4	"phpA"	"27N_term_C15"	0	464	3152	2989
7	6	4	"srtA"	"64N_term_wCS_G15"	0	465	2016	1845
7	7	4	"adcA"	"23Lip_C3"	0	466	1973	110
7	8	4	"sp_2093"	"76N_term_G3"	0	467	1347	321
7	9	4	"comB"	"54N_term_K3"	0	468	1109	977
7	1	5	"srtA"	"64N_term_wCS_G15"	0	469	500	406
7	2	5	"adcA"	"23Lip_C3"	0	470	530	66
7	3	5	"sp_2093"	"76N_term_G3"	0	471	678	249
7	4	5	"comB"	"54N_term_K3"	-50	472	1123	-85
7	5	5	"pspA"	"4N_term_O3"	0	473	2553	762
7	6	5	"pbpX"	"41N_term_C7"	0	474	1649	945
7	7	5	"pbpA"	"9N_term_G7"	0	475	1846	-115
7	8	5	"spr0334"	"42Cyt_TMH_K7"	0	476	2387	431
7	9	5	"cbpF"	"74N_term_wCS_O7"	0	477	1047	916
7	1	6	"pbpX"	"41N_term_C7"	0	478	629	289
7	2	6	"pbpA"	"9N_term_G7"	0	479	598	85
7	3	6	"spr0334"	"42Cyt_TMH_K7"	0	480	819	430
7	4	6	"cbpF"	"74N_term_wCS_O7"	0	481	1025	-125
7	5	6	"spr0693"	"34N_term_C11"	0	482	3188	1401
7	6	6	"ezrA"	"75N_term_G11"	0	483	540	188
7	7	6	"pepXP"	"72N_term_K11"	0	484	1181	663
7	8	6	"phtD"	"44N_term_O11"	0	485	2536	972
7	9	6	"phpA"	"27N_term_C15"	0	486	4575	4393
7	1	7	"ezrA"	"75N_term_G11"	0	487	354	271
7	2	7	"pepXP"	"72N_term_K11"	0	488	469	197
7	3	7	"phtD"	"44N_term_O11"	0	489	683	391
7	4	7	"phpA"	"27N_term_C15"	0	490	2134	904
7	5	7	"srtA"	"64N_term_wCS_G15"	0	491	1904	629
7	6	7	"adcA"	"23Lip_C3"	0	492	567	82
7	7	7	"sp_2093"	"76N_term_G3"	0	493	798	352
7	8	7	"comB"	"54N_term_K3"	0	494	1656	1045
7	9	7	"pspA"	"4N_term_O3"	0	495	2859	2654
7	1	8	"adcA"	"23Lip_C3"	0	496	225	154
7	2	8	"sp_2093"	"76N_term_G3"	0	497	252	160
7	3	8	"comB"	"54N_term_K3"	0	498	365	260
7	4	8	"pspA"	"4N_term_O3"	0	499	927	848
7	5	8	"pbpX"	"41N_term_C7"	0	500	789	721
7	6	8	"pbpA"	"9N_term_G7"	0	501	410	342
7	7	8	"spr0334"	"42Cyt_TMH_K7"	0	502	900	833
7	8	8	"cbpF"	"74N_term_wCS_O7"	0	503	1062	990
7	9	8	"spr0693"	"34N_term_C11"	0	504	2770	2692
8	1	1	"pbp1b"	"47Cyt_TMH_P7"	0	505	3954	3814
8	2	1	"pcpA"	"62N_term_wCS_D11"	0	506	848	707
8	3	1	"sphtra"	"8N_term_H11"	-50	507	1030	885
8	4	1	"cps4C"	"97Mult_L11"	0	508	1010	861
8	5	1	"rrgB"	"95Mult_P11"	-50	509	4613	4481
8	6	1	"TMP"	"96Mult_D15"	0	510	2206	2118
8	7	1	"LambdaSa04"	"94Mult_H15"	0	511	97	33
8	8	1	"Buffer"	"Normaliz_L15"	0	512	49	-4
8	9	1	"Buffer"	"Normaliz_P15"	0	513	48	0
8	1	2	"TMP"	"96Mult_D15"	0	514	2295	2041
8	2	2	"LambdaSa04"	"94Mult_H15"	-50	515	1046	-196
8	3	2	"potD"	"65N_term_D3"	0	516	3449	1516
8	4	2	"pgdA"	"40N_term_H3"	0	517	5773	2339
8	5	2	"spr1370"	"38Cyt_TMH_L3"	0	518	4818	272
8	6	2	"spr1418"	"82N_term_P3"	0	519	3834	462
8	7	2	"stkP"	"67Cyt_TMH_D7"	0	520	1376	924
8	8	2	"spr1584"	"83N_term_H7"	0	521	671	602
8	9	2	"pbp2A"	"53N_term_L7"	0	522	290	240
8	1	3	"spr1418"	"82N_term_P3"	0	523	6125	5824
8	2	3	"stkP"	"67Cyt_TMH_D7"	0	524	6068	3763
8	3	3	"spr1584"	"83N_term_H7"	0	525	2756	2330
8	4	3	"pbp2A"	"53N_term_L7"	0	526	1550	404
8	5	3	"pbp1b"	"47Cyt_TMH_P7"	0	527	3283	-312
8	6	3	"pcpA"	"62N_term_wCS_D11"	0	528	231	41
8	7	3	"sphtra"	"8N_term_H11"	0	529	94	-26
8	8	3	"cps4C"	"97Mult_L11"	0	530	116	40
8	9	3	"rrgB"	"95Mult_P11"	0	531	74	21
8	1	4	"pcpA"	"62N_term_wCS_D11"	0	532	1729	1567
8	2	4	"sphtra"	"8N_term_H11"	0	533	2165	1379
8	3	4	"cps4C"	"97Mult_L11"	0	534	761	640
8	4	4	"rrgB"	"95Mult_P11"	0	535	405	206
8	5	4	"TMP"	"96Mult_D15"	0	536	343	209
8	6	4	"LambdaSa04"	"94Mult_H15"	-50	537	157	71
8	7	4	"potD"	"65N_term_D3"	0	538	423	210
8	8	4	"pgdA"	"40N_term_H3"	0	539	664	372
8	9	4	"spr1370"	"38Cyt_TMH_L3"	0	540	1206	1146
8	1	5	"LambdaSa04"	"94Mult_H15"	0	541	3414	3267
8	2	5	"potD"	"65N_term_D3"	0	542	3318	888
8	3	5	"pgdA"	"40N_term_H3"	0	543	2287	1672
8	4	5	"spr1370"	"38Cyt_TMH_L3"	0	544	3931	3507
8	5	5	"spr1418"	"82N_term_P3"	0	545	3021	934
8	6	5	"stkP"	"67Cyt_TMH_D7"	0	546	1826	1438
8	7	5	"spr1584"	"83N_term_H7"	0	547	475	221
8	8	5	"pbp2A"	"53N_term_L7"	0	548	881	517
8	9	5	"pbp1b"	"47Cyt_TMH_P7"	0	549	1124	1057
8	1	6	"stkP"	"67Cyt_TMH_D7"	0	550	5122	4937
8	2	6	"spr1584"	"83N_term_H7"	0	551	3822	1182
8	3	6	"pbp2A"	"53N_term_L7"	0	552	1757	887
8	4	6	"pbp1b"	"47Cyt_TMH_P7"	0	553	1084	277
8	5	6	"pcpA"	"62N_term_wCS_D11"	0	554	2555	1540
8	6	6	"sphtra"	"8N_term_H11"	0	555	1087	445
8	7	6	"cps4C"	"97Mult_L11"	0	556	223	145
8	8	6	"rrgB"	"95Mult_P11"	0	557	98	0
8	9	6	"TMP"	"96Mult_D15"	0	558	110	54
8	1	7	"sphtra"	"8N_term_H11"	0	559	414	198
8	2	7	"cps4C"	"97Mult_L11"	0	560	648	341
8	3	7	"rrgB"	"95Mult_P11"	0	561	498	-101
8	4	7	"TMP"	"96Mult_D15"	0	562	571	-223
8	5	7	"LambdaSa04"	"94Mult_H15"	-50	563	166	-197
8	6	7	"potD"	"65N_term_D3"	0	564	489	206
8	7	7	"pgdA"	"40N_term_H3"	0	565	387	149
8	8	7	"spr1370"	"38Cyt_TMH_L3"	0	566	816	289
8	9	7	"spr1418"	"82N_term_P3"	0	567	710	647
8	1	8	"potD"	"65N_term_D3"	0	568	1438	1350
8	2	8	"pgdA"	"40N_term_H3"	0	569	1362	1289
8	3	8	"spr1370"	"38Cyt_TMH_L3"	0	570	2249	2162
8	4	8	"spr1418"	"82N_term_P3"	0	571	2123	2032
8	5	8	"stkP"	"67Cyt_TMH_D7"	0	572	1224	1168
8	6	8	"spr1584"	"83N_term_H7"	0	573	280	225
8	7	8	"pbp2A"	"53N_term_L7"	0	574	163	109
8	8	8	"pbp1b"	"47Cyt_TMH_P7"	0	575	495	443
8	9	8	"pcpA"	"62N_term_wCS_D11"	0	576	225	175
