# Supplementary material for: Data in support of proteomic analysis of pneumococcal pediatric clinical isolates to construct a protein array
Source: Data Brief. 2016 Feb 5;6:917–22. doi: 10.1016/j.dib.2016.01.057 (PMC4758182; doi:10.1016/j.dib.2016.01.057)
Supplement: Supplementary file 4 — Supplementary material [file mmc4.zip › Protein array raw data/IgG/P2_S20_IgG-Cy3.txt]

ATF	1.0
31	9    
"Type=GenePix Export 3"
"DateTime=2014/01/17 10:50:57"
"Settings=C:\Documents and Settings\Usuario\Escritorio\Datos Usuarios\Alfonso\Escaneado_17-1-14\Suero 20\S20_IgG-Cy3.gps"
"GalFile=C:\Documents and Settings\Usuario\Escritorio\Datos Usuarios\Alfonso\Gals\Gal_Alfonso.2.gal"
"PixelSize=5"
"Wavelengths=n/a	532"
"ImageFiles=n/a	C:\Documents and Settings\Usuario\Escritorio\Datos Usuarios\Alfonso\Escaneado_17-1-14\Suero 20\S20_IgG-Cy3.tif 2"
"NormalizationMethod=None"
"NormalizationFactors=n/a	1"
"JpegImage="
"StdDev=Type 1"
"RatioFormulations=W1/W2 (/532)"
"Barcode="
"BackgroundSubtraction=LocalFeature"
"ImageOrigin=0, 0"
"JpegOrigin=3345, 1800"
"Creator=GenePix Pro 4.1.1.4"
"Scanner=GenePix 4000B [92870]"
"FocusPosition=0"
"Temperature=27.94"
"LinesAveraged=1"
"Comment="
"PMTGain=n/a	400"
"ScanPower=n/a	100"
"LaserPower=n/a	3.72"
"LaserOnTime=n/a	42081"
"Filters=n/a	"
"ScanRegion=584,280,3896,1712"
"Supplier=BioRobotics"
"ArrayerSoftwareName=TAS Application Suite (MicroGrid II)"
"ArrayerSoftwareVersion=2.2.2.5"
"Block"	"Column"	"Row"	"Name"	"ID"	"Flags"	"Index"	"F532 Median"	"F532 Median - B532"
1	1	1	"ABC_N/P"	"90Mult_M8"	0	1	798	542
1	2	1	"spr1221"	"99Mult_A12"	0	2	1242	937
1	3	1	"spr1403"	"91Mult_E12"	0	3	1294	927
1	4	1	"spr1496"	"92Mult_I12"	0	4	780	346
1	5	1	"ABC_NP"	"100Mult_M12"	0	5	3633	3103
1	6	1	"SP_0462"	"77CellW_A16"	0	6	2760	2155
1	7	1	"SP_0464"	"81CellW_E16"	0	7	2020	1366
1	8	1	"Buffer"	"Normaliz_I16"	-50	8	648	-3
1	9	1	"Buffer"	"Normaliz_M16"	-50	9	652	0
1	1	2	"SP_0462"	"77CellW_A16"	0	10	2153	1918
1	2	2	"SP_0464"	"81CellW_E16"	0	11	1182	891
1	3	2	"fstH"	"84Mult_A4"	0	12	2175	1855
1	4	2	"comA"	"85Mult_E4"	0	13	922	582
1	5	2	"zmpB"	"86Mult_I4"	0	14	629	281
1	6	2	"spr0601"	"98Mult_M4"	0	15	1085	639
1	7	2	"celB"	"87Mult_A8"	0	16	719	192
1	8	2	"iga"	"88Mult_E8"	0	17	2832	2293
1	9	2	"glnP"	"89Mult_I8"	0	18	784	231
1	1	3	"spr0601"	"98Mult_M4"	0	19	1197	990
1	2	3	"celB"	"87Mult_A8"	0	20	440	166
1	3	3	"iga"	"88Mult_E8"	0	21	1632	1331
1	4	3	"glnP"	"89Mult_I8"	0	22	415	105
1	5	3	"ABC_N/P"	"90Mult_M8"	0	23	896	597
1	6	3	"spr1221"	"99Mult_A12"	0	24	1093	769
1	7	3	"spr1403"	"91Mult_E12"	0	25	1086	674
1	8	3	"spr1496"	"92Mult_I12"	0	26	703	259
1	9	3	"ABC_NP"	"100Mult_M12"	0	27	3923	3471
1	1	4	"spr1221"	"99Mult_A12"	0	28	1049	871
1	2	4	"spr1403"	"91Mult_E12"	0	29	904	670
1	3	4	"spr1496"	"92Mult_I12"	0	30	554	295
1	4	4	"ABC_NP"	"100Mult_M12"	0	31	2718	2446
1	5	4	"SP_0462"	"77CellW_A16"	0	32	1789	1541
1	6	4	"SP_0464"	"81CellW_E16"	0	33	1194	928
1	7	4	"fstH"	"84Mult_A4"	0	34	2209	1891
1	8	4	"comA"	"85Mult_E4"	0	35	983	644
1	9	4	"zmpB"	"86Mult_I4"	0	36	776	437
1	1	5	"SP_0464"	"81CellW_E16"	0	37	1084	909
1	2	5	"fstH"	"84Mult_A4"	0	38	2090	1860
1	3	5	"comA"	"85Mult_E4"	0	39	795	582
1	4	5	"zmpB"	"86Mult_I4"	0	40	490	278
1	5	5	"spr0601"	"98Mult_M4"	0	41	836	629
1	6	5	"celB"	"87Mult_A8"	0	42	405	191
1	7	5	"iga"	"88Mult_E8"	0	43	1695	1456
1	8	5	"glnP"	"89Mult_I8"	0	44	395	153
1	9	5	"ABC_N/P"	"90Mult_M8"	0	45	724	466
1	1	6	"celB"	"87Mult_A8"	0	46	521	366
1	2	6	"iga"	"88Mult_E8"	0	47	1538	1351
1	3	6	"glnP"	"89Mult_I8"	0	48	319	145
1	4	6	"ABC_N/P"	"90Mult_M8"	0	49	515	343
1	5	6	"spr1221"	"99Mult_A12"	0	50	937	764
1	6	6	"spr1403"	"91Mult_E12"	0	51	905	719
1	7	6	"spr1496"	"92Mult_I12"	0	52	506	298
1	8	6	"ABC_NP"	"100Mult_M12"	0	53	2850	2634
1	9	6	"SP_0462"	"77CellW_A16"	0	54	2713	2487
1	1	7	"spr1403"	"91Mult_E12"	0	55	881	736
1	2	7	"spr1496"	"92Mult_I12"	0	56	464	310
1	3	7	"ABC_NP"	"100Mult_M12"	0	57	2753	2602
1	4	7	"SP_0462"	"77CellW_A16"	0	58	2273	2120
1	5	7	"SP_0464"	"81CellW_E16"	0	59	1061	902
1	6	7	"fstH"	"84Mult_A4"	0	60	2212	2027
1	7	7	"comA"	"85Mult_E4"	0	61	756	544
1	8	7	"zmpB"	"86Mult_I4"	0	62	511	320
1	9	7	"spr0601"	"98Mult_M4"	0	63	1429	1221
1	1	8	"fstH"	"84Mult_A4"	0	64	2928	2784
1	2	8	"comA"	"85Mult_E4"	0	65	967	827
1	3	8	"zmpB"	"86Mult_I4"	0	66	548	411
1	4	8	"spr0601"	"98Mult_M4"	0	67	779	640
1	5	8	"celB"	"87Mult_A8"	0	68	454	308
1	6	8	"iga"	"88Mult_E8"	0	69	1734	1571
1	7	8	"glnP"	"89Mult_I8"	0	70	379	208
1	8	8	"ABC_N/P"	"90Mult_M8"	0	71	647	477
1	9	8	"spr1221"	"99Mult_A12"	0	72	1406	1214
2	1	1	"lytB"	"31CellW_N8"	0	73	3151	2799
2	2	1	"prtA"	"20CellW_B12"	0	74	18037	17723
2	3	1	"bgaA"	"43CellW_F12"	0	75	4346	4062
2	4	1	"nanA"	"46CellW_J12"	0	76	3733	3471
2	5	1	"spr1652/pfbA"	"25CellW_N12"	0	77	2585	2344
2	6	1	"nisP"	"39CellW_B16"	0	78	2656	2418
2	7	1	"spr1906"	"73CellW_F16"	0	79	1264	1036
2	8	1	"Buffer"	"Normaliz_J16"	-50	80	189	13
2	9	1	"Buffer"	"Normaliz_N16"	-50	81	139	15
2	1	2	"nisP"	"39CellW_B16"	0	82	3533	3127
2	2	2	"spr1906"	"73CellW_F16"	0	83	1669	1267
2	3	2	"psrP"	"71CellW_B4"	0	84	1150	771
2	4	2	"pblB_nt"	"48CellW_F4"	0	85	982	609
2	5	2	"pblB_ct"	"49CellW_J4"	0	86	4339	3985
2	6	2	"spr0075/pfbB"	"24CellW_N4"	0	87	5864	5559
2	7	2	"pulA"	"19CellW_B8"	0	88	3148	2887
2	8	2	"hysA"	"51CellW_F8"	0	89	7612	7416
2	9	2	"spr0328"	"26CellW_J8"	0	90	3877	3741
2	1	3	"spr0075/pfbB"	"24CellW_N4"	0	91	8470	8089
2	2	3	"pulA"	"19CellW_B8"	0	92	4373	3984
2	3	3	"hysA"	"51CellW_F8"	0	93	11273	10883
2	4	3	"spr0328"	"26CellW_J8"	0	94	5802	5404
2	5	3	"lytB"	"31CellW_N8"	0	95	2047	1658
2	6	3	"prtA"	"20CellW_B12"	0	96	11972	11622
2	7	3	"bgaA"	"43CellW_F12"	0	97	3156	2865
2	8	3	"nanA"	"46CellW_J12"	0	98	2569	2351
2	9	3	"spr1652/pfbA"	"25CellW_N12"	0	99	1918	1771
2	1	4	"prtA"	"20CellW_B12"	0	100	17488	17174
2	2	4	"bgaA"	"43CellW_F12"	0	101	3965	3640
2	3	4	"nanA"	"46CellW_J12"	0	102	3456	3109
2	4	4	"spr1652/pfbA"	"25CellW_N12"	0	103	2380	2014
2	5	4	"nisP"	"39CellW_B16"	0	104	2400	2039
2	6	4	"spr1906"	"73CellW_F16"	0	105	1888	1548
2	7	4	"psrP"	"71CellW_B4"	0	106	874	572
2	8	4	"pblB_nt"	"48CellW_F4"	0	107	662	437
2	9	4	"pblB_ct"	"49CellW_J4"	0	108	3023	2868
2	1	5	"spr1906"	"73CellW_F16"	0	109	1588	1314
2	2	5	"psrP"	"71CellW_B4"	0	110	1007	734
2	3	5	"pblB_nt"	"48CellW_F4"	0	111	812	525
2	4	5	"pblB_ct"	"49CellW_J4"	0	112	3898	3585
2	5	5	"spr0075/pfbB"	"24CellW_N4"	0	113	9891	9580
2	6	5	"pulA"	"19CellW_B8"	0	114	2996	2695
2	7	5	"hysA"	"51CellW_F8"	0	115	7354	7073
2	8	5	"spr0328"	"26CellW_J8"	0	116	3893	3678
2	9	5	"lytB"	"31CellW_N8"	0	117	1508	1352
2	1	6	"pulA"	"19CellW_B8"	0	118	4969	4700
2	2	6	"hysA"	"51CellW_F8"	0	119	11283	11021
2	3	6	"spr0328"	"26CellW_J8"	0	120	5552	5293
2	4	6	"lytB"	"31CellW_N8"	0	121	1881	1616
2	5	6	"prtA"	"20CellW_B12"	0	122	10776	10504
2	6	6	"bgaA"	"43CellW_F12"	0	123	3025	2745
2	7	6	"nanA"	"46CellW_J12"	0	124	2954	2679
2	8	6	"spr1652/pfbA"	"25CellW_N12"	0	125	1867	1651
2	9	6	"nisP"	"39CellW_B16"	0	126	1938	1780
2	1	7	"bgaA"	"43CellW_F12"	0	127	4395	4112
2	2	7	"nanA"	"46CellW_J12"	0	128	3363	3086
2	3	7	"spr1652/pfbA"	"25CellW_N12"	0	129	2406	2135
2	4	7	"nisP"	"39CellW_B16"	0	130	2368	2102
2	5	7	"spr1906"	"73CellW_F16"	0	131	1216	943
2	6	7	"psrP"	"71CellW_B4"	0	132	903	617
2	7	7	"pblB_nt"	"48CellW_F4"	0	133	738	460
2	8	7	"pblB_ct"	"49CellW_J4"	0	134	2949	2733
2	9	7	"spr0075/pfbB"	"24CellW_N4"	0	135	3965	3810
2	1	8	"psrP"	"71CellW_B4"	0	136	1432	1124
2	2	8	"pblB_nt"	"48CellW_F4"	0	137	1104	795
2	3	8	"pblB_ct"	"49CellW_J4"	0	138	4665	4363
2	4	8	"spr0075/pfbB"	"24CellW_N4"	0	139	6556	6263
2	5	8	"pulA"	"19CellW_B8"	0	140	3611	3335
2	6	8	"hysA"	"51CellW_F8"	0	141	8423	8170
2	7	8	"spr0328"	"26CellW_J8"	0	142	3978	3765
2	8	8	"lytB"	"31CellW_N8"	0	143	1714	1527
2	9	8	"prtA"	"20CellW_B12"	0	144	9525	9372
3	1	1	"nanB"	"58Secret_O8"	0	145	7621	7469
3	2	1	"spr1875"	"7Secret_C12"	0	146	24729	24573
3	3	1	"galU"	"21Secret_G12"	0	147	4968	4813
3	4	1	"cbpA"	"5Secret_K12"	0	148	56072	55919
3	5	1	"gsp_781"	"2Secret_O12"	0	149	24138	23988
3	6	1	"Control_1"	"C16"	0	150	904	746
3	7	1	"Control_2"	"G16"	-50	151	154	6
3	8	1	"Buffer"	"Normaliz_K16"	-50	152	149	10
3	9	1	"Buffer"	"Normaliz_O16"	-50	153	141	-3
3	1	2	"Control_1"	"C16"	0	154	745	590
3	2	2	"Control_2"	"G16"	-50	155	171	9
3	3	2	"bloodAB"	"59Secret_C4"	0	156	3454	3299
3	4	2	"strH"	"32Secret_G4"	0	157	2444	2291
3	5	2	"lysM"	"50Secret_K4"	0	158	3150	3002
3	6	2	"lytB"	"63Secret_O4"	0	159	2564	2416
3	7	2	"phtE"	"45Secret_C8"	0	160	21638	21495
3	8	2	"spr0931"	"36Secret_G8"	0	161	3267	3129
3	9	2	"lytC"	"56Secret_K8"	0	162	5597	5465
3	1	3	"lytB"	"63Secret_O4"	0	163	2729	2572
3	2	3	"phtE"	"45Secret_C8"	0	164	19107	18946
3	3	3	"spr0931"	"36Secret_G8"	0	165	2725	2569
3	4	3	"lytC"	"56Secret_K8"	0	166	5220	5073
3	5	3	"nanB"	"58Secret_O8"	0	167	6227	6084
3	6	3	"spr1875"	"7Secret_C12"	0	168	24200	24055
3	7	3	"galU"	"21Secret_G12"	0	169	4901	4756
3	8	3	"cbpA"	"5Secret_K12"	0	170	57309	57164
3	9	3	"gsp_781"	"2Secret_O12"	0	171	24069	23932
3	1	4	"spr1875"	"7Secret_C12"	0	172	24005	23844
3	2	4	"galU"	"21Secret_G12"	0	173	4975	4816
3	3	4	"cbpA"	"5Secret_K12"	0	174	55298	55143
3	4	4	"gsp_781"	"2Secret_O12"	0	175	21851	21706
3	5	4	"Control_1"	"C16"	0	176	790	649
3	6	4	"Control_2"	"G16"	-50	177	146	7
3	7	4	"bloodAB"	"59Secret_C4"	0	178	3416	3279
3	8	4	"strH"	"32Secret_G4"	0	179	2552	2415
3	9	4	"lysM"	"50Secret_K4"	0	180	3588	3453
3	1	5	"Control_2"	"G16"	-50	181	170	8
3	2	5	"bloodAB"	"59Secret_C4"	0	182	3402	3244
3	3	5	"strH"	"32Secret_G4"	0	183	2417	2263
3	4	5	"lysM"	"50Secret_K4"	0	184	2970	2826
3	5	5	"lytB"	"63Secret_O4"	0	185	2487	2348
3	6	5	"phtE"	"45Secret_C8"	0	186	20040	19906
3	7	5	"spr0931"	"36Secret_G8"	0	187	2735	2599
3	8	5	"lytC"	"56Secret_K8"	0	188	5360	5225
3	9	5	"nanB"	"58Secret_O8"	0	189	6973	6840
3	1	6	"phtE"	"45Secret_C8"	0	190	19531	19369
3	2	6	"spr0931"	"36Secret_G8"	0	191	2756	2598
3	3	6	"lytC"	"56Secret_K8"	0	192	5252	5097
3	4	6	"nanB"	"58Secret_O8"	0	193	6109	5959
3	5	6	"spr1875"	"7Secret_C12"	0	194	24025	23885
3	6	6	"galU"	"21Secret_G12"	0	195	4823	4683
3	7	6	"cbpA"	"5Secret_K12"	0	196	56515	56364
3	8	6	"gsp_781"	"2Secret_O12"	0	197	24465	24319
3	9	6	"Control_1"	"C16"	0	198	1074	936
3	1	7	"galU"	"21Secret_G12"	0	199	5380	5217
3	2	7	"cbpA"	"5Secret_K12"	0	200	55854	55696
3	3	7	"gsp_781"	"2Secret_O12"	0	201	24012	23850
3	4	7	"Control_1"	"C16"	0	202	933	773
3	5	7	"Control_2"	"G16"	-50	203	164	12
3	6	7	"bloodAB"	"59Secret_C4"	0	204	3503	3359
3	7	7	"strH"	"32Secret_G4"	0	205	2580	2431
3	8	7	"lysM"	"50Secret_K4"	0	206	3460	3306
3	9	7	"lytB"	"63Secret_O4"	0	207	2978	2828
3	1	8	"bloodAB"	"59Secret_C4"	0	208	4752	4572
3	2	8	"strH"	"32Secret_G4"	0	209	2937	2774
3	3	8	"lysM"	"50Secret_K4"	0	210	3600	3442
3	4	8	"lytB"	"63Secret_O4"	0	211	2909	2754
3	5	8	"phtE"	"45Secret_C8"	0	212	21674	21521
3	6	8	"spr0931"	"36Secret_G8"	0	213	3270	3120
3	7	8	"lytC"	"56Secret_K8"	0	214	5442	5291
3	8	8	"nanB"	"58Secret_O8"	0	215	6819	6664
3	9	8	"spr1875"	"7Secret_C12"	0	216	28692	28524
4	1	1	"Control_10"	"P8"	-50	217	182	21
4	2	1	"Control_11"	"D12"	0	218	401	254
4	3	1	"Control_12"	"H12"	0	219	368	233
4	4	1	"Buffer"	"Normaliz_L12"	-50	220	127	3
4	5	1	"Buffer"	"Normaliz_P12"	-50	221	118	0
4	6	1	"Control+"	"Rango0.2_D16"	0	222	5530	5417
4	7	1	"Control+"	"Rango0.1_H16"	0	223	811	699
4	8	1	"Buffer"	"Normaliz_L16"	-50	224	91	-1
4	9	1	"Buffer"	"Normaliz_P16"	-50	225	95	4
4	1	2	"Control+"	"Rango0.2_D16"	0	226	11791	11602
4	2	2	"Control+"	"Rango0.1_H16"	0	227	2229	2079
4	3	2	"Control_3"	"D4"	0	228	444	312
4	4	2	"Control_4"	"H4"	-50	229	135	4
4	5	2	"Control_5"	"L4"	-50	230	132	-8
4	6	2	"Control_6"	"P4"	-50	231	134	-2
4	7	2	"Control_7"	"D8"	-50	232	131	8
4	8	2	"Control_8"	"H8"	-50	233	109	-3
4	9	2	"Control_9"	"L8"	0	234	159	56
4	1	3	"Control_6"	"P4"	-50	235	168	-13
4	2	3	"Control_7"	"D8"	0	236	274	117
4	3	3	"Control_8"	"H8"	-50	237	144	5
4	4	3	"Control_9"	"L8"	-50	238	161	29
4	5	3	"Control_10"	"P8"	-50	239	150	20
4	6	3	"Control_11"	"D12"	0	240	200	68
4	7	3	"Control_12"	"H12"	0	241	426	294
4	8	3	"Buffer"	"Normaliz_L12"	-50	242	132	3
4	9	3	"Buffer"	"Normaliz_P12"	-50	243	119	3
4	1	4	"Control_11"	"D12"	0	244	691	515
4	2	4	"Control_12"	"H12"	0	245	733	571
4	3	4	"Buffer"	"Normaliz_L12"	-50	246	154	4
4	4	4	"Buffer"	"Normaliz_P12"	-50	247	143	-1
4	5	4	"Control+"	"Rango0.2_D16"	0	248	9664	9519
4	6	4	"Control+"	"Rango0.1_H16"	0	249	8520	8367
4	7	4	"Control_3"	"D4"	0	250	655	512
4	8	4	"Control_4"	"H4"	-50	251	145	-2
4	9	4	"Control_5"	"L4"	-50	252	141	12
4	1	5	"Control+"	"Rango0.1_H16"	-50	253	1550	1351
4	2	5	"Control_3"	"D4"	0	254	11411	11236
4	3	5	"Control_4"	"H4"	-50	255	157	-1
4	4	5	"Control_5"	"L4"	-50	256	153	0
4	5	5	"Control_6"	"P4"	-50	257	145	-5
4	6	5	"Control_7"	"D8"	0	258	232	69
4	7	5	"Control_8"	"H8"	-50	259	166	3
4	8	5	"Control_9"	"L8"	0	260	360	194
4	9	5	"Control_10"	"P8"	0	261	249	103
4	1	6	"Control_7"	"D8"	0	262	401	200
4	2	6	"Control_8"	"H8"	-50	263	197	7
4	3	6	"Control_9"	"L8"	0	264	379	211
4	4	6	"Control_10"	"P8"	0	265	256	101
4	5	6	"Control_11"	"D12"	0	266	391	242
4	6	6	"Control_12"	"H12"	0	267	573	413
4	7	6	"Buffer"	"Normaliz_L12"	-50	268	181	10
4	8	6	"Buffer"	"Normaliz_P12"	-50	269	185	5
4	9	6	"Control+"	"Rango0.2_D16"	0	270	11343	11199
4	1	7	"Control_12"	"H12"	0	271	944	738
4	2	7	"Buffer"	"Normaliz_L12"	-50	272	224	19
4	3	7	"Buffer"	"Normaliz_P12"	-50	273	198	-11
4	4	7	"Control+"	"Rango0.2_D16"	0	274	12542	12334
4	5	7	"Control+"	"Rango0.1_H16"	0	275	2644	2471
4	6	7	"Control_3"	"D4"	0	276	909	750
4	7	7	"Control_4"	"H4"	-50	277	178	3
4	8	7	"Control_5"	"L4"	-50	278	196	-5
4	9	7	"Control_6"	"P4"	-50	279	183	21
4	1	8	"Control_3"	"D4"	0	280	1689	1494
4	2	8	"Control_4"	"H4"	-50	281	204	1
4	3	8	"Control_5"	"L4"	-50	282	214	-7
4	4	8	"Control_6"	"P4"	-50	283	205	-6
4	5	8	"Control_7"	"D8"	0	284	299	109
4	6	8	"Control_8"	"H8"	-50	285	179	-3
4	7	8	"Control_9"	"L8"	0	286	572	383
4	8	8	"Control_10"	"P8"	0	287	385	174
4	9	8	"Control_11"	"D12"	0	288	429	244
5	1	1	"GADPH"	"68Cyt_M7"	0	289	4845	4707
5	2	1	"abc_sbp_2"	"30Lip_A11"	0	290	5516	5363
5	3	1	"abc_sbp"	"29Lip_E11"	0	291	2608	2432
5	4	1	"spr0174"	"79Lip_I11"	0	292	1685	1505
5	5	1	"aliA"	"10Lip_M11"	0	293	2284	2099
5	6	1	"slrA"	"17Lip_A15"	0	294	3909	3734
5	7	1	"spr0747"	"37Lip_E15"	0	295	3949	3776
5	8	1	"Buffer"	"Normaliz_I15"	-50	296	187	6
5	9	1	"Buffer"	"Normaliz_M15"	-50	297	181	-11
5	1	2	"slrA"	"17Lip_A15"	0	298	3952	3799
5	2	2	"spr0747"	"37Lip_E15"	0	299	3763	3598
5	3	2	"spxB"	"13Cyt_A3"	0	300	4518	4348
5	4	2	"clpP"	"66Cyt_E3"	0	301	4592	4416
5	5	2	"pavA"	"69Cyt_I3"	0	302	3785	3607
5	6	2	"eno"	"14Cyt_M3"	0	303	10470	10298
5	7	2	"PppA"	"70Cyt_A7"	0	304	4408	4232
5	8	2	"ply"	"11Cyt_E7"	0	305	19002	18826
5	9	2	"lytA"	"12Cyt_I7"	0	306	25713	25526
5	1	3	"eno"	"14Cyt_M3"	0	307	9424	9274
5	2	3	"PppA"	"70Cyt_A7"	0	308	3827	3665
5	3	3	"ply"	"11Cyt_E7"	0	309	17771	17605
5	4	3	"lytA"	"12Cyt_I7"	0	310	24423	24251
5	5	3	"GADPH"	"68Cyt_M7"	0	311	4585	4413
5	6	3	"abc_sbp_2"	"30Lip_A11"	0	312	4880	4712
5	7	3	"abc_sbp"	"29Lip_E11"	0	313	2237	2057
5	8	3	"spr0174"	"79Lip_I11"	0	314	1553	1371
5	9	3	"aliA"	"10Lip_M11"	0	315	2417	2223
5	1	4	"abc_sbp_2"	"30Lip_A11"	0	316	4812	4665
5	2	4	"abc_sbp"	"29Lip_E11"	0	317	1873	1712
5	3	4	"spr0174"	"79Lip_I11"	0	318	1249	1087
5	4	4	"aliA"	"10Lip_M11"	0	319	1874	1708
5	5	4	"slrA"	"17Lip_A15"	0	320	2989	2825
5	6	4	"spr0747"	"37Lip_E15"	0	321	3256	3099
5	7	4	"spxB"	"13Cyt_A3"	0	322	4230	4077
5	8	4	"clpP"	"66Cyt_E3"	0	323	4244	4089
5	9	4	"pavA"	"69Cyt_I3"	0	324	3127	2955
5	1	5	"spr0747"	"37Lip_E15"	0	325	2020	1905
5	2	5	"spxB"	"13Cyt_A3"	0	326	2553	2419
5	3	5	"clpP"	"66Cyt_E3"	0	327	2588	2454
5	4	5	"pavA"	"69Cyt_I3"	0	328	1850	1712
5	5	5	"eno"	"14Cyt_M3"	0	329	5340	5207
5	6	5	"PppA"	"70Cyt_A7"	0	330	1977	1855
5	7	5	"ply"	"11Cyt_E7"	0	331	9217	9100
5	8	5	"lytA"	"12Cyt_I7"	0	332	11985	11869
5	9	5	"GADPH"	"68Cyt_M7"	0	333	2305	2178
5	1	6	"PppA"	"70Cyt_A7"	0	334	772	699
5	2	6	"ply"	"11Cyt_E7"	0	335	4502	4416
5	3	6	"lytA"	"12Cyt_I7"	0	336	5911	5823
5	4	6	"GADPH"	"68Cyt_M7"	0	337	814	725
5	5	6	"abc_sbp_2"	"30Lip_A11"	0	338	786	696
5	6	6	"abc_sbp"	"29Lip_E11"	0	339	381	290
5	7	6	"spr0174"	"79Lip_I11"	0	340	272	183
5	8	6	"aliA"	"10Lip_M11"	0	341	354	266
5	9	6	"slrA"	"17Lip_A15"	0	342	631	545
5	1	7	"abc_sbp"	"29Lip_E11"	0	343	161	99
5	2	7	"spr0174"	"79Lip_I11"	0	344	128	57
5	3	7	"aliA"	"10Lip_M11"	0	345	158	86
5	4	7	"slrA"	"17Lip_A15"	0	346	222	149
5	5	7	"spr0747"	"37Lip_E15"	0	347	222	148
5	6	7	"spxB"	"13Cyt_A3"	0	348	309	234
5	7	7	"clpP"	"66Cyt_E3"	0	349	333	258
5	8	7	"pavA"	"69Cyt_I3"	0	350	249	174
5	9	7	"eno"	"14Cyt_M3"	0	351	734	662
5	1	8	"spxB"	"13Cyt_A3"	0	352	179	124
5	2	8	"clpP"	"66Cyt_E3"	0	353	187	126
5	3	8	"pavA"	"69Cyt_I3"	0	354	147	84
5	4	8	"eno"	"14Cyt_M3"	0	355	366	302
5	5	8	"PppA"	"70Cyt_A7"	0	356	163	99
5	6	8	"ply"	"11Cyt_E7"	0	357	564	499
5	7	8	"lytA"	"12Cyt_I7"	0	358	910	844
5	8	8	"GADPH"	"68Cyt_M7"	0	359	163	97
5	9	8	"abc_sbp_2"	"30Lip_A11"	0	360	195	132
6	1	1	"psaA"	"6Lip_N7"	0	361	7295	7148
6	2	1	"ABC_SBP"	"57Lip_B11"	0	362	5798	5661
6	3	1	"ABC_SBP"	"52Lip_F11"	0	363	1613	1466
6	4	1	"piuA"	"18Lip_J11"	0	364	3896	3730
6	5	1	"amiA"	"3Lip_N11"	0	365	889	720
6	6	1	"msmE"	"78Lip_B15"	0	366	1015	853
6	7	1	"MalX"	"22Lip_F15"	0	367	1248	1095
6	8	1	"Buffer"	"Normaliz_J15"	-50	368	137	5
6	9	1	"Buffer"	"Normaliz_N15"	-50	369	114	7
6	1	2	"msmE"	"78Lip_B15"	0	370	1934	1786
6	2	2	"MalX"	"22Lip_F15"	0	371	2303	2182
6	3	2	"prsA_ppmA"	"16Lip_B3"	0	372	1111	999
6	4	2	"lmb"	"33Lip_F3"	0	373	1186	1069
6	5	2	"piaA"	"15Lip_J3"	0	374	2529	2408
6	6	2	"phtA"	"55Lip_N3"	0	375	7114	6983
6	7	2	"glnH"	"28Lip_B7"	0	376	780	640
6	8	2	"pstS"	"80Lip_F7"	0	377	347	208
6	9	2	"aliB"	"1Lip_J7"	0	378	242	115
6	1	3	"phtA"	"55Lip_N3"	0	379	14605	14470
6	2	3	"glnH"	"28Lip_B7"	0	380	2026	1911
6	3	3	"pstS"	"80Lip_F7"	0	381	760	653
6	4	3	"aliB"	"1Lip_J7"	0	382	762	666
6	5	3	"psaA"	"6Lip_N7"	0	383	2260	2166
6	6	3	"ABC_SBP"	"57Lip_B11"	0	384	986	882
6	7	3	"ABC_SBP"	"52Lip_F11"	0	385	291	188
6	8	3	"piuA"	"18Lip_J11"	0	386	594	475
6	9	3	"amiA"	"3Lip_N11"	0	387	195	71
6	1	4	"ABC_SBP"	"57Lip_B11"	0	388	3934	3819
6	2	4	"ABC_SBP"	"52Lip_F11"	0	389	939	833
6	3	4	"piuA"	"18Lip_J11"	0	390	2849	2745
6	4	4	"amiA"	"3Lip_N11"	0	391	532	438
6	5	4	"msmE"	"78Lip_B15"	0	392	332	252
6	6	4	"MalX"	"22Lip_F15"	0	393	357	282
6	7	4	"prsA_ppmA"	"16Lip_B3"	0	394	183	107
6	8	4	"lmb"	"33Lip_F3"	0	395	203	113
6	9	4	"piaA"	"15Lip_J3"	0	396	302	194
6	1	5	"MalX"	"22Lip_F15"	0	397	1059	957
6	2	5	"prsA_ppmA"	"16Lip_B3"	0	398	549	452
6	3	5	"lmb"	"33Lip_F3"	0	399	524	431
6	4	5	"piaA"	"15Lip_J3"	0	400	1027	940
6	5	5	"phtA"	"55Lip_N3"	0	401	3320	3241
6	6	5	"glnH"	"28Lip_B7"	0	402	279	207
6	7	5	"pstS"	"80Lip_F7"	0	403	134	64
6	8	5	"aliB"	"1Lip_J7"	0	404	139	63
6	9	5	"psaA"	"6Lip_N7"	0	405	309	217
6	1	6	"glnH"	"28Lip_B7"	0	406	520	434
6	2	6	"pstS"	"80Lip_F7"	0	407	236	150
6	3	6	"aliB"	"1Lip_J7"	0	408	237	153
6	4	6	"psaA"	"6Lip_N7"	0	409	634	552
6	5	6	"ABC_SBP"	"57Lip_B11"	0	410	438	359
6	6	6	"ABC_SBP"	"52Lip_F11"	0	411	149	75
6	7	6	"piuA"	"18Lip_J11"	0	412	284	212
6	8	6	"amiA"	"3Lip_N11"	0	413	113	41
6	9	6	"msmE"	"78Lip_B15"	-50	414	135	49
6	1	7	"ABC_SBP"	"52Lip_F11"	0	415	228	149
6	2	7	"piuA"	"18Lip_J11"	0	416	488	408
6	3	7	"amiA"	"3Lip_N11"	0	417	147	69
6	4	7	"msmE"	"78Lip_B15"	0	418	141	64
6	5	7	"MalX"	"22Lip_F15"	0	419	166	89
6	6	7	"prsA_ppmA"	"16Lip_B3"	0	420	125	49
6	7	7	"lmb"	"33Lip_F3"	0	421	136	63
6	8	7	"piaA"	"15Lip_J3"	0	422	221	150
6	9	7	"phtA"	"55Lip_N3"	0	423	661	578
6	1	8	"prsA_ppmA"	"16Lip_B3"	0	424	153	80
6	2	8	"lmb"	"33Lip_F3"	0	425	160	87
6	3	8	"piaA"	"15Lip_J3"	0	426	253	180
6	4	8	"phtA"	"55Lip_N3"	0	427	861	788
6	5	8	"glnH"	"28Lip_B7"	0	428	167	94
6	6	8	"pstS"	"80Lip_F7"	0	429	115	41
6	7	8	"aliB"	"1Lip_J7"	0	430	117	43
6	8	8	"psaA"	"6Lip_N7"	0	431	228	152
6	9	8	"ABC_SBP"	"57Lip_B11"	0	432	291	202
7	1	1	"cbpF"	"74N_term_wCS_O7"	0	433	2459	2284
7	2	1	"spr0693"	"34N_term_C11"	0	434	8372	8237
7	3	1	"ezrA"	"75N_term_G11"	0	435	2633	2505
7	4	1	"pepXP"	"72N_term_K11"	0	436	2715	2589
7	5	1	"phtD"	"44N_term_O11"	0	437	4004	3866
7	6	1	"phpA"	"27N_term_C15"	0	438	42321	42172
7	7	1	"srtA"	"64N_term_wCS_G15"	0	439	7608	7468
7	8	1	"Buffer"	"Normaliz_K15"	-50	440	138	-3
7	9	1	"Buffer"	"Normaliz_O15"	-50	441	148	-3
7	1	2	"phpA"	"27N_term_C15"	0	442	38542	38362
7	2	2	"srtA"	"64N_term_wCS_G15"	0	443	6421	6263
7	3	2	"adcA"	"23Lip_C3"	0	444	2527	2391
7	4	2	"sp_2093"	"76N_term_G3"	0	445	1816	1685
7	5	2	"comB"	"54N_term_K3"	0	446	1630	1486
7	6	2	"pspA"	"4N_term_O3"	0	447	2799	2648
7	7	2	"pbpX"	"41N_term_C7"	0	448	2756	2615
7	8	2	"pbpA"	"9N_term_G7"	0	449	1293	1154
7	9	2	"spr0334"	"42Cyt_TMH_K7"	0	450	3423	3278
7	1	3	"pspA"	"4N_term_O3"	0	451	3607	3424
7	2	3	"pbpX"	"41N_term_C7"	0	452	3071	2889
7	3	3	"pbpA"	"9N_term_G7"	0	453	844	689
7	4	3	"spr0334"	"42Cyt_TMH_K7"	0	454	2699	2550
7	5	3	"cbpF"	"74N_term_wCS_O7"	0	455	1765	1608
7	6	3	"spr0693"	"34N_term_C11"	0	456	7941	7781
7	7	3	"ezrA"	"75N_term_G11"	0	457	2478	2323
7	8	3	"pepXP"	"72N_term_K11"	0	458	2611	2463
7	9	3	"phtD"	"44N_term_O11"	0	459	4414	4261
7	1	4	"spr0693"	"34N_term_C11"	0	460	7317	7168
7	2	4	"ezrA"	"75N_term_G11"	0	461	2726	2550
7	3	4	"pepXP"	"72N_term_K11"	0	462	2974	2800
7	4	4	"phtD"	"44N_term_O11"	0	463	3604	3425
7	5	4	"phpA"	"27N_term_C15"	0	464	36031	35827
7	6	4	"srtA"	"64N_term_wCS_G15"	0	465	6499	6298
7	7	4	"adcA"	"23Lip_C3"	0	466	2747	2552
7	8	4	"sp_2093"	"76N_term_G3"	0	467	2077	1877
7	9	4	"comB"	"54N_term_K3"	0	468	2194	1998
7	1	5	"srtA"	"64N_term_wCS_G15"	0	469	3906	3796
7	2	5	"adcA"	"23Lip_C3"	0	470	1570	1421
7	3	5	"sp_2093"	"76N_term_G3"	0	471	1460	1297
7	4	5	"comB"	"54N_term_K3"	0	472	1497	1329
7	5	5	"pspA"	"4N_term_O3"	0	473	2928	2720
7	6	5	"pbpX"	"41N_term_C7"	0	474	2886	2685
7	7	5	"pbpA"	"9N_term_G7"	0	475	978	782
7	8	5	"spr0334"	"42Cyt_TMH_K7"	0	476	3026	2815
7	9	5	"cbpF"	"74N_term_wCS_O7"	0	477	2554	2323
7	1	6	"pbpX"	"41N_term_C7"	0	478	722	642
7	2	6	"pbpA"	"9N_term_G7"	0	479	330	239
7	3	6	"spr0334"	"42Cyt_TMH_K7"	0	480	948	847
7	4	6	"cbpF"	"74N_term_wCS_O7"	0	481	746	633
7	5	6	"spr0693"	"34N_term_C11"	0	482	3566	3445
7	6	6	"ezrA"	"75N_term_G11"	0	483	1377	1235
7	7	6	"pepXP"	"72N_term_K11"	0	484	1613	1468
7	8	6	"phtD"	"44N_term_O11"	0	485	2405	2262
7	9	6	"phpA"	"27N_term_C15"	0	486	23282	23109
7	1	7	"ezrA"	"75N_term_G11"	0	487	243	175
7	2	7	"pepXP"	"72N_term_K11"	0	488	280	202
7	3	7	"phtD"	"44N_term_O11"	0	489	395	313
7	4	7	"phpA"	"27N_term_C15"	0	490	5467	5383
7	5	7	"srtA"	"64N_term_wCS_G15"	0	491	966	879
7	6	7	"adcA"	"23Lip_C3"	0	492	372	276
7	7	7	"sp_2093"	"76N_term_G3"	0	493	358	248
7	8	7	"comB"	"54N_term_K3"	0	494	365	263
7	9	7	"pspA"	"4N_term_O3"	0	495	747	646
7	1	8	"adcA"	"23Lip_C3"	0	496	132	69
7	2	8	"sp_2093"	"76N_term_G3"	0	497	125	56
7	3	8	"comB"	"54N_term_K3"	0	498	125	54
7	4	8	"pspA"	"4N_term_O3"	0	499	174	103
7	5	8	"pbpX"	"41N_term_C7"	0	500	185	115
7	6	8	"pbpA"	"9N_term_G7"	0	501	115	44
7	7	8	"spr0334"	"42Cyt_TMH_K7"	0	502	209	138
7	8	8	"cbpF"	"74N_term_wCS_O7"	0	503	165	94
7	9	8	"spr0693"	"34N_term_C11"	0	504	514	442
8	1	1	"pbp1b"	"47Cyt_TMH_P7"	0	505	5584	5396
8	2	1	"pcpA"	"62N_term_wCS_D11"	0	506	656	468
8	3	1	"sphtra"	"8N_term_H11"	0	507	364	171
8	4	1	"cps4C"	"97Mult_L11"	0	508	1512	1335
8	5	1	"rrgB"	"95Mult_P11"	0	509	705	524
8	6	1	"TMP"	"96Mult_D15"	0	510	1292	1112
8	7	1	"LambdaSa04"	"94Mult_H15"	0	511	321	154
8	8	1	"Buffer"	"Normaliz_L15"	-50	512	95	-8
8	9	1	"Buffer"	"Normaliz_P15"	-50	513	60	0
8	1	2	"TMP"	"96Mult_D15"	0	514	1370	1180
8	2	2	"LambdaSa04"	"94Mult_H15"	-50	515	219	47
8	3	2	"potD"	"65N_term_D3"	0	516	3579	3401
8	4	2	"pgdA"	"40N_term_H3"	0	517	4734	4552
8	5	2	"spr1370"	"38Cyt_TMH_L3"	0	518	7599	7421
8	6	2	"spr1418"	"82N_term_P3"	0	519	3668	3498
8	7	2	"stkP"	"67Cyt_TMH_D7"	0	520	1860	1693
8	8	2	"spr1584"	"83N_term_H7"	0	521	1058	949
8	9	2	"pbp2A"	"53N_term_L7"	0	522	263	201
8	1	3	"spr1418"	"82N_term_P3"	0	523	5076	4891
8	2	3	"stkP"	"67Cyt_TMH_D7"	0	524	2675	2495
8	3	3	"spr1584"	"83N_term_H7"	0	525	3332	3136
8	4	3	"pbp2A"	"53N_term_L7"	0	526	3190	2956
8	5	3	"pbp1b"	"47Cyt_TMH_P7"	0	527	3547	3339
8	6	3	"pcpA"	"62N_term_wCS_D11"	0	528	326	150
8	7	3	"sphtra"	"8N_term_H11"	-50	529	193	38
8	8	3	"cps4C"	"97Mult_L11"	0	530	298	189
8	9	3	"rrgB"	"95Mult_P11"	-50	531	82	19
8	1	4	"pcpA"	"62N_term_wCS_D11"	0	532	517	334
8	2	4	"sphtra"	"8N_term_H11"	-50	533	295	123
8	3	4	"cps4C"	"97Mult_L11"	0	534	900	723
8	4	4	"rrgB"	"95Mult_P11"	0	535	396	233
8	5	4	"TMP"	"96Mult_D15"	0	536	653	522
8	6	4	"LambdaSa04"	"94Mult_H15"	-50	537	174	63
8	7	4	"potD"	"65N_term_D3"	0	538	1016	912
8	8	4	"pgdA"	"40N_term_H3"	0	539	504	404
8	9	4	"spr1370"	"38Cyt_TMH_L3"	0	540	267	204
8	1	5	"LambdaSa04"	"94Mult_H15"	0	541	219	65
8	2	5	"potD"	"65N_term_D3"	0	542	1583	1448
8	3	5	"pgdA"	"40N_term_H3"	0	543	1743	1612
8	4	5	"spr1370"	"38Cyt_TMH_L3"	0	544	2590	2477
8	5	5	"spr1418"	"82N_term_P3"	0	545	1129	1024
8	6	5	"stkP"	"67Cyt_TMH_D7"	0	546	434	339
8	7	5	"spr1584"	"83N_term_H7"	0	547	408	316
8	8	5	"pbp2A"	"53N_term_L7"	0	548	232	142
8	9	5	"pbp1b"	"47Cyt_TMH_P7"	0	549	140	77
8	1	6	"stkP"	"67Cyt_TMH_D7"	0	550	520	430
8	2	6	"spr1584"	"83N_term_H7"	0	551	545	458
8	3	6	"pbp2A"	"53N_term_L7"	0	552	464	373
8	4	6	"pbp1b"	"47Cyt_TMH_P7"	0	553	511	415
8	5	6	"pcpA"	"62N_term_wCS_D11"	-50	554	95	14
8	6	6	"sphtra"	"8N_term_H11"	-50	555	78	3
8	7	6	"cps4C"	"97Mult_L11"	0	556	103	25
8	8	6	"rrgB"	"95Mult_P11"	-50	557	79	5
8	9	6	"TMP"	"96Mult_D15"	0	558	78	15
8	1	7	"sphtra"	"8N_term_H11"	-50	559	75	6
8	2	7	"cps4C"	"97Mult_L11"	-50	560	113	38
8	3	7	"rrgB"	"95Mult_P11"	0	561	89	12
8	4	7	"TMP"	"96Mult_D15"	-50	562	93	14
8	5	7	"LambdaSa04"	"94Mult_H15"	-50	563	75	4
8	6	7	"potD"	"65N_term_D3"	0	564	145	76
8	7	7	"pgdA"	"40N_term_H3"	0	565	142	71
8	8	7	"spr1370"	"38Cyt_TMH_L3"	0	566	165	98
8	9	7	"spr1418"	"82N_term_P3"	0	567	117	54
8	1	8	"potD"	"65N_term_D3"	0	568	142	77
8	2	8	"pgdA"	"40N_term_H3"	-50	569	161	90
8	3	8	"spr1370"	"38Cyt_TMH_L3"	0	570	201	131
8	4	8	"spr1418"	"82N_term_P3"	0	571	140	70
8	5	8	"stkP"	"67Cyt_TMH_D7"	0	572	119	51
8	6	8	"spr1584"	"83N_term_H7"	0	573	115	49
8	7	8	"pbp2A"	"53N_term_L7"	0	574	118	53
8	8	8	"pbp1b"	"47Cyt_TMH_P7"	0	575	115	53
8	9	8	"pcpA"	"62N_term_wCS_D11"	-50	576	69	9
