# Supplementary material for: Data in support of proteomic analysis of pneumococcal pediatric clinical isolates to construct a protein array
Source: Data Brief. 2016 Feb 5;6:917–22. doi: 10.1016/j.dib.2016.01.057 (PMC4758182; doi:10.1016/j.dib.2016.01.057)
Supplement: Supplementary file 4 — Supplementary material [file mmc4.zip › Protein array raw data/IgG/P2_S20bis_IgG-Cy3.txt]

ATF	1.0
31	9    
"Type=GenePix Export 3"
"DateTime=2014/03/26 14:06:16"
"Settings=C:\Documents and Settings\Usuario\Escritorio\Datos Usuarios\Alfonso\Resultados ensayo\Marzo 2014\Escaneado_26-3-14\Suero 20bis\S20bis_IgG-Cy3.gps"
"GalFile=C:\Documents and Settings\Usuario\Escritorio\Datos Usuarios\Alfonso\Gals\Gal_Alfonso.2.gal"
"PixelSize=5"
"Wavelengths=n/a	532"
"ImageFiles=n/a	C:\Documents and Settings\Usuario\Escritorio\Datos Usuarios\Alfonso\Resultados ensayo\Marzo 2014\Escaneado_26-3-14\Suero 20bis\S20bis_IgG-Cy3.tif 1"
"NormalizationMethod=None"
"NormalizationFactors=n/a	1"
"JpegImage="
"StdDev=Type 1"
"RatioFormulations=W1/W2 (/532)"
"Barcode="
"BackgroundSubtraction=LocalFeature"
"ImageOrigin=0, 0"
"JpegOrigin=3380, 11120"
"Creator=GenePix Pro 4.1.1.4"
"Scanner=GenePix 4000B [92870]"
"FocusPosition=0"
"Temperature=26.39"
"LinesAveraged=1"
"Comment="
"PMTGain=n/a	400"
"ScanPower=n/a	100"
"LaserPower=n/a	2.88"
"LaserOnTime=n/a	42610"
"Filters=n/a	"
"ScanRegion=624,2154,3936,3543"
"Supplier=BioRobotics"
"ArrayerSoftwareName=TAS Application Suite (MicroGrid II)"
"ArrayerSoftwareVersion=2.2.2.5"
"Block"	"Column"	"Row"	"Name"	"ID"	"Flags"	"Index"	"F532 Mean - B532"	"F532 Median"
1	1	1	"ABC_N/P"	"90Mult_M6"	0	1	276	419
1	2	1	"spr1221"	"99Mult_A10"	0	2	551	666
1	3	1	"spr1403"	"91Mult_E10"	0	3	734	823
1	4	1	"spr1496"	"92Mult_I10"	0	4	285	374
1	5	1	"ABC_NP"	"100Mult_M10"	0	5	1071	965
1	6	1	"SP_0462"	"77CellW_A14"	0	6	1262	1415
1	7	1	"SP_0464"	"81CellW_E14"	0	7	646	811
1	8	1	"Buffer"	"Normaliz_I14"	-50	8	29	151
1	9	1	"Buffer"	"Normaliz_M14"	-50	9	15	142
1	1	2	"SP_0462"	"77CellW_A14"	0	10	1398	1563
1	2	2	"SP_0464"	"81CellW_E14"	0	11	408	701
1	3	2	"fstH"	"84Mult_A2"	0	12	1071	1406
1	4	2	"comA"	"85Mult_E2"	0	13	132	505
1	5	2	"zmpB"	"86Mult_I2"	0	14	416	490
1	6	2	"spr0601"	"98Mult_M2"	0	15	109	489
1	7	2	"celB"	"87Mult_A6"	0	16	200	373
1	8	2	"iga"	"88Mult_E6"	0	17	1372	1463
1	9	2	"glnP"	"89Mult_I6"	0	18	187	299
1	1	3	"spr0601"	"98Mult_M2"	0	19	270	500
1	2	3	"celB"	"87Mult_A6"	0	20	-5	363
1	3	3	"iga"	"88Mult_E6"	0	21	691	842
1	4	3	"glnP"	"89Mult_I6"	-50	22	495	709
1	5	3	"ABC_N/P"	"90Mult_M6"	0	23	150	290
1	6	3	"spr1221"	"99Mult_A10"	0	24	492	695
1	7	3	"spr1403"	"91Mult_E10"	0	25	549	764
1	8	3	"spr1496"	"92Mult_I10"	0	26	223	379
1	9	3	"ABC_NP"	"100Mult_M10"	0	27	1668	1787
1	1	4	"spr1221"	"99Mult_A10"	0	28	447	617
1	2	4	"spr1403"	"91Mult_E10"	0	29	637	805
1	3	4	"spr1496"	"92Mult_I10"	0	30	185	309
1	4	4	"ABC_NP"	"100Mult_M10"	0	31	654	876
1	5	4	"SP_0462"	"77CellW_A14"	0	32	1191	1361
1	6	4	"SP_0464"	"81CellW_E14"	0	33	160	530
1	7	4	"fstH"	"84Mult_A2"	0	34	1002	1801
1	8	4	"comA"	"85Mult_E2"	0	35	226	692
1	9	4	"zmpB"	"86Mult_I2"	0	36	254	392
1	1	5	"SP_0464"	"81CellW_E14"	0	37	431	608
1	2	5	"fstH"	"84Mult_A2"	0	38	1398	1545
1	3	5	"comA"	"85Mult_E2"	0	39	295	405
1	4	5	"zmpB"	"86Mult_I2"	0	40	64	319
1	5	5	"spr0601"	"98Mult_M2"	0	41	260	553
1	6	5	"celB"	"87Mult_A6"	0	42	11	581
1	7	5	"iga"	"88Mult_E6"	0	43	210	973
1	8	5	"glnP"	"89Mult_I6"	0	44	873	1305
1	9	5	"ABC_N/P"	"90Mult_M6"	0	45	345	500
1	1	6	"celB"	"87Mult_A6"	0	46	348	510
1	2	6	"iga"	"88Mult_E6"	0	47	746	825
1	3	6	"glnP"	"89Mult_I6"	0	48	125	240
1	4	6	"ABC_N/P"	"90Mult_M6"	0	49	199	320
1	5	6	"spr1221"	"99Mult_A10"	0	50	433	591
1	6	6	"spr1403"	"91Mult_E10"	0	51	462	853
1	7	6	"spr1496"	"92Mult_I10"	0	52	192	387
1	8	6	"ABC_NP"	"100Mult_M10"	0	53	844	1015
1	9	6	"SP_0462"	"77CellW_A14"	0	54	2097	2290
1	1	7	"spr1403"	"91Mult_E10"	0	55	1187	1049
1	2	7	"spr1496"	"92Mult_I10"	0	56	329	452
1	3	7	"ABC_NP"	"100Mult_M10"	0	57	1162	1212
1	4	7	"SP_0462"	"77CellW_A14"	0	58	1258	1486
1	5	7	"SP_0464"	"81CellW_E14"	0	59	425	664
1	6	7	"fstH"	"84Mult_A2"	0	60	1258	1919
1	7	7	"comA"	"85Mult_E2"	0	61	526	720
1	8	7	"zmpB"	"86Mult_I2"	0	62	240	522
1	9	7	"spr0601"	"98Mult_M2"	0	63	547	777
1	1	8	"fstH"	"84Mult_A2"	0	64	1511	1678
1	2	8	"comA"	"85Mult_E2"	0	65	548	698
1	3	8	"zmpB"	"86Mult_I2"	0	66	250	385
1	4	8	"spr0601"	"98Mult_M2"	0	67	388	548
1	5	8	"celB"	"87Mult_A6"	0	68	227	377
1	6	8	"iga"	"88Mult_E6"	0	69	1035	1220
1	7	8	"glnP"	"89Mult_I6"	0	70	324	457
1	8	8	"ABC_N/P"	"90Mult_M6"	0	71	342	503
1	9	8	"spr1221"	"99Mult_A10"	0	72	645	842
2	1	1	"lytB"	"31CellW_N6"	0	73	1940	2077
2	2	1	"prtA"	"20CellW_B10"	0	74	7770	7831
2	3	1	"bgaA"	"43CellW_F10"	0	75	2539	2653
2	4	1	"nanA"	"46CellW_J10"	0	76	2488	2651
2	5	1	"spr1652/pfbA"	"25CellW_N10"	0	77	1941	2055
2	6	1	"nisP"	"39CellW_B14"	0	78	1596	1724
2	7	1	"spr1906"	"73CellW_F14"	0	79	899	1070
2	8	1	"Buffer"	"Normaliz_J14"	-50	80	33	157
2	9	1	"Buffer"	"Normaliz_N14"	0	81	1062	1003
2	1	2	"nisP"	"39CellW_B14"	0	82	1529	1707
2	2	2	"spr1906"	"73CellW_F14"	0	83	1090	1449
2	3	2	"psrP"	"71CellW_B2"	0	84	1181	2461
2	4	2	"pblB_nt"	"48CellW_F2"	0	85	389	1590
2	5	2	"pblB_ct"	"49CellW_J2"	0	86	1392	1645
2	6	2	"spr0075/pfbB"	"24CellW_N2"	0	87	2296	4957
2	7	2	"pulA"	"19CellW_B6"	0	88	1119	2527
2	8	2	"hysA"	"51CellW_F6"	0	89	4036	4100
2	9	2	"spr0328"	"26CellW_J6"	0	90	3046	2965
2	1	3	"spr0075/pfbB"	"24CellW_N2"	0	91	5324	5544
2	2	3	"pulA"	"19CellW_B6"	0	92	1526	2493
2	3	3	"hysA"	"51CellW_F6"	0	93	3326	3920
2	4	3	"spr0328"	"26CellW_J6"	0	94	392	2521
2	5	3	"lytB"	"31CellW_N6"	0	95	850	2011
2	6	3	"prtA"	"20CellW_B10"	0	96	3284	4228
2	7	3	"bgaA"	"43CellW_F10"	0	97	626	2558
2	8	3	"nanA"	"46CellW_J10"	0	98	1995	2233
2	9	3	"spr1652/pfbA"	"25CellW_N10"	0	99	1616	1743
2	1	4	"prtA"	"20CellW_B10"	0	100	5594	6007
2	2	4	"bgaA"	"43CellW_F10"	0	101	2236	2501
2	3	4	"nanA"	"46CellW_J10"	0	102	2149	2325
2	4	4	"spr1652/pfbA"	"25CellW_N10"	0	103	766	2007
2	5	4	"nisP"	"39CellW_B14"	0	104	1251	1783
2	6	4	"spr1906"	"73CellW_F14"	0	105	943	1181
2	7	4	"psrP"	"71CellW_B2"	0	106	191	1132
2	8	4	"pblB_nt"	"48CellW_F2"	0	107	282	454
2	9	4	"pblB_ct"	"49CellW_J2"	0	108	1851	1972
2	1	5	"spr1906"	"73CellW_F14"	0	109	902	1031
2	2	5	"psrP"	"71CellW_B2"	0	110	1642	2546
2	3	5	"pblB_nt"	"48CellW_F2"	0	111	747	2569
2	4	5	"pblB_ct"	"49CellW_J2"	0	112	3127	3914
2	5	5	"spr0075/pfbB"	"24CellW_N2"	0	113	3519	4993
2	6	5	"pulA"	"19CellW_B6"	0	114	2468	3790
2	7	5	"hysA"	"51CellW_F6"	0	115	1082	2745
2	8	5	"spr0328"	"26CellW_J6"	0	116	2276	2437
2	9	5	"lytB"	"31CellW_N6"	0	117	1244	1408
2	1	6	"pulA"	"19CellW_B6"	0	118	1851	1980
2	2	6	"hysA"	"51CellW_F6"	0	119	2442	3422
2	3	6	"spr0328"	"26CellW_J6"	0	120	2560	2747
2	4	6	"lytB"	"31CellW_N6"	0	121	1539	1792
2	5	6	"prtA"	"20CellW_B10"	0	122	4116	4494
2	6	6	"bgaA"	"43CellW_F10"	0	123	2078	2387
2	7	6	"nanA"	"46CellW_J10"	0	124	1900	2417
2	8	6	"spr1652/pfbA"	"25CellW_N10"	0	125	1887	2154
2	9	6	"nisP"	"39CellW_B14"	0	126	1492	1661
2	1	7	"bgaA"	"43CellW_F10"	0	127	2059	2206
2	2	7	"nanA"	"46CellW_J10"	0	128	1903	2051
2	3	7	"spr1652/pfbA"	"25CellW_N10"	0	129	1547	1687
2	4	7	"nisP"	"39CellW_B14"	0	130	1160	1423
2	5	7	"spr1906"	"73CellW_F14"	0	131	1147	1368
2	6	7	"psrP"	"71CellW_B2"	0	132	1622	2619
2	7	7	"pblB_nt"	"48CellW_F2"	0	133	80	680
2	8	7	"pblB_ct"	"49CellW_J2"	0	134	948	2076
2	9	7	"spr0075/pfbB"	"24CellW_N2"	0	135	1978	2170
2	1	8	"psrP"	"71CellW_B2"	0	136	434	539
2	2	8	"pblB_nt"	"48CellW_F2"	0	137	303	433
2	3	8	"pblB_ct"	"49CellW_J2"	0	138	2130	2266
2	4	8	"spr0075/pfbB"	"24CellW_N2"	0	139	2194	2409
2	5	8	"pulA"	"19CellW_B6"	0	140	2469	2607
2	6	8	"hysA"	"51CellW_F6"	0	141	3578	3786
2	7	8	"spr0328"	"26CellW_J6"	0	142	2972	3093
2	8	8	"lytB"	"31CellW_N6"	0	143	2173	2411
2	9	8	"prtA"	"20CellW_B10"	0	144	6522	6349
3	1	1	"nanB"	"58Secret_O6"	0	145	4427	4591
3	2	1	"spr1875"	"7Secret_C10"	0	146	7834	8000
3	3	1	"galU"	"21Secret_G10"	0	147	3208	3360
3	4	1	"cbpA"	"5Secret_K10"	0	148	15552	15986
3	5	1	"gsp_781"	"2Secret_O10"	0	149	7337	7709
3	6	1	"Control_1"	"C14"	0	150	787	877
3	7	1	"Control_2"	"G14"	0	151	1665	1775
3	8	1	"Buffer"	"Normaliz_K14"	0	152	1018	1237
3	9	1	"Buffer"	"Normaliz_O14"	0	153	1094	1216
3	1	2	"Control_1"	"C14"	0	154	528	653
3	2	2	"Control_2"	"G14"	0	155	1735	1860
3	3	2	"bloodAB"	"59Secret_C2"	0	156	2859	2986
3	4	2	"strH"	"32Secret_G2"	0	157	2159	2283
3	5	2	"lysM"	"50Secret_K2"	0	158	4499	4306
3	6	2	"lytB"	"63Secret_O2"	0	159	2344	2459
3	7	2	"phtE"	"45Secret_C6"	0	160	7004	7192
3	8	2	"spr0931"	"36Secret_G6"	0	161	2392	2356
3	9	2	"lytC"	"56Secret_K6"	0	162	3014	2720
3	1	3	"lytB"	"63Secret_O2"	0	163	5197	5310
3	2	3	"phtE"	"45Secret_C6"	0	164	6540	6778
3	3	3	"spr0931"	"36Secret_G6"	0	165	6248	5889
3	4	3	"lytC"	"56Secret_K6"	0	166	3558	3613
3	5	3	"nanB"	"58Secret_O6"	0	167	4328	4505
3	6	3	"spr1875"	"7Secret_C10"	0	168	8252	8384
3	7	3	"galU"	"21Secret_G10"	0	169	3544	3646
3	8	3	"cbpA"	"5Secret_K10"	0	170	12632	12753
3	9	3	"gsp_781"	"2Secret_O10"	0	171	5688	5994
3	1	4	"spr1875"	"7Secret_C10"	0	172	6271	6782
3	2	4	"galU"	"21Secret_G10"	0	173	3240	3380
3	3	4	"cbpA"	"5Secret_K10"	0	174	12487	12880
3	4	4	"gsp_781"	"2Secret_O10"	0	175	7828	8145
3	5	4	"Control_1"	"C14"	0	176	861	876
3	6	4	"Control_2"	"G14"	0	177	2401	2622
3	7	4	"bloodAB"	"59Secret_C2"	0	178	2713	2863
3	8	4	"strH"	"32Secret_G2"	0	179	1879	2026
3	9	4	"lysM"	"50Secret_K2"	0	180	2727	2696
3	1	5	"Control_2"	"G14"	0	181	4127	4320
3	2	5	"bloodAB"	"59Secret_C2"	0	182	2463	2592
3	3	5	"strH"	"32Secret_G2"	0	183	1860	1982
3	4	5	"lysM"	"50Secret_K2"	0	184	2906	2866
3	5	5	"lytB"	"63Secret_O2"	0	185	5171	5254
3	6	5	"phtE"	"45Secret_C6"	0	186	7567	7662
3	7	5	"spr0931"	"36Secret_G6"	0	187	7245	7287
3	8	5	"lytC"	"56Secret_K6"	0	188	3333	3405
3	9	5	"nanB"	"58Secret_O6"	0	189	3640	3796
3	1	6	"phtE"	"45Secret_C6"	0	190	5949	6180
3	2	6	"spr0931"	"36Secret_G6"	0	191	2238	2338
3	3	6	"lytC"	"56Secret_K6"	0	192	3054	3173
3	4	6	"nanB"	"58Secret_O6"	0	193	4362	4264
3	5	6	"spr1875"	"7Secret_C10"	0	194	7295	7540
3	6	6	"galU"	"21Secret_G10"	0	195	3586	3740
3	7	6	"cbpA"	"5Secret_K10"	0	196	12625	12800
3	8	6	"gsp_781"	"2Secret_O10"	0	197	6536	6879
3	9	6	"Control_1"	"C14"	0	198	700	768
3	1	7	"galU"	"21Secret_G10"	0	199	3312	3486
3	2	7	"cbpA"	"5Secret_K10"	0	200	13580	13801
3	3	7	"gsp_781"	"2Secret_O10"	0	201	7706	8015
3	4	7	"Control_1"	"C14"	0	202	916	1001
3	5	7	"Control_2"	"G14"	0	203	1820	1935
3	6	7	"bloodAB"	"59Secret_C2"	0	204	3095	3275
3	7	7	"strH"	"32Secret_G2"	0	205	2212	2346
3	8	7	"lysM"	"50Secret_K2"	0	206	2341	2430
3	9	7	"lytB"	"63Secret_O2"	0	207	1462	1562
3	1	8	"bloodAB"	"59Secret_C2"	0	208	2728	2999
3	2	8	"strH"	"32Secret_G2"	0	209	2177	2295
3	3	8	"lysM"	"50Secret_K2"	0	210	3108	3190
3	4	8	"lytB"	"63Secret_O2"	0	211	2465	2596
3	5	8	"phtE"	"45Secret_C6"	0	212	8712	8976
3	6	8	"spr0931"	"36Secret_G6"	0	213	3368	3492
3	7	8	"lytC"	"56Secret_K6"	0	214	3819	3959
3	8	8	"nanB"	"58Secret_O6"	0	215	4177	4412
3	9	8	"spr1875"	"7Secret_C10"	0	216	6730	6778
4	1	1	"Control_10"	"P6"	-50	217	1674	823
4	2	1	"Control_11"	"D10"	-50	218	1118	735
4	3	1	"Control_12"	"H10"	0	219	445	501
4	4	1	"Buffer"	"Normaliz_L10"	-50	220	9	125
4	5	1	"Buffer"	"Normaliz_P10"	-50	221	-2	106
4	6	1	"Control+"	"Rango0.2_D14"	0	222	6034	6020
4	7	1	"Control+"	"Rango0.1_H14"	-50	223	1400	1028
4	8	1	"Buffer"	"Normaliz_L14"	-50	224	13	126
4	9	1	"Buffer"	"Normaliz_P14"	-50	225	0	130
4	1	2	"Control+"	"Rango0.2_D14"	0	226	7207	6804
4	2	2	"Control+"	"Rango0.1_H14"	-50	227	1596	1353
4	3	2	"Control_3"	"D2"	0	228	459	527
4	4	2	"Control_4"	"H2"	-50	229	22	142
4	5	2	"Control_5"	"L2"	-50	230	34	138
4	6	2	"Control_6"	"P2"	-50	231	2085	503
4	7	2	"Control_7"	"D6"	-50	232	521	201
4	8	2	"Control_8"	"H6"	-50	233	24	135
4	9	2	"Control_9"	"L6"	-50	234	-4	123
4	1	3	"Control_6"	"P2"	-50	235	6	132
4	2	3	"Control_7"	"D6"	0	236	158	297
4	3	3	"Control_8"	"H6"	-50	237	31	149
4	4	3	"Control_9"	"L6"	-50	238	1	130
4	5	3	"Control_10"	"P6"	-50	239	69	184
4	6	3	"Control_11"	"D10"	0	240	114	253
4	7	3	"Control_12"	"H10"	0	241	594	673
4	8	3	"Buffer"	"Normaliz_L10"	-50	242	20	152
4	9	3	"Buffer"	"Normaliz_P10"	-50	243	7	132
4	1	4	"Control_11"	"D10"	0	244	86	210
4	2	4	"Control_12"	"H10"	0	245	602	647
4	3	4	"Buffer"	"Normaliz_L10"	-50	246	7	133
4	4	4	"Buffer"	"Normaliz_P10"	-50	247	-2	118
4	5	4	"Control+"	"Rango0.2_D14"	0	248	8060	7717
4	6	4	"Control+"	"Rango0.1_H14"	0	249	1986	2298
4	7	4	"Control_3"	"D2"	0	250	495	532
4	8	4	"Control_4"	"H2"	-50	251	16	152
4	9	4	"Control_5"	"L2"	-50	252	17	136
4	1	5	"Control+"	"Rango0.1_H14"	0	253	7872	7746
4	2	5	"Control_3"	"D2"	0	254	439	502
4	3	5	"Control_4"	"H2"	-50	255	18	134
4	4	5	"Control_5"	"L2"	0	256	149	258
4	5	5	"Control_6"	"P2"	-50	257	1	123
4	6	5	"Control_7"	"D6"	0	258	97	236
4	7	5	"Control_8"	"H6"	-50	259	24	152
4	8	5	"Control_9"	"L6"	-50	260	11	146
4	9	5	"Control_10"	"P6"	0	261	167	295
4	1	6	"Control_7"	"D6"	0	262	139	258
4	2	6	"Control_8"	"H6"	-50	263	319	208
4	3	6	"Control_9"	"L6"	-50	264	5	124
4	4	6	"Control_10"	"P6"	-50	265	157	204
4	5	6	"Control_11"	"D10"	-50	266	387	236
4	6	6	"Control_12"	"H10"	0	267	467	560
4	7	6	"Buffer"	"Normaliz_L10"	-50	268	7	143
4	8	6	"Buffer"	"Normaliz_P10"	-50	269	14	151
4	9	6	"Control+"	"Rango0.2_D14"	0	270	8337	8084
4	1	7	"Control_12"	"H10"	0	271	527	559
4	2	7	"Buffer"	"Normaliz_L10"	-50	272	6	122
4	3	7	"Buffer"	"Normaliz_P10"	-50	273	2	113
4	4	7	"Control+"	"Rango0.2_D14"	0	274	7452	7087
4	5	7	"Control+"	"Rango0.1_H14"	0	275	1751	1976
4	6	7	"Control_3"	"D2"	0	276	424	500
4	7	7	"Control_4"	"H2"	-50	277	5	136
4	8	7	"Control_5"	"L2"	0	278	88	230
4	9	7	"Control_6"	"P2"	-50	279	16	138
4	1	8	"Control_3"	"D2"	0	280	490	551
4	2	8	"Control_4"	"H2"	-50	281	16	125
4	3	8	"Control_5"	"L2"	-50	282	34	124
4	4	8	"Control_6"	"P2"	-50	283	12	123
4	5	8	"Control_7"	"D6"	-50	284	80	200
4	6	8	"Control_8"	"H6"	-50	285	81	193
4	7	8	"Control_9"	"L6"	-50	286	1	126
4	8	8	"Control_10"	"P6"	0	287	168	316
4	9	8	"Control_11"	"D10"	0	288	193	314
5	1	1	"GADPH"	"68Cyt_M5"	0	289	1928	1966
5	2	1	"abc_sbp_2"	"30Lip_A9"	0	290	2863	3044
5	3	1	"abc_sbp"	"29Lip_E9"	0	291	2245	1743
5	4	1	"spr0174"	"79Lip_I9"	0	292	1248	1283
5	5	1	"aliA"	"10Lip_M9"	0	293	1926	1790
5	6	1	"slrA"	"17Lip_A13"	0	294	2573	2646
5	7	1	"spr0747"	"37Lip_E13"	0	295	2258	2473
5	8	1	"Buffer"	"Normaliz_I13"	0	296	1367	1355
5	9	1	"Buffer"	"Normaliz_M13"	0	297	914	1017
5	1	2	"slrA"	"17Lip_A13"	0	298	1677	1746
5	2	2	"spr0747"	"37Lip_E13"	0	299	1582	1694
5	3	2	"spxB"	"13Cyt_A1"	0	300	2412	2629
5	4	2	"clpP"	"66Cyt_E1"	0	301	2513	2620
5	5	2	"pavA"	"69Cyt_I1"	0	302	2349	2523
5	6	2	"eno"	"14Cyt_M1"	0	303	4850	4958
5	7	2	"PppA"	"70Cyt_A5"	0	304	2646	2780
5	8	2	"ply"	"11Cyt_E5"	0	305	6939	6579
5	9	2	"lytA"	"12Cyt_I5"	0	306	10135	10036
5	1	3	"eno"	"14Cyt_M1"	0	307	3124	3313
5	2	3	"PppA"	"70Cyt_A5"	0	308	1876	1957
5	3	3	"ply"	"11Cyt_E5"	0	309	4952	5078
5	4	3	"lytA"	"12Cyt_I5"	0	310	8400	8322
5	5	3	"GADPH"	"68Cyt_M5"	0	311	2518	2593
5	6	3	"abc_sbp_2"	"30Lip_A9"	0	312	3116	3171
5	7	3	"abc_sbp"	"29Lip_E9"	0	313	2516	1807
5	8	3	"spr0174"	"79Lip_I9"	0	314	1136	1229
5	9	3	"aliA"	"10Lip_M9"	0	315	1784	1907
5	1	4	"abc_sbp_2"	"30Lip_A9"	0	316	2309	2314
5	2	4	"abc_sbp"	"29Lip_E9"	0	317	1220	1257
5	3	4	"spr0174"	"79Lip_I9"	0	318	842	899
5	4	4	"aliA"	"10Lip_M9"	0	319	1278	1413
5	5	4	"slrA"	"17Lip_A13"	0	320	1972	1958
5	6	4	"spr0747"	"37Lip_E13"	0	321	2162	2255
5	7	4	"spxB"	"13Cyt_A1"	0	322	2432	2632
5	8	4	"clpP"	"66Cyt_E1"	0	323	2657	2752
5	9	4	"pavA"	"69Cyt_I1"	0	324	2596	2776
5	1	5	"spr0747"	"37Lip_E13"	0	325	1185	1220
5	2	5	"spxB"	"13Cyt_A1"	0	326	1702	1857
5	3	5	"clpP"	"66Cyt_E1"	0	327	2016	1939
5	4	5	"pavA"	"69Cyt_I1"	0	328	1671	1796
5	5	5	"eno"	"14Cyt_M1"	0	329	3412	3657
5	6	5	"PppA"	"70Cyt_A5"	0	330	2053	2099
5	7	5	"ply"	"11Cyt_E5"	0	331	4912	5203
5	8	5	"lytA"	"12Cyt_I5"	0	332	9004	8926
5	9	5	"GADPH"	"68Cyt_M5"	0	333	2598	2793
5	1	6	"PppA"	"70Cyt_A5"	0	334	711	742
5	2	6	"ply"	"11Cyt_E5"	0	335	2612	2729
5	3	6	"lytA"	"12Cyt_I5"	0	336	5249	4988
5	4	6	"GADPH"	"68Cyt_M5"	0	337	1314	1385
5	5	6	"abc_sbp_2"	"30Lip_A9"	0	338	1995	2060
5	6	6	"abc_sbp"	"29Lip_E9"	0	339	944	1073
5	7	6	"spr0174"	"79Lip_I9"	0	340	664	720
5	8	6	"aliA"	"10Lip_M9"	0	341	1055	1130
5	9	6	"slrA"	"17Lip_A13"	0	342	1550	1659
5	1	7	"abc_sbp"	"29Lip_E9"	-50	343	84	120
5	2	7	"spr0174"	"79Lip_I9"	-50	344	67	109
5	3	7	"aliA"	"10Lip_M9"	0	345	151	201
5	4	7	"slrA"	"17Lip_A13"	0	346	290	327
5	5	7	"spr0747"	"37Lip_E13"	0	347	296	360
5	6	7	"spxB"	"13Cyt_A1"	0	348	489	550
5	7	7	"clpP"	"66Cyt_E1"	0	349	574	621
5	8	7	"pavA"	"69Cyt_I1"	0	350	555	618
5	9	7	"eno"	"14Cyt_M1"	0	351	1192	1240
5	1	8	"spxB"	"13Cyt_A1"	-50	352	36	76
5	2	8	"clpP"	"66Cyt_E1"	-50	353	50	91
5	3	8	"pavA"	"69Cyt_I1"	-50	354	61	105
5	4	8	"eno"	"14Cyt_M1"	0	355	213	260
5	5	8	"PppA"	"70Cyt_A5"	0	356	95	141
5	6	8	"ply"	"11Cyt_E5"	0	357	364	414
5	7	8	"lytA"	"12Cyt_I5"	0	358	984	973
5	8	8	"GADPH"	"68Cyt_M5"	0	359	106	150
5	9	8	"abc_sbp_2"	"30Lip_A9"	0	360	205	244
6	1	1	"psaA"	"6Lip_N5"	0	361	5719	5970
6	2	1	"ABC_SBP"	"57Lip_B9"	0	362	6683	6847
6	3	1	"ABC_SBP"	"52Lip_F9"	0	363	4225	4467
6	4	1	"piuA"	"18Lip_J9"	0	364	5845	5889
6	5	1	"amiA"	"3Lip_N9"	0	365	2748	2881
6	6	1	"msmE"	"78Lip_B13"	0	366	3813	3834
6	7	1	"MalX"	"22Lip_F13"	0	367	3801	3597
6	8	1	"Buffer"	"Normaliz_J13"	0	368	1040	1238
6	9	1	"Buffer"	"Normaliz_N13"	0	369	824	939
6	1	2	"msmE"	"78Lip_B13"	0	370	3806	3867
6	2	2	"MalX"	"22Lip_F13"	0	371	4353	4584
6	3	2	"prsA_ppmA"	"16Lip_B1"	0	372	2001	2116
6	4	2	"lmb"	"33Lip_F1"	0	373	3105	3191
6	5	2	"piaA"	"15Lip_J1"	0	374	5224	5393
6	6	2	"phtA"	"55Lip_N1"	0	375	11550	11653
6	7	2	"glnH"	"28Lip_B5"	0	376	3460	3673
6	8	2	"pstS"	"80Lip_F5"	0	377	1284	1413
6	9	2	"aliB"	"1Lip_J5"	0	378	1004	1079
6	1	3	"phtA"	"55Lip_N1"	0	379	13344	13419
6	2	3	"glnH"	"28Lip_B5"	0	380	4481	4703
6	3	3	"pstS"	"80Lip_F5"	0	381	4406	4564
6	4	3	"aliB"	"1Lip_J5"	0	382	2068	2226
6	5	3	"psaA"	"6Lip_N5"	0	383	4548	4669
6	6	3	"ABC_SBP"	"57Lip_B9"	0	384	4887	5020
6	7	3	"ABC_SBP"	"52Lip_F9"	0	385	2197	2246
6	8	3	"piuA"	"18Lip_J9"	0	386	2521	2536
6	9	3	"amiA"	"3Lip_N9"	0	387	754	811
6	1	4	"ABC_SBP"	"57Lip_B9"	0	388	6777	7094
6	2	4	"ABC_SBP"	"52Lip_F9"	0	389	3414	3569
6	3	4	"piuA"	"18Lip_J9"	0	390	3494	4059
6	4	4	"amiA"	"3Lip_N9"	0	391	2040	2157
6	5	4	"msmE"	"78Lip_B13"	0	392	2496	2570
6	6	4	"MalX"	"22Lip_F13"	0	393	2159	2288
6	7	4	"prsA_ppmA"	"16Lip_B1"	0	394	1289	1365
6	8	4	"lmb"	"33Lip_F1"	0	395	1090	1145
6	9	4	"piaA"	"15Lip_J1"	0	396	1147	1186
6	1	5	"MalX"	"22Lip_F13"	0	397	4170	3829
6	2	5	"prsA_ppmA"	"16Lip_B1"	0	398	2329	2412
6	3	5	"lmb"	"33Lip_F1"	0	399	2454	2588
6	4	5	"piaA"	"15Lip_J1"	0	400	4120	4279
6	5	5	"phtA"	"55Lip_N1"	0	401	7705	7901
6	6	5	"glnH"	"28Lip_B5"	0	402	2182	2284
6	7	5	"pstS"	"80Lip_F5"	0	403	690	780
6	8	5	"aliB"	"1Lip_J5"	0	404	448	521
6	9	5	"psaA"	"6Lip_N5"	0	405	486	506
6	1	6	"glnH"	"28Lip_B5"	0	406	2983	2967
6	2	6	"pstS"	"80Lip_F5"	0	407	1009	1041
6	3	6	"aliB"	"1Lip_J5"	0	408	1050	1165
6	4	6	"psaA"	"6Lip_N5"	0	409	1921	1871
6	5	6	"ABC_SBP"	"57Lip_B9"	0	410	1736	1725
6	6	6	"ABC_SBP"	"52Lip_F9"	0	411	563	550
6	7	6	"piuA"	"18Lip_J9"	0	412	508	524
6	8	6	"amiA"	"3Lip_N9"	0	413	132	181
6	9	6	"msmE"	"78Lip_B13"	0	414	105	133
6	1	7	"ABC_SBP"	"52Lip_F9"	0	415	531	519
6	2	7	"piuA"	"18Lip_J9"	0	416	513	509
6	3	7	"amiA"	"3Lip_N9"	0	417	165	219
6	4	7	"msmE"	"78Lip_B13"	0	418	178	220
6	5	7	"MalX"	"22Lip_F13"	0	419	149	189
6	6	7	"prsA_ppmA"	"16Lip_B1"	-50	420	47	99
6	7	7	"lmb"	"33Lip_F1"	-50	421	99	114
6	8	7	"piaA"	"15Lip_J1"	-50	422	95	137
6	9	7	"phtA"	"55Lip_N1"	0	423	256	298
6	1	8	"prsA_ppmA"	"16Lip_B1"	-50	424	45	90
6	2	8	"lmb"	"33Lip_F1"	-50	425	88	124
6	3	8	"piaA"	"15Lip_J1"	0	426	136	181
6	4	8	"phtA"	"55Lip_N1"	0	427	446	488
6	5	8	"glnH"	"28Lip_B5"	-50	428	84	124
6	6	8	"pstS"	"80Lip_F5"	-50	429	25	70
6	7	8	"aliB"	"1Lip_J5"	-50	430	27	68
6	8	8	"psaA"	"6Lip_N5"	-50	431	57	99
6	9	8	"ABC_SBP"	"57Lip_B9"	-50	432	98	141
7	1	1	"cbpF"	"74N_term_wCS_O5"	0	433	1411	1576
7	2	1	"spr0693"	"34N_term_C9"	0	434	4391	4529
7	3	1	"ezrA"	"75N_term_G9"	0	435	2127	2338
7	4	1	"pepXP"	"72N_term_K9"	0	436	2256	2430
7	5	1	"phtD"	"44N_term_O9"	0	437	3059	3173
7	6	1	"phpA"	"27N_term_C13"	0	438	11722	12088
7	7	1	"srtA"	"64N_term_wCS_G13"	0	439	2990	3087
7	8	1	"Buffer"	"Normaliz_K13"	0	440	1069	1161
7	9	1	"Buffer"	"Normaliz_O13"	0	441	1082	1067
7	1	2	"phpA"	"27N_term_C13"	0	442	10808	11163
7	2	2	"srtA"	"64N_term_wCS_G13"	0	443	3704	3748
7	3	2	"adcA"	"23Lip_C1"	0	444	1745	2059
7	4	2	"sp_2093"	"76N_term_G1"	0	445	1760	1929
7	5	2	"comB"	"54N_term_K1"	0	446	1132	1245
7	6	2	"pspA"	"4N_term_O1"	0	447	3124	3312
7	7	2	"pbpX"	"41N_term_C5"	0	448	1920	2044
7	8	2	"pbpA"	"9N_term_G5"	0	449	795	888
7	9	2	"spr0334"	"42Cyt_TMH_K5"	0	450	2759	2743
7	1	3	"pspA"	"4N_term_O1"	0	451	2437	2539
7	2	3	"pbpX"	"41N_term_C5"	0	452	2092	2306
7	3	3	"pbpA"	"9N_term_G5"	0	453	643	806
7	4	3	"spr0334"	"42Cyt_TMH_K5"	0	454	1939	2136
7	5	3	"cbpF"	"74N_term_wCS_O5"	0	455	1480	1650
7	6	3	"spr0693"	"34N_term_C9"	0	456	4005	4141
7	7	3	"ezrA"	"75N_term_G9"	0	457	1992	2141
7	8	3	"pepXP"	"72N_term_K9"	0	458	2116	2265
7	9	3	"phtD"	"44N_term_O9"	0	459	3034	3080
7	1	4	"spr0693"	"34N_term_C9"	0	460	2156	2105
7	2	4	"ezrA"	"75N_term_G9"	0	461	1495	1595
7	3	4	"pepXP"	"72N_term_K9"	0	462	2024	2211
7	4	4	"phtD"	"44N_term_O9"	0	463	2413	2515
7	5	4	"phpA"	"27N_term_C13"	0	464	12553	13010
7	6	4	"srtA"	"64N_term_wCS_G13"	0	465	3628	3858
7	7	4	"adcA"	"23Lip_C1"	0	466	1089	1909
7	8	4	"sp_2093"	"76N_term_G1"	0	467	1299	1446
7	9	4	"comB"	"54N_term_K1"	0	468	1355	1452
7	1	5	"srtA"	"64N_term_wCS_G13"	0	469	1426	1557
7	2	5	"adcA"	"23Lip_C1"	0	470	1234	1495
7	3	5	"sp_2093"	"76N_term_G1"	0	471	1504	1634
7	4	5	"comB"	"54N_term_K1"	0	472	1806	2170
7	5	5	"pspA"	"4N_term_O1"	0	473	2131	2363
7	6	5	"pbpX"	"41N_term_C5"	0	474	2398	2203
7	7	5	"pbpA"	"9N_term_G5"	0	475	825	1032
7	8	5	"spr0334"	"42Cyt_TMH_K5"	0	476	1995	2094
7	9	5	"cbpF"	"74N_term_wCS_O5"	0	477	1507	1645
7	1	6	"pbpX"	"41N_term_C5"	0	478	560	626
7	2	6	"pbpA"	"9N_term_G5"	0	479	762	935
7	3	6	"spr0334"	"42Cyt_TMH_K5"	0	480	1381	1476
7	4	6	"cbpF"	"74N_term_wCS_O5"	0	481	1174	1270
7	5	6	"spr0693"	"34N_term_C9"	0	482	3529	3650
7	6	6	"ezrA"	"75N_term_G9"	0	483	1852	2039
7	7	6	"pepXP"	"72N_term_K9"	0	484	1950	2115
7	8	6	"phtD"	"44N_term_O9"	0	485	2196	2301
7	9	6	"phpA"	"27N_term_C13"	0	486	11605	11960
7	1	7	"ezrA"	"75N_term_G9"	0	487	313	303
7	2	7	"pepXP"	"72N_term_K9"	0	488	514	583
7	3	7	"phtD"	"44N_term_O9"	0	489	691	748
7	4	7	"phpA"	"27N_term_C13"	0	490	5235	5258
7	5	7	"srtA"	"64N_term_wCS_G13"	0	491	1127	1233
7	6	7	"adcA"	"23Lip_C1"	0	492	643	812
7	7	7	"sp_2093"	"76N_term_G1"	0	493	489	632
7	8	7	"comB"	"54N_term_K1"	0	494	507	587
7	9	7	"pspA"	"4N_term_O1"	0	495	1452	1527
7	1	8	"adcA"	"23Lip_C1"	-50	496	48	98
7	2	8	"sp_2093"	"76N_term_G1"	-50	497	42	92
7	3	8	"comB"	"54N_term_K1"	-50	498	90	141
7	4	8	"pspA"	"4N_term_O1"	-50	499	153	203
7	5	8	"pbpX"	"41N_term_C5"	-50	500	199	229
7	6	8	"pbpA"	"9N_term_G5"	-50	501	74	114
7	7	8	"spr0334"	"42Cyt_TMH_K5"	0	502	181	217
7	8	8	"cbpF"	"74N_term_wCS_O5"	-50	503	112	159
7	9	8	"spr0693"	"34N_term_C9"	0	504	409	405
8	1	1	"pbp1b"	"47Cyt_TMH_P5"	0	505	3738	3859
8	2	1	"pcpA"	"62N_term_wCS_D9"	0	506	354	457
8	3	1	"sphtra"	"8N_term_H9"	0	507	883	937
8	4	1	"cps4C"	"97Mult_L9"	0	508	1394	1447
8	5	1	"rrgB"	"95Mult_P9"	0	509	3298	3368
8	6	1	"TMP"	"96Mult_D13"	0	510	737	872
8	7	1	"LambdaSa04"	"94Mult_H13"	0	511	1096	1259
8	8	1	"Buffer"	"Normaliz_L13"	0	512	645	700
8	9	1	"Buffer"	"Normaliz_P13"	0	513	3242	3470
8	1	2	"TMP"	"96Mult_D13"	0	514	916	1047
8	2	2	"LambdaSa04"	"94Mult_H13"	-50	515	1087	1222
8	3	2	"potD"	"65N_term_D1"	0	516	2541	2642
8	4	2	"pgdA"	"40N_term_H1"	0	517	2834	2780
8	5	2	"spr1370"	"38Cyt_TMH_L1"	0	518	2848	2678
8	6	2	"spr1418"	"82N_term_P1"	0	519	2864	3005
8	7	2	"stkP"	"67Cyt_TMH_D5"	0	520	1223	1354
8	8	2	"spr1584"	"83N_term_H5"	0	521	2075	2235
8	9	2	"pbp2A"	"53N_term_L5"	0	522	1624	1761
8	1	3	"spr1418"	"82N_term_P1"	0	523	3200	3326
8	2	3	"stkP"	"67Cyt_TMH_D5"	0	524	786	1836
8	3	3	"spr1584"	"83N_term_H5"	0	525	2973	3142
8	4	3	"pbp2A"	"53N_term_L5"	0	526	2597	2666
8	5	3	"pbp1b"	"47Cyt_TMH_P5"	0	527	2527	2636
8	6	3	"pcpA"	"62N_term_wCS_D9"	0	528	207	326
8	7	3	"sphtra"	"8N_term_H9"	0	529	175	281
8	8	3	"cps4C"	"97Mult_L9"	0	530	438	527
8	9	3	"rrgB"	"95Mult_P9"	0	531	1311	1367
8	1	4	"pcpA"	"62N_term_wCS_D9"	0	532	367	484
8	2	4	"sphtra"	"8N_term_H9"	0	533	816	1000
8	3	4	"cps4C"	"97Mult_L9"	0	534	760	897
8	4	4	"rrgB"	"95Mult_P9"	0	535	326	442
8	5	4	"TMP"	"96Mult_D13"	0	536	646	775
8	6	4	"LambdaSa04"	"94Mult_H13"	0	537	443	574
8	7	4	"potD"	"65N_term_D1"	0	538	1756	1889
8	8	4	"pgdA"	"40N_term_H1"	0	539	1974	2112
8	9	4	"spr1370"	"38Cyt_TMH_L1"	0	540	1189	1229
8	1	5	"LambdaSa04"	"94Mult_H13"	0	541	1705	1844
8	2	5	"potD"	"65N_term_D1"	0	542	3107	3212
8	3	5	"pgdA"	"40N_term_H1"	0	543	3355	3484
8	4	5	"spr1370"	"38Cyt_TMH_L1"	0	544	3519	3432
8	5	5	"spr1418"	"82N_term_P1"	0	545	3124	3304
8	6	5	"stkP"	"67Cyt_TMH_D5"	0	546	1215	1337
8	7	5	"spr1584"	"83N_term_H5"	0	547	2003	2170
8	8	5	"pbp2A"	"53N_term_L5"	0	548	1558	1649
8	9	5	"pbp1b"	"47Cyt_TMH_P5"	0	549	932	1027
8	1	6	"stkP"	"67Cyt_TMH_D5"	0	550	1748	1829
8	2	6	"spr1584"	"83N_term_H5"	0	551	2305	2488
8	3	6	"pbp2A"	"53N_term_L5"	0	552	2659	2761
8	4	6	"pbp1b"	"47Cyt_TMH_P5"	0	553	2671	2732
8	5	6	"pcpA"	"62N_term_wCS_D9"	0	554	256	350
8	6	6	"sphtra"	"8N_term_H9"	0	555	684	774
8	7	6	"cps4C"	"97Mult_L9"	0	556	417	515
8	8	6	"rrgB"	"95Mult_P9"	-50	557	133	216
8	9	6	"TMP"	"96Mult_D13"	0	558	182	269
8	1	7	"sphtra"	"8N_term_H9"	0	559	843	902
8	2	7	"cps4C"	"97Mult_L9"	0	560	426	531
8	3	7	"rrgB"	"95Mult_P9"	0	561	143	244
8	4	7	"TMP"	"96Mult_D13"	-50	562	285	392
8	5	7	"LambdaSa04"	"94Mult_H13"	0	563	419	536
8	6	7	"potD"	"65N_term_D1"	0	564	685	767
8	7	7	"pgdA"	"40N_term_H1"	0	565	727	790
8	8	7	"spr1370"	"38Cyt_TMH_L1"	0	566	640	674
8	9	7	"spr1418"	"82N_term_P1"	0	567	367	439
8	1	8	"potD"	"65N_term_D1"	0	568	392	442
8	2	8	"pgdA"	"40N_term_H1"	0	569	477	490
8	3	8	"spr1370"	"38Cyt_TMH_L1"	0	570	454	426
8	4	8	"spr1418"	"82N_term_P1"	0	571	210	263
8	5	8	"stkP"	"67Cyt_TMH_D5"	-50	572	112	167
8	6	8	"spr1584"	"83N_term_H5"	0	573	131	187
8	7	8	"pbp2A"	"53N_term_L5"	0	574	124	166
8	8	8	"pbp1b"	"47Cyt_TMH_P5"	-50	575	105	148
8	9	8	"pcpA"	"62N_term_wCS_D9"	-50	576	19	93
