# Supplementary material for: Data in support of proteomic analysis of pneumococcal pediatric clinical isolates to construct a protein array
Source: Data Brief. 2016 Feb 5;6:917–22. doi: 10.1016/j.dib.2016.01.057 (PMC4758182; doi:10.1016/j.dib.2016.01.057)
Supplement: Supplementary file 4 — Supplementary material [file mmc4.zip › Protein array raw data/IgG/P2_S21_IgG-Cy3.txt]

ATF	1.0
31	9    
"Type=GenePix Export 3"
"DateTime=2014/01/17 10:54:11"
"Settings=C:\Documents and Settings\Usuario\Escritorio\Datos Usuarios\Alfonso\Escaneado_17-1-14\Suero 21\S21_IgG-Cy3.gps"
"GalFile=C:\Documents and Settings\Usuario\Escritorio\Datos Usuarios\Alfonso\Gals\Gal_Alfonso.2.gal"
"PixelSize=5"
"Wavelengths=n/a	532"
"ImageFiles=n/a	C:\Documents and Settings\Usuario\Escritorio\Datos Usuarios\Alfonso\Escaneado_17-1-14\Suero 21\S21_IgG-Cy3.tif 2"
"NormalizationMethod=None"
"NormalizationFactors=n/a	1"
"JpegImage="
"StdDev=Type 1"
"RatioFormulations=W1/W2 (/532)"
"Barcode="
"BackgroundSubtraction=LocalFeature"
"ImageOrigin=0, 0"
"JpegOrigin=3345, 10775"
"Creator=GenePix Pro 4.1.1.4"
"Scanner=GenePix 4000B [92870]"
"FocusPosition=0"
"Temperature=28.07"
"LinesAveraged=1"
"Comment="
"PMTGain=n/a	400"
"ScanPower=n/a	100"
"LaserPower=n/a	3.65"
"LaserOnTime=n/a	42083"
"Filters=n/a	"
"ScanRegion=584,2002,3896,3535"
"Supplier=BioRobotics"
"ArrayerSoftwareName=TAS Application Suite (MicroGrid II)"
"ArrayerSoftwareVersion=2.2.2.5"
"Block"	"Column"	"Row"	"Name"	"ID"	"Flags"	"Index"	"F532 Median"	"F532 Median - B532"
1	1	1	"ABC_N/P"	"90Mult_M6"	0	1	506	395
1	2	1	"spr1221"	"99Mult_A10"	0	2	713	605
1	3	1	"spr1403"	"91Mult_E10"	0	3	698	588
1	4	1	"spr1496"	"92Mult_I10"	0	4	376	267
1	5	1	"ABC_NP"	"100Mult_M10"	0	5	1379	1267
1	6	1	"SP_0462"	"77CellW_A14"	0	6	952	839
1	7	1	"SP_0464"	"81CellW_E14"	0	7	553	435
1	8	1	"Buffer"	"Normaliz_I14"	0	8	124	8
1	9	1	"Buffer"	"Normaliz_M14"	0	9	131	18
1	1	2	"SP_0462"	"77CellW_A14"	0	10	986	870
1	2	2	"SP_0464"	"81CellW_E14"	0	11	396	197
1	3	2	"fstH"	"84Mult_A2"	0	12	1103	889
1	4	2	"comA"	"85Mult_E2"	0	13	448	339
1	5	2	"zmpB"	"86Mult_I2"	0	14	298	167
1	6	2	"spr0601"	"98Mult_M2"	0	15	802	616
1	7	2	"celB"	"87Mult_A6"	0	16	274	145
1	8	2	"iga"	"88Mult_E6"	0	17	1771	1661
1	9	2	"glnP"	"89Mult_I6"	0	18	333	224
1	1	3	"spr0601"	"98Mult_M2"	0	19	900	762
1	2	3	"celB"	"87Mult_A6"	0	20	248	-42
1	3	3	"iga"	"88Mult_E6"	0	21	1070	812
1	4	3	"glnP"	"89Mult_I6"	0	22	312	154
1	5	3	"ABC_N/P"	"90Mult_M6"	0	23	388	202
1	6	3	"spr1221"	"99Mult_A10"	0	24	531	352
1	7	3	"spr1403"	"91Mult_E10"	0	25	543	417
1	8	3	"spr1496"	"92Mult_I10"	0	26	321	212
1	9	3	"ABC_NP"	"100Mult_M10"	0	27	1666	1556
1	1	4	"spr1221"	"99Mult_A10"	0	28	551	426
1	2	4	"spr1403"	"91Mult_E10"	0	29	518	396
1	3	4	"spr1496"	"92Mult_I10"	0	30	259	148
1	4	4	"ABC_NP"	"100Mult_M10"	0	31	958	826
1	5	4	"SP_0462"	"77CellW_A14"	0	32	714	600
1	6	4	"SP_0464"	"81CellW_E14"	0	33	235	118
1	7	4	"fstH"	"84Mult_A2"	0	34	1133	897
1	8	4	"comA"	"85Mult_E2"	0	35	508	359
1	9	4	"zmpB"	"86Mult_I2"	0	36	397	284
1	1	5	"SP_0464"	"81CellW_E14"	0	37	471	345
1	2	5	"fstH"	"84Mult_A2"	0	38	1097	925
1	3	5	"comA"	"85Mult_E2"	0	39	413	300
1	4	5	"zmpB"	"86Mult_I2"	0	40	292	177
1	5	5	"spr0601"	"98Mult_M2"	0	41	568	453
1	6	5	"celB"	"87Mult_A6"	0	42	259	146
1	7	5	"iga"	"88Mult_E6"	0	43	967	836
1	8	5	"glnP"	"89Mult_I6"	0	44	286	160
1	9	5	"ABC_N/P"	"90Mult_M6"	0	45	553	440
1	1	6	"celB"	"87Mult_A6"	0	46	256	136
1	2	6	"iga"	"88Mult_E6"	0	47	981	847
1	3	6	"glnP"	"89Mult_I6"	0	48	220	107
1	4	6	"ABC_N/P"	"90Mult_M6"	0	49	327	202
1	5	6	"spr1221"	"99Mult_A10"	0	50	517	388
1	6	6	"spr1403"	"91Mult_E10"	0	51	509	389
1	7	6	"spr1496"	"92Mult_I10"	0	52	349	225
1	8	6	"ABC_NP"	"100Mult_M10"	0	53	1153	1036
1	9	6	"SP_0462"	"77CellW_A14"	0	54	1054	941
1	1	7	"spr1403"	"91Mult_E10"	0	55	613	497
1	2	7	"spr1496"	"92Mult_I10"	0	56	304	188
1	3	7	"ABC_NP"	"100Mult_M10"	0	57	1278	1164
1	4	7	"SP_0462"	"77CellW_A14"	0	58	856	731
1	5	7	"SP_0464"	"81CellW_E14"	0	59	292	147
1	6	7	"fstH"	"84Mult_A2"	0	60	1078	871
1	7	7	"comA"	"85Mult_E2"	0	61	547	387
1	8	7	"zmpB"	"86Mult_I2"	0	62	322	198
1	9	7	"spr0601"	"98Mult_M2"	0	63	729	618
1	1	8	"fstH"	"84Mult_A2"	0	64	1208	1078
1	2	8	"comA"	"85Mult_E2"	0	65	638	512
1	3	8	"zmpB"	"86Mult_I2"	0	66	358	236
1	4	8	"spr0601"	"98Mult_M2"	0	67	733	605
1	5	8	"celB"	"87Mult_A6"	0	68	276	151
1	6	8	"iga"	"88Mult_E6"	0	69	1529	1404
1	7	8	"glnP"	"89Mult_I6"	0	70	231	113
1	8	8	"ABC_N/P"	"90Mult_M6"	0	71	442	329
1	9	8	"spr1221"	"99Mult_A10"	0	72	809	696
2	1	1	"lytB"	"31CellW_N6"	0	73	1703	1575
2	2	1	"prtA"	"20CellW_B10"	0	74	24722	24590
2	3	1	"bgaA"	"43CellW_F10"	0	75	2295	2163
2	4	1	"nanA"	"46CellW_J10"	0	76	2096	1969
2	5	1	"spr1652/pfbA"	"25CellW_N10"	0	77	1563	1426
2	6	1	"nisP"	"39CellW_B14"	0	78	1137	1010
2	7	1	"spr1906"	"73CellW_F14"	0	79	861	738
2	8	1	"Buffer"	"Normaliz_J14"	-50	80	131	3
2	9	1	"Buffer"	"Normaliz_N14"	-50	81	154	-9
2	1	2	"nisP"	"39CellW_B14"	0	82	1155	1026
2	2	2	"spr1906"	"73CellW_F14"	0	83	865	716
2	3	2	"psrP"	"71CellW_B2"	0	84	3539	3390
2	4	2	"pblB_nt"	"48CellW_F2"	0	85	1273	1097
2	5	2	"pblB_ct"	"49CellW_J2"	0	86	3508	3373
2	6	2	"spr0075/pfbB"	"24CellW_N2"	0	87	5357	5231
2	7	2	"pulA"	"19CellW_B6"	0	88	4454	4341
2	8	2	"hysA"	"51CellW_F6"	0	89	5436	5327
2	9	2	"spr0328"	"26CellW_J6"	0	90	5330	5209
2	1	3	"spr0075/pfbB"	"24CellW_N2"	0	91	7033	6898
2	2	3	"pulA"	"19CellW_B6"	0	92	6548	6390
2	3	3	"hysA"	"51CellW_F6"	0	93	4536	4388
2	4	3	"spr0328"	"26CellW_J6"	0	94	4159	4015
2	5	3	"lytB"	"31CellW_N6"	0	95	2667	2538
2	6	3	"prtA"	"20CellW_B10"	0	96	23493	23348
2	7	3	"bgaA"	"43CellW_F10"	0	97	2074	1950
2	8	3	"nanA"	"46CellW_J10"	0	98	1861	1751
2	9	3	"spr1652/pfbA"	"25CellW_N10"	0	99	1600	1486
2	1	4	"prtA"	"20CellW_B10"	0	100	23214	23077
2	2	4	"bgaA"	"43CellW_F10"	0	101	2327	2178
2	3	4	"nanA"	"46CellW_J10"	0	102	1957	1825
2	4	4	"spr1652/pfbA"	"25CellW_N10"	0	103	1548	1426
2	5	4	"nisP"	"39CellW_B14"	0	104	907	779
2	6	4	"spr1906"	"73CellW_F14"	0	105	964	793
2	7	4	"psrP"	"71CellW_B2"	0	106	3354	3178
2	8	4	"pblB_nt"	"48CellW_F2"	0	107	1840	1724
2	9	4	"pblB_ct"	"49CellW_J2"	0	108	4475	4363
2	1	5	"spr1906"	"73CellW_F14"	0	109	866	730
2	2	5	"psrP"	"71CellW_B2"	0	110	3376	3209
2	3	5	"pblB_nt"	"48CellW_F2"	0	111	1072	928
2	4	5	"pblB_ct"	"49CellW_J2"	0	112	4822	4698
2	5	5	"spr0075/pfbB"	"24CellW_N2"	0	113	4602	4483
2	6	5	"pulA"	"19CellW_B6"	0	114	4787	4661
2	7	5	"hysA"	"51CellW_F6"	0	115	4221	4094
2	8	5	"spr0328"	"26CellW_J6"	0	116	3939	3830
2	9	5	"lytB"	"31CellW_N6"	0	117	1094	985
2	1	6	"pulA"	"19CellW_B6"	0	118	6516	6383
2	2	6	"hysA"	"51CellW_F6"	0	119	4592	4444
2	3	6	"spr0328"	"26CellW_J6"	0	120	4679	4542
2	4	6	"lytB"	"31CellW_N6"	0	121	1207	1081
2	5	6	"prtA"	"20CellW_B10"	0	122	22414	22295
2	6	6	"bgaA"	"43CellW_F10"	0	123	2597	2478
2	7	6	"nanA"	"46CellW_J10"	0	124	1666	1551
2	8	6	"spr1652/pfbA"	"25CellW_N10"	0	125	1340	1236
2	9	6	"nisP"	"39CellW_B14"	0	126	942	832
2	1	7	"bgaA"	"43CellW_F10"	0	127	2275	2141
2	2	7	"nanA"	"46CellW_J10"	0	128	1716	1587
2	3	7	"spr1652/pfbA"	"25CellW_N10"	0	129	1521	1395
2	4	7	"nisP"	"39CellW_B14"	0	130	955	821
2	5	7	"spr1906"	"73CellW_F14"	0	131	816	691
2	6	7	"psrP"	"71CellW_B2"	0	132	2911	2786
2	7	7	"pblB_nt"	"48CellW_F2"	0	133	1502	1384
2	8	7	"pblB_ct"	"49CellW_J2"	0	134	4388	4280
2	9	7	"spr0075/pfbB"	"24CellW_N2"	0	135	5190	5073
2	1	8	"psrP"	"71CellW_B2"	0	136	698	560
2	2	8	"pblB_nt"	"48CellW_F2"	0	137	610	481
2	3	8	"pblB_ct"	"49CellW_J2"	0	138	4563	4441
2	4	8	"spr0075/pfbB"	"24CellW_N2"	0	139	5817	5689
2	5	8	"pulA"	"19CellW_B6"	0	140	4478	4356
2	6	8	"hysA"	"51CellW_F6"	0	141	3739	3620
2	7	8	"spr0328"	"26CellW_J6"	0	142	4219	4100
2	8	8	"lytB"	"31CellW_N6"	0	143	1183	1069
2	9	8	"prtA"	"20CellW_B10"	0	144	23362	23240
3	1	1	"nanB"	"58Secret_O6"	0	145	5047	4955
3	2	1	"spr1875"	"7Secret_C10"	0	146	18540	18439
3	3	1	"galU"	"21Secret_G10"	0	147	2815	2713
3	4	1	"cbpA"	"5Secret_K10"	0	148	31627	31519
3	5	1	"gsp_781"	"2Secret_O10"	0	149	28486	28379
3	6	1	"Control_1"	"C14"	0	150	1665	1570
3	7	1	"Control_2"	"G14"	-50	151	100	11
3	8	1	"Buffer"	"Normaliz_K14"	-50	152	96	8
3	9	1	"Buffer"	"Normaliz_O14"	-50	153	99	4
3	1	2	"Control_1"	"C14"	0	154	1739	1641
3	2	2	"Control_2"	"G14"	-50	155	124	13
3	3	2	"bloodAB"	"59Secret_C2"	0	156	2411	2294
3	4	2	"strH"	"32Secret_G2"	0	157	1763	1638
3	5	2	"lysM"	"50Secret_K2"	0	158	8393	8247
3	6	2	"lytB"	"63Secret_O2"	0	159	1857	1742
3	7	2	"phtE"	"45Secret_C6"	0	160	5161	5060
3	8	2	"spr0931"	"36Secret_G6"	0	161	1862	1769
3	9	2	"lytC"	"56Secret_K6"	0	162	3461	3368
3	1	3	"lytB"	"63Secret_O2"	0	163	1806	1709
3	2	3	"phtE"	"45Secret_C6"	0	164	5265	5145
3	3	3	"spr0931"	"36Secret_G6"	0	165	1812	1691
3	4	3	"lytC"	"56Secret_K6"	0	166	3712	3593
3	5	3	"nanB"	"58Secret_O6"	0	167	4745	4619
3	6	3	"spr1875"	"7Secret_C10"	0	168	19522	19393
3	7	3	"galU"	"21Secret_G10"	0	169	2754	2635
3	8	3	"cbpA"	"5Secret_K10"	0	170	34277	34159
3	9	3	"gsp_781"	"2Secret_O10"	0	171	32668	32546
3	1	4	"spr1875"	"7Secret_C10"	0	172	19252	19146
3	2	4	"galU"	"21Secret_G10"	0	173	2688	2561
3	3	4	"cbpA"	"5Secret_K10"	0	174	35895	35760
3	4	4	"gsp_781"	"2Secret_O10"	0	175	35123	34969
3	5	4	"Control_1"	"C14"	0	176	1845	1725
3	6	4	"Control_2"	"G14"	-50	177	145	29
3	7	4	"bloodAB"	"59Secret_C2"	0	178	2353	2242
3	8	4	"strH"	"32Secret_G2"	0	179	1861	1737
3	9	4	"lysM"	"50Secret_K2"	0	180	9732	9568
3	1	5	"Control_2"	"G14"	-50	181	125	20
3	2	5	"bloodAB"	"59Secret_C2"	0	182	2429	2295
3	3	5	"strH"	"32Secret_G2"	0	183	1771	1632
3	4	5	"lysM"	"50Secret_K2"	0	184	8646	8415
3	5	5	"lytB"	"63Secret_O2"	0	185	1909	1770
3	6	5	"phtE"	"45Secret_C6"	0	186	5519	5401
3	7	5	"spr0931"	"36Secret_G6"	0	187	1880	1771
3	8	5	"lytC"	"56Secret_K6"	0	188	3938	3823
3	9	5	"nanB"	"58Secret_O6"	0	189	5414	5276
3	1	6	"phtE"	"45Secret_C6"	0	190	5109	4999
3	2	6	"spr0931"	"36Secret_G6"	0	191	1926	1800
3	3	6	"lytC"	"56Secret_K6"	0	192	3855	3730
3	4	6	"nanB"	"58Secret_O6"	0	193	4816	4664
3	5	6	"spr1875"	"7Secret_C10"	0	194	21109	20954
3	6	6	"galU"	"21Secret_G10"	0	195	2891	2760
3	7	6	"cbpA"	"5Secret_K10"	0	196	40633	40499
3	8	6	"gsp_781"	"2Secret_O10"	0	197	39446	39290
3	9	6	"Control_1"	"C14"	0	198	2130	1985
3	1	7	"galU"	"21Secret_G10"	0	199	2880	2767
3	2	7	"cbpA"	"5Secret_K10"	0	200	40283	40144
3	3	7	"gsp_781"	"2Secret_O10"	0	201	40087	39937
3	4	7	"Control_1"	"C14"	0	202	1894	1763
3	5	7	"Control_2"	"G14"	-50	203	170	34
3	6	7	"bloodAB"	"59Secret_C2"	0	204	2422	2299
3	7	7	"strH"	"32Secret_G2"	0	205	1986	1859
3	8	7	"lysM"	"50Secret_K2"	0	206	10286	10105
3	9	7	"lytB"	"63Secret_O2"	0	207	2152	1989
3	1	8	"bloodAB"	"59Secret_C2"	0	208	2769	2654
3	2	8	"strH"	"32Secret_G2"	0	209	2061	1923
3	3	8	"lysM"	"50Secret_K2"	0	210	10125	9937
3	4	8	"lytB"	"63Secret_O2"	0	211	2005	1858
3	5	8	"phtE"	"45Secret_C6"	0	212	5667	5535
3	6	8	"spr0931"	"36Secret_G6"	0	213	2097	1979
3	7	8	"lytC"	"56Secret_K6"	0	214	4035	3913
3	8	8	"nanB"	"58Secret_O6"	0	215	5276	5129
3	9	8	"spr1875"	"7Secret_C10"	0	216	24820	24647
4	1	1	"Control_10"	"P6"	-50	217	71	0
4	2	1	"Control_11"	"D10"	0	218	84	15
4	3	1	"Control_12"	"H10"	0	219	106	38
4	4	1	"Buffer"	"Normaliz_L10"	-50	220	67	0
4	5	1	"Buffer"	"Normaliz_P10"	-50	221	69	1
4	6	1	"Control+"	"Rango0.2_D14"	0	222	2466	2394
4	7	1	"Control+"	"Rango0.1_H14"	-50	223	153	82
4	8	1	"Buffer"	"Normaliz_L14"	-50	224	69	2
4	9	1	"Buffer"	"Normaliz_P14"	-50	225	66	1
4	1	2	"Control+"	"Rango0.2_D14"	0	226	3745	3657
4	2	2	"Control+"	"Rango0.1_H14"	0	227	190	117
4	3	2	"Control_3"	"D2"	-50	228	70	1
4	4	2	"Control_4"	"H2"	-50	229	73	-1
4	5	2	"Control_5"	"L2"	-50	230	73	-1
4	6	2	"Control_6"	"P2"	-50	231	80	6
4	7	2	"Control_7"	"D6"	-50	232	75	0
4	8	2	"Control_8"	"H6"	-50	233	71	-1
4	9	2	"Control_9"	"L6"	-50	234	71	5
4	1	3	"Control_6"	"P2"	-50	235	85	0
4	2	3	"Control_7"	"D6"	-50	236	79	1
4	3	3	"Control_8"	"H6"	-50	237	74	-1
4	4	3	"Control_9"	"L6"	0	238	111	33
4	5	3	"Control_10"	"P6"	-50	239	86	9
4	6	3	"Control_11"	"D10"	0	240	93	21
4	7	3	"Control_12"	"H10"	0	241	153	80
4	8	3	"Buffer"	"Normaliz_L10"	-50	242	75	2
4	9	3	"Buffer"	"Normaliz_P10"	-50	243	69	2
4	1	4	"Control_11"	"D10"	0	244	109	27
4	2	4	"Control_12"	"H10"	0	245	178	99
4	3	4	"Buffer"	"Normaliz_L10"	-50	246	80	2
4	4	4	"Buffer"	"Normaliz_P10"	-50	247	80	0
4	5	4	"Control+"	"Rango0.2_D14"	0	248	4872	4790
4	6	4	"Control+"	"Rango0.1_H14"	0	249	4577	4496
4	7	4	"Control_3"	"D2"	-50	250	73	-2
4	8	4	"Control_4"	"H2"	-50	251	77	3
4	9	4	"Control_5"	"L2"	-50	252	73	3
4	1	5	"Control+"	"Rango0.1_H14"	0	253	6728	6638
4	2	5	"Control_3"	"D2"	-50	254	81	-1
4	3	5	"Control_4"	"H2"	-50	255	86	1
4	4	5	"Control_5"	"L2"	-50	256	90	3
4	5	5	"Control_6"	"P2"	-50	257	87	2
4	6	5	"Control_7"	"D6"	-50	258	84	1
4	7	5	"Control_8"	"H6"	0	259	84	5
4	8	5	"Control_9"	"L6"	-50	260	87	9
4	9	5	"Control_10"	"P6"	-50	261	82	8
4	1	6	"Control_7"	"D6"	0	262	100	12
4	2	6	"Control_8"	"H6"	-50	263	83	0
4	3	6	"Control_9"	"L6"	0	264	209	118
4	4	6	"Control_10"	"P6"	0	265	128	37
4	5	6	"Control_11"	"D10"	0	266	132	44
4	6	6	"Control_12"	"H10"	0	267	220	138
4	7	6	"Buffer"	"Normaliz_L10"	-50	268	82	0
4	8	6	"Buffer"	"Normaliz_P10"	-50	269	83	3
4	9	6	"Control+"	"Rango0.2_D14"	0	270	4559	4484
4	1	7	"Control_12"	"H10"	0	271	278	187
4	2	7	"Buffer"	"Normaliz_L10"	-50	272	88	2
4	3	7	"Buffer"	"Normaliz_P10"	-50	273	90	1
4	4	7	"Control+"	"Rango0.2_D14"	0	274	7411	7318
4	5	7	"Control+"	"Rango0.1_H14"	0	275	6792	6698
4	6	7	"Control_3"	"D2"	-50	276	82	-4
4	7	7	"Control_4"	"H2"	-50	277	83	1
4	8	7	"Control_5"	"L2"	-50	278	85	5
4	9	7	"Control_6"	"P2"	-50	279	77	4
4	1	8	"Control_3"	"D2"	-50	280	97	-1
4	2	8	"Control_4"	"H2"	-50	281	93	1
4	3	8	"Control_5"	"L2"	0	282	174	84
4	4	8	"Control_6"	"P2"	-50	283	92	2
4	5	8	"Control_7"	"D6"	-50	284	105	6
4	6	8	"Control_8"	"H6"	-50	285	90	0
4	7	8	"Control_9"	"L6"	-50	286	92	8
4	8	8	"Control_10"	"P6"	-50	287	89	8
4	9	8	"Control_11"	"D10"	-50	288	79	8
5	1	1	"GADPH"	"68Cyt_M5"	0	289	2704	2605
5	2	1	"abc_sbp_2"	"30Lip_A9"	0	290	4367	4274
5	3	1	"abc_sbp"	"29Lip_E9"	0	291	1142	1051
5	4	1	"spr0174"	"79Lip_I9"	0	292	722	630
5	5	1	"aliA"	"10Lip_M9"	0	293	979	888
5	6	1	"slrA"	"17Lip_A13"	0	294	1621	1532
5	7	1	"spr0747"	"37Lip_E13"	0	295	2753	2663
5	8	1	"Buffer"	"Normaliz_I13"	-50	296	87	-9
5	9	1	"Buffer"	"Normaliz_M13"	-50	297	92	-17
5	1	2	"slrA"	"17Lip_A13"	0	298	1704	1604
5	2	2	"spr0747"	"37Lip_E13"	0	299	2450	2355
5	3	2	"spxB"	"13Cyt_A1"	0	300	2139	2040
5	4	2	"clpP"	"66Cyt_E1"	0	301	2181	2075
5	5	2	"pavA"	"69Cyt_I1"	0	302	1710	1600
5	6	2	"eno"	"14Cyt_M1"	0	303	5751	5648
5	7	2	"PppA"	"70Cyt_A5"	0	304	1728	1629
5	8	2	"ply"	"11Cyt_E5"	0	305	19184	19088
5	9	2	"lytA"	"12Cyt_I5"	0	306	15973	15883
5	1	3	"eno"	"14Cyt_M1"	0	307	6049	5941
5	2	3	"PppA"	"70Cyt_A5"	0	308	1940	1836
5	3	3	"ply"	"11Cyt_E5"	0	309	18738	18625
5	4	3	"lytA"	"12Cyt_I5"	0	310	16898	16782
5	5	3	"GADPH"	"68Cyt_M5"	0	311	2157	2042
5	6	3	"abc_sbp_2"	"30Lip_A9"	0	312	3588	3481
5	7	3	"abc_sbp"	"29Lip_E9"	0	313	843	747
5	8	3	"spr0174"	"79Lip_I9"	0	314	644	541
5	9	3	"aliA"	"10Lip_M9"	0	315	934	836
5	1	4	"abc_sbp_2"	"30Lip_A9"	0	316	4314	4201
5	2	4	"abc_sbp"	"29Lip_E9"	0	317	977	868
5	3	4	"spr0174"	"79Lip_I9"	0	318	628	507
5	4	4	"aliA"	"10Lip_M9"	0	319	910	791
5	5	4	"slrA"	"17Lip_A13"	0	320	1313	1205
5	6	4	"spr0747"	"37Lip_E13"	0	321	2403	2301
5	7	4	"spxB"	"13Cyt_A1"	0	322	2210	2109
5	8	4	"clpP"	"66Cyt_E1"	0	323	2193	2091
5	9	4	"pavA"	"69Cyt_I1"	0	324	1816	1714
5	1	5	"spr0747"	"37Lip_E13"	0	325	2574	2463
5	2	5	"spxB"	"13Cyt_A1"	0	326	2264	2159
5	3	5	"clpP"	"66Cyt_E1"	0	327	2408	2294
5	4	5	"pavA"	"69Cyt_I1"	0	328	1775	1655
5	5	5	"eno"	"14Cyt_M1"	0	329	6245	6129
5	6	5	"PppA"	"70Cyt_A5"	0	330	1875	1763
5	7	5	"ply"	"11Cyt_E5"	0	331	18277	18155
5	8	5	"lytA"	"12Cyt_I5"	0	332	16358	16247
5	9	5	"GADPH"	"68Cyt_M5"	0	333	2458	2348
5	1	6	"PppA"	"70Cyt_A5"	0	334	3227	3112
5	2	6	"ply"	"11Cyt_E5"	0	335	18616	18506
5	3	6	"lytA"	"12Cyt_I5"	0	336	19720	19609
5	4	6	"GADPH"	"68Cyt_M5"	0	337	2255	2136
5	5	6	"abc_sbp_2"	"30Lip_A9"	0	338	3887	3774
5	6	6	"abc_sbp"	"29Lip_E9"	0	339	950	840
5	7	6	"spr0174"	"79Lip_I9"	0	340	687	557
5	8	6	"aliA"	"10Lip_M9"	0	341	928	810
5	9	6	"slrA"	"17Lip_A13"	0	342	1686	1577
5	1	7	"abc_sbp"	"29Lip_E9"	0	343	1200	1091
5	2	7	"spr0174"	"79Lip_I9"	0	344	665	557
5	3	7	"aliA"	"10Lip_M9"	0	345	873	765
5	4	7	"slrA"	"17Lip_A13"	0	346	1809	1702
5	5	7	"spr0747"	"37Lip_E13"	0	347	2451	2349
5	6	7	"spxB"	"13Cyt_A1"	0	348	2295	2189
5	7	7	"clpP"	"66Cyt_E1"	0	349	2453	2339
5	8	7	"pavA"	"69Cyt_I1"	0	350	1940	1821
5	9	7	"eno"	"14Cyt_M1"	0	351	6746	6627
5	1	8	"spxB"	"13Cyt_A1"	0	352	1923	1831
5	2	8	"clpP"	"66Cyt_E1"	0	353	1681	1596
5	3	8	"pavA"	"69Cyt_I1"	0	354	1369	1284
5	4	8	"eno"	"14Cyt_M1"	0	355	4734	4650
5	5	8	"PppA"	"70Cyt_A5"	0	356	2176	2095
5	6	8	"ply"	"11Cyt_E5"	0	357	10284	10193
5	7	8	"lytA"	"12Cyt_I5"	0	358	10491	10402
5	8	8	"GADPH"	"68Cyt_M5"	0	359	1698	1606
5	9	8	"abc_sbp_2"	"30Lip_A9"	0	360	3264	3164
6	1	1	"psaA"	"6Lip_N5"	0	361	11273	11130
6	2	1	"ABC_SBP"	"57Lip_B9"	0	362	7578	7443
6	3	1	"ABC_SBP"	"52Lip_F9"	0	363	2708	2574
6	4	1	"piuA"	"18Lip_J9"	0	364	16188	16048
6	5	1	"amiA"	"3Lip_N9"	0	365	1991	1856
6	6	1	"msmE"	"78Lip_B13"	0	366	2251	2128
6	7	1	"MalX"	"22Lip_F13"	0	367	3833	3713
6	8	1	"Buffer"	"Normaliz_J13"	-50	368	127	5
6	9	1	"Buffer"	"Normaliz_N13"	-50	369	128	-5
6	1	2	"msmE"	"78Lip_B13"	0	370	2551	2408
6	2	2	"MalX"	"22Lip_F13"	0	371	3779	3643
6	3	2	"prsA_ppmA"	"16Lip_B1"	0	372	2352	2213
6	4	2	"lmb"	"33Lip_F1"	0	373	1940	1794
6	5	2	"piaA"	"15Lip_J1"	0	374	13106	12962
6	6	2	"phtA"	"55Lip_N1"	0	375	15305	15180
6	7	2	"glnH"	"28Lip_B5"	0	376	3006	2898
6	8	2	"pstS"	"80Lip_F5"	0	377	1447	1343
6	9	2	"aliB"	"1Lip_J5"	0	378	1993	1900
6	1	3	"phtA"	"55Lip_N1"	0	379	22185	22041
6	2	3	"glnH"	"28Lip_B5"	0	380	3961	3818
6	3	3	"pstS"	"80Lip_F5"	0	381	1976	1833
6	4	3	"aliB"	"1Lip_J5"	0	382	3415	3272
6	5	3	"psaA"	"6Lip_N5"	0	383	6536	6393
6	6	3	"ABC_SBP"	"57Lip_B9"	0	384	2345	2230
6	7	3	"ABC_SBP"	"52Lip_F9"	0	385	783	686
6	8	3	"piuA"	"18Lip_J9"	0	386	3868	3773
6	9	3	"amiA"	"3Lip_N9"	0	387	417	336
6	1	4	"ABC_SBP"	"57Lip_B9"	0	388	5504	5361
6	2	4	"ABC_SBP"	"52Lip_F9"	0	389	1525	1396
6	3	4	"piuA"	"18Lip_J9"	0	390	8029	7893
6	4	4	"amiA"	"3Lip_N9"	0	391	940	811
6	5	4	"msmE"	"78Lip_B13"	0	392	693	592
6	6	4	"MalX"	"22Lip_F13"	0	393	694	607
6	7	4	"prsA_ppmA"	"16Lip_B1"	0	394	405	324
6	8	4	"lmb"	"33Lip_F1"	0	395	345	266
6	9	4	"piaA"	"15Lip_J1"	0	396	1732	1658
6	1	5	"MalX"	"22Lip_F13"	0	397	1629	1528
6	2	5	"prsA_ppmA"	"16Lip_B1"	0	398	808	707
6	3	5	"lmb"	"33Lip_F1"	0	399	595	488
6	4	5	"piaA"	"15Lip_J1"	0	400	3396	3291
6	5	5	"phtA"	"55Lip_N1"	0	401	4667	4573
6	6	5	"glnH"	"28Lip_B5"	0	402	689	604
6	7	5	"pstS"	"80Lip_F5"	0	403	296	217
6	8	5	"aliB"	"1Lip_J5"	0	404	335	259
6	9	5	"psaA"	"6Lip_N5"	0	405	673	600
6	1	6	"glnH"	"28Lip_B5"	0	406	1395	1318
6	2	6	"pstS"	"80Lip_F5"	0	407	619	531
6	3	6	"aliB"	"1Lip_J5"	0	408	1215	1120
6	4	6	"psaA"	"6Lip_N5"	0	409	2391	2285
6	5	6	"ABC_SBP"	"57Lip_B9"	0	410	1023	924
6	6	6	"ABC_SBP"	"52Lip_F9"	0	411	344	256
6	7	6	"piuA"	"18Lip_J9"	0	412	1441	1355
6	8	6	"amiA"	"3Lip_N9"	0	413	192	112
6	9	6	"msmE"	"78Lip_B13"	0	414	224	152
6	1	7	"ABC_SBP"	"52Lip_F9"	0	415	640	567
6	2	7	"piuA"	"18Lip_J9"	0	416	3402	3319
6	3	7	"amiA"	"3Lip_N9"	0	417	413	327
6	4	7	"msmE"	"78Lip_B13"	0	418	468	378
6	5	7	"MalX"	"22Lip_F13"	0	419	569	483
6	6	7	"prsA_ppmA"	"16Lip_B1"	0	420	341	257
6	7	7	"lmb"	"33Lip_F1"	0	421	316	228
6	8	7	"piaA"	"15Lip_J1"	0	422	1404	1317
6	9	7	"phtA"	"55Lip_N1"	0	423	1664	1590
6	1	8	"prsA_ppmA"	"16Lip_B1"	0	424	347	291
6	2	8	"lmb"	"33Lip_F1"	0	425	363	302
6	3	8	"piaA"	"15Lip_J1"	0	426	1741	1677
6	4	8	"phtA"	"55Lip_N1"	0	427	2502	2437
6	5	8	"glnH"	"28Lip_B5"	0	428	414	347
6	6	8	"pstS"	"80Lip_F5"	0	429	273	200
6	7	8	"aliB"	"1Lip_J5"	0	430	353	278
6	8	8	"psaA"	"6Lip_N5"	0	431	564	486
6	9	8	"ABC_SBP"	"57Lip_B9"	0	432	349	276
7	1	1	"cbpF"	"74N_term_wCS_O5"	0	433	1331	1208
7	2	1	"spr0693"	"34N_term_C9"	0	434	3087	2968
7	3	1	"ezrA"	"75N_term_G9"	0	435	1519	1398
7	4	1	"pepXP"	"72N_term_K9"	0	436	1765	1642
7	5	1	"phtD"	"44N_term_O9"	0	437	2908	2785
7	6	1	"phpA"	"27N_term_C13"	0	438	39803	39680
7	7	1	"srtA"	"64N_term_wCS_G13"	0	439	6161	6043
7	8	1	"Buffer"	"Normaliz_K13"	-50	440	127	7
7	9	1	"Buffer"	"Normaliz_O13"	-50	441	127	-7
7	1	2	"phpA"	"27N_term_C13"	0	442	38933	38804
7	2	2	"srtA"	"64N_term_wCS_G13"	0	443	4965	4844
7	3	2	"adcA"	"23Lip_C1"	0	444	2296	2176
7	4	2	"sp_2093"	"76N_term_G1"	0	445	1570	1445
7	5	2	"comB"	"54N_term_K1"	0	446	1386	1263
7	6	2	"pspA"	"4N_term_O1"	0	447	2407	2281
7	7	2	"pbpX"	"41N_term_C5"	0	448	1971	1852
7	8	2	"pbpA"	"9N_term_G5"	0	449	994	880
7	9	2	"spr0334"	"42Cyt_TMH_K5"	0	450	3922	3803
7	1	3	"pspA"	"4N_term_O1"	0	451	2356	2225
7	2	3	"pbpX"	"41N_term_C5"	0	452	1834	1708
7	3	3	"pbpA"	"9N_term_G5"	0	453	783	661
7	4	3	"spr0334"	"42Cyt_TMH_K5"	0	454	2616	2490
7	5	3	"cbpF"	"74N_term_wCS_O5"	0	455	1200	1071
7	6	3	"spr0693"	"34N_term_C9"	0	456	2886	2757
7	7	3	"ezrA"	"75N_term_G9"	0	457	1377	1252
7	8	3	"pepXP"	"72N_term_K9"	0	458	1616	1497
7	9	3	"phtD"	"44N_term_O9"	0	459	3101	2981
7	1	4	"spr0693"	"34N_term_C9"	0	460	2924	2788
7	2	4	"ezrA"	"75N_term_G9"	0	461	1375	1240
7	3	4	"pepXP"	"72N_term_K9"	0	462	1526	1391
7	4	4	"phtD"	"44N_term_O9"	0	463	2392	2254
7	5	4	"phpA"	"27N_term_C13"	0	464	36606	36466
7	6	4	"srtA"	"64N_term_wCS_G13"	0	465	4752	4622
7	7	4	"adcA"	"23Lip_C1"	0	466	2328	2207
7	8	4	"sp_2093"	"76N_term_G1"	0	467	1562	1441
7	9	4	"comB"	"54N_term_K1"	0	468	1557	1433
7	1	5	"srtA"	"64N_term_wCS_G13"	0	469	5406	5276
7	2	5	"adcA"	"23Lip_C1"	0	470	2174	2043
7	3	5	"sp_2093"	"76N_term_G1"	0	471	1490	1349
7	4	5	"comB"	"54N_term_K1"	0	472	1333	1188
7	5	5	"pspA"	"4N_term_O1"	0	473	2369	2223
7	6	5	"pbpX"	"41N_term_C5"	0	474	1938	1799
7	7	5	"pbpA"	"9N_term_G5"	0	475	853	725
7	8	5	"spr0334"	"42Cyt_TMH_K5"	0	476	2774	2648
7	9	5	"cbpF"	"74N_term_wCS_O5"	0	477	1302	1170
7	1	6	"pbpX"	"41N_term_C5"	0	478	1732	1614
7	2	6	"pbpA"	"9N_term_G5"	0	479	762	642
7	3	6	"spr0334"	"42Cyt_TMH_K5"	0	480	2600	2472
7	4	6	"cbpF"	"74N_term_wCS_O5"	0	481	1229	1083
7	5	6	"spr0693"	"34N_term_C9"	0	482	2818	2670
7	6	6	"ezrA"	"75N_term_G9"	0	483	1507	1358
7	7	6	"pepXP"	"72N_term_K9"	0	484	1673	1526
7	8	6	"phtD"	"44N_term_O9"	0	485	2578	2446
7	9	6	"phpA"	"27N_term_C13"	0	486	32792	32651
7	1	7	"ezrA"	"75N_term_G9"	0	487	708	617
7	2	7	"pepXP"	"72N_term_K9"	0	488	882	781
7	3	7	"phtD"	"44N_term_O9"	0	489	1471	1365
7	4	7	"phpA"	"27N_term_C13"	0	490	18821	18708
7	5	7	"srtA"	"64N_term_wCS_G13"	0	491	3192	3076
7	6	7	"adcA"	"23Lip_C1"	0	492	1417	1291
7	7	7	"sp_2093"	"76N_term_G1"	0	493	1073	944
7	8	7	"comB"	"54N_term_K1"	0	494	986	875
7	9	7	"pspA"	"4N_term_O1"	0	495	1726	1611
7	1	8	"adcA"	"23Lip_C1"	0	496	391	326
7	2	8	"sp_2093"	"76N_term_G1"	0	497	290	221
7	3	8	"comB"	"54N_term_K1"	0	498	302	229
7	4	8	"pspA"	"4N_term_O1"	0	499	474	397
7	5	8	"pbpX"	"41N_term_C5"	0	500	454	374
7	6	8	"pbpA"	"9N_term_G5"	0	501	230	153
7	7	8	"spr0334"	"42Cyt_TMH_K5"	0	502	641	564
7	8	8	"cbpF"	"74N_term_wCS_O5"	0	503	353	278
7	9	8	"spr0693"	"34N_term_C9"	0	504	721	642
8	1	1	"pbp1b"	"47Cyt_TMH_P5"	0	505	2626	2514
8	2	1	"pcpA"	"62N_term_wCS_D9"	0	506	476	367
8	3	1	"sphtra"	"8N_term_H9"	0	507	243	141
8	4	1	"cps4C"	"97Mult_L9"	0	508	590	495
8	5	1	"rrgB"	"95Mult_P9"	0	509	313	223
8	6	1	"TMP"	"96Mult_D13"	0	510	366	283
8	7	1	"LambdaSa04"	"94Mult_H13"	0	511	100	28
8	8	1	"Buffer"	"Normaliz_L13"	-50	512	63	-1
8	9	1	"Buffer"	"Normaliz_P13"	-50	513	61	1
8	1	2	"TMP"	"96Mult_D13"	0	514	562	472
8	2	2	"LambdaSa04"	"94Mult_H13"	0	515	229	134
8	3	2	"potD"	"65N_term_D1"	0	516	1032	949
8	4	2	"pgdA"	"40N_term_H1"	0	517	1241	1164
8	5	2	"spr1370"	"38Cyt_TMH_L1"	0	518	2275	2198
8	6	2	"spr1418"	"82N_term_P1"	0	519	671	595
8	7	2	"stkP"	"67Cyt_TMH_D5"	0	520	411	339
8	8	2	"spr1584"	"83N_term_H5"	0	521	232	168
8	9	2	"pbp2A"	"53N_term_L5"	0	522	203	143
8	1	3	"spr1418"	"82N_term_P1"	0	523	1399	1323
8	2	3	"stkP"	"67Cyt_TMH_D5"	0	524	1390	1309
8	3	3	"spr1584"	"83N_term_H5"	0	525	873	799
8	4	3	"pbp2A"	"53N_term_L5"	0	526	673	600
8	5	3	"pbp1b"	"47Cyt_TMH_P5"	0	527	469	397
8	6	3	"pcpA"	"62N_term_wCS_D9"	-50	528	101	31
8	7	3	"sphtra"	"8N_term_H9"	-50	529	76	7
8	8	3	"cps4C"	"97Mult_L9"	0	530	107	39
8	9	3	"rrgB"	"95Mult_P9"	0	531	87	24
8	1	4	"pcpA"	"62N_term_wCS_D9"	0	532	187	111
8	2	4	"sphtra"	"8N_term_H9"	0	533	128	48
8	3	4	"cps4C"	"97Mult_L9"	0	534	245	171
8	4	4	"rrgB"	"95Mult_P9"	0	535	141	69
8	5	4	"TMP"	"96Mult_D13"	0	536	153	82
8	6	4	"LambdaSa04"	"94Mult_H13"	-50	537	81	11
8	7	4	"potD"	"65N_term_D1"	0	538	177	109
8	8	4	"pgdA"	"40N_term_H1"	0	539	227	161
8	9	4	"spr1370"	"38Cyt_TMH_L1"	0	540	479	416
8	1	5	"LambdaSa04"	"94Mult_H13"	0	541	177	98
8	2	5	"potD"	"65N_term_D1"	0	542	648	567
8	3	5	"pgdA"	"40N_term_H1"	0	543	712	638
8	4	5	"spr1370"	"38Cyt_TMH_L1"	0	544	1374	1303
8	5	5	"spr1418"	"82N_term_P1"	0	545	534	464
8	6	5	"stkP"	"67Cyt_TMH_D5"	0	546	292	219
8	7	5	"spr1584"	"83N_term_H5"	-50	547	236	166
8	8	5	"pbp2A"	"53N_term_L5"	0	548	194	129
8	9	5	"pbp1b"	"47Cyt_TMH_P5"	0	549	229	164
8	1	6	"stkP"	"67Cyt_TMH_D5"	0	550	1142	1061
8	2	6	"spr1584"	"83N_term_H5"	0	551	941	861
8	3	6	"pbp2A"	"53N_term_L5"	0	552	541	468
8	4	6	"pbp1b"	"47Cyt_TMH_P5"	0	553	471	402
8	5	6	"pcpA"	"62N_term_wCS_D9"	0	554	104	37
8	6	6	"sphtra"	"8N_term_H9"	-50	555	77	9
8	7	6	"cps4C"	"97Mult_L9"	-50	556	119	52
8	8	6	"rrgB"	"95Mult_P9"	-50	557	84	19
8	9	6	"TMP"	"96Mult_D13"	-50	558	91	29
8	1	7	"sphtra"	"8N_term_H9"	0	559	109	34
8	2	7	"cps4C"	"97Mult_L9"	0	560	187	112
8	3	7	"rrgB"	"95Mult_P9"	0	561	119	48
8	4	7	"TMP"	"96Mult_D13"	0	562	135	68
8	5	7	"LambdaSa04"	"94Mult_H13"	0	563	101	35
8	6	7	"potD"	"65N_term_D1"	0	564	173	109
8	7	7	"pgdA"	"40N_term_H1"	0	565	175	112
8	8	7	"spr1370"	"38Cyt_TMH_L1"	0	566	287	224
8	9	7	"spr1418"	"82N_term_P1"	0	567	191	131
8	1	8	"potD"	"65N_term_D1"	0	568	248	183
8	2	8	"pgdA"	"40N_term_H1"	0	569	306	241
8	3	8	"spr1370"	"38Cyt_TMH_L1"	0	570	507	442
8	4	8	"spr1418"	"82N_term_P1"	0	571	258	195
8	5	8	"stkP"	"67Cyt_TMH_D5"	0	572	216	154
8	6	8	"spr1584"	"83N_term_H5"	0	573	162	100
8	7	8	"pbp2A"	"53N_term_L5"	0	574	132	71
8	8	8	"pbp1b"	"47Cyt_TMH_P5"	0	575	127	67
8	9	8	"pcpA"	"62N_term_wCS_D9"	0	576	72	12
