# Supplementary material for: Data in support of proteomic analysis of pneumococcal pediatric clinical isolates to construct a protein array
Source: Data Brief. 2016 Feb 5;6:917–22. doi: 10.1016/j.dib.2016.01.057 (PMC4758182; doi:10.1016/j.dib.2016.01.057)
Supplement: Supplementary file 4 — Supplementary material [file mmc4.zip › Protein array raw data/IgG/P2_S21bis_IgG-Cy3.txt]

ATF	1.0
31	9    
"Type=GenePix Export 3"
"DateTime=2014/03/26 14:10:12"
"Settings=C:\Documents and Settings\Usuario\Escritorio\Datos Usuarios\Alfonso\Resultados ensayo\Marzo 2014\Escaneado_26-3-14\Suero 21bis\S21bis_IgG-Cy3.gps"
"GalFile=C:\Documents and Settings\Usuario\Escritorio\Datos Usuarios\Alfonso\Gals\Gal_Alfonso.2.gal"
"PixelSize=5"
"Wavelengths=n/a	532"
"ImageFiles=n/a	C:\Documents and Settings\Usuario\Escritorio\Datos Usuarios\Alfonso\Resultados ensayo\Marzo 2014\Escaneado_26-3-14\Suero 21bis\S21bis_IgG-Cy3.tif 1"
"NormalizationMethod=None"
"NormalizationFactors=n/a	1"
"JpegImage="
"StdDev=Type 1"
"RatioFormulations=W1/W2 (/532)"
"Barcode="
"BackgroundSubtraction=LocalFeature"
"ImageOrigin=0, 0"
"JpegOrigin=3375, 19545"
"Creator=GenePix Pro 4.1.1.4"
"Scanner=GenePix 4000B [92870]"
"FocusPosition=0"
"Temperature=26.6"
"LinesAveraged=1"
"Comment="
"PMTGain=n/a	400"
"ScanPower=n/a	100"
"LaserPower=n/a	2.8"
"LaserOnTime=n/a	42612"
"Filters=n/a	"
"ScanRegion=624,3765,3936,5259"
"Supplier=BioRobotics"
"ArrayerSoftwareName=TAS Application Suite (MicroGrid II)"
"ArrayerSoftwareVersion=2.2.2.5"
"Block"	"Column"	"Row"	"Name"	"ID"	"Flags"	"Index"	"F532 Mean - B532"	"F532 Median"
1	1	1	"ABC_N/P"	"90Mult_M8"	-50	1	61	110
1	2	1	"spr1221"	"99Mult_A12"	0	2	126	177
1	3	1	"spr1403"	"91Mult_E12"	0	3	211	190
1	4	1	"spr1496"	"92Mult_I12"	0	4	56	113
1	5	1	"ABC_NP"	"100Mult_M12"	0	5	299	339
1	6	1	"SP_0462"	"77CellW_A16"	0	6	256	342
1	7	1	"SP_0464"	"81CellW_E16"	-50	7	222	287
1	8	1	"Buffer"	"Normaliz_I16"	-50	8	9	93
1	9	1	"Buffer"	"Normaliz_M16"	-50	9	-1	96
1	1	2	"SP_0462"	"77CellW_A16"	0	10	291	368
1	2	2	"SP_0464"	"81CellW_E16"	0	11	27	253
1	3	2	"fstH"	"84Mult_A4"	0	12	344	517
1	4	2	"comA"	"85Mult_E4"	0	13	80	155
1	5	2	"zmpB"	"86Mult_I4"	0	14	39	119
1	6	2	"spr0601"	"98Mult_M4"	0	15	83	199
1	7	2	"celB"	"87Mult_A8"	0	16	63	212
1	8	2	"iga"	"88Mult_E8"	0	17	344	396
1	9	2	"glnP"	"89Mult_I8"	0	18	124	189
1	1	3	"spr0601"	"98Mult_M4"	0	19	250	324
1	2	3	"celB"	"87Mult_A8"	-50	20	-13	207
1	3	3	"iga"	"88Mult_E8"	0	21	311	409
1	4	3	"glnP"	"89Mult_I8"	-50	22	55	137
1	5	3	"ABC_N/P"	"90Mult_M8"	-50	23	76	140
1	6	3	"spr1221"	"99Mult_A12"	0	24	178	254
1	7	3	"spr1403"	"91Mult_E12"	0	25	86	168
1	8	3	"spr1496"	"92Mult_I12"	-50	26	65	126
1	9	3	"ABC_NP"	"100Mult_M12"	0	27	391	470
1	1	4	"spr1221"	"99Mult_A12"	0	28	321	424
1	2	4	"spr1403"	"91Mult_E12"	0	29	275	392
1	3	4	"spr1496"	"92Mult_I12"	0	30	103	194
1	4	4	"ABC_NP"	"100Mult_M12"	0	31	415	581
1	5	4	"SP_0462"	"77CellW_A16"	0	32	336	460
1	6	4	"SP_0464"	"81CellW_E16"	0	33	133	262
1	7	4	"fstH"	"84Mult_A4"	0	34	357	532
1	8	4	"comA"	"85Mult_E4"	0	35	222	232
1	9	4	"zmpB"	"86Mult_I4"	0	36	66	128
1	1	5	"SP_0464"	"81CellW_E16"	0	37	265	409
1	2	5	"fstH"	"84Mult_A4"	0	38	686	944
1	3	5	"comA"	"85Mult_E4"	0	39	156	257
1	4	5	"zmpB"	"86Mult_I4"	-50	40	48	186
1	5	5	"spr0601"	"98Mult_M4"	0	41	288	426
1	6	5	"celB"	"87Mult_A8"	0	42	122	263
1	7	5	"iga"	"88Mult_E8"	0	43	257	427
1	8	5	"glnP"	"89Mult_I8"	-50	44	338	426
1	9	5	"ABC_N/P"	"90Mult_M8"	-50	45	94	150
1	1	6	"celB"	"87Mult_A8"	0	46	295	395
1	2	6	"iga"	"88Mult_E8"	0	47	573	658
1	3	6	"glnP"	"89Mult_I8"	0	48	90	184
1	4	6	"ABC_N/P"	"90Mult_M8"	0	49	160	247
1	5	6	"spr1221"	"99Mult_A12"	0	50	347	449
1	6	6	"spr1403"	"91Mult_E12"	0	51	251	354
1	7	6	"spr1496"	"92Mult_I12"	0	52	141	239
1	8	6	"ABC_NP"	"100Mult_M12"	0	53	388	459
1	9	6	"SP_0462"	"77CellW_A16"	0	54	479	560
1	1	7	"spr1403"	"91Mult_E12"	0	55	441	538
1	2	7	"spr1496"	"92Mult_I12"	0	56	151	258
1	3	7	"ABC_NP"	"100Mult_M12"	0	57	721	809
1	4	7	"SP_0462"	"77CellW_A16"	0	58	482	649
1	5	7	"SP_0464"	"81CellW_E16"	-50	59	246	385
1	6	7	"fstH"	"84Mult_A4"	0	60	1011	1130
1	7	7	"comA"	"85Mult_E4"	0	61	486	550
1	8	7	"zmpB"	"86Mult_I4"	0	62	147	229
1	9	7	"spr0601"	"98Mult_M4"	0	63	481	482
1	1	8	"fstH"	"84Mult_A4"	0	64	1110	1233
1	2	8	"comA"	"85Mult_E4"	0	65	492	551
1	3	8	"zmpB"	"86Mult_I4"	0	66	123	219
1	4	8	"spr0601"	"98Mult_M4"	0	67	388	533
1	5	8	"celB"	"87Mult_A8"	0	68	264	397
1	6	8	"iga"	"88Mult_E8"	0	69	737	836
1	7	8	"glnP"	"89Mult_I8"	0	70	149	269
1	8	8	"ABC_N/P"	"90Mult_M8"	0	71	214	311
1	9	8	"spr1221"	"99Mult_A12"	0	72	486	605
2	1	1	"lytB"	"31CellW_N8"	0	73	1833	1855
2	2	1	"prtA"	"20CellW_B12"	0	74	6823	7032
2	3	1	"bgaA"	"43CellW_F12"	0	75	1633	1672
2	4	1	"nanA"	"46CellW_J12"	0	76	1766	1739
2	5	1	"spr1652/pfbA"	"25CellW_N12"	0	77	1338	1460
2	6	1	"nisP"	"39CellW_B16"	0	78	1071	1227
2	7	1	"spr1906"	"73CellW_F16"	0	79	965	1115
2	8	1	"Buffer"	"Normaliz_J16"	-50	80	114	215
2	9	1	"Buffer"	"Normaliz_N16"	0	81	867	793
2	1	2	"nisP"	"39CellW_B16"	0	82	1756	1936
2	2	2	"spr1906"	"73CellW_F16"	-50	83	1962	2478
2	3	2	"psrP"	"71CellW_B4"	0	84	966	1888
2	4	2	"pblB_nt"	"48CellW_F4"	0	85	687	2008
2	5	2	"pblB_ct"	"49CellW_J4"	0	86	1391	1516
2	6	2	"spr0075/pfbB"	"24CellW_N4"	-50	87	930	2686
2	7	2	"pulA"	"19CellW_B8"	0	88	1481	2760
2	8	2	"hysA"	"51CellW_F8"	0	89	3004	3019
2	9	2	"spr0328"	"26CellW_J8"	0	90	2464	2611
2	1	3	"spr0075/pfbB"	"24CellW_N4"	0	91	5697	5871
2	2	3	"pulA"	"19CellW_B8"	0	92	3818	3988
2	3	3	"hysA"	"51CellW_F8"	0	93	2788	2901
2	4	3	"spr0328"	"26CellW_J8"	0	94	1758	2762
2	5	3	"lytB"	"31CellW_N8"	0	95	394	1194
2	6	3	"prtA"	"20CellW_B12"	0	96	6897	8783
2	7	3	"bgaA"	"43CellW_F12"	0	97	1739	3133
2	8	3	"nanA"	"46CellW_J12"	0	98	1605	1742
2	9	3	"spr1652/pfbA"	"25CellW_N12"	0	99	1395	1491
2	1	4	"prtA"	"20CellW_B12"	0	100	7536	8317
2	2	4	"bgaA"	"43CellW_F12"	0	101	1279	1799
2	3	4	"nanA"	"46CellW_J12"	0	102	1410	1627
2	4	4	"spr1652/pfbA"	"25CellW_N12"	0	103	442	1410
2	5	4	"nisP"	"39CellW_B16"	0	104	404	1305
2	6	4	"spr1906"	"73CellW_F16"	-50	105	1274	1932
2	7	4	"psrP"	"71CellW_B4"	0	106	-922	1963
2	8	4	"pblB_nt"	"48CellW_F4"	0	107	690	1669
2	9	4	"pblB_ct"	"49CellW_J4"	0	108	1956	2054
2	1	5	"spr1906"	"73CellW_F16"	0	109	1012	1080
2	2	5	"psrP"	"71CellW_B4"	0	110	1375	2310
2	3	5	"pblB_nt"	"48CellW_F4"	0	111	-7	598
2	4	5	"pblB_ct"	"49CellW_J4"	0	112	1217	2242
2	5	5	"spr0075/pfbB"	"24CellW_N4"	0	113	1913	2583
2	6	5	"pulA"	"19CellW_B8"	0	114	2153	2242
2	7	5	"hysA"	"51CellW_F8"	0	115	1734	3250
2	8	5	"spr0328"	"26CellW_J8"	0	116	1794	2627
2	9	5	"lytB"	"31CellW_N8"	0	117	1318	1443
2	1	6	"pulA"	"19CellW_B8"	0	118	3309	3561
2	2	6	"hysA"	"51CellW_F8"	0	119	2732	2971
2	3	6	"spr0328"	"26CellW_J8"	0	120	2753	2888
2	4	6	"lytB"	"31CellW_N8"	0	121	947	1091
2	5	6	"prtA"	"20CellW_B12"	0	122	10089	10427
2	6	6	"bgaA"	"43CellW_F12"	-50	123	1550	1563
2	7	6	"nanA"	"46CellW_J12"	0	124	1546	1679
2	8	6	"spr1652/pfbA"	"25CellW_N12"	0	125	1426	1587
2	9	6	"nisP"	"39CellW_B16"	0	126	1451	1593
2	1	7	"bgaA"	"43CellW_F12"	0	127	1721	1812
2	2	7	"nanA"	"46CellW_J12"	0	128	1588	1656
2	3	7	"spr1652/pfbA"	"25CellW_N12"	-50	129	1338	1565
2	4	7	"nisP"	"39CellW_B16"	-50	130	786	1433
2	5	7	"spr1906"	"73CellW_F16"	0	131	840	1005
2	6	7	"psrP"	"71CellW_B4"	0	132	1359	1785
2	7	7	"pblB_nt"	"48CellW_F4"	0	133	711	1320
2	8	7	"pblB_ct"	"49CellW_J4"	0	134	1699	2221
2	9	7	"spr0075/pfbB"	"24CellW_N4"	0	135	2427	2659
2	1	8	"psrP"	"71CellW_B4"	0	136	900	963
2	2	8	"pblB_nt"	"48CellW_F4"	0	137	308	431
2	3	8	"pblB_ct"	"49CellW_J4"	0	138	1926	2029
2	4	8	"spr0075/pfbB"	"24CellW_N4"	0	139	1434	2583
2	5	8	"pulA"	"19CellW_B8"	0	140	2337	2866
2	6	8	"hysA"	"51CellW_F8"	0	141	3103	3144
2	7	8	"spr0328"	"26CellW_J8"	0	142	2500	2577
2	8	8	"lytB"	"31CellW_N8"	0	143	1259	1373
2	9	8	"prtA"	"20CellW_B12"	0	144	10361	10505
3	1	1	"nanB"	"58Secret_O8"	0	145	2052	2038
3	2	1	"spr1875"	"7Secret_C12"	0	146	3321	3413
3	3	1	"galU"	"21Secret_G12"	0	147	622	689
3	4	1	"cbpA"	"5Secret_K12"	0	148	5725	6169
3	5	1	"gsp_781"	"2Secret_O12"	0	149	7377	7495
3	6	1	"Control_1"	"C16"	-50	150	728	410
3	7	1	"Control_2"	"G16"	0	151	250	319
3	8	1	"Buffer"	"Normaliz_K16"	0	152	683	773
3	9	1	"Buffer"	"Normaliz_O16"	0	153	3195	3698
3	1	2	"Control_1"	"C16"	0	154	447	522
3	2	2	"Control_2"	"G16"	0	155	143	202
3	3	2	"bloodAB"	"59Secret_C4"	0	156	599	638
3	4	2	"strH"	"32Secret_G4"	0	157	462	408
3	5	2	"lysM"	"50Secret_K4"	0	158	1673	1694
3	6	2	"lytB"	"63Secret_O4"	0	159	534	600
3	7	2	"phtE"	"45Secret_C8"	0	160	1551	1672
3	8	2	"spr0931"	"36Secret_G8"	0	161	1125	1146
3	9	2	"lytC"	"56Secret_K8"	0	162	2190	2152
3	1	3	"lytB"	"63Secret_O4"	0	163	1133	1222
3	2	3	"phtE"	"45Secret_C8"	0	164	1798	1854
3	3	3	"spr0931"	"36Secret_G8"	0	165	690	736
3	4	3	"lytC"	"56Secret_K8"	0	166	780	846
3	5	3	"nanB"	"58Secret_O8"	0	167	1113	1170
3	6	3	"spr1875"	"7Secret_C12"	0	168	3511	3608
3	7	3	"galU"	"21Secret_G12"	0	169	988	1071
3	8	3	"cbpA"	"5Secret_K12"	0	170	9778	10027
3	9	3	"gsp_781"	"2Secret_O12"	0	171	12336	12635
3	1	4	"spr1875"	"7Secret_C12"	0	172	7349	7786
3	2	4	"galU"	"21Secret_G12"	0	173	1896	1805
3	3	4	"cbpA"	"5Secret_K12"	0	174	10343	10450
3	4	4	"gsp_781"	"2Secret_O12"	0	175	8351	8516
3	5	4	"Control_1"	"C16"	0	176	276	341
3	6	4	"Control_2"	"G16"	-50	177	104	160
3	7	4	"bloodAB"	"59Secret_C4"	0	178	643	714
3	8	4	"strH"	"32Secret_G4"	0	179	585	652
3	9	4	"lysM"	"50Secret_K4"	0	180	2965	3075
3	1	5	"Control_2"	"G16"	0	181	320	397
3	2	5	"bloodAB"	"59Secret_C4"	0	182	1303	1439
3	3	5	"strH"	"32Secret_G4"	0	183	926	1020
3	4	5	"lysM"	"50Secret_K4"	0	184	2795	2809
3	5	5	"lytB"	"63Secret_O4"	0	185	534	589
3	6	5	"phtE"	"45Secret_C8"	0	186	1130	1108
3	7	5	"spr0931"	"36Secret_G8"	0	187	598	654
3	8	5	"lytC"	"56Secret_K8"	0	188	1110	1163
3	9	5	"nanB"	"58Secret_O8"	0	189	2094	2156
3	1	6	"phtE"	"45Secret_C8"	0	190	2635	2792
3	2	6	"spr0931"	"36Secret_G8"	0	191	1388	1421
3	3	6	"lytC"	"56Secret_K8"	0	192	2329	1966
3	4	6	"nanB"	"58Secret_O8"	0	193	2427	2535
3	5	6	"spr1875"	"7Secret_C12"	0	194	5248	5319
3	6	6	"galU"	"21Secret_G12"	0	195	1039	1056
3	7	6	"cbpA"	"5Secret_K12"	0	196	8577	8703
3	8	6	"gsp_781"	"2Secret_O12"	0	197	9649	9847
3	9	6	"Control_1"	"C16"	0	198	434	513
3	1	7	"galU"	"21Secret_G12"	0	199	2886	2357
3	2	7	"cbpA"	"5Secret_K12"	0	200	16376	16819
3	3	7	"gsp_781"	"2Secret_O12"	0	201	15954	16603
3	4	7	"Control_1"	"C16"	0	202	712	811
3	5	7	"Control_2"	"G16"	0	203	241	314
3	6	7	"bloodAB"	"59Secret_C4"	0	204	801	917
3	7	7	"strH"	"32Secret_G4"	0	205	539	612
3	8	7	"lysM"	"50Secret_K4"	0	206	2660	2671
3	9	7	"lytB"	"63Secret_O4"	0	207	764	850
3	1	8	"bloodAB"	"59Secret_C4"	0	208	1746	1804
3	2	8	"strH"	"32Secret_G4"	0	209	1403	1509
3	3	8	"lysM"	"50Secret_K4"	0	210	4860	4911
3	4	8	"lytB"	"63Secret_O4"	0	211	1270	1388
3	5	8	"phtE"	"45Secret_C8"	0	212	2332	2600
3	6	8	"spr0931"	"36Secret_G8"	0	213	1041	1121
3	7	8	"lytC"	"56Secret_K8"	0	214	1298	1389
3	8	8	"nanB"	"58Secret_O8"	0	215	1946	1961
3	9	8	"spr1875"	"7Secret_C12"	0	216	5891	6062
4	1	1	"Control_10"	"P8"	-50	217	483	134
4	2	1	"Control_11"	"D12"	0	218	39	112
4	3	1	"Control_12"	"H12"	0	219	194	254
4	4	1	"Buffer"	"Normaliz_L12"	-50	220	7	81
4	5	1	"Buffer"	"Normaliz_P12"	-50	221	5	78
4	6	1	"Control+"	"Rango0.2_D16"	0	222	8594	8255
4	7	1	"Control+"	"Rango0.1_H16"	0	223	446	510
4	8	1	"Buffer"	"Normaliz_L16"	-50	224	10	83
4	9	1	"Buffer"	"Normaliz_P16"	-50	225	11	93
4	1	2	"Control+"	"Rango0.2_D16"	0	226	8402	7982
4	2	2	"Control+"	"Rango0.1_H16"	0	227	495	603
4	3	2	"Control_3"	"D4"	0	228	412	487
4	4	2	"Control_4"	"H4"	-50	229	10	92
4	5	2	"Control_5"	"L4"	0	230	77	157
4	6	2	"Control_6"	"P4"	-50	231	-1	84
4	7	2	"Control_7"	"D8"	0	232	45	127
4	8	2	"Control_8"	"H8"	-50	233	7	86
4	9	2	"Control_9"	"L8"	0	234	71	157
4	1	3	"Control_6"	"P4"	-50	235	-1	92
4	2	3	"Control_7"	"D8"	0	236	85	181
4	3	3	"Control_8"	"H8"	-50	237	16	107
4	4	3	"Control_9"	"L8"	-50	238	35	104
4	5	3	"Control_10"	"P8"	0	239	799	560
4	6	3	"Control_11"	"D12"	0	240	60	157
4	7	3	"Control_12"	"H12"	0	241	243	336
4	8	3	"Buffer"	"Normaliz_L12"	-50	242	8	99
4	9	3	"Buffer"	"Normaliz_P12"	-50	243	14	105
4	1	4	"Control_11"	"D12"	0	244	47	137
4	2	4	"Control_12"	"H12"	0	245	337	417
4	3	4	"Buffer"	"Normaliz_L12"	-50	246	11	112
4	4	4	"Buffer"	"Normaliz_P12"	-50	247	1	99
4	5	4	"Control+"	"Rango0.2_D16"	0	248	11023	10436
4	6	4	"Control+"	"Rango0.1_H16"	0	249	617	665
4	7	4	"Control_3"	"D4"	0	250	596	676
4	8	4	"Control_4"	"H4"	-50	251	2	98
4	9	4	"Control_5"	"L4"	0	252	57	161
4	1	5	"Control+"	"Rango0.1_H16"	0	253	11686	12021
4	2	5	"Control_3"	"D4"	0	254	600	687
4	3	5	"Control_4"	"H4"	-50	255	13	113
4	4	5	"Control_5"	"L4"	-50	256	37	118
4	5	5	"Control_6"	"P4"	-50	257	5	109
4	6	5	"Control_7"	"D8"	0	258	80	180
4	7	5	"Control_8"	"H8"	-50	259	9	106
4	8	5	"Control_9"	"L8"	0	260	112	215
4	9	5	"Control_10"	"P8"	0	261	74	172
4	1	6	"Control_7"	"D8"	0	262	96	192
4	2	6	"Control_8"	"H8"	-50	263	11	107
4	3	6	"Control_9"	"L8"	0	264	177	278
4	4	6	"Control_10"	"P8"	-50	265	71	171
4	5	6	"Control_11"	"D12"	-50	266	86	171
4	6	6	"Control_12"	"H12"	0	267	350	429
4	7	6	"Buffer"	"Normaliz_L12"	-50	268	2	105
4	8	6	"Buffer"	"Normaliz_P12"	-50	269	12	116
4	9	6	"Control+"	"Rango0.2_D16"	0	270	16193	16264
4	1	7	"Control_12"	"H12"	0	271	321	298
4	2	7	"Buffer"	"Normaliz_L12"	-50	272	9	105
4	3	7	"Buffer"	"Normaliz_P12"	-50	273	12	109
4	4	7	"Control+"	"Rango0.2_D16"	0	274	12718	12251
4	5	7	"Control+"	"Rango0.1_H16"	-50	275	296	250
4	6	7	"Control_3"	"D4"	0	276	666	779
4	7	7	"Control_4"	"H4"	-50	277	6	111
4	8	7	"Control_5"	"L4"	0	278	78	188
4	9	7	"Control_6"	"P4"	-50	279	11	113
4	1	8	"Control_3"	"D4"	0	280	708	736
4	2	8	"Control_4"	"H4"	0	281	48	143
4	3	8	"Control_5"	"L4"	-50	282	32	105
4	4	8	"Control_6"	"P4"	-50	283	13	111
4	5	8	"Control_7"	"D8"	0	284	81	191
4	6	8	"Control_8"	"H8"	0	285	71	171
4	7	8	"Control_9"	"L8"	0	286	138	235
4	8	8	"Control_10"	"P8"	-50	287	32	126
4	9	8	"Control_11"	"D12"	-50	288	10	150
5	1	1	"GADPH"	"68Cyt_M7"	0	289	1634	1735
5	2	1	"abc_sbp_2"	"30Lip_A11"	0	290	2089	2284
5	3	1	"abc_sbp"	"29Lip_E11"	0	291	1067	1141
5	4	1	"spr0174"	"79Lip_I11"	0	292	685	762
5	5	1	"aliA"	"10Lip_M11"	0	293	1180	1274
5	6	1	"slrA"	"17Lip_A15"	0	294	1817	1876
5	7	1	"spr0747"	"37Lip_E15"	0	295	1818	1948
5	8	1	"Buffer"	"Normaliz_I15"	0	296	1359	1465
5	9	1	"Buffer"	"Normaliz_M15"	0	297	1328	1487
5	1	2	"slrA"	"17Lip_A15"	0	298	1147	1245
5	2	2	"spr0747"	"37Lip_E15"	0	299	1066	1655
5	3	2	"spxB"	"13Cyt_A3"	0	300	1719	1771
5	4	2	"clpP"	"66Cyt_E3"	0	301	2039	2118
5	5	2	"pavA"	"69Cyt_I3"	0	302	1652	1804
5	6	2	"eno"	"14Cyt_M3"	0	303	3610	3938
5	7	2	"PppA"	"70Cyt_A7"	0	304	2062	2191
5	8	2	"ply"	"11Cyt_E7"	0	305	7942	8133
5	9	2	"lytA"	"12Cyt_I7"	0	306	9888	9948
5	1	3	"eno"	"14Cyt_M3"	0	307	2922	3098
5	2	3	"PppA"	"70Cyt_A7"	0	308	1921	1961
5	3	3	"ply"	"11Cyt_E7"	0	309	6500	6873
5	4	3	"lytA"	"12Cyt_I7"	0	310	9147	9035
5	5	3	"GADPH"	"68Cyt_M7"	0	311	2127	2149
5	6	3	"abc_sbp_2"	"30Lip_A11"	0	312	3238	3878
5	7	3	"abc_sbp"	"29Lip_E11"	0	313	1102	1257
5	8	3	"spr0174"	"79Lip_I11"	0	314	733	847
5	9	3	"aliA"	"10Lip_M11"	0	315	1123	1216
5	1	4	"abc_sbp_2"	"30Lip_A11"	0	316	2200	2260
5	2	4	"abc_sbp"	"29Lip_E11"	0	317	746	838
5	3	4	"spr0174"	"79Lip_I11"	0	318	577	640
5	4	4	"aliA"	"10Lip_M11"	0	319	1106	1215
5	5	4	"slrA"	"17Lip_A15"	0	320	1641	1572
5	6	4	"spr0747"	"37Lip_E15"	0	321	1267	1969
5	7	4	"spxB"	"13Cyt_A3"	0	322	3259	4096
5	8	4	"clpP"	"66Cyt_E3"	0	323	2684	3202
5	9	4	"pavA"	"69Cyt_I3"	0	324	2027	2191
5	1	5	"spr0747"	"37Lip_E15"	0	325	1072	1301
5	2	5	"spxB"	"13Cyt_A3"	0	326	1716	1819
5	3	5	"clpP"	"66Cyt_E3"	0	327	1594	1714
5	4	5	"pavA"	"69Cyt_I3"	0	328	1604	1711
5	5	5	"eno"	"14Cyt_M3"	0	329	3836	4022
5	6	5	"PppA"	"70Cyt_A7"	0	330	2057	2164
5	7	5	"ply"	"11Cyt_E7"	0	331	4315	4509
5	8	5	"lytA"	"12Cyt_I7"	0	332	8654	8658
5	9	5	"GADPH"	"68Cyt_M7"	0	333	1931	2030
5	1	6	"PppA"	"70Cyt_A7"	0	334	1765	1811
5	2	6	"ply"	"11Cyt_E7"	0	335	6139	6309
5	3	6	"lytA"	"12Cyt_I7"	0	336	8719	8856
5	4	6	"GADPH"	"68Cyt_M7"	0	337	1852	1958
5	5	6	"abc_sbp_2"	"30Lip_A11"	0	338	2981	3081
5	6	6	"abc_sbp"	"29Lip_E11"	0	339	1005	1106
5	7	6	"spr0174"	"79Lip_I11"	0	340	619	743
5	8	6	"aliA"	"10Lip_M11"	0	341	1021	1124
5	9	6	"slrA"	"17Lip_A15"	0	342	1506	1597
5	1	7	"abc_sbp"	"29Lip_E11"	0	343	704	812
5	2	7	"spr0174"	"79Lip_I11"	0	344	488	580
5	3	7	"aliA"	"10Lip_M11"	0	345	792	878
5	4	7	"slrA"	"17Lip_A15"	0	346	1370	1321
5	5	7	"spr0747"	"37Lip_E15"	0	347	1730	1789
5	6	7	"spxB"	"13Cyt_A3"	0	348	1644	1788
5	7	7	"clpP"	"66Cyt_E3"	0	349	1905	2015
5	8	7	"pavA"	"69Cyt_I3"	0	350	1608	1790
5	9	7	"eno"	"14Cyt_M3"	0	351	3281	3474
5	1	8	"spxB"	"13Cyt_A3"	0	352	1468	1500
5	2	8	"clpP"	"66Cyt_E3"	0	353	1375	1464
5	3	8	"pavA"	"69Cyt_I3"	0	354	1127	1240
5	4	8	"eno"	"14Cyt_M3"	0	355	3206	3395
5	5	8	"PppA"	"70Cyt_A7"	0	356	1892	1919
5	6	8	"ply"	"11Cyt_E7"	0	357	6326	6616
5	7	8	"lytA"	"12Cyt_I7"	0	358	7927	8089
5	8	8	"GADPH"	"68Cyt_M7"	0	359	1516	1649
5	9	8	"abc_sbp_2"	"30Lip_A11"	0	360	3151	3127
6	1	1	"psaA"	"6Lip_N7"	0	361	5118	5104
6	2	1	"ABC_SBP"	"57Lip_B11"	0	362	4640	4780
6	3	1	"ABC_SBP"	"52Lip_F11"	0	363	3451	3231
6	4	1	"piuA"	"18Lip_J11"	0	364	7325	7382
6	5	1	"amiA"	"3Lip_N11"	0	365	1864	2021
6	6	1	"msmE"	"78Lip_B15"	0	366	2058	2157
6	7	1	"MalX"	"22Lip_F15"	0	367	2173	2245
6	8	1	"Buffer"	"Normaliz_J15"	0	368	1051	1173
6	9	1	"Buffer"	"Normaliz_N15"	0	369	2401	2703
6	1	2	"msmE"	"78Lip_B15"	0	370	2279	2374
6	2	2	"MalX"	"22Lip_F15"	0	371	3013	2837
6	3	2	"prsA_ppmA"	"16Lip_B3"	0	372	1371	1485
6	4	2	"lmb"	"33Lip_F3"	0	373	1395	1727
6	5	2	"piaA"	"15Lip_J3"	0	374	6084	6095
6	6	2	"phtA"	"55Lip_N3"	0	375	8121	8105
6	7	2	"glnH"	"28Lip_B7"	0	376	2415	2498
6	8	2	"pstS"	"80Lip_F7"	0	377	1185	1286
6	9	2	"aliB"	"1Lip_J7"	0	378	1553	1678
6	1	3	"phtA"	"55Lip_N3"	0	379	8578	8547
6	2	3	"glnH"	"28Lip_B7"	0	380	2610	2658
6	3	3	"pstS"	"80Lip_F7"	0	381	1304	1437
6	4	3	"aliB"	"1Lip_J7"	0	382	1712	1893
6	5	3	"psaA"	"6Lip_N7"	0	383	3643	3721
6	6	3	"ABC_SBP"	"57Lip_B11"	0	384	2727	2844
6	7	3	"ABC_SBP"	"52Lip_F11"	-50	385	1537	1636
6	8	3	"piuA"	"18Lip_J11"	0	386	5110	5018
6	9	3	"amiA"	"3Lip_N11"	0	387	971	1075
6	1	4	"ABC_SBP"	"57Lip_B11"	0	388	3158	3242
6	2	4	"ABC_SBP"	"52Lip_F11"	0	389	1773	1870
6	3	4	"piuA"	"18Lip_J11"	-50	390	4315	4647
6	4	4	"amiA"	"3Lip_N11"	0	391	2505	2779
6	5	4	"msmE"	"78Lip_B15"	0	392	3536	3770
6	6	4	"MalX"	"22Lip_F15"	0	393	1469	1488
6	7	4	"prsA_ppmA"	"16Lip_B3"	0	394	857	1003
6	8	4	"lmb"	"33Lip_F3"	0	395	799	888
6	9	4	"piaA"	"15Lip_J3"	0	396	3848	3922
6	1	5	"MalX"	"22Lip_F15"	0	397	2311	2343
6	2	5	"prsA_ppmA"	"16Lip_B3"	0	398	1356	1456
6	3	5	"lmb"	"33Lip_F3"	0	399	4285	4257
6	4	5	"piaA"	"15Lip_J3"	0	400	4487	4432
6	5	5	"phtA"	"55Lip_N3"	0	401	4825	4908
6	6	5	"glnH"	"28Lip_B7"	0	402	1418	1500
6	7	5	"pstS"	"80Lip_F7"	0	403	712	803
6	8	5	"aliB"	"1Lip_J7"	0	404	926	1032
6	9	5	"psaA"	"6Lip_N7"	0	405	1932	1997
6	1	6	"glnH"	"28Lip_B7"	0	406	2564	2638
6	2	6	"pstS"	"80Lip_F7"	0	407	1073	1159
6	3	6	"aliB"	"1Lip_J7"	0	408	1342	1461
6	4	6	"psaA"	"6Lip_N7"	0	409	2752	2779
6	5	6	"ABC_SBP"	"57Lip_B11"	0	410	2151	2204
6	6	6	"ABC_SBP"	"52Lip_F11"	0	411	960	1025
6	7	6	"piuA"	"18Lip_J11"	0	412	3184	3093
6	8	6	"amiA"	"3Lip_N11"	0	413	537	633
6	9	6	"msmE"	"78Lip_B15"	0	414	385	451
6	1	7	"ABC_SBP"	"52Lip_F11"	0	415	1952	2114
6	2	7	"piuA"	"18Lip_J11"	0	416	5213	5162
6	3	7	"amiA"	"3Lip_N11"	0	417	1130	1198
6	4	7	"msmE"	"78Lip_B15"	0	418	2675	2622
6	5	7	"MalX"	"22Lip_F15"	0	419	1567	1627
6	6	7	"prsA_ppmA"	"16Lip_B3"	0	420	431	495
6	7	7	"lmb"	"33Lip_F3"	0	421	1180	1228
6	8	7	"piaA"	"15Lip_J3"	0	422	1026	1017
6	9	7	"phtA"	"55Lip_N3"	0	423	813	789
6	1	8	"prsA_ppmA"	"16Lip_B3"	0	424	1080	1166
6	2	8	"lmb"	"33Lip_F3"	0	425	925	1006
6	3	8	"piaA"	"15Lip_J3"	0	426	3861	3831
6	4	8	"phtA"	"55Lip_N3"	0	427	3584	3639
6	5	8	"glnH"	"28Lip_B7"	0	428	850	893
6	6	8	"pstS"	"80Lip_F7"	0	429	245	294
6	7	8	"aliB"	"1Lip_J7"	0	430	200	240
6	8	8	"psaA"	"6Lip_N7"	0	431	240	257
6	9	8	"ABC_SBP"	"57Lip_B11"	0	432	142	170
7	1	1	"cbpF"	"74N_term_wCS_O7"	0	433	6095	5694
7	2	1	"spr0693"	"34N_term_C11"	0	434	1477	1595
7	3	1	"ezrA"	"75N_term_G11"	0	435	671	780
7	4	1	"pepXP"	"72N_term_K11"	0	436	1166	1302
7	5	1	"phtD"	"44N_term_O11"	0	437	1093	1188
7	6	1	"phpA"	"27N_term_C15"	0	438	12965	12958
7	7	1	"srtA"	"64N_term_wCS_G15"	0	439	3598	3515
7	8	1	"Buffer"	"Normaliz_K15"	0	440	185	277
7	9	1	"Buffer"	"Normaliz_O15"	0	441	205	275
7	1	2	"phpA"	"27N_term_C15"	0	442	10799	10672
7	2	2	"srtA"	"64N_term_wCS_G15"	0	443	948	1646
7	3	2	"adcA"	"23Lip_C3"	0	444	497	1089
7	4	2	"sp_2093"	"76N_term_G3"	0	445	241	740
7	5	2	"comB"	"54N_term_K3"	0	446	462	565
7	6	2	"pspA"	"4N_term_O3"	0	447	5082	5907
7	7	2	"pbpX"	"41N_term_C7"	0	448	2743	2970
7	8	2	"pbpA"	"9N_term_G7"	0	449	351	447
7	9	2	"spr0334"	"42Cyt_TMH_K7"	0	450	1541	1617
7	1	3	"pspA"	"4N_term_O3"	0	451	918	1103
7	2	3	"pbpX"	"41N_term_C7"	0	452	587	1234
7	3	3	"pbpA"	"9N_term_G7"	0	453	268	665
7	4	3	"spr0334"	"42Cyt_TMH_K7"	0	454	610	1100
7	5	3	"cbpF"	"74N_term_wCS_O7"	0	455	7795	7656
7	6	3	"spr0693"	"34N_term_C11"	0	456	738	1261
7	7	3	"ezrA"	"75N_term_G11"	0	457	152	853
7	8	3	"pepXP"	"72N_term_K11"	0	458	935	1086
7	9	3	"phtD"	"44N_term_O11"	0	459	1047	1158
7	1	4	"spr0693"	"34N_term_C11"	0	460	981	1197
7	2	4	"ezrA"	"75N_term_G11"	0	461	179	860
7	3	4	"pepXP"	"72N_term_K11"	0	462	769	1126
7	4	4	"phtD"	"44N_term_O11"	0	463	517	1041
7	5	4	"phpA"	"27N_term_C15"	0	464	13807	14262
7	6	4	"srtA"	"64N_term_wCS_G15"	0	465	763	1368
7	7	4	"adcA"	"23Lip_C3"	0	466	385	1164
7	8	4	"sp_2093"	"76N_term_G3"	0	467	161	716
7	9	4	"comB"	"54N_term_K3"	0	468	802	893
7	1	5	"srtA"	"64N_term_wCS_G15"	0	469	1431	1556
7	2	5	"adcA"	"23Lip_C3"	0	470	307	890
7	3	5	"sp_2093"	"76N_term_G3"	0	471	30	634
7	4	5	"comB"	"54N_term_K3"	0	472	424	822
7	5	5	"pspA"	"4N_term_O3"	0	473	857	1262
7	6	5	"pbpX"	"41N_term_C7"	0	474	1067	1194
7	7	5	"pbpA"	"9N_term_G7"	0	475	406	553
7	8	5	"spr0334"	"42Cyt_TMH_K7"	0	476	985	1156
7	9	5	"cbpF"	"74N_term_wCS_O7"	0	477	640	750
7	1	6	"pbpX"	"41N_term_C7"	0	478	784	876
7	2	6	"pbpA"	"9N_term_G7"	0	479	394	513
7	3	6	"spr0334"	"42Cyt_TMH_K7"	0	480	897	1097
7	4	6	"cbpF"	"74N_term_wCS_O7"	0	481	370	815
7	5	6	"spr0693"	"34N_term_C11"	0	482	1077	1271
7	6	6	"ezrA"	"75N_term_G11"	0	483	543	810
7	7	6	"pepXP"	"72N_term_K11"	0	484	820	956
7	8	6	"phtD"	"44N_term_O11"	0	485	422	692
7	9	6	"phpA"	"27N_term_C15"	0	486	13913	14007
7	1	7	"ezrA"	"75N_term_G11"	0	487	498	610
7	2	7	"pepXP"	"72N_term_K11"	0	488	637	757
7	3	7	"phtD"	"44N_term_O11"	-50	489	1992	2252
7	4	7	"phpA"	"27N_term_C15"	0	490	9233	11307
7	5	7	"srtA"	"64N_term_wCS_G15"	0	491	1418	2241
7	6	7	"adcA"	"23Lip_C3"	0	492	106	1045
7	7	7	"sp_2093"	"76N_term_G3"	0	493	184	974
7	8	7	"comB"	"54N_term_K3"	0	494	229	769
7	9	7	"pspA"	"4N_term_O3"	0	495	9026	9846
7	1	8	"adcA"	"23Lip_C3"	0	496	549	643
7	2	8	"sp_2093"	"76N_term_G3"	0	497	453	565
7	3	8	"comB"	"54N_term_K3"	0	498	2286	2194
7	4	8	"pspA"	"4N_term_O3"	0	499	7111	7431
7	5	8	"pbpX"	"41N_term_C7"	0	500	1243	1369
7	6	8	"pbpA"	"9N_term_G7"	0	501	431	583
7	7	8	"spr0334"	"42Cyt_TMH_K7"	0	502	678	1148
7	8	8	"cbpF"	"74N_term_wCS_O7"	0	503	783	932
7	9	8	"spr0693"	"34N_term_C11"	0	504	2862	2958
8	1	1	"pbp1b"	"47Cyt_TMH_P7"	0	505	1463	1571
8	2	1	"pcpA"	"62N_term_wCS_D11"	-50	506	2394	2630
8	3	1	"sphtra"	"8N_term_H11"	-50	507	2347	2462
8	4	1	"cps4C"	"97Mult_L11"	-50	508	2278	2487
8	5	1	"rrgB"	"95Mult_P11"	0	509	1586	1817
8	6	1	"TMP"	"96Mult_D15"	0	510	1270	1393
8	7	1	"LambdaSa04"	"94Mult_H15"	0	511	998	1199
8	8	1	"Buffer"	"Normaliz_L15"	0	512	427	534
8	9	1	"Buffer"	"Normaliz_P15"	-50	513	374	375
8	1	2	"TMP"	"96Mult_D15"	0	514	1004	1116
8	2	2	"LambdaSa04"	"94Mult_H15"	-50	515	829	2404
8	3	2	"potD"	"65N_term_D3"	-50	516	848	2776
8	4	2	"pgdA"	"40N_term_H3"	-50	517	342	2455
8	5	2	"spr1370"	"38Cyt_TMH_L3"	-50	518	782	2280
8	6	2	"spr1418"	"82N_term_P3"	-50	519	1362	2340
8	7	2	"stkP"	"67Cyt_TMH_D7"	-50	520	578	1931
8	8	2	"spr1584"	"83N_term_H7"	-50	521	858	1611
8	9	2	"pbp2A"	"53N_term_L7"	0	522	1141	1289
8	1	3	"spr1418"	"82N_term_P3"	0	523	2678	2883
8	2	3	"stkP"	"67Cyt_TMH_D7"	-50	524	852	1887
8	3	3	"spr1584"	"83N_term_H7"	-50	525	815	1533
8	4	3	"pbp2A"	"53N_term_L7"	-50	526	691	1088
8	5	3	"pbp1b"	"47Cyt_TMH_P7"	-50	527	680	1047
8	6	3	"pcpA"	"62N_term_wCS_D11"	-50	528	622	1016
8	7	3	"sphtra"	"8N_term_H11"	-50	529	251	1416
8	8	3	"cps4C"	"97Mult_L11"	-50	530	352	1443
8	9	3	"rrgB"	"95Mult_P11"	0	531	693	946
8	1	4	"pcpA"	"62N_term_wCS_D11"	-50	532	1653	1491
8	2	4	"sphtra"	"8N_term_H11"	-50	533	215	2571
8	3	4	"cps4C"	"97Mult_L11"	-50	534	886	2276
8	4	4	"rrgB"	"95Mult_P11"	-50	535	393	902
8	5	4	"TMP"	"96Mult_D15"	-50	536	79	737
8	6	4	"LambdaSa04"	"94Mult_H15"	-50	537	-186	543
8	7	4	"potD"	"65N_term_D3"	-50	538	574	1519
8	8	4	"pgdA"	"40N_term_H3"	-50	539	72	1184
8	9	4	"spr1370"	"38Cyt_TMH_L3"	-50	540	501	1050
8	1	5	"LambdaSa04"	"94Mult_H15"	-50	541	1764	1811
8	2	5	"potD"	"65N_term_D3"	-50	542	445	3031
8	3	5	"pgdA"	"40N_term_H3"	-50	543	933	2446
8	4	5	"spr1370"	"38Cyt_TMH_L3"	0	544	1743	2540
8	5	5	"spr1418"	"82N_term_P3"	-50	545	1144	1870
8	6	5	"stkP"	"67Cyt_TMH_D7"	-50	546	461	1471
8	7	5	"spr1584"	"83N_term_H7"	-50	547	385	1156
8	8	5	"pbp2A"	"53N_term_L7"	0	548	508	837
8	9	5	"pbp1b"	"47Cyt_TMH_P7"	-50	549	690	855
8	1	6	"stkP"	"67Cyt_TMH_D7"	0	550	2435	2442
8	2	6	"spr1584"	"83N_term_H7"	-50	551	2198	2705
8	3	6	"pbp2A"	"53N_term_L7"	-50	552	1139	1381
8	4	6	"pbp1b"	"47Cyt_TMH_P7"	-50	553	751	1159
8	5	6	"pcpA"	"62N_term_wCS_D11"	-50	554	149	1407
8	6	6	"sphtra"	"8N_term_H11"	-50	555	85	1244
8	7	6	"cps4C"	"97Mult_L11"	-50	556	155	1010
8	8	6	"rrgB"	"95Mult_P11"	-50	557	335	714
8	9	6	"TMP"	"96Mult_D15"	-50	558	224	369
8	1	7	"sphtra"	"8N_term_H11"	0	559	2684	2641
8	2	7	"cps4C"	"97Mult_L11"	-50	560	1452	2910
8	3	7	"rrgB"	"95Mult_P11"	-50	561	1005	1590
8	4	7	"TMP"	"96Mult_D15"	-50	562	254	823
8	5	7	"LambdaSa04"	"94Mult_H15"	-50	563	184	1431
8	6	7	"potD"	"65N_term_D3"	-50	564	166	1301
8	7	7	"pgdA"	"40N_term_H3"	-50	565	202	977
8	8	7	"spr1370"	"38Cyt_TMH_L3"	-50	566	149	654
8	9	7	"spr1418"	"82N_term_P3"	-50	567	300	444
8	1	8	"potD"	"65N_term_D3"	0	568	3531	3800
8	2	8	"pgdA"	"40N_term_H3"	-50	569	2765	3270
8	3	8	"spr1370"	"38Cyt_TMH_L3"	-50	570	2021	3005
8	4	8	"spr1418"	"82N_term_P3"	0	571	2379	2642
8	5	8	"stkP"	"67Cyt_TMH_D7"	-50	572	803	1769
8	6	8	"spr1584"	"83N_term_H7"	-50	573	985	1234
8	7	8	"pbp2A"	"53N_term_L7"	0	574	709	777
8	8	8	"pbp1b"	"47Cyt_TMH_P7"	-50	575	349	407
8	9	8	"pcpA"	"62N_term_wCS_D11"	-50	576	119	164
