# Supplementary material for: Data in support of proteomic analysis of pneumococcal pediatric clinical isolates to construct a protein array
Source: Data Brief. 2016 Feb 5;6:917–22. doi: 10.1016/j.dib.2016.01.057 (PMC4758182; doi:10.1016/j.dib.2016.01.057)
Supplement: Supplementary file 4 — Supplementary material [file mmc4.zip › Protein array raw data/IgG/P2_S22_IgG-Cy3.txt]

ATF	1.0
31	9    
"Type=GenePix Export 3"
"DateTime=2014/01/17 10:56:09"
"Settings=C:\Documents and Settings\Usuario\Escritorio\Datos Usuarios\Alfonso\Escaneado_17-1-14\Suero 22\S22_IgG-Cy3.gps"
"GalFile=C:\Documents and Settings\Usuario\Escritorio\Datos Usuarios\Alfonso\Gals\Gal_Alfonso.2.gal"
"PixelSize=5"
"Wavelengths=n/a	532"
"ImageFiles=n/a	C:\Documents and Settings\Usuario\Escritorio\Datos Usuarios\Alfonso\Escaneado_17-1-14\Suero 22\S22_IgG-Cy3.tif 2"
"NormalizationMethod=None"
"NormalizationFactors=n/a	1"
"JpegImage="
"StdDev=Type 1"
"RatioFormulations=W1/W2 (/532)"
"Barcode="
"BackgroundSubtraction=LocalFeature"
"ImageOrigin=0, 0"
"JpegOrigin=3345, 19215"
"Creator=GenePix Pro 4.1.1.4"
"Scanner=GenePix 4000B [92870]"
"FocusPosition=0"
"Temperature=28.13"
"LinesAveraged=1"
"Comment="
"PMTGain=n/a	400"
"ScanPower=n/a	100"
"LaserPower=n/a	3.6"
"LaserOnTime=n/a	42087"
"Filters=n/a	"
"ScanRegion=584,3721,3896,5230"
"Supplier=BioRobotics"
"ArrayerSoftwareName=TAS Application Suite (MicroGrid II)"
"ArrayerSoftwareVersion=2.2.2.5"
"Block"	"Column"	"Row"	"Name"	"ID"	"Flags"	"Index"	"F532 Median"	"F532 Median - B532"
1	1	1	"ABC_N/P"	"90Mult_M8"	0	1	725	577
1	2	1	"spr1221"	"99Mult_A12"	0	2	960	829
1	3	1	"spr1403"	"91Mult_E12"	0	3	779	648
1	4	1	"spr1496"	"92Mult_I12"	0	4	342	207
1	5	1	"ABC_NP"	"100Mult_M12"	0	5	1823	1693
1	6	1	"SP_0462"	"77CellW_A16"	0	6	1021	884
1	7	1	"SP_0464"	"81CellW_E16"	0	7	796	655
1	8	1	"Buffer"	"Normaliz_I16"	0	8	187	48
1	9	1	"Buffer"	"Normaliz_M16"	0	9	209	57
1	1	2	"SP_0462"	"77CellW_A16"	0	10	1589	1455
1	2	2	"SP_0464"	"81CellW_E16"	0	11	426	313
1	3	2	"fstH"	"84Mult_A4"	0	12	1703	1588
1	4	2	"comA"	"85Mult_E4"	0	13	441	330
1	5	2	"zmpB"	"86Mult_I4"	0	14	327	223
1	6	2	"spr0601"	"98Mult_M4"	0	15	596	441
1	7	2	"celB"	"87Mult_A8"	0	16	332	179
1	8	2	"iga"	"88Mult_E8"	0	17	1741	1627
1	9	2	"glnP"	"89Mult_I8"	0	18	361	224
1	1	3	"spr0601"	"98Mult_M4"	0	19	705	560
1	2	3	"celB"	"87Mult_A8"	0	20	195	82
1	3	3	"iga"	"88Mult_E8"	0	21	1190	1089
1	4	3	"glnP"	"89Mult_I8"	0	22	189	88
1	5	3	"ABC_N/P"	"90Mult_M8"	0	23	313	214
1	6	3	"spr1221"	"99Mult_A12"	0	24	733	620
1	7	3	"spr1403"	"91Mult_E12"	0	25	455	333
1	8	3	"spr1496"	"92Mult_I12"	0	26	256	148
1	9	3	"ABC_NP"	"100Mult_M12"	0	27	2040	1913
1	1	4	"spr1221"	"99Mult_A12"	0	28	782	651
1	2	4	"spr1403"	"91Mult_E12"	0	29	517	411
1	3	4	"spr1496"	"92Mult_I12"	0	30	230	134
1	4	4	"ABC_NP"	"100Mult_M12"	0	31	1545	1436
1	5	4	"SP_0462"	"77CellW_A16"	0	32	734	616
1	6	4	"SP_0464"	"81CellW_E16"	0	33	293	184
1	7	4	"fstH"	"84Mult_A4"	0	34	1649	1542
1	8	4	"comA"	"85Mult_E4"	0	35	389	284
1	9	4	"zmpB"	"86Mult_I4"	0	36	345	223
1	1	5	"SP_0464"	"81CellW_E16"	0	37	498	379
1	2	5	"fstH"	"84Mult_A4"	0	38	1695	1587
1	3	5	"comA"	"85Mult_E4"	0	39	383	285
1	4	5	"zmpB"	"86Mult_I4"	0	40	217	107
1	5	5	"spr0601"	"98Mult_M4"	0	41	494	359
1	6	5	"celB"	"87Mult_A8"	0	42	168	46
1	7	5	"iga"	"88Mult_E8"	0	43	1129	1027
1	8	5	"glnP"	"89Mult_I8"	0	44	169	69
1	9	5	"ABC_N/P"	"90Mult_M8"	0	45	384	268
1	1	6	"celB"	"87Mult_A8"	0	46	234	114
1	2	6	"iga"	"88Mult_E8"	0	47	1376	1266
1	3	6	"glnP"	"89Mult_I8"	0	48	154	58
1	4	6	"ABC_N/P"	"90Mult_M8"	0	49	289	193
1	5	6	"spr1221"	"99Mult_A12"	0	50	655	551
1	6	6	"spr1403"	"91Mult_E12"	0	51	429	318
1	7	6	"spr1496"	"92Mult_I12"	0	52	279	177
1	8	6	"ABC_NP"	"100Mult_M12"	0	53	1646	1548
1	9	6	"SP_0462"	"77CellW_A16"	0	54	1108	993
1	1	7	"spr1403"	"91Mult_E12"	0	55	1156	1020
1	2	7	"spr1496"	"92Mult_I12"	0	56	256	145
1	3	7	"ABC_NP"	"100Mult_M12"	0	57	1605	1503
1	4	7	"SP_0462"	"77CellW_A16"	0	58	600	474
1	5	7	"SP_0464"	"81CellW_E16"	0	59	271	143
1	6	7	"fstH"	"84Mult_A4"	0	60	1724	1607
1	7	7	"comA"	"85Mult_E4"	0	61	337	228
1	8	7	"zmpB"	"86Mult_I4"	0	62	224	124
1	9	7	"spr0601"	"98Mult_M4"	0	63	651	534
1	1	8	"fstH"	"84Mult_A4"	0	64	2346	2201
1	2	8	"comA"	"85Mult_E4"	0	65	528	403
1	3	8	"zmpB"	"86Mult_I4"	0	66	277	163
1	4	8	"spr0601"	"98Mult_M4"	0	67	563	431
1	5	8	"celB"	"87Mult_A8"	0	68	297	156
1	6	8	"iga"	"88Mult_E8"	0	69	1494	1362
1	7	8	"glnP"	"89Mult_I8"	0	70	224	105
1	8	8	"ABC_N/P"	"90Mult_M8"	0	71	389	272
1	9	8	"spr1221"	"99Mult_A12"	0	72	1014	886
2	1	1	"lytB"	"31CellW_N8"	0	73	1513	1404
2	2	1	"prtA"	"20CellW_B12"	0	74	10693	10602
2	3	1	"bgaA"	"43CellW_F12"	0	75	978	901
2	4	1	"nanA"	"46CellW_J12"	0	76	545	478
2	5	1	"spr1652/pfbA"	"25CellW_N12"	0	77	351	290
2	6	1	"nisP"	"39CellW_B16"	0	78	210	153
2	7	1	"spr1906"	"73CellW_F16"	0	79	111	55
2	8	1	"Buffer"	"Normaliz_J16"	-50	80	57	2
2	9	1	"Buffer"	"Normaliz_N16"	-50	81	55	2
2	1	2	"nisP"	"39CellW_B16"	0	82	1934	1817
2	2	2	"spr1906"	"73CellW_F16"	0	83	617	524
2	3	2	"psrP"	"71CellW_B4"	0	84	275	195
2	4	2	"pblB_nt"	"48CellW_F4"	0	85	164	95
2	5	2	"pblB_ct"	"49CellW_J4"	0	86	295	232
2	6	2	"spr0075/pfbB"	"24CellW_N4"	0	87	333	273
2	7	2	"pulA"	"19CellW_B8"	0	88	312	254
2	8	2	"hysA"	"51CellW_F8"	0	89	308	252
2	9	2	"spr0328"	"26CellW_J8"	0	90	225	170
2	1	3	"spr0075/pfbB"	"24CellW_N4"	0	91	4065	3941
2	2	3	"pulA"	"19CellW_B8"	0	92	3363	3268
2	3	3	"hysA"	"51CellW_F8"	0	93	2376	2292
2	4	3	"spr0328"	"26CellW_J8"	0	94	906	830
2	5	3	"lytB"	"31CellW_N8"	0	95	292	225
2	6	3	"prtA"	"20CellW_B12"	0	96	2410	2347
2	7	3	"bgaA"	"43CellW_F12"	0	97	229	169
2	8	3	"nanA"	"46CellW_J12"	0	98	214	155
2	9	3	"spr1652/pfbA"	"25CellW_N12"	0	99	234	176
2	1	4	"prtA"	"20CellW_B12"	0	100	17045	16918
2	2	4	"bgaA"	"43CellW_F12"	0	101	2226	2124
2	3	4	"nanA"	"46CellW_J12"	0	102	1676	1583
2	4	4	"spr1652/pfbA"	"25CellW_N12"	0	103	1264	1181
2	5	4	"nisP"	"39CellW_B16"	0	104	580	507
2	6	4	"spr1906"	"73CellW_F16"	0	105	226	157
2	7	4	"psrP"	"71CellW_B4"	0	106	497	430
2	8	4	"pblB_nt"	"48CellW_F4"	0	107	117	48
2	9	4	"pblB_ct"	"49CellW_J4"	0	108	393	324
2	1	5	"spr1906"	"73CellW_F16"	0	109	1011	883
2	2	5	"psrP"	"71CellW_B4"	0	110	610	502
2	3	5	"pblB_nt"	"48CellW_F4"	0	111	386	285
2	4	5	"pblB_ct"	"49CellW_J4"	0	112	1354	1261
2	5	5	"spr0075/pfbB"	"24CellW_N4"	0	113	1672	1586
2	6	5	"pulA"	"19CellW_B8"	0	114	2075	1986
2	7	5	"hysA"	"51CellW_F8"	0	115	1852	1756
2	8	5	"spr0328"	"26CellW_J8"	0	116	1627	1534
2	9	5	"lytB"	"31CellW_N8"	0	117	574	485
2	1	6	"pulA"	"19CellW_B8"	0	118	5657	5533
2	2	6	"hysA"	"51CellW_F8"	0	119	4947	4838
2	3	6	"spr0328"	"26CellW_J8"	0	120	2998	2892
2	4	6	"lytB"	"31CellW_N8"	0	121	1237	1130
2	5	6	"prtA"	"20CellW_B12"	0	122	12761	12653
2	6	6	"bgaA"	"43CellW_F12"	0	123	2487	2376
2	7	6	"nanA"	"46CellW_J12"	0	124	2400	2286
2	8	6	"spr1652/pfbA"	"25CellW_N12"	0	125	2384	2270
2	9	6	"nisP"	"39CellW_B16"	0	126	1571	1462
2	1	7	"bgaA"	"43CellW_F12"	0	127	3018	2888
2	2	7	"nanA"	"46CellW_J12"	0	128	2602	2486
2	3	7	"spr1652/pfbA"	"25CellW_N12"	0	129	2317	2206
2	4	7	"nisP"	"39CellW_B16"	0	130	1881	1768
2	5	7	"spr1906"	"73CellW_F16"	0	131	852	734
2	6	7	"psrP"	"71CellW_B4"	0	132	623	505
2	7	7	"pblB_nt"	"48CellW_F4"	0	133	1788	1662
2	8	7	"pblB_ct"	"49CellW_J4"	0	134	1715	1584
2	9	7	"spr0075/pfbB"	"24CellW_N4"	0	135	4309	4189
2	1	8	"psrP"	"71CellW_B4"	0	136	878	732
2	2	8	"pblB_nt"	"48CellW_F4"	0	137	700	567
2	3	8	"pblB_ct"	"49CellW_J4"	0	138	2142	2015
2	4	8	"spr0075/pfbB"	"24CellW_N4"	0	139	3796	3671
2	5	8	"pulA"	"19CellW_B8"	0	140	5201	5073
2	6	8	"hysA"	"51CellW_F8"	0	141	5520	5389
2	7	8	"spr0328"	"26CellW_J8"	0	142	2359	2230
2	8	8	"lytB"	"31CellW_N8"	0	143	1516	1377
2	9	8	"prtA"	"20CellW_B12"	0	144	19403	19260
3	1	1	"nanB"	"58Secret_O8"	0	145	6341	6210
3	2	1	"spr1875"	"7Secret_C12"	0	146	7667	7533
3	3	1	"galU"	"21Secret_G12"	0	147	4037	3905
3	4	1	"cbpA"	"5Secret_K12"	0	148	13855	13726
3	5	1	"gsp_781"	"2Secret_O12"	0	149	12072	11941
3	6	1	"Control_1"	"C16"	0	150	848	708
3	7	1	"Control_2"	"G16"	-50	151	174	34
3	8	1	"Buffer"	"Normaliz_K16"	-50	152	172	34
3	9	1	"Buffer"	"Normaliz_O16"	-50	153	140	-22
3	1	2	"Control_1"	"C16"	0	154	702	570
3	2	2	"Control_2"	"G16"	-50	155	137	8
3	3	2	"bloodAB"	"59Secret_C4"	0	156	2780	2655
3	4	2	"strH"	"32Secret_G4"	0	157	3002	2871
3	5	2	"lysM"	"50Secret_K4"	0	158	3659	3525
3	6	2	"lytB"	"63Secret_O4"	0	159	2003	1871
3	7	2	"phtE"	"45Secret_C8"	0	160	5612	5485
3	8	2	"spr0931"	"36Secret_G8"	0	161	2797	2675
3	9	2	"lytC"	"56Secret_K8"	0	162	5738	5613
3	1	3	"lytB"	"63Secret_O4"	0	163	2202	2066
3	2	3	"phtE"	"45Secret_C8"	0	164	4863	4734
3	3	3	"spr0931"	"36Secret_G8"	0	165	2352	2224
3	4	3	"lytC"	"56Secret_K8"	0	166	5537	5401
3	5	3	"nanB"	"58Secret_O8"	0	167	5719	5585
3	6	3	"spr1875"	"7Secret_C12"	0	168	9225	9098
3	7	3	"galU"	"21Secret_G12"	0	169	4391	4268
3	8	3	"cbpA"	"5Secret_K12"	0	170	15046	14925
3	9	3	"gsp_781"	"2Secret_O12"	0	171	12565	12445
3	1	4	"spr1875"	"7Secret_C12"	0	172	8878	8736
3	2	4	"galU"	"21Secret_G12"	0	173	4242	4113
3	3	4	"cbpA"	"5Secret_K12"	0	174	13493	13361
3	4	4	"gsp_781"	"2Secret_O12"	0	175	10520	10384
3	5	4	"Control_1"	"C16"	0	176	967	831
3	6	4	"Control_2"	"G16"	-50	177	138	8
3	7	4	"bloodAB"	"59Secret_C4"	0	178	3025	2904
3	8	4	"strH"	"32Secret_G4"	0	179	3315	3198
3	9	4	"lysM"	"50Secret_K4"	0	180	3836	3718
3	1	5	"Control_2"	"G16"	-50	181	156	11
3	2	5	"bloodAB"	"59Secret_C4"	0	182	2929	2795
3	3	5	"strH"	"32Secret_G4"	0	183	3380	3247
3	4	5	"lysM"	"50Secret_K4"	0	184	3530	3400
3	5	5	"lytB"	"63Secret_O4"	0	185	2303	2174
3	6	5	"phtE"	"45Secret_C8"	0	186	5605	5483
3	7	5	"spr0931"	"36Secret_G8"	0	187	2422	2304
3	8	5	"lytC"	"56Secret_K8"	0	188	5619	5506
3	9	5	"nanB"	"58Secret_O8"	0	189	6271	6158
3	1	6	"phtE"	"45Secret_C8"	0	190	5475	5335
3	2	6	"spr0931"	"36Secret_G8"	0	191	2516	2379
3	3	6	"lytC"	"56Secret_K8"	0	192	5687	5555
3	4	6	"nanB"	"58Secret_O8"	0	193	6057	5929
3	5	6	"spr1875"	"7Secret_C12"	0	194	9778	9649
3	6	6	"galU"	"21Secret_G12"	0	195	4769	4648
3	7	6	"cbpA"	"5Secret_K12"	0	196	15011	14892
3	8	6	"gsp_781"	"2Secret_O12"	0	197	11574	11458
3	9	6	"Control_1"	"C16"	0	198	1144	1026
3	1	7	"galU"	"21Secret_G12"	0	199	4564	4426
3	2	7	"cbpA"	"5Secret_K12"	0	200	14679	14547
3	3	7	"gsp_781"	"2Secret_O12"	0	201	11608	11478
3	4	7	"Control_1"	"C16"	0	202	702	573
3	5	7	"Control_2"	"G16"	-50	203	138	11
3	6	7	"bloodAB"	"59Secret_C4"	0	204	3021	2902
3	7	7	"strH"	"32Secret_G4"	0	205	3433	3315
3	8	7	"lysM"	"50Secret_K4"	0	206	3715	3601
3	9	7	"lytB"	"63Secret_O4"	0	207	2249	2134
3	1	8	"bloodAB"	"59Secret_C4"	0	208	3336	3187
3	2	8	"strH"	"32Secret_G4"	0	209	3316	3180
3	3	8	"lysM"	"50Secret_K4"	0	210	3666	3533
3	4	8	"lytB"	"63Secret_O4"	0	211	2290	2162
3	5	8	"phtE"	"45Secret_C8"	0	212	5963	5841
3	6	8	"spr0931"	"36Secret_G8"	0	213	2792	2672
3	7	8	"lytC"	"56Secret_K8"	0	214	5852	5734
3	8	8	"nanB"	"58Secret_O8"	0	215	6202	6085
3	9	8	"spr1875"	"7Secret_C12"	0	216	10460	10339
4	1	1	"Control_10"	"P8"	-50	217	141	19
4	2	1	"Control_11"	"D12"	0	218	281	181
4	3	1	"Control_12"	"H12"	-50	219	118	29
4	4	1	"Buffer"	"Normaliz_L12"	-50	220	84	3
4	5	1	"Buffer"	"Normaliz_P12"	-50	221	76	-1
4	6	1	"Control+"	"Rango0.2_D16"	0	222	2993	2915
4	7	1	"Control+"	"Rango0.1_H16"	0	223	135	64
4	8	1	"Buffer"	"Normaliz_L16"	-50	224	70	3
4	9	1	"Buffer"	"Normaliz_P16"	0	225	69	2
4	1	2	"Control+"	"Rango0.2_D16"	0	226	10578	10408
4	2	2	"Control+"	"Rango0.1_H16"	0	227	937	806
4	3	2	"Control_3"	"D4"	0	228	431	311
4	4	2	"Control_4"	"H4"	0	229	148	39
4	5	2	"Control_5"	"L4"	-50	230	84	-5
4	6	2	"Control_6"	"P4"	-50	231	76	-8
4	7	2	"Control_7"	"D8"	-50	232	77	0
4	8	2	"Control_8"	"H8"	-50	233	74	2
4	9	2	"Control_9"	"L8"	-50	234	80	8
4	1	3	"Control_6"	"P4"	-50	235	152	-13
4	2	3	"Control_7"	"D8"	0	236	278	132
4	3	3	"Control_8"	"H8"	-50	237	150	13
4	4	3	"Control_9"	"L8"	0	238	362	234
4	5	3	"Control_10"	"P8"	-50	239	114	8
4	6	3	"Control_11"	"D12"	0	240	279	189
4	7	3	"Control_12"	"H12"	0	241	256	172
4	8	3	"Buffer"	"Normaliz_L12"	-50	242	90	8
4	9	3	"Buffer"	"Normaliz_P12"	-50	243	83	1
4	1	4	"Control_11"	"D12"	0	244	528	360
4	2	4	"Control_12"	"H12"	0	245	1167	1010
4	3	4	"Buffer"	"Normaliz_L12"	0	246	213	57
4	4	4	"Buffer"	"Normaliz_P12"	-50	247	180	21
4	5	4	"Control+"	"Rango0.2_D16"	0	248	9322	9143
4	6	4	"Control+"	"Rango0.1_H16"	0	249	1159	1040
4	7	4	"Control_3"	"D4"	0	250	332	237
4	8	4	"Control_4"	"H4"	-50	251	98	3
4	9	4	"Control_5"	"L4"	-50	252	96	-1
4	1	5	"Control+"	"Rango0.1_H16"	-50	253	552	374
4	2	5	"Control_3"	"D4"	0	254	14373	14214
4	3	5	"Control_4"	"H4"	-50	255	168	7
4	4	5	"Control_5"	"L4"	0	256	366	195
4	5	5	"Control_6"	"P4"	-50	257	160	-25
4	6	5	"Control_7"	"D8"	-50	258	157	-2
4	7	5	"Control_8"	"H8"	-50	259	133	8
4	8	5	"Control_9"	"L8"	-50	260	119	2
4	9	5	"Control_10"	"P8"	0	261	183	75
4	1	6	"Control_7"	"D8"	-50	262	200	27
4	2	6	"Control_8"	"H8"	-50	263	173	5
4	3	6	"Control_9"	"L8"	0	264	537	370
4	4	6	"Control_10"	"P8"	-50	265	198	20
4	5	6	"Control_11"	"D12"	0	266	480	294
4	6	6	"Control_12"	"H12"	0	267	808	643
4	7	6	"Buffer"	"Normaliz_L12"	0	268	185	36
4	8	6	"Buffer"	"Normaliz_P12"	0	269	159	25
4	9	6	"Control+"	"Rango0.2_D16"	0	270	9241	9128
4	1	7	"Control_12"	"H12"	0	271	1036	865
4	2	7	"Buffer"	"Normaliz_L12"	0	272	313	141
4	3	7	"Buffer"	"Normaliz_P12"	-50	273	191	11
4	4	7	"Control+"	"Rango0.2_D16"	0	274	17311	17079
4	5	7	"Control+"	"Rango0.1_H16"	0	275	2293	2073
4	6	7	"Control_3"	"D4"	0	276	1030	857
4	7	7	"Control_4"	"H4"	0	277	187	32
4	8	7	"Control_5"	"L4"	0	278	388	235
4	9	7	"Control_6"	"P4"	-50	279	129	-4
4	1	8	"Control_3"	"D4"	0	280	755	580
4	2	8	"Control_4"	"H4"	-50	281	178	5
4	3	8	"Control_5"	"L4"	-50	282	177	-3
4	4	8	"Control_6"	"P4"	-50	283	177	-9
4	5	8	"Control_7"	"D8"	0	284	283	103
4	6	8	"Control_8"	"H8"	0	285	331	153
4	7	8	"Control_9"	"L8"	0	286	647	484
4	8	8	"Control_10"	"P8"	0	287	324	154
4	9	8	"Control_11"	"D12"	0	288	494	345
5	1	1	"GADPH"	"68Cyt_M7"	0	289	4506	4379
5	2	1	"abc_sbp_2"	"30Lip_A11"	0	290	8774	8653
5	3	1	"abc_sbp"	"29Lip_E11"	0	291	2711	2602
5	4	1	"spr0174"	"79Lip_I11"	0	292	1380	1272
5	5	1	"aliA"	"10Lip_M11"	0	293	1905	1801
5	6	1	"slrA"	"17Lip_A15"	0	294	3103	3003
5	7	1	"spr0747"	"37Lip_E15"	0	295	2824	2724
5	8	1	"Buffer"	"Normaliz_I15"	0	296	708	599
5	9	1	"Buffer"	"Normaliz_M15"	-50	297	113	5
5	1	2	"slrA"	"17Lip_A15"	0	298	3445	3321
5	2	2	"spr0747"	"37Lip_E15"	0	299	2662	2548
5	3	2	"spxB"	"13Cyt_A3"	0	300	4137	4028
5	4	2	"clpP"	"66Cyt_E3"	0	301	4492	4381
5	5	2	"pavA"	"69Cyt_I3"	0	302	3311	3197
5	6	2	"eno"	"14Cyt_M3"	0	303	9734	9626
5	7	2	"PppA"	"70Cyt_A7"	0	304	5028	4920
5	8	2	"ply"	"11Cyt_E7"	0	305	12631	12518
5	9	2	"lytA"	"12Cyt_I7"	0	306	18791	18684
5	1	3	"eno"	"14Cyt_M3"	0	307	10096	9977
5	2	3	"PppA"	"70Cyt_A7"	0	308	4895	4784
5	3	3	"ply"	"11Cyt_E7"	0	309	11523	11416
5	4	3	"lytA"	"12Cyt_I7"	0	310	16055	15946
5	5	3	"GADPH"	"68Cyt_M7"	0	311	3955	3842
5	6	3	"abc_sbp_2"	"30Lip_A11"	0	312	7688	7580
5	7	3	"abc_sbp"	"29Lip_E11"	0	313	2288	2183
5	8	3	"spr0174"	"79Lip_I11"	0	314	1270	1160
5	9	3	"aliA"	"10Lip_M11"	0	315	1907	1795
5	1	4	"abc_sbp_2"	"30Lip_A11"	0	316	7972	7856
5	2	4	"abc_sbp"	"29Lip_E11"	0	317	2039	1927
5	3	4	"spr0174"	"79Lip_I11"	0	318	1205	1097
5	4	4	"aliA"	"10Lip_M11"	0	319	1665	1556
5	5	4	"slrA"	"17Lip_A15"	0	320	2457	2348
5	6	4	"spr0747"	"37Lip_E15"	0	321	2622	2516
5	7	4	"spxB"	"13Cyt_A3"	0	322	3879	3773
5	8	4	"clpP"	"66Cyt_E3"	0	323	4619	4504
5	9	4	"pavA"	"69Cyt_I3"	0	324	3035	2913
5	1	5	"spr0747"	"37Lip_E15"	0	325	2327	2215
5	2	5	"spxB"	"13Cyt_A3"	0	326	3627	3520
5	3	5	"clpP"	"66Cyt_E3"	0	327	3831	3725
5	4	5	"pavA"	"69Cyt_I3"	0	328	2808	2698
5	5	5	"eno"	"14Cyt_M3"	0	329	9287	9174
5	6	5	"PppA"	"70Cyt_A7"	0	330	4491	4371
5	7	5	"ply"	"11Cyt_E7"	0	331	11272	11147
5	8	5	"lytA"	"12Cyt_I7"	0	332	15503	15365
5	9	5	"GADPH"	"68Cyt_M7"	0	333	4150	4010
5	1	6	"PppA"	"70Cyt_A7"	0	334	5054	4949
5	2	6	"ply"	"11Cyt_E7"	0	335	10564	10464
5	3	6	"lytA"	"12Cyt_I7"	0	336	14493	14391
5	4	6	"GADPH"	"68Cyt_M7"	0	337	3348	3243
5	5	6	"abc_sbp_2"	"30Lip_A11"	0	338	6731	6626
5	6	6	"abc_sbp"	"29Lip_E11"	0	339	1985	1873
5	7	6	"spr0174"	"79Lip_I11"	0	340	1302	1178
5	8	6	"aliA"	"10Lip_M11"	0	341	1855	1728
5	9	6	"slrA"	"17Lip_A15"	0	342	2902	2770
5	1	7	"abc_sbp"	"29Lip_E11"	0	343	2055	1954
5	2	7	"spr0174"	"79Lip_I11"	0	344	1013	915
5	3	7	"aliA"	"10Lip_M11"	0	345	1477	1377
5	4	7	"slrA"	"17Lip_A15"	0	346	2222	2120
5	5	7	"spr0747"	"37Lip_E15"	0	347	2230	2129
5	6	7	"spxB"	"13Cyt_A3"	0	348	3686	3580
5	7	7	"clpP"	"66Cyt_E3"	0	349	4238	4123
5	8	7	"pavA"	"69Cyt_I3"	0	350	3188	3062
5	9	7	"eno"	"14Cyt_M3"	0	351	10069	9934
5	1	8	"spxB"	"13Cyt_A3"	0	352	4174	4060
5	2	8	"clpP"	"66Cyt_E3"	0	353	4163	4055
5	3	8	"pavA"	"69Cyt_I3"	0	354	3002	2894
5	4	8	"eno"	"14Cyt_M3"	0	355	10776	10666
5	5	8	"PppA"	"70Cyt_A7"	0	356	4844	4734
5	6	8	"ply"	"11Cyt_E7"	0	357	11471	11356
5	7	8	"lytA"	"12Cyt_I7"	0	358	16823	16697
5	8	8	"GADPH"	"68Cyt_M7"	0	359	4146	4008
5	9	8	"abc_sbp_2"	"30Lip_A11"	0	360	9147	9008
6	1	1	"psaA"	"6Lip_N7"	0	361	4809	4674
6	2	1	"ABC_SBP"	"57Lip_B11"	0	362	10216	10094
6	3	1	"ABC_SBP"	"52Lip_F11"	0	363	3120	3005
6	4	1	"piuA"	"18Lip_J11"	0	364	9342	9241
6	5	1	"amiA"	"3Lip_N11"	0	365	1139	1058
6	6	1	"msmE"	"78Lip_B15"	0	366	493	431
6	7	1	"MalX"	"22Lip_F15"	0	367	370	314
6	8	1	"Buffer"	"Normaliz_J15"	-50	368	60	2
6	9	1	"Buffer"	"Normaliz_N15"	0	369	72	10
6	1	2	"msmE"	"78Lip_B15"	0	370	3169	3028
6	2	2	"MalX"	"22Lip_F15"	0	371	3503	3362
6	3	2	"prsA_ppmA"	"16Lip_B3"	0	372	5852	5682
6	4	2	"lmb"	"33Lip_F3"	0	373	4479	4304
6	5	2	"piaA"	"15Lip_J3"	0	374	3957	3846
6	6	2	"phtA"	"55Lip_N3"	0	375	2315	2246
6	7	2	"glnH"	"28Lip_B7"	0	376	397	336
6	8	2	"pstS"	"80Lip_F7"	0	377	207	147
6	9	2	"aliB"	"1Lip_J7"	0	378	406	344
6	1	3	"phtA"	"55Lip_N3"	0	379	11213	11077
6	2	3	"glnH"	"28Lip_B7"	0	380	3972	3815
6	3	3	"pstS"	"80Lip_F7"	0	381	2063	1856
6	4	3	"aliB"	"1Lip_J7"	0	382	2796	2587
6	5	3	"psaA"	"6Lip_N7"	0	383	2115	1981
6	6	3	"ABC_SBP"	"57Lip_B11"	0	384	1662	1584
6	7	3	"ABC_SBP"	"52Lip_F11"	0	385	302	237
6	8	3	"piuA"	"18Lip_J11"	0	386	931	868
6	9	3	"amiA"	"3Lip_N11"	0	387	289	228
6	1	4	"ABC_SBP"	"57Lip_B11"	0	388	9129	8967
6	2	4	"ABC_SBP"	"52Lip_F11"	0	389	2831	2644
6	3	4	"piuA"	"18Lip_J11"	0	390	11342	11106
6	4	4	"amiA"	"3Lip_N11"	0	391	2044	1830
6	5	4	"msmE"	"78Lip_B15"	0	392	1239	1133
6	6	4	"MalX"	"22Lip_F15"	0	393	714	645
6	7	4	"prsA_ppmA"	"16Lip_B3"	0	394	547	483
6	8	4	"lmb"	"33Lip_F3"	0	395	367	305
6	9	4	"piaA"	"15Lip_J3"	0	396	825	764
6	1	5	"MalX"	"22Lip_F15"	0	397	3668	3514
6	2	5	"prsA_ppmA"	"16Lip_B3"	0	398	5399	5222
6	3	5	"lmb"	"33Lip_F3"	0	399	3909	3704
6	4	5	"piaA"	"15Lip_J3"	0	400	4204	4046
6	5	5	"phtA"	"55Lip_N3"	0	401	3843	3753
6	6	5	"glnH"	"28Lip_B7"	0	402	822	755
6	7	5	"pstS"	"80Lip_F7"	0	403	225	161
6	8	5	"aliB"	"1Lip_J7"	0	404	218	154
6	9	5	"psaA"	"6Lip_N7"	0	405	378	317
6	1	6	"glnH"	"28Lip_B7"	0	406	4322	4167
6	2	6	"pstS"	"80Lip_F7"	0	407	1551	1369
6	3	6	"aliB"	"1Lip_J7"	0	408	2119	1945
6	4	6	"psaA"	"6Lip_N7"	0	409	1865	1726
6	5	6	"ABC_SBP"	"57Lip_B11"	0	410	2341	2252
6	6	6	"ABC_SBP"	"52Lip_F11"	0	411	536	462
6	7	6	"piuA"	"18Lip_J11"	0	412	1219	1149
6	8	6	"amiA"	"3Lip_N11"	0	413	203	139
6	9	6	"msmE"	"78Lip_B15"	0	414	271	214
6	1	7	"ABC_SBP"	"52Lip_F11"	0	415	2556	2375
6	2	7	"piuA"	"18Lip_J11"	0	416	8213	8029
6	3	7	"amiA"	"3Lip_N11"	0	417	1389	1245
6	4	7	"msmE"	"78Lip_B15"	0	418	867	773
6	5	7	"MalX"	"22Lip_F15"	0	419	870	795
6	6	7	"prsA_ppmA"	"16Lip_B3"	0	420	881	811
6	7	7	"lmb"	"33Lip_F3"	0	421	473	408
6	8	7	"piaA"	"15Lip_J3"	0	422	473	413
6	9	7	"phtA"	"55Lip_N3"	0	423	782	726
6	1	8	"prsA_ppmA"	"16Lip_B3"	0	424	4643	4480
6	2	8	"lmb"	"33Lip_F3"	0	425	3066	2931
6	3	8	"piaA"	"15Lip_J3"	0	426	3166	3058
6	4	8	"phtA"	"55Lip_N3"	0	427	3101	3022
6	5	8	"glnH"	"28Lip_B7"	0	428	866	799
6	6	8	"pstS"	"80Lip_F7"	0	429	223	159
6	7	8	"aliB"	"1Lip_J7"	0	430	193	134
6	8	8	"psaA"	"6Lip_N7"	0	431	208	152
6	9	8	"ABC_SBP"	"57Lip_B11"	0	432	1060	1004
7	1	1	"cbpF"	"74N_term_wCS_O7"	0	433	1741	1601
7	2	1	"spr0693"	"34N_term_C11"	0	434	7874	7737
7	3	1	"ezrA"	"75N_term_G11"	0	435	2257	2041
7	4	1	"pepXP"	"72N_term_K11"	0	436	2990	2803
7	5	1	"phtD"	"44N_term_O11"	0	437	3061	2911
7	6	1	"phpA"	"27N_term_C15"	0	438	9984	9849
7	7	1	"srtA"	"64N_term_wCS_G15"	0	439	4508	4380
7	8	1	"Buffer"	"Normaliz_K15"	0	440	187	59
7	9	1	"Buffer"	"Normaliz_O15"	0	441	179	49
7	1	2	"phpA"	"27N_term_C15"	0	442	8658	8527
7	2	2	"srtA"	"64N_term_wCS_G15"	0	443	3306	3180
7	3	2	"adcA"	"23Lip_C3"	0	444	1778	1632
7	4	2	"sp_2093"	"76N_term_G3"	0	445	1563	1383
7	5	2	"comB"	"54N_term_K3"	0	446	1233	1068
7	6	2	"pspA"	"4N_term_O3"	0	447	2596	2457
7	7	2	"pbpX"	"41N_term_C7"	0	448	2751	2625
7	8	2	"pbpA"	"9N_term_G7"	0	449	995	873
7	9	2	"spr0334"	"42Cyt_TMH_K7"	0	450	3140	3014
7	1	3	"pspA"	"4N_term_O3"	0	451	2733	2605
7	2	3	"pbpX"	"41N_term_C7"	0	452	2823	2700
7	3	3	"pbpA"	"9N_term_G7"	0	453	781	655
7	4	3	"spr0334"	"42Cyt_TMH_K7"	0	454	2145	2003
7	5	3	"cbpF"	"74N_term_wCS_O7"	0	455	1795	1629
7	6	3	"spr0693"	"34N_term_C11"	0	456	7797	7638
7	7	3	"ezrA"	"75N_term_G11"	0	457	1943	1800
7	8	3	"pepXP"	"72N_term_K11"	0	458	2322	2194
7	9	3	"phtD"	"44N_term_O11"	0	459	3312	3185
7	1	4	"spr0693"	"34N_term_C11"	0	460	8139	8010
7	2	4	"ezrA"	"75N_term_G11"	0	461	2015	1894
7	3	4	"pepXP"	"72N_term_K11"	0	462	2463	2340
7	4	4	"phtD"	"44N_term_O11"	0	463	2757	2626
7	5	4	"phpA"	"27N_term_C15"	0	464	8740	8596
7	6	4	"srtA"	"64N_term_wCS_G15"	0	465	3016	2864
7	7	4	"adcA"	"23Lip_C3"	0	466	1650	1498
7	8	4	"sp_2093"	"76N_term_G3"	0	467	1224	1081
7	9	4	"comB"	"54N_term_K3"	0	468	1414	1263
7	1	5	"srtA"	"64N_term_wCS_G15"	0	469	3787	3655
7	2	5	"adcA"	"23Lip_C3"	0	470	1808	1686
7	3	5	"sp_2093"	"76N_term_G3"	0	471	1149	1026
7	4	5	"comB"	"54N_term_K3"	0	472	1142	1015
7	5	5	"pspA"	"4N_term_O3"	0	473	2534	2400
7	6	5	"pbpX"	"41N_term_C7"	0	474	2748	2614
7	7	5	"pbpA"	"9N_term_G7"	0	475	772	641
7	8	5	"spr0334"	"42Cyt_TMH_K7"	0	476	2094	1960
7	9	5	"cbpF"	"74N_term_wCS_O7"	0	477	1709	1561
7	1	6	"pbpX"	"41N_term_C7"	0	478	2872	2740
7	2	6	"pbpA"	"9N_term_G7"	0	479	737	614
7	3	6	"spr0334"	"42Cyt_TMH_K7"	0	480	2178	2053
7	4	6	"cbpF"	"74N_term_wCS_O7"	0	481	1620	1492
7	5	6	"spr0693"	"34N_term_C11"	0	482	7834	7700
7	6	6	"ezrA"	"75N_term_G11"	0	483	1988	1852
7	7	6	"pepXP"	"72N_term_K11"	0	484	2526	2391
7	8	6	"phtD"	"44N_term_O11"	0	485	2909	2777
7	9	6	"phpA"	"27N_term_C15"	0	486	9354	9219
7	1	7	"ezrA"	"75N_term_G11"	0	487	2536	2399
7	2	7	"pepXP"	"72N_term_K11"	0	488	2609	2483
7	3	7	"phtD"	"44N_term_O11"	0	489	2995	2869
7	4	7	"phpA"	"27N_term_C15"	0	490	8801	8673
7	5	7	"srtA"	"64N_term_wCS_G15"	0	491	3216	3081
7	6	7	"adcA"	"23Lip_C3"	0	492	1626	1484
7	7	7	"sp_2093"	"76N_term_G3"	0	493	1352	1209
7	8	7	"comB"	"54N_term_K3"	0	494	1214	1074
7	9	7	"pspA"	"4N_term_O3"	0	495	2520	2385
7	1	8	"adcA"	"23Lip_C3"	0	496	1845	1689
7	2	8	"sp_2093"	"76N_term_G3"	0	497	1347	1206
7	3	8	"comB"	"54N_term_K3"	0	498	1394	1258
7	4	8	"pspA"	"4N_term_O3"	0	499	2815	2677
7	5	8	"pbpX"	"41N_term_C7"	0	500	2797	2655
7	6	8	"pbpA"	"9N_term_G7"	0	501	982	831
7	7	8	"spr0334"	"42Cyt_TMH_K7"	0	502	2183	2026
7	8	8	"cbpF"	"74N_term_wCS_O7"	0	503	1779	1624
7	9	8	"spr0693"	"34N_term_C11"	0	504	8520	8365
8	1	1	"pbp1b"	"47Cyt_TMH_P7"	0	505	4672	4506
8	2	1	"pcpA"	"62N_term_wCS_D11"	0	506	784	606
8	3	1	"sphtra"	"8N_term_H11"	0	507	430	245
8	4	1	"cps4C"	"97Mult_L11"	0	508	1537	1347
8	5	1	"rrgB"	"95Mult_P11"	0	509	933	756
8	6	1	"TMP"	"96Mult_D15"	0	510	1097	943
8	7	1	"LambdaSa04"	"94Mult_H15"	0	511	294	153
8	8	1	"Buffer"	"Normaliz_L15"	-50	512	97	-4
8	9	1	"Buffer"	"Normaliz_P15"	-50	513	80	-1
8	1	2	"TMP"	"96Mult_D15"	0	514	1120	966
8	2	2	"LambdaSa04"	"94Mult_H15"	0	515	602	431
8	3	2	"potD"	"65N_term_D3"	0	516	3820	3656
8	4	2	"pgdA"	"40N_term_H3"	0	517	5264	5115
8	5	2	"spr1370"	"38Cyt_TMH_L3"	0	518	9957	9830
8	6	2	"spr1418"	"82N_term_P3"	0	519	3026	2910
8	7	2	"stkP"	"67Cyt_TMH_D7"	0	520	3705	3592
8	8	2	"spr1584"	"83N_term_H7"	0	521	1467	1381
8	9	2	"pbp2A"	"53N_term_L7"	0	522	983	912
8	1	3	"spr1418"	"82N_term_P3"	0	523	3419	3294
8	2	3	"stkP"	"67Cyt_TMH_D7"	0	524	4923	4778
8	3	3	"spr1584"	"83N_term_H7"	0	525	3740	3599
8	4	3	"pbp2A"	"53N_term_L7"	0	526	2886	2755
8	5	3	"pbp1b"	"47Cyt_TMH_P7"	0	527	3054	2946
8	6	3	"pcpA"	"62N_term_wCS_D11"	0	528	360	251
8	7	3	"sphtra"	"8N_term_H11"	0	529	204	98
8	8	3	"cps4C"	"97Mult_L11"	0	530	459	370
8	9	3	"rrgB"	"95Mult_P11"	0	531	212	140
8	1	4	"pcpA"	"62N_term_wCS_D11"	-50	532	264	160
8	2	4	"sphtra"	"8N_term_H11"	-50	533	183	70
8	3	4	"cps4C"	"97Mult_L11"	0	534	600	489
8	4	4	"rrgB"	"95Mult_P11"	0	535	392	287
8	5	4	"TMP"	"96Mult_D15"	0	536	522	423
8	6	4	"LambdaSa04"	"94Mult_H15"	0	537	200	94
8	7	4	"potD"	"65N_term_D3"	0	538	1669	1565
8	8	4	"pgdA"	"40N_term_H3"	0	539	1650	1564
8	9	4	"spr1370"	"38Cyt_TMH_L3"	0	540	2466	2397
8	1	5	"LambdaSa04"	"94Mult_H15"	-50	541	116	25
8	2	5	"potD"	"65N_term_D3"	0	542	698	615
8	3	5	"pgdA"	"40N_term_H3"	0	543	955	872
8	4	5	"spr1370"	"38Cyt_TMH_L3"	0	544	3474	3386
8	5	5	"spr1418"	"82N_term_P3"	0	545	1831	1742
8	6	5	"stkP"	"67Cyt_TMH_D7"	0	546	2674	2579
8	7	5	"spr1584"	"83N_term_H7"	0	547	1434	1346
8	8	5	"pbp2A"	"53N_term_L7"	0	548	1029	949
8	9	5	"pbp1b"	"47Cyt_TMH_P7"	0	549	877	810
8	1	6	"stkP"	"67Cyt_TMH_D7"	0	550	721	624
8	2	6	"spr1584"	"83N_term_H7"	0	551	433	357
8	3	6	"pbp2A"	"53N_term_L7"	0	552	466	392
8	4	6	"pbp1b"	"47Cyt_TMH_P7"	0	553	646	568
8	5	6	"pcpA"	"62N_term_wCS_D11"	0	554	150	69
8	6	6	"sphtra"	"8N_term_H11"	-50	555	108	21
8	7	6	"cps4C"	"97Mult_L11"	0	556	298	215
8	8	6	"rrgB"	"95Mult_P11"	0	557	187	111
8	9	6	"TMP"	"96Mult_D15"	0	558	183	116
8	1	7	"sphtra"	"8N_term_H11"	-50	559	136	16
8	2	7	"cps4C"	"97Mult_L11"	0	560	201	116
8	3	7	"rrgB"	"95Mult_P11"	0	561	155	79
8	4	7	"TMP"	"96Mult_D15"	0	562	212	133
8	5	7	"LambdaSa04"	"94Mult_H15"	0	563	113	32
8	6	7	"potD"	"65N_term_D3"	0	564	442	367
8	7	7	"pgdA"	"40N_term_H3"	0	565	676	604
8	8	7	"spr1370"	"38Cyt_TMH_L3"	0	566	1945	1874
8	9	7	"spr1418"	"82N_term_P3"	0	567	702	636
8	1	8	"potD"	"65N_term_D3"	0	568	722	615
8	2	8	"pgdA"	"40N_term_H3"	0	569	940	851
8	3	8	"spr1370"	"38Cyt_TMH_L3"	0	570	2199	2123
8	4	8	"spr1418"	"82N_term_P3"	0	571	804	734
8	5	8	"stkP"	"67Cyt_TMH_D7"	0	572	862	793
8	6	8	"spr1584"	"83N_term_H7"	0	573	295	232
8	7	8	"pbp2A"	"53N_term_L7"	0	574	276	215
8	8	8	"pbp1b"	"47Cyt_TMH_P7"	0	575	422	361
8	9	8	"pcpA"	"62N_term_wCS_D11"	0	576	113	50
