# Supplementary material for: Data in support of proteomic analysis of pneumococcal pediatric clinical isolates to construct a protein array
Source: Data Brief. 2016 Feb 5;6:917–22. doi: 10.1016/j.dib.2016.01.057 (PMC4758182; doi:10.1016/j.dib.2016.01.057)
Supplement: Supplementary file 4 — Supplementary material [file mmc4.zip › Protein array raw data/IgG/P2_S22bis_IgG-Cy3.txt]

ATF	1.0
31	9    
"Type=GenePix Export 3"
"DateTime=2014/03/26 14:38:06"
"Settings=C:\Documents and Settings\Usuario\Escritorio\Datos Usuarios\Alfonso\Resultados ensayo\Marzo 2014\Escaneado_26-3-14\Suero 22bis\S22bis_IgG-Cy3.gps"
"GalFile=C:\Documents and Settings\Usuario\Escritorio\Datos Usuarios\Alfonso\Gals\Gal_Alfonso.2.gal"
"PixelSize=5"
"Wavelengths=n/a	532"
"ImageFiles=n/a	C:\Documents and Settings\Usuario\Escritorio\Datos Usuarios\Alfonso\Resultados ensayo\Marzo 2014\Escaneado_26-3-14\Suero 22bis\S22bis_IgG-Cy3.tif 1"
"NormalizationMethod=None"
"NormalizationFactors=n/a	1"
"JpegImage="
"StdDev=Type 1"
"RatioFormulations=W1/W2 (/532)"
"Barcode="
"BackgroundSubtraction=LocalFeature"
"ImageOrigin=0, 0"
"JpegOrigin=3320, 1950"
"Creator=GenePix Pro 4.1.1.4"
"Scanner=GenePix 4000B [92870]"
"FocusPosition=0"
"Temperature=27.79"
"LinesAveraged=1"
"Comment="
"PMTGain=n/a	400"
"ScanPower=n/a	100"
"LaserPower=n/a	2.86"
"LaserOnTime=n/a	42618"
"Filters=n/a	"
"ScanRegion=592,336,3864,1752"
"Supplier=BioRobotics"
"ArrayerSoftwareName=TAS Application Suite (MicroGrid II)"
"ArrayerSoftwareVersion=2.2.2.5"
"Block"	"Column"	"Row"	"Name"	"ID"	"Flags"	"Index"	"F532 Median"	"F532 Median - B532"
1	1	1	"ABC_N/P"	"90Mult_M8"	0	1	337	229
1	2	1	"spr1221"	"99Mult_A12"	0	2	640	491
1	3	1	"spr1403"	"91Mult_E12"	0	3	595	465
1	4	1	"spr1496"	"92Mult_I12"	0	4	277	173
1	5	1	"ABC_NP"	"100Mult_M12"	0	5	1083	968
1	6	1	"SP_0462"	"77CellW_A16"	0	6	1140	961
1	7	1	"SP_0464"	"81CellW_E16"	0	7	829	491
1	8	1	"Buffer"	"Normaliz_I16"	0	8	203	12
1	9	1	"Buffer"	"Normaliz_M16"	0	9	147	27
1	1	2	"SP_0462"	"77CellW_A16"	0	10	1388	1275
1	2	2	"SP_0464"	"81CellW_E16"	0	11	670	378
1	3	2	"fstH"	"84Mult_A4"	0	12	1415	1263
1	4	2	"comA"	"85Mult_E4"	0	13	366	264
1	5	2	"zmpB"	"86Mult_I4"	0	14	201	101
1	6	2	"spr0601"	"98Mult_M4"	0	15	420	303
1	7	2	"celB"	"87Mult_A8"	0	16	469	253
1	8	2	"iga"	"88Mult_E8"	0	17	805	679
1	9	2	"glnP"	"89Mult_I8"	0	18	275	165
1	1	3	"spr0601"	"98Mult_M4"	0	19	554	432
1	2	3	"celB"	"87Mult_A8"	0	20	337	172
1	3	3	"iga"	"88Mult_E8"	0	21	966	858
1	4	3	"glnP"	"89Mult_I8"	0	22	282	178
1	5	3	"ABC_N/P"	"90Mult_M8"	0	23	237	134
1	6	3	"spr1221"	"99Mult_A12"	0	24	466	362
1	7	3	"spr1403"	"91Mult_E12"	0	25	455	309
1	8	3	"spr1496"	"92Mult_I12"	0	26	264	129
1	9	3	"ABC_NP"	"100Mult_M12"	0	27	1060	940
1	1	4	"spr1221"	"99Mult_A12"	0	28	708	598
1	2	4	"spr1403"	"91Mult_E12"	0	29	492	362
1	3	4	"spr1496"	"92Mult_I12"	0	30	252	152
1	4	4	"ABC_NP"	"100Mult_M12"	0	31	931	818
1	5	4	"SP_0462"	"77CellW_A16"	0	32	941	826
1	6	4	"SP_0464"	"81CellW_E16"	0	33	460	314
1	7	4	"fstH"	"84Mult_A4"	0	34	1339	1133
1	8	4	"comA"	"85Mult_E4"	0	35	398	258
1	9	4	"zmpB"	"86Mult_I4"	0	36	295	181
1	1	5	"SP_0464"	"81CellW_E16"	0	37	616	507
1	2	5	"fstH"	"84Mult_A4"	0	38	1361	1229
1	3	5	"comA"	"85Mult_E4"	0	39	338	242
1	4	5	"zmpB"	"86Mult_I4"	0	40	194	99
1	5	5	"spr0601"	"98Mult_M4"	0	41	364	260
1	6	5	"celB"	"87Mult_A8"	0	42	366	233
1	7	5	"iga"	"88Mult_E8"	0	43	749	603
1	8	5	"glnP"	"89Mult_I8"	0	44	211	101
1	9	5	"ABC_N/P"	"90Mult_M8"	0	45	252	145
1	1	6	"celB"	"87Mult_A8"	0	46	432	316
1	2	6	"iga"	"88Mult_E8"	0	47	924	808
1	3	6	"glnP"	"89Mult_I8"	0	48	233	129
1	4	6	"ABC_N/P"	"90Mult_M8"	0	49	280	169
1	5	6	"spr1221"	"99Mult_A12"	0	50	552	441
1	6	6	"spr1403"	"91Mult_E12"	0	51	397	276
1	7	6	"spr1496"	"92Mult_I12"	0	52	280	163
1	8	6	"ABC_NP"	"100Mult_M12"	0	53	1087	981
1	9	6	"SP_0462"	"77CellW_A16"	0	54	981	874
1	1	7	"spr1403"	"91Mult_E12"	0	55	675	545
1	2	7	"spr1496"	"92Mult_I12"	0	56	322	202
1	3	7	"ABC_NP"	"100Mult_M12"	0	57	1117	1003
1	4	7	"SP_0462"	"77CellW_A16"	0	58	1015	884
1	5	7	"SP_0464"	"81CellW_E16"	0	59	540	361
1	6	7	"fstH"	"84Mult_A4"	0	60	1417	1234
1	7	7	"comA"	"85Mult_E4"	0	61	509	391
1	8	7	"zmpB"	"86Mult_I4"	0	62	217	116
1	9	7	"spr0601"	"98Mult_M4"	0	63	441	339
1	1	8	"fstH"	"84Mult_A4"	0	64	1833	1696
1	2	8	"comA"	"85Mult_E4"	0	65	495	366
1	3	8	"zmpB"	"86Mult_I4"	0	66	258	143
1	4	8	"spr0601"	"98Mult_M4"	0	67	424	308
1	5	8	"celB"	"87Mult_A8"	0	68	363	227
1	6	8	"iga"	"88Mult_E8"	0	69	888	745
1	7	8	"glnP"	"89Mult_I8"	0	70	234	122
1	8	8	"ABC_N/P"	"90Mult_M8"	0	71	286	181
1	9	8	"spr1221"	"99Mult_A12"	0	72	645	535
2	1	1	"lytB"	"31CellW_N8"	0	73	1197	1095
2	2	1	"prtA"	"20CellW_B12"	0	74	4464	4380
2	3	1	"bgaA"	"43CellW_F12"	0	75	533	464
2	4	1	"nanA"	"46CellW_J12"	0	76	327	256
2	5	1	"spr1652/pfbA"	"25CellW_N12"	0	77	265	202
2	6	1	"nisP"	"39CellW_B16"	0	78	241	181
2	7	1	"spr1906"	"73CellW_F16"	0	79	167	97
2	8	1	"Buffer"	"Normaliz_J16"	0	80	69	3
2	9	1	"Buffer"	"Normaliz_N16"	0	81	98	31
2	1	2	"nisP"	"39CellW_B16"	0	82	905	801
2	2	2	"spr1906"	"73CellW_F16"	0	83	310	162
2	3	2	"psrP"	"71CellW_B4"	0	84	324	171
2	4	2	"pblB_nt"	"48CellW_F4"	0	85	168	22
2	5	2	"pblB_ct"	"49CellW_J4"	0	86	171	102
2	6	2	"spr0075/pfbB"	"24CellW_N4"	0	87	322	249
2	7	2	"pulA"	"19CellW_B8"	0	88	474	372
2	8	2	"hysA"	"51CellW_F8"	0	89	801	723
2	9	2	"spr0328"	"26CellW_J8"	0	90	515	443
2	1	3	"spr0075/pfbB"	"24CellW_N4"	0	91	1006	903
2	2	3	"pulA"	"19CellW_B8"	0	92	612	463
2	3	3	"hysA"	"51CellW_F8"	0	93	465	383
2	4	3	"spr0328"	"26CellW_J8"	0	94	362	181
2	5	3	"lytB"	"31CellW_N8"	0	95	311	188
2	6	3	"prtA"	"20CellW_B12"	0	96	2406	2279
2	7	3	"bgaA"	"43CellW_F12"	0	97	594	422
2	8	3	"nanA"	"46CellW_J12"	0	98	865	746
2	9	3	"spr1652/pfbA"	"25CellW_N12"	0	99	708	613
2	1	4	"prtA"	"20CellW_B12"	0	100	3711	3630
2	2	4	"bgaA"	"43CellW_F12"	0	101	533	452
2	3	4	"nanA"	"46CellW_J12"	0	102	474	404
2	4	4	"spr1652/pfbA"	"25CellW_N12"	0	103	447	347
2	5	4	"nisP"	"39CellW_B16"	0	104	534	395
2	6	4	"spr1906"	"73CellW_F16"	0	105	782	653
2	7	4	"psrP"	"71CellW_B4"	0	106	330	62
2	8	4	"pblB_nt"	"48CellW_F4"	0	107	286	117
2	9	4	"pblB_ct"	"49CellW_J4"	0	108	646	534
2	1	5	"spr1906"	"73CellW_F16"	0	109	402	320
2	2	5	"psrP"	"71CellW_B4"	0	110	648	478
2	3	5	"pblB_nt"	"48CellW_F4"	0	111	306	162
2	4	5	"pblB_ct"	"49CellW_J4"	0	112	487	296
2	5	5	"spr0075/pfbB"	"24CellW_N4"	0	113	1823	1662
2	6	5	"pulA"	"19CellW_B8"	0	114	1319	1192
2	7	5	"hysA"	"51CellW_F8"	0	115	1502	1139
2	8	5	"spr0328"	"26CellW_J8"	0	116	1241	1040
2	9	5	"lytB"	"31CellW_N8"	0	117	818	704
2	1	6	"pulA"	"19CellW_B8"	0	118	1599	1509
2	2	6	"hysA"	"51CellW_F8"	0	119	1233	1090
2	3	6	"spr0328"	"26CellW_J8"	0	120	826	707
2	4	6	"lytB"	"31CellW_N8"	0	121	694	511
2	5	6	"prtA"	"20CellW_B12"	0	122	4632	4472
2	6	6	"bgaA"	"43CellW_F12"	0	123	1075	947
2	7	6	"nanA"	"46CellW_J12"	0	124	1126	955
2	8	6	"spr1652/pfbA"	"25CellW_N12"	0	125	1141	992
2	9	6	"nisP"	"39CellW_B16"	0	126	1012	891
2	1	7	"bgaA"	"43CellW_F12"	0	127	1224	1113
2	2	7	"nanA"	"46CellW_J12"	0	128	1007	906
2	3	7	"spr1652/pfbA"	"25CellW_N12"	0	129	922	824
2	4	7	"nisP"	"39CellW_B16"	0	130	662	446
2	5	7	"spr1906"	"73CellW_F16"	0	131	529	346
2	6	7	"psrP"	"71CellW_B4"	0	132	884	699
2	7	7	"pblB_nt"	"48CellW_F4"	0	133	370	125
2	8	7	"pblB_ct"	"49CellW_J4"	0	134	806	633
2	9	7	"spr0075/pfbB"	"24CellW_N4"	0	135	2836	2679
2	1	8	"psrP"	"71CellW_B4"	0	136	374	254
2	2	8	"pblB_nt"	"48CellW_F4"	0	137	271	161
2	3	8	"pblB_ct"	"49CellW_J4"	0	138	644	556
2	4	8	"spr0075/pfbB"	"24CellW_N4"	0	139	1126	983
2	5	8	"pulA"	"19CellW_B8"	0	140	1318	1209
2	6	8	"hysA"	"51CellW_F8"	0	141	1340	1243
2	7	8	"spr0328"	"26CellW_J8"	0	142	1277	1139
2	8	8	"lytB"	"31CellW_N8"	0	143	847	703
2	9	8	"prtA"	"20CellW_B12"	0	144	5020	4892
3	1	1	"nanB"	"58Secret_O8"	0	145	3088	2905
3	2	1	"spr1875"	"7Secret_C12"	0	146	4371	4171
3	3	1	"galU"	"21Secret_G12"	0	147	2749	2553
3	4	1	"cbpA"	"5Secret_K12"	0	148	6792	6596
3	5	1	"gsp_781"	"2Secret_O12"	0	149	5242	5044
3	6	1	"Control_1"	"C16"	0	150	384	250
3	7	1	"Control_2"	"G16"	0	151	244	125
3	8	1	"Buffer"	"Normaliz_K16"	0	152	970	861
3	9	1	"Buffer"	"Normaliz_O16"	0	153	1257	1140
3	1	2	"Control_1"	"C16"	0	154	497	355
3	2	2	"Control_2"	"G16"	0	155	277	120
3	3	2	"bloodAB"	"59Secret_C4"	0	156	1813	1654
3	4	2	"strH"	"32Secret_G4"	0	157	1995	1837
3	5	2	"lysM"	"50Secret_K4"	0	158	1833	1650
3	6	2	"lytB"	"63Secret_O4"	0	159	1392	1223
3	7	2	"phtE"	"45Secret_C8"	0	160	2259	2130
3	8	2	"spr0931"	"36Secret_G8"	0	161	1594	1483
3	9	2	"lytC"	"56Secret_K8"	0	162	2815	2710
3	1	3	"lytB"	"63Secret_O4"	0	163	1326	1194
3	2	3	"phtE"	"45Secret_C8"	0	164	2350	2213
3	3	3	"spr0931"	"36Secret_G8"	0	165	1728	1584
3	4	3	"lytC"	"56Secret_K8"	0	166	2780	2627
3	5	3	"nanB"	"58Secret_O8"	0	167	3020	2845
3	6	3	"spr1875"	"7Secret_C12"	0	168	4050	3864
3	7	3	"galU"	"21Secret_G12"	0	169	2449	2263
3	8	3	"cbpA"	"5Secret_K12"	0	170	5985	5833
3	9	3	"gsp_781"	"2Secret_O12"	0	171	4816	4710
3	1	4	"spr1875"	"7Secret_C12"	0	172	3684	3563
3	2	4	"galU"	"21Secret_G12"	0	173	2385	2256
3	3	4	"cbpA"	"5Secret_K12"	0	174	6210	6063
3	4	4	"gsp_781"	"2Secret_O12"	0	175	5002	4857
3	5	4	"Control_1"	"C16"	0	176	462	317
3	6	4	"Control_2"	"G16"	0	177	229	94
3	7	4	"bloodAB"	"59Secret_C4"	0	178	1473	1325
3	8	4	"strH"	"32Secret_G4"	0	179	1682	1533
3	9	4	"lysM"	"50Secret_K4"	0	180	1831	1719
3	1	5	"Control_2"	"G16"	0	181	231	122
3	2	5	"bloodAB"	"59Secret_C4"	0	182	1531	1414
3	3	5	"strH"	"32Secret_G4"	0	183	1775	1649
3	4	5	"lysM"	"50Secret_K4"	0	184	1728	1600
3	5	5	"lytB"	"63Secret_O4"	0	185	1231	1105
3	6	5	"phtE"	"45Secret_C8"	0	186	2235	2118
3	7	5	"spr0931"	"36Secret_G8"	0	187	1393	1283
3	8	5	"lytC"	"56Secret_K8"	0	188	2612	2500
3	9	5	"nanB"	"58Secret_O8"	0	189	3170	3066
3	1	6	"phtE"	"45Secret_C8"	0	190	2287	2175
3	2	6	"spr0931"	"36Secret_G8"	0	191	1469	1345
3	3	6	"lytC"	"56Secret_K8"	0	192	2707	2586
3	4	6	"nanB"	"58Secret_O8"	0	193	3087	2968
3	5	6	"spr1875"	"7Secret_C12"	0	194	4006	3884
3	6	6	"galU"	"21Secret_G12"	0	195	2358	2236
3	7	6	"cbpA"	"5Secret_K12"	0	196	6308	6206
3	8	6	"gsp_781"	"2Secret_O12"	0	197	4833	4735
3	9	6	"Control_1"	"C16"	0	198	350	253
3	1	7	"galU"	"21Secret_G12"	0	199	2399	2280
3	2	7	"cbpA"	"5Secret_K12"	0	200	6120	5982
3	3	7	"gsp_781"	"2Secret_O12"	0	201	4859	4738
3	4	7	"Control_1"	"C16"	0	202	466	357
3	5	7	"Control_2"	"G16"	0	203	247	141
3	6	7	"bloodAB"	"59Secret_C4"	0	204	1468	1364
3	7	7	"strH"	"32Secret_G4"	0	205	1673	1572
3	8	7	"lysM"	"50Secret_K4"	0	206	1629	1529
3	9	7	"lytB"	"63Secret_O4"	0	207	1521	1425
3	1	8	"bloodAB"	"59Secret_C4"	0	208	2090	1974
3	2	8	"strH"	"32Secret_G4"	0	209	1904	1791
3	3	8	"lysM"	"50Secret_K4"	0	210	2044	1935
3	4	8	"lytB"	"63Secret_O4"	0	211	1418	1314
3	5	8	"phtE"	"45Secret_C8"	0	212	2592	2491
3	6	8	"spr0931"	"36Secret_G8"	0	213	1608	1510
3	7	8	"lytC"	"56Secret_K8"	0	214	2619	2514
3	8	8	"nanB"	"58Secret_O8"	0	215	2894	2785
3	9	8	"spr1875"	"7Secret_C12"	0	216	4809	4693
4	1	1	"Control_10"	"P8"	-50	217	409	7
4	2	1	"Control_11"	"D12"	0	218	950	593
4	3	1	"Control_12"	"H12"	0	219	1992	1669
4	4	1	"Buffer"	"Normaliz_L12"	-50	220	310	0
4	5	1	"Buffer"	"Normaliz_P12"	-50	221	314	-5
4	6	1	"Control+"	"Rango0.2_D16"	0	222	7687	7312
4	7	1	"Control+"	"Rango0.1_H16"	0	223	918	679
4	8	1	"Buffer"	"Normaliz_L16"	-50	224	246	16
4	9	1	"Buffer"	"Normaliz_P16"	-50	225	231	19
4	1	2	"Control+"	"Rango0.2_D16"	0	226	11100	10728
4	2	2	"Control+"	"Rango0.1_H16"	0	227	1612	1263
4	3	2	"Control_3"	"D4"	0	228	827	534
4	4	2	"Control_4"	"H4"	0	229	330	51
4	5	2	"Control_5"	"L4"	-50	230	244	4
4	6	2	"Control_6"	"P4"	-50	231	221	0
4	7	2	"Control_7"	"D8"	0	232	329	114
4	8	2	"Control_8"	"H8"	-50	233	213	11
4	9	2	"Control_9"	"L8"	0	234	354	155
4	1	3	"Control_6"	"P4"	-50	235	289	-20
4	2	3	"Control_7"	"D8"	0	236	483	186
4	3	3	"Control_8"	"H8"	-50	237	274	15
4	4	3	"Control_9"	"L8"	0	238	499	276
4	5	3	"Control_10"	"P8"	-50	239	229	43
4	6	3	"Control_11"	"D12"	0	240	494	313
4	7	3	"Control_12"	"H12"	0	241	1031	825
4	8	3	"Buffer"	"Normaliz_L12"	-50	242	194	6
4	9	3	"Buffer"	"Normaliz_P12"	-50	243	201	26
4	1	4	"Control_11"	"D12"	0	244	845	576
4	2	4	"Control_12"	"H12"	0	245	1074	834
4	3	4	"Buffer"	"Normaliz_L12"	-50	246	221	17
4	4	4	"Buffer"	"Normaliz_P12"	-50	247	187	8
4	5	4	"Control+"	"Rango0.2_D16"	0	248	9560	9400
4	6	4	"Control+"	"Rango0.1_H16"	0	249	891	731
4	7	4	"Control_3"	"D4"	0	250	517	349
4	8	4	"Control_4"	"H4"	-50	251	156	-7
4	9	4	"Control_5"	"L4"	0	252	242	93
4	1	5	"Control+"	"Rango0.1_H16"	0	253	10972	10740
4	2	5	"Control_3"	"D4"	0	254	592	408
4	3	5	"Control_4"	"H4"	-50	255	184	12
4	4	5	"Control_5"	"L4"	0	256	313	156
4	5	5	"Control_6"	"P4"	-50	257	145	3
4	6	5	"Control_7"	"D8"	0	258	235	98
4	7	5	"Control_8"	"H8"	0	259	313	162
4	8	5	"Control_9"	"L8"	0	260	276	122
4	9	5	"Control_10"	"P8"	0	261	258	108
4	1	6	"Control_7"	"D8"	-50	262	222	39
4	2	6	"Control_8"	"H8"	-50	263	176	13
4	3	6	"Control_9"	"L8"	0	264	345	190
4	4	6	"Control_10"	"P8"	-50	265	169	28
4	5	6	"Control_11"	"D12"	0	266	395	268
4	6	6	"Control_12"	"H12"	0	267	719	585
4	7	6	"Buffer"	"Normaliz_L12"	0	268	182	32
4	8	6	"Buffer"	"Normaliz_P12"	0	269	156	-6
4	9	6	"Control+"	"Rango0.2_D16"	0	270	9746	9599
4	1	7	"Control_12"	"H12"	0	271	955	806
4	2	7	"Buffer"	"Normaliz_L12"	-50	272	138	-3
4	3	7	"Buffer"	"Normaliz_P12"	-50	273	144	11
4	4	7	"Control+"	"Rango0.2_D16"	0	274	9059	8928
4	5	7	"Control+"	"Rango0.1_H16"	0	275	915	783
4	6	7	"Control_3"	"D4"	0	276	475	359
4	7	7	"Control_4"	"H4"	-50	277	148	12
4	8	7	"Control_5"	"L4"	-50	278	164	9
4	9	7	"Control_6"	"P4"	-50	279	144	8
4	1	8	"Control_3"	"D4"	0	280	573	441
4	2	8	"Control_4"	"H4"	-50	281	136	12
4	3	8	"Control_5"	"L4"	0	282	179	63
4	4	8	"Control_6"	"P4"	0	283	123	8
4	5	8	"Control_7"	"D8"	-50	284	152	37
4	6	8	"Control_8"	"H8"	-50	285	124	4
4	7	8	"Control_9"	"L8"	0	286	344	203
4	8	8	"Control_10"	"P8"	0	287	202	57
4	9	8	"Control_11"	"D12"	-50	288	173	37
5	1	1	"GADPH"	"68Cyt_M7"	0	289	3765	3652
5	2	1	"abc_sbp_2"	"30Lip_A11"	0	290	5411	5234
5	3	1	"abc_sbp"	"29Lip_E11"	0	291	2057	1937
5	4	1	"spr0174"	"79Lip_I11"	0	292	1078	974
5	5	1	"aliA"	"10Lip_M11"	0	293	1383	1285
5	6	1	"slrA"	"17Lip_A15"	0	294	2320	2221
5	7	1	"spr0747"	"37Lip_E15"	0	295	1912	1808
5	8	1	"Buffer"	"Normaliz_I15"	0	296	1074	970
5	9	1	"Buffer"	"Normaliz_M15"	0	297	878	779
5	1	2	"slrA"	"17Lip_A15"	0	298	1996	1892
5	2	2	"spr0747"	"37Lip_E15"	0	299	1904	1758
5	3	2	"spxB"	"13Cyt_A3"	0	300	2686	2431
5	4	2	"clpP"	"66Cyt_E3"	0	301	2686	2528
5	5	2	"pavA"	"69Cyt_I3"	0	302	2152	2042
5	6	2	"eno"	"14Cyt_M3"	0	303	4444	4343
5	7	2	"PppA"	"70Cyt_A7"	0	304	3363	3257
5	8	2	"ply"	"11Cyt_E7"	0	305	6075	5972
5	9	2	"lytA"	"12Cyt_I7"	0	306	9075	8979
5	1	3	"eno"	"14Cyt_M3"	0	307	3075	2979
5	2	3	"PppA"	"70Cyt_A7"	0	308	3246	3135
5	3	3	"ply"	"11Cyt_E7"	0	309	6093	5947
5	4	3	"lytA"	"12Cyt_I7"	0	310	10595	10407
5	5	3	"GADPH"	"68Cyt_M7"	0	311	2558	2429
5	6	3	"abc_sbp_2"	"30Lip_A11"	0	312	4901	4785
5	7	3	"abc_sbp"	"29Lip_E11"	0	313	1728	1612
5	8	3	"spr0174"	"79Lip_I11"	0	314	945	824
5	9	3	"aliA"	"10Lip_M11"	0	315	1376	1274
5	1	4	"abc_sbp_2"	"30Lip_A11"	0	316	3608	3517
5	2	4	"abc_sbp"	"29Lip_E11"	0	317	1376	1276
5	3	4	"spr0174"	"79Lip_I11"	0	318	830	722
5	4	4	"aliA"	"10Lip_M11"	0	319	1325	1200
5	5	4	"slrA"	"17Lip_A15"	0	320	2011	1889
5	6	4	"spr0747"	"37Lip_E15"	0	321	2083	1961
5	7	4	"spxB"	"13Cyt_A3"	0	322	2669	2511
5	8	4	"clpP"	"66Cyt_E3"	0	323	2445	2215
5	9	4	"pavA"	"69Cyt_I3"	0	324	2268	2106
5	1	5	"spr0747"	"37Lip_E15"	0	325	1644	1558
5	2	5	"spxB"	"13Cyt_A3"	0	326	1989	1895
5	3	5	"clpP"	"66Cyt_E3"	0	327	1900	1801
5	4	5	"pavA"	"69Cyt_I3"	0	328	1773	1665
5	5	5	"eno"	"14Cyt_M3"	0	329	3622	3516
5	6	5	"PppA"	"70Cyt_A7"	0	330	3086	2971
5	7	5	"ply"	"11Cyt_E7"	0	331	5170	5037
5	8	5	"lytA"	"12Cyt_I7"	0	332	8521	8359
5	9	5	"GADPH"	"68Cyt_M7"	0	333	2440	2307
5	1	6	"PppA"	"70Cyt_A7"	0	334	1548	1474
5	2	6	"ply"	"11Cyt_E7"	0	335	3283	3206
5	3	6	"lytA"	"12Cyt_I7"	0	336	5338	5249
5	4	6	"GADPH"	"68Cyt_M7"	0	337	1843	1739
5	5	6	"abc_sbp_2"	"30Lip_A11"	0	338	3679	3566
5	6	6	"abc_sbp"	"29Lip_E11"	0	339	1565	1439
5	7	6	"spr0174"	"79Lip_I11"	0	340	880	750
5	8	6	"aliA"	"10Lip_M11"	0	341	1427	1309
5	9	6	"slrA"	"17Lip_A15"	0	342	2329	2220
5	1	7	"abc_sbp"	"29Lip_E11"	0	343	675	613
5	2	7	"spr0174"	"79Lip_I11"	0	344	453	384
5	3	7	"aliA"	"10Lip_M11"	0	345	888	807
5	4	7	"slrA"	"17Lip_A15"	0	346	1345	1244
5	5	7	"spr0747"	"37Lip_E15"	0	347	1524	1408
5	6	7	"spxB"	"13Cyt_A3"	0	348	2067	1931
5	7	7	"clpP"	"66Cyt_E3"	0	349	2269	2115
5	8	7	"pavA"	"69Cyt_I3"	0	350	2100	1972
5	9	7	"eno"	"14Cyt_M3"	0	351	4063	3953
5	1	8	"spxB"	"13Cyt_A3"	0	352	385	339
5	2	8	"clpP"	"66Cyt_E3"	0	353	546	498
5	3	8	"pavA"	"69Cyt_I3"	0	354	760	705
5	4	8	"eno"	"14Cyt_M3"	0	355	1634	1568
5	5	8	"PppA"	"70Cyt_A7"	0	356	1928	1854
5	6	8	"ply"	"11Cyt_E7"	0	357	3274	3203
5	7	8	"lytA"	"12Cyt_I7"	0	358	5958	5884
5	8	8	"GADPH"	"68Cyt_M7"	0	359	1481	1407
5	9	8	"abc_sbp_2"	"30Lip_A11"	0	360	4214	4126
6	1	1	"psaA"	"6Lip_N7"	0	361	3117	3005
6	2	1	"ABC_SBP"	"57Lip_B11"	0	362	5826	5698
6	3	1	"ABC_SBP"	"52Lip_F11"	0	363	3747	3616
6	4	1	"piuA"	"18Lip_J11"	0	364	6472	6349
6	5	1	"amiA"	"3Lip_N11"	0	365	3132	3008
6	6	1	"msmE"	"78Lip_B15"	0	366	1790	1673
6	7	1	"MalX"	"22Lip_F15"	0	367	1327	1237
6	8	1	"Buffer"	"Normaliz_J15"	0	368	829	759
6	9	1	"Buffer"	"Normaliz_N15"	0	369	325	268
6	1	2	"msmE"	"78Lip_B15"	0	370	3009	2865
6	2	2	"MalX"	"22Lip_F15"	0	371	3523	3281
6	3	2	"prsA_ppmA"	"16Lip_B3"	0	372	3425	3221
6	4	2	"lmb"	"33Lip_F3"	0	373	3204	3022
6	5	2	"piaA"	"15Lip_J3"	0	374	2920	2789
6	6	2	"phtA"	"55Lip_N3"	0	375	3429	3311
6	7	2	"glnH"	"28Lip_B7"	0	376	1381	1293
6	8	2	"pstS"	"80Lip_F7"	0	377	503	437
6	9	2	"aliB"	"1Lip_J7"	0	378	364	307
6	1	3	"phtA"	"55Lip_N3"	0	379	5784	5587
6	2	3	"glnH"	"28Lip_B7"	0	380	3322	3083
6	3	3	"pstS"	"80Lip_F7"	0	381	2004	1856
6	4	3	"aliB"	"1Lip_J7"	0	382	1806	1644
6	5	3	"psaA"	"6Lip_N7"	0	383	1793	1675
6	6	3	"ABC_SBP"	"57Lip_B11"	0	384	2469	2381
6	7	3	"ABC_SBP"	"52Lip_F11"	0	385	679	593
6	8	3	"piuA"	"18Lip_J11"	0	386	1495	1426
6	9	3	"amiA"	"3Lip_N11"	0	387	479	420
6	1	4	"ABC_SBP"	"57Lip_B11"	0	388	5384	5124
6	2	4	"ABC_SBP"	"52Lip_F11"	0	389	2554	2152
6	3	4	"piuA"	"18Lip_J11"	0	390	4999	4820
6	4	4	"amiA"	"3Lip_N11"	0	391	1540	1358
6	5	4	"msmE"	"78Lip_B15"	0	392	863	729
6	6	4	"MalX"	"22Lip_F15"	0	393	1078	979
6	7	4	"prsA_ppmA"	"16Lip_B3"	0	394	810	687
6	8	4	"lmb"	"33Lip_F3"	0	395	704	597
6	9	4	"piaA"	"15Lip_J3"	0	396	621	561
6	1	5	"MalX"	"22Lip_F15"	0	397	3301	3143
6	2	5	"prsA_ppmA"	"16Lip_B3"	0	398	2933	2701
6	3	5	"lmb"	"33Lip_F3"	0	399	2288	2147
6	4	5	"piaA"	"15Lip_J3"	0	400	1989	1841
6	5	5	"phtA"	"55Lip_N3"	0	401	1253	1150
6	6	5	"glnH"	"28Lip_B7"	0	402	591	491
6	7	5	"pstS"	"80Lip_F7"	0	403	314	190
6	8	5	"aliB"	"1Lip_J7"	0	404	319	203
6	9	5	"psaA"	"6Lip_N7"	0	405	233	177
6	1	6	"glnH"	"28Lip_B7"	0	406	3888	3717
6	2	6	"pstS"	"80Lip_F7"	0	407	1716	1547
6	3	6	"aliB"	"1Lip_J7"	0	408	1871	1729
6	4	6	"psaA"	"6Lip_N7"	0	409	1525	1399
6	5	6	"ABC_SBP"	"57Lip_B11"	0	410	1635	1528
6	6	6	"ABC_SBP"	"52Lip_F11"	0	411	606	504
6	7	6	"piuA"	"18Lip_J11"	0	412	899	796
6	8	6	"amiA"	"3Lip_N11"	0	413	241	130
6	9	6	"msmE"	"78Lip_B15"	0	414	180	128
6	1	7	"ABC_SBP"	"52Lip_F11"	0	415	2457	2317
6	2	7	"piuA"	"18Lip_J11"	0	416	4720	4586
6	3	7	"amiA"	"3Lip_N11"	0	417	1427	1296
6	4	7	"msmE"	"78Lip_B15"	0	418	903	792
6	5	7	"MalX"	"22Lip_F15"	0	419	862	733
6	6	7	"prsA_ppmA"	"16Lip_B3"	0	420	535	424
6	7	7	"lmb"	"33Lip_F3"	0	421	457	391
6	8	7	"piaA"	"15Lip_J3"	0	422	317	256
6	9	7	"phtA"	"55Lip_N3"	0	423	201	150
6	1	8	"prsA_ppmA"	"16Lip_B3"	0	424	1030	959
6	2	8	"lmb"	"33Lip_F3"	0	425	961	894
6	3	8	"piaA"	"15Lip_J3"	0	426	844	785
6	4	8	"phtA"	"55Lip_N3"	0	427	831	775
6	5	8	"glnH"	"28Lip_B7"	0	428	493	440
6	6	8	"pstS"	"80Lip_F7"	0	429	167	117
6	7	8	"aliB"	"1Lip_J7"	0	430	139	91
6	8	8	"psaA"	"6Lip_N7"	0	431	121	75
6	9	8	"ABC_SBP"	"57Lip_B11"	0	432	208	164
7	1	1	"cbpF"	"74N_term_wCS_O7"	0	433	1840	1572
7	2	1	"spr0693"	"34N_term_C11"	0	434	4385	4126
7	3	1	"ezrA"	"75N_term_G11"	0	435	1848	1657
7	4	1	"pepXP"	"72N_term_K11"	0	436	1699	1561
7	5	1	"phtD"	"44N_term_O11"	0	437	2063	1920
7	6	1	"phpA"	"27N_term_C15"	0	438	3869	3620
7	7	1	"srtA"	"64N_term_wCS_G15"	0	439	2420	2203
7	8	1	"Buffer"	"Normaliz_K15"	0	440	196	79
7	9	1	"Buffer"	"Normaliz_O15"	0	441	158	66
7	1	2	"phpA"	"27N_term_C15"	0	442	4855	4584
7	2	2	"srtA"	"64N_term_wCS_G15"	0	443	2548	1847
7	3	2	"adcA"	"23Lip_C3"	0	444	2094	1439
7	4	2	"sp_2093"	"76N_term_G3"	0	445	1414	1050
7	5	2	"comB"	"54N_term_K3"	0	446	937	383
7	6	2	"pspA"	"4N_term_O3"	0	447	2255	49
7	7	2	"pbpX"	"41N_term_C7"	0	448	2236	667
7	8	2	"pbpA"	"9N_term_G7"	0	449	968	826
7	9	2	"spr0334"	"42Cyt_TMH_K7"	0	450	1765	1671
7	1	3	"pspA"	"4N_term_O3"	0	451	3087	2850
7	2	3	"pbpX"	"41N_term_C7"	0	452	2385	1927
7	3	3	"pbpA"	"9N_term_G7"	0	453	1052	647
7	4	3	"spr0334"	"42Cyt_TMH_K7"	0	454	2066	1253
7	5	3	"cbpF"	"74N_term_wCS_O7"	0	455	1692	1108
7	6	3	"spr0693"	"34N_term_C11"	0	456	3150	2458
7	7	3	"ezrA"	"75N_term_G11"	0	457	2004	1305
7	8	3	"pepXP"	"72N_term_K11"	0	458	1907	1733
7	9	3	"phtD"	"44N_term_O11"	0	459	2126	2018
7	1	4	"spr0693"	"34N_term_C11"	0	460	3236	3007
7	2	4	"ezrA"	"75N_term_G11"	0	461	2455	2092
7	3	4	"pepXP"	"72N_term_K11"	0	462	2315	2035
7	4	4	"phtD"	"44N_term_O11"	0	463	2335	1369
7	5	4	"phpA"	"27N_term_C15"	0	464	3719	2871
7	6	4	"srtA"	"64N_term_wCS_G15"	0	465	1957	1007
7	7	4	"adcA"	"23Lip_C3"	0	466	1737	913
7	8	4	"sp_2093"	"76N_term_G3"	0	467	967	678
7	9	4	"comB"	"54N_term_K3"	0	468	1007	886
7	1	5	"srtA"	"64N_term_wCS_G15"	0	469	1912	1702
7	2	5	"adcA"	"23Lip_C3"	0	470	1917	1251
7	3	5	"sp_2093"	"76N_term_G3"	0	471	1309	1024
7	4	5	"comB"	"54N_term_K3"	0	472	1160	675
7	5	5	"pspA"	"4N_term_O3"	0	473	2929	2213
7	6	5	"pbpX"	"41N_term_C7"	0	474	2170	1016
7	7	5	"pbpA"	"9N_term_G7"	0	475	681	-597
7	8	5	"spr0334"	"42Cyt_TMH_K7"	0	476	1868	1074
7	9	5	"cbpF"	"74N_term_wCS_O7"	0	477	1293	1122
7	1	6	"pbpX"	"41N_term_C7"	0	478	1781	1580
7	2	6	"pbpA"	"9N_term_G7"	0	479	776	-14
7	3	6	"spr0334"	"42Cyt_TMH_K7"	0	480	2258	1856
7	4	6	"cbpF"	"74N_term_wCS_O7"	0	481	1352	466
7	5	6	"spr0693"	"34N_term_C11"	0	482	3548	2314
7	6	6	"ezrA"	"75N_term_G11"	0	483	1826	623
7	7	6	"pepXP"	"72N_term_K11"	0	484	2353	1290
7	8	6	"phtD"	"44N_term_O11"	0	485	2306	1490
7	9	6	"phpA"	"27N_term_C15"	0	486	3857	3707
7	1	7	"ezrA"	"75N_term_G11"	0	487	1029	896
7	2	7	"pepXP"	"72N_term_K11"	0	488	1415	1154
7	3	7	"phtD"	"44N_term_O11"	0	489	1803	1492
7	4	7	"phpA"	"27N_term_C15"	0	490	3010	1731
7	5	7	"srtA"	"64N_term_wCS_G15"	0	491	2565	1222
7	6	7	"adcA"	"23Lip_C3"	0	492	1322	405
7	7	7	"sp_2093"	"76N_term_G3"	0	493	1422	565
7	8	7	"comB"	"54N_term_K3"	0	494	1267	1019
7	9	7	"pspA"	"4N_term_O3"	0	495	3162	3001
7	1	8	"adcA"	"23Lip_C3"	0	496	223	162
7	2	8	"sp_2093"	"76N_term_G3"	0	497	305	212
7	3	8	"comB"	"54N_term_K3"	0	498	378	287
7	4	8	"pspA"	"4N_term_O3"	0	499	1109	1006
7	5	8	"pbpX"	"41N_term_C7"	0	500	946	817
7	6	8	"pbpA"	"9N_term_G7"	0	501	603	480
7	7	8	"spr0334"	"42Cyt_TMH_K7"	0	502	1529	1360
7	8	8	"cbpF"	"74N_term_wCS_O7"	0	503	1430	1264
7	9	8	"spr0693"	"34N_term_C11"	0	504	3420	3262
8	1	1	"pbp1b"	"47Cyt_TMH_P7"	0	505	2047	1924
8	2	1	"pcpA"	"62N_term_wCS_D11"	-50	506	2452	2284
8	3	1	"sphtra"	"8N_term_H11"	-50	507	4095	2568
8	4	1	"cps4C"	"97Mult_L11"	0	508	2076	-1530
8	5	1	"rrgB"	"95Mult_P11"	0	509	1423	-327
8	6	1	"TMP"	"96Mult_D15"	0	510	1346	758
8	7	1	"LambdaSa04"	"94Mult_H15"	0	511	1121	12
8	8	1	"Buffer"	"Normaliz_L15"	-50	512	1181	877
8	9	1	"Buffer"	"Normaliz_P15"	-50	513	609	483
8	1	2	"TMP"	"96Mult_D15"	0	514	1444	1285
8	2	2	"LambdaSa04"	"94Mult_H15"	-50	515	2762	479
8	3	2	"potD"	"65N_term_D3"	-50	516	3668	1120
8	4	2	"pgdA"	"40N_term_H3"	-50	517	3261	109
8	5	2	"spr1370"	"38Cyt_TMH_L3"	-50	518	3060	76
8	6	2	"spr1418"	"82N_term_P3"	-50	519	2929	1459
8	7	2	"stkP"	"67Cyt_TMH_D7"	-50	520	1978	37
8	8	2	"spr1584"	"83N_term_H7"	-50	521	1720	453
8	9	2	"pbp2A"	"53N_term_L7"	-50	522	1265	881
8	1	3	"spr1418"	"82N_term_P3"	0	523	4050	3878
8	2	3	"stkP"	"67Cyt_TMH_D7"	-50	524	2621	433
8	3	3	"spr1584"	"83N_term_H7"	-50	525	2181	1450
8	4	3	"pbp2A"	"53N_term_L7"	-50	526	1593	1266
8	5	3	"pbp1b"	"47Cyt_TMH_P7"	-50	527	1654	1019
8	6	3	"pcpA"	"62N_term_wCS_D11"	-50	528	1532	530
8	7	3	"sphtra"	"8N_term_H11"	-50	529	1977	304
8	8	3	"cps4C"	"97Mult_L11"	-50	530	1673	508
8	9	3	"rrgB"	"95Mult_P11"	-50	531	599	278
8	1	4	"pcpA"	"62N_term_wCS_D11"	-50	532	1708	1505
8	2	4	"sphtra"	"8N_term_H11"	-50	533	3613	491
8	3	4	"cps4C"	"97Mult_L11"	-50	534	3485	708
8	4	4	"rrgB"	"95Mult_P11"	-50	535	1087	168
8	5	4	"TMP"	"96Mult_D15"	-50	536	677	-117
8	6	4	"LambdaSa04"	"94Mult_H15"	-50	537	1473	75
8	7	4	"potD"	"65N_term_D3"	-50	538	1676	201
8	8	4	"pgdA"	"40N_term_H3"	-50	539	1138	142
8	9	4	"spr1370"	"38Cyt_TMH_L3"	-50	540	743	419
8	1	5	"LambdaSa04"	"94Mult_H15"	-50	541	2110	1845
8	2	5	"potD"	"65N_term_D3"	-50	542	3950	614
8	3	5	"pgdA"	"40N_term_H3"	-50	543	3313	321
8	4	5	"spr1370"	"38Cyt_TMH_L3"	-50	544	2848	919
8	5	5	"spr1418"	"82N_term_P3"	-50	545	2391	1029
8	6	5	"stkP"	"67Cyt_TMH_D7"	-50	546	1796	398
8	7	5	"spr1584"	"83N_term_H7"	-50	547	324	-401
8	8	5	"pbp2A"	"53N_term_L7"	-50	548	421	93
8	9	5	"pbp1b"	"47Cyt_TMH_P7"	-50	549	301	110
8	1	6	"stkP"	"67Cyt_TMH_D7"	0	550	3532	3186
8	2	6	"spr1584"	"83N_term_H7"	-50	551	3052	766
8	3	6	"pbp2A"	"53N_term_L7"	-50	552	1543	444
8	4	6	"pbp1b"	"47Cyt_TMH_P7"	-50	553	1357	396
8	5	6	"pcpA"	"62N_term_wCS_D11"	-50	554	1467	356
8	6	6	"sphtra"	"8N_term_H11"	-50	555	1262	183
8	7	6	"cps4C"	"97Mult_L11"	-50	556	549	13
8	8	6	"rrgB"	"95Mult_P11"	-50	557	384	108
8	9	6	"TMP"	"96Mult_D15"	-50	558	149	6
8	1	7	"sphtra"	"8N_term_H11"	0	559	5328	3065
8	2	7	"cps4C"	"97Mult_L11"	-50	560	3185	20
8	3	7	"rrgB"	"95Mult_P11"	-50	561	2901	982
8	4	7	"TMP"	"96Mult_D15"	-50	562	1777	606
8	5	7	"LambdaSa04"	"94Mult_H15"	-50	563	1137	153
8	6	7	"potD"	"65N_term_D3"	-50	564	1147	378
8	7	7	"pgdA"	"40N_term_H3"	-50	565	651	202
8	8	7	"spr1370"	"38Cyt_TMH_L3"	-50	566	315	87
8	9	7	"spr1418"	"82N_term_P3"	0	567	216	31
8	1	8	"potD"	"65N_term_D3"	-50	568	3970	3810
8	2	8	"pgdA"	"40N_term_H3"	-50	569	3191	1386
8	3	8	"spr1370"	"38Cyt_TMH_L3"	-50	570	2675	1470
8	4	8	"spr1418"	"82N_term_P3"	-50	571	1906	1659
8	5	8	"stkP"	"67Cyt_TMH_D7"	-50	572	931	586
8	6	8	"spr1584"	"83N_term_H7"	-50	573	642	446
8	7	8	"pbp2A"	"53N_term_L7"	-50	574	307	219
8	8	8	"pbp1b"	"47Cyt_TMH_P7"	-50	575	141	70
8	9	8	"pcpA"	"62N_term_wCS_D11"	0	576	88	11
