# Supplementary material for: Data in support of proteomic analysis of pneumococcal pediatric clinical isolates to construct a protein array
Source: Data Brief. 2016 Feb 5;6:917–22. doi: 10.1016/j.dib.2016.01.057 (PMC4758182; doi:10.1016/j.dib.2016.01.057)
Supplement: Supplementary file 4 — Supplementary material [file mmc4.zip › Protein array raw data/IgG/P2_S24_IgG-Cy3.txt]

ATF	1.0
31	9    
"Type=GenePix Export 3"
"DateTime=2014/01/17 11:11:59"
"Settings=C:\Documents and Settings\Usuario\Escritorio\Datos Usuarios\Alfonso\Escaneado_17-1-14\Suero 24\S24_IgG-Cy3.gps"
"GalFile=C:\Documents and Settings\Usuario\Escritorio\Datos Usuarios\Alfonso\Gals\Gal_Alfonso.2.gal"
"PixelSize=5"
"Wavelengths=n/a	532"
"ImageFiles=n/a	C:\Documents and Settings\Usuario\Escritorio\Datos Usuarios\Alfonso\Escaneado_17-1-14\Suero 24\S24_IgG-Cy3.tif 1"
"NormalizationMethod=None"
"NormalizationFactors=n/a	1"
"JpegImage="
"StdDev=Type 1"
"RatioFormulations=W1/W2 (/532)"
"Barcode="
"BackgroundSubtraction=LocalFeature"
"ImageOrigin=0, 0"
"JpegOrigin=3355, 11115"
"Creator=GenePix Pro 4.1.1.4"
"Scanner=GenePix 4000B [92870]"
"FocusPosition=0"
"Temperature=28.59"
"LinesAveraged=1"
"Comment="
"PMTGain=n/a	400"
"ScanPower=n/a	100"
"LaserPower=n/a	3.37"
"LaserOnTime=n/a	42093"
"Filters=n/a	"
"ScanRegion=584,2125,3896,3532"
"Supplier=BioRobotics"
"ArrayerSoftwareName=TAS Application Suite (MicroGrid II)"
"ArrayerSoftwareVersion=2.2.2.5"
"Block"	"Column"	"Row"	"Name"	"ID"	"Flags"	"Index"	"F532 Median"	"F532 Median - B532"
1	1	1	"ABC_N/P"	"90Mult_M6"	0	1	261	172
1	2	1	"spr1221"	"99Mult_A10"	0	2	433	344
1	3	1	"spr1403"	"91Mult_E10"	0	3	453	360
1	4	1	"spr1496"	"92Mult_I10"	0	4	255	168
1	5	1	"ABC_NP"	"100Mult_M10"	0	5	1093	1012
1	6	1	"SP_0462"	"77CellW_A14"	0	6	627	544
1	7	1	"SP_0464"	"81CellW_E14"	0	7	336	251
1	8	1	"Buffer"	"Normaliz_I14"	0	8	81	-4
1	9	1	"Buffer"	"Normaliz_M14"	0	9	94	-1
1	1	2	"SP_0462"	"77CellW_A14"	0	10	661	562
1	2	2	"SP_0464"	"81CellW_E14"	0	11	224	129
1	3	2	"fstH"	"84Mult_A2"	0	12	1119	970
1	4	2	"comA"	"85Mult_E2"	0	13	349	235
1	5	2	"zmpB"	"86Mult_I2"	0	14	177	94
1	6	2	"spr0601"	"98Mult_M2"	0	15	298	218
1	7	2	"celB"	"87Mult_A6"	0	16	163	81
1	8	2	"iga"	"88Mult_E6"	0	17	1005	923
1	9	2	"glnP"	"89Mult_I6"	0	18	183	93
1	1	3	"spr0601"	"98Mult_M2"	0	19	342	239
1	2	3	"celB"	"87Mult_A6"	0	20	145	61
1	3	3	"iga"	"88Mult_E6"	0	21	774	691
1	4	3	"glnP"	"89Mult_I6"	0	22	206	121
1	5	3	"ABC_N/P"	"90Mult_M6"	0	23	163	88
1	6	3	"spr1221"	"99Mult_A10"	0	24	425	350
1	7	3	"spr1403"	"91Mult_E10"	0	25	415	325
1	8	3	"spr1496"	"92Mult_I10"	0	26	197	112
1	9	3	"ABC_NP"	"100Mult_M10"	0	27	1171	1090
1	1	4	"spr1221"	"99Mult_A10"	0	28	366	273
1	2	4	"spr1403"	"91Mult_E10"	0	29	345	255
1	3	4	"spr1496"	"92Mult_I10"	0	30	183	100
1	4	4	"ABC_NP"	"100Mult_M10"	0	31	734	647
1	5	4	"SP_0462"	"77CellW_A14"	0	32	390	308
1	6	4	"SP_0464"	"81CellW_E14"	0	33	127	32
1	7	4	"fstH"	"84Mult_A2"	0	34	1127	968
1	8	4	"comA"	"85Mult_E2"	0	35	330	240
1	9	4	"zmpB"	"86Mult_I2"	0	36	183	106
1	1	5	"SP_0464"	"81CellW_E14"	0	37	263	163
1	2	5	"fstH"	"84Mult_A2"	0	38	1219	1108
1	3	5	"comA"	"85Mult_E2"	0	39	243	158
1	4	5	"zmpB"	"86Mult_I2"	0	40	146	49
1	5	5	"spr0601"	"98Mult_M2"	0	41	398	288
1	6	5	"celB"	"87Mult_A6"	0	42	195	33
1	7	5	"iga"	"88Mult_E6"	0	43	556	394
1	8	5	"glnP"	"89Mult_I6"	0	44	224	120
1	9	5	"ABC_N/P"	"90Mult_M6"	0	45	254	165
1	1	6	"celB"	"87Mult_A6"	0	46	275	168
1	2	6	"iga"	"88Mult_E6"	0	47	669	512
1	3	6	"glnP"	"89Mult_I6"	0	48	244	151
1	4	6	"ABC_N/P"	"90Mult_M6"	0	49	178	87
1	5	6	"spr1221"	"99Mult_A10"	0	50	350	262
1	6	6	"spr1403"	"91Mult_E10"	0	51	302	196
1	7	6	"spr1496"	"92Mult_I10"	0	52	192	91
1	8	6	"ABC_NP"	"100Mult_M10"	0	53	717	627
1	9	6	"SP_0462"	"77CellW_A14"	0	54	477	390
1	1	7	"spr1403"	"91Mult_E10"	0	55	457	345
1	2	7	"spr1496"	"92Mult_I10"	0	56	201	102
1	3	7	"ABC_NP"	"100Mult_M10"	0	57	778	694
1	4	7	"SP_0462"	"77CellW_A14"	0	58	385	297
1	5	7	"SP_0464"	"81CellW_E14"	0	59	153	58
1	6	7	"fstH"	"84Mult_A2"	0	60	1111	1005
1	7	7	"comA"	"85Mult_E2"	0	61	337	247
1	8	7	"zmpB"	"86Mult_I2"	0	62	154	74
1	9	7	"spr0601"	"98Mult_M2"	0	63	360	281
1	1	8	"fstH"	"84Mult_A2"	0	64	1369	1271
1	2	8	"comA"	"85Mult_E2"	0	65	449	359
1	3	8	"zmpB"	"86Mult_I2"	0	66	182	103
1	4	8	"spr0601"	"98Mult_M2"	0	67	320	232
1	5	8	"celB"	"87Mult_A6"	0	68	177	83
1	6	8	"iga"	"88Mult_E6"	0	69	601	518
1	7	8	"glnP"	"89Mult_I6"	0	70	131	52
1	8	8	"ABC_N/P"	"90Mult_M6"	0	71	199	121
1	9	8	"spr1221"	"99Mult_A10"	0	72	588	509
2	1	1	"lytB"	"31CellW_N6"	0	73	1448	1353
2	2	1	"prtA"	"20CellW_B10"	0	74	2232	2137
2	3	1	"bgaA"	"43CellW_F10"	0	75	1506	1409
2	4	1	"nanA"	"46CellW_J10"	0	76	1709	1603
2	5	1	"spr1652/pfbA"	"25CellW_N10"	0	77	1840	1739
2	6	1	"nisP"	"39CellW_B14"	0	78	1490	1397
2	7	1	"spr1906"	"73CellW_F14"	0	79	1017	922
2	8	1	"Buffer"	"Normaliz_J14"	0	80	97	-2
2	9	1	"Buffer"	"Normaliz_N14"	0	81	106	0
2	1	2	"nisP"	"39CellW_B14"	0	82	1369	1272
2	2	2	"spr1906"	"73CellW_F14"	0	83	900	796
2	3	2	"psrP"	"71CellW_B2"	0	84	3623	3488
2	4	2	"pblB_nt"	"48CellW_F2"	0	85	2143	2015
2	5	2	"pblB_ct"	"49CellW_J2"	0	86	883	789
2	6	2	"spr0075/pfbB"	"24CellW_N2"	0	87	2924	2824
2	7	2	"pulA"	"19CellW_B6"	0	88	3883	3753
2	8	2	"hysA"	"51CellW_F6"	0	89	4170	4051
2	9	2	"spr0328"	"26CellW_J6"	0	90	1966	1866
2	1	3	"spr0075/pfbB"	"24CellW_N2"	0	91	3822	3728
2	2	3	"pulA"	"19CellW_B6"	0	92	1941	1840
2	3	3	"hysA"	"51CellW_F6"	0	93	4039	3931
2	4	3	"spr0328"	"26CellW_J6"	0	94	1499	1389
2	5	3	"lytB"	"31CellW_N6"	0	95	1094	997
2	6	3	"prtA"	"20CellW_B10"	0	96	1681	1572
2	7	3	"bgaA"	"43CellW_F10"	0	97	1439	1304
2	8	3	"nanA"	"46CellW_J10"	0	98	1435	1316
2	9	3	"spr1652/pfbA"	"25CellW_N10"	0	99	1643	1544
2	1	4	"prtA"	"20CellW_B10"	0	100	2005	1912
2	2	4	"bgaA"	"43CellW_F10"	0	101	1327	1227
2	3	4	"nanA"	"46CellW_J10"	0	102	1681	1587
2	4	4	"spr1652/pfbA"	"25CellW_N10"	0	103	1480	1389
2	5	4	"nisP"	"39CellW_B14"	0	104	1075	984
2	6	4	"spr1906"	"73CellW_F14"	0	105	716	623
2	7	4	"psrP"	"71CellW_B2"	0	106	2983	2861
2	8	4	"pblB_nt"	"48CellW_F2"	0	107	1283	1180
2	9	4	"pblB_ct"	"49CellW_J2"	0	108	1130	1039
2	1	5	"spr1906"	"73CellW_F14"	0	109	868	769
2	2	5	"psrP"	"71CellW_B2"	0	110	3490	3370
2	3	5	"pblB_nt"	"48CellW_F2"	0	111	2125	2017
2	4	5	"pblB_ct"	"49CellW_J2"	0	112	1057	966
2	5	5	"spr0075/pfbB"	"24CellW_N2"	0	113	2820	2731
2	6	5	"pulA"	"19CellW_B6"	0	114	1562	1470
2	7	5	"hysA"	"51CellW_F6"	0	115	3457	3306
2	8	5	"spr0328"	"26CellW_J6"	0	116	1372	1262
2	9	5	"lytB"	"31CellW_N6"	0	117	1018	932
2	1	6	"pulA"	"19CellW_B6"	0	118	1851	1763
2	2	6	"hysA"	"51CellW_F6"	0	119	4186	4083
2	3	6	"spr0328"	"26CellW_J6"	0	120	1587	1484
2	4	6	"lytB"	"31CellW_N6"	0	121	991	900
2	5	6	"prtA"	"20CellW_B10"	0	122	1666	1575
2	6	6	"bgaA"	"43CellW_F10"	0	123	1215	1125
2	7	6	"nanA"	"46CellW_J10"	0	124	1394	1298
2	8	6	"spr1652/pfbA"	"25CellW_N10"	0	125	1508	1413
2	9	6	"nisP"	"39CellW_B14"	0	126	1059	972
2	1	7	"bgaA"	"43CellW_F10"	0	127	1109	1019
2	2	7	"nanA"	"46CellW_J10"	0	128	1576	1478
2	3	7	"spr1652/pfbA"	"25CellW_N10"	0	129	1418	1325
2	4	7	"nisP"	"39CellW_B14"	0	130	1105	1017
2	5	7	"spr1906"	"73CellW_F14"	0	131	782	689
2	6	7	"psrP"	"71CellW_B2"	0	132	2959	2862
2	7	7	"pblB_nt"	"48CellW_F2"	0	133	877	776
2	8	7	"pblB_ct"	"49CellW_J2"	0	134	835	739
2	9	7	"spr0075/pfbB"	"24CellW_N2"	0	135	3600	3508
2	1	8	"psrP"	"71CellW_B2"	0	136	1136	1048
2	2	8	"pblB_nt"	"48CellW_F2"	0	137	767	676
2	3	8	"pblB_ct"	"49CellW_J2"	0	138	1108	1022
2	4	8	"spr0075/pfbB"	"24CellW_N2"	0	139	3336	3250
2	5	8	"pulA"	"19CellW_B6"	0	140	1757	1669
2	6	8	"hysA"	"51CellW_F6"	0	141	4043	3956
2	7	8	"spr0328"	"26CellW_J6"	0	142	1468	1384
2	8	8	"lytB"	"31CellW_N6"	0	143	1032	949
2	9	8	"prtA"	"20CellW_B10"	0	144	1926	1839
3	1	1	"nanB"	"58Secret_O6"	0	145	4936	4827
3	2	1	"spr1875"	"7Secret_C10"	0	146	2834	2713
3	3	1	"galU"	"21Secret_G10"	0	147	2830	2716
3	4	1	"cbpA"	"5Secret_K10"	0	148	11814	11713
3	5	1	"gsp_781"	"2Secret_O10"	0	149	3996	3906
3	6	1	"Control_1"	"C14"	0	150	33196	33106
3	7	1	"Control_2"	"G14"	-50	151	78	-8
3	8	1	"Buffer"	"Normaliz_K14"	-50	152	81	-6
3	9	1	"Buffer"	"Normaliz_O14"	-50	153	85	-4
3	1	2	"Control_1"	"C14"	0	154	12743	12621
3	2	2	"Control_2"	"G14"	-50	155	102	-55
3	3	2	"bloodAB"	"59Secret_C2"	0	156	2057	1955
3	4	2	"strH"	"32Secret_G2"	0	157	1387	1294
3	5	2	"lysM"	"50Secret_K2"	0	158	2265	2174
3	6	2	"lytB"	"63Secret_O2"	0	159	2065	1952
3	7	2	"phtE"	"45Secret_C6"	0	160	4635	4380
3	8	2	"spr0931"	"36Secret_G6"	0	161	1697	1588
3	9	2	"lytC"	"56Secret_K6"	0	162	5565	5458
3	1	3	"lytB"	"63Secret_O2"	0	163	1958	1825
3	2	3	"phtE"	"45Secret_C6"	0	164	4272	4149
3	3	3	"spr0931"	"36Secret_G6"	0	165	1689	1587
3	4	3	"lytC"	"56Secret_K6"	0	166	6001	5902
3	5	3	"nanB"	"58Secret_O6"	0	167	5169	5073
3	6	3	"spr1875"	"7Secret_C10"	0	168	3356	3239
3	7	3	"galU"	"21Secret_G10"	0	169	3437	2977
3	8	3	"cbpA"	"5Secret_K10"	0	170	12708	12587
3	9	3	"gsp_781"	"2Secret_O10"	0	171	4054	3963
3	1	4	"spr1875"	"7Secret_C10"	0	172	2924	2801
3	2	4	"galU"	"21Secret_G10"	0	173	3007	2896
3	3	4	"cbpA"	"5Secret_K10"	0	174	12596	12486
3	4	4	"gsp_781"	"2Secret_O10"	0	175	4134	4017
3	5	4	"Control_1"	"C14"	0	176	29064	28958
3	6	4	"Control_2"	"G14"	-50	177	97	-3
3	7	4	"bloodAB"	"59Secret_C2"	0	178	2067	1950
3	8	4	"strH"	"32Secret_G2"	0	179	1438	1341
3	9	4	"lysM"	"50Secret_K2"	0	180	2144	2060
3	1	5	"Control_2"	"G14"	-50	181	131	11
3	2	5	"bloodAB"	"59Secret_C2"	0	182	2593	2482
3	3	5	"strH"	"32Secret_G2"	0	183	1368	1263
3	4	5	"lysM"	"50Secret_K2"	0	184	2254	2133
3	5	5	"lytB"	"63Secret_O2"	0	185	2012	1895
3	6	5	"phtE"	"45Secret_C6"	0	186	4452	4351
3	7	5	"spr0931"	"36Secret_G6"	0	187	1585	1484
3	8	5	"lytC"	"56Secret_K6"	0	188	5771	5674
3	9	5	"nanB"	"58Secret_O6"	0	189	5171	5083
3	1	6	"phtE"	"45Secret_C6"	0	190	4267	4143
3	2	6	"spr0931"	"36Secret_G6"	0	191	1711	1599
3	3	6	"lytC"	"56Secret_K6"	0	192	5741	5635
3	4	6	"nanB"	"58Secret_O6"	0	193	5227	5116
3	5	6	"spr1875"	"7Secret_C10"	0	194	3389	3291
3	6	6	"galU"	"21Secret_G10"	0	195	3023	2930
3	7	6	"cbpA"	"5Secret_K10"	0	196	13293	13200
3	8	6	"gsp_781"	"2Secret_O10"	0	197	4178	4084
3	9	6	"Control_1"	"C14"	0	198	21875	21783
3	1	7	"galU"	"21Secret_G10"	0	199	3058	2940
3	2	7	"cbpA"	"5Secret_K10"	0	200	12701	12580
3	3	7	"gsp_781"	"2Secret_O10"	0	201	4239	4135
3	4	7	"Control_1"	"C14"	0	202	33112	33012
3	5	7	"Control_2"	"G14"	-50	203	83	-4
3	6	7	"bloodAB"	"59Secret_C2"	0	204	2014	1929
3	7	7	"strH"	"32Secret_G2"	0	205	1467	1380
3	8	7	"lysM"	"50Secret_K2"	0	206	2181	2094
3	9	7	"lytB"	"63Secret_O2"	0	207	2068	1984
3	1	8	"bloodAB"	"59Secret_C2"	0	208	2267	2150
3	2	8	"strH"	"32Secret_G2"	0	209	1588	1485
3	3	8	"lysM"	"50Secret_K2"	0	210	2349	2258
3	4	8	"lytB"	"63Secret_O2"	0	211	2087	2000
3	5	8	"phtE"	"45Secret_C6"	0	212	4660	4575
3	6	8	"spr0931"	"36Secret_G6"	0	213	1690	1605
3	7	8	"lytC"	"56Secret_K6"	0	214	5822	5732
3	8	8	"nanB"	"58Secret_O6"	0	215	5117	5018
3	9	8	"spr1875"	"7Secret_C10"	0	216	3084	2995
4	1	1	"Control_10"	"P6"	-50	217	152	5
4	2	1	"Control_11"	"D10"	-50	218	201	-38
4	3	1	"Control_12"	"H10"	0	219	1805	1487
4	4	1	"Buffer"	"Normaliz_L10"	-50	220	292	-47
4	5	1	"Buffer"	"Normaliz_P10"	-50	221	340	97
4	6	1	"Control+"	"Rango0.2_D14"	0	222	3352	3125
4	7	1	"Control+"	"Rango0.1_H14"	-50	223	491	306
4	8	1	"Buffer"	"Normaliz_L14"	-50	224	110	-10
4	9	1	"Buffer"	"Normaliz_P14"	-50	225	97	11
4	1	2	"Control+"	"Rango0.2_D14"	0	226	3722	3452
4	2	2	"Control+"	"Rango0.1_H14"	0	227	633	421
4	3	2	"Control_3"	"D2"	0	228	386	162
4	4	2	"Control_4"	"H2"	0	229	318	72
4	5	2	"Control_5"	"L2"	-50	230	275	27
4	6	2	"Control_6"	"P2"	-50	231	261	1
4	7	2	"Control_7"	"D6"	0	232	276	39
4	8	2	"Control_8"	"H6"	0	233	233	70
4	9	2	"Control_9"	"L6"	-50	234	82	4
4	1	3	"Control_6"	"P2"	-50	235	193	55
4	2	3	"Control_7"	"D6"	-50	236	140	-9
4	3	3	"Control_8"	"H6"	-50	237	178	26
4	4	3	"Control_9"	"L6"	0	238	217	35
4	5	3	"Control_10"	"P6"	-50	239	149	-58
4	6	3	"Control_11"	"D10"	-50	240	248	-9
4	7	3	"Control_12"	"H10"	0	241	2824	2620
4	8	3	"Buffer"	"Normaliz_L10"	-50	242	157	0
4	9	3	"Buffer"	"Normaliz_P10"	-50	243	75	2
4	1	4	"Control_11"	"D10"	-50	244	127	5
4	2	4	"Control_12"	"H10"	0	245	1283	1173
4	3	4	"Buffer"	"Normaliz_L10"	0	246	117	12
4	4	4	"Buffer"	"Normaliz_P10"	-50	247	137	-19
4	5	4	"Control+"	"Rango0.2_D14"	0	248	3008	2800
4	6	4	"Control+"	"Rango0.1_H14"	0	249	3891	3588
4	7	4	"Control_3"	"D2"	-50	250	143	-32
4	8	4	"Control_4"	"H2"	-50	251	86	-5
4	9	4	"Control_5"	"L2"	-50	252	73	7
4	1	5	"Control+"	"Rango0.1_H14"	0	253	4945	4825
4	2	5	"Control_3"	"D2"	-50	254	86	-20
4	3	5	"Control_4"	"H2"	-50	255	135	32
4	4	5	"Control_5"	"L2"	0	256	130	-8
4	5	5	"Control_6"	"P2"	-50	257	149	-33
4	6	5	"Control_7"	"D6"	-50	258	214	-25
4	7	5	"Control_8"	"H6"	-50	259	109	-28
4	8	5	"Control_9"	"L6"	-50	260	85	-1
4	9	5	"Control_10"	"P6"	0	261	81	12
4	1	6	"Control_7"	"D6"	-50	262	85	-1
4	2	6	"Control_8"	"H6"	-50	263	88	-2
4	3	6	"Control_9"	"L6"	-50	264	108	5
4	4	6	"Control_10"	"P6"	-50	265	120	-19
4	5	6	"Control_11"	"D10"	-50	266	148	-12
4	6	6	"Control_12"	"H10"	0	267	1009	811
4	7	6	"Buffer"	"Normaliz_L10"	-50	268	127	-18
4	8	6	"Buffer"	"Normaliz_P10"	-50	269	86	-2
4	9	6	"Control+"	"Rango0.2_D14"	0	270	950	886
4	1	7	"Control_12"	"H10"	0	271	2922	2838
4	2	7	"Buffer"	"Normaliz_L10"	0	272	93	5
4	3	7	"Buffer"	"Normaliz_P10"	-50	273	95	1
4	4	7	"Control+"	"Rango0.2_D14"	0	274	3931	3796
4	5	7	"Control+"	"Rango0.1_H14"	0	275	425	287
4	6	7	"Control_3"	"D2"	-50	276	199	4
4	7	7	"Control_4"	"H2"	-50	277	118	-29
4	8	7	"Control_5"	"L2"	-50	278	76	-5
4	9	7	"Control_6"	"P2"	-50	279	64	6
4	1	8	"Control_3"	"D2"	0	280	80	2
4	2	8	"Control_4"	"H2"	-50	281	86	1
4	3	8	"Control_5"	"L2"	0	282	90	4
4	4	8	"Control_6"	"P2"	-50	283	121	18
4	5	8	"Control_7"	"D6"	0	284	188	37
4	6	8	"Control_8"	"H6"	0	285	300	94
4	7	8	"Control_9"	"L6"	-50	286	127	-29
4	8	8	"Control_10"	"P6"	-50	287	78	-9
4	9	8	"Control_11"	"D10"	-50	288	57	-1
5	1	1	"GADPH"	"68Cyt_M5"	0	289	3347	3270
5	2	1	"abc_sbp_2"	"30Lip_A9"	0	290	2465	2391
5	3	1	"abc_sbp"	"29Lip_E9"	0	291	1121	1048
5	4	1	"spr0174"	"79Lip_I9"	0	292	1054	980
5	5	1	"aliA"	"10Lip_M9"	0	293	1362	1289
5	6	1	"slrA"	"17Lip_A13"	0	294	1801	1729
5	7	1	"spr0747"	"37Lip_E13"	0	295	2239	2165
5	8	1	"Buffer"	"Normaliz_I13"	-50	296	70	-3
5	9	1	"Buffer"	"Normaliz_M13"	-50	297	72	0
5	1	2	"slrA"	"17Lip_A13"	0	298	1900	1823
5	2	2	"spr0747"	"37Lip_E13"	0	299	2068	1991
5	3	2	"spxB"	"13Cyt_A1"	0	300	2635	2561
5	4	2	"clpP"	"66Cyt_E1"	0	301	2609	2530
5	5	2	"pavA"	"69Cyt_I1"	0	302	2526	2451
5	6	2	"eno"	"14Cyt_M1"	0	303	5368	5296
5	7	2	"PppA"	"70Cyt_A5"	0	304	1721	1640
5	8	2	"ply"	"11Cyt_E5"	0	305	9306	9228
5	9	2	"lytA"	"12Cyt_I5"	0	306	7865	7795
5	1	3	"eno"	"14Cyt_M1"	0	307	5555	5480
5	2	3	"PppA"	"70Cyt_A5"	0	308	1853	1776
5	3	3	"ply"	"11Cyt_E5"	0	309	9289	9214
5	4	3	"lytA"	"12Cyt_I5"	0	310	8475	8396
5	5	3	"GADPH"	"68Cyt_M5"	0	311	2787	2710
5	6	3	"abc_sbp_2"	"30Lip_A9"	0	312	2041	1969
5	7	3	"abc_sbp"	"29Lip_E9"	0	313	977	902
5	8	3	"spr0174"	"79Lip_I9"	0	314	878	804
5	9	3	"aliA"	"10Lip_M9"	0	315	1196	1128
5	1	4	"abc_sbp_2"	"30Lip_A9"	0	316	2606	2531
5	2	4	"abc_sbp"	"29Lip_E9"	0	317	999	924
5	3	4	"spr0174"	"79Lip_I9"	0	318	1016	940
5	4	4	"aliA"	"10Lip_M9"	0	319	1372	1296
5	5	4	"slrA"	"17Lip_A13"	0	320	1504	1428
5	6	4	"spr0747"	"37Lip_E13"	0	321	2129	2056
5	7	4	"spxB"	"13Cyt_A1"	0	322	2449	2374
5	8	4	"clpP"	"66Cyt_E1"	0	323	2733	2654
5	9	4	"pavA"	"69Cyt_I1"	0	324	2374	2298
5	1	5	"spr0747"	"37Lip_E13"	0	325	2569	2492
5	2	5	"spxB"	"13Cyt_A1"	0	326	2818	2744
5	3	5	"clpP"	"66Cyt_E1"	0	327	2614	2537
5	4	5	"pavA"	"69Cyt_I1"	0	328	2705	2630
5	5	5	"eno"	"14Cyt_M1"	0	329	5728	5653
5	6	5	"PppA"	"70Cyt_A5"	0	330	1825	1747
5	7	5	"ply"	"11Cyt_E5"	0	331	9207	9131
5	8	5	"lytA"	"12Cyt_I5"	0	332	8871	8788
5	9	5	"GADPH"	"68Cyt_M5"	0	333	2998	2910
5	1	6	"PppA"	"70Cyt_A5"	0	334	2005	1928
5	2	6	"ply"	"11Cyt_E5"	0	335	9575	9500
5	3	6	"lytA"	"12Cyt_I5"	0	336	8446	8369
5	4	6	"GADPH"	"68Cyt_M5"	0	337	2762	2686
5	5	6	"abc_sbp_2"	"30Lip_A9"	0	338	2154	2080
5	6	6	"abc_sbp"	"29Lip_E9"	0	339	926	850
5	7	6	"spr0174"	"79Lip_I9"	0	340	941	865
5	8	6	"aliA"	"10Lip_M9"	0	341	1369	1290
5	9	6	"slrA"	"17Lip_A13"	0	342	1744	1668
5	1	7	"abc_sbp"	"29Lip_E9"	0	343	1256	1177
5	2	7	"spr0174"	"79Lip_I9"	0	344	1223	1147
5	3	7	"aliA"	"10Lip_M9"	0	345	1644	1568
5	4	7	"slrA"	"17Lip_A13"	0	346	1747	1671
5	5	7	"spr0747"	"37Lip_E13"	0	347	2315	2240
5	6	7	"spxB"	"13Cyt_A1"	0	348	2614	2538
5	7	7	"clpP"	"66Cyt_E1"	0	349	2863	2780
5	8	7	"pavA"	"69Cyt_I1"	0	350	2624	2536
5	9	7	"eno"	"14Cyt_M1"	0	351	5285	5209
5	1	8	"spxB"	"13Cyt_A1"	0	352	4128	4047
5	2	8	"clpP"	"66Cyt_E1"	0	353	3597	3520
5	3	8	"pavA"	"69Cyt_I1"	0	354	3260	3183
5	4	8	"eno"	"14Cyt_M1"	0	355	7018	6941
5	5	8	"PppA"	"70Cyt_A5"	0	356	2228	2150
5	6	8	"ply"	"11Cyt_E5"	0	357	9727	9647
5	7	8	"lytA"	"12Cyt_I5"	0	358	9401	9314
5	8	8	"GADPH"	"68Cyt_M5"	0	359	3487	3402
5	9	8	"abc_sbp_2"	"30Lip_A9"	0	360	2844	2767
6	1	1	"psaA"	"6Lip_N5"	0	361	8392	8306
6	2	1	"ABC_SBP"	"57Lip_B9"	0	362	6098	6014
6	3	1	"ABC_SBP"	"52Lip_F9"	0	363	1999	1909
6	4	1	"piuA"	"18Lip_J9"	0	364	5915	5824
6	5	1	"amiA"	"3Lip_N9"	0	365	1374	1283
6	6	1	"msmE"	"78Lip_B13"	0	366	1195	1109
6	7	1	"MalX"	"22Lip_F13"	0	367	3554	3472
6	8	1	"Buffer"	"Normaliz_J13"	-50	368	83	0
6	9	1	"Buffer"	"Normaliz_N13"	-50	369	96	6
6	1	2	"msmE"	"78Lip_B13"	0	370	1349	1261
6	2	2	"MalX"	"22Lip_F13"	0	371	3425	3306
6	3	2	"prsA_ppmA"	"16Lip_B1"	0	372	1325	1204
6	4	2	"lmb"	"33Lip_F1"	0	373	1805	1586
6	5	2	"piaA"	"15Lip_J1"	0	374	11102	10978
6	6	2	"phtA"	"55Lip_N1"	0	375	12789	12688
6	7	2	"glnH"	"28Lip_B5"	0	376	2218	2125
6	8	2	"pstS"	"80Lip_F5"	0	377	2049	1961
6	9	2	"aliB"	"1Lip_J5"	0	378	1881	1797
6	1	3	"phtA"	"55Lip_N1"	0	379	13025	12937
6	2	3	"glnH"	"28Lip_B5"	0	380	2260	2167
6	3	3	"pstS"	"80Lip_F5"	0	381	1807	1694
6	4	3	"aliB"	"1Lip_J5"	0	382	2773	2188
6	5	3	"psaA"	"6Lip_N5"	0	383	8417	8281
6	6	3	"ABC_SBP"	"57Lip_B9"	0	384	4543	4437
6	7	3	"ABC_SBP"	"52Lip_F9"	0	385	1969	1870
6	8	3	"piuA"	"18Lip_J9"	0	386	5745	5646
6	9	3	"amiA"	"3Lip_N9"	0	387	1663	1561
6	1	4	"ABC_SBP"	"57Lip_B9"	0	388	5834	5742
6	2	4	"ABC_SBP"	"52Lip_F9"	0	389	1811	1716
6	3	4	"piuA"	"18Lip_J9"	0	390	5746	5633
6	4	4	"amiA"	"3Lip_N9"	0	391	1361	1120
6	5	4	"msmE"	"78Lip_B13"	0	392	1121	1006
6	6	4	"MalX"	"22Lip_F13"	0	393	3714	3612
6	7	4	"prsA_ppmA"	"16Lip_B1"	0	394	1411	1311
6	8	4	"lmb"	"33Lip_F1"	0	395	1632	1492
6	9	4	"piaA"	"15Lip_J1"	0	396	7427	7300
6	1	5	"MalX"	"22Lip_F13"	0	397	3677	3577
6	2	5	"prsA_ppmA"	"16Lip_B1"	0	398	1410	1207
6	3	5	"lmb"	"33Lip_F1"	0	399	1798	1684
6	4	5	"piaA"	"15Lip_J1"	0	400	10932	10795
6	5	5	"phtA"	"55Lip_N1"	0	401	12284	12164
6	6	5	"glnH"	"28Lip_B5"	0	402	2064	1956
6	7	5	"pstS"	"80Lip_F5"	0	403	1662	1567
6	8	5	"aliB"	"1Lip_J5"	0	404	1685	1595
6	9	5	"psaA"	"6Lip_N5"	0	405	4914	4821
6	1	6	"glnH"	"28Lip_B5"	0	406	2622	2521
6	2	6	"pstS"	"80Lip_F5"	0	407	2361	2178
6	3	6	"aliB"	"1Lip_J5"	0	408	2549	2315
6	4	6	"psaA"	"6Lip_N5"	0	409	9067	8567
6	5	6	"ABC_SBP"	"57Lip_B9"	0	410	4391	4242
6	6	6	"ABC_SBP"	"52Lip_F9"	0	411	1698	1578
6	7	6	"piuA"	"18Lip_J9"	0	412	3880	3767
6	8	6	"amiA"	"3Lip_N9"	0	413	900	816
6	9	6	"msmE"	"78Lip_B13"	0	414	504	432
6	1	7	"ABC_SBP"	"52Lip_F9"	0	415	2233	2133
6	2	7	"piuA"	"18Lip_J9"	0	416	5974	5755
6	3	7	"amiA"	"3Lip_N9"	0	417	2147	1901
6	4	7	"msmE"	"78Lip_B13"	0	418	1141	905
6	5	7	"MalX"	"22Lip_F13"	0	419	3455	3336
6	6	7	"prsA_ppmA"	"16Lip_B1"	0	420	1186	1085
6	7	7	"lmb"	"33Lip_F1"	0	421	1250	1155
6	8	7	"piaA"	"15Lip_J1"	0	422	5193	5113
6	9	7	"phtA"	"55Lip_N1"	0	423	3406	3331
6	1	8	"prsA_ppmA"	"16Lip_B1"	0	424	2255	2162
6	2	8	"lmb"	"33Lip_F1"	0	425	2437	2333
6	3	8	"piaA"	"15Lip_J1"	0	426	11139	11031
6	4	8	"phtA"	"55Lip_N1"	0	427	11224	11125
6	5	8	"glnH"	"28Lip_B5"	0	428	2053	1959
6	6	8	"pstS"	"80Lip_F5"	0	429	1847	1767
6	7	8	"aliB"	"1Lip_J5"	0	430	1761	1680
6	8	8	"psaA"	"6Lip_N5"	0	431	3438	3366
6	9	8	"ABC_SBP"	"57Lip_B9"	0	432	1098	1034
7	1	1	"cbpF"	"74N_term_wCS_O5"	0	433	1257	1166
7	2	1	"spr0693"	"34N_term_C9"	0	434	5319	5223
7	3	1	"ezrA"	"75N_term_G9"	0	435	1434	1343
7	4	1	"pepXP"	"72N_term_K9"	0	436	1870	1779
7	5	1	"phtD"	"44N_term_O9"	0	437	1986	1889
7	6	1	"phpA"	"27N_term_C13"	0	438	14729	14630
7	7	1	"srtA"	"64N_term_wCS_G13"	0	439	2930	2836
7	8	1	"Buffer"	"Normaliz_K13"	-50	440	90	0
7	9	1	"Buffer"	"Normaliz_O13"	-50	441	85	1
7	1	2	"phpA"	"27N_term_C13"	0	442	13033	12940
7	2	2	"srtA"	"64N_term_wCS_G13"	0	443	2266	2171
7	3	2	"adcA"	"23Lip_C1"	0	444	1161	1065
7	4	2	"sp_2093"	"76N_term_G1"	0	445	824	725
7	5	2	"comB"	"54N_term_K1"	0	446	735	640
7	6	2	"pspA"	"4N_term_O1"	0	447	2133	2039
7	7	2	"pbpX"	"41N_term_C5"	0	448	2189	2098
7	8	2	"pbpA"	"9N_term_G5"	0	449	754	664
7	9	2	"spr0334"	"42Cyt_TMH_K5"	0	450	2068	1983
7	1	3	"pspA"	"4N_term_O1"	0	451	2046	1947
7	2	3	"pbpX"	"41N_term_C5"	0	452	1960	1860
7	3	3	"pbpA"	"9N_term_G5"	0	453	556	468
7	4	3	"spr0334"	"42Cyt_TMH_K5"	0	454	1681	1584
7	5	3	"cbpF"	"74N_term_wCS_O5"	0	455	1196	1077
7	6	3	"spr0693"	"34N_term_C9"	0	456	5417	5311
7	7	3	"ezrA"	"75N_term_G9"	0	457	1441	1346
7	8	3	"pepXP"	"72N_term_K9"	0	458	1829	1739
7	9	3	"phtD"	"44N_term_O9"	0	459	1977	1889
7	1	4	"spr0693"	"34N_term_C9"	0	460	5163	5072
7	2	4	"ezrA"	"75N_term_G9"	0	461	1374	1283
7	3	4	"pepXP"	"72N_term_K9"	0	462	1643	1558
7	4	4	"phtD"	"44N_term_O9"	0	463	1553	1456
7	5	4	"phpA"	"27N_term_C13"	0	464	12483	12309
7	6	4	"srtA"	"64N_term_wCS_G13"	0	465	2081	1960
7	7	4	"adcA"	"23Lip_C1"	0	466	1234	1136
7	8	4	"sp_2093"	"76N_term_G1"	0	467	837	745
7	9	4	"comB"	"54N_term_K1"	0	468	827	726
7	1	5	"srtA"	"64N_term_wCS_G13"	0	469	2446	2355
7	2	5	"adcA"	"23Lip_C1"	0	470	1093	1005
7	3	5	"sp_2093"	"76N_term_G1"	0	471	744	658
7	4	5	"comB"	"54N_term_K1"	0	472	649	554
7	5	5	"pspA"	"4N_term_O1"	0	473	1922	1811
7	6	5	"pbpX"	"41N_term_C5"	0	474	1931	1837
7	7	5	"pbpA"	"9N_term_G5"	0	475	575	487
7	8	5	"spr0334"	"42Cyt_TMH_K5"	0	476	1700	1612
7	9	5	"cbpF"	"74N_term_wCS_O5"	0	477	1551	1456
7	1	6	"pbpX"	"41N_term_C5"	0	478	1988	1897
7	2	6	"pbpA"	"9N_term_G5"	0	479	512	425
7	3	6	"spr0334"	"42Cyt_TMH_K5"	0	480	1565	1479
7	4	6	"cbpF"	"74N_term_wCS_O5"	0	481	1089	998
7	5	6	"spr0693"	"34N_term_C9"	0	482	4791	4698
7	6	6	"ezrA"	"75N_term_G9"	0	483	1313	1225
7	7	6	"pepXP"	"72N_term_K9"	0	484	1571	1485
7	8	6	"phtD"	"44N_term_O9"	0	485	1597	1509
7	9	6	"phpA"	"27N_term_C13"	0	486	14132	14033
7	1	7	"ezrA"	"75N_term_G9"	0	487	1379	1290
7	2	7	"pepXP"	"72N_term_K9"	0	488	1742	1650
7	3	7	"phtD"	"44N_term_O9"	0	489	1618	1526
7	4	7	"phpA"	"27N_term_C13"	0	490	11990	11894
7	5	7	"srtA"	"64N_term_wCS_G13"	0	491	1949	1857
7	6	7	"adcA"	"23Lip_C1"	0	492	1032	944
7	7	7	"sp_2093"	"76N_term_G1"	0	493	736	649
7	8	7	"comB"	"54N_term_K1"	0	494	677	590
7	9	7	"pspA"	"4N_term_O1"	0	495	2007	1910
7	1	8	"adcA"	"23Lip_C1"	0	496	1160	1069
7	2	8	"sp_2093"	"76N_term_G1"	0	497	771	679
7	3	8	"comB"	"54N_term_K1"	0	498	712	620
7	4	8	"pspA"	"4N_term_O1"	0	499	2147	2054
7	5	8	"pbpX"	"41N_term_C5"	0	500	1841	1750
7	6	8	"pbpA"	"9N_term_G5"	0	501	648	560
7	7	8	"spr0334"	"42Cyt_TMH_K5"	0	502	1600	1512
7	8	8	"cbpF"	"74N_term_wCS_O5"	0	503	1500	1407
7	9	8	"spr0693"	"34N_term_C9"	0	504	5432	5330
8	1	1	"pbp1b"	"47Cyt_TMH_P5"	0	505	4402	4206
8	2	1	"pcpA"	"62N_term_wCS_D9"	-50	506	1297	1154
8	3	1	"sphtra"	"8N_term_H9"	-50	507	835	678
8	4	1	"cps4C"	"97Mult_L9"	-50	508	2581	2189
8	5	1	"rrgB"	"95Mult_P9"	-50	509	2428	1752
8	6	1	"TMP"	"96Mult_D13"	0	510	1546	1280
8	7	1	"LambdaSa04"	"94Mult_H13"	-50	511	502	273
8	8	1	"Buffer"	"Normaliz_L13"	-50	512	234	-45
8	9	1	"Buffer"	"Normaliz_P13"	-50	513	262	-29
8	1	2	"TMP"	"96Mult_D13"	0	514	1500	1113
8	2	2	"LambdaSa04"	"94Mult_H13"	0	515	530	353
8	3	2	"potD"	"65N_term_D1"	0	516	2909	2717
8	4	2	"pgdA"	"40N_term_H1"	0	517	4565	4383
8	5	2	"spr1370"	"38Cyt_TMH_L1"	0	518	8833	8616
8	6	2	"spr1418"	"82N_term_P1"	0	519	5137	4844
8	7	2	"stkP"	"67Cyt_TMH_D5"	0	520	7252	6931
8	8	2	"spr1584"	"83N_term_H5"	0	521	4186	3960
8	9	2	"pbp2A"	"53N_term_L5"	0	522	3045	2773
8	1	3	"spr1418"	"82N_term_P1"	0	523	6230	5786
8	2	3	"stkP"	"67Cyt_TMH_D5"	0	524	5627	5485
8	3	3	"spr1584"	"83N_term_H5"	0	525	3107	2979
8	4	3	"pbp2A"	"53N_term_L5"	0	526	2979	2821
8	5	3	"pbp1b"	"47Cyt_TMH_P5"	0	527	3948	3765
8	6	3	"pcpA"	"62N_term_wCS_D9"	-50	528	641	372
8	7	3	"sphtra"	"8N_term_H9"	-50	529	573	135
8	8	3	"cps4C"	"97Mult_L9"	0	530	1053	765
8	9	3	"rrgB"	"95Mult_P9"	0	531	646	396
8	1	4	"pcpA"	"62N_term_wCS_D9"	0	532	521	387
8	2	4	"sphtra"	"8N_term_H9"	0	533	300	190
8	3	4	"cps4C"	"97Mult_L9"	0	534	2744	2610
8	4	4	"rrgB"	"95Mult_P9"	0	535	2131	1802
8	5	4	"TMP"	"96Mult_D13"	0	536	2002	1167
8	6	4	"LambdaSa04"	"94Mult_H13"	0	537	382	22
8	7	4	"potD"	"65N_term_D1"	0	538	2928	2595
8	8	4	"pgdA"	"40N_term_H1"	0	539	5524	5290
8	9	4	"spr1370"	"38Cyt_TMH_L1"	0	540	4111	3947
8	1	5	"LambdaSa04"	"94Mult_H13"	0	541	272	144
8	2	5	"potD"	"65N_term_D1"	0	542	3106	2940
8	3	5	"pgdA"	"40N_term_H1"	0	543	3427	3179
8	4	5	"spr1370"	"38Cyt_TMH_L1"	0	544	8306	7884
8	5	5	"spr1418"	"82N_term_P1"	0	545	4734	3102
8	6	5	"stkP"	"67Cyt_TMH_D5"	0	546	5121	3409
8	7	5	"spr1584"	"83N_term_H5"	0	547	2997	2548
8	8	5	"pbp2A"	"53N_term_L5"	0	548	1757	1593
8	9	5	"pbp1b"	"47Cyt_TMH_P5"	0	549	1137	1044
8	1	6	"stkP"	"67Cyt_TMH_D5"	0	550	6455	6219
8	2	6	"spr1584"	"83N_term_H5"	0	551	3592	3293
8	3	6	"pbp2A"	"53N_term_L5"	0	552	3402	3048
8	4	6	"pbp1b"	"47Cyt_TMH_P5"	0	553	3648	3179
8	5	6	"pcpA"	"62N_term_wCS_D9"	0	554	791	105
8	6	6	"sphtra"	"8N_term_H9"	-50	555	2871	1792
8	7	6	"cps4C"	"97Mult_L9"	0	556	2042	912
8	8	6	"rrgB"	"95Mult_P9"	0	557	1139	782
8	9	6	"TMP"	"96Mult_D13"	0	558	474	343
8	1	7	"sphtra"	"8N_term_H9"	0	559	672	452
8	2	7	"cps4C"	"97Mult_L9"	0	560	2164	1860
8	3	7	"rrgB"	"95Mult_P9"	0	561	490	297
8	4	7	"TMP"	"96Mult_D13"	0	562	1054	675
8	5	7	"LambdaSa04"	"94Mult_H13"	-50	563	210	-76
8	6	7	"potD"	"65N_term_D1"	0	564	3260	2876
8	7	7	"pgdA"	"40N_term_H1"	0	565	2178	1508
8	8	7	"spr1370"	"38Cyt_TMH_L1"	0	566	2155	1939
8	9	7	"spr1418"	"82N_term_P1"	0	567	633	492
8	1	8	"potD"	"65N_term_D1"	0	568	2301	2164
8	2	8	"pgdA"	"40N_term_H1"	0	569	2226	1799
8	3	8	"spr1370"	"38Cyt_TMH_L1"	0	570	3304	3122
8	4	8	"spr1418"	"82N_term_P1"	0	571	1875	1692
8	5	8	"stkP"	"67Cyt_TMH_D5"	0	572	1736	1599
8	6	8	"spr1584"	"83N_term_H5"	0	573	1043	961
8	7	8	"pbp2A"	"53N_term_L5"	0	574	664	579
8	8	8	"pbp1b"	"47Cyt_TMH_P5"	0	575	533	456
8	9	8	"pcpA"	"62N_term_wCS_D9"	0	576	200	140
