# Supplementary material for: Data in support of proteomic analysis of pneumococcal pediatric clinical isolates to construct a protein array
Source: Data Brief. 2016 Feb 5;6:917–22. doi: 10.1016/j.dib.2016.01.057 (PMC4758182; doi:10.1016/j.dib.2016.01.057)
Supplement: Supplementary file 4 — Supplementary material [file mmc4.zip › Protein array raw data/IgG/P2_S24bis_IgG-Cy3.txt]

ATF	1.0
31	9    
"Type=GenePix Export 3"
"DateTime=2014/03/26 14:46:28"
"Settings=C:\Documents and Settings\Usuario\Escritorio\Datos Usuarios\Alfonso\Resultados ensayo\Marzo 2014\Escaneado_26-3-14\Suero 24bis\S24bis_IgG-Cy3.gps"
"GalFile=C:\Documents and Settings\Usuario\Escritorio\Datos Usuarios\Alfonso\Gals\Gal_Alfonso.2.gal"
"PixelSize=5"
"Wavelengths=n/a	532"
"ImageFiles=n/a	C:\Documents and Settings\Usuario\Escritorio\Datos Usuarios\Alfonso\Resultados ensayo\Marzo 2014\Escaneado_26-3-14\Suero 24bis\S24bis_IgG-Cy3.tif 1"
"NormalizationMethod=None"
"NormalizationFactors=n/a	1"
"JpegImage="
"StdDev=Type 1"
"RatioFormulations=W1/W2 (/532)"
"Barcode="
"BackgroundSubtraction=LocalFeature"
"ImageOrigin=0, 0"
"JpegOrigin=3320, 19375"
"Creator=GenePix Pro 4.1.1.4"
"Scanner=GenePix 4000B [92870]"
"FocusPosition=0"
"Temperature=28.28"
"LinesAveraged=1"
"Comment="
"PMTGain=n/a	400"
"ScanPower=n/a	100"
"LaserPower=n/a	2.77"
"LaserOnTime=n/a	42627"
"Filters=n/a	"
"ScanRegion=592,3823,3864,5231"
"Supplier=BioRobotics"
"ArrayerSoftwareName=TAS Application Suite (MicroGrid II)"
"ArrayerSoftwareVersion=2.2.2.5"
"Block"	"Column"	"Row"	"Name"	"ID"	"Flags"	"Index"	"F532 Median"	"F532 Median - B532"
1	1	1	"ABC_N/P"	"90Mult_M8"	0	1	183	108
1	2	1	"spr1221"	"99Mult_A12"	0	2	302	224
1	3	1	"spr1403"	"91Mult_E12"	0	3	292	216
1	4	1	"spr1496"	"92Mult_I12"	0	4	188	112
1	5	1	"ABC_NP"	"100Mult_M12"	0	5	623	541
1	6	1	"SP_0462"	"77CellW_A16"	0	6	629	537
1	7	1	"SP_0464"	"81CellW_E16"	0	7	342	248
1	8	1	"Buffer"	"Normaliz_I16"	0	8	102	19
1	9	1	"Buffer"	"Normaliz_M16"	0	9	99	18
1	1	2	"SP_0462"	"77CellW_A16"	0	10	648	567
1	2	2	"SP_0464"	"81CellW_E16"	0	11	368	265
1	3	2	"fstH"	"84Mult_A4"	0	12	822	730
1	4	2	"comA"	"85Mult_E4"	0	13	249	167
1	5	2	"zmpB"	"86Mult_I4"	0	14	161	67
1	6	2	"spr0601"	"98Mult_M4"	0	15	251	142
1	7	2	"celB"	"87Mult_A8"	0	16	302	157
1	8	2	"iga"	"88Mult_E8"	0	17	546	466
1	9	2	"glnP"	"89Mult_I8"	0	18	176	102
1	1	3	"spr0601"	"98Mult_M4"	0	19	309	224
1	2	3	"celB"	"87Mult_A8"	0	20	224	123
1	3	3	"iga"	"88Mult_E8"	0	21	579	476
1	4	3	"glnP"	"89Mult_I8"	0	22	155	61
1	5	3	"ABC_N/P"	"90Mult_M8"	0	23	176	92
1	6	3	"spr1221"	"99Mult_A12"	0	24	355	273
1	7	3	"spr1403"	"91Mult_E12"	0	25	315	229
1	8	3	"spr1496"	"92Mult_I12"	0	26	195	118
1	9	3	"ABC_NP"	"100Mult_M12"	0	27	659	580
1	1	4	"spr1221"	"99Mult_A12"	0	28	427	336
1	2	4	"spr1403"	"91Mult_E12"	0	29	313	218
1	3	4	"spr1496"	"92Mult_I12"	0	30	198	108
1	4	4	"ABC_NP"	"100Mult_M12"	0	31	696	575
1	5	4	"SP_0462"	"77CellW_A16"	0	32	537	433
1	6	4	"SP_0464"	"81CellW_E16"	0	33	302	168
1	7	4	"fstH"	"84Mult_A4"	0	34	818	634
1	8	4	"comA"	"85Mult_E4"	0	35	279	196
1	9	4	"zmpB"	"86Mult_I4"	0	36	259	179
1	1	5	"SP_0464"	"81CellW_E16"	0	37	460	357
1	2	5	"fstH"	"84Mult_A4"	0	38	1020	914
1	3	5	"comA"	"85Mult_E4"	0	39	267	185
1	4	5	"zmpB"	"86Mult_I4"	0	40	156	64
1	5	5	"spr0601"	"98Mult_M4"	0	41	312	219
1	6	5	"celB"	"87Mult_A8"	0	42	277	182
1	7	5	"iga"	"88Mult_E8"	0	43	646	549
1	8	5	"glnP"	"89Mult_I8"	0	44	167	85
1	9	5	"ABC_N/P"	"90Mult_M8"	0	45	218	139
1	1	6	"celB"	"87Mult_A8"	0	46	366	266
1	2	6	"iga"	"88Mult_E8"	0	47	628	537
1	3	6	"glnP"	"89Mult_I8"	0	48	164	88
1	4	6	"ABC_N/P"	"90Mult_M8"	0	49	205	130
1	5	6	"spr1221"	"99Mult_A12"	0	50	381	306
1	6	6	"spr1403"	"91Mult_E12"	0	51	360	278
1	7	6	"spr1496"	"92Mult_I12"	0	52	192	106
1	8	6	"ABC_NP"	"100Mult_M12"	0	53	818	733
1	9	6	"SP_0462"	"77CellW_A16"	0	54	783	700
1	1	7	"spr1403"	"91Mult_E12"	0	55	428	337
1	2	7	"spr1496"	"92Mult_I12"	0	56	230	144
1	3	7	"ABC_NP"	"100Mult_M12"	0	57	780	698
1	4	7	"SP_0462"	"77CellW_A16"	0	58	593	511
1	5	7	"SP_0464"	"81CellW_E16"	0	59	281	189
1	6	7	"fstH"	"84Mult_A4"	0	60	977	876
1	7	7	"comA"	"85Mult_E4"	0	61	297	200
1	8	7	"zmpB"	"86Mult_I4"	0	62	203	114
1	9	7	"spr0601"	"98Mult_M4"	0	63	389	307
1	1	8	"fstH"	"84Mult_A4"	0	64	1320	1219
1	2	8	"comA"	"85Mult_E4"	0	65	322	231
1	3	8	"zmpB"	"86Mult_I4"	0	66	191	104
1	4	8	"spr0601"	"98Mult_M4"	0	67	383	288
1	5	8	"celB"	"87Mult_A8"	0	68	256	154
1	6	8	"iga"	"88Mult_E8"	0	69	657	571
1	7	8	"glnP"	"89Mult_I8"	0	70	188	102
1	8	8	"ABC_N/P"	"90Mult_M8"	0	71	230	146
1	9	8	"spr1221"	"99Mult_A12"	0	72	496	415
2	1	1	"lytB"	"31CellW_N8"	0	73	838	762
2	2	1	"prtA"	"20CellW_B12"	0	74	1091	1010
2	3	1	"bgaA"	"43CellW_F12"	0	75	916	844
2	4	1	"nanA"	"46CellW_J12"	0	76	826	751
2	5	1	"spr1652/pfbA"	"25CellW_N12"	0	77	452	387
2	6	1	"nisP"	"39CellW_B16"	0	78	213	154
2	7	1	"spr1906"	"73CellW_F16"	0	79	141	88
2	8	1	"Buffer"	"Normaliz_J16"	0	80	47	3
2	9	1	"Buffer"	"Normaliz_N16"	0	81	58	16
2	1	2	"nisP"	"39CellW_B16"	0	82	1021	932
2	2	2	"spr1906"	"73CellW_F16"	0	83	694	420
2	3	2	"psrP"	"71CellW_B4"	0	84	1101	1018
2	4	2	"pblB_nt"	"48CellW_F4"	0	85	251	119
2	5	2	"pblB_ct"	"49CellW_J4"	0	86	259	177
2	6	2	"spr0075/pfbB"	"24CellW_N4"	0	87	418	322
2	7	2	"pulA"	"19CellW_B8"	0	88	236	132
2	8	2	"hysA"	"51CellW_F8"	0	89	491	441
2	9	2	"spr0328"	"26CellW_J8"	0	90	195	149
2	1	3	"spr0075/pfbB"	"24CellW_N4"	0	91	2119	2015
2	2	3	"pulA"	"19CellW_B8"	0	92	1334	925
2	3	3	"hysA"	"51CellW_F8"	0	93	1991	1884
2	4	3	"spr0328"	"26CellW_J8"	0	94	616	374
2	5	3	"lytB"	"31CellW_N8"	0	95	334	150
2	6	3	"prtA"	"20CellW_B12"	0	96	287	115
2	7	3	"bgaA"	"43CellW_F12"	0	97	290	104
2	8	3	"nanA"	"46CellW_J12"	0	98	247	184
2	9	3	"spr1652/pfbA"	"25CellW_N12"	0	99	209	158
2	1	4	"prtA"	"20CellW_B12"	0	100	1197	1114
2	2	4	"bgaA"	"43CellW_F12"	0	101	1067	937
2	3	4	"nanA"	"46CellW_J12"	0	102	878	782
2	4	4	"spr1652/pfbA"	"25CellW_N12"	0	103	545	343
2	5	4	"nisP"	"39CellW_B16"	0	104	368	256
2	6	4	"spr1906"	"73CellW_F16"	0	105	337	242
2	7	4	"psrP"	"71CellW_B4"	0	106	510	281
2	8	4	"pblB_nt"	"48CellW_F4"	0	107	186	37
2	9	4	"pblB_ct"	"49CellW_J4"	0	108	261	203
2	1	5	"spr1906"	"73CellW_F16"	0	109	975	897
2	2	5	"psrP"	"71CellW_B4"	0	110	1643	1474
2	3	5	"pblB_nt"	"48CellW_F4"	0	111	331	140
2	4	5	"pblB_ct"	"49CellW_J4"	0	112	480	327
2	5	5	"spr0075/pfbB"	"24CellW_N4"	0	113	1056	946
2	6	5	"pulA"	"19CellW_B8"	0	114	638	532
2	7	5	"hysA"	"51CellW_F8"	0	115	1180	1047
2	8	5	"spr0328"	"26CellW_J8"	0	116	506	393
2	9	5	"lytB"	"31CellW_N8"	0	117	376	315
2	1	6	"pulA"	"19CellW_B8"	0	118	1495	1413
2	2	6	"hysA"	"51CellW_F8"	0	119	2676	2486
2	3	6	"spr0328"	"26CellW_J8"	0	120	946	801
2	4	6	"lytB"	"31CellW_N8"	0	121	736	622
2	5	6	"prtA"	"20CellW_B12"	0	122	810	727
2	6	6	"bgaA"	"43CellW_F12"	0	123	775	640
2	7	6	"nanA"	"46CellW_J12"	0	124	700	588
2	8	6	"spr1652/pfbA"	"25CellW_N12"	0	125	621	533
2	9	6	"nisP"	"39CellW_B16"	0	126	523	453
2	1	7	"bgaA"	"43CellW_F12"	0	127	1234	1151
2	2	7	"nanA"	"46CellW_J12"	0	128	1170	1044
2	3	7	"spr1652/pfbA"	"25CellW_N12"	0	129	796	668
2	4	7	"nisP"	"39CellW_B16"	0	130	878	537
2	5	7	"spr1906"	"73CellW_F16"	0	131	646	503
2	6	7	"psrP"	"71CellW_B4"	0	132	1478	1013
2	7	7	"pblB_nt"	"48CellW_F4"	0	133	426	35
2	8	7	"pblB_ct"	"49CellW_J4"	0	134	949	684
2	9	7	"spr0075/pfbB"	"24CellW_N4"	0	135	1505	1420
2	1	8	"psrP"	"71CellW_B4"	0	136	581	501
2	2	8	"pblB_nt"	"48CellW_F4"	0	137	459	375
2	3	8	"pblB_ct"	"49CellW_J4"	0	138	926	842
2	4	8	"spr0075/pfbB"	"24CellW_N4"	0	139	1642	1530
2	5	8	"pulA"	"19CellW_B8"	0	140	1083	986
2	6	8	"hysA"	"51CellW_F8"	0	141	2370	2274
2	7	8	"spr0328"	"26CellW_J8"	0	142	961	873
2	8	8	"lytB"	"31CellW_N8"	0	143	693	611
2	9	8	"prtA"	"20CellW_B12"	0	144	832	762
3	1	1	"nanB"	"58Secret_O8"	0	145	3186	3117
3	2	1	"spr1875"	"7Secret_C12"	0	146	1654	1581
3	3	1	"galU"	"21Secret_G12"	0	147	1928	1848
3	4	1	"cbpA"	"5Secret_K12"	0	148	6091	5973
3	5	1	"gsp_781"	"2Secret_O12"	0	149	2727	2650
3	6	1	"Control_1"	"C16"	0	150	8350	8289
3	7	1	"Control_2"	"G16"	0	151	145	85
3	8	1	"Buffer"	"Normaliz_K16"	0	152	349	290
3	9	1	"Buffer"	"Normaliz_O16"	0	153	940	876
3	1	2	"Control_1"	"C16"	0	154	3102	3040
3	2	2	"Control_2"	"G16"	0	155	140	70
3	3	2	"bloodAB"	"59Secret_C4"	0	156	1325	1239
3	4	2	"strH"	"32Secret_G4"	0	157	971	859
3	5	2	"lysM"	"50Secret_K4"	0	158	1378	1233
3	6	2	"lytB"	"63Secret_O4"	0	159	1089	953
3	7	2	"phtE"	"45Secret_C8"	0	160	2299	2159
3	8	2	"spr0931"	"36Secret_G8"	0	161	1103	998
3	9	2	"lytC"	"56Secret_K8"	0	162	2918	2838
3	1	3	"lytB"	"63Secret_O4"	0	163	1086	1021
3	2	3	"phtE"	"45Secret_C8"	0	164	2281	2202
3	3	3	"spr0931"	"36Secret_G8"	0	165	1064	979
3	4	3	"lytC"	"56Secret_K8"	0	166	3019	2923
3	5	3	"nanB"	"58Secret_O8"	0	167	2934	2839
3	6	3	"spr1875"	"7Secret_C12"	0	168	1801	1672
3	7	3	"galU"	"21Secret_G12"	0	169	1902	1676
3	8	3	"cbpA"	"5Secret_K12"	0	170	6122	5927
3	9	3	"gsp_781"	"2Secret_O12"	0	171	2673	2556
3	1	4	"spr1875"	"7Secret_C12"	0	172	1854	1774
3	2	4	"galU"	"21Secret_G12"	0	173	1973	1826
3	3	4	"cbpA"	"5Secret_K12"	0	174	6275	6163
3	4	4	"gsp_781"	"2Secret_O12"	0	175	2713	2547
3	5	4	"Control_1"	"C16"	0	176	10770	10682
3	6	4	"Control_2"	"G16"	0	177	135	45
3	7	4	"bloodAB"	"59Secret_C4"	0	178	1300	1093
3	8	4	"strH"	"32Secret_G4"	0	179	977	765
3	9	4	"lysM"	"50Secret_K4"	0	180	1365	1225
3	1	5	"Control_2"	"G16"	0	181	163	98
3	2	5	"bloodAB"	"59Secret_C4"	0	182	1381	1294
3	3	5	"strH"	"32Secret_G4"	0	183	978	876
3	4	5	"lysM"	"50Secret_K4"	0	184	1281	1126
3	5	5	"lytB"	"63Secret_O4"	0	185	896	796
3	6	5	"phtE"	"45Secret_C8"	0	186	2209	2121
3	7	5	"spr0931"	"36Secret_G8"	0	187	1026	919
3	8	5	"lytC"	"56Secret_K8"	0	188	3073	2953
3	9	5	"nanB"	"58Secret_O8"	0	189	2968	2877
3	1	6	"phtE"	"45Secret_C8"	0	190	2577	2507
3	2	6	"spr0931"	"36Secret_G8"	0	191	1190	1111
3	3	6	"lytC"	"56Secret_K8"	0	192	3021	2921
3	4	6	"nanB"	"58Secret_O8"	0	193	2780	2665
3	5	6	"spr1875"	"7Secret_C12"	0	194	1579	1467
3	6	6	"galU"	"21Secret_G12"	0	195	1643	1531
3	7	6	"cbpA"	"5Secret_K12"	0	196	5879	5764
3	8	6	"gsp_781"	"2Secret_O12"	0	197	2551	2409
3	9	6	"Control_1"	"C16"	0	198	12658	12558
3	1	7	"galU"	"21Secret_G12"	0	199	2144	2068
3	2	7	"cbpA"	"5Secret_K12"	0	200	6495	6402
3	3	7	"gsp_781"	"2Secret_O12"	0	201	2675	2567
3	4	7	"Control_1"	"C16"	0	202	12313	12210
3	5	7	"Control_2"	"G16"	0	203	281	188
3	6	7	"bloodAB"	"59Secret_C4"	0	204	1130	1022
3	7	7	"strH"	"32Secret_G4"	0	205	887	770
3	8	7	"lysM"	"50Secret_K4"	0	206	1284	1109
3	9	7	"lytB"	"63Secret_O4"	0	207	961	830
3	1	8	"bloodAB"	"59Secret_C4"	0	208	1786	1714
3	2	8	"strH"	"32Secret_G4"	0	209	1117	1041
3	3	8	"lysM"	"50Secret_K4"	0	210	1502	1427
3	4	8	"lytB"	"63Secret_O4"	0	211	981	902
3	5	8	"phtE"	"45Secret_C8"	0	212	2215	2140
3	6	8	"spr0931"	"36Secret_G8"	0	213	1082	1008
3	7	8	"lytC"	"56Secret_K8"	0	214	2723	2648
3	8	8	"nanB"	"58Secret_O8"	0	215	2752	2664
3	9	8	"spr1875"	"7Secret_C12"	0	216	1874	1774
4	1	1	"Control_10"	"P8"	0	217	241	162
4	2	1	"Control_11"	"D12"	0	218	191	107
4	3	1	"Control_12"	"H12"	0	219	612	529
4	4	1	"Buffer"	"Normaliz_L12"	-50	220	80	4
4	5	1	"Buffer"	"Normaliz_P12"	-50	221	72	-3
4	6	1	"Control+"	"Rango0.2_D16"	0	222	1467	1388
4	7	1	"Control+"	"Rango0.1_H16"	-50	223	176	102
4	8	1	"Buffer"	"Normaliz_L16"	-50	224	74	2
4	9	1	"Buffer"	"Normaliz_P16"	-50	225	69	2
4	1	2	"Control+"	"Rango0.2_D16"	0	226	2039	1951
4	2	2	"Control+"	"Rango0.1_H16"	0	227	275	169
4	3	2	"Control_3"	"D4"	0	228	9887	9795
4	4	2	"Control_4"	"H4"	0	229	377	293
4	5	2	"Control_5"	"L4"	0	230	720	637
4	6	2	"Control_6"	"P4"	-50	231	155	64
4	7	2	"Control_7"	"D8"	0	232	301	207
4	8	2	"Control_8"	"H8"	0	233	143	58
4	9	2	"Control_9"	"L8"	0	234	437	364
4	1	3	"Control_6"	"P4"	0	235	117	31
4	2	3	"Control_7"	"D8"	0	236	582	482
4	3	3	"Control_8"	"H8"	-50	237	109	8
4	4	3	"Control_9"	"L8"	0	238	663	571
4	5	3	"Control_10"	"P8"	-50	239	143	56
4	6	3	"Control_11"	"D12"	0	240	218	115
4	7	3	"Control_12"	"H12"	0	241	614	520
4	8	3	"Buffer"	"Normaliz_L12"	-50	242	101	15
4	9	3	"Buffer"	"Normaliz_P12"	-50	243	81	5
4	1	4	"Control_11"	"D12"	0	244	278	188
4	2	4	"Control_12"	"H12"	0	245	546	436
4	3	4	"Buffer"	"Normaliz_L12"	-50	246	120	9
4	4	4	"Buffer"	"Normaliz_P12"	-50	247	93	1
4	5	4	"Control+"	"Rango0.2_D16"	0	248	2067	1975
4	6	4	"Control+"	"Rango0.1_H16"	-50	249	154	37
4	7	4	"Control_3"	"D4"	0	250	14096	14001
4	8	4	"Control_4"	"H4"	0	251	201	119
4	9	4	"Control_5"	"L4"	0	252	672	595
4	1	5	"Control+"	"Rango0.1_H16"	0	253	2072	1971
4	2	5	"Control_3"	"D4"	0	254	13834	13709
4	3	5	"Control_4"	"H4"	0	255	362	250
4	4	5	"Control_5"	"L4"	0	256	999	905
4	5	5	"Control_6"	"P4"	-50	257	97	-1
4	6	5	"Control_7"	"D8"	0	258	505	399
4	7	5	"Control_8"	"H8"	-50	259	95	7
4	8	5	"Control_9"	"L8"	0	260	362	283
4	9	5	"Control_10"	"P8"	0	261	284	202
4	1	6	"Control_7"	"D8"	0	262	609	527
4	2	6	"Control_8"	"H8"	-50	263	113	10
4	3	6	"Control_9"	"L8"	0	264	826	717
4	4	6	"Control_10"	"P8"	0	265	264	168
4	5	6	"Control_11"	"D12"	0	266	263	155
4	6	6	"Control_12"	"H12"	0	267	574	457
4	7	6	"Buffer"	"Normaliz_L12"	-50	268	92	1
4	8	6	"Buffer"	"Normaliz_P12"	-50	269	84	6
4	9	6	"Control+"	"Rango0.2_D16"	0	270	1641	1562
4	1	7	"Control_12"	"H12"	0	271	277	195
4	2	7	"Buffer"	"Normaliz_L12"	-50	272	96	4
4	3	7	"Buffer"	"Normaliz_P12"	-50	273	106	9
4	4	7	"Control+"	"Rango0.2_D16"	0	274	2076	1981
4	5	7	"Control+"	"Rango0.1_H16"	-50	275	155	45
4	6	7	"Control_3"	"D4"	0	276	14182	14063
4	7	7	"Control_4"	"H4"	-50	277	109	18
4	8	7	"Control_5"	"L4"	0	278	596	517
4	9	7	"Control_6"	"P4"	-50	279	77	0
4	1	8	"Control_3"	"D4"	0	280	14160	14059
4	2	8	"Control_4"	"H4"	0	281	356	269
4	3	8	"Control_5"	"L4"	0	282	629	540
4	4	8	"Control_6"	"P4"	0	283	186	91
4	5	8	"Control_7"	"D8"	0	284	504	408
4	6	8	"Control_8"	"H8"	0	285	142	52
4	7	8	"Control_9"	"L8"	0	286	663	576
4	8	8	"Control_10"	"P8"	0	287	261	178
4	9	8	"Control_11"	"D12"	0	288	208	132
5	1	1	"GADPH"	"68Cyt_M7"	0	289	1957	1883
5	2	1	"abc_sbp_2"	"30Lip_A11"	0	290	1980	1910
5	3	1	"abc_sbp"	"29Lip_E11"	0	291	1044	976
5	4	1	"spr0174"	"79Lip_I11"	0	292	571	501
5	5	1	"aliA"	"10Lip_M11"	0	293	829	760
5	6	1	"slrA"	"17Lip_A15"	0	294	1401	1334
5	7	1	"spr0747"	"37Lip_E15"	0	295	1081	1012
5	8	1	"Buffer"	"Normaliz_I15"	0	296	798	728
5	9	1	"Buffer"	"Normaliz_M15"	0	297	463	395
5	1	2	"slrA"	"17Lip_A15"	0	298	1499	1425
5	2	2	"spr0747"	"37Lip_E15"	0	299	1153	1080
5	3	2	"spxB"	"13Cyt_A3"	0	300	1268	1199
5	4	2	"clpP"	"66Cyt_E3"	0	301	1455	1387
5	5	2	"pavA"	"69Cyt_I3"	0	302	1309	1239
5	6	2	"eno"	"14Cyt_M3"	0	303	2618	2545
5	7	2	"PppA"	"70Cyt_A7"	0	304	1673	1599
5	8	2	"ply"	"11Cyt_E7"	0	305	4680	4607
5	9	2	"lytA"	"12Cyt_I7"	0	306	6537	6467
5	1	3	"eno"	"14Cyt_M3"	0	307	2961	2888
5	2	3	"PppA"	"70Cyt_A7"	0	308	1686	1611
5	3	3	"ply"	"11Cyt_E7"	0	309	4398	4327
5	4	3	"lytA"	"12Cyt_I7"	0	310	5425	5355
5	5	3	"GADPH"	"68Cyt_M7"	0	311	1589	1518
5	6	3	"abc_sbp_2"	"30Lip_A11"	0	312	1488	1406
5	7	3	"abc_sbp"	"29Lip_E11"	0	313	852	771
5	8	3	"spr0174"	"79Lip_I11"	0	314	558	476
5	9	3	"aliA"	"10Lip_M11"	0	315	869	792
5	1	4	"abc_sbp_2"	"30Lip_A11"	0	316	1970	1891
5	2	4	"abc_sbp"	"29Lip_E11"	0	317	795	719
5	3	4	"spr0174"	"79Lip_I11"	0	318	473	398
5	4	4	"aliA"	"10Lip_M11"	0	319	742	667
5	5	4	"slrA"	"17Lip_A15"	0	320	1236	1160
5	6	4	"spr0747"	"37Lip_E15"	0	321	1524	1203
5	7	4	"spxB"	"13Cyt_A3"	0	322	1453	1333
5	8	4	"clpP"	"66Cyt_E3"	0	323	1632	1533
5	9	4	"pavA"	"69Cyt_I3"	0	324	1568	1486
5	1	5	"spr0747"	"37Lip_E15"	0	325	1546	1391
5	2	5	"spxB"	"13Cyt_A3"	0	326	1352	1265
5	3	5	"clpP"	"66Cyt_E3"	0	327	1455	1379
5	4	5	"pavA"	"69Cyt_I3"	0	328	1341	1264
5	5	5	"eno"	"14Cyt_M3"	0	329	2582	2507
5	6	5	"PppA"	"70Cyt_A7"	0	330	1610	1526
5	7	5	"ply"	"11Cyt_E7"	0	331	4285	4201
5	8	5	"lytA"	"12Cyt_I7"	0	332	5497	5412
5	9	5	"GADPH"	"68Cyt_M7"	0	333	1512	1438
5	1	6	"PppA"	"70Cyt_A7"	0	334	1858	1780
5	2	6	"ply"	"11Cyt_E7"	0	335	4524	4447
5	3	6	"lytA"	"12Cyt_I7"	0	336	5439	5361
5	4	6	"GADPH"	"68Cyt_M7"	0	337	1544	1466
5	5	6	"abc_sbp_2"	"30Lip_A11"	0	338	1413	1330
5	6	6	"abc_sbp"	"29Lip_E11"	0	339	789	709
5	7	6	"spr0174"	"79Lip_I11"	0	340	534	451
5	8	6	"aliA"	"10Lip_M11"	0	341	781	703
5	9	6	"slrA"	"17Lip_A15"	0	342	1388	1316
5	1	7	"abc_sbp"	"29Lip_E11"	0	343	880	808
5	2	7	"spr0174"	"79Lip_I11"	0	344	472	394
5	3	7	"aliA"	"10Lip_M11"	0	345	726	646
5	4	7	"slrA"	"17Lip_A15"	0	346	1241	1159
5	5	7	"spr0747"	"37Lip_E15"	0	347	1423	1055
5	6	7	"spxB"	"13Cyt_A3"	0	348	1273	1177
5	7	7	"clpP"	"66Cyt_E3"	0	349	1541	1441
5	8	7	"pavA"	"69Cyt_I3"	0	350	1446	1359
5	9	7	"eno"	"14Cyt_M3"	0	351	2654	2578
5	1	8	"spxB"	"13Cyt_A3"	0	352	1362	1292
5	2	8	"clpP"	"66Cyt_E3"	0	353	1364	1294
5	3	8	"pavA"	"69Cyt_I3"	0	354	1154	1080
5	4	8	"eno"	"14Cyt_M3"	0	355	2357	2281
5	5	8	"PppA"	"70Cyt_A7"	0	356	1577	1493
5	6	8	"ply"	"11Cyt_E7"	0	357	4031	3954
5	7	8	"lytA"	"12Cyt_I7"	0	358	5293	5212
5	8	8	"GADPH"	"68Cyt_M7"	0	359	1415	1333
5	9	8	"abc_sbp_2"	"30Lip_A11"	0	360	1846	1763
6	1	1	"psaA"	"6Lip_N7"	0	361	3815	3745
6	2	1	"ABC_SBP"	"57Lip_B11"	0	362	1862	1797
6	3	1	"ABC_SBP"	"52Lip_F11"	0	363	707	648
6	4	1	"piuA"	"18Lip_J11"	0	364	884	830
6	5	1	"amiA"	"3Lip_N11"	0	365	239	187
6	6	1	"msmE"	"78Lip_B15"	0	366	259	210
6	7	1	"MalX"	"22Lip_F15"	0	367	397	346
6	8	1	"Buffer"	"Normaliz_J15"	0	368	213	162
6	9	1	"Buffer"	"Normaliz_N15"	0	369	445	389
6	1	2	"msmE"	"78Lip_B15"	0	370	1449	1372
6	2	2	"MalX"	"22Lip_F15"	0	371	1602	1511
6	3	2	"prsA_ppmA"	"16Lip_B3"	0	372	582	515
6	4	2	"lmb"	"33Lip_F3"	0	373	454	392
6	5	2	"piaA"	"15Lip_J3"	0	374	1244	1186
6	6	2	"phtA"	"55Lip_N3"	0	375	1087	1036
6	7	2	"glnH"	"28Lip_B7"	0	376	295	246
6	8	2	"pstS"	"80Lip_F7"	0	377	177	127
6	9	2	"aliB"	"1Lip_J7"	0	378	238	186
6	1	3	"phtA"	"55Lip_N3"	0	379	5862	5781
6	2	3	"glnH"	"28Lip_B7"	0	380	1544	1463
6	3	3	"pstS"	"80Lip_F7"	0	381	633	568
6	4	3	"aliB"	"1Lip_J7"	0	382	502	438
6	5	3	"psaA"	"6Lip_N7"	0	383	1200	1133
6	6	3	"ABC_SBP"	"57Lip_B11"	0	384	474	416
6	7	3	"ABC_SBP"	"52Lip_F11"	0	385	226	170
6	8	3	"piuA"	"18Lip_J11"	0	386	378	327
6	9	3	"amiA"	"3Lip_N11"	0	387	152	103
6	1	4	"ABC_SBP"	"57Lip_B11"	0	388	3107	3024
6	2	4	"ABC_SBP"	"52Lip_F11"	0	389	1360	1274
6	3	4	"piuA"	"18Lip_J11"	0	390	1970	1900
6	4	4	"amiA"	"3Lip_N11"	0	391	489	422
6	5	4	"msmE"	"78Lip_B15"	0	392	361	288
6	6	4	"MalX"	"22Lip_F15"	0	393	420	347
6	7	4	"prsA_ppmA"	"16Lip_B3"	0	394	146	84
6	8	4	"lmb"	"33Lip_F3"	0	395	181	124
6	9	4	"piaA"	"15Lip_J3"	0	396	682	633
6	1	5	"MalX"	"22Lip_F15"	0	397	1922	1834
6	2	5	"prsA_ppmA"	"16Lip_B3"	0	398	1021	935
6	3	5	"lmb"	"33Lip_F3"	0	399	943	875
6	4	5	"piaA"	"15Lip_J3"	0	400	2896	2833
6	5	5	"phtA"	"55Lip_N3"	0	401	2291	2232
6	6	5	"glnH"	"28Lip_B7"	0	402	490	432
6	7	5	"pstS"	"80Lip_F7"	0	403	208	147
6	8	5	"aliB"	"1Lip_J7"	0	404	158	95
6	9	5	"psaA"	"6Lip_N7"	0	405	469	420
6	1	6	"glnH"	"28Lip_B7"	0	406	2057	1975
6	2	6	"pstS"	"80Lip_F7"	0	407	917	841
6	3	6	"aliB"	"1Lip_J7"	0	408	738	670
6	4	6	"psaA"	"6Lip_N7"	0	409	2459	2397
6	5	6	"ABC_SBP"	"57Lip_B11"	0	410	1254	1190
6	6	6	"ABC_SBP"	"52Lip_F11"	0	411	480	419
6	7	6	"piuA"	"18Lip_J11"	0	412	672	615
6	8	6	"amiA"	"3Lip_N11"	0	413	194	137
6	9	6	"msmE"	"78Lip_B15"	0	414	358	312
6	1	7	"ABC_SBP"	"52Lip_F11"	0	415	1703	1621
6	2	7	"piuA"	"18Lip_J11"	0	416	2646	2567
6	3	7	"amiA"	"3Lip_N11"	0	417	843	767
6	4	7	"msmE"	"78Lip_B15"	0	418	800	731
6	5	7	"MalX"	"22Lip_F15"	0	419	968	880
6	6	7	"prsA_ppmA"	"16Lip_B3"	0	420	476	406
6	7	7	"lmb"	"33Lip_F3"	0	421	393	339
6	8	7	"piaA"	"15Lip_J3"	0	422	1076	1024
6	9	7	"phtA"	"55Lip_N3"	0	423	593	546
6	1	8	"prsA_ppmA"	"16Lip_B3"	0	424	1014	926
6	2	8	"lmb"	"33Lip_F3"	0	425	1465	1380
6	3	8	"piaA"	"15Lip_J3"	0	426	4476	4400
6	4	8	"phtA"	"55Lip_N3"	0	427	4280	4206
6	5	8	"glnH"	"28Lip_B7"	0	428	1178	1106
6	6	8	"pstS"	"80Lip_F7"	0	429	510	449
6	7	8	"aliB"	"1Lip_J7"	0	430	354	298
6	8	8	"psaA"	"6Lip_N7"	0	431	1028	976
6	9	8	"ABC_SBP"	"57Lip_B11"	0	432	431	385
7	1	1	"cbpF"	"74N_term_wCS_O7"	0	433	799	717
7	2	1	"spr0693"	"34N_term_C11"	0	434	2711	2624
7	3	1	"ezrA"	"75N_term_G11"	0	435	1051	962
7	4	1	"pepXP"	"72N_term_K11"	0	436	941	851
7	5	1	"phtD"	"44N_term_O11"	0	437	1173	1076
7	6	1	"phpA"	"27N_term_C15"	0	438	6353	6242
7	7	1	"srtA"	"64N_term_wCS_G15"	0	439	1181	1073
7	8	1	"Buffer"	"Normaliz_K15"	0	440	111	30
7	9	1	"Buffer"	"Normaliz_O15"	0	441	121	46
7	1	2	"phpA"	"27N_term_C15"	0	442	6709	6621
7	2	2	"srtA"	"64N_term_wCS_G15"	0	443	940	446
7	3	2	"adcA"	"23Lip_C3"	0	444	1000	632
7	4	2	"sp_2093"	"76N_term_G3"	0	445	672	291
7	5	2	"comB"	"54N_term_K3"	0	446	542	167
7	6	2	"pspA"	"4N_term_O3"	0	447	2246	1549
7	7	2	"pbpX"	"41N_term_C7"	0	448	1256	324
7	8	2	"pbpA"	"9N_term_G7"	0	449	376	236
7	9	2	"spr0334"	"42Cyt_TMH_K7"	0	450	1055	976
7	1	3	"pspA"	"4N_term_O3"	0	451	1546	1461
7	2	3	"pbpX"	"41N_term_C7"	0	452	1253	1134
7	3	3	"pbpA"	"9N_term_G7"	0	453	535	400
7	4	3	"spr0334"	"42Cyt_TMH_K7"	0	454	879	435
7	5	3	"cbpF"	"74N_term_wCS_O7"	0	455	842	534
7	6	3	"spr0693"	"34N_term_C11"	0	456	2247	2084
7	7	3	"ezrA"	"75N_term_G11"	0	457	1441	1225
7	8	3	"pepXP"	"72N_term_K11"	0	458	1108	971
7	9	3	"phtD"	"44N_term_O11"	0	459	1057	963
7	1	4	"spr0693"	"34N_term_C11"	0	460	2318	2222
7	2	4	"ezrA"	"75N_term_G11"	0	461	1131	894
7	3	4	"pepXP"	"72N_term_K11"	0	462	926	811
7	4	4	"phtD"	"44N_term_O11"	0	463	732	182
7	5	4	"phpA"	"27N_term_C15"	0	464	6034	5436
7	6	4	"srtA"	"64N_term_wCS_G15"	0	465	906	191
7	7	4	"adcA"	"23Lip_C3"	0	466	801	326
7	8	4	"sp_2093"	"76N_term_G3"	0	467	719	390
7	9	4	"comB"	"54N_term_K3"	0	468	600	500
7	1	5	"srtA"	"64N_term_wCS_G15"	0	469	1471	1371
7	2	5	"adcA"	"23Lip_C3"	0	470	1143	602
7	3	5	"sp_2093"	"76N_term_G3"	0	471	696	578
7	4	5	"comB"	"54N_term_K3"	0	472	706	479
7	5	5	"pspA"	"4N_term_O3"	0	473	2462	1951
7	6	5	"pbpX"	"41N_term_C7"	0	474	1150	369
7	7	5	"pbpA"	"9N_term_G7"	0	475	488	0
7	8	5	"spr0334"	"42Cyt_TMH_K7"	0	476	717	585
7	9	5	"cbpF"	"74N_term_wCS_O7"	0	477	749	654
7	1	6	"pbpX"	"41N_term_C7"	0	478	1316	1215
7	2	6	"pbpA"	"9N_term_G7"	0	479	413	253
7	3	6	"spr0334"	"42Cyt_TMH_K7"	0	480	958	840
7	4	6	"cbpF"	"74N_term_wCS_O7"	0	481	1788	1559
7	5	6	"spr0693"	"34N_term_C11"	0	482	2185	1781
7	6	6	"ezrA"	"75N_term_G11"	0	483	1442	1005
7	7	6	"pepXP"	"72N_term_K11"	0	484	1104	743
7	8	6	"phtD"	"44N_term_O11"	0	485	865	715
7	9	6	"phpA"	"27N_term_C15"	0	486	6501	6400
7	1	7	"ezrA"	"75N_term_G11"	0	487	1066	956
7	2	7	"pepXP"	"72N_term_K11"	0	488	1140	728
7	3	7	"phtD"	"44N_term_O11"	0	489	1045	834
7	4	7	"phpA"	"27N_term_C15"	0	490	6100	5845
7	5	7	"srtA"	"64N_term_wCS_G15"	0	491	1211	945
7	6	7	"adcA"	"23Lip_C3"	0	492	1092	627
7	7	7	"sp_2093"	"76N_term_G3"	0	493	580	125
7	8	7	"comB"	"54N_term_K3"	0	494	450	249
7	9	7	"pspA"	"4N_term_O3"	0	495	1324	1229
7	1	8	"adcA"	"23Lip_C3"	0	496	1017	916
7	2	8	"sp_2093"	"76N_term_G3"	0	497	661	551
7	3	8	"comB"	"54N_term_K3"	0	498	599	505
7	4	8	"pspA"	"4N_term_O3"	0	499	1501	1407
7	5	8	"pbpX"	"41N_term_C7"	0	500	1292	1198
7	6	8	"pbpA"	"9N_term_G7"	0	501	497	406
7	7	8	"spr0334"	"42Cyt_TMH_K7"	0	502	882	780
7	8	8	"cbpF"	"74N_term_wCS_O7"	0	503	798	699
7	9	8	"spr0693"	"34N_term_C11"	0	504	2471	2386
8	1	1	"pbp1b"	"47Cyt_TMH_P7"	-50	505	1587	1501
8	2	1	"pcpA"	"62N_term_wCS_D11"	-50	506	2845	2752
8	3	1	"sphtra"	"8N_term_H11"	-50	507	4152	4060
8	4	1	"cps4C"	"97Mult_L11"	-50	508	3319	3220
8	5	1	"rrgB"	"95Mult_P11"	-50	509	3986	3892
8	6	1	"TMP"	"96Mult_D15"	-50	510	3471	3371
8	7	1	"LambdaSa04"	"94Mult_H15"	-50	511	3204	3093
8	8	1	"Buffer"	"Normaliz_L15"	-50	512	1016	901
8	9	1	"Buffer"	"Normaliz_P15"	-50	513	666	556
8	1	2	"TMP"	"96Mult_D15"	-50	514	2889	2000
8	2	2	"LambdaSa04"	"94Mult_H15"	-50	515	4050	364
8	3	2	"potD"	"65N_term_D3"	-50	516	3790	248
8	4	2	"pgdA"	"40N_term_H3"	-50	517	3746	2073
8	5	2	"spr1370"	"38Cyt_TMH_L3"	-50	518	3682	2687
8	6	2	"spr1418"	"82N_term_P3"	-50	519	3717	2920
8	7	2	"stkP"	"67Cyt_TMH_D7"	-50	520	3054	765
8	8	2	"spr1584"	"83N_term_H7"	-50	521	2870	1780
8	9	2	"pbp2A"	"53N_term_L7"	-50	522	2134	1930
8	1	3	"spr1418"	"82N_term_P3"	-50	523	4354	3553
8	2	3	"stkP"	"67Cyt_TMH_D7"	-50	524	3378	77
8	3	3	"spr1584"	"83N_term_H7"	-50	525	2058	881
8	4	3	"pbp2A"	"53N_term_L7"	-50	526	1720	1169
8	5	3	"pbp1b"	"47Cyt_TMH_P7"	-50	527	2014	1512
8	6	3	"pcpA"	"62N_term_wCS_D11"	-50	528	2036	1557
8	7	3	"sphtra"	"8N_term_H11"	-50	529	2496	953
8	8	3	"cps4C"	"97Mult_L11"	-50	530	2700	837
8	9	3	"rrgB"	"95Mult_P11"	-50	531	1411	867
8	1	4	"pcpA"	"62N_term_wCS_D11"	-50	532	907	717
8	2	4	"sphtra"	"8N_term_H11"	-50	533	3803	1636
8	3	4	"cps4C"	"97Mult_L11"	-50	534	3519	1598
8	4	4	"rrgB"	"95Mult_P11"	-50	535	1673	398
8	5	4	"TMP"	"96Mult_D15"	-50	536	2113	1493
8	6	4	"LambdaSa04"	"94Mult_H15"	-50	537	873	158
8	7	4	"potD"	"65N_term_D3"	-50	538	2953	876
8	8	4	"pgdA"	"40N_term_H3"	-50	539	2455	186
8	9	4	"spr1370"	"38Cyt_TMH_L3"	-50	540	2466	1557
8	1	5	"LambdaSa04"	"94Mult_H15"	-50	541	1401	1263
8	2	5	"potD"	"65N_term_D3"	-50	542	3844	1593
8	3	5	"pgdA"	"40N_term_H3"	-50	543	3413	929
8	4	5	"spr1370"	"38Cyt_TMH_L3"	-50	544	3620	2159
8	5	5	"spr1418"	"82N_term_P3"	-50	545	3677	3162
8	6	5	"stkP"	"67Cyt_TMH_D7"	-50	546	3374	2670
8	7	5	"spr1584"	"83N_term_H7"	-50	547	2974	1898
8	8	5	"pbp2A"	"53N_term_L7"	-50	548	2522	903
8	9	5	"pbp1b"	"47Cyt_TMH_P7"	-50	549	2087	1622
8	1	6	"stkP"	"67Cyt_TMH_D7"	-50	550	2654	2440
8	2	6	"spr1584"	"83N_term_H7"	-50	551	2026	1023
8	3	6	"pbp2A"	"53N_term_L7"	-50	552	1322	884
8	4	6	"pbp1b"	"47Cyt_TMH_P7"	-50	553	1258	834
8	5	6	"pcpA"	"62N_term_wCS_D11"	-50	554	1511	1090
8	6	6	"sphtra"	"8N_term_H11"	-50	555	2766	1858
8	7	6	"cps4C"	"97Mult_L11"	-50	556	2674	938
8	8	6	"rrgB"	"95Mult_P11"	-50	557	2384	1360
8	9	6	"TMP"	"96Mult_D15"	-50	558	981	618
8	1	7	"sphtra"	"8N_term_H11"	-50	559	4296	4053
8	2	7	"cps4C"	"97Mult_L11"	-50	560	3695	1480
8	3	7	"rrgB"	"95Mult_P11"	-50	561	3541	2475
8	4	7	"TMP"	"96Mult_D15"	-50	562	2664	1887
8	5	7	"LambdaSa04"	"94Mult_H15"	-50	563	1785	645
8	6	7	"potD"	"65N_term_D3"	-50	564	3652	2340
8	7	7	"pgdA"	"40N_term_H3"	-50	565	3119	802
8	8	7	"spr1370"	"38Cyt_TMH_L3"	-50	566	2650	1134
8	9	7	"spr1418"	"82N_term_P3"	-50	567	2276	1950
8	1	8	"potD"	"65N_term_D3"	-50	568	4627	4473
8	2	8	"pgdA"	"40N_term_H3"	-50	569	3889	2260
8	3	8	"spr1370"	"38Cyt_TMH_L3"	-50	570	3690	3170
8	4	8	"spr1418"	"82N_term_P3"	-50	571	3652	3438
8	5	8	"stkP"	"67Cyt_TMH_D7"	-50	572	2304	1959
8	6	8	"spr1584"	"83N_term_H7"	-50	573	1877	1767
8	7	8	"pbp2A"	"53N_term_L7"	-50	574	1325	1225
8	8	8	"pbp1b"	"47Cyt_TMH_P7"	-50	575	1018	921
8	9	8	"pcpA"	"62N_term_wCS_D11"	-50	576	717	625
