# Supplementary material for: Data in support of proteomic analysis of pneumococcal pediatric clinical isolates to construct a protein array
Source: Data Brief. 2016 Feb 5;6:917–22. doi: 10.1016/j.dib.2016.01.057 (PMC4758182; doi:10.1016/j.dib.2016.01.057)
Supplement: Supplementary file 4 — Supplementary material [file mmc4.zip › Protein array raw data/IgG/P2_S29_IgG-Cy3.txt]

ATF	1.0
31	9    
"Type=GenePix Export 3"
"DateTime=2014/01/23 14:18:43"
"Settings=C:\Documents and Settings\Usuario\Escritorio\Datos Usuarios\Alfonso\Escaneado_23-1-14\Suero 29\S29_IgG-Cy3.gps"
"GalFile=C:\Documents and Settings\Usuario\Escritorio\Datos Usuarios\Alfonso\Gals\Gal_Alfonso.2.gal"
"PixelSize=5"
"Wavelengths=n/a	532"
"ImageFiles=n/a	C:\Documents and Settings\Usuario\Escritorio\Datos Usuarios\Alfonso\Escaneado_23-1-14\Suero 29\S29_IgG-Cy3.tif 1"
"NormalizationMethod=None"
"NormalizationFactors=n/a	1"
"JpegImage="
"StdDev=Type 1"
"RatioFormulations=W1/W2 (/532)"
"Barcode="
"BackgroundSubtraction=LocalFeature"
"ImageOrigin=0, 0"
"JpegOrigin=3355, 2010"
"Creator=GenePix Pro 4.1.1.4"
"Scanner=GenePix 4000B [92870]"
"FocusPosition=0"
"Temperature=29.74"
"LinesAveraged=1"
"Comment="
"PMTGain=n/a	400"
"ScanPower=n/a	100"
"LaserPower=n/a	3.72"
"LaserOnTime=n/a	42124"
"Filters=n/a	"
"ScanRegion=544,304,3880,1765"
"Supplier=BioRobotics"
"ArrayerSoftwareName=TAS Application Suite (MicroGrid II)"
"ArrayerSoftwareVersion=2.2.2.5"
"Block"	"Column"	"Row"	"Name"	"ID"	"Flags"	"Index"	"F532 Median"	"F532 Median - B532"
1	1	1	"ABC_N/P"	"90Mult_M8"	0	1	285	32
1	2	1	"spr1221"	"99Mult_A12"	0	2	430	162
1	3	1	"spr1403"	"91Mult_E12"	0	3	482	209
1	4	1	"spr1496"	"92Mult_I12"	0	4	337	53
1	5	1	"ABC_NP"	"100Mult_M12"	0	5	678	396
1	6	1	"SP_0462"	"77CellW_A16"	0	6	685	408
1	7	1	"SP_0464"	"81CellW_E16"	0	7	462	198
1	8	1	"Buffer"	"Normaliz_I16"	0	8	246	-1
1	9	1	"Buffer"	"Normaliz_M16"	0	9	227	-1
1	1	2	"SP_0462"	"77CellW_A16"	0	10	701	421
1	2	2	"SP_0464"	"81CellW_E16"	0	11	459	161
1	3	2	"fstH"	"84Mult_A4"	0	12	1673	1364
1	4	2	"comA"	"85Mult_E4"	0	13	512	200
1	5	2	"zmpB"	"86Mult_I4"	0	14	933	602
1	6	2	"spr0601"	"98Mult_M4"	0	15	870	512
1	7	2	"celB"	"87Mult_A8"	0	16	622	318
1	8	2	"iga"	"88Mult_E8"	0	17	817	555
1	9	2	"glnP"	"89Mult_I8"	0	18	314	81
1	1	3	"spr0601"	"98Mult_M4"	0	19	610	312
1	2	3	"celB"	"87Mult_A8"	0	20	445	145
1	3	3	"iga"	"88Mult_E8"	0	21	1215	927
1	4	3	"glnP"	"89Mult_I8"	0	22	378	93
1	5	3	"ABC_N/P"	"90Mult_M8"	0	23	395	113
1	6	3	"spr1221"	"99Mult_A12"	0	24	704	417
1	7	3	"spr1403"	"91Mult_E12"	0	25	445	126
1	8	3	"spr1496"	"92Mult_I12"	0	26	332	64
1	9	3	"ABC_NP"	"100Mult_M12"	0	27	775	548
1	1	4	"spr1221"	"99Mult_A12"	0	28	666	362
1	2	4	"spr1403"	"91Mult_E12"	0	29	408	109
1	3	4	"spr1496"	"92Mult_I12"	0	30	362	89
1	4	4	"ABC_NP"	"100Mult_M12"	0	31	1188	911
1	5	4	"SP_0462"	"77CellW_A16"	0	32	564	294
1	6	4	"SP_0464"	"81CellW_E16"	0	33	359	92
1	7	4	"fstH"	"84Mult_A4"	0	34	1526	1144
1	8	4	"comA"	"85Mult_E4"	0	35	633	360
1	9	4	"zmpB"	"86Mult_I4"	0	36	895	651
1	1	5	"SP_0464"	"81CellW_E16"	0	37	434	131
1	2	5	"fstH"	"84Mult_A4"	0	38	1928	1628
1	3	5	"comA"	"85Mult_E4"	0	39	520	253
1	4	5	"zmpB"	"86Mult_I4"	0	40	378	94
1	5	5	"spr0601"	"98Mult_M4"	0	41	954	656
1	6	5	"celB"	"87Mult_A8"	0	42	545	277
1	7	5	"iga"	"88Mult_E8"	0	43	966	704
1	8	5	"glnP"	"89Mult_I8"	0	44	563	329
1	9	5	"ABC_N/P"	"90Mult_M8"	0	45	361	131
1	1	6	"celB"	"87Mult_A8"	0	46	591	286
1	2	6	"iga"	"88Mult_E8"	0	47	1266	970
1	3	6	"glnP"	"89Mult_I8"	0	48	313	59
1	4	6	"ABC_N/P"	"90Mult_M8"	0	49	291	51
1	5	6	"spr1221"	"99Mult_A12"	0	50	480	250
1	6	6	"spr1403"	"91Mult_E12"	0	51	308	81
1	7	6	"spr1496"	"92Mult_I12"	0	52	273	41
1	8	6	"ABC_NP"	"100Mult_M12"	0	53	773	538
1	9	6	"SP_0462"	"77CellW_A16"	0	54	837	626
1	1	7	"spr1403"	"91Mult_E12"	0	55	425	127
1	2	7	"spr1496"	"92Mult_I12"	0	56	319	37
1	3	7	"ABC_NP"	"100Mult_M12"	0	57	937	686
1	4	7	"SP_0462"	"77CellW_A16"	0	58	570	334
1	5	7	"SP_0464"	"81CellW_E16"	0	59	400	177
1	6	7	"fstH"	"84Mult_A4"	0	60	1861	1641
1	7	7	"comA"	"85Mult_E4"	0	61	437	200
1	8	7	"zmpB"	"86Mult_I4"	0	62	368	114
1	9	7	"spr0601"	"98Mult_M4"	0	63	984	753
1	1	8	"fstH"	"84Mult_A4"	0	64	1856	1596
1	2	8	"comA"	"85Mult_E4"	0	65	577	346
1	3	8	"zmpB"	"86Mult_I4"	0	66	391	171
1	4	8	"spr0601"	"98Mult_M4"	0	67	668	470
1	5	8	"celB"	"87Mult_A8"	0	68	321	137
1	6	8	"iga"	"88Mult_E8"	0	69	1096	920
1	7	8	"glnP"	"89Mult_I8"	0	70	237	56
1	8	8	"ABC_N/P"	"90Mult_M8"	0	71	328	143
1	9	8	"spr1221"	"99Mult_A12"	0	72	695	512
2	1	1	"lytB"	"31CellW_N8"	0	73	2808	2619
2	2	1	"prtA"	"20CellW_B12"	0	74	7937	7720
2	3	1	"bgaA"	"43CellW_F12"	0	75	3140	2904
2	4	1	"nanA"	"46CellW_J12"	0	76	2708	2443
2	5	1	"spr1652/pfbA"	"25CellW_N12"	0	77	2669	2388
2	6	1	"nisP"	"39CellW_B16"	0	78	502	233
2	7	1	"spr1906"	"73CellW_F16"	0	79	705	437
2	8	1	"Buffer"	"Normaliz_J16"	0	80	227	-4
2	9	1	"Buffer"	"Normaliz_N16"	0	81	205	17
2	1	2	"nisP"	"39CellW_B16"	0	82	2735	2534
2	2	2	"spr1906"	"73CellW_F16"	0	83	1181	929
2	3	2	"psrP"	"71CellW_B4"	0	84	1411	1149
2	4	2	"pblB_nt"	"48CellW_F4"	0	85	1408	1117
2	5	2	"pblB_ct"	"49CellW_J4"	0	86	2462	2124
2	6	2	"spr0075/pfbB"	"24CellW_N4"	0	87	3488	3083
2	7	2	"pulA"	"19CellW_B8"	0	88	3166	2805
2	8	2	"hysA"	"51CellW_F8"	0	89	4638	4396
2	9	2	"spr0328"	"26CellW_J8"	0	90	4816	4613
2	1	3	"spr0075/pfbB"	"24CellW_N4"	0	91	4230	4008
2	2	3	"pulA"	"19CellW_B8"	0	92	3746	3507
2	3	3	"hysA"	"51CellW_F8"	0	93	5169	4935
2	4	3	"spr0328"	"26CellW_J8"	0	94	4959	4705
2	5	3	"lytB"	"31CellW_N8"	0	95	1901	1603
2	6	3	"prtA"	"20CellW_B12"	0	96	5928	5578
2	7	3	"bgaA"	"43CellW_F12"	0	97	2300	1954
2	8	3	"nanA"	"46CellW_J12"	0	98	2364	2100
2	9	3	"spr1652/pfbA"	"25CellW_N12"	0	99	2401	2185
2	1	4	"prtA"	"20CellW_B12"	0	100	7294	7052
2	2	4	"bgaA"	"43CellW_F12"	0	101	3421	3171
2	3	4	"nanA"	"46CellW_J12"	0	102	2830	2596
2	4	4	"spr1652/pfbA"	"25CellW_N12"	0	103	2284	2046
2	5	4	"nisP"	"39CellW_B16"	0	104	2427	2165
2	6	4	"spr1906"	"73CellW_F16"	0	105	919	612
2	7	4	"psrP"	"71CellW_B4"	0	106	2705	2326
2	8	4	"pblB_nt"	"48CellW_F4"	0	107	1278	958
2	9	4	"pblB_ct"	"49CellW_J4"	0	108	2931	2693
2	1	5	"spr1906"	"73CellW_F16"	0	109	1131	877
2	2	5	"psrP"	"71CellW_B4"	0	110	1702	1439
2	3	5	"pblB_nt"	"48CellW_F4"	0	111	1830	1581
2	4	5	"pblB_ct"	"49CellW_J4"	0	112	2619	2377
2	5	5	"spr0075/pfbB"	"24CellW_N4"	0	113	3548	3279
2	6	5	"pulA"	"19CellW_B8"	0	114	3080	2758
2	7	5	"hysA"	"51CellW_F8"	0	115	3010	2665
2	8	5	"spr0328"	"26CellW_J8"	0	116	3812	3504
2	9	5	"lytB"	"31CellW_N8"	0	117	1744	1486
2	1	6	"pulA"	"19CellW_B8"	0	118	3853	3593
2	2	6	"hysA"	"51CellW_F8"	0	119	4354	4097
2	3	6	"spr0328"	"26CellW_J8"	0	120	4003	3770
2	4	6	"lytB"	"31CellW_N8"	0	121	1455	1227
2	5	6	"prtA"	"20CellW_B12"	0	122	6495	6242
2	6	6	"bgaA"	"43CellW_F12"	0	123	2795	2476
2	7	6	"nanA"	"46CellW_J12"	0	124	2115	1834
2	8	6	"spr1652/pfbA"	"25CellW_N12"	0	125	2216	1942
2	9	6	"nisP"	"39CellW_B16"	0	126	2527	2260
2	1	7	"bgaA"	"43CellW_F12"	0	127	2504	2229
2	2	7	"nanA"	"46CellW_J12"	0	128	2241	1975
2	3	7	"spr1652/pfbA"	"25CellW_N12"	0	129	1948	1705
2	4	7	"nisP"	"39CellW_B16"	0	130	1889	1651
2	5	7	"spr1906"	"73CellW_F16"	0	131	828	582
2	6	7	"psrP"	"71CellW_B4"	0	132	3063	2725
2	7	7	"pblB_nt"	"48CellW_F4"	0	133	3329	3027
2	8	7	"pblB_ct"	"49CellW_J4"	0	134	2658	2388
2	9	7	"spr0075/pfbB"	"24CellW_N4"	0	135	3646	3383
2	1	8	"psrP"	"71CellW_B4"	0	136	1573	1284
2	2	8	"pblB_nt"	"48CellW_F4"	0	137	1449	1164
2	3	8	"pblB_ct"	"49CellW_J4"	0	138	2760	2492
2	4	8	"spr0075/pfbB"	"24CellW_N4"	0	139	3999	3742
2	5	8	"pulA"	"19CellW_B8"	0	140	3673	3418
2	6	8	"hysA"	"51CellW_F8"	0	141	3972	3700
2	7	8	"spr0328"	"26CellW_J8"	0	142	4282	4015
2	8	8	"lytB"	"31CellW_N8"	0	143	1569	1317
2	9	8	"prtA"	"20CellW_B12"	0	144	6739	6496
3	1	1	"nanB"	"58Secret_O8"	0	145	8041	7767
3	2	1	"spr1875"	"7Secret_C12"	0	146	10203	9887
3	3	1	"galU"	"21Secret_G12"	0	147	5692	5407
3	4	1	"cbpA"	"5Secret_K12"	0	148	20550	20272
3	5	1	"gsp_781"	"2Secret_O12"	0	149	29576	29319
3	6	1	"Control_1"	"C16"	0	150	774	539
3	7	1	"Control_2"	"G16"	-50	151	231	13
3	8	1	"Buffer"	"Normaliz_K16"	-50	152	212	5
3	9	1	"Buffer"	"Normaliz_O16"	-50	153	209	3
3	1	2	"Control_1"	"C16"	0	154	866	615
3	2	2	"Control_2"	"G16"	-50	155	332	57
3	3	2	"bloodAB"	"59Secret_C4"	0	156	3229	2967
3	4	2	"strH"	"32Secret_G4"	0	157	2042	1774
3	5	2	"lysM"	"50Secret_K4"	0	158	13443	13177
3	6	2	"lytB"	"63Secret_O4"	0	159	2289	2037
3	7	2	"phtE"	"45Secret_C8"	0	160	5575	5334
3	8	2	"spr0931"	"36Secret_G8"	0	161	3487	3257
3	9	2	"lytC"	"56Secret_K8"	0	162	5519	5299
3	1	3	"lytB"	"63Secret_O4"	0	163	2885	2659
3	2	3	"phtE"	"45Secret_C8"	0	164	5766	5525
3	3	3	"spr0931"	"36Secret_G8"	0	165	3349	3103
3	4	3	"lytC"	"56Secret_K8"	0	166	6008	5753
3	5	3	"nanB"	"58Secret_O8"	0	167	6289	6029
3	6	3	"spr1875"	"7Secret_C12"	0	168	8567	8303
3	7	3	"galU"	"21Secret_G12"	0	169	4280	4021
3	8	3	"cbpA"	"5Secret_K12"	0	170	19446	19193
3	9	3	"gsp_781"	"2Secret_O12"	0	171	28150	27914
3	1	4	"spr1875"	"7Secret_C12"	0	172	9102	8903
3	2	4	"galU"	"21Secret_G12"	0	173	4772	4557
3	3	4	"cbpA"	"5Secret_K12"	0	174	19492	19260
3	4	4	"gsp_781"	"2Secret_O12"	0	175	28655	28412
3	5	4	"Control_1"	"C16"	0	176	649	400
3	6	4	"Control_2"	"G16"	-50	177	274	16
3	7	4	"bloodAB"	"59Secret_C4"	0	178	2889	2621
3	8	4	"strH"	"32Secret_G4"	0	179	1761	1497
3	9	4	"lysM"	"50Secret_K4"	0	180	12200	11946
3	1	5	"Control_2"	"G16"	0	181	253	69
3	2	5	"bloodAB"	"59Secret_C4"	0	182	3212	3015
3	3	5	"strH"	"32Secret_G4"	0	183	1821	1607
3	4	5	"lysM"	"50Secret_K4"	0	184	13044	12815
3	5	5	"lytB"	"63Secret_O4"	0	185	2175	1933
3	6	5	"phtE"	"45Secret_C8"	0	186	5483	5231
3	7	5	"spr0931"	"36Secret_G8"	0	187	3143	2877
3	8	5	"lytC"	"56Secret_K8"	0	188	5489	5220
3	9	5	"nanB"	"58Secret_O8"	0	189	5964	5696
3	1	6	"phtE"	"45Secret_C8"	0	190	5853	5678
3	2	6	"spr0931"	"36Secret_G8"	0	191	3340	3156
3	3	6	"lytC"	"56Secret_K8"	0	192	5807	5612
3	4	6	"nanB"	"58Secret_O8"	0	193	5937	5732
3	5	6	"spr1875"	"7Secret_C12"	0	194	8477	8252
3	6	6	"galU"	"21Secret_G12"	0	195	4193	3948
3	7	6	"cbpA"	"5Secret_K12"	0	196	20176	19909
3	8	6	"gsp_781"	"2Secret_O12"	0	197	28944	28666
3	9	6	"Control_1"	"C16"	0	198	801	523
3	1	7	"galU"	"21Secret_G12"	0	199	4508	4335
3	2	7	"cbpA"	"5Secret_K12"	0	200	20458	20284
3	3	7	"gsp_781"	"2Secret_O12"	0	201	28945	28764
3	4	7	"Control_1"	"C16"	0	202	697	506
3	5	7	"Control_2"	"G16"	-50	203	225	14
3	6	7	"bloodAB"	"59Secret_C4"	0	204	2955	2719
3	7	7	"strH"	"32Secret_G4"	0	205	1911	1649
3	8	7	"lysM"	"50Secret_K4"	0	206	12484	12209
3	9	7	"lytB"	"63Secret_O4"	0	207	2123	1843
3	1	8	"bloodAB"	"59Secret_C4"	0	208	3599	3427
3	2	8	"strH"	"32Secret_G4"	0	209	2163	1997
3	3	8	"lysM"	"50Secret_K4"	0	210	13458	13287
3	4	8	"lytB"	"63Secret_O4"	0	211	2457	2276
3	5	8	"phtE"	"45Secret_C8"	0	212	5909	5708
3	6	8	"spr0931"	"36Secret_G8"	0	213	3318	3089
3	7	8	"lytC"	"56Secret_K8"	0	214	5655	5403
3	8	8	"nanB"	"58Secret_O8"	0	215	5606	5341
3	9	8	"spr1875"	"7Secret_C12"	0	216	8624	8353
4	1	1	"Control_10"	"P8"	-50	217	97	-10
4	2	1	"Control_11"	"D12"	0	218	364	245
4	3	1	"Control_12"	"H12"	-50	219	98	-3
4	4	1	"Buffer"	"Normaliz_L12"	-50	220	102	1
4	5	1	"Buffer"	"Normaliz_P12"	-50	221	131	25
4	6	1	"Control+"	"Rango0.2_D16"	0	222	8082	7974
4	7	1	"Control+"	"Rango0.1_H16"	0	223	9284	9185
4	8	1	"Buffer"	"Normaliz_L16"	-50	224	89	-1
4	9	1	"Buffer"	"Normaliz_P16"	-50	225	87	2
4	1	2	"Control+"	"Rango0.2_D16"	0	226	9405	9294
4	2	2	"Control+"	"Rango0.1_H16"	0	227	10186	10068
4	3	2	"Control_3"	"D4"	-50	228	100	-5
4	4	2	"Control_4"	"H4"	-50	229	106	4
4	5	2	"Control_5"	"L4"	-50	230	161	31
4	6	2	"Control_6"	"P4"	-50	231	124	-13
4	7	2	"Control_7"	"D8"	0	232	156	49
4	8	2	"Control_8"	"H8"	-50	233	96	-3
4	9	2	"Control_9"	"L8"	-50	234	95	2
4	1	3	"Control_6"	"P4"	-50	235	103	-5
4	2	3	"Control_7"	"D8"	-50	236	126	17
4	3	3	"Control_8"	"H8"	-50	237	98	-2
4	4	3	"Control_9"	"L8"	-50	238	100	-1
4	5	3	"Control_10"	"P8"	-50	239	111	-19
4	6	3	"Control_11"	"D12"	0	240	396	254
4	7	3	"Control_12"	"H12"	-50	241	111	-4
4	8	3	"Buffer"	"Normaliz_L12"	-50	242	111	1
4	9	3	"Buffer"	"Normaliz_P12"	-50	243	107	4
4	1	4	"Control_11"	"D12"	0	244	412	301
4	2	4	"Control_12"	"H12"	-50	245	98	-3
4	3	4	"Buffer"	"Normaliz_L12"	-50	246	95	-2
4	4	4	"Buffer"	"Normaliz_P12"	-50	247	99	-3
4	5	4	"Control+"	"Rango0.2_D16"	0	248	8975	8852
4	6	4	"Control+"	"Rango0.1_H16"	0	249	10295	10168
4	7	4	"Control_3"	"D4"	-50	250	110	-9
4	8	4	"Control_4"	"H4"	-50	251	127	1
4	9	4	"Control_5"	"L4"	-50	252	120	5
4	1	5	"Control+"	"Rango0.1_H16"	0	253	10491	10395
4	2	5	"Control_3"	"D4"	-50	254	93	-3
4	3	5	"Control_4"	"H4"	-50	255	97	2
4	4	5	"Control_5"	"L4"	-50	256	97	-6
4	5	5	"Control_6"	"P4"	-50	257	110	-10
4	6	5	"Control_7"	"D8"	-50	258	142	19
4	7	5	"Control_8"	"H8"	-50	259	130	-4
4	8	5	"Control_9"	"L8"	-50	260	145	0
4	9	5	"Control_10"	"P8"	-50	261	131	4
4	1	6	"Control_7"	"D8"	0	262	156	63
4	2	6	"Control_8"	"H8"	-50	263	92	-2
4	3	6	"Control_9"	"L8"	-50	264	92	-3
4	4	6	"Control_10"	"P8"	-50	265	99	-8
4	5	6	"Control_11"	"D12"	0	266	368	248
4	6	6	"Control_12"	"H12"	-50	267	129	2
4	7	6	"Buffer"	"Normaliz_L12"	-50	268	148	2
4	8	6	"Buffer"	"Normaliz_P12"	-50	269	167	4
4	9	6	"Control+"	"Rango0.2_D16"	0	270	9366	9229
4	1	7	"Control_12"	"H12"	-50	271	91	-1
4	2	7	"Buffer"	"Normaliz_L12"	-50	272	92	0
4	3	7	"Buffer"	"Normaliz_P12"	-50	273	99	0
4	4	7	"Control+"	"Rango0.2_D16"	0	274	9424	9312
4	5	7	"Control+"	"Rango0.1_H16"	-50	275	131	13
4	6	7	"Control_3"	"D4"	-50	276	131	-2
4	7	7	"Control_4"	"H4"	-50	277	167	8
4	8	7	"Control_5"	"L4"	-50	278	166	-1
4	9	7	"Control_6"	"P4"	-50	279	135	-1
4	1	8	"Control_3"	"D4"	-50	280	90	0
4	2	8	"Control_4"	"H4"	-50	281	92	-1
4	3	8	"Control_5"	"L4"	-50	282	97	-2
4	4	8	"Control_6"	"P4"	-50	283	100	-4
4	5	8	"Control_7"	"D8"	0	284	285	163
4	6	8	"Control_8"	"H8"	-50	285	145	-6
4	7	8	"Control_9"	"L8"	-50	286	173	2
4	8	8	"Control_10"	"P8"	-50	287	178	6
4	9	8	"Control_11"	"D12"	0	288	878	733
5	1	1	"GADPH"	"68Cyt_M7"	0	289	2187	1966
5	2	1	"abc_sbp_2"	"30Lip_A11"	0	290	2932	2633
5	3	1	"abc_sbp"	"29Lip_E11"	0	291	2401	2036
5	4	1	"spr0174"	"79Lip_I11"	0	292	2130	1739
5	5	1	"aliA"	"10Lip_M11"	0	293	3046	2657
5	6	1	"slrA"	"17Lip_A15"	0	294	4195	3824
5	7	1	"spr0747"	"37Lip_E15"	0	295	7551	7201
5	8	1	"Buffer"	"Normaliz_I15"	0	296	398	61
5	9	1	"Buffer"	"Normaliz_M15"	-50	297	340	7
5	1	2	"slrA"	"17Lip_A15"	0	298	1685	1428
5	2	2	"spr0747"	"37Lip_E15"	0	299	3830	3501
5	3	2	"spxB"	"13Cyt_A3"	0	300	3717	3363
5	4	2	"clpP"	"66Cyt_E3"	0	301	3674	3319
5	5	2	"pavA"	"69Cyt_I3"	0	302	3905	3553
5	6	2	"eno"	"14Cyt_M3"	0	303	10809	10462
5	7	2	"PppA"	"70Cyt_A7"	0	304	3872	3537
5	8	2	"ply"	"11Cyt_E7"	0	305	14653	14314
5	9	2	"lytA"	"12Cyt_I7"	0	306	21471	21121
5	1	3	"eno"	"14Cyt_M3"	0	307	3011	2724
5	2	3	"PppA"	"70Cyt_A7"	0	308	1745	1413
5	3	3	"ply"	"11Cyt_E7"	0	309	5455	5111
5	4	3	"lytA"	"12Cyt_I7"	0	310	12065	11728
5	5	3	"GADPH"	"68Cyt_M7"	0	311	4311	3969
5	6	3	"abc_sbp_2"	"30Lip_A11"	0	312	4395	4049
5	7	3	"abc_sbp"	"29Lip_E11"	0	313	2814	2468
5	8	3	"spr0174"	"79Lip_I11"	0	314	2124	1774
5	9	3	"aliA"	"10Lip_M11"	0	315	2548	2194
5	1	4	"abc_sbp_2"	"30Lip_A11"	0	316	1137	833
5	2	4	"abc_sbp"	"29Lip_E11"	0	317	1113	781
5	3	4	"spr0174"	"79Lip_I11"	0	318	1224	899
5	4	4	"aliA"	"10Lip_M11"	0	319	1484	1163
5	5	4	"slrA"	"17Lip_A15"	0	320	3018	2683
5	6	4	"spr0747"	"37Lip_E15"	0	321	8479	8138
5	7	4	"spxB"	"13Cyt_A3"	0	322	5999	5647
5	8	4	"clpP"	"66Cyt_E3"	0	323	4735	4373
5	9	4	"pavA"	"69Cyt_I3"	0	324	3869	3506
5	1	5	"spr0747"	"37Lip_E15"	0	325	1251	951
5	2	5	"spxB"	"13Cyt_A3"	0	326	1225	922
5	3	5	"clpP"	"66Cyt_E3"	0	327	2228	1932
5	4	5	"pavA"	"69Cyt_I3"	0	328	1396	1092
5	5	5	"eno"	"14Cyt_M3"	0	329	4520	4199
5	6	5	"PppA"	"70Cyt_A7"	0	330	2914	2580
5	7	5	"ply"	"11Cyt_E7"	0	331	12261	11910
5	8	5	"lytA"	"12Cyt_I7"	0	332	18270	17909
5	9	5	"GADPH"	"68Cyt_M7"	0	333	5144	4782
5	1	6	"PppA"	"70Cyt_A7"	0	334	467	170
5	2	6	"ply"	"11Cyt_E7"	0	335	1623	1337
5	3	6	"lytA"	"12Cyt_I7"	0	336	2278	1991
5	4	6	"GADPH"	"68Cyt_M7"	0	337	1187	888
5	5	6	"abc_sbp_2"	"30Lip_A11"	0	338	1318	1002
5	6	6	"abc_sbp"	"29Lip_E11"	0	339	1308	975
5	7	6	"spr0174"	"79Lip_I11"	0	340	1024	685
5	8	6	"aliA"	"10Lip_M11"	0	341	1987	1648
5	9	6	"slrA"	"17Lip_A15"	0	342	3318	2974
5	1	7	"abc_sbp"	"29Lip_E11"	-50	343	360	53
5	2	7	"spr0174"	"79Lip_I11"	-50	344	351	52
5	3	7	"aliA"	"10Lip_M11"	0	345	413	117
5	4	7	"slrA"	"17Lip_A15"	0	346	589	293
5	5	7	"spr0747"	"37Lip_E15"	0	347	1292	982
5	6	7	"spxB"	"13Cyt_A3"	0	348	1179	857
5	7	7	"clpP"	"66Cyt_E3"	0	349	1024	700
5	8	7	"pavA"	"69Cyt_I3"	0	350	1035	714
5	9	7	"eno"	"14Cyt_M3"	0	351	3203	2893
5	1	8	"spxB"	"13Cyt_A3"	-50	352	321	61
5	2	8	"clpP"	"66Cyt_E3"	-50	353	350	101
5	3	8	"pavA"	"69Cyt_I3"	-50	354	316	59
5	4	8	"eno"	"14Cyt_M3"	0	355	540	278
5	5	8	"PppA"	"70Cyt_A7"	0	356	440	162
5	6	8	"ply"	"11Cyt_E7"	0	357	1132	842
5	7	8	"lytA"	"12Cyt_I7"	0	358	1785	1481
5	8	8	"GADPH"	"68Cyt_M7"	0	359	543	240
5	9	8	"abc_sbp_2"	"30Lip_A11"	0	360	490	202
6	1	1	"psaA"	"6Lip_N7"	0	361	8438	8172
6	2	1	"ABC_SBP"	"57Lip_B11"	0	362	9950	9702
6	3	1	"ABC_SBP"	"52Lip_F11"	0	363	4120	3865
6	4	1	"piuA"	"18Lip_J11"	0	364	14383	14097
6	5	1	"amiA"	"3Lip_N11"	0	365	3752	3466
6	6	1	"msmE"	"78Lip_B15"	0	366	2486	2211
6	7	1	"MalX"	"22Lip_F15"	0	367	7453	7213
6	8	1	"Buffer"	"Normaliz_J15"	-50	368	210	1
6	9	1	"Buffer"	"Normaliz_N15"	-50	369	190	-1
6	1	2	"msmE"	"78Lip_B15"	0	370	2292	2046
6	2	2	"MalX"	"22Lip_F15"	0	371	7280	7048
6	3	2	"prsA_ppmA"	"16Lip_B3"	0	372	2788	2546
6	4	2	"lmb"	"33Lip_F3"	0	373	5033	4762
6	5	2	"piaA"	"15Lip_J3"	0	374	14649	14385
6	6	2	"phtA"	"55Lip_N3"	0	375	18698	18457
6	7	2	"glnH"	"28Lip_B7"	0	376	5775	5558
6	8	2	"pstS"	"80Lip_F7"	0	377	2724	2525
6	9	2	"aliB"	"1Lip_J7"	0	378	2676	2486
6	1	3	"phtA"	"55Lip_N3"	0	379	15025	14813
6	2	3	"glnH"	"28Lip_B7"	0	380	5290	5071
6	3	3	"pstS"	"80Lip_F7"	0	381	3097	2865
6	4	3	"aliB"	"1Lip_J7"	0	382	5240	4987
6	5	3	"psaA"	"6Lip_N7"	0	383	8624	8336
6	6	3	"ABC_SBP"	"57Lip_B11"	0	384	7835	7611
6	7	3	"ABC_SBP"	"52Lip_F11"	0	385	2620	2410
6	8	3	"piuA"	"18Lip_J11"	0	386	10059	9857
6	9	3	"amiA"	"3Lip_N11"	0	387	1595	1406
6	1	4	"ABC_SBP"	"57Lip_B11"	0	388	5249	5065
6	2	4	"ABC_SBP"	"52Lip_F11"	0	389	1980	1780
6	3	4	"piuA"	"18Lip_J11"	0	390	10616	10406
6	4	4	"amiA"	"3Lip_N11"	0	391	2363	2145
6	5	4	"msmE"	"78Lip_B15"	0	392	1681	1454
6	6	4	"MalX"	"22Lip_F15"	0	393	5991	5792
6	7	4	"prsA_ppmA"	"16Lip_B3"	0	394	1780	1583
6	8	4	"lmb"	"33Lip_F3"	0	395	2149	1951
6	9	4	"piaA"	"15Lip_J3"	0	396	7526	7340
6	1	5	"MalX"	"22Lip_F15"	0	397	2726	2556
6	2	5	"prsA_ppmA"	"16Lip_B3"	0	398	2447	2254
6	3	5	"lmb"	"33Lip_F3"	0	399	2004	1813
6	4	5	"piaA"	"15Lip_J3"	0	400	9318	9121
6	5	5	"phtA"	"55Lip_N3"	0	401	13721	13528
6	6	5	"glnH"	"28Lip_B7"	0	402	3811	3621
6	7	5	"pstS"	"80Lip_F7"	0	403	2000	1809
6	8	5	"aliB"	"1Lip_J7"	0	404	2431	2244
6	9	5	"psaA"	"6Lip_N7"	0	405	3006	2832
6	1	6	"glnH"	"28Lip_B7"	0	406	1894	1745
6	2	6	"pstS"	"80Lip_F7"	0	407	1151	981
6	3	6	"aliB"	"1Lip_J7"	0	408	2331	2162
6	4	6	"psaA"	"6Lip_N7"	0	409	6106	5931
6	5	6	"ABC_SBP"	"57Lip_B11"	0	410	4277	4105
6	6	6	"ABC_SBP"	"52Lip_F11"	0	411	1567	1395
6	7	6	"piuA"	"18Lip_J11"	0	412	7364	7191
6	8	6	"amiA"	"3Lip_N11"	0	413	1161	990
6	9	6	"msmE"	"78Lip_B15"	0	414	574	417
6	1	7	"ABC_SBP"	"52Lip_F11"	0	415	549	410
6	2	7	"piuA"	"18Lip_J11"	0	416	3657	3504
6	3	7	"amiA"	"3Lip_N11"	0	417	970	811
6	4	7	"msmE"	"78Lip_B15"	0	418	664	503
6	5	7	"MalX"	"22Lip_F15"	0	419	2530	2371
6	6	7	"prsA_ppmA"	"16Lip_B3"	0	420	879	725
6	7	7	"lmb"	"33Lip_F3"	0	421	1090	936
6	8	7	"piaA"	"15Lip_J3"	0	422	4646	4491
6	9	7	"phtA"	"55Lip_N3"	0	423	4287	4140
6	1	8	"prsA_ppmA"	"16Lip_B3"	0	424	272	139
6	2	8	"lmb"	"33Lip_F3"	0	425	391	255
6	3	8	"piaA"	"15Lip_J3"	0	426	2206	2069
6	4	8	"phtA"	"55Lip_N3"	0	427	3705	3568
6	5	8	"glnH"	"28Lip_B7"	0	428	1013	880
6	6	8	"pstS"	"80Lip_F7"	0	429	619	485
6	7	8	"aliB"	"1Lip_J7"	0	430	799	662
6	8	8	"psaA"	"6Lip_N7"	0	431	1184	1044
6	9	8	"ABC_SBP"	"57Lip_B11"	0	432	967	829
7	1	1	"cbpF"	"74N_term_wCS_O7"	0	433	626	348
7	2	1	"spr0693"	"34N_term_C11"	0	434	1530	1243
7	3	1	"ezrA"	"75N_term_G11"	0	435	1034	723
7	4	1	"pepXP"	"72N_term_K11"	0	436	1644	1324
7	5	1	"phtD"	"44N_term_O11"	0	437	2451	2141
7	6	1	"phpA"	"27N_term_C15"	0	438	24425	24134
7	7	1	"srtA"	"64N_term_wCS_G15"	0	439	5057	4795
7	8	1	"Buffer"	"Normaliz_K15"	0	440	232	8
7	9	1	"Buffer"	"Normaliz_O15"	0	441	206	11
7	1	2	"phpA"	"27N_term_C15"	0	442	4106	3829
7	2	2	"srtA"	"64N_term_wCS_G15"	0	443	797	526
7	3	2	"adcA"	"23Lip_C3"	0	444	1316	1038
7	4	2	"sp_2093"	"76N_term_G3"	0	445	1148	850
7	5	2	"comB"	"54N_term_K3"	0	446	1440	1125
7	6	2	"pspA"	"4N_term_O3"	0	447	3855	3571
7	7	2	"pbpX"	"41N_term_C7"	0	448	4279	4008
7	8	2	"pbpA"	"9N_term_G7"	0	449	732	487
7	9	2	"spr0334"	"42Cyt_TMH_K7"	0	450	4522	4310
7	1	3	"pspA"	"4N_term_O3"	0	451	721	457
7	2	3	"pbpX"	"41N_term_C7"	0	452	707	457
7	3	3	"pbpA"	"9N_term_G7"	0	453	484	234
7	4	3	"spr0334"	"42Cyt_TMH_K7"	0	454	2008	1754
7	5	3	"cbpF"	"74N_term_wCS_O7"	0	455	1087	831
7	6	3	"spr0693"	"34N_term_C11"	0	456	3864	3602
7	7	3	"ezrA"	"75N_term_G11"	0	457	1816	1545
7	8	3	"pepXP"	"72N_term_K11"	0	458	3078	2819
7	9	3	"phtD"	"44N_term_O11"	0	459	2785	2561
7	1	4	"spr0693"	"34N_term_C11"	0	460	711	461
7	2	4	"ezrA"	"75N_term_G11"	0	461	410	178
7	3	4	"pepXP"	"72N_term_K11"	0	462	928	699
7	4	4	"phtD"	"44N_term_O11"	0	463	1512	1281
7	5	4	"phpA"	"27N_term_C15"	0	464	12889	12657
7	6	4	"srtA"	"64N_term_wCS_G15"	0	465	2074	1829
7	7	4	"adcA"	"23Lip_C3"	0	466	3515	3244
7	8	4	"sp_2093"	"76N_term_G3"	0	467	1990	1732
7	9	4	"comB"	"54N_term_K3"	0	468	2028	1793
7	1	5	"srtA"	"64N_term_wCS_G15"	0	469	411	174
7	2	5	"adcA"	"23Lip_C3"	0	470	585	354
7	3	5	"sp_2093"	"76N_term_G3"	0	471	833	608
7	4	5	"comB"	"54N_term_K3"	0	472	659	432
7	5	5	"pspA"	"4N_term_O3"	0	473	2402	2172
7	6	5	"pbpX"	"41N_term_C7"	0	474	2445	2210
7	7	5	"pbpA"	"9N_term_G7"	0	475	498	246
7	8	5	"spr0334"	"42Cyt_TMH_K7"	0	476	4452	4195
7	9	5	"cbpF"	"74N_term_wCS_O7"	0	477	1870	1626
7	1	6	"pbpX"	"41N_term_C7"	0	478	518	290
7	2	6	"pbpA"	"9N_term_G7"	0	479	335	112
7	3	6	"spr0334"	"42Cyt_TMH_K7"	0	480	791	576
7	4	6	"cbpF"	"74N_term_wCS_O7"	0	481	514	305
7	5	6	"spr0693"	"34N_term_C11"	0	482	1812	1603
7	6	6	"ezrA"	"75N_term_G11"	0	483	921	709
7	7	6	"pepXP"	"72N_term_K11"	0	484	1926	1697
7	8	6	"phtD"	"44N_term_O11"	0	485	2827	2562
7	9	6	"phpA"	"27N_term_C15"	0	486	23230	22960
7	1	7	"ezrA"	"75N_term_G11"	0	487	284	59
7	2	7	"pepXP"	"72N_term_K11"	0	488	466	249
7	3	7	"phtD"	"44N_term_O11"	0	489	583	377
7	4	7	"phpA"	"27N_term_C15"	0	490	5385	5194
7	5	7	"srtA"	"64N_term_wCS_G15"	0	491	801	612
7	6	7	"adcA"	"23Lip_C3"	0	492	1013	814
7	7	7	"sp_2093"	"76N_term_G3"	0	493	744	533
7	8	7	"comB"	"54N_term_K3"	0	494	810	563
7	9	7	"pspA"	"4N_term_O3"	0	495	3475	3209
7	1	8	"adcA"	"23Lip_C3"	0	496	281	65
7	2	8	"sp_2093"	"76N_term_G3"	0	497	276	66
7	3	8	"comB"	"54N_term_K3"	0	498	268	72
7	4	8	"pspA"	"4N_term_O3"	0	499	434	254
7	5	8	"pbpX"	"41N_term_C7"	0	500	480	310
7	6	8	"pbpA"	"9N_term_G7"	0	501	261	90
7	7	8	"spr0334"	"42Cyt_TMH_K7"	0	502	865	686
7	8	8	"cbpF"	"74N_term_wCS_O7"	0	503	606	405
7	9	8	"spr0693"	"34N_term_C11"	0	504	1990	1763
8	1	1	"pbp1b"	"47Cyt_TMH_P7"	0	505	8441	8302
8	2	1	"pcpA"	"62N_term_wCS_D11"	0	506	1421	1273
8	3	1	"sphtra"	"8N_term_H11"	0	507	1160	998
8	4	1	"cps4C"	"97Mult_L11"	0	508	2503	2324
8	5	1	"rrgB"	"95Mult_P11"	0	509	1035	839
8	6	1	"TMP"	"96Mult_D15"	0	510	1667	1451
8	7	1	"LambdaSa04"	"94Mult_H15"	0	511	587	371
8	8	1	"Buffer"	"Normaliz_L15"	-50	512	214	5
8	9	1	"Buffer"	"Normaliz_P15"	-50	513	193	5
8	1	2	"TMP"	"96Mult_D15"	0	514	1480	1317
8	2	2	"LambdaSa04"	"94Mult_H15"	0	515	672	450
8	3	2	"potD"	"65N_term_D3"	0	516	4370	4156
8	4	2	"pgdA"	"40N_term_H3"	0	517	6814	6603
8	5	2	"spr1370"	"38Cyt_TMH_L3"	0	518	19234	18996
8	6	2	"spr1418"	"82N_term_P3"	0	519	14276	14042
8	7	2	"stkP"	"67Cyt_TMH_D7"	0	520	9595	9363
8	8	2	"spr1584"	"83N_term_H7"	0	521	5639	5409
8	9	2	"pbp2A"	"53N_term_L7"	0	522	4373	4168
8	1	3	"spr1418"	"82N_term_P3"	0	523	13159	12980
8	2	3	"stkP"	"67Cyt_TMH_D7"	0	524	10443	10194
8	3	3	"spr1584"	"83N_term_H7"	0	525	6658	6424
8	4	3	"pbp2A"	"53N_term_L7"	0	526	6349	6132
8	5	3	"pbp1b"	"47Cyt_TMH_P7"	0	527	8703	8471
8	6	3	"pcpA"	"62N_term_wCS_D11"	0	528	1637	1414
8	7	3	"sphtra"	"8N_term_H11"	0	529	1180	959
8	8	3	"cps4C"	"97Mult_L11"	0	530	1312	1077
8	9	3	"rrgB"	"95Mult_P11"	0	531	716	500
8	1	4	"pcpA"	"62N_term_wCS_D11"	0	532	1112	921
8	2	4	"sphtra"	"8N_term_H11"	0	533	1027	805
8	3	4	"cps4C"	"97Mult_L11"	0	534	1645	1417
8	4	4	"rrgB"	"95Mult_P11"	0	535	949	715
8	5	4	"TMP"	"96Mult_D15"	0	536	1610	1374
8	6	4	"LambdaSa04"	"94Mult_H15"	0	537	719	499
8	7	4	"potD"	"65N_term_D3"	0	538	4476	4259
8	8	4	"pgdA"	"40N_term_H3"	0	539	5191	4964
8	9	4	"spr1370"	"38Cyt_TMH_L3"	0	540	15374	15141
8	1	5	"LambdaSa04"	"94Mult_H15"	0	541	564	362
8	2	5	"potD"	"65N_term_D3"	0	542	4409	4194
8	3	5	"pgdA"	"40N_term_H3"	0	543	6190	5966
8	4	5	"spr1370"	"38Cyt_TMH_L3"	0	544	20297	20054
8	5	5	"spr1418"	"82N_term_P3"	0	545	14112	13879
8	6	5	"stkP"	"67Cyt_TMH_D7"	0	546	11167	10946
8	7	5	"spr1584"	"83N_term_H7"	0	547	6932	6714
8	8	5	"pbp2A"	"53N_term_L7"	0	548	5473	5249
8	9	5	"pbp1b"	"47Cyt_TMH_P7"	0	549	5276	5066
8	1	6	"stkP"	"67Cyt_TMH_D7"	0	550	9500	9302
8	2	6	"spr1584"	"83N_term_H7"	0	551	5833	5624
8	3	6	"pbp2A"	"53N_term_L7"	0	552	5525	5306
8	4	6	"pbp1b"	"47Cyt_TMH_P7"	0	553	6888	6659
8	5	6	"pcpA"	"62N_term_wCS_D11"	0	554	1301	1072
8	6	6	"sphtra"	"8N_term_H11"	0	555	1069	842
8	7	6	"cps4C"	"97Mult_L11"	0	556	1405	1173
8	8	6	"rrgB"	"95Mult_P11"	0	557	732	508
8	9	6	"TMP"	"96Mult_D15"	0	558	862	677
8	1	7	"sphtra"	"8N_term_H11"	0	559	815	631
8	2	7	"cps4C"	"97Mult_L11"	0	560	1156	955
8	3	7	"rrgB"	"95Mult_P11"	0	561	783	573
8	4	7	"TMP"	"96Mult_D15"	0	562	1068	854
8	5	7	"LambdaSa04"	"94Mult_H15"	0	563	535	316
8	6	7	"potD"	"65N_term_D3"	0	564	2937	2718
8	7	7	"pgdA"	"40N_term_H3"	0	565	3234	3014
8	8	7	"spr1370"	"38Cyt_TMH_L3"	0	566	10023	9818
8	9	7	"spr1418"	"82N_term_P3"	0	567	4966	4803
8	1	8	"potD"	"65N_term_D3"	0	568	1672	1503
8	2	8	"pgdA"	"40N_term_H3"	0	569	2212	2035
8	3	8	"spr1370"	"38Cyt_TMH_L3"	0	570	8693	8512
8	4	8	"spr1418"	"82N_term_P3"	0	571	4759	4596
8	5	8	"stkP"	"67Cyt_TMH_D7"	0	572	3752	3599
8	6	8	"spr1584"	"83N_term_H7"	0	573	1866	1724
8	7	8	"pbp2A"	"53N_term_L7"	0	574	1537	1396
8	8	8	"pbp1b"	"47Cyt_TMH_P7"	0	575	1494	1352
8	9	8	"pcpA"	"62N_term_wCS_D11"	0	576	287	144
