# Supplementary material for: Data in support of proteomic analysis of pneumococcal pediatric clinical isolates to construct a protein array
Source: Data Brief. 2016 Feb 5;6:917–22. doi: 10.1016/j.dib.2016.01.057 (PMC4758182; doi:10.1016/j.dib.2016.01.057)
Supplement: Supplementary file 4 — Supplementary material [file mmc4.zip › Protein array raw data/IgG/P2_S29bis_IgG-Cy3.txt]

ATF	1.0
31	9    
"Type=GenePix Export 3"
"DateTime=2014/03/27 14:35:43"
"Settings=C:\Documents and Settings\Usuario\Escritorio\Datos Usuarios\Alfonso\Resultados ensayo\Marzo 2014\Escaneado_27-3-14\Suero 29 bis\S29bis_IgG-Cy3.gps"
"GalFile=C:\Documents and Settings\Usuario\Escritorio\Datos Usuarios\Alfonso\Gals\Gal_Alfonso.2.gal"
"PixelSize=10"
"Wavelengths=n/a	532"
"ImageFiles=n/a	C:\Documents and Settings\Usuario\Escritorio\Datos Usuarios\Alfonso\Resultados ensayo\Marzo 2014\Escaneado_27-3-14\Suero 29 bis\S29bis_IgG-Cy3.tif 1"
"NormalizationMethod=None"
"NormalizationFactors=n/a	1"
"JpegImage="
"StdDev=Type 1"
"RatioFormulations=W1/W2 (/532)"
"Barcode="
"BackgroundSubtraction=LocalFeature"
"ImageOrigin=0, 0"
"JpegOrigin=3350, 10870"
"Creator=GenePix Pro 4.1.1.4"
"Scanner=GenePix 4000B [92870]"
"FocusPosition=0"
"Temperature=27.67"
"LinesAveraged=1"
"Comment="
"PMTGain=n/a	410"
"ScanPower=n/a	100"
"LaserPower=n/a	2.83"
"LaserOnTime=n/a	42641"
"Filters=n/a	"
"ScanRegion=316,1087,1896,1718"
"Supplier=BioRobotics"
"ArrayerSoftwareName=TAS Application Suite (MicroGrid II)"
"ArrayerSoftwareVersion=2.2.2.5"
"Block"	"Column"	"Row"	"Name"	"ID"	"Flags"	"Index"	"F532 Median"	"F532 Median - B532"
1	1	1	"ABC_N/P"	"90Mult_M6"	0	1	1174	941
1	2	1	"spr1221"	"99Mult_A10"	0	2	697	485
1	3	1	"spr1403"	"91Mult_E10"	0	3	729	541
1	4	1	"spr1496"	"92Mult_I10"	0	4	529	345
1	5	1	"ABC_NP"	"100Mult_M10"	0	5	1208	1019
1	6	1	"SP_0462"	"77CellW_A14"	0	6	743	557
1	7	1	"SP_0464"	"81CellW_E14"	0	7	423	238
1	8	1	"Buffer"	"Normaliz_I14"	0	8	152	-9
1	9	1	"Buffer"	"Normaliz_M14"	0	9	165	3
1	1	2	"SP_0462"	"77CellW_A14"	0	10	1022	833
1	2	2	"SP_0464"	"81CellW_E14"	0	11	490	-34
1	3	2	"fstH"	"84Mult_A2"	0	12	1597	984
1	4	2	"comA"	"85Mult_E2"	0	13	487	-32
1	5	2	"zmpB"	"86Mult_I2"	0	14	419	-7
1	6	2	"spr0601"	"98Mult_M2"	0	15	698	338
1	7	2	"celB"	"87Mult_A6"	0	16	451	162
1	8	2	"iga"	"88Mult_E6"	0	17	1023	883
1	9	2	"glnP"	"89Mult_I6"	0	18	436	275
1	1	3	"spr0601"	"98Mult_M2"	0	19	422	-1
1	2	3	"celB"	"87Mult_A6"	0	20	421	2
1	3	3	"iga"	"88Mult_E6"	0	21	783	357
1	4	3	"glnP"	"89Mult_I6"	0	22	1037	808
1	5	3	"ABC_N/P"	"90Mult_M6"	0	23	285	59
1	6	3	"spr1221"	"99Mult_A10"	0	24	352	55
1	7	3	"spr1403"	"91Mult_E10"	0	25	577	218
1	8	3	"spr1496"	"92Mult_I10"	0	26	347	-67
1	9	3	"ABC_NP"	"100Mult_M10"	0	27	1288	1117
1	1	4	"spr1221"	"99Mult_A10"	0	28	599	388
1	2	4	"spr1403"	"91Mult_E10"	0	29	527	254
1	3	4	"spr1496"	"92Mult_I10"	0	30	272	127
1	4	4	"ABC_NP"	"100Mult_M10"	0	31	659	500
1	5	4	"SP_0462"	"77CellW_A14"	0	32	970	815
1	6	4	"SP_0464"	"81CellW_E14"	0	33	325	70
1	7	4	"fstH"	"84Mult_A2"	0	34	1446	965
1	8	4	"comA"	"85Mult_E2"	0	35	503	113
1	9	4	"zmpB"	"86Mult_I2"	0	36	458	287
1	1	5	"SP_0464"	"81CellW_E14"	0	37	657	478
1	2	5	"fstH"	"84Mult_A2"	0	38	1606	1352
1	3	5	"comA"	"85Mult_E2"	0	39	433	281
1	4	5	"zmpB"	"86Mult_I2"	0	40	337	121
1	5	5	"spr0601"	"98Mult_M2"	0	41	291	43
1	6	5	"celB"	"87Mult_A6"	0	42	404	236
1	7	5	"iga"	"88Mult_E6"	0	43	760	584
1	8	5	"glnP"	"89Mult_I6"	0	44	410	204
1	9	5	"ABC_N/P"	"90Mult_M6"	0	45	459	287
1	1	6	"celB"	"87Mult_A6"	0	46	535	332
1	2	6	"iga"	"88Mult_E6"	0	47	1090	826
1	3	6	"glnP"	"89Mult_I6"	0	48	295	133
1	4	6	"ABC_N/P"	"90Mult_M6"	0	49	335	196
1	5	6	"spr1221"	"99Mult_A10"	0	50	402	172
1	6	6	"spr1403"	"91Mult_E10"	0	51	356	108
1	7	6	"spr1496"	"92Mult_I10"	0	52	319	146
1	8	6	"ABC_NP"	"100Mult_M10"	0	53	970	727
1	9	6	"SP_0462"	"77CellW_A14"	0	54	869	697
1	1	7	"spr1403"	"91Mult_E10"	0	55	890	689
1	2	7	"spr1496"	"92Mult_I10"	0	56	294	24
1	3	7	"ABC_NP"	"100Mult_M10"	0	57	1193	1004
1	4	7	"SP_0462"	"77CellW_A14"	0	58	768	620
1	5	7	"SP_0464"	"81CellW_E14"	0	59	465	72
1	6	7	"fstH"	"84Mult_A2"	0	60	1450	971
1	7	7	"comA"	"85Mult_E2"	0	61	439	105
1	8	7	"zmpB"	"86Mult_I2"	0	62	388	97
1	9	7	"spr0601"	"98Mult_M2"	0	63	406	231
1	1	8	"fstH"	"84Mult_A2"	0	64	2219	2030
1	2	8	"comA"	"85Mult_E2"	0	65	693	519
1	3	8	"zmpB"	"86Mult_I2"	0	66	572	411
1	4	8	"spr0601"	"98Mult_M2"	0	67	551	390
1	5	8	"celB"	"87Mult_A6"	0	68	435	267
1	6	8	"iga"	"88Mult_E6"	0	69	1060	897
1	7	8	"glnP"	"89Mult_I6"	0	70	387	218
1	8	8	"ABC_N/P"	"90Mult_M6"	0	71	561	383
1	9	8	"spr1221"	"99Mult_A10"	0	72	584	408
2	1	1	"lytB"	"31CellW_N6"	0	73	1900	1741
2	2	1	"prtA"	"20CellW_B10"	0	74	3507	3337
2	3	1	"bgaA"	"43CellW_F10"	0	75	2425	2248
2	4	1	"nanA"	"46CellW_J10"	0	76	2457	2279
2	5	1	"spr1652/pfbA"	"25CellW_N10"	0	77	2148	1969
2	6	1	"nisP"	"39CellW_B14"	0	78	1877	1691
2	7	1	"spr1906"	"73CellW_F14"	0	79	2417	2221
2	8	1	"Buffer"	"Normaliz_J14"	0	80	213	6
2	9	1	"Buffer"	"Normaliz_N14"	0	81	209	-19
2	1	2	"nisP"	"39CellW_B14"	0	82	1778	1632
2	2	2	"spr1906"	"73CellW_F14"	0	83	1720	1293
2	3	2	"psrP"	"71CellW_B2"	0	84	1622	1367
2	4	2	"pblB_nt"	"48CellW_F2"	0	85	1761	1487
2	5	2	"pblB_ct"	"49CellW_J2"	0	86	1711	1427
2	6	2	"spr0075/pfbB"	"24CellW_N2"	0	87	3957	3472
2	7	2	"pulA"	"19CellW_B6"	0	88	3386	1952
2	8	2	"hysA"	"51CellW_F6"	0	89	3330	3090
2	9	2	"spr0328"	"26CellW_J6"	0	90	4562	4314
2	1	3	"spr0075/pfbB"	"24CellW_N2"	0	91	4377	4228
2	2	3	"pulA"	"19CellW_B6"	0	92	3270	2209
2	3	3	"hysA"	"51CellW_F6"	0	93	2657	2455
2	4	3	"spr0328"	"26CellW_J6"	0	94	3060	1856
2	5	3	"lytB"	"31CellW_N6"	0	95	2439	1699
2	6	3	"prtA"	"20CellW_B10"	0	96	3520	1629
2	7	3	"bgaA"	"43CellW_F10"	0	97	2043	-107
2	8	3	"nanA"	"46CellW_J10"	0	98	2989	2743
2	9	3	"spr1652/pfbA"	"25CellW_N10"	0	99	1711	1477
2	1	4	"prtA"	"20CellW_B10"	0	100	3531	3374
2	2	4	"bgaA"	"43CellW_F10"	0	101	3029	1306
2	3	4	"nanA"	"46CellW_J10"	0	102	3020	2701
2	4	4	"spr1652/pfbA"	"25CellW_N10"	0	103	2461	2222
2	5	4	"nisP"	"39CellW_B14"	0	104	2116	1877
2	6	4	"spr1906"	"73CellW_F14"	-50	105	3587	-93
2	7	4	"psrP"	"71CellW_B2"	-50	106	3249	-500
2	8	4	"pblB_nt"	"48CellW_F2"	0	107	940	716
2	9	4	"pblB_ct"	"49CellW_J2"	0	108	2541	2315
2	1	5	"spr1906"	"73CellW_F14"	0	109	2061	1910
2	2	5	"psrP"	"71CellW_B2"	0	110	3041	963
2	3	5	"pblB_nt"	"48CellW_F2"	0	111	2878	1260
2	4	5	"pblB_ct"	"49CellW_J2"	0	112	3568	3369
2	5	5	"spr0075/pfbB"	"24CellW_N2"	0	113	3340	3121
2	6	5	"pulA"	"19CellW_B6"	0	114	3605	3076
2	7	5	"hysA"	"51CellW_F6"	0	115	3423	2259
2	8	5	"spr0328"	"26CellW_J6"	0	116	3083	2818
2	9	5	"lytB"	"31CellW_N6"	0	117	2092	1850
2	1	6	"pulA"	"19CellW_B6"	0	118	3119	2973
2	2	6	"hysA"	"51CellW_F6"	0	119	3219	2351
2	3	6	"spr0328"	"26CellW_J6"	0	120	2523	2350
2	4	6	"lytB"	"31CellW_N6"	0	121	1708	1485
2	5	6	"prtA"	"20CellW_B10"	0	122	2676	2454
2	6	6	"bgaA"	"43CellW_F10"	0	123	2950	2721
2	7	6	"nanA"	"46CellW_J10"	0	124	2574	2293
2	8	6	"spr1652/pfbA"	"25CellW_N10"	0	125	2857	2622
2	9	6	"nisP"	"39CellW_B14"	0	126	2005	1768
2	1	7	"bgaA"	"43CellW_F10"	0	127	2945	2797
2	2	7	"nanA"	"46CellW_J10"	0	128	2165	2033
2	3	7	"spr1652/pfbA"	"25CellW_N10"	0	129	1680	1552
2	4	7	"nisP"	"39CellW_B14"	0	130	1416	1236
2	5	7	"spr1906"	"73CellW_F14"	0	131	1421	1192
2	6	7	"psrP"	"71CellW_B2"	0	132	2603	1988
2	7	7	"pblB_nt"	"48CellW_F2"	0	133	2477	1662
2	8	7	"pblB_ct"	"49CellW_J2"	0	134	1873	1668
2	9	7	"spr0075/pfbB"	"24CellW_N2"	0	135	4716	4488
2	1	8	"psrP"	"71CellW_B2"	0	136	823	667
2	2	8	"pblB_nt"	"48CellW_F2"	0	137	613	468
2	3	8	"pblB_ct"	"49CellW_J2"	0	138	2965	2819
2	4	8	"spr0075/pfbB"	"24CellW_N2"	0	139	3314	3170
2	5	8	"pulA"	"19CellW_B6"	0	140	2887	2744
2	6	8	"hysA"	"51CellW_F6"	0	141	5301	5135
2	7	8	"spr0328"	"26CellW_J6"	0	142	3795	3617
2	8	8	"lytB"	"31CellW_N6"	0	143	3149	2965
2	9	8	"prtA"	"20CellW_B10"	0	144	5288	5063
3	1	1	"nanB"	"58Secret_O6"	0	145	5650	5490
3	2	1	"spr1875"	"7Secret_C10"	0	146	5460	5306
3	3	1	"galU"	"21Secret_G10"	0	147	3201	3057
3	4	1	"cbpA"	"5Secret_K10"	0	148	10277	10145
3	5	1	"gsp_781"	"2Secret_O10"	0	149	12653	12537
3	6	1	"Control_1"	"C14"	0	150	775	655
3	7	1	"Control_2"	"G14"	0	151	1153	1023
3	8	1	"Buffer"	"Normaliz_K14"	-50	152	127	-18
3	9	1	"Buffer"	"Normaliz_O14"	-50	153	143	-22
3	1	2	"Control_1"	"C14"	0	154	915	771
3	2	2	"Control_2"	"G14"	0	155	1629	1471
3	3	2	"bloodAB"	"59Secret_C2"	0	156	3355	3180
3	4	2	"strH"	"32Secret_G2"	0	157	2164	2014
3	5	2	"lysM"	"50Secret_K2"	0	158	7873	7736
3	6	2	"lytB"	"63Secret_O2"	0	159	3163	3031
3	7	2	"phtE"	"45Secret_C6"	0	160	3857	3719
3	8	2	"spr0931"	"36Secret_G6"	0	161	4971	4817
3	9	2	"lytC"	"56Secret_K6"	0	162	4550	4395
3	1	3	"lytB"	"63Secret_O2"	0	163	5314	5164
3	2	3	"phtE"	"45Secret_C6"	0	164	4632	4459
3	3	3	"spr0931"	"36Secret_G6"	0	165	3989	3783
3	4	3	"lytC"	"56Secret_K6"	0	166	4564	4411
3	5	3	"nanB"	"58Secret_O6"	0	167	4573	4430
3	6	3	"spr1875"	"7Secret_C10"	0	168	5408	5264
3	7	3	"galU"	"21Secret_G10"	0	169	3423	3276
3	8	3	"cbpA"	"5Secret_K10"	0	170	12694	12550
3	9	3	"gsp_781"	"2Secret_O10"	0	171	16797	16649
3	1	4	"spr1875"	"7Secret_C10"	0	172	4506	4366
3	2	4	"galU"	"21Secret_G10"	0	173	3442	3286
3	3	4	"cbpA"	"5Secret_K10"	0	174	12750	12594
3	4	4	"gsp_781"	"2Secret_O10"	0	175	16571	16429
3	5	4	"Control_1"	"C14"	0	176	979	837
3	6	4	"Control_2"	"G14"	0	177	1440	1280
3	7	4	"bloodAB"	"59Secret_C2"	0	178	2969	2630
3	8	4	"strH"	"32Secret_G2"	0	179	2535	2363
3	9	4	"lysM"	"50Secret_K2"	0	180	8874	8732
3	1	5	"Control_2"	"G14"	0	181	1439	1301
3	2	5	"bloodAB"	"59Secret_C2"	0	182	3586	3376
3	3	5	"strH"	"32Secret_G2"	0	183	3002	2815
3	4	5	"lysM"	"50Secret_K2"	0	184	7702	7558
3	5	5	"lytB"	"63Secret_O2"	0	185	4311	4138
3	6	5	"phtE"	"45Secret_C6"	0	186	5775	5526
3	7	5	"spr0931"	"36Secret_G6"	0	187	4033	3604
3	8	5	"lytC"	"56Secret_K6"	0	188	4383	4239
3	9	5	"nanB"	"58Secret_O6"	0	189	4943	4815
3	1	6	"phtE"	"45Secret_C6"	0	190	3053	2906
3	2	6	"spr0931"	"36Secret_G6"	0	191	2466	2231
3	3	6	"lytC"	"56Secret_K6"	0	192	4055	3868
3	4	6	"nanB"	"58Secret_O6"	0	193	5774	5631
3	5	6	"spr1875"	"7Secret_C10"	0	194	4686	4537
3	6	6	"galU"	"21Secret_G10"	0	195	3586	3383
3	7	6	"cbpA"	"5Secret_K10"	0	196	13653	13494
3	8	6	"gsp_781"	"2Secret_O10"	0	197	17248	17114
3	9	6	"Control_1"	"C14"	0	198	932	808
3	1	7	"galU"	"21Secret_G10"	0	199	3398	3242
3	2	7	"cbpA"	"5Secret_K10"	0	200	12651	12471
3	3	7	"gsp_781"	"2Secret_O10"	0	201	16227	16059
3	4	7	"Control_1"	"C14"	0	202	966	818
3	5	7	"Control_2"	"G14"	0	203	1458	1313
3	6	7	"bloodAB"	"59Secret_C2"	0	204	3096	2930
3	7	7	"strH"	"32Secret_G2"	0	205	2439	2278
3	8	7	"lysM"	"50Secret_K2"	0	206	9195	9060
3	9	7	"lytB"	"63Secret_O2"	0	207	2237	2111
3	1	8	"bloodAB"	"59Secret_C2"	0	208	4440	4263
3	2	8	"strH"	"32Secret_G2"	0	209	2560	2403
3	3	8	"lysM"	"50Secret_K2"	0	210	9072	8922
3	4	8	"lytB"	"63Secret_O2"	0	211	3505	3356
3	5	8	"phtE"	"45Secret_C6"	0	212	4243	4092
3	6	8	"spr0931"	"36Secret_G6"	0	213	4480	4329
3	7	8	"lytC"	"56Secret_K6"	0	214	4952	4811
3	8	8	"nanB"	"58Secret_O6"	0	215	5067	4930
3	9	8	"spr1875"	"7Secret_C10"	0	216	6654	6515
4	1	1	"Control_10"	"P6"	-50	217	139	-13
4	2	1	"Control_11"	"D10"	-50	218	141	-5
4	3	1	"Control_12"	"H10"	0	219	727	573
4	4	1	"Buffer"	"Normaliz_L10"	-50	220	158	-9
4	5	1	"Buffer"	"Normaliz_P10"	-50	221	182	8
4	6	1	"Control+"	"Rango0.2_D14"	0	222	7530	7352
4	7	1	"Control+"	"Rango0.1_H14"	0	223	568	405
4	8	1	"Buffer"	"Normaliz_L14"	-50	224	163	-2
4	9	1	"Buffer"	"Normaliz_P14"	-50	225	128	11
4	1	2	"Control+"	"Rango0.2_D14"	0	226	7555	7396
4	2	2	"Control+"	"Rango0.1_H14"	0	227	736	586
4	3	2	"Control_3"	"D2"	-50	228	149	-1
4	4	2	"Control_4"	"H2"	-50	229	160	4
4	5	2	"Control_5"	"L2"	-50	230	159	3
4	6	2	"Control_6"	"P2"	-50	231	144	-18
4	7	2	"Control_7"	"D6"	-50	232	148	-17
4	8	2	"Control_8"	"H6"	-50	233	168	1
4	9	2	"Control_9"	"L6"	-50	234	134	34
4	1	3	"Control_6"	"P2"	-50	235	138	-15
4	2	3	"Control_7"	"D6"	-50	236	152	-6
4	3	3	"Control_8"	"H6"	-50	237	161	5
4	4	3	"Control_9"	"L6"	-50	238	148	-11
4	5	3	"Control_10"	"P6"	-50	239	146	-20
4	6	3	"Control_11"	"D10"	-50	240	148	-7
4	7	3	"Control_12"	"H10"	0	241	666	507
4	8	3	"Buffer"	"Normaliz_L10"	-50	242	176	9
4	9	3	"Buffer"	"Normaliz_P10"	-50	243	140	39
4	1	4	"Control_11"	"D10"	-50	244	139	-9
4	2	4	"Control_12"	"H10"	0	245	740	590
4	3	4	"Buffer"	"Normaliz_L10"	-50	246	160	6
4	4	4	"Buffer"	"Normaliz_P10"	-50	247	219	48
4	5	4	"Control+"	"Rango0.2_D14"	0	248	7136	6873
4	6	4	"Control+"	"Rango0.1_H14"	0	249	789	625
4	7	4	"Control_3"	"D2"	-50	250	155	-4
4	8	4	"Control_4"	"H2"	-50	251	172	9
4	9	4	"Control_5"	"L2"	-50	252	157	57
4	1	5	"Control+"	"Rango0.1_H14"	0	253	9713	9568
4	2	5	"Control_3"	"D2"	-50	254	137	-16
4	3	5	"Control_4"	"H2"	-50	255	155	2
4	4	5	"Control_5"	"L2"	-50	256	150	-2
4	5	5	"Control_6"	"P2"	-50	257	139	-20
4	6	5	"Control_7"	"D6"	-50	258	154	-7
4	7	5	"Control_8"	"H6"	-50	259	169	3
4	8	5	"Control_9"	"L6"	-50	260	181	13
4	9	5	"Control_10"	"P6"	-50	261	141	43
4	1	6	"Control_7"	"D6"	-50	262	145	6
4	2	6	"Control_8"	"H6"	-50	263	146	2
4	3	6	"Control_9"	"L6"	-50	264	144	-9
4	4	6	"Control_10"	"P6"	-50	265	156	-9
4	5	6	"Control_11"	"D10"	-50	266	143	-7
4	6	6	"Control_12"	"H10"	0	267	727	573
4	7	6	"Buffer"	"Normaliz_L10"	-50	268	170	7
4	8	6	"Buffer"	"Normaliz_P10"	-50	269	178	14
4	9	6	"Control+"	"Rango0.2_D14"	0	270	5468	5350
4	1	7	"Control_12"	"H10"	0	271	677	541
4	2	7	"Buffer"	"Normaliz_L10"	-50	272	138	3
4	3	7	"Buffer"	"Normaliz_P10"	-50	273	161	15
4	4	7	"Control+"	"Rango0.2_D14"	0	274	7214	6971
4	5	7	"Control+"	"Rango0.1_H14"	0	275	624	457
4	6	7	"Control_3"	"D2"	-50	276	155	0
4	7	7	"Control_4"	"H2"	-50	277	163	2
4	8	7	"Control_5"	"L2"	0	278	284	120
4	9	7	"Control_6"	"P2"	-50	279	141	26
4	1	8	"Control_3"	"D2"	-50	280	144	6
4	2	8	"Control_4"	"H2"	-50	281	135	-2
4	3	8	"Control_5"	"L2"	-50	282	142	4
4	4	8	"Control_6"	"P2"	-50	283	151	-15
4	5	8	"Control_7"	"D6"	-50	284	151	-15
4	6	8	"Control_8"	"H6"	-50	285	158	-2
4	7	8	"Control_9"	"L6"	-50	286	154	-5
4	8	8	"Control_10"	"P6"	-50	287	159	0
4	9	8	"Control_11"	"D10"	-50	288	142	14
5	1	1	"GADPH"	"68Cyt_M5"	0	289	3676	3526
5	2	1	"abc_sbp_2"	"30Lip_A9"	0	290	3545	3406
5	3	1	"abc_sbp"	"29Lip_E9"	0	291	2294	2157
5	4	1	"spr0174"	"79Lip_I9"	0	292	1516	1368
5	5	1	"aliA"	"10Lip_M9"	0	293	1805	1657
5	6	1	"slrA"	"17Lip_A13"	0	294	3324	3187
5	7	1	"spr0747"	"37Lip_E13"	0	295	6481	6352
5	8	1	"Buffer"	"Normaliz_I13"	-50	296	128	-1
5	9	1	"Buffer"	"Normaliz_M13"	-50	297	125	-21
5	1	2	"slrA"	"17Lip_A13"	0	298	3166	3015
5	2	2	"spr0747"	"37Lip_E13"	0	299	6638	6510
5	3	2	"spxB"	"13Cyt_A1"	0	300	2876	2758
5	4	2	"clpP"	"66Cyt_E1"	0	301	3854	3739
5	5	2	"pavA"	"69Cyt_I1"	0	302	2843	2713
5	6	2	"eno"	"14Cyt_M1"	0	303	6284	6150
5	7	2	"PppA"	"70Cyt_A5"	0	304	3170	3044
5	8	2	"ply"	"11Cyt_E5"	0	305	8883	8765
5	9	2	"lytA"	"12Cyt_I5"	0	306	14744	14617
5	1	3	"eno"	"14Cyt_M1"	0	307	6386	6237
5	2	3	"PppA"	"70Cyt_A5"	0	308	2850	2726
5	3	3	"ply"	"11Cyt_E5"	0	309	8603	8489
5	4	3	"lytA"	"12Cyt_I5"	0	310	14021	13909
5	5	3	"GADPH"	"68Cyt_M5"	0	311	3194	3074
5	6	3	"abc_sbp_2"	"30Lip_A9"	0	312	2820	2694
5	7	3	"abc_sbp"	"29Lip_E9"	0	313	1827	1702
5	8	3	"spr0174"	"79Lip_I9"	0	314	1332	1207
5	9	3	"aliA"	"10Lip_M9"	0	315	1622	1481
5	1	4	"abc_sbp_2"	"30Lip_A9"	0	316	3308	3148
5	2	4	"abc_sbp"	"29Lip_E9"	0	317	1755	1634
5	3	4	"spr0174"	"79Lip_I9"	0	318	1260	1143
5	4	4	"aliA"	"10Lip_M9"	0	319	1502	1386
5	5	4	"slrA"	"17Lip_A13"	0	320	2655	2538
5	6	4	"spr0747"	"37Lip_E13"	0	321	6282	6161
5	7	4	"spxB"	"13Cyt_A1"	0	322	2555	2437
5	8	4	"clpP"	"66Cyt_E1"	0	323	3588	3466
5	9	4	"pavA"	"69Cyt_I1"	0	324	2780	2637
5	1	5	"spr0747"	"37Lip_E13"	0	325	5779	5620
5	2	5	"spxB"	"13Cyt_A1"	0	326	4094	3971
5	3	5	"clpP"	"66Cyt_E1"	0	327	3564	3447
5	4	5	"pavA"	"69Cyt_I1"	0	328	2569	2453
5	5	5	"eno"	"14Cyt_M1"	0	329	5493	5373
5	6	5	"PppA"	"70Cyt_A5"	0	330	2815	2691
5	7	5	"ply"	"11Cyt_E5"	0	331	8520	8395
5	8	5	"lytA"	"12Cyt_I5"	0	332	14729	14604
5	9	5	"GADPH"	"68Cyt_M5"	0	333	3630	3490
5	1	6	"PppA"	"70Cyt_A5"	0	334	2758	2594
5	2	6	"ply"	"11Cyt_E5"	0	335	7954	7831
5	3	6	"lytA"	"12Cyt_I5"	0	336	13156	13038
5	4	6	"GADPH"	"68Cyt_M5"	0	337	3046	2926
5	5	6	"abc_sbp_2"	"30Lip_A9"	0	338	2673	2553
5	6	6	"abc_sbp"	"29Lip_E9"	0	339	1654	1532
5	7	6	"spr0174"	"79Lip_I9"	0	340	1276	1152
5	8	6	"aliA"	"10Lip_M9"	0	341	1580	1455
5	9	6	"slrA"	"17Lip_A13"	0	342	3267	3122
5	1	7	"abc_sbp"	"29Lip_E9"	0	343	2006	1869
5	2	7	"spr0174"	"79Lip_I9"	0	344	1248	1129
5	3	7	"aliA"	"10Lip_M9"	0	345	1493	1374
5	4	7	"slrA"	"17Lip_A13"	0	346	2582	2459
5	5	7	"spr0747"	"37Lip_E13"	0	347	5966	5843
5	6	7	"spxB"	"13Cyt_A1"	0	348	2685	2565
5	7	7	"clpP"	"66Cyt_E1"	0	349	3737	3614
5	8	7	"pavA"	"69Cyt_I1"	0	350	2683	2557
5	9	7	"eno"	"14Cyt_M1"	0	351	6747	6603
5	1	8	"spxB"	"13Cyt_A1"	0	352	2732	2627
5	2	8	"clpP"	"66Cyt_E1"	0	353	3260	3145
5	3	8	"pavA"	"69Cyt_I1"	0	354	2423	2298
5	4	8	"eno"	"14Cyt_M1"	0	355	5985	5856
5	5	8	"PppA"	"70Cyt_A5"	0	356	2852	2715
5	6	8	"ply"	"11Cyt_E5"	0	357	8202	8067
5	7	8	"lytA"	"12Cyt_I5"	0	358	13832	13695
5	8	8	"GADPH"	"68Cyt_M5"	0	359	3472	3329
5	9	8	"abc_sbp_2"	"30Lip_A9"	0	360	4357	4197
6	1	1	"psaA"	"6Lip_N5"	0	361	5703	5553
6	2	1	"ABC_SBP"	"57Lip_B9"	0	362	8047	7903
6	3	1	"ABC_SBP"	"52Lip_F9"	0	363	4980	4824
6	4	1	"piuA"	"18Lip_J9"	0	364	8255	8098
6	5	1	"amiA"	"3Lip_N9"	0	365	1967	1819
6	6	1	"msmE"	"78Lip_B13"	0	366	2841	2682
6	7	1	"MalX"	"22Lip_F13"	0	367	4318	4157
6	8	1	"Buffer"	"Normaliz_J13"	0	368	120	-32
6	9	1	"Buffer"	"Normaliz_N13"	0	369	116	-21
6	1	2	"msmE"	"78Lip_B13"	0	370	3259	3112
6	2	2	"MalX"	"22Lip_F13"	0	371	4881	4720
6	3	2	"prsA_ppmA"	"16Lip_B1"	0	372	2818	2680
6	4	2	"lmb"	"33Lip_F1"	0	373	2478	2350
6	5	2	"piaA"	"15Lip_J1"	0	374	6519	6407
6	6	2	"phtA"	"55Lip_N1"	0	375	4406	4281
6	7	2	"glnH"	"28Lip_B5"	0	376	3450	3344
6	8	2	"pstS"	"80Lip_F5"	0	377	937	857
6	9	2	"aliB"	"1Lip_J5"	0	378	1349	1261
6	1	3	"phtA"	"55Lip_N1"	0	379	9229	9066
6	2	3	"glnH"	"28Lip_B5"	0	380	3635	3485
6	3	3	"pstS"	"80Lip_F5"	0	381	1719	1597
6	4	3	"aliB"	"1Lip_J5"	0	382	2199	2085
6	5	3	"psaA"	"6Lip_N5"	0	383	2169	2083
6	6	3	"ABC_SBP"	"57Lip_B9"	0	384	1845	1773
6	7	3	"ABC_SBP"	"52Lip_F9"	0	385	628	555
6	8	3	"piuA"	"18Lip_J9"	0	386	1460	1392
6	9	3	"amiA"	"3Lip_N9"	0	387	435	362
6	1	4	"ABC_SBP"	"57Lip_B9"	0	388	7757	7591
6	2	4	"ABC_SBP"	"52Lip_F9"	0	389	3120	2985
6	3	4	"piuA"	"18Lip_J9"	0	390	5907	5793
6	4	4	"amiA"	"3Lip_N9"	0	391	1078	976
6	5	4	"msmE"	"78Lip_B13"	0	392	999	918
6	6	4	"MalX"	"22Lip_F13"	0	393	1098	1031
6	7	4	"prsA_ppmA"	"16Lip_B1"	0	394	609	543
6	8	4	"lmb"	"33Lip_F1"	0	395	350	288
6	9	4	"piaA"	"15Lip_J1"	0	396	1405	1341
6	1	5	"MalX"	"22Lip_F13"	0	397	5290	5128
6	2	5	"prsA_ppmA"	"16Lip_B1"	0	398	4628	4478
6	3	5	"lmb"	"33Lip_F1"	0	399	2281	2163
6	4	5	"piaA"	"15Lip_J1"	0	400	5416	5313
6	5	5	"phtA"	"55Lip_N1"	0	401	4207	4119
6	6	5	"glnH"	"28Lip_B5"	0	402	1348	1269
6	7	5	"pstS"	"80Lip_F5"	0	403	373	304
6	8	5	"aliB"	"1Lip_J5"	0	404	343	282
6	9	5	"psaA"	"6Lip_N5"	0	405	520	459
6	1	6	"glnH"	"28Lip_B5"	0	406	4217	4060
6	2	6	"pstS"	"80Lip_F5"	0	407	4341	4206
6	3	6	"aliB"	"1Lip_J5"	0	408	2746	2623
6	4	6	"psaA"	"6Lip_N5"	0	409	3256	3141
6	5	6	"ABC_SBP"	"57Lip_B9"	0	410	3379	3284
6	6	6	"ABC_SBP"	"52Lip_F9"	0	411	1299	1212
6	7	6	"piuA"	"18Lip_J9"	0	412	2562	2483
6	8	6	"amiA"	"3Lip_N9"	0	413	324	260
6	9	6	"msmE"	"78Lip_B13"	0	414	308	251
6	1	7	"ABC_SBP"	"52Lip_F9"	0	415	4067	3905
6	2	7	"piuA"	"18Lip_J9"	0	416	7958	7827
6	3	7	"amiA"	"3Lip_N9"	0	417	1629	1509
6	4	7	"msmE"	"78Lip_B13"	0	418	2043	1915
6	5	7	"MalX"	"22Lip_F13"	0	419	3020	2913
6	6	7	"prsA_ppmA"	"16Lip_B1"	0	420	1068	978
6	7	7	"lmb"	"33Lip_F1"	0	421	1270	1189
6	8	7	"piaA"	"15Lip_J1"	0	422	2738	2672
6	9	7	"phtA"	"55Lip_N1"	0	423	1304	1250
6	1	8	"prsA_ppmA"	"16Lip_B1"	0	424	2736	2577
6	2	8	"lmb"	"33Lip_F1"	0	425	3279	3150
6	3	8	"piaA"	"15Lip_J1"	0	426	7907	7799
6	4	8	"phtA"	"55Lip_N1"	0	427	5542	5442
6	5	8	"glnH"	"28Lip_B5"	0	428	3920	3839
6	6	8	"pstS"	"80Lip_F5"	0	429	940	873
6	7	8	"aliB"	"1Lip_J5"	0	430	986	929
6	8	8	"psaA"	"6Lip_N5"	0	431	741	690
6	9	8	"ABC_SBP"	"57Lip_B9"	0	432	502	453
7	1	1	"cbpF"	"74N_term_wCS_O5"	0	433	1676	1525
7	2	1	"spr0693"	"34N_term_C9"	0	434	3198	3049
7	3	1	"ezrA"	"75N_term_G9"	0	435	1852	1714
7	4	1	"pepXP"	"72N_term_K9"	0	436	2289	2155
7	5	1	"phtD"	"44N_term_O9"	0	437	2338	2198
7	6	1	"phpA"	"27N_term_C13"	0	438	13575	13438
7	7	1	"srtA"	"64N_term_wCS_G13"	0	439	3558	3425
7	8	1	"Buffer"	"Normaliz_K13"	0	440	122	-10
7	9	1	"Buffer"	"Normaliz_O13"	0	441	133	-7
7	1	2	"phpA"	"27N_term_C13"	0	442	13999	13850
7	2	2	"srtA"	"64N_term_wCS_G13"	0	443	2960	2765
7	3	2	"adcA"	"23Lip_C1"	0	444	1197	1036
7	4	2	"sp_2093"	"76N_term_G1"	0	445	1106	968
7	5	2	"comB"	"54N_term_K1"	0	446	976	841
7	6	2	"pspA"	"4N_term_O1"	0	447	2384	2250
7	7	2	"pbpX"	"41N_term_C5"	0	448	2791	2665
7	8	2	"pbpA"	"9N_term_G5"	0	449	871	755
7	9	2	"spr0334"	"42Cyt_TMH_K5"	0	450	3261	3138
7	1	3	"pspA"	"4N_term_O1"	0	451	2845	2701
7	2	3	"pbpX"	"41N_term_C5"	0	452	2687	2508
7	3	3	"pbpA"	"9N_term_G5"	0	453	683	539
7	4	3	"spr0334"	"42Cyt_TMH_K5"	0	454	2374	2223
7	5	3	"cbpF"	"74N_term_wCS_O5"	0	455	1290	1147
7	6	3	"spr0693"	"34N_term_C9"	0	456	2506	2367
7	7	3	"ezrA"	"75N_term_G9"	0	457	1549	1419
7	8	3	"pepXP"	"72N_term_K9"	0	458	2063	1941
7	9	3	"phtD"	"44N_term_O9"	0	459	2590	2467
7	1	4	"spr0693"	"34N_term_C9"	0	460	2946	2794
7	2	4	"ezrA"	"75N_term_G9"	0	461	1565	1423
7	3	4	"pepXP"	"72N_term_K9"	0	462	2034	1902
7	4	4	"phtD"	"44N_term_O9"	0	463	2076	1935
7	5	4	"phpA"	"27N_term_C13"	0	464	12282	12129
7	6	4	"srtA"	"64N_term_wCS_G13"	0	465	5267	5104
7	7	4	"adcA"	"23Lip_C1"	0	466	2111	1908
7	8	4	"sp_2093"	"76N_term_G1"	0	467	1113	983
7	9	4	"comB"	"54N_term_K1"	0	468	1232	1101
7	1	5	"srtA"	"64N_term_wCS_G13"	0	469	2543	2376
7	2	5	"adcA"	"23Lip_C1"	0	470	2145	1996
7	3	5	"sp_2093"	"76N_term_G1"	0	471	1158	1021
7	4	5	"comB"	"54N_term_K1"	0	472	975	829
7	5	5	"pspA"	"4N_term_O1"	0	473	2507	2350
7	6	5	"pbpX"	"41N_term_C5"	0	474	2620	2452
7	7	5	"pbpA"	"9N_term_G5"	0	475	1173	991
7	8	5	"spr0334"	"42Cyt_TMH_K5"	0	476	2615	2480
7	9	5	"cbpF"	"74N_term_wCS_O5"	0	477	1524	1392
7	1	6	"pbpX"	"41N_term_C5"	0	478	2689	2535
7	2	6	"pbpA"	"9N_term_G5"	0	479	1631	1486
7	3	6	"spr0334"	"42Cyt_TMH_K5"	0	480	2377	2233
7	4	6	"cbpF"	"74N_term_wCS_O5"	0	481	1620	1460
7	5	6	"spr0693"	"34N_term_C9"	0	482	2319	2158
7	6	6	"ezrA"	"75N_term_G9"	0	483	1670	1524
7	7	6	"pepXP"	"72N_term_K9"	0	484	2209	2074
7	8	6	"phtD"	"44N_term_O9"	0	485	2096	1970
7	9	6	"phpA"	"27N_term_C13"	0	486	9956	9837
7	1	7	"ezrA"	"75N_term_G9"	0	487	1500	1377
7	2	7	"pepXP"	"72N_term_K9"	0	488	1740	1623
7	3	7	"phtD"	"44N_term_O9"	0	489	1667	1543
7	4	7	"phpA"	"27N_term_C13"	0	490	7849	7702
7	5	7	"srtA"	"64N_term_wCS_G13"	0	491	3899	3754
7	6	7	"adcA"	"23Lip_C1"	0	492	962	831
7	7	7	"sp_2093"	"76N_term_G1"	0	493	706	585
7	8	7	"comB"	"54N_term_K1"	0	494	673	570
7	9	7	"pspA"	"4N_term_O1"	0	495	1547	1448
7	1	8	"adcA"	"23Lip_C1"	0	496	562	488
7	2	8	"sp_2093"	"76N_term_G1"	0	497	590	513
7	3	8	"comB"	"54N_term_K1"	0	498	406	333
7	4	8	"pspA"	"4N_term_O1"	0	499	887	819
7	5	8	"pbpX"	"41N_term_C5"	0	500	1026	959
7	6	8	"pbpA"	"9N_term_G5"	0	501	369	304
7	7	8	"spr0334"	"42Cyt_TMH_K5"	0	502	934	872
7	8	8	"cbpF"	"74N_term_wCS_O5"	0	503	503	442
7	9	8	"spr0693"	"34N_term_C9"	0	504	894	827
8	1	1	"pbp1b"	"47Cyt_TMH_P5"	0	505	3881	3752
8	2	1	"pcpA"	"62N_term_wCS_D9"	0	506	1337	1208
8	3	1	"sphtra"	"8N_term_H9"	0	507	645	513
8	4	1	"cps4C"	"97Mult_L9"	0	508	1429	1289
8	5	1	"rrgB"	"95Mult_P9"	0	509	577	433
8	6	1	"TMP"	"96Mult_D13"	0	510	1172	1024
8	7	1	"LambdaSa04"	"94Mult_H13"	0	511	670	521
8	8	1	"Buffer"	"Normaliz_L13"	-50	512	129	-12
8	9	1	"Buffer"	"Normaliz_P13"	-50	513	102	-14
8	1	2	"TMP"	"96Mult_D13"	0	514	1105	982
8	2	2	"LambdaSa04"	"94Mult_H13"	0	515	705	587
8	3	2	"potD"	"65N_term_D1"	0	516	4001	3876
8	4	2	"pgdA"	"40N_term_H1"	0	517	2746	2616
8	5	2	"spr1370"	"38Cyt_TMH_L1"	0	518	10137	10015
8	6	2	"spr1418"	"82N_term_P1"	0	519	7133	7016
8	7	2	"stkP"	"67Cyt_TMH_D5"	0	520	5052	4935
8	8	2	"spr1584"	"83N_term_H5"	0	521	3426	3324
8	9	2	"pbp2A"	"53N_term_L5"	0	522	1561	1484
8	1	3	"spr1418"	"82N_term_P1"	0	523	7130	7006
8	2	3	"stkP"	"67Cyt_TMH_D5"	0	524	4906	4780
8	3	3	"spr1584"	"83N_term_H5"	0	525	3598	3472
8	4	3	"pbp2A"	"53N_term_L5"	0	526	2883	2757
8	5	3	"pbp1b"	"47Cyt_TMH_P5"	0	527	3252	3133
8	6	3	"pcpA"	"62N_term_wCS_D9"	0	528	1161	1045
8	7	3	"sphtra"	"8N_term_H9"	0	529	580	474
8	8	3	"cps4C"	"97Mult_L9"	0	530	765	672
8	9	3	"rrgB"	"95Mult_P9"	0	531	203	135
8	1	4	"pcpA"	"62N_term_wCS_D9"	0	532	3382	3253
8	2	4	"sphtra"	"8N_term_H9"	0	533	3602	3476
8	3	4	"cps4C"	"97Mult_L9"	0	534	1280	1155
8	4	4	"rrgB"	"95Mult_P9"	0	535	1465	1345
8	5	4	"TMP"	"96Mult_D13"	0	536	943	827
8	6	4	"LambdaSa04"	"94Mult_H13"	0	537	1373	1262
8	7	4	"potD"	"65N_term_D1"	0	538	1748	1648
8	8	4	"pgdA"	"40N_term_H1"	0	539	968	888
8	9	4	"spr1370"	"38Cyt_TMH_L1"	0	540	2095	2037
8	1	5	"LambdaSa04"	"94Mult_H13"	0	541	2328	2190
8	2	5	"potD"	"65N_term_D1"	0	542	4275	4144
8	3	5	"pgdA"	"40N_term_H1"	0	543	3074	2948
8	4	5	"spr1370"	"38Cyt_TMH_L1"	0	544	8416	8299
8	5	5	"spr1418"	"82N_term_P1"	0	545	4622	4517
8	6	5	"stkP"	"67Cyt_TMH_D5"	0	546	3088	2987
8	7	5	"spr1584"	"83N_term_H5"	0	547	1847	1770
8	8	5	"pbp2A"	"53N_term_L5"	0	548	829	766
8	9	5	"pbp1b"	"47Cyt_TMH_P5"	0	549	363	310
8	1	6	"stkP"	"67Cyt_TMH_D5"	0	550	5603	5456
8	2	6	"spr1584"	"83N_term_H5"	0	551	3573	3445
8	3	6	"pbp2A"	"53N_term_L5"	0	552	2910	2792
8	4	6	"pbp1b"	"47Cyt_TMH_P5"	0	553	2407	2299
8	5	6	"pcpA"	"62N_term_wCS_D9"	0	554	1855	1763
8	6	6	"sphtra"	"8N_term_H9"	0	555	273	189
8	7	6	"cps4C"	"97Mult_L9"	0	556	336	263
8	8	6	"rrgB"	"95Mult_P9"	0	557	119	61
8	9	6	"TMP"	"96Mult_D13"	0	558	110	59
8	1	7	"sphtra"	"8N_term_H9"	0	559	621	485
8	2	7	"cps4C"	"97Mult_L9"	0	560	1145	1040
8	3	7	"rrgB"	"95Mult_P9"	0	561	401	303
8	4	7	"TMP"	"96Mult_D13"	0	562	514	431
8	5	7	"LambdaSa04"	"94Mult_H13"	-50	563	170	89
8	6	7	"potD"	"65N_term_D1"	0	564	897	818
8	7	7	"pgdA"	"40N_term_H1"	0	565	557	489
8	8	7	"spr1370"	"38Cyt_TMH_L1"	0	566	1133	1080
8	9	7	"spr1418"	"82N_term_P1"	0	567	407	358
8	1	8	"potD"	"65N_term_D1"	0	568	1791	1716
8	2	8	"pgdA"	"40N_term_H1"	0	569	1216	1155
8	3	8	"spr1370"	"38Cyt_TMH_L1"	0	570	3424	3367
8	4	8	"spr1418"	"82N_term_P1"	0	571	1602	1549
8	5	8	"stkP"	"67Cyt_TMH_D5"	0	572	787	738
8	6	8	"spr1584"	"83N_term_H5"	0	573	378	327
8	7	8	"pbp2A"	"53N_term_L5"	0	574	265	216
8	8	8	"pbp1b"	"47Cyt_TMH_P5"	0	575	168	121
8	9	8	"pcpA"	"62N_term_wCS_D9"	0	576	72	26
