# Supplementary material for: Data in support of proteomic analysis of pneumococcal pediatric clinical isolates to construct a protein array
Source: Data Brief. 2016 Feb 5;6:917–22. doi: 10.1016/j.dib.2016.01.057 (PMC4758182; doi:10.1016/j.dib.2016.01.057)
Supplement: Supplementary file 4 — Supplementary material [file mmc4.zip › Protein array raw data/IgG/P2_S2_IgG-Cy-3.txt]

ATF	1.0
31	9    
"Type=GenePix Export 3"
"DateTime=2013/12/05 13:14:42"
"Settings=C:\Documents and Settings\Usuario\Escritorio\Datos Usuarios\Alfonso\Escaneado_5-12-13\Suero 2\S2_IgG-Cy-3.gps"
"GalFile=C:\Documents and Settings\Usuario\Escritorio\Datos Usuarios\Alfonso\Gals\Gal_Alfonso.2.gal"
"PixelSize=5"
"Wavelengths=n/a	532"
"ImageFiles=n/a	C:\Documents and Settings\Usuario\Escritorio\Datos Usuarios\Alfonso\Escaneado_5-12-13\Suero 2\S2_IgG-Cy-3.tif 1"
"NormalizationMethod=None"
"NormalizationFactors=n/a	1"
"JpegImage="
"StdDev=Type 1"
"RatioFormulations=W1/W2 (/532)"
"Barcode="
"BackgroundSubtraction=LocalFeature"
"ImageOrigin=0, 0"
"JpegOrigin=3345, 10880"
"Creator=GenePix Pro 4.1.1.4"
"Scanner=GenePix 4000B [92870]"
"FocusPosition=0"
"Temperature=25.38"
"LinesAveraged=1"
"Comment="
"PMTGain=n/a	400"
"ScanPower=n/a	100"
"LaserPower=n/a	3.36"
"LaserOnTime=n/a	41657"
"Filters=n/a	"
"ScanRegion=608,2114,3848,3531"
"Supplier=BioRobotics"
"ArrayerSoftwareName=TAS Application Suite (MicroGrid II)"
"ArrayerSoftwareVersion=2.2.2.5"
"Block"	"Column"	"Row"	"Name"	"ID"	"F532 Median"	"Flags"	"Index"	"F532 Median - B532"
1	1	1	"ABC_N/P"	"90Mult_M6"	1713	0	1	1458
1	2	1	"spr1221"	"99Mult_A10"	2140	0	2	1864
1	3	1	"spr1403"	"91Mult_E10"	2116	0	3	1823
1	4	1	"spr1496"	"92Mult_I10"	2234	0	4	1930
1	5	1	"ABC_NP"	"100Mult_M10"	3347	0	5	3032
1	6	1	"SP_0462"	"77CellW_A14"	2984	0	6	2648
1	7	1	"SP_0464"	"81CellW_E14"	2655	0	7	2309
1	8	1	"Buffer"	"Normaliz_I14"	323	-50	8	-18
1	9	1	"Buffer"	"Normaliz_M14"	308	-50	9	-23
1	1	2	"SP_0462"	"77CellW_A14"	2903	0	10	2608
1	2	2	"SP_0464"	"81CellW_E14"	1460	0	11	1158
1	3	2	"fstH"	"84Mult_A2"	3810	0	12	3519
1	4	2	"comA"	"85Mult_E2"	1949	0	13	1664
1	5	2	"zmpB"	"86Mult_I2"	1404	0	14	1139
1	6	2	"spr0601"	"98Mult_M2"	2140	0	15	1874
1	7	2	"celB"	"87Mult_A6"	1219	0	16	916
1	8	2	"iga"	"88Mult_E6"	2632	0	17	2324
1	9	2	"glnP"	"89Mult_I6"	1295	0	18	1000
1	1	3	"spr0601"	"98Mult_M2"	2734	0	19	2411
1	2	3	"celB"	"87Mult_A6"	1378	0	20	1070
1	3	3	"iga"	"88Mult_E6"	2354	0	21	2084
1	4	3	"glnP"	"89Mult_I6"	822	0	22	548
1	5	3	"ABC_N/P"	"90Mult_M6"	1212	0	23	957
1	6	3	"spr1221"	"99Mult_A10"	1671	0	24	1414
1	7	3	"spr1403"	"91Mult_E10"	1465	0	25	1093
1	8	3	"spr1496"	"92Mult_I10"	1567	0	26	1247
1	9	3	"ABC_NP"	"100Mult_M10"	2891	0	27	2591
1	1	4	"spr1221"	"99Mult_A10"	2387	0	28	2024
1	2	4	"spr1403"	"91Mult_E10"	1673	0	29	1339
1	3	4	"spr1496"	"92Mult_I10"	1213	0	30	949
1	4	4	"ABC_NP"	"100Mult_M10"	2260	0	31	2001
1	5	4	"SP_0462"	"77CellW_A14"	1833	0	32	1569
1	6	4	"SP_0464"	"81CellW_E14"	1220	0	33	960
1	7	4	"fstH"	"84Mult_A2"	3120	0	34	2738
1	8	4	"comA"	"85Mult_E2"	1647	0	35	1340
1	9	4	"zmpB"	"86Mult_I2"	1535	0	36	1221
1	1	5	"SP_0464"	"81CellW_E14"	2157	0	37	1803
1	2	5	"fstH"	"84Mult_A2"	3492	0	38	3178
1	3	5	"comA"	"85Mult_E2"	1547	0	39	1286
1	4	5	"zmpB"	"86Mult_I2"	1099	0	40	840
1	5	5	"spr0601"	"98Mult_M2"	1963	0	41	1696
1	6	5	"celB"	"87Mult_A6"	1051	0	42	790
1	7	5	"iga"	"88Mult_E6"	2067	0	43	1758
1	8	5	"glnP"	"89Mult_I6"	932	0	44	629
1	9	5	"ABC_N/P"	"90Mult_M6"	1439	0	45	1128
1	1	6	"celB"	"87Mult_A6"	1702	0	46	1361
1	2	6	"iga"	"88Mult_E6"	2746	0	47	2439
1	3	6	"glnP"	"89Mult_I6"	808	0	48	539
1	4	6	"ABC_N/P"	"90Mult_M6"	1304	0	49	1032
1	5	6	"spr1221"	"99Mult_A10"	1572	0	50	1306
1	6	6	"spr1403"	"91Mult_E10"	1342	0	51	1088
1	7	6	"spr1496"	"92Mult_I10"	1274	0	52	1006
1	8	6	"ABC_NP"	"100Mult_M10"	2602	0	53	2316
1	9	6	"SP_0462"	"77CellW_A14"	2530	0	54	2208
1	1	7	"spr1403"	"91Mult_E10"	2417	0	55	2058
1	2	7	"spr1496"	"92Mult_I10"	1507	0	56	1195
1	3	7	"ABC_NP"	"100Mult_M10"	2531	0	57	2261
1	4	7	"SP_0462"	"77CellW_A14"	2206	0	58	1939
1	5	7	"SP_0464"	"81CellW_E14"	1286	0	59	1019
1	6	7	"fstH"	"84Mult_A2"	2971	0	60	2722
1	7	7	"comA"	"85Mult_E2"	1557	0	61	1315
1	8	7	"zmpB"	"86Mult_I2"	1259	0	62	996
1	9	7	"spr0601"	"98Mult_M2"	2386	0	63	2094
1	1	8	"fstH"	"84Mult_A2"	4912	0	64	4550
1	2	8	"comA"	"85Mult_E2"	1938	0	65	1616
1	3	8	"zmpB"	"86Mult_I2"	1387	0	66	1114
1	4	8	"spr0601"	"98Mult_M2"	2171	0	67	1902
1	5	8	"celB"	"87Mult_A6"	1107	0	68	843
1	6	8	"iga"	"88Mult_E6"	2356	0	69	2102
1	7	8	"glnP"	"89Mult_I6"	933	0	70	684
1	8	8	"ABC_N/P"	"90Mult_M6"	1468	0	71	1217
1	9	8	"spr1221"	"99Mult_A10"	2156	0	72	1896
2	1	1	"lytB"	"31CellW_N6"	2473	0	73	2251
2	2	1	"prtA"	"20CellW_B10"	7100	0	74	6965
2	3	1	"bgaA"	"43CellW_F10"	1019	0	75	919
2	4	1	"nanA"	"46CellW_J10"	542	0	76	465
2	5	1	"spr1652/pfbA"	"25CellW_N10"	331	0	77	265
2	6	1	"nisP"	"39CellW_B14"	250	0	78	187
2	7	1	"spr1906"	"73CellW_F14"	242	0	79	180
2	8	1	"Buffer"	"Normaliz_J14"	79	-50	80	3
2	9	1	"Buffer"	"Normaliz_N14"	117	-50	81	3
2	1	2	"nisP"	"39CellW_B14"	2742	0	82	2487
2	2	2	"spr1906"	"73CellW_F14"	1352	0	83	1190
2	3	2	"psrP"	"71CellW_B2"	789	0	84	663
2	4	2	"pblB_nt"	"48CellW_F2"	382	-50	85	289
2	5	2	"pblB_ct"	"49CellW_J2"	1085	0	86	1008
2	6	2	"spr0075/pfbB"	"24CellW_N2"	833	0	87	757
2	7	2	"pulA"	"19CellW_B6"	795	0	88	711
2	8	2	"hysA"	"51CellW_F6"	1604	0	89	1495
2	9	2	"spr0328"	"26CellW_J6"	2569	0	90	2419
2	1	3	"spr0075/pfbB"	"24CellW_N2"	6898	0	91	6631
2	2	3	"pulA"	"19CellW_B6"	3973	0	92	3802
2	3	3	"hysA"	"51CellW_F6"	2017	0	93	1886
2	4	3	"spr0328"	"26CellW_J6"	1228	0	94	1131
2	5	3	"lytB"	"31CellW_N6"	428	0	95	346
2	6	3	"prtA"	"20CellW_B10"	2302	-50	96	2212
2	7	3	"bgaA"	"43CellW_F10"	851	0	97	720
2	8	3	"nanA"	"46CellW_J10"	1467	0	98	1327
2	9	3	"spr1652/pfbA"	"25CellW_N10"	1893	0	99	1719
2	1	4	"prtA"	"20CellW_B10"	13614	0	100	13350
2	2	4	"bgaA"	"43CellW_F10"	2569	0	101	2370
2	3	4	"nanA"	"46CellW_J10"	1366	0	102	1231
2	4	4	"spr1652/pfbA"	"25CellW_N10"	832	0	103	726
2	5	4	"nisP"	"39CellW_B14"	580	0	104	480
2	6	4	"spr1906"	"73CellW_F14"	554	-50	105	441
2	7	4	"psrP"	"71CellW_B2"	1518	-50	106	1333
2	8	4	"pblB_nt"	"48CellW_F2"	1271	0	107	1093
2	9	4	"pblB_ct"	"49CellW_J2"	5603	0	108	5408
2	1	5	"spr1906"	"73CellW_F14"	2226	0	109	1967
2	2	5	"psrP"	"71CellW_B2"	1887	0	110	1640
2	3	5	"pblB_nt"	"48CellW_F2"	943	0	111	789
2	4	5	"pblB_ct"	"49CellW_J2"	2541	0	112	2425
2	5	5	"spr0075/pfbB"	"24CellW_N2"	2941	-50	113	2821
2	6	5	"pulA"	"19CellW_B6"	1986	0	114	1862
2	7	5	"hysA"	"51CellW_F6"	2000	-50	115	1852
2	8	5	"spr0328"	"26CellW_J6"	3098	0	116	2904
2	9	5	"lytB"	"31CellW_N6"	1855	0	117	1639
2	1	6	"pulA"	"19CellW_B6"	6676	0	118	6425
2	2	6	"hysA"	"51CellW_F6"	4423	0	119	4203
2	3	6	"spr0328"	"26CellW_J6"	2640	0	120	2484
2	4	6	"lytB"	"31CellW_N6"	816	0	121	696
2	5	6	"prtA"	"20CellW_B10"	4063	0	122	3942
2	6	6	"bgaA"	"43CellW_F10"	1297	0	123	1158
2	7	6	"nanA"	"46CellW_J10"	1632	0	124	1468
2	8	6	"spr1652/pfbA"	"25CellW_N10"	1978	0	125	1781
2	9	6	"nisP"	"39CellW_B14"	2189	0	126	1953
2	1	7	"bgaA"	"43CellW_F10"	3809	0	127	3543
2	2	7	"nanA"	"46CellW_J10"	2671	0	128	2468
2	3	7	"spr1652/pfbA"	"25CellW_N10"	1436	0	129	1279
2	4	7	"nisP"	"39CellW_B14"	915	0	130	783
2	5	7	"spr1906"	"73CellW_F14"	724	0	131	603
2	6	7	"psrP"	"71CellW_B2"	1610	-50	132	1467
2	7	7	"pblB_nt"	"48CellW_F2"	1353	-50	133	1164
2	8	7	"pblB_ct"	"49CellW_J2"	5561	0	134	5343
2	9	7	"spr0075/pfbB"	"24CellW_N2"	4966	0	135	4704
2	1	8	"psrP"	"71CellW_B2"	2659	0	136	2362
2	2	8	"pblB_nt"	"48CellW_F2"	1761	0	137	1529
2	3	8	"pblB_ct"	"49CellW_J2"	3773	0	138	3602
2	4	8	"spr0075/pfbB"	"24CellW_N2"	2623	-50	139	2486
2	5	8	"pulA"	"19CellW_B6"	2169	0	140	2041
2	6	8	"hysA"	"51CellW_F6"	1869	0	141	1723
2	7	8	"spr0328"	"26CellW_J6"	2927	0	142	2735
2	8	8	"lytB"	"31CellW_N6"	2064	0	143	1812
2	9	8	"prtA"	"20CellW_B10"	11765	0	144	11499
3	1	1	"nanB"	"58Secret_O6"	7174	0	145	6956
3	2	1	"spr1875"	"7Secret_C10"	14955	0	146	14715
3	3	1	"galU"	"21Secret_G10"	5308	0	147	5055
3	4	1	"cbpA"	"5Secret_K10"	24423	0	148	24151
3	5	1	"gsp_781"	"2Secret_O10"	14446	0	149	14195
3	6	1	"Control_1"	"C14"	1753	0	150	1513
3	7	1	"Control_2"	"G14"	250	-50	151	-6
3	8	1	"Buffer"	"Normaliz_K14"	307	-50	152	-7
3	9	1	"Buffer"	"Normaliz_O14"	304	-50	153	-39
3	1	2	"Control_1"	"C14"	1710	0	154	1487
3	2	2	"Control_2"	"G14"	246	-50	155	-1
3	3	2	"bloodAB"	"59Secret_C2"	3348	0	156	3096
3	4	2	"strH"	"32Secret_G2"	4916	0	157	4663
3	5	2	"lysM"	"50Secret_K2"	4442	0	158	4202
3	6	2	"lytB"	"63Secret_O2"	3744	0	159	3505
3	7	2	"phtE"	"45Secret_C6"	4105	0	160	3871
3	8	2	"spr0931"	"36Secret_G6"	2642	0	161	2419
3	9	2	"lytC"	"56Secret_K6"	7623	0	162	7393
3	1	3	"lytB"	"63Secret_O2"	4201	0	163	3951
3	2	3	"phtE"	"45Secret_C6"	4135	0	164	3896
3	3	3	"spr0931"	"36Secret_G6"	2475	0	165	2242
3	4	3	"lytC"	"56Secret_K6"	7248	0	166	7017
3	5	3	"nanB"	"58Secret_O6"	7428	0	167	7198
3	6	3	"spr1875"	"7Secret_C10"	17811	0	168	17581
3	7	3	"galU"	"21Secret_G10"	5342	0	169	5120
3	8	3	"cbpA"	"5Secret_K10"	32404	0	170	32190
3	9	3	"gsp_781"	"2Secret_O10"	17355	0	171	17146
3	1	4	"spr1875"	"7Secret_C10"	18611	0	172	18312
3	2	4	"galU"	"21Secret_G10"	5363	0	173	5130
3	3	4	"cbpA"	"5Secret_K10"	30121	0	174	29898
3	4	4	"gsp_781"	"2Secret_O10"	14362	0	175	14146
3	5	4	"Control_1"	"C14"	1521	0	176	1306
3	6	4	"Control_2"	"G14"	213	-50	177	-2
3	7	4	"bloodAB"	"59Secret_C2"	2968	0	178	2755
3	8	4	"strH"	"32Secret_G2"	4675	0	179	4462
3	9	4	"lysM"	"50Secret_K2"	4633	0	180	4433
3	1	5	"Control_2"	"G14"	265	-50	181	-41
3	2	5	"bloodAB"	"59Secret_C2"	3054	0	182	2825
3	3	5	"strH"	"32Secret_G2"	4276	0	183	4057
3	4	5	"lysM"	"50Secret_K2"	3706	0	184	3490
3	5	5	"lytB"	"63Secret_O2"	12315	0	185	12095
3	6	5	"phtE"	"45Secret_C6"	3494	0	186	3285
3	7	5	"spr0931"	"36Secret_G6"	2141	0	187	1938
3	8	5	"lytC"	"56Secret_K6"	7288	0	188	7094
3	9	5	"nanB"	"58Secret_O6"	8020	0	189	7834
3	1	6	"phtE"	"45Secret_C6"	4112	0	190	3834
3	2	6	"spr0931"	"36Secret_G6"	2297	0	191	2076
3	3	6	"lytC"	"56Secret_K6"	6912	0	192	6702
3	4	6	"nanB"	"58Secret_O6"	7230	0	193	7019
3	5	6	"spr1875"	"7Secret_C10"	15936	0	194	15718
3	6	6	"galU"	"21Secret_G10"	4900	0	195	4687
3	7	6	"cbpA"	"5Secret_K10"	33179	0	196	32970
3	8	6	"gsp_781"	"2Secret_O10"	16400	0	197	16207
3	9	6	"Control_1"	"C14"	1729	0	198	1553
3	1	7	"galU"	"21Secret_G10"	5980	0	199	5700
3	2	7	"cbpA"	"5Secret_K10"	31687	0	200	31467
3	3	7	"gsp_781"	"2Secret_O10"	15126	0	201	14917
3	4	7	"Control_1"	"C14"	1604	0	202	1397
3	5	7	"Control_2"	"G14"	202	-50	203	-2
3	6	7	"bloodAB"	"59Secret_C2"	2860	0	204	2654
3	7	7	"strH"	"32Secret_G2"	4624	0	205	4415
3	8	7	"lysM"	"50Secret_K2"	4161	0	206	3967
3	9	7	"lytB"	"63Secret_O2"	3475	0	207	3292
3	1	8	"bloodAB"	"59Secret_C2"	4150	0	208	3856
3	2	8	"strH"	"32Secret_G2"	4724	0	209	4497
3	3	8	"lysM"	"50Secret_K2"	4080	0	210	3872
3	4	8	"lytB"	"63Secret_O2"	3390	0	211	3188
3	5	8	"phtE"	"45Secret_C6"	3722	0	212	3518
3	6	8	"spr0931"	"36Secret_G6"	2321	0	213	2112
3	7	8	"lytC"	"56Secret_K6"	7343	0	214	7137
3	8	8	"nanB"	"58Secret_O6"	7274	0	215	7065
3	9	8	"spr1875"	"7Secret_C10"	20854	0	216	20628
4	1	1	"Control_10"	"P6"	332	-50	217	44
4	2	1	"Control_11"	"D10"	299	-50	218	33
4	3	1	"Control_12"	"H10"	1046	0	219	808
4	4	1	"Buffer"	"Normaliz_L10"	226	-50	220	-1
4	5	1	"Buffer"	"Normaliz_P10"	217	-50	221	-10
4	6	1	"Control+"	"Rango0.2_D14"	8205	0	222	7993
4	7	1	"Control+"	"Rango0.1_H14"	556	-50	223	408
4	8	1	"Buffer"	"Normaliz_L14"	99	-50	224	8
4	9	1	"Buffer"	"Normaliz_P14"	58	-50	225	-1
4	1	2	"Control+"	"Rango0.2_D14"	15481	0	226	15177
4	2	2	"Control+"	"Rango0.1_H14"	1217	-50	227	930
4	3	2	"Control_3"	"D2"	249	-50	228	-12
4	4	2	"Control_4"	"H2"	263	-50	229	4
4	5	2	"Control_5"	"L2"	249	-50	230	15
4	6	2	"Control_6"	"P2"	207	-50	231	-8
4	7	2	"Control_7"	"D6"	213	-50	232	20
4	8	2	"Control_8"	"H6"	151	-50	233	9
4	9	2	"Control_9"	"L6"	171	-50	234	84
4	1	3	"Control_6"	"P2"	289	-50	235	-8
4	2	3	"Control_7"	"D6"	527	0	236	229
4	3	3	"Control_8"	"H6"	301	-50	237	10
4	4	3	"Control_9"	"L6"	555	0	238	279
4	5	3	"Control_10"	"P6"	333	-50	239	69
4	6	3	"Control_11"	"D10"	268	-50	240	40
4	7	3	"Control_12"	"H10"	926	0	241	718
4	8	3	"Buffer"	"Normaliz_L10"	193	-50	242	-1
4	9	3	"Buffer"	"Normaliz_P10"	156	-50	243	23
4	1	4	"Control_11"	"D10"	681	0	244	396
4	2	4	"Control_12"	"H10"	1358	0	245	1066
4	3	4	"Buffer"	"Normaliz_L10"	327	-50	246	19
4	4	4	"Buffer"	"Normaliz_P10"	309	-50	247	19
4	5	4	"Control+"	"Rango0.2_D14"	13145	0	248	12859
4	6	4	"Control+"	"Rango0.1_H14"	713	-50	249	447
4	7	4	"Control_3"	"D2"	223	-50	250	-4
4	8	4	"Control_4"	"H2"	205	-50	251	-8
4	9	4	"Control_5"	"L2"	182	-50	252	-19
4	1	5	"Control+"	"Rango0.1_H14"	426	-50	253	156
4	2	5	"Control_3"	"D2"	252	-50	254	-26
4	3	5	"Control_4"	"H2"	267	-50	255	-15
4	4	5	"Control_5"	"L2"	284	-50	256	3
4	5	5	"Control_6"	"P2"	270	-50	257	-18
4	6	5	"Control_7"	"D6"	396	0	258	114
4	7	5	"Control_8"	"H6"	249	-50	259	-6
4	8	5	"Control_9"	"L6"	490	0	260	261
4	9	5	"Control_10"	"P6"	194	-50	261	-31
4	1	6	"Control_7"	"D6"	2997	-50	262	2774
4	2	6	"Control_8"	"H6"	246	-50	263	8
4	3	6	"Control_9"	"L6"	586	0	264	339
4	4	6	"Control_10"	"P6"	273	-50	265	8
4	5	6	"Control_11"	"D10"	596	0	266	315
4	6	6	"Control_12"	"H10"	1233	0	267	948
4	7	6	"Buffer"	"Normaliz_L10"	284	-50	268	17
4	8	6	"Buffer"	"Normaliz_P10"	263	-50	269	21
4	9	6	"Control+"	"Rango0.2_D14"	12765	0	270	12534
4	1	7	"Control_12"	"H10"	1095	0	271	888
4	2	7	"Buffer"	"Normaliz_L10"	224	-50	272	11
4	3	7	"Buffer"	"Normaliz_P10"	242	-50	273	11
4	4	7	"Control+"	"Rango0.2_D14"	14348	0	274	14093
4	5	7	"Control+"	"Rango0.1_H14"	765	-50	275	495
4	6	7	"Control_3"	"D2"	271	-50	276	1
4	7	7	"Control_4"	"H2"	267	-50	277	16
4	8	7	"Control_5"	"L2"	229	-50	278	-3
4	9	7	"Control_6"	"P2"	195	-50	279	-15
4	1	8	"Control_3"	"D2"	186	-50	280	-11
4	2	8	"Control_4"	"H2"	183	-50	281	4
4	3	8	"Control_5"	"L2"	187	-50	282	-17
4	4	8	"Control_6"	"P2"	207	-50	283	-25
4	5	8	"Control_7"	"D6"	465	0	284	220
4	6	8	"Control_8"	"H6"	235	-50	285	-5
4	7	8	"Control_9"	"L6"	524	0	286	295
4	8	8	"Control_10"	"P6"	211	-50	287	-3
4	9	8	"Control_11"	"D10"	424	0	288	223
5	1	1	"GADPH"	"68Cyt_M5"	424	0	289	374
5	2	1	"abc_sbp_2"	"30Lip_A9"	476	0	290	422
5	3	1	"abc_sbp"	"29Lip_E9"	345	0	291	287
5	4	1	"spr0174"	"79Lip_I9"	387	0	292	323
5	5	1	"aliA"	"10Lip_M9"	628	0	293	556
5	6	1	"slrA"	"17Lip_A13"	1536	0	294	1440
5	7	1	"spr0747"	"37Lip_E13"	3964	0	295	3805
5	8	1	"Buffer"	"Normaliz_I13"	185	-50	296	-14
5	9	1	"Buffer"	"Normaliz_M13"	217	-50	297	-79
5	1	2	"slrA"	"17Lip_A13"	342	0	298	292
5	2	2	"spr0747"	"37Lip_E13"	561	0	299	506
5	3	2	"spxB"	"13Cyt_A1"	535	0	300	479
5	4	2	"clpP"	"66Cyt_E1"	727	0	301	666
5	5	2	"pavA"	"69Cyt_I1"	980	0	302	908
5	6	2	"eno"	"14Cyt_M1"	3668	0	303	3577
5	7	2	"PppA"	"70Cyt_A5"	2990	0	304	2862
5	8	2	"ply"	"11Cyt_E5"	9892	0	305	9735
5	9	2	"lytA"	"12Cyt_I5"	20337	0	306	20146
5	1	3	"eno"	"14Cyt_M1"	725	0	307	674
5	2	3	"PppA"	"70Cyt_A5"	441	0	308	385
5	3	3	"ply"	"11Cyt_E5"	1806	0	309	1747
5	4	3	"lytA"	"12Cyt_I5"	4886	0	310	4820
5	5	3	"GADPH"	"68Cyt_M5"	1399	0	311	1317
5	6	3	"abc_sbp_2"	"30Lip_A9"	2258	0	312	2152
5	7	3	"abc_sbp"	"29Lip_E9"	2072	0	313	1942
5	8	3	"spr0174"	"79Lip_I9"	2045	0	314	1891
5	9	3	"aliA"	"10Lip_M9"	3080	0	315	2890
5	1	4	"abc_sbp_2"	"30Lip_A9"	500	0	316	445
5	2	4	"abc_sbp"	"29Lip_E9"	401	0	317	338
5	3	4	"spr0174"	"79Lip_I9"	524	0	318	452
5	4	4	"aliA"	"10Lip_M9"	898	0	319	811
5	5	4	"slrA"	"17Lip_A13"	1195	0	320	1091
5	6	4	"spr0747"	"37Lip_E13"	4321	0	321	4202
5	7	4	"spxB"	"13Cyt_A1"	3105	0	322	2971
5	8	4	"clpP"	"66Cyt_E1"	3914	0	323	3769
5	9	4	"pavA"	"69Cyt_I1"	4147	0	324	3979
5	1	5	"spr0747"	"37Lip_E13"	1082	0	325	1024
5	2	5	"spxB"	"13Cyt_A1"	1024	0	326	953
5	3	5	"clpP"	"66Cyt_E1"	1408	0	327	1327
5	4	5	"pavA"	"69Cyt_I1"	1587	0	328	1493
5	5	5	"eno"	"14Cyt_M1"	4219	0	329	4109
5	6	5	"PppA"	"70Cyt_A5"	2390	0	330	2269
5	7	5	"ply"	"11Cyt_E5"	7917	0	331	7788
5	8	5	"lytA"	"12Cyt_I5"	14934	0	332	14801
5	9	5	"GADPH"	"68Cyt_M5"	4125	0	333	3971
5	1	6	"PppA"	"70Cyt_A5"	466	0	334	412
5	2	6	"ply"	"11Cyt_E5"	2417	0	335	2352
5	3	6	"lytA"	"12Cyt_I5"	5790	0	336	5716
5	4	6	"GADPH"	"68Cyt_M5"	1557	0	337	1473
5	5	6	"abc_sbp_2"	"30Lip_A9"	1904	0	338	1804
5	6	6	"abc_sbp"	"29Lip_E9"	1324	0	339	1212
5	7	6	"spr0174"	"79Lip_I9"	1245	0	340	1127
5	8	6	"aliA"	"10Lip_M9"	1696	0	341	1577
5	9	6	"slrA"	"17Lip_A13"	2026	0	342	1887
5	1	7	"abc_sbp"	"29Lip_E9"	140	0	343	94
5	2	7	"spr0174"	"79Lip_I9"	200	0	344	146
5	3	7	"aliA"	"10Lip_M9"	407	0	345	347
5	4	7	"slrA"	"17Lip_A13"	485	0	346	419
5	5	7	"spr0747"	"37Lip_E13"	1745	0	347	1671
5	6	7	"spxB"	"13Cyt_A1"	1238	0	348	1156
5	7	7	"clpP"	"66Cyt_E1"	1434	0	349	1351
5	8	7	"pavA"	"69Cyt_I1"	1426	0	350	1339
5	9	7	"eno"	"14Cyt_M1"	3170	0	351	3075
5	1	8	"spxB"	"13Cyt_A1"	120	0	352	78
5	2	8	"clpP"	"66Cyt_E1"	146	0	353	103
5	3	8	"pavA"	"69Cyt_I1"	162	0	354	117
5	4	8	"eno"	"14Cyt_M1"	488	0	355	442
5	5	8	"PppA"	"70Cyt_A5"	273	0	356	226
5	6	8	"ply"	"11Cyt_E5"	991	0	357	943
5	7	8	"lytA"	"12Cyt_I5"	2282	0	358	2233
5	8	8	"GADPH"	"68Cyt_M5"	404	0	359	353
5	9	8	"abc_sbp_2"	"30Lip_A9"	489	0	360	435
6	1	1	"psaA"	"6Lip_N5"	12361	0	361	12170
6	2	1	"ABC_SBP"	"57Lip_B9"	9432	0	362	9243
6	3	1	"ABC_SBP"	"52Lip_F9"	3685	0	363	3487
6	4	1	"piuA"	"18Lip_J9"	13628	0	364	13416
6	5	1	"amiA"	"3Lip_N9"	4473	0	365	4258
6	6	1	"msmE"	"78Lip_B13"	6994	0	366	6776
6	7	1	"MalX"	"22Lip_F13"	8153	0	367	7930
6	8	1	"Buffer"	"Normaliz_J13"	217	-50	368	-30
6	9	1	"Buffer"	"Normaliz_N13"	190	-50	369	-9
6	1	2	"msmE"	"78Lip_B13"	6108	0	370	5926
6	2	2	"MalX"	"22Lip_F13"	6860	0	371	6682
6	3	2	"prsA_ppmA"	"16Lip_B1"	6725	0	372	6534
6	4	2	"lmb"	"33Lip_F1"	4309	0	373	4111
6	5	2	"piaA"	"15Lip_J1"	12771	0	374	12581
6	6	2	"phtA"	"55Lip_N1"	19801	0	375	19625
6	7	2	"glnH"	"28Lip_B5"	5198	0	376	5019
6	8	2	"pstS"	"80Lip_F5"	2878	0	377	2714
6	9	2	"aliB"	"1Lip_J5"	3813	0	378	3676
6	1	3	"phtA"	"55Lip_N1"	23691	0	379	23500
6	2	3	"glnH"	"28Lip_B5"	5981	0	380	5785
6	3	3	"pstS"	"80Lip_F5"	3934	0	381	3734
6	4	3	"aliB"	"1Lip_J5"	6525	0	382	6328
6	5	3	"psaA"	"6Lip_N5"	11547	0	383	11366
6	6	3	"ABC_SBP"	"57Lip_B9"	7623	0	384	7457
6	7	3	"ABC_SBP"	"52Lip_F9"	2430	0	385	2265
6	8	3	"piuA"	"18Lip_J9"	8795	0	386	8646
6	9	3	"amiA"	"3Lip_N9"	1645	0	387	1524
6	1	4	"ABC_SBP"	"57Lip_B9"	9737	0	388	9531
6	2	4	"ABC_SBP"	"52Lip_F9"	3461	0	389	3246
6	3	4	"piuA"	"18Lip_J9"	13539	0	390	13333
6	4	4	"amiA"	"3Lip_N9"	3824	0	391	3635
6	5	4	"msmE"	"78Lip_B13"	4679	0	392	4506
6	6	4	"MalX"	"22Lip_F13"	5739	0	393	5576
6	7	4	"prsA_ppmA"	"16Lip_B1"	4844	0	394	4696
6	8	4	"lmb"	"33Lip_F1"	1876	0	395	1748
6	9	4	"piaA"	"15Lip_J1"	4945	0	396	4835
6	1	5	"MalX"	"22Lip_F13"	8448	0	397	8218
6	2	5	"prsA_ppmA"	"16Lip_B1"	7356	0	398	7147
6	3	5	"lmb"	"33Lip_F1"	3834	0	399	3640
6	4	5	"piaA"	"15Lip_J1"	9383	0	400	9210
6	5	5	"phtA"	"55Lip_N1"	14977	0	401	14826
6	6	5	"glnH"	"28Lip_B5"	3330	0	402	3186
6	7	5	"pstS"	"80Lip_F5"	1653	0	403	1523
6	8	5	"aliB"	"1Lip_J5"	2621	0	404	2506
6	9	5	"psaA"	"6Lip_N5"	3986	0	405	3885
6	1	6	"glnH"	"28Lip_B5"	5959	0	406	5738
6	2	6	"pstS"	"80Lip_F5"	3328	0	407	3151
6	3	6	"aliB"	"1Lip_J5"	4940	0	408	4787
6	4	6	"psaA"	"6Lip_N5"	6549	0	409	6415
6	5	6	"ABC_SBP"	"57Lip_B9"	3846	0	410	3729
6	6	6	"ABC_SBP"	"52Lip_F9"	1192	0	411	1078
6	7	6	"piuA"	"18Lip_J9"	4851	0	412	4741
6	8	6	"amiA"	"3Lip_N9"	780	0	413	678
6	9	6	"msmE"	"78Lip_B13"	1271	0	414	1177
6	1	7	"ABC_SBP"	"52Lip_F9"	1926	0	415	1764
6	2	7	"piuA"	"18Lip_J9"	6009	0	416	5876
6	3	7	"amiA"	"3Lip_N9"	1275	0	417	1162
6	4	7	"msmE"	"78Lip_B13"	1231	0	418	1134
6	5	7	"MalX"	"22Lip_F13"	1533	0	419	1444
6	6	7	"prsA_ppmA"	"16Lip_B1"	1545	0	420	1456
6	7	7	"lmb"	"33Lip_F1"	698	0	421	606
6	8	7	"piaA"	"15Lip_J1"	2122	0	422	2034
6	9	7	"phtA"	"55Lip_N1"	4007	0	423	3922
6	1	8	"prsA_ppmA"	"16Lip_B1"	1167	0	424	1083
6	2	8	"lmb"	"33Lip_F1"	598	0	425	516
6	3	8	"piaA"	"15Lip_J1"	1548	0	426	1469
6	4	8	"phtA"	"55Lip_N1"	1899	0	427	1826
6	5	8	"glnH"	"28Lip_B5"	479	0	428	411
6	6	8	"pstS"	"80Lip_F5"	336	0	429	267
6	7	8	"aliB"	"1Lip_J5"	672	0	430	600
6	8	8	"psaA"	"6Lip_N5"	1129	0	431	1059
6	9	8	"ABC_SBP"	"57Lip_B9"	734	0	432	668
7	1	1	"cbpF"	"74N_term_wCS_O5"	564	0	433	471
7	2	1	"spr0693"	"34N_term_C9"	3007	0	434	2914
7	3	1	"ezrA"	"75N_term_G9"	1045	0	435	946
7	4	1	"pepXP"	"72N_term_K9"	1519	0	436	1403
7	5	1	"phtD"	"44N_term_O9"	1983	0	437	1848
7	6	1	"phpA"	"27N_term_C13"	12072	0	438	11922
7	7	1	"srtA"	"64N_term_wCS_G13"	5162	0	439	4983
7	8	1	"Buffer"	"Normaliz_K13"	220	-50	440	-19
7	9	1	"Buffer"	"Normaliz_O13"	260	-50	441	-48
7	1	2	"phpA"	"27N_term_C13"	3380	0	442	3310
7	2	2	"srtA"	"64N_term_wCS_G13"	750	0	443	679
7	3	2	"adcA"	"23Lip_C1"	467	0	444	392
7	4	2	"sp_2093"	"76N_term_G1"	393	0	445	311
7	5	2	"comB"	"54N_term_K1"	722	0	446	623
7	6	2	"pspA"	"4N_term_O1"	2041	0	447	1928
7	7	2	"pbpX"	"41N_term_C5"	2343	0	448	2203
7	8	2	"pbpA"	"9N_term_G5"	1723	0	449	1546
7	9	2	"spr0334"	"42Cyt_TMH_K5"	4424	0	450	4188
7	1	3	"pspA"	"4N_term_O1"	368	0	451	305
7	2	3	"pbpX"	"41N_term_C5"	403	0	452	336
7	3	3	"pbpA"	"9N_term_G5"	229	0	453	159
7	4	3	"spr0334"	"42Cyt_TMH_K5"	422	0	454	348
7	5	3	"cbpF"	"74N_term_wCS_O5"	551	0	455	469
7	6	3	"spr0693"	"34N_term_C9"	4955	0	456	4858
7	7	3	"ezrA"	"75N_term_G9"	1934	0	457	1804
7	8	3	"pepXP"	"72N_term_K9"	2807	0	458	2653
7	9	3	"phtD"	"44N_term_O9"	4198	0	459	3987
7	1	4	"spr0693"	"34N_term_C9"	1240	0	460	1179
7	2	4	"ezrA"	"75N_term_G9"	337	0	461	271
7	3	4	"pepXP"	"72N_term_K9"	390	0	462	322
7	4	4	"phtD"	"44N_term_O9"	432	0	463	360
7	5	4	"phpA"	"27N_term_C13"	4081	0	464	4006
7	6	4	"srtA"	"64N_term_wCS_G13"	1300	0	465	1217
7	7	4	"adcA"	"23Lip_C1"	1236	0	466	1125
7	8	4	"sp_2093"	"76N_term_G1"	1068	0	467	931
7	9	4	"comB"	"54N_term_K1"	1833	0	468	1649
7	1	5	"srtA"	"64N_term_wCS_G13"	316	0	469	256
7	2	5	"adcA"	"23Lip_C1"	191	-50	470	126
7	3	5	"sp_2093"	"76N_term_G1"	148	0	471	82
7	4	5	"comB"	"54N_term_K1"	184	0	472	115
7	5	5	"pspA"	"4N_term_O1"	426	0	473	354
7	6	5	"pbpX"	"41N_term_C5"	632	0	474	554
7	7	5	"pbpA"	"9N_term_G5"	515	0	475	421
7	8	5	"spr0334"	"42Cyt_TMH_K5"	1371	0	476	1254
7	9	5	"cbpF"	"74N_term_wCS_O5"	1768	0	477	1607
7	1	6	"pbpX"	"41N_term_C5"	149	0	478	89
7	2	6	"pbpA"	"9N_term_G5"	103	-50	479	36
7	3	6	"spr0334"	"42Cyt_TMH_K5"	151	0	480	84
7	4	6	"cbpF"	"74N_term_wCS_O5"	158	0	481	93
7	5	6	"spr0693"	"34N_term_C9"	894	0	482	830
7	6	6	"ezrA"	"75N_term_G9"	372	0	483	305
7	7	6	"pepXP"	"72N_term_K9"	675	0	484	600
7	8	6	"phtD"	"44N_term_O9"	1140	0	485	1049
7	9	6	"phpA"	"27N_term_C13"	9668	0	486	9553
7	1	7	"ezrA"	"75N_term_G9"	129	0	487	70
7	2	7	"pepXP"	"72N_term_K9"	135	0	488	68
7	3	7	"phtD"	"44N_term_O9"	140	0	489	71
7	4	7	"phpA"	"27N_term_C13"	951	0	490	885
7	5	7	"srtA"	"64N_term_wCS_G13"	213	0	491	153
7	6	7	"adcA"	"23Lip_C1"	155	0	492	96
7	7	7	"sp_2093"	"76N_term_G1"	153	0	493	90
7	8	7	"comB"	"54N_term_K1"	279	0	494	208
7	9	7	"pspA"	"4N_term_O1"	845	0	495	768
7	1	8	"adcA"	"23Lip_C1"	100	0	496	41
7	2	8	"sp_2093"	"76N_term_G1"	92	0	497	28
7	3	8	"comB"	"54N_term_K1"	115	0	498	52
7	4	8	"pspA"	"4N_term_O1"	119	0	499	61
7	5	8	"pbpX"	"41N_term_C5"	110	0	500	56
7	6	8	"pbpA"	"9N_term_G5"	79	0	501	25
7	7	8	"spr0334"	"42Cyt_TMH_K5"	126	0	502	74
7	8	8	"cbpF"	"74N_term_wCS_O5"	129	0	503	77
7	9	8	"spr0693"	"34N_term_C9"	940	0	504	886
8	1	1	"pbp1b"	"47Cyt_TMH_P5"	5479	0	505	5229
8	2	1	"pcpA"	"62N_term_wCS_D9"	1548	0	506	1288
8	3	1	"sphtra"	"8N_term_H9"	594	0	507	340
8	4	1	"cps4C"	"97Mult_L9"	1851	0	508	1606
8	5	1	"rrgB"	"95Mult_P9"	945	0	509	731
8	6	1	"TMP"	"96Mult_D13"	1310	0	510	1124
8	7	1	"LambdaSa04"	"94Mult_H13"	319	0	511	151
8	8	1	"Buffer"	"Normaliz_L13"	82	-50	512	-14
8	9	1	"Buffer"	"Normaliz_P13"	49	-50	513	-1
8	1	2	"TMP"	"96Mult_D13"	2390	0	514	2129
8	2	2	"LambdaSa04"	"94Mult_H13"	518	0	515	261
8	3	2	"potD"	"65N_term_D1"	3995	0	516	3762
8	4	2	"pgdA"	"40N_term_H1"	6329	0	517	6079
8	5	2	"spr1370"	"38Cyt_TMH_L1"	5770	0	518	5541
8	6	2	"spr1418"	"82N_term_P1"	2367	0	519	2220
8	7	2	"stkP"	"67Cyt_TMH_D5"	2517	0	520	2400
8	8	2	"spr1584"	"83N_term_H5"	643	0	521	571
8	9	2	"pbp2A"	"53N_term_L5"	249	0	522	200
8	1	3	"spr1418"	"82N_term_P1"	5798	0	523	5541
8	2	3	"stkP"	"67Cyt_TMH_D5"	7540	0	524	7290
8	3	3	"spr1584"	"83N_term_H5"	3878	0	525	3670
8	4	3	"pbp2A"	"53N_term_L5"	2629	0	526	2441
8	5	3	"pbp1b"	"47Cyt_TMH_P5"	2412	0	527	2243
8	6	3	"pcpA"	"62N_term_wCS_D9"	525	0	528	394
8	7	3	"sphtra"	"8N_term_H9"	153	-50	529	58
8	8	3	"cps4C"	"97Mult_L9"	278	0	530	203
8	9	3	"rrgB"	"95Mult_P9"	110	0	531	58
8	1	4	"pcpA"	"62N_term_wCS_D9"	1487	0	532	1209
8	2	4	"sphtra"	"8N_term_H9"	564	0	533	320
8	3	4	"cps4C"	"97Mult_L9"	1566	0	534	1351
8	4	4	"rrgB"	"95Mult_P9"	725	0	535	546
8	5	4	"TMP"	"96Mult_D13"	1007	0	536	863
8	6	4	"LambdaSa04"	"94Mult_H13"	167	-50	537	54
8	7	4	"potD"	"65N_term_D1"	777	0	538	691
8	8	4	"pgdA"	"40N_term_H1"	1081	0	539	1003
8	9	4	"spr1370"	"38Cyt_TMH_L1"	858	0	540	803
8	1	5	"LambdaSa04"	"94Mult_H13"	664	-50	541	371
8	2	5	"potD"	"65N_term_D1"	3739	0	542	3518
8	3	5	"pgdA"	"40N_term_H1"	5162	0	543	4957
8	4	5	"spr1370"	"38Cyt_TMH_L1"	4590	0	544	4416
8	5	5	"spr1418"	"82N_term_P1"	1866	0	545	1744
8	6	5	"stkP"	"67Cyt_TMH_D5"	2012	0	546	1915
8	7	5	"spr1584"	"83N_term_H5"	690	0	547	612
8	8	5	"pbp2A"	"53N_term_L5"	402	0	548	337
8	9	5	"pbp1b"	"47Cyt_TMH_P5"	326	0	549	274
8	1	6	"stkP"	"67Cyt_TMH_D5"	5889	0	550	5629
8	2	6	"spr1584"	"83N_term_H5"	3187	0	551	3012
8	3	6	"pbp2A"	"53N_term_L5"	1987	0	552	1840
8	4	6	"pbp1b"	"47Cyt_TMH_P5"	1696	0	553	1575
8	5	6	"pcpA"	"62N_term_wCS_D9"	420	0	554	320
8	6	6	"sphtra"	"8N_term_H9"	129	-50	555	44
8	7	6	"cps4C"	"97Mult_L9"	286	0	556	208
8	8	6	"rrgB"	"95Mult_P9"	133	-50	557	71
8	9	6	"TMP"	"96Mult_D13"	144	-50	558	95
8	1	7	"sphtra"	"8N_term_H9"	378	0	559	201
8	2	7	"cps4C"	"97Mult_L9"	926	0	560	788
8	3	7	"rrgB"	"95Mult_P9"	462	0	561	346
8	4	7	"TMP"	"96Mult_D13"	521	0	562	427
8	5	7	"LambdaSa04"	"94Mult_H13"	114	-50	563	38
8	6	7	"potD"	"65N_term_D1"	512	0	564	445
8	7	7	"pgdA"	"40N_term_H1"	705	0	565	639
8	8	7	"spr1370"	"38Cyt_TMH_L1"	641	0	566	586
8	9	7	"spr1418"	"82N_term_P1"	183	0	567	138
8	1	8	"potD"	"65N_term_D1"	984	0	568	907
8	2	8	"pgdA"	"40N_term_H1"	642	0	569	582
8	3	8	"spr1370"	"38Cyt_TMH_L1"	1335	0	570	1276
8	4	8	"spr1418"	"82N_term_P1"	395	0	571	340
8	5	8	"stkP"	"67Cyt_TMH_D5"	445	0	572	396
8	6	8	"spr1584"	"83N_term_H5"	179	0	573	133
8	7	8	"pbp2A"	"53N_term_L5"	134	0	574	89
8	8	8	"pbp1b"	"47Cyt_TMH_P5"	112	-50	575	69
8	9	8	"pcpA"	"62N_term_wCS_D9"	62	-50	576	21
