# Supplementary material for: Data in support of proteomic analysis of pneumococcal pediatric clinical isolates to construct a protein array
Source: Data Brief. 2016 Feb 5;6:917–22. doi: 10.1016/j.dib.2016.01.057 (PMC4758182; doi:10.1016/j.dib.2016.01.057)
Supplement: Supplementary file 4 — Supplementary material [file mmc4.zip › Protein array raw data/IgG/P2_S2bis_IgG-Cy3.txt]

ATF	1.0
31	9    
"Type=GenePix Export 3"
"DateTime=2014/03/13 14:28:03"
"Settings=C:\Documents and Settings\Usuario\Escritorio\Datos Usuarios\Alfonso\Resultados ensayo\Marzo 2014\Escaneado _13-3-14\Suero 2bis\S2bis_IgG-Cy3.gps"
"GalFile=C:\Documents and Settings\Usuario\Escritorio\Datos Usuarios\Alfonso\Gals\Gal_Alfonso.2.gal"
"PixelSize=5"
"Wavelengths=n/a	532"
"ImageFiles=n/a	C:\Documents and Settings\Usuario\Escritorio\Datos Usuarios\Alfonso\Resultados ensayo\Marzo 2014\Escaneado _13-3-14\Suero 2bis\S2bis_IgG-Cy3.tif 1"
"NormalizationMethod=None"
"NormalizationFactors=n/a	1"
"JpegImage="
"StdDev=Type 1"
"RatioFormulations=W1/W2 (/532)"
"Barcode="
"BackgroundSubtraction=LocalFeature"
"ImageOrigin=0, 0"
"JpegOrigin=3320, 11100"
"Creator=GenePix Pro 4.1.1.4"
"Scanner=GenePix 4000B [92870]"
"FocusPosition=0"
"Temperature=27.49"
"LinesAveraged=1"
"Comment="
"PMTGain=n/a	400"
"ScanPower=n/a	100"
"LaserPower=n/a	3.53"
"LaserOnTime=n/a	42279"
"Filters=n/a	"
"ScanRegion=600,2169,3864,3550"
"Supplier=BioRobotics"
"ArrayerSoftwareName=TAS Application Suite (MicroGrid II)"
"ArrayerSoftwareVersion=2.2.2.5"
"Block"	"Column"	"Row"	"Name"	"ID"	"Flags"	"Index"	"F532 Median"	"F532 Median - B532"
1	1	1	"ABC_N/P"	"90Mult_M6"	0	1	137	73
1	2	1	"spr1221"	"99Mult_A10"	0	2	371	291
1	3	1	"spr1403"	"91Mult_E10"	0	3	940	828
1	4	1	"spr1496"	"92Mult_I10"	0	4	371	252
1	5	1	"ABC_NP"	"100Mult_M10"	0	5	1428	1309
1	6	1	"SP_0462"	"77CellW_A14"	0	6	944	812
1	7	1	"SP_0464"	"81CellW_E14"	0	7	703	565
1	8	1	"Buffer"	"Normaliz_I14"	0	8	128	1
1	9	1	"Buffer"	"Normaliz_M14"	0	9	135	15
1	1	2	"SP_0462"	"77CellW_A14"	0	10	420	344
1	2	2	"SP_0464"	"81CellW_E14"	0	11	519	232
1	3	2	"fstH"	"84Mult_A2"	0	12	1371	894
1	4	2	"comA"	"85Mult_E2"	0	13	415	79
1	5	2	"zmpB"	"86Mult_I2"	0	14	280	41
1	6	2	"spr0601"	"98Mult_M2"	0	15	828	431
1	7	2	"celB"	"87Mult_A6"	0	16	488	131
1	8	2	"iga"	"88Mult_E6"	0	17	1662	1537
1	9	2	"glnP"	"89Mult_I6"	0	18	338	206
1	1	3	"spr0601"	"98Mult_M2"	0	19	409	308
1	2	3	"celB"	"87Mult_A6"	0	20	212	42
1	3	3	"iga"	"88Mult_E6"	0	21	961	826
1	4	3	"glnP"	"89Mult_I6"	0	22	572	174
1	5	3	"ABC_N/P"	"90Mult_M6"	0	23	461	203
1	6	3	"spr1221"	"99Mult_A10"	0	24	565	404
1	7	3	"spr1403"	"91Mult_E10"	0	25	1010	654
1	8	3	"spr1496"	"92Mult_I10"	0	26	483	342
1	9	3	"ABC_NP"	"100Mult_M10"	0	27	2097	1959
1	1	4	"spr1221"	"99Mult_A10"	0	28	370	270
1	2	4	"spr1403"	"91Mult_E10"	0	29	791	652
1	3	4	"spr1496"	"92Mult_I10"	0	30	336	224
1	4	4	"ABC_NP"	"100Mult_M10"	0	31	1311	1031
1	5	4	"SP_0462"	"77CellW_A14"	0	32	1136	825
1	6	4	"SP_0464"	"81CellW_E14"	0	33	631	361
1	7	4	"fstH"	"84Mult_A2"	0	34	2046	1252
1	8	4	"comA"	"85Mult_E2"	0	35	767	70
1	9	4	"zmpB"	"86Mult_I2"	0	36	346	197
1	1	5	"SP_0464"	"81CellW_E14"	0	37	433	333
1	2	5	"fstH"	"84Mult_A2"	0	38	1234	850
1	3	5	"comA"	"85Mult_E2"	0	39	401	284
1	4	5	"zmpB"	"86Mult_I2"	0	40	254	109
1	5	5	"spr0601"	"98Mult_M2"	0	41	788	446
1	6	5	"celB"	"87Mult_A6"	0	42	355	51
1	7	5	"iga"	"88Mult_E6"	0	43	1215	715
1	8	5	"glnP"	"89Mult_I6"	0	44	429	93
1	9	5	"ABC_N/P"	"90Mult_M6"	0	45	480	335
1	1	6	"celB"	"87Mult_A6"	0	46	186	100
1	2	6	"iga"	"88Mult_E6"	0	47	797	694
1	3	6	"glnP"	"89Mult_I6"	0	48	209	105
1	4	6	"ABC_N/P"	"90Mult_M6"	0	49	389	267
1	5	6	"spr1221"	"99Mult_A10"	0	50	771	625
1	6	6	"spr1403"	"91Mult_E10"	0	51	1024	854
1	7	6	"spr1496"	"92Mult_I10"	0	52	607	388
1	8	6	"ABC_NP"	"100Mult_M10"	0	53	1803	1595
1	9	6	"SP_0462"	"77CellW_A14"	0	54	1733	1565
1	1	7	"spr1403"	"91Mult_E10"	0	55	676	591
1	2	7	"spr1496"	"92Mult_I10"	0	56	338	245
1	3	7	"ABC_NP"	"100Mult_M10"	0	57	1225	1125
1	4	7	"SP_0462"	"77CellW_A14"	0	58	1007	881
1	5	7	"SP_0464"	"81CellW_E14"	0	59	611	426
1	6	7	"fstH"	"84Mult_A2"	0	60	2469	1709
1	7	7	"comA"	"85Mult_E2"	0	61	812	631
1	8	7	"zmpB"	"86Mult_I2"	0	62	316	167
1	9	7	"spr0601"	"98Mult_M2"	0	63	887	710
1	1	8	"fstH"	"84Mult_A2"	0	64	929	832
1	2	8	"comA"	"85Mult_E2"	0	65	416	315
1	3	8	"zmpB"	"86Mult_I2"	0	66	224	122
1	4	8	"spr0601"	"98Mult_M2"	0	67	633	466
1	5	8	"celB"	"87Mult_A6"	0	68	547	357
1	6	8	"iga"	"88Mult_E6"	0	69	1584	1408
1	7	8	"glnP"	"89Mult_I6"	0	70	519	353
1	8	8	"ABC_N/P"	"90Mult_M6"	0	71	542	396
1	9	8	"spr1221"	"99Mult_A10"	0	72	1249	1091
2	1	1	"lytB"	"31CellW_N6"	0	73	617	539
2	2	1	"prtA"	"20CellW_B10"	0	74	765	695
2	3	1	"bgaA"	"43CellW_F10"	0	75	280	210
2	4	1	"nanA"	"46CellW_J10"	0	76	350	281
2	5	1	"spr1652/pfbA"	"25CellW_N10"	0	77	470	402
2	6	1	"nisP"	"39CellW_B14"	0	78	327	258
2	7	1	"spr1906"	"73CellW_F14"	0	79	199	129
2	8	1	"Buffer"	"Normaliz_J14"	0	80	59	-6
2	9	1	"Buffer"	"Normaliz_N14"	0	81	64	0
2	1	2	"nisP"	"39CellW_B14"	0	82	934	822
2	2	2	"spr1906"	"73CellW_F14"	0	83	626	303
2	3	2	"psrP"	"71CellW_B2"	0	84	404	48
2	4	2	"pblB_nt"	"48CellW_F2"	0	85	475	137
2	5	2	"pblB_ct"	"49CellW_J2"	0	86	449	358
2	6	2	"spr0075/pfbB"	"24CellW_N2"	0	87	847	432
2	7	2	"pulA"	"19CellW_B6"	0	88	547	218
2	8	2	"hysA"	"51CellW_F6"	0	89	804	659
2	9	2	"spr0328"	"26CellW_J6"	0	90	850	751
2	1	3	"spr0075/pfbB"	"24CellW_N2"	0	91	2121	1995
2	2	3	"pulA"	"19CellW_B6"	0	92	944	775
2	3	3	"hysA"	"51CellW_F6"	0	93	575	467
2	4	3	"spr0328"	"26CellW_J6"	0	94	509	167
2	5	3	"lytB"	"31CellW_N6"	0	95	359	258
2	6	3	"prtA"	"20CellW_B10"	0	96	1308	1192
2	7	3	"bgaA"	"43CellW_F10"	0	97	475	5
2	8	3	"nanA"	"46CellW_J10"	0	98	846	630
2	9	3	"spr1652/pfbA"	"25CellW_N10"	0	99	1072	963
2	1	4	"prtA"	"20CellW_B10"	0	100	2889	2782
2	2	4	"bgaA"	"43CellW_F10"	0	101	662	307
2	3	4	"nanA"	"46CellW_J10"	0	102	758	647
2	4	4	"spr1652/pfbA"	"25CellW_N10"	0	103	482	237
2	5	4	"nisP"	"39CellW_B14"	0	104	414	317
2	6	4	"spr1906"	"73CellW_F14"	0	105	409	319
2	7	4	"psrP"	"71CellW_B2"	0	106	964	391
2	8	4	"pblB_nt"	"48CellW_F2"	0	107	830	182
2	9	4	"pblB_ct"	"49CellW_J2"	0	108	1272	1171
2	1	5	"spr1906"	"73CellW_F14"	0	109	1144	1029
2	2	5	"psrP"	"71CellW_B2"	0	110	1273	241
2	3	5	"pblB_nt"	"48CellW_F2"	0	111	552	75
2	4	5	"pblB_ct"	"49CellW_J2"	0	112	861	410
2	5	5	"spr0075/pfbB"	"24CellW_N2"	0	113	778	295
2	6	5	"pulA"	"19CellW_B6"	0	114	842	525
2	7	5	"hysA"	"51CellW_F6"	0	115	1442	622
2	8	5	"spr0328"	"26CellW_J6"	0	116	1647	736
2	9	5	"lytB"	"31CellW_N6"	0	117	1099	974
2	1	6	"pulA"	"19CellW_B6"	0	118	2183	2046
2	2	6	"hysA"	"51CellW_F6"	0	119	1671	518
2	3	6	"spr0328"	"26CellW_J6"	0	120	1012	853
2	4	6	"lytB"	"31CellW_N6"	0	121	792	661
2	5	6	"prtA"	"20CellW_B10"	0	122	1193	668
2	6	6	"bgaA"	"43CellW_F10"	0	123	770	410
2	7	6	"nanA"	"46CellW_J10"	0	124	1246	1043
2	8	6	"spr1652/pfbA"	"25CellW_N10"	0	125	1786	1575
2	9	6	"nisP"	"39CellW_B14"	0	126	1765	1629
2	1	7	"bgaA"	"43CellW_F10"	0	127	2304	2144
2	2	7	"nanA"	"46CellW_J10"	0	128	1731	1551
2	3	7	"spr1652/pfbA"	"25CellW_N10"	0	129	1213	1066
2	4	7	"nisP"	"39CellW_B14"	0	130	748	371
2	5	7	"spr1906"	"73CellW_F14"	0	131	558	442
2	6	7	"psrP"	"71CellW_B2"	0	132	763	480
2	7	7	"pblB_nt"	"48CellW_F2"	0	133	1202	670
2	8	7	"pblB_ct"	"49CellW_J2"	0	134	1666	1440
2	9	7	"spr0075/pfbB"	"24CellW_N2"	0	135	3903	3695
2	1	8	"psrP"	"71CellW_B2"	0	136	1650	1477
2	2	8	"pblB_nt"	"48CellW_F2"	0	137	835	675
2	3	8	"pblB_ct"	"49CellW_J2"	0	138	1927	1779
2	4	8	"spr0075/pfbB"	"24CellW_N2"	0	139	1582	1203
2	5	8	"pulA"	"19CellW_B6"	0	140	1087	985
2	6	8	"hysA"	"51CellW_F6"	0	141	1263	1170
2	7	8	"spr0328"	"26CellW_J6"	0	142	1418	1293
2	8	8	"lytB"	"31CellW_N6"	0	143	1946	1793
2	9	8	"prtA"	"20CellW_B10"	0	144	5684	5530
3	1	1	"nanB"	"58Secret_O6"	0	145	6984	6861
3	2	1	"spr1875"	"7Secret_C10"	0	146	11091	10950
3	3	1	"galU"	"21Secret_G10"	0	147	7399	7241
3	4	1	"cbpA"	"5Secret_K10"	0	148	24567	24400
3	5	1	"gsp_781"	"2Secret_O10"	0	149	17440	17260
3	6	1	"Control_1"	"C14"	0	150	150	-21
3	7	1	"Control_2"	"G14"	0	151	149	-4
3	8	1	"Buffer"	"Normaliz_K14"	0	152	146	0
3	9	1	"Buffer"	"Normaliz_O14"	0	153	138	-3
3	1	2	"Control_1"	"C14"	0	154	141	-26
3	2	2	"Control_2"	"G14"	0	155	215	-8
3	3	2	"bloodAB"	"59Secret_C2"	0	156	4950	4749
3	4	2	"strH"	"32Secret_G2"	0	157	5638	5448
3	5	2	"lysM"	"50Secret_K2"	0	158	5342	5169
3	6	2	"lytB"	"63Secret_O2"	0	159	3613	3457
3	7	2	"phtE"	"45Secret_C6"	0	160	4108	3963
3	8	2	"spr0931"	"36Secret_G6"	0	161	4093	3956
3	9	2	"lytC"	"56Secret_K6"	0	162	6710	6578
3	1	3	"lytB"	"63Secret_O2"	0	163	4582	4349
3	2	3	"phtE"	"45Secret_C6"	0	164	5277	4953
3	3	3	"spr0931"	"36Secret_G6"	0	165	4387	4177
3	4	3	"lytC"	"56Secret_K6"	0	166	7088	6899
3	5	3	"nanB"	"58Secret_O6"	0	167	8253	8095
3	6	3	"spr1875"	"7Secret_C10"	0	168	12805	12661
3	7	3	"galU"	"21Secret_G10"	0	169	6232	6067
3	8	3	"cbpA"	"5Secret_K10"	0	170	25120	24974
3	9	3	"gsp_781"	"2Secret_O10"	0	171	17076	16941
3	1	4	"spr1875"	"7Secret_C10"	0	172	15557	15319
3	2	4	"galU"	"21Secret_G10"	0	173	6778	6532
3	3	4	"cbpA"	"5Secret_K10"	0	174	23656	23472
3	4	4	"gsp_781"	"2Secret_O10"	0	175	16261	16085
3	5	4	"Control_1"	"C14"	0	176	114	-24
3	6	4	"Control_2"	"G14"	0	177	129	-1
3	7	4	"bloodAB"	"59Secret_C2"	0	178	4562	4395
3	8	4	"strH"	"32Secret_G2"	0	179	4100	3942
3	9	4	"lysM"	"50Secret_K2"	0	180	5262	5127
3	1	5	"Control_2"	"G14"	0	181	206	-5
3	2	5	"bloodAB"	"59Secret_C2"	0	182	4087	3878
3	3	5	"strH"	"32Secret_G2"	0	183	4918	4749
3	4	5	"lysM"	"50Secret_K2"	0	184	4302	4120
3	5	5	"lytB"	"63Secret_O2"	0	185	3313	3157
3	6	5	"phtE"	"45Secret_C6"	0	186	3640	3501
3	7	5	"spr0931"	"36Secret_G6"	0	187	3629	3473
3	8	5	"lytC"	"56Secret_K6"	0	188	6804	6661
3	9	5	"nanB"	"58Secret_O6"	0	189	8650	8519
3	1	6	"phtE"	"45Secret_C6"	0	190	4476	4285
3	2	6	"spr0931"	"36Secret_G6"	0	191	3894	3722
3	3	6	"lytC"	"56Secret_K6"	0	192	6847	6713
3	4	6	"nanB"	"58Secret_O6"	0	193	8870	8734
3	5	6	"spr1875"	"7Secret_C10"	0	194	12541	12400
3	6	6	"galU"	"21Secret_G10"	0	195	6164	6018
3	7	6	"cbpA"	"5Secret_K10"	0	196	24762	24608
3	8	6	"gsp_781"	"2Secret_O10"	0	197	16216	16075
3	9	6	"Control_1"	"C14"	0	198	116	-14
3	1	7	"galU"	"21Secret_G10"	0	199	6607	6442
3	2	7	"cbpA"	"5Secret_K10"	0	200	25244	25094
3	3	7	"gsp_781"	"2Secret_O10"	0	201	16932	16802
3	4	7	"Control_1"	"C14"	0	202	121	-6
3	5	7	"Control_2"	"G14"	0	203	128	4
3	6	7	"bloodAB"	"59Secret_C2"	0	204	3608	3469
3	7	7	"strH"	"32Secret_G2"	0	205	4669	4516
3	8	7	"lysM"	"50Secret_K2"	0	206	5011	4865
3	9	7	"lytB"	"63Secret_O2"	0	207	3623	3491
3	1	8	"bloodAB"	"59Secret_C2"	0	208	4371	4216
3	2	8	"strH"	"32Secret_G2"	0	209	5182	5037
3	3	8	"lysM"	"50Secret_K2"	0	210	5723	5582
3	4	8	"lytB"	"63Secret_O2"	0	211	3726	3585
3	5	8	"phtE"	"45Secret_C6"	0	212	4113	3978
3	6	8	"spr0931"	"36Secret_G6"	0	213	4036	3899
3	7	8	"lytC"	"56Secret_K6"	0	214	6917	6777
3	8	8	"nanB"	"58Secret_O6"	0	215	8412	8272
3	9	8	"spr1875"	"7Secret_C10"	0	216	13886	13748
4	1	1	"Control_10"	"P6"	-50	217	119	-3
4	2	1	"Control_11"	"D10"	0	218	369	239
4	3	1	"Control_12"	"H10"	-50	219	121	2
4	4	1	"Buffer"	"Normaliz_L10"	-50	220	107	4
4	5	1	"Buffer"	"Normaliz_P10"	-50	221	103	-1
4	6	1	"Control+"	"Rango0.2_D14"	0	222	6615	6439
4	7	1	"Control+"	"Rango0.1_H14"	-50	223	268	124
4	8	1	"Buffer"	"Normaliz_L14"	-50	224	113	-2
4	9	1	"Buffer"	"Normaliz_P14"	-50	225	114	7
4	1	2	"Control+"	"Rango0.2_D14"	0	226	9564	9389
4	2	2	"Control+"	"Rango0.1_H14"	0	227	663	506
4	3	2	"Control_3"	"D2"	-50	228	139	-3
4	4	2	"Control_4"	"H2"	-50	229	136	2
4	5	2	"Control_5"	"L2"	-50	230	134	-5
4	6	2	"Control_6"	"P2"	-50	231	157	-32
4	7	2	"Control_7"	"D6"	-50	232	153	-27
4	8	2	"Control_8"	"H6"	-50	233	135	-4
4	9	2	"Control_9"	"L6"	-50	234	132	-6
4	1	3	"Control_6"	"P2"	-50	235	156	-17
4	2	3	"Control_7"	"D6"	-50	236	162	-3
4	3	3	"Control_8"	"H6"	-50	237	162	5
4	4	3	"Control_9"	"L6"	-50	238	156	0
4	5	3	"Control_10"	"P6"	-50	239	152	-6
4	6	3	"Control_11"	"D10"	0	240	406	233
4	7	3	"Control_12"	"H10"	-50	241	177	-3
4	8	3	"Buffer"	"Normaliz_L10"	-50	242	150	-3
4	9	3	"Buffer"	"Normaliz_P10"	-50	243	147	-11
4	1	4	"Control_11"	"D10"	0	244	7180	6954
4	2	4	"Control_12"	"H10"	-50	245	161	-12
4	3	4	"Buffer"	"Normaliz_L10"	-50	246	168	3
4	4	4	"Buffer"	"Normaliz_P10"	-50	247	157	-17
4	5	4	"Control+"	"Rango0.2_D14"	0	248	11011	10816
4	6	4	"Control+"	"Rango0.1_H14"	0	249	265	80
4	7	4	"Control_3"	"D2"	-50	250	181	-8
4	8	4	"Control_4"	"H2"	-50	251	166	-2
4	9	4	"Control_5"	"L2"	-50	252	160	-16
4	1	5	"Control+"	"Rango0.1_H14"	0	253	1877	1654
4	2	5	"Control_3"	"D2"	-50	254	155	-30
4	3	5	"Control_4"	"H2"	-50	255	176	8
4	4	5	"Control_5"	"L2"	-50	256	165	-6
4	5	5	"Control_6"	"P2"	-50	257	159	-31
4	6	5	"Control_7"	"D6"	-50	258	176	-10
4	7	5	"Control_8"	"H6"	-50	259	208	13
4	8	5	"Control_9"	"L6"	-50	260	182	5
4	9	5	"Control_10"	"P6"	-50	261	161	-11
4	1	6	"Control_7"	"D6"	-50	262	153	-10
4	2	6	"Control_8"	"H6"	-50	263	164	-1
4	3	6	"Control_9"	"L6"	-50	264	167	-2
4	4	6	"Control_10"	"P6"	-50	265	155	-25
4	5	6	"Control_11"	"D10"	0	266	586	404
4	6	6	"Control_12"	"H10"	-50	267	175	-2
4	7	6	"Buffer"	"Normaliz_L10"	-50	268	205	14
4	8	6	"Buffer"	"Normaliz_P10"	-50	269	175	-1
4	9	6	"Control+"	"Rango0.2_D14"	0	270	9690	9535
4	1	7	"Control_12"	"H10"	-50	271	158	-1
4	2	7	"Buffer"	"Normaliz_L10"	-50	272	149	-9
4	3	7	"Buffer"	"Normaliz_P10"	-50	273	152	-17
4	4	7	"Control+"	"Rango0.2_D14"	0	274	13201	12964
4	5	7	"Control+"	"Rango0.1_H14"	0	275	487	312
4	6	7	"Control_3"	"D2"	-50	276	156	-3
4	7	7	"Control_4"	"H2"	-50	277	203	29
4	8	7	"Control_5"	"L2"	-50	278	169	1
4	9	7	"Control_6"	"P2"	-50	279	156	-6
4	1	8	"Control_3"	"D2"	-50	280	125	-25
4	2	8	"Control_4"	"H2"	-50	281	159	2
4	3	8	"Control_5"	"L2"	-50	282	151	-15
4	4	8	"Control_6"	"P2"	-50	283	153	-20
4	5	8	"Control_7"	"D6"	-50	284	154	-9
4	6	8	"Control_8"	"H6"	-50	285	159	6
4	7	8	"Control_9"	"L6"	0	286	201	37
4	8	8	"Control_10"	"P6"	-50	287	156	-2
4	9	8	"Control_11"	"D10"	0	288	549	379
5	1	1	"GADPH"	"68Cyt_M5"	0	289	3532	3429
5	2	1	"abc_sbp_2"	"30Lip_A9"	0	290	4959	4824
5	3	1	"abc_sbp"	"29Lip_E9"	0	291	3593	3443
5	4	1	"spr0174"	"79Lip_I9"	0	292	2638	2483
5	5	1	"aliA"	"10Lip_M9"	0	293	3465	3318
5	6	1	"slrA"	"17Lip_A13"	0	294	4062	3917
5	7	1	"spr0747"	"37Lip_E13"	0	295	5759	5607
5	8	1	"Buffer"	"Normaliz_I13"	0	296	156	12
5	9	1	"Buffer"	"Normaliz_M13"	0	297	152	9
5	1	2	"slrA"	"17Lip_A13"	0	298	2262	2161
5	2	2	"spr0747"	"37Lip_E13"	0	299	4665	4536
5	3	2	"spxB"	"13Cyt_A1"	0	300	4734	4591
5	4	2	"clpP"	"66Cyt_E1"	0	301	5860	5710
5	5	2	"pavA"	"69Cyt_I1"	0	302	4903	4752
5	6	2	"eno"	"14Cyt_M1"	0	303	10797	10647
5	7	2	"PppA"	"70Cyt_A5"	0	304	5008	4857
5	8	2	"ply"	"11Cyt_E5"	0	305	13667	13519
5	9	2	"lytA"	"12Cyt_I5"	0	306	25660	25512
5	1	3	"eno"	"14Cyt_M1"	0	307	5311	5218
5	2	3	"PppA"	"70Cyt_A5"	0	308	3381	3265
5	3	3	"ply"	"11Cyt_E5"	0	309	9978	9847
5	4	3	"lytA"	"12Cyt_I5"	0	310	17635	17492
5	5	3	"GADPH"	"68Cyt_M5"	0	311	5449	5297
5	6	3	"abc_sbp_2"	"30Lip_A9"	0	312	5222	5065
5	7	3	"abc_sbp"	"29Lip_E9"	0	313	3000	2833
5	8	3	"spr0174"	"79Lip_I9"	0	314	2091	1933
5	9	3	"aliA"	"10Lip_M9"	0	315	3261	3111
5	1	4	"abc_sbp_2"	"30Lip_A9"	0	316	2227	2144
5	2	4	"abc_sbp"	"29Lip_E9"	0	317	1671	1566
5	3	4	"spr0174"	"79Lip_I9"	0	318	1765	1644
5	4	4	"aliA"	"10Lip_M9"	0	319	2873	2735
5	5	4	"slrA"	"17Lip_A13"	0	320	3717	3564
5	6	4	"spr0747"	"37Lip_E13"	0	321	5964	5798
5	7	4	"spxB"	"13Cyt_A1"	0	322	4744	4566
5	8	4	"clpP"	"66Cyt_E1"	0	323	6051	5878
5	9	4	"pavA"	"69Cyt_I1"	0	324	4938	4770
5	1	5	"spr0747"	"37Lip_E13"	0	325	1852	1776
5	2	5	"spxB"	"13Cyt_A1"	0	326	2030	1935
5	3	5	"clpP"	"66Cyt_E1"	0	327	3254	3144
5	4	5	"pavA"	"69Cyt_I1"	0	328	3527	3398
5	5	5	"eno"	"14Cyt_M1"	0	329	9169	9021
5	6	5	"PppA"	"70Cyt_A5"	0	330	4743	4579
5	7	5	"ply"	"11Cyt_E5"	0	331	12491	12314
5	8	5	"lytA"	"12Cyt_I5"	0	332	21577	21399
5	9	5	"GADPH"	"68Cyt_M5"	0	333	6221	6036
5	1	6	"PppA"	"70Cyt_A5"	0	334	1211	1144
5	2	6	"ply"	"11Cyt_E5"	0	335	4579	4499
5	3	6	"lytA"	"12Cyt_I5"	0	336	9599	9510
5	4	6	"GADPH"	"68Cyt_M5"	0	337	3135	3031
5	5	6	"abc_sbp_2"	"30Lip_A9"	0	338	3573	3451
5	6	6	"abc_sbp"	"29Lip_E9"	0	339	2406	2257
5	7	6	"spr0174"	"79Lip_I9"	0	340	2063	1893
5	8	6	"aliA"	"10Lip_M9"	0	341	3279	3099
5	9	6	"slrA"	"17Lip_A13"	0	342	4359	4160
5	1	7	"abc_sbp"	"29Lip_E9"	0	343	428	368
5	2	7	"spr0174"	"79Lip_I9"	0	344	463	395
5	3	7	"aliA"	"10Lip_M9"	0	345	917	842
5	4	7	"slrA"	"17Lip_A13"	0	346	1410	1325
5	5	7	"spr0747"	"37Lip_E13"	0	347	2667	2571
5	6	7	"spxB"	"13Cyt_A1"	0	348	2616	2500
5	7	7	"clpP"	"66Cyt_E1"	0	349	3864	3724
5	8	7	"pavA"	"69Cyt_I1"	0	350	3706	3539
5	9	7	"eno"	"14Cyt_M1"	0	351	9458	9261
5	1	8	"spxB"	"13Cyt_A1"	0	352	383	329
5	2	8	"clpP"	"66Cyt_E1"	0	353	577	517
5	3	8	"pavA"	"69Cyt_I1"	0	354	629	566
5	4	8	"eno"	"14Cyt_M1"	0	355	2263	2199
5	5	8	"PppA"	"70Cyt_A5"	0	356	1120	1053
5	6	8	"ply"	"11Cyt_E5"	0	357	3827	3754
5	7	8	"lytA"	"12Cyt_I5"	0	358	7023	6932
5	8	8	"GADPH"	"68Cyt_M5"	0	359	2155	2012
5	9	8	"abc_sbp_2"	"30Lip_A9"	0	360	3079	2891
6	1	1	"psaA"	"6Lip_N5"	0	361	9598	9435
6	2	1	"ABC_SBP"	"57Lip_B9"	0	362	12015	11868
6	3	1	"ABC_SBP"	"52Lip_F9"	0	363	4044	3891
6	4	1	"piuA"	"18Lip_J9"	0	364	10193	10039
6	5	1	"amiA"	"3Lip_N9"	0	365	4343	4199
6	6	1	"msmE"	"78Lip_B13"	0	366	5103	4961
6	7	1	"MalX"	"22Lip_F13"	0	367	6382	6244
6	8	1	"Buffer"	"Normaliz_J13"	0	368	128	8
6	9	1	"Buffer"	"Normaliz_N13"	0	369	102	2
6	1	2	"msmE"	"78Lip_B13"	0	370	7305	7131
6	2	2	"MalX"	"22Lip_F13"	0	371	6462	6286
6	3	2	"prsA_ppmA"	"16Lip_B1"	0	372	5880	5672
6	4	2	"lmb"	"33Lip_F1"	0	373	5193	4972
6	5	2	"piaA"	"15Lip_J1"	0	374	10862	10659
6	6	2	"phtA"	"55Lip_N1"	0	375	16270	16072
6	7	2	"glnH"	"28Lip_B5"	0	376	6532	6380
6	8	2	"pstS"	"80Lip_F5"	0	377	4333	4206
6	9	2	"aliB"	"1Lip_J5"	0	378	3564	3465
6	1	3	"phtA"	"55Lip_N1"	0	379	17052	16901
6	2	3	"glnH"	"28Lip_B5"	0	380	7286	7118
6	3	3	"pstS"	"80Lip_F5"	0	381	4712	4531
6	4	3	"aliB"	"1Lip_J5"	0	382	5105	4899
6	5	3	"psaA"	"6Lip_N5"	0	383	8039	7865
6	6	3	"ABC_SBP"	"57Lip_B9"	0	384	10175	10027
6	7	3	"ABC_SBP"	"52Lip_F9"	0	385	4468	4312
6	8	3	"piuA"	"18Lip_J9"	0	386	8860	8731
6	9	3	"amiA"	"3Lip_N9"	0	387	2503	2408
6	1	4	"ABC_SBP"	"57Lip_B9"	0	388	16217	16068
6	2	4	"ABC_SBP"	"52Lip_F9"	0	389	4610	4422
6	3	4	"piuA"	"18Lip_J9"	0	390	9965	9783
6	4	4	"amiA"	"3Lip_N9"	0	391	3882	3691
6	5	4	"msmE"	"78Lip_B13"	0	392	4246	4071
6	6	4	"MalX"	"22Lip_F13"	0	393	6185	6015
6	7	4	"prsA_ppmA"	"16Lip_B1"	0	394	6002	5792
6	8	4	"lmb"	"33Lip_F1"	0	395	3911	3768
6	9	4	"piaA"	"15Lip_J1"	0	396	5219	5127
6	1	5	"MalX"	"22Lip_F13"	0	397	9616	9434
6	2	5	"prsA_ppmA"	"16Lip_B1"	0	398	7257	6942
6	3	5	"lmb"	"33Lip_F1"	0	399	5683	5450
6	4	5	"piaA"	"15Lip_J1"	0	400	11790	11560
6	5	5	"phtA"	"55Lip_N1"	0	401	14619	14387
6	6	5	"glnH"	"28Lip_B5"	0	402	5586	5404
6	7	5	"pstS"	"80Lip_F5"	0	403	3360	3188
6	8	5	"aliB"	"1Lip_J5"	0	404	3143	3003
6	9	5	"psaA"	"6Lip_N5"	0	405	3813	3722
6	1	6	"glnH"	"28Lip_B5"	0	406	8254	8059
6	2	6	"pstS"	"80Lip_F5"	0	407	5616	5410
6	3	6	"aliB"	"1Lip_J5"	0	408	4199	4002
6	4	6	"psaA"	"6Lip_N5"	0	409	6680	6441
6	5	6	"ABC_SBP"	"57Lip_B9"	0	410	12855	12579
6	6	6	"ABC_SBP"	"52Lip_F9"	0	411	3460	3286
6	7	6	"piuA"	"18Lip_J9"	0	412	6457	6321
6	8	6	"amiA"	"3Lip_N9"	0	413	1822	1706
6	9	6	"msmE"	"78Lip_B13"	0	414	1339	1249
6	1	7	"ABC_SBP"	"52Lip_F9"	-50	415	1609	1413
6	2	7	"piuA"	"18Lip_J9"	0	416	10663	10488
6	3	7	"amiA"	"3Lip_N9"	0	417	3916	3745
6	4	7	"msmE"	"78Lip_B13"	0	418	3773	3588
6	5	7	"MalX"	"22Lip_F13"	0	419	4876	4693
6	6	7	"prsA_ppmA"	"16Lip_B1"	0	420	3230	3069
6	7	7	"lmb"	"33Lip_F1"	0	421	2089	1970
6	8	7	"piaA"	"15Lip_J1"	0	422	3325	3224
6	9	7	"phtA"	"55Lip_N1"	0	423	3530	3446
6	1	8	"prsA_ppmA"	"16Lip_B1"	0	424	5381	5183
6	2	8	"lmb"	"33Lip_F1"	0	425	4774	4611
6	3	8	"piaA"	"15Lip_J1"	0	426	8468	8323
6	4	8	"phtA"	"55Lip_N1"	0	427	11312	11179
6	5	8	"glnH"	"28Lip_B5"	0	428	3888	3778
6	6	8	"pstS"	"80Lip_F5"	0	429	1522	1423
6	7	8	"aliB"	"1Lip_J5"	0	430	1591	1500
6	8	8	"psaA"	"6Lip_N5"	0	431	1512	1425
6	9	8	"ABC_SBP"	"57Lip_B9"	0	432	1256	1186
7	1	1	"cbpF"	"74N_term_wCS_O5"	0	433	2963	2808
7	2	1	"spr0693"	"34N_term_C9"	0	434	10541	10401
7	3	1	"ezrA"	"75N_term_G9"	0	435	2665	2519
7	4	1	"pepXP"	"72N_term_K9"	0	436	3782	3631
7	5	1	"phtD"	"44N_term_O9"	0	437	4052	3919
7	6	1	"phpA"	"27N_term_C13"	0	438	19169	19044
7	7	1	"srtA"	"64N_term_wCS_G13"	0	439	5994	5874
7	8	1	"Buffer"	"Normaliz_K13"	0	440	120	3
7	9	1	"Buffer"	"Normaliz_O13"	0	441	123	6
7	1	2	"phpA"	"27N_term_C13"	0	442	15454	15292
7	2	2	"srtA"	"64N_term_wCS_G13"	0	443	2445	2293
7	3	2	"adcA"	"23Lip_C1"	0	444	2977	1815
7	4	2	"sp_2093"	"76N_term_G1"	0	445	1961	1526
7	5	2	"comB"	"54N_term_K1"	0	446	1332	1166
7	6	2	"pspA"	"4N_term_O1"	0	447	3139	2980
7	7	2	"pbpX"	"41N_term_C5"	0	448	2665	2540
7	8	2	"pbpA"	"9N_term_G5"	0	449	1099	988
7	9	2	"spr0334"	"42Cyt_TMH_K5"	0	450	2944	2830
7	1	3	"pspA"	"4N_term_O1"	0	451	3100	2941
7	2	3	"pbpX"	"41N_term_C5"	0	452	2771	2585
7	3	3	"pbpA"	"9N_term_G5"	0	453	1342	1171
7	4	3	"spr0334"	"42Cyt_TMH_K5"	0	454	2200	1993
7	5	3	"cbpF"	"74N_term_wCS_O5"	0	455	2643	2499
7	6	3	"spr0693"	"34N_term_C9"	0	456	11370	11224
7	7	3	"ezrA"	"75N_term_G9"	0	457	1543	1388
7	8	3	"pepXP"	"72N_term_K9"	0	458	2869	2744
7	9	3	"phtD"	"44N_term_O9"	0	459	3375	3255
7	1	4	"spr0693"	"34N_term_C9"	0	460	8642	8506
7	2	4	"ezrA"	"75N_term_G9"	0	461	1893	1751
7	3	4	"pepXP"	"72N_term_K9"	0	462	2705	2572
7	4	4	"phtD"	"44N_term_O9"	0	463	3146	3004
7	5	4	"phpA"	"27N_term_C13"	0	464	16131	15992
7	6	4	"srtA"	"64N_term_wCS_G13"	0	465	3857	3722
7	7	4	"adcA"	"23Lip_C1"	0	466	2908	1911
7	8	4	"sp_2093"	"76N_term_G1"	0	467	1208	1052
7	9	4	"comB"	"54N_term_K1"	0	468	1240	1123
7	1	5	"srtA"	"64N_term_wCS_G13"	0	469	2357	2235
7	2	5	"adcA"	"23Lip_C1"	0	470	1723	1551
7	3	5	"sp_2093"	"76N_term_G1"	0	471	1421	1275
7	4	5	"comB"	"54N_term_K1"	0	472	1476	1288
7	5	5	"pspA"	"4N_term_O1"	0	473	6579	6357
7	6	5	"pbpX"	"41N_term_C5"	0	474	2905	2759
7	7	5	"pbpA"	"9N_term_G5"	0	475	1216	1060
7	8	5	"spr0334"	"42Cyt_TMH_K5"	0	476	2533	2405
7	9	5	"cbpF"	"74N_term_wCS_O5"	0	477	2538	2417
7	1	6	"pbpX"	"41N_term_C5"	0	478	1583	1481
7	2	6	"pbpA"	"9N_term_G5"	0	479	683	549
7	3	6	"spr0334"	"42Cyt_TMH_K5"	0	480	1410	1298
7	4	6	"cbpF"	"74N_term_wCS_O5"	0	481	1771	1635
7	5	6	"spr0693"	"34N_term_C9"	0	482	8998	8836
7	6	6	"ezrA"	"75N_term_G9"	0	483	2343	2181
7	7	6	"pepXP"	"72N_term_K9"	0	484	3401	3252
7	8	6	"phtD"	"44N_term_O9"	0	485	3456	3318
7	9	6	"phpA"	"27N_term_C13"	0	486	18673	18534
7	1	7	"ezrA"	"75N_term_G9"	0	487	873	790
7	2	7	"pepXP"	"72N_term_K9"	0	488	1233	1146
7	3	7	"phtD"	"44N_term_O9"	0	489	1430	1340
7	4	7	"phpA"	"27N_term_C13"	0	490	8364	8242
7	5	7	"srtA"	"64N_term_wCS_G13"	0	491	2410	2275
7	6	7	"adcA"	"23Lip_C1"	0	492	2289	2015
7	7	7	"sp_2093"	"76N_term_G1"	0	493	1295	1079
7	8	7	"comB"	"54N_term_K1"	0	494	1379	1194
7	9	7	"pspA"	"4N_term_O1"	0	495	3389	3201
7	1	8	"adcA"	"23Lip_C1"	0	496	258	196
7	2	8	"sp_2093"	"76N_term_G1"	0	497	264	201
7	3	8	"comB"	"54N_term_K1"	0	498	299	237
7	4	8	"pspA"	"4N_term_O1"	0	499	2244	2174
7	5	8	"pbpX"	"41N_term_C5"	0	500	1150	1061
7	6	8	"pbpA"	"9N_term_G5"	0	501	778	658
7	7	8	"spr0334"	"42Cyt_TMH_K5"	0	502	1923	1723
7	8	8	"cbpF"	"74N_term_wCS_O5"	0	503	2163	1852
7	9	8	"spr0693"	"34N_term_C9"	0	504	7650	7115
8	1	1	"pbp1b"	"47Cyt_TMH_P5"	0	505	5083	4919
8	2	1	"pcpA"	"62N_term_wCS_D9"	0	506	916	741
8	3	1	"sphtra"	"8N_term_H9"	0	507	1297	1140
8	4	1	"cps4C"	"97Mult_L9"	0	508	1205	1071
8	5	1	"rrgB"	"95Mult_P9"	0	509	948	836
8	6	1	"TMP"	"96Mult_D13"	0	510	462	376
8	7	1	"LambdaSa04"	"94Mult_H13"	0	511	103	31
8	8	1	"Buffer"	"Normaliz_L13"	0	512	56	-3
8	9	1	"Buffer"	"Normaliz_P13"	0	513	55	0
8	1	2	"TMP"	"96Mult_D13"	0	514	3372	3202
8	2	2	"LambdaSa04"	"94Mult_H13"	0	515	474	268
8	3	2	"potD"	"65N_term_D1"	0	516	4114	3931
8	4	2	"pgdA"	"40N_term_H1"	0	517	4868	3277
8	5	2	"spr1370"	"38Cyt_TMH_L1"	0	518	2649	1994
8	6	2	"spr1418"	"82N_term_P1"	0	519	1008	934
8	7	2	"stkP"	"67Cyt_TMH_D5"	0	520	548	472
8	8	2	"spr1584"	"83N_term_H5"	0	521	494	431
8	9	2	"pbp2A"	"53N_term_L5"	0	522	336	280
8	1	3	"spr1418"	"82N_term_P1"	0	523	6822	6637
8	2	3	"stkP"	"67Cyt_TMH_D5"	0	524	5359	5051
8	3	3	"spr1584"	"83N_term_H5"	0	525	3633	3469
8	4	3	"pbp2A"	"53N_term_L5"	0	526	2023	592
8	5	3	"pbp1b"	"47Cyt_TMH_P5"	0	527	995	16
8	6	3	"pcpA"	"62N_term_wCS_D9"	0	528	434	360
8	7	3	"sphtra"	"8N_term_H9"	0	529	83	13
8	8	3	"cps4C"	"97Mult_L9"	0	530	142	75
8	9	3	"rrgB"	"95Mult_P9"	0	531	97	37
8	1	4	"pcpA"	"62N_term_wCS_D9"	0	532	3094	2921
8	2	4	"sphtra"	"8N_term_H9"	0	533	2675	2458
8	3	4	"cps4C"	"97Mult_L9"	0	534	1348	1201
8	4	4	"rrgB"	"95Mult_P9"	0	535	1507	1339
8	5	4	"TMP"	"96Mult_D13"	0	536	812	699
8	6	4	"LambdaSa04"	"94Mult_H13"	0	537	172	90
8	7	4	"potD"	"65N_term_D1"	0	538	403	209
8	8	4	"pgdA"	"40N_term_H1"	0	539	450	367
8	9	4	"spr1370"	"38Cyt_TMH_L1"	0	540	1101	1040
8	1	5	"LambdaSa04"	"94Mult_H13"	0	541	3058	2891
8	2	5	"potD"	"65N_term_D1"	0	542	4564	3803
8	3	5	"pgdA"	"40N_term_H1"	0	543	4146	3607
8	4	5	"spr1370"	"38Cyt_TMH_L1"	0	544	4851	3934
8	5	5	"spr1418"	"82N_term_P1"	0	545	5151	4863
8	6	5	"stkP"	"67Cyt_TMH_D5"	-50	546	1680	1549
8	7	5	"spr1584"	"83N_term_H5"	0	547	1309	1102
8	8	5	"pbp2A"	"53N_term_L5"	0	548	651	572
8	9	5	"pbp1b"	"47Cyt_TMH_P5"	0	549	657	599
8	1	6	"stkP"	"67Cyt_TMH_D5"	0	550	5371	5199
8	2	6	"spr1584"	"83N_term_H5"	0	551	4046	3762
8	3	6	"pbp2A"	"53N_term_L5"	0	552	3411	3205
8	4	6	"pbp1b"	"47Cyt_TMH_P5"	0	553	5899	4860
8	5	6	"pcpA"	"62N_term_wCS_D9"	0	554	5190	5038
8	6	6	"sphtra"	"8N_term_H9"	0	555	2077	1967
8	7	6	"cps4C"	"97Mult_L9"	0	556	490	407
8	8	6	"rrgB"	"95Mult_P9"	0	557	145	79
8	9	6	"TMP"	"96Mult_D13"	0	558	201	145
8	1	7	"sphtra"	"8N_term_H9"	0	559	472	305
8	2	7	"cps4C"	"97Mult_L9"	0	560	1450	1288
8	3	7	"rrgB"	"95Mult_P9"	0	561	574	426
8	4	7	"TMP"	"96Mult_D13"	0	562	1175	1040
8	5	7	"LambdaSa04"	"94Mult_H13"	0	563	255	139
8	6	7	"potD"	"65N_term_D1"	0	564	1740	1623
8	7	7	"pgdA"	"40N_term_H1"	0	565	1033	930
8	8	7	"spr1370"	"38Cyt_TMH_L1"	0	566	1269	1197
8	9	7	"spr1418"	"82N_term_P1"	0	567	482	425
8	1	8	"potD"	"65N_term_D1"	0	568	3442	3253
8	2	8	"pgdA"	"40N_term_H1"	0	569	3424	3266
8	3	8	"spr1370"	"38Cyt_TMH_L1"	0	570	5252	5127
8	4	8	"spr1418"	"82N_term_P1"	0	571	4114	4016
8	5	8	"stkP"	"67Cyt_TMH_D5"	0	572	2654	2573
8	6	8	"spr1584"	"83N_term_H5"	0	573	1189	1118
8	7	8	"pbp2A"	"53N_term_L5"	0	574	613	553
8	8	8	"pbp1b"	"47Cyt_TMH_P5"	0	575	803	749
8	9	8	"pcpA"	"62N_term_wCS_D9"	0	576	117	67
