# Supplementary material for: Data in support of proteomic analysis of pneumococcal pediatric clinical isolates to construct a protein array
Source: Data Brief. 2016 Feb 5;6:917–22. doi: 10.1016/j.dib.2016.01.057 (PMC4758182; doi:10.1016/j.dib.2016.01.057)
Supplement: Supplementary file 4 — Supplementary material [file mmc4.zip › Protein array raw data/IgG/P2_S32_IgG-Cy3.txt]

ATF	1.0
31	9    
"Type=GenePix Export 3"
"DateTime=2013/07/30 10:45:25"
"Settings=C:\Documents and Settings\Usuario\Escritorio\Datos Usuarios\Alfonso\Xtal432_30-7-13\Suero 32\Baja\S32-340.gps"
"GalFile=C:\Documents and Settings\Usuario\Escritorio\Datos Usuarios\Alfonso\Gals\Gal_Alfonso.gal"
"PixelSize=5"
"Wavelengths=n/a	532"
"ImageFiles=n/a	C:\Documents and Settings\Usuario\Escritorio\Datos Usuarios\Alfonso\Xtal432_30-7-13\Suero 32\Baja\Xtal432_S32_340.tif 1"
"NormalizationMethod=None"
"NormalizationFactors=n/a	1"
"JpegImage="
"StdDev=Type 1"
"RatioFormulations=W1/W2 (/532)"
"Barcode="
"BackgroundSubtraction=LocalFeature"
"ImageOrigin=0, 0"
"JpegOrigin=3335, 1535"
"Creator=GenePix Pro 4.1.1.4"
"Scanner=GenePix 4000B [92870]"
"FocusPosition=0"
"Temperature=29.13"
"LinesAveraged=1"
"Comment="
"PMTGain=n/a	340"
"ScanPower=n/a	100"
"LaserPower=n/a	3.41"
"LaserOnTime=n/a	40750"
"Filters=n/a	"
"ScanRegion=552,192,3896,1680"
"Supplier=BioRobotics"
"ArrayerSoftwareName=TAS Application Suite (MicroGrid II)"
"ArrayerSoftwareVersion=2.2.2.5"
"Block"	"Column"	"Row"	"Name"	"ID"	"F532 Median"	"Flags"	"Index"	"F532 Median - B532"
1	1	1	"ABC_N/P"	"90Mult_M8"	48	-50	1	8
1	2	1	"spr1221"	"99Mult_A12"	53	-50	2	11
1	3	1	"spr1403"	"91Mult_E12"	526	0	3	353
1	4	1	"spr1496"	"92Mult_I12"	201	-50	4	27
1	5	1	"ABC_NP"	"100Mult_M12"	276	0	5	106
1	6	1	"SP_0462"	"77CellW_A16"	278	0	6	104
1	7	1	"SP_0464"	"81CellW_E16"	226	-50	7	48
1	8	1	"Buffer"	"Normaliz_I16"	200	-50	8	4
1	9	1	"Buffer"	"Normaliz_M16"	289	-50	9	20
1	1	2	"SP_0462"	"77CellW_A16"	51	-50	10	12
1	2	2	"SP_0464"	"81CellW_E16"	165	-50	11	88
1	3	2	"fstH"	"84Mult_A4"	339	0	12	177
1	4	2	"comA"	"85Mult_E4"	463	0	13	306
1	5	2	"zmpB"	"86Mult_I4"	178	-50	14	21
1	6	2	"spr0601"	"98Mult_M4"	187	0	15	30
1	7	2	"celB"	"87Mult_A8"	463	0	16	301
1	8	2	"iga"	"88Mult_E8"	247	0	17	65
1	9	2	"glnP"	"89Mult_I8"	364	0	18	131
1	1	3	"spr0601"	"98Mult_M4"	43	-50	19	0
1	2	3	"celB"	"87Mult_A8"	637	0	20	449
1	3	3	"iga"	"88Mult_E8"	198	0	21	46
1	4	3	"glnP"	"89Mult_I8"	214	0	22	68
1	5	3	"ABC_N/P"	"90Mult_M8"	188	-50	23	39
1	6	3	"spr1221"	"99Mult_A12"	253	0	24	103
1	7	3	"spr1403"	"91Mult_E12"	506	0	25	346
1	8	3	"spr1496"	"92Mult_I12"	222	-50	26	36
1	9	3	"ABC_NP"	"100Mult_M12"	399	0	27	178
1	1	4	"spr1221"	"99Mult_A12"	934	0	28	603
1	2	4	"spr1403"	"91Mult_E12"	1360	0	29	1061
1	3	4	"spr1496"	"92Mult_I12"	234	0	30	32
1	4	4	"ABC_NP"	"100Mult_M12"	284	0	31	115
1	5	4	"SP_0462"	"77CellW_A16"	251	0	32	96
1	6	4	"SP_0464"	"81CellW_E16"	197	0	33	45
1	7	4	"fstH"	"84Mult_A4"	358	0	34	195
1	8	4	"comA"	"85Mult_E4"	567	0	35	379
1	9	4	"zmpB"	"86Mult_I4"	236	0	36	31
1	1	5	"SP_0464"	"81CellW_E16"	291	0	37	33
1	2	5	"fstH"	"84Mult_A4"	776	0	38	494
1	3	5	"comA"	"85Mult_E4"	1199	0	39	930
1	4	5	"zmpB"	"86Mult_I4"	287	0	40	56
1	5	5	"spr0601"	"98Mult_M4"	230	-50	41	42
1	6	5	"celB"	"87Mult_A8"	540	0	42	372
1	7	5	"iga"	"88Mult_E8"	223	0	43	56
1	8	5	"glnP"	"89Mult_I8"	264	0	44	85
1	9	5	"ABC_N/P"	"90Mult_M8"	240	0	45	53
1	1	6	"celB"	"87Mult_A8"	631	0	46	449
1	2	6	"iga"	"88Mult_E8"	348	0	47	121
1	3	6	"glnP"	"89Mult_I8"	422	0	48	166
1	4	6	"ABC_N/P"	"90Mult_M8"	371	0	49	122
1	5	6	"spr1221"	"99Mult_A12"	461	0	50	237
1	6	6	"spr1403"	"91Mult_E12"	731	0	51	537
1	7	6	"spr1496"	"92Mult_I12"	205	0	52	27
1	8	6	"ABC_NP"	"100Mult_M12"	291	0	53	116
1	9	6	"SP_0462"	"77CellW_A16"	284	0	54	106
1	1	7	"spr1403"	"91Mult_E12"	744	0	55	537
1	2	7	"spr1496"	"92Mult_I12"	232	-50	56	18
1	3	7	"ABC_NP"	"100Mult_M12"	467	0	57	234
1	4	7	"SP_0462"	"77CellW_A16"	453	0	58	210
1	5	7	"SP_0464"	"81CellW_E16"	324	0	59	98
1	6	7	"fstH"	"84Mult_A4"	560	0	60	354
1	7	7	"comA"	"85Mult_E4"	596	0	61	412
1	8	7	"zmpB"	"86Mult_I4"	205	0	62	30
1	9	7	"spr0601"	"98Mult_M4"	210	-50	63	32
1	1	8	"fstH"	"84Mult_A4"	934	0	64	672
1	2	8	"comA"	"85Mult_E4"	1047	0	65	811
1	3	8	"zmpB"	"86Mult_I4"	286	0	66	53
1	4	8	"spr0601"	"98Mult_M4"	299	0	67	58
1	5	8	"celB"	"87Mult_A8"	829	0	68	615
1	6	8	"iga"	"88Mult_E8"	295	0	69	98
1	7	8	"glnP"	"89Mult_I8"	276	0	70	94
1	8	8	"ABC_N/P"	"90Mult_M8"	236	0	71	61
1	9	8	"spr1221"	"99Mult_A12"	333	0	72	155
2	1	1	"lytB"	"31CellW_N8"	291	0	73	115
2	2	1	"prtA"	"20CellW_B12"	250	0	74	78
2	3	1	"bgaA"	"43CellW_F12"	321	0	75	149
2	4	1	"nanA"	"46CellW_J12"	279	0	76	111
2	5	1	"spr1652/pfbA"	"25CellW_N12"	262	0	77	96
2	6	1	"nisP"	"39CellW_B16"	199	-50	78	34
2	7	1	"spr1906"	"73CellW_F16"	234	0	79	64
2	8	1	"Buffer"	"Normaliz_J16"	193	-50	80	22
2	9	1	"Buffer"	"Normaliz_N16"	183	-50	81	11
2	1	2	"nisP"	"39CellW_B16"	231	0	82	51
2	2	2	"spr1906"	"73CellW_F16"	247	0	83	73
2	3	2	"psrP"	"71CellW_B4"	209	0	84	40
2	4	2	"pblB_nt"	"48CellW_F4"	165	-50	85	-4
2	5	2	"pblB_ct"	"49CellW_J4"	277	0	86	103
2	6	2	"spr0075/pfbB"	"24CellW_N4"	898	0	87	724
2	7	2	"pulA"	"19CellW_B8"	222	0	88	39
2	8	2	"hysA"	"51CellW_F8"	337	0	89	144
2	9	2	"spr0328"	"26CellW_J8"	961	0	90	783
2	1	3	"spr0075/pfbB"	"24CellW_N4"	853	0	91	673
2	2	3	"pulA"	"19CellW_B8"	232	0	92	43
2	3	3	"hysA"	"51CellW_F8"	330	0	93	150
2	4	3	"spr0328"	"26CellW_J8"	776	0	94	605
2	5	3	"lytB"	"31CellW_N8"	284	0	95	112
2	6	3	"prtA"	"20CellW_B12"	254	0	96	66
2	7	3	"bgaA"	"43CellW_F12"	341	0	97	155
2	8	3	"nanA"	"46CellW_J12"	285	0	98	98
2	9	3	"spr1652/pfbA"	"25CellW_N12"	310	0	99	129
2	1	4	"prtA"	"20CellW_B12"	256	0	100	79
2	2	4	"bgaA"	"43CellW_F12"	279	0	101	98
2	3	4	"nanA"	"46CellW_J12"	287	0	102	103
2	4	4	"spr1652/pfbA"	"25CellW_N12"	272	0	103	92
2	5	4	"nisP"	"39CellW_B16"	211	-50	104	39
2	6	4	"spr1906"	"73CellW_F16"	238	0	105	56
2	7	4	"psrP"	"71CellW_B4"	213	0	106	26
2	8	4	"pblB_nt"	"48CellW_F4"	283	0	107	96
2	9	4	"pblB_ct"	"49CellW_J4"	275	0	108	91
2	1	5	"spr1906"	"73CellW_F16"	254	0	109	77
2	2	5	"psrP"	"71CellW_B4"	226	0	110	39
2	3	5	"pblB_nt"	"48CellW_F4"	297	0	111	110
2	4	5	"pblB_ct"	"49CellW_J4"	305	0	112	118
2	5	5	"spr0075/pfbB"	"24CellW_N4"	784	0	113	602
2	6	5	"pulA"	"19CellW_B8"	225	0	114	35
2	7	5	"hysA"	"51CellW_F8"	351	0	115	154
2	8	5	"spr0328"	"26CellW_J8"	852	0	116	672
2	9	5	"lytB"	"31CellW_N8"	291	0	117	109
2	1	6	"pulA"	"19CellW_B8"	217	-50	118	30
2	2	6	"hysA"	"51CellW_F8"	363	0	119	170
2	3	6	"spr0328"	"26CellW_J8"	868	0	120	685
2	4	6	"lytB"	"31CellW_N8"	293	0	121	113
2	5	6	"prtA"	"20CellW_B12"	274	0	122	91
2	6	6	"bgaA"	"43CellW_F12"	345	0	123	156
2	7	6	"nanA"	"46CellW_J12"	298	0	124	91
2	8	6	"spr1652/pfbA"	"25CellW_N12"	276	0	125	96
2	9	6	"nisP"	"39CellW_B16"	217	0	126	38
2	1	7	"bgaA"	"43CellW_F12"	376	0	127	140
2	2	7	"nanA"	"46CellW_J12"	306	0	128	110
2	3	7	"spr1652/pfbA"	"25CellW_N12"	278	0	129	101
2	4	7	"nisP"	"39CellW_B16"	232	0	130	56
2	5	7	"spr1906"	"73CellW_F16"	250	0	131	68
2	6	7	"psrP"	"71CellW_B4"	221	0	132	39
2	7	7	"pblB_nt"	"48CellW_F4"	412	0	133	203
2	8	7	"pblB_ct"	"49CellW_J4"	276	0	134	78
2	9	7	"spr0075/pfbB"	"24CellW_N4"	787	0	135	610
2	1	8	"psrP"	"71CellW_B4"	286	0	136	49
2	2	8	"pblB_nt"	"48CellW_F4"	452	0	137	227
2	3	8	"pblB_ct"	"49CellW_J4"	428	0	138	235
2	4	8	"spr0075/pfbB"	"24CellW_N4"	899	0	139	720
2	5	8	"pulA"	"19CellW_B8"	229	-50	140	45
2	6	8	"hysA"	"51CellW_F8"	427	0	141	245
2	7	8	"spr0328"	"26CellW_J8"	956	0	142	770
2	8	8	"lytB"	"31CellW_N8"	306	0	143	123
2	9	8	"prtA"	"20CellW_B12"	270	0	144	90
3	1	1	"nanB"	"58Secret_O8"	637	0	145	367
3	2	1	"spr1875"	"7Secret_C12"	445	0	146	151
3	3	1	"galU"	"21Secret_G12"	453	0	147	142
3	4	1	"cbpA"	"5Secret_K12"	1053	0	148	749
3	5	1	"gsp_781"	"2Secret_O12"	682	0	149	351
3	6	1	"Control_1"	"C16"	388	0	150	29
3	7	1	"Control_2"	"G16"	447	0	151	147
3	8	1	"Buffer"	"Normaliz_K16"	311	-50	152	15
3	9	1	"Buffer"	"Normaliz_O16"	331	-50	153	28
3	1	2	"Control_1"	"C16"	370	0	154	77
3	2	2	"Control_2"	"G16"	377	0	155	76
3	3	2	"bloodAB"	"59Secret_C4"	406	0	156	75
3	4	2	"strH"	"32Secret_G4"	620	0	157	291
3	5	2	"lysM"	"50Secret_K4"	518	0	158	201
3	6	2	"lytB"	"63Secret_O4"	788	0	159	479
3	7	2	"phtE"	"45Secret_C8"	361	0	160	66
3	8	2	"spr0931"	"36Secret_G8"	400	0	161	109
3	9	2	"lytC"	"56Secret_K8"	1044	0	162	744
3	1	3	"lytB"	"63Secret_O4"	733	0	163	441
3	2	3	"phtE"	"45Secret_C8"	411	0	164	96
3	3	3	"spr0931"	"36Secret_G8"	399	0	165	83
3	4	3	"lytC"	"56Secret_K8"	1078	0	166	775
3	5	3	"nanB"	"58Secret_O8"	555	0	167	254
3	6	3	"spr1875"	"7Secret_C12"	492	0	168	196
3	7	3	"galU"	"21Secret_G12"	425	0	169	137
3	8	3	"cbpA"	"5Secret_K12"	891	0	170	598
3	9	3	"gsp_781"	"2Secret_O12"	673	0	171	366
3	1	4	"spr1875"	"7Secret_C12"	423	0	172	142
3	2	4	"galU"	"21Secret_G12"	468	0	173	165
3	3	4	"cbpA"	"5Secret_K12"	1038	0	174	736
3	4	4	"gsp_781"	"2Secret_O12"	643	0	175	346
3	5	4	"Control_1"	"C16"	329	-50	176	33
3	6	4	"Control_2"	"G16"	421	0	177	133
3	7	4	"bloodAB"	"59Secret_C4"	345	0	178	57
3	8	4	"strH"	"32Secret_G4"	598	0	179	301
3	9	4	"lysM"	"50Secret_K4"	470	0	180	164
3	1	5	"Control_2"	"G16"	375	0	181	88
3	2	5	"bloodAB"	"59Secret_C4"	329	0	182	38
3	3	5	"strH"	"32Secret_G4"	567	0	183	286
3	4	5	"lysM"	"50Secret_K4"	464	0	184	169
3	5	5	"lytB"	"63Secret_O4"	710	0	185	414
3	6	5	"phtE"	"45Secret_C8"	402	0	186	104
3	7	5	"spr0931"	"36Secret_G8"	384	0	187	81
3	8	5	"lytC"	"56Secret_K8"	1155	0	188	850
3	9	5	"nanB"	"58Secret_O8"	597	0	189	288
3	1	6	"phtE"	"45Secret_C8"	387	0	190	114
3	2	6	"spr0931"	"36Secret_G8"	348	0	191	74
3	3	6	"lytC"	"56Secret_K8"	1149	0	192	877
3	4	6	"nanB"	"58Secret_O8"	569	0	193	288
3	5	6	"spr1875"	"7Secret_C12"	422	0	194	124
3	6	6	"galU"	"21Secret_G12"	483	0	195	178
3	7	6	"cbpA"	"5Secret_K12"	818	0	196	519
3	8	6	"gsp_781"	"2Secret_O12"	632	0	197	330
3	9	6	"Control_1"	"C16"	335	0	198	30
3	1	7	"galU"	"21Secret_G12"	419	0	199	158
3	2	7	"cbpA"	"5Secret_K12"	767	0	200	505
3	3	7	"gsp_781"	"2Secret_O12"	707	0	201	433
3	4	7	"Control_1"	"C16"	336	0	202	56
3	5	7	"Control_2"	"G16"	402	0	203	121
3	6	7	"bloodAB"	"59Secret_C4"	336	0	204	50
3	7	7	"strH"	"32Secret_G4"	564	0	205	276
3	8	7	"lysM"	"50Secret_K4"	492	0	206	196
3	9	7	"lytB"	"63Secret_O4"	737	0	207	437
3	1	8	"bloodAB"	"59Secret_C4"	312	0	208	49
3	2	8	"strH"	"32Secret_G4"	480	0	209	221
3	3	8	"lysM"	"50Secret_K4"	524	0	210	263
3	4	8	"lytB"	"63Secret_O4"	722	0	211	449
3	5	8	"phtE"	"45Secret_C8"	355	0	212	76
3	6	8	"spr0931"	"36Secret_G8"	363	0	213	75
3	7	8	"lytC"	"56Secret_K8"	1097	0	214	804
3	8	8	"nanB"	"58Secret_O8"	518	0	215	221
3	9	8	"spr1875"	"7Secret_C12"	451	0	216	152
4	1	1	"Control_10"	"P8"	862	0	217	544
4	2	1	"Control_11"	"D12"	303	-50	218	3
4	3	1	"Control_12"	"H12"	501	0	219	233
4	4	1	"Buffer"	"Normaliz_L12"	269	-50	220	4
4	5	1	"Buffer"	"Normaliz_P12"	264	-50	221	1
4	6	1	"Buffer"	"Normaliz_D16"	259	-50	222	-10
4	7	1	"Buffer"	"Normaliz_H16"	679	-50	223	219
4	8	1	"Buffer"	"Normaliz_L16"	544	-50	224	0
4	9	1	"Buffer"	"Normaliz_P16"	87	-50	225	-27
4	1	2	"Buffer"	"Normaliz_D16"	374	0	226	53
4	2	2	"Buffer"	"Normaliz_H16"	356	-50	227	37
4	3	2	"Control_3"	"D4"	295	-50	228	6
4	4	2	"Control_4"	"H4"	1048	0	229	770
4	5	2	"Control_5"	"L4"	823	0	230	530
4	6	2	"Control_6"	"P4"	357	0	231	6
4	7	2	"Control_7"	"D8"	12740	0	232	12336
4	8	2	"Control_8"	"H8"	242	-50	233	-38
4	9	2	"Control_9"	"L8"	738	0	234	598
4	1	3	"Control_6"	"P4"	343	-50	235	48
4	2	3	"Control_7"	"D8"	8623	0	236	8331
4	3	3	"Control_8"	"H8"	291	0	237	9
4	4	3	"Control_9"	"L8"	1304	0	238	1023
4	5	3	"Control_10"	"P8"	1295	0	239	974
4	6	3	"Control_11"	"D12"	337	-50	240	8
4	7	3	"Control_12"	"H12"	709	0	241	469
4	8	3	"Buffer"	"Normaliz_L12"	151	-50	242	-15
4	9	3	"Buffer"	"Normaliz_P12"	137	-50	243	-7
4	1	4	"Control_11"	"D12"	274	-50	244	-2
4	2	4	"Control_12"	"H12"	636	0	245	364
4	3	4	"Buffer"	"Normaliz_L12"	297	0	246	22
4	4	4	"Buffer"	"Normaliz_P12"	300	-50	247	26
4	5	4	"Buffer"	"Normaliz_D16"	291	-50	248	1
4	6	4	"Buffer"	"Normaliz_H16"	242	-50	249	3
4	7	4	"Control_3"	"D4"	223	-50	250	28
4	8	4	"Control_4"	"H4"	713	0	251	558
4	9	4	"Control_5"	"L4"	598	0	252	445
4	1	5	"Buffer"	"Normaliz_H16"	321	-50	253	41
4	2	5	"Control_3"	"D4"	259	-50	254	1
4	3	5	"Control_4"	"H4"	1147	0	255	892
4	4	5	"Control_5"	"L4"	870	0	256	614
4	5	5	"Control_6"	"P4"	287	0	257	43
4	6	5	"Control_7"	"D8"	6302	0	258	6075
4	7	5	"Control_8"	"H8"	206	0	259	-1
4	8	5	"Control_9"	"L8"	724	0	260	561
4	9	5	"Control_10"	"P8"	604	0	261	443
4	1	6	"Control_7"	"D8"	7706	0	262	7428
4	2	6	"Control_8"	"H8"	229	0	263	-4
4	3	6	"Control_9"	"L8"	1032	0	264	802
4	4	6	"Control_10"	"P8"	789	0	265	557
4	5	6	"Control_11"	"D12"	227	-50	266	0
4	6	6	"Control_12"	"H12"	461	0	267	247
4	7	6	"Buffer"	"Normaliz_L12"	214	-50	268	7
4	8	6	"Buffer"	"Normaliz_P12"	182	-50	269	2
4	9	6	"Buffer"	"Normaliz_D16"	178	-50	270	13
4	1	7	"Control_12"	"H12"	573	0	271	305
4	2	7	"Buffer"	"Normaliz_L12"	227	-50	272	-5
4	3	7	"Buffer"	"Normaliz_P12"	231	-50	273	19
4	4	7	"Buffer"	"Normaliz_D16"	235	-50	274	20
4	5	7	"Buffer"	"Normaliz_H16"	225	-50	275	5
4	6	7	"Control_3"	"D4"	233	-50	276	22
4	7	7	"Control_4"	"H4"	742	0	277	547
4	8	7	"Control_5"	"L4"	528	0	278	358
4	9	7	"Control_6"	"P4"	168	-50	279	8
4	1	8	"Control_3"	"D4"	291	-50	280	-1
4	2	8	"Control_4"	"H4"	997	0	281	747
4	3	8	"Control_5"	"L4"	573	0	282	347
4	4	8	"Control_6"	"P4"	261	-50	283	33
4	5	8	"Control_7"	"D8"	4887	0	284	4653
4	6	8	"Control_8"	"H8"	209	-50	285	-7
4	7	8	"Control_9"	"L8"	1104	0	286	901
4	8	8	"Control_10"	"P8"	761	0	287	563
4	9	8	"Control_11"	"D12"	178	-50	288	-3
5	1	1	"GADPH"	"68Cyt_M7"	492	0	289	321
5	2	1	"abc_sbp_2"	"30Lip_A11"	409	0	290	247
5	3	1	"abc_sbp"	"29Lip_E11"	240	0	291	79
5	4	1	"spr0174"	"79Lip_I11"	710	0	292	548
5	5	1	"aliA"	"10Lip_M11"	289	0	293	129
5	6	1	"slrA"	"17Lip_A15"	484	0	294	323
5	7	1	"spr0747"	"37Lip_E15"	1234	0	295	1066
5	8	1	"Buffer"	"Normaliz_I15"	201	-50	296	26
5	9	1	"Buffer"	"Normaliz_M15"	204	-50	297	24
5	1	2	"slrA"	"17Lip_A15"	478	0	298	307
5	2	2	"spr0747"	"37Lip_E15"	995	0	299	830
5	3	2	"spxB"	"13Cyt_A3"	300	0	300	135
5	4	2	"clpP"	"66Cyt_E3"	365	0	301	201
5	5	2	"pavA"	"69Cyt_I3"	342	0	302	184
5	6	2	"eno"	"14Cyt_M3"	208	-50	303	49
5	7	2	"PppA"	"70Cyt_A7"	417	0	304	248
5	8	2	"ply"	"11Cyt_E7"	217	-50	305	40
5	9	2	"lytA"	"12Cyt_I7"	471	0	306	288
5	1	3	"eno"	"14Cyt_M3"	212	-50	307	37
5	2	3	"PppA"	"70Cyt_A7"	346	0	308	176
5	3	3	"ply"	"11Cyt_E7"	221	0	309	51
5	4	3	"lytA"	"12Cyt_I7"	489	0	310	323
5	5	3	"GADPH"	"68Cyt_M7"	462	0	311	300
5	6	3	"abc_sbp_2"	"30Lip_A11"	392	0	312	229
5	7	3	"abc_sbp"	"29Lip_E11"	243	-50	313	75
5	8	3	"spr0174"	"79Lip_I11"	710	0	314	534
5	9	3	"aliA"	"10Lip_M11"	333	0	315	150
5	1	4	"abc_sbp_2"	"30Lip_A11"	425	0	316	250
5	2	4	"abc_sbp"	"29Lip_E11"	237	-50	317	66
5	3	4	"spr0174"	"79Lip_I11"	679	0	318	505
5	4	4	"aliA"	"10Lip_M11"	295	0	319	126
5	5	4	"slrA"	"17Lip_A15"	478	0	320	310
5	6	4	"spr0747"	"37Lip_E15"	1246	0	321	1079
5	7	4	"spxB"	"13Cyt_A3"	311	0	322	140
5	8	4	"clpP"	"66Cyt_E3"	388	0	323	210
5	9	4	"pavA"	"69Cyt_I3"	399	0	324	218
5	1	5	"spr0747"	"37Lip_E15"	1173	0	325	1003
5	2	5	"spxB"	"13Cyt_A3"	290	0	326	119
5	3	5	"clpP"	"66Cyt_E3"	377	0	327	204
5	4	5	"pavA"	"69Cyt_I3"	356	0	328	186
5	5	5	"eno"	"14Cyt_M3"	224	0	329	52
5	6	5	"PppA"	"70Cyt_A7"	444	0	330	268
5	7	5	"ply"	"11Cyt_E7"	247	-50	331	61
5	8	5	"lytA"	"12Cyt_I7"	524	0	332	335
5	9	5	"GADPH"	"68Cyt_M7"	495	0	333	310
5	1	6	"PppA"	"70Cyt_A7"	379	0	334	206
5	2	6	"ply"	"11Cyt_E7"	210	-50	335	32
5	3	6	"lytA"	"12Cyt_I7"	492	0	336	320
5	4	6	"GADPH"	"68Cyt_M7"	431	0	337	258
5	5	6	"abc_sbp_2"	"30Lip_A11"	431	0	338	256
5	6	6	"abc_sbp"	"29Lip_E11"	248	0	339	73
5	7	6	"spr0174"	"79Lip_I11"	716	0	340	533
5	8	6	"aliA"	"10Lip_M11"	310	0	341	127
5	9	6	"slrA"	"17Lip_A15"	510	0	342	331
5	1	7	"abc_sbp"	"29Lip_E11"	215	-50	343	52
5	2	7	"spr0174"	"79Lip_I11"	761	0	344	590
5	3	7	"aliA"	"10Lip_M11"	260	0	345	99
5	4	7	"slrA"	"17Lip_A15"	505	0	346	341
5	5	7	"spr0747"	"37Lip_E15"	1218	0	347	1050
5	6	7	"spxB"	"13Cyt_A3"	296	0	348	127
5	7	7	"clpP"	"66Cyt_E3"	413	0	349	237
5	8	7	"pavA"	"69Cyt_I3"	359	0	350	185
5	9	7	"eno"	"14Cyt_M3"	230	0	351	60
5	1	8	"spxB"	"13Cyt_A3"	321	0	352	153
5	2	8	"clpP"	"66Cyt_E3"	364	0	353	195
5	3	8	"pavA"	"69Cyt_I3"	381	0	354	211
5	4	8	"eno"	"14Cyt_M3"	216	-50	355	44
5	5	8	"PppA"	"70Cyt_A7"	458	0	356	280
5	6	8	"ply"	"11Cyt_E7"	229	0	357	53
5	7	8	"lytA"	"12Cyt_I7"	603	0	358	427
5	8	8	"GADPH"	"68Cyt_M7"	447	0	359	275
5	9	8	"abc_sbp_2"	"30Lip_A11"	449	0	360	280
6	1	1	"psaA"	"6Lip_N7"	778	0	361	558
6	2	1	"ABC_SBP"	"57Lip_B11"	783	0	362	574
6	3	1	"ABC_SBP"	"52Lip_F11"	598	0	363	394
6	4	1	"piuA"	"18Lip_J11"	3301	0	364	3114
6	5	1	"amiA"	"3Lip_N11"	466	0	365	243
6	6	1	"msmE"	"78Lip_B15"	555	0	366	35
6	7	1	"MalX"	"22Lip_F15"	1114	0	367	440
6	8	1	"Buffer"	"Normaliz_J15"	221	-50	368	16
6	9	1	"Buffer"	"Normaliz_N15"	199	-50	369	6
6	1	2	"msmE"	"78Lip_B15"	708	0	370	522
6	2	2	"MalX"	"22Lip_F15"	1586	0	371	1394
6	3	2	"prsA_ppmA"	"16Lip_B3"	237	-50	372	51
6	4	2	"lmb"	"33Lip_F3"	287	0	373	137
6	5	2	"piaA"	"15Lip_J3"	259	-50	374	45
6	6	2	"phtA"	"55Lip_N3"	394	0	375	-4887
6	7	2	"glnH"	"28Lip_B7"	244	0	376	-5364
6	8	2	"pstS"	"80Lip_F7"	617	0	377	224
6	9	2	"aliB"	"1Lip_J7"	295	0	378	94
6	1	3	"phtA"	"55Lip_N3"	409	0	379	225
6	2	3	"glnH"	"28Lip_B7"	229	-50	380	43
6	3	3	"pstS"	"80Lip_F7"	650	0	381	464
6	4	3	"aliB"	"1Lip_J7"	263	-50	382	100
6	5	3	"psaA"	"6Lip_N7"	82	-50	383	-102
6	6	3	"ABC_SBP"	"57Lip_B11"	608	0	384	385
6	7	3	"ABC_SBP"	"52Lip_F11"	461	0	385	231
6	8	3	"piuA"	"18Lip_J11"	3254	0	386	3026
6	9	3	"amiA"	"3Lip_N11"	455	0	387	256
6	1	4	"ABC_SBP"	"57Lip_B11"	721	0	388	537
6	2	4	"ABC_SBP"	"52Lip_F11"	493	0	389	308
6	3	4	"piuA"	"18Lip_J11"	3726	0	390	3542
6	4	4	"amiA"	"3Lip_N11"	52	-50	391	-29
6	5	4	"msmE"	"78Lip_B15"	445	0	392	248
6	6	4	"MalX"	"22Lip_F15"	1466	0	393	1229
6	7	4	"prsA_ppmA"	"16Lip_B3"	263	-50	394	39
6	8	4	"lmb"	"33Lip_F3"	303	0	395	61
6	9	4	"piaA"	"15Lip_J3"	256	0	396	57
6	1	5	"MalX"	"22Lip_F15"	1380	0	397	1197
6	2	5	"prsA_ppmA"	"16Lip_B3"	242	0	398	64
6	3	5	"lmb"	"33Lip_F3"	72	-50	399	-98
6	4	5	"piaA"	"15Lip_J3"	261	0	400	62
6	5	5	"phtA"	"55Lip_N3"	392	0	401	-2161
6	6	5	"glnH"	"28Lip_B7"	230	-50	402	-1894
6	7	5	"pstS"	"80Lip_F7"	564	0	403	307
6	8	5	"aliB"	"1Lip_J7"	261	0	404	-19
6	9	5	"psaA"	"6Lip_N7"	512	0	405	193
6	1	6	"glnH"	"28Lip_B7"	230	-50	406	36
6	2	6	"pstS"	"80Lip_F7"	613	0	407	431
6	3	6	"aliB"	"1Lip_J7"	250	0	408	-5
6	4	6	"psaA"	"6Lip_N7"	516	0	409	-2485
6	5	6	"ABC_SBP"	"57Lip_B11"	639	0	410	182
6	6	6	"ABC_SBP"	"52Lip_F11"	382	0	411	104
6	7	6	"piuA"	"18Lip_J11"	3518	0	412	2532
6	8	6	"amiA"	"3Lip_N11"	380	0	413	-80
6	9	6	"msmE"	"78Lip_B15"	487	0	414	282
6	1	7	"ABC_SBP"	"52Lip_F11"	435	0	415	258
6	2	7	"piuA"	"18Lip_J11"	2986	0	416	2805
6	3	7	"amiA"	"3Lip_N11"	449	0	417	261
6	4	7	"msmE"	"78Lip_B15"	488	0	418	259
6	5	7	"MalX"	"22Lip_F15"	1290	0	419	1011
6	6	7	"prsA_ppmA"	"16Lip_B3"	240	-50	420	43
6	7	7	"lmb"	"33Lip_F3"	281	0	421	66
6	8	7	"piaA"	"15Lip_J3"	260	0	422	-571
6	9	7	"phtA"	"55Lip_N3"	385	0	423	186
6	1	8	"prsA_ppmA"	"16Lip_B3"	255	0	424	89
6	2	8	"lmb"	"33Lip_F3"	301	0	425	127
6	3	8	"piaA"	"15Lip_J3"	260	0	426	83
6	4	8	"phtA"	"55Lip_N3"	375	0	427	199
6	5	8	"glnH"	"28Lip_B7"	235	-50	428	49
6	6	8	"pstS"	"80Lip_F7"	571	0	429	387
6	7	8	"aliB"	"1Lip_J7"	254	0	430	74
6	8	8	"psaA"	"6Lip_N7"	589	0	431	407
6	9	8	"ABC_SBP"	"57Lip_B11"	675	0	432	488
7	1	1	"cbpF"	"74N_term_wCS_O7"	1139	0	433	830
7	2	1	"spr0693"	"34N_term_C11"	5299	0	434	4991
7	3	1	"ezrA"	"75N_term_G11"	767	0	435	451
7	4	1	"pepXP"	"72N_term_K11"	882	0	436	570
7	5	1	"phtD"	"44N_term_O11"	408	0	437	90
7	6	1	"phpA"	"27N_term_C15"	1416	0	438	1094
7	7	1	"srtA"	"64N_term_wCS_G15"	427	0	439	94
7	8	1	"Buffer"	"Normaliz_K15"	410	-50	440	67
7	9	1	"Buffer"	"Normaliz_O15"	418	-50	441	60
7	1	2	"phpA"	"27N_term_C15"	1308	0	442	1008
7	2	2	"srtA"	"64N_term_wCS_G15"	383	-50	443	84
7	3	2	"adcA"	"23Lip_C3"	591	-50	444	284
7	4	2	"sp_2093"	"76N_term_G3"	522	0	445	216
7	5	2	"comB"	"54N_term_K3"	426	0	446	110
7	6	2	"pspA"	"4N_term_O3"	806	0	447	480
7	7	2	"pbpX"	"41N_term_C7"	607	0	448	275
7	8	2	"pbpA"	"9N_term_G7"	435	0	449	94
7	9	2	"spr0334"	"42Cyt_TMH_K7"	849	0	450	494
7	1	3	"pspA"	"4N_term_O3"	824	0	451	536
7	2	3	"pbpX"	"41N_term_C7"	543	0	452	257
7	3	3	"pbpA"	"9N_term_G7"	381	0	453	91
7	4	3	"spr0334"	"42Cyt_TMH_K7"	841	0	454	538
7	5	3	"cbpF"	"74N_term_wCS_O7"	960	0	455	643
7	6	3	"spr0693"	"34N_term_C11"	5150	0	456	4822
7	7	3	"ezrA"	"75N_term_G11"	734	0	457	400
7	8	3	"pepXP"	"72N_term_K11"	850	0	458	509
7	9	3	"phtD"	"44N_term_O11"	455	0	459	99
7	1	4	"spr0693"	"34N_term_C11"	4820	0	460	4538
7	2	4	"ezrA"	"75N_term_G11"	700	0	461	401
7	3	4	"pepXP"	"72N_term_K11"	826	0	462	527
7	4	4	"phtD"	"44N_term_O11"	387	0	463	88
7	5	4	"phpA"	"27N_term_C15"	1182	0	464	870
7	6	4	"srtA"	"64N_term_wCS_G15"	411	0	465	86
7	7	4	"adcA"	"23Lip_C3"	571	0	466	236
7	8	4	"sp_2093"	"76N_term_G3"	553	0	467	212
7	9	4	"comB"	"54N_term_K3"	460	0	468	105
7	1	5	"srtA"	"64N_term_wCS_G15"	353	0	469	78
7	2	5	"adcA"	"23Lip_C3"	645	0	470	339
7	3	5	"sp_2093"	"76N_term_G3"	650	-50	471	347
7	4	5	"comB"	"54N_term_K3"	382	0	472	90
7	5	5	"pspA"	"4N_term_O3"	798	0	473	494
7	6	5	"pbpX"	"41N_term_C7"	613	0	474	294
7	7	5	"pbpA"	"9N_term_G7"	446	0	475	112
7	8	5	"spr0334"	"42Cyt_TMH_K7"	852	0	476	504
7	9	5	"cbpF"	"74N_term_wCS_O7"	987	0	477	624
7	1	6	"pbpX"	"41N_term_C7"	529	0	478	253
7	2	6	"pbpA"	"9N_term_G7"	357	0	479	87
7	3	6	"spr0334"	"42Cyt_TMH_K7"	759	0	480	485
7	4	6	"cbpF"	"74N_term_wCS_O7"	918	0	481	633
7	5	6	"spr0693"	"34N_term_C11"	5126	0	482	4830
7	6	6	"ezrA"	"75N_term_G11"	731	0	483	433
7	7	6	"pepXP"	"72N_term_K11"	874	0	484	545
7	8	6	"phtD"	"44N_term_O11"	439	0	485	89
7	9	6	"phpA"	"27N_term_C15"	1234	0	486	869
7	1	7	"ezrA"	"75N_term_G11"	676	0	487	400
7	2	7	"pepXP"	"72N_term_K11"	771	0	488	510
7	3	7	"phtD"	"44N_term_O11"	352	0	489	88
7	4	7	"phpA"	"27N_term_C15"	1510	0	490	1235
7	5	7	"srtA"	"64N_term_wCS_G15"	360	0	491	76
7	6	7	"adcA"	"23Lip_C3"	480	0	492	199
7	7	7	"sp_2093"	"76N_term_G3"	522	0	493	221
7	8	7	"comB"	"54N_term_K3"	469	0	494	124
7	9	7	"pspA"	"4N_term_O3"	916	0	495	543
7	1	8	"adcA"	"23Lip_C3"	504	0	496	229
7	2	8	"sp_2093"	"76N_term_G3"	454	0	497	188
7	3	8	"comB"	"54N_term_K3"	356	0	498	91
7	4	8	"pspA"	"4N_term_O3"	764	0	499	495
7	5	8	"pbpX"	"41N_term_C7"	524	0	500	255
7	6	8	"pbpA"	"9N_term_G7"	388	0	501	119
7	7	8	"spr0334"	"42Cyt_TMH_K7"	814	0	502	540
7	8	8	"cbpF"	"74N_term_wCS_O7"	978	0	503	650
7	9	8	"spr0693"	"34N_term_C11"	5112	0	504	4749
8	1	1	"pbp1b"	"47Cyt_TMH_P7"	506	0	505	180
8	2	1	"pcpA"	"62N_term_wCS_D11"	528	0	506	261
8	3	1	"sphtra"	"8N_term_H11"	463	0	507	160
8	4	1	"cps4C"	"97Mult_L11"	1105	0	508	776
8	5	1	"rrgB"	"95Mult_P11"	456	0	509	142
8	6	1	"TMP"	"96Mult_D15"	1118	0	510	846
8	7	1	"LambdaSa04"	"94Mult_H15"	2819	0	511	2533
8	8	1	"Buffer"	"Normaliz_L15"	246	-50	512	14
8	9	1	"Buffer"	"Normaliz_P15"	188	-50	513	2
8	1	2	"TMP"	"96Mult_D15"	636	0	514	284
8	2	2	"LambdaSa04"	"94Mult_H15"	313	0	515	38
8	3	2	"potD"	"65N_term_D3"	814	0	516	512
8	4	2	"pgdA"	"40N_term_H3"	494	0	517	137
8	5	2	"spr1370"	"38Cyt_TMH_L3"	1221	0	518	877
8	6	2	"spr1418"	"82N_term_P3"	1062	0	519	754
8	7	2	"stkP"	"67Cyt_TMH_D7"	469	0	520	147
8	8	2	"spr1584"	"83N_term_H7"	930	0	521	655
8	9	2	"pbp2A"	"53N_term_L7"	533	0	522	347
8	1	3	"spr1418"	"82N_term_P3"	766	0	523	375
8	2	3	"stkP"	"67Cyt_TMH_D7"	506	0	524	115
8	3	3	"spr1584"	"83N_term_H7"	1071	0	525	677
8	4	3	"pbp2A"	"53N_term_L7"	893	0	526	528
8	5	3	"pbp1b"	"47Cyt_TMH_P7"	599	0	527	270
8	6	3	"pcpA"	"62N_term_wCS_D11"	1058	0	528	694
8	7	3	"sphtra"	"8N_term_H11"	644	-50	529	259
8	8	3	"cps4C"	"97Mult_L11"	872	0	530	647
8	9	3	"rrgB"	"95Mult_P11"	254	-50	531	60
8	1	4	"pcpA"	"62N_term_wCS_D11"	651	0	532	265
8	2	4	"sphtra"	"8N_term_H11"	547	0	533	136
8	3	4	"cps4C"	"97Mult_L11"	1372	0	534	884
8	4	4	"rrgB"	"95Mult_P11"	484	-50	535	123
8	5	4	"TMP"	"96Mult_D15"	93	-50	536	-248
8	6	4	"LambdaSa04"	"94Mult_H15"	417	0	537	105
8	7	4	"potD"	"65N_term_D3"	909	0	538	654
8	8	4	"pgdA"	"40N_term_H3"	305	0	539	79
8	9	4	"spr1370"	"38Cyt_TMH_L3"	1220	0	540	1029
8	1	5	"LambdaSa04"	"94Mult_H15"	409	-50	541	16
8	2	5	"potD"	"65N_term_D3"	850	0	542	437
8	3	5	"pgdA"	"40N_term_H3"	631	0	543	179
8	4	5	"spr1370"	"38Cyt_TMH_L3"	1523	0	544	1108
8	5	5	"spr1418"	"82N_term_P3"	1365	0	545	930
8	6	5	"stkP"	"67Cyt_TMH_D7"	465	0	546	154
8	7	5	"spr1584"	"83N_term_H7"	971	0	547	711
8	8	5	"pbp2A"	"53N_term_L7"	584	0	548	357
8	9	5	"pbp1b"	"47Cyt_TMH_P7"	426	0	549	235
8	1	6	"stkP"	"67Cyt_TMH_D7"	473	0	550	94
8	2	6	"spr1584"	"83N_term_H7"	809	0	551	418
8	3	6	"pbp2A"	"53N_term_L7"	947	0	552	482
8	4	6	"pbp1b"	"47Cyt_TMH_P7"	880	0	553	371
8	5	6	"pcpA"	"62N_term_wCS_D11"	1097	0	554	713
8	6	6	"sphtra"	"8N_term_H11"	645	0	555	347
8	7	6	"cps4C"	"97Mult_L11"	962	0	556	687
8	8	6	"rrgB"	"95Mult_P11"	313	0	557	73
8	9	6	"TMP"	"96Mult_D15"	847	0	558	658
8	1	7	"sphtra"	"8N_term_H11"	560	0	559	205
8	2	7	"cps4C"	"97Mult_L11"	814	0	560	443
8	3	7	"rrgB"	"95Mult_P11"	541	0	561	85
8	4	7	"TMP"	"96Mult_D15"	1693	0	562	1250
8	5	7	"LambdaSa04"	"94Mult_H15"	381	0	563	41
8	6	7	"potD"	"65N_term_D3"	1106	0	564	786
8	7	7	"pgdA"	"40N_term_H3"	396	0	565	95
8	8	7	"spr1370"	"38Cyt_TMH_L3"	1573	0	566	1319
8	9	7	"spr1418"	"82N_term_P3"	885	0	567	695
8	1	8	"potD"	"65N_term_D3"	698	0	568	361
8	2	8	"pgdA"	"40N_term_H3"	380	0	569	64
8	3	8	"spr1370"	"38Cyt_TMH_L3"	1443	0	570	1105
8	4	8	"spr1418"	"82N_term_P3"	1258	0	571	896
8	5	8	"stkP"	"67Cyt_TMH_D7"	703	0	572	320
8	6	8	"spr1584"	"83N_term_H7"	1287	0	573	899
8	7	8	"pbp2A"	"53N_term_L7"	858	0	574	514
8	8	8	"pbp1b"	"47Cyt_TMH_P7"	594	0	575	316
8	9	8	"pcpA"	"62N_term_wCS_D11"	854	0	576	649
