# Supplementary material for: Data in support of proteomic analysis of pneumococcal pediatric clinical isolates to construct a protein array
Source: Data Brief. 2016 Feb 5;6:917–22. doi: 10.1016/j.dib.2016.01.057 (PMC4758182; doi:10.1016/j.dib.2016.01.057)
Supplement: Supplementary file 4 — Supplementary material [file mmc4.zip › Protein array raw data/IgG/P2_S37_IgG-Cy3.txt]

ATF	1.0
31	11    
"Type=GenePix Export 3"
"DateTime=2014/02/07 14:03:00"
"Settings=C:\Documents and Settings\Usuario\Escritorio\Datos Usuarios\Alfonso\Escaneado_7-2-14\Suero 37\Suero37_IgG_Cy3.gps"
"GalFile=C:\Documents and Settings\Usuario\Escritorio\Datos Usuarios\Alfonso\Gals\Gal_Alfonso.2.gal"
"PixelSize=5"
"Wavelengths=n/a	532"
"ImageFiles=n/a	C:\Documents and Settings\Usuario\Escritorio\Datos Usuarios\Alfonso\Escaneado_7-2-14\Suero 37\S37_IgG-Cy3.tif 1"
"NormalizationMethod=None"
"NormalizationFactors=n/a	1"
"JpegImage="
"StdDev=Type 1"
"RatioFormulations=W1/W2 (/532)"
"Barcode="
"BackgroundSubtraction=LocalFeature"
"ImageOrigin=0, 0"
"JpegOrigin=3375, 19430"
"Creator=GenePix Pro 4.1.1.4"
"Scanner=GenePix 4000B [92870]"
"FocusPosition=0"
"Temperature=28.07"
"LinesAveraged=1"
"Comment="
"PMTGain=n/a	420"
"ScanPower=n/a	100"
"LaserPower=n/a	3.49"
"LaserOnTime=n/a	42163"
"Filters=n/a	"
"ScanRegion=584,3823,3864,5234"
"Supplier=BioRobotics"
"ArrayerSoftwareName=TAS Application Suite (MicroGrid II)"
"ArrayerSoftwareVersion=2.2.2.5"
"Block"	"Column"	"Row"	"Name"	"ID"	"Flags"	"Index"	"F532 Median"	"F532 Median"	"F532 Median - B532"	"F532 Median - B532"
1	1	1	"ABC_N/P"	"90Mult_M8"	-50	1	79	79	12	12
1	2	1	"spr1221"	"99Mult_A12"	0	2	80	80	12	12
1	3	1	"spr1403"	"91Mult_E12"	0	3	93	93	17	17
1	4	1	"spr1496"	"92Mult_I12"	-50	4	78	78	11	11
1	5	1	"ABC_NP"	"100Mult_M12"	0	5	175	175	103	103
1	6	1	"SP_0462"	"77CellW_A16"	0	6	154	154	77	77
1	7	1	"SP_0464"	"81CellW_E16"	0	7	153	153	79	79
1	8	1	"Buffer"	"Normaliz_I16"	-50	8	67	67	-5	-5
1	9	1	"Buffer"	"Normaliz_M16"	-50	9	68	68	0	0
1	1	2	"SP_0462"	"77CellW_A16"	0	10	87	87	21	21
1	2	2	"SP_0464"	"81CellW_E16"	-50	11	80	80	9	9
1	3	2	"fstH"	"84Mult_A4"	0	12	138	138	59	59
1	4	2	"comA"	"85Mult_E4"	-50	13	92	92	19	19
1	5	2	"zmpB"	"86Mult_I4"	-50	14	94	94	11	11
1	6	2	"spr0601"	"98Mult_M4"	0	15	141	141	51	51
1	7	2	"celB"	"87Mult_A8"	-50	16	125	125	40	40
1	8	2	"iga"	"88Mult_E8"	0	17	455	455	372	372
1	9	2	"glnP"	"89Mult_I8"	0	18	113	113	41	41
1	1	3	"spr0601"	"98Mult_M4"	-50	19	76	76	9	9
1	2	3	"celB"	"87Mult_A8"	-50	20	73	73	2	2
1	3	3	"iga"	"88Mult_E8"	0	21	125	125	53	53
1	4	3	"glnP"	"89Mult_I8"	-50	22	80	80	7	7
1	5	3	"ABC_N/P"	"90Mult_M8"	0	23	115	115	33	33
1	6	3	"spr1221"	"99Mult_A12"	0	24	238	238	137	137
1	7	3	"spr1403"	"91Mult_E12"	0	25	289	289	177	177
1	8	3	"spr1496"	"92Mult_I12"	0	26	175	175	80	80
1	9	3	"ABC_NP"	"100Mult_M12"	0	27	655	655	578	578
1	1	4	"spr1221"	"99Mult_A12"	-50	28	77	77	10	10
1	2	4	"spr1403"	"91Mult_E12"	-50	29	86	86	12	12
1	3	4	"spr1496"	"92Mult_I12"	-50	30	79	79	7	7
1	4	4	"ABC_NP"	"100Mult_M12"	0	31	162	162	79	79
1	5	4	"SP_0462"	"77CellW_A16"	0	32	166	166	87	87
1	6	4	"SP_0464"	"81CellW_E16"	0	33	231	231	129	129
1	7	4	"fstH"	"84Mult_A4"	0	34	771	771	643	643
1	8	4	"comA"	"85Mult_E4"	0	35	310	310	219	219
1	9	4	"zmpB"	"86Mult_I4"	0	36	198	198	116	116
1	1	5	"SP_0464"	"81CellW_E16"	0	37	76	76	8	8
1	2	5	"fstH"	"84Mult_A4"	0	38	138	138	58	58
1	3	5	"comA"	"85Mult_E4"	-50	39	95	95	16	16
1	4	5	"zmpB"	"86Mult_I4"	0	40	226	226	110	110
1	5	5	"spr0601"	"98Mult_M4"	0	41	295	295	179	179
1	6	5	"celB"	"87Mult_A8"	0	42	180	180	70	70
1	7	5	"iga"	"88Mult_E8"	0	43	655	655	531	531
1	8	5	"glnP"	"89Mult_I8"	0	44	157	157	35	35
1	9	5	"ABC_N/P"	"90Mult_M8"	0	45	394	394	260	260
1	1	6	"celB"	"87Mult_A8"	-50	46	71	71	4	4
1	2	6	"iga"	"88Mult_E8"	0	47	127	127	55	55
1	3	6	"glnP"	"89Mult_I8"	-50	48	81	81	7	7
1	4	6	"ABC_N/P"	"90Mult_M8"	0	49	138	138	45	45
1	5	6	"spr1221"	"99Mult_A12"	0	50	226	226	131	131
1	6	6	"spr1403"	"91Mult_E12"	0	51	365	365	254	254
1	7	6	"spr1496"	"92Mult_I12"	0	52	237	237	115	115
1	8	6	"ABC_NP"	"100Mult_M12"	0	53	811	811	709	709
1	9	6	"SP_0462"	"77CellW_A16"	0	54	635	635	544	544
1	1	7	"spr1403"	"91Mult_E12"	-50	55	88	88	21	21
1	2	7	"spr1496"	"92Mult_I12"	-50	56	88	88	18	18
1	3	7	"ABC_NP"	"100Mult_M12"	0	57	361	361	282	282
1	4	7	"SP_0462"	"77CellW_A16"	0	58	326	326	237	237
1	5	7	"SP_0464"	"81CellW_E16"	0	59	300	300	201	201
1	6	7	"fstH"	"84Mult_A4"	0	60	909	909	793	793
1	7	7	"comA"	"85Mult_E4"	0	61	398	398	294	294
1	8	7	"zmpB"	"86Mult_I4"	0	62	251	251	160	160
1	9	7	"spr0601"	"98Mult_M4"	0	63	540	540	451	451
1	1	8	"fstH"	"84Mult_A4"	0	64	170	170	105	105
1	2	8	"comA"	"85Mult_E4"	0	65	143	143	73	73
1	3	8	"zmpB"	"86Mult_I4"	0	66	130	130	51	51
1	4	8	"spr0601"	"98Mult_M4"	0	67	240	240	155	155
1	5	8	"celB"	"87Mult_A8"	0	68	195	195	111	111
1	6	8	"iga"	"88Mult_E8"	0	69	793	793	705	705
1	7	8	"glnP"	"89Mult_I8"	0	70	144	144	61	61
1	8	8	"ABC_N/P"	"90Mult_M8"	0	71	248	248	161	161
1	9	8	"spr1221"	"99Mult_A12"	0	72	697	697	601	601
2	1	1	"lytB"	"31CellW_N8"	0	73	1314	1314	1202	1202
2	2	1	"prtA"	"20CellW_B12"	0	74	840	840	713	713
2	3	1	"bgaA"	"43CellW_F12"	0	75	192	192	60	60
2	4	1	"nanA"	"46CellW_J12"	0	76	642	642	496	496
2	5	1	"spr1652/pfbA"	"25CellW_N12"	0	77	386	386	273	273
2	6	1	"nisP"	"39CellW_B16"	-50	78	146	146	37	37
2	7	1	"spr1906"	"73CellW_F16"	-50	79	113	113	21	21
2	8	1	"Buffer"	"Normaliz_J16"	-50	80	86	86	2	2
2	9	1	"Buffer"	"Normaliz_N16"	-50	81	80	80	1	1
2	1	2	"nisP"	"39CellW_B16"	0	82	907	907	785	785
2	2	2	"spr1906"	"73CellW_F16"	0	83	264	264	90	90
2	3	2	"psrP"	"71CellW_B4"	0	84	1069	1069	346	346
2	4	2	"pblB_nt"	"48CellW_F4"	0	85	1003	1003	265	265
2	5	2	"pblB_ct"	"49CellW_J4"	0	86	514	514	225	225
2	6	2	"spr0075/pfbB"	"24CellW_N4"	0	87	433	433	155	155
2	7	2	"pulA"	"19CellW_B8"	-50	88	142	142	18	18
2	8	2	"hysA"	"51CellW_F8"	0	89	190	190	96	96
2	9	2	"spr0328"	"26CellW_J8"	0	90	245	245	162	162
2	1	3	"spr0075/pfbB"	"24CellW_N4"	0	91	1747	1747	1605	1605
2	2	3	"pulA"	"19CellW_B8"	0	92	968	968	784	784
2	3	3	"hysA"	"51CellW_F8"	0	93	528	528	339	339
2	4	3	"spr0328"	"26CellW_J8"	0	94	1607	1607	1371	1371
2	5	3	"lytB"	"31CellW_N8"	0	95	415	415	223	223
2	6	3	"prtA"	"20CellW_B12"	0	96	286	286	147	147
2	7	3	"bgaA"	"43CellW_F12"	-50	97	116	116	-26	-26
2	8	3	"nanA"	"46CellW_J12"	0	98	158	158	45	45
2	9	3	"spr1652/pfbA"	"25CellW_N12"	0	99	134	134	41	41
2	1	4	"prtA"	"20CellW_B12"	0	100	989	989	852	852
2	2	4	"bgaA"	"43CellW_F12"	0	101	498	498	199	199
2	3	4	"nanA"	"46CellW_J12"	0	102	1105	1105	930	930
2	4	4	"spr1652/pfbA"	"25CellW_N12"	0	103	354	354	127	127
2	5	4	"nisP"	"39CellW_B16"	0	104	389	389	232	232
2	6	4	"spr1906"	"73CellW_F16"	-50	105	134	134	10	10
2	7	4	"psrP"	"71CellW_B4"	0	106	416	416	164	164
2	8	4	"pblB_nt"	"48CellW_F4"	0	107	180	180	25	25
2	9	4	"pblB_ct"	"49CellW_J4"	0	108	162	162	54	54
2	1	5	"spr1906"	"73CellW_F16"	0	109	369	369	168	168
2	2	5	"psrP"	"71CellW_B4"	0	110	1872	1872	711	711
2	3	5	"pblB_nt"	"48CellW_F4"	0	111	1044	1044	199	199
2	4	5	"pblB_ct"	"49CellW_J4"	0	112	1153	1153	531	531
2	5	5	"spr0075/pfbB"	"24CellW_N4"	0	113	827	827	293	293
2	6	5	"pulA"	"19CellW_B8"	0	114	485	485	360	360
2	7	5	"hysA"	"51CellW_F8"	0	115	190	190	37	37
2	8	5	"spr0328"	"26CellW_J8"	0	116	577	577	438	438
2	9	5	"lytB"	"31CellW_N8"	0	117	181	181	81	81
2	1	6	"pulA"	"19CellW_B8"	0	118	1977	1977	1796	1796
2	2	6	"hysA"	"51CellW_F8"	0	119	1545	1545	1167	1167
2	3	6	"spr0328"	"26CellW_J8"	0	120	3357	3357	3222	3222
2	4	6	"lytB"	"31CellW_N8"	0	121	746	746	596	596
2	5	6	"prtA"	"20CellW_B12"	0	122	525	525	312	312
2	6	6	"bgaA"	"43CellW_F12"	0	123	798	798	667	667
2	7	6	"nanA"	"46CellW_J12"	0	124	657	657	528	528
2	8	6	"spr1652/pfbA"	"25CellW_N12"	0	125	338	338	219	219
2	9	6	"nisP"	"39CellW_B16"	0	126	210	210	99	99
2	1	7	"bgaA"	"43CellW_F12"	0	127	1651	1651	1255	1255
2	2	7	"nanA"	"46CellW_J12"	0	128	1920	1920	625	625
2	3	7	"spr1652/pfbA"	"25CellW_N12"	0	129	1241	1241	1041	1041
2	4	7	"nisP"	"39CellW_B16"	0	130	606	606	472	472
2	5	7	"spr1906"	"73CellW_F16"	0	131	299	299	181	181
2	6	7	"psrP"	"71CellW_B4"	0	132	1103	1103	412	412
2	7	7	"pblB_nt"	"48CellW_F4"	0	133	787	787	130	130
2	8	7	"pblB_ct"	"49CellW_J4"	0	134	553	553	381	381
2	9	7	"spr0075/pfbB"	"24CellW_N4"	0	135	362	362	195	195
2	1	8	"psrP"	"71CellW_B4"	0	136	1740	1740	1557	1557
2	2	8	"pblB_nt"	"48CellW_F4"	0	137	1093	1093	161	161
2	3	8	"pblB_ct"	"49CellW_J4"	0	138	1876	1876	1715	1715
2	4	8	"spr0075/pfbB"	"24CellW_N4"	0	139	1783	1783	1634	1634
2	5	8	"pulA"	"19CellW_B8"	0	140	1055	1055	940	940
2	6	8	"hysA"	"51CellW_F8"	0	141	1376	1376	412	412
2	7	8	"spr0328"	"26CellW_J8"	0	142	1819	1819	1703	1703
2	8	8	"lytB"	"31CellW_N8"	0	143	546	546	443	443
2	9	8	"prtA"	"20CellW_B12"	0	144	277	277	187	187
3	1	1	"nanB"	"58Secret_O8"	0	145	441	441	366	366
3	2	1	"spr1875"	"7Secret_C12"	0	146	331	331	256	256
3	3	1	"galU"	"21Secret_G12"	0	147	380	380	310	310
3	4	1	"cbpA"	"5Secret_K12"	0	148	584	584	517	517
3	5	1	"gsp_781"	"2Secret_O12"	0	149	433	433	363	363
3	6	1	"Control_1"	"C16"	0	150	513	513	443	443
3	7	1	"Control_2"	"G16"	-50	151	74	74	5	5
3	8	1	"Buffer"	"Normaliz_K16"	-50	152	79	79	4	4
3	9	1	"Buffer"	"Normaliz_O16"	-50	153	82	82	-2	-2
3	1	2	"Control_1"	"C16"	0	154	221	221	143	143
3	2	2	"Control_2"	"G16"	-50	155	74	74	-3	-3
3	3	2	"bloodAB"	"59Secret_C4"	0	156	258	258	184	184
3	4	2	"strH"	"32Secret_G4"	0	157	683	683	614	614
3	5	2	"lysM"	"50Secret_K4"	0	158	629	629	557	557
3	6	2	"lytB"	"63Secret_O4"	0	159	590	590	515	515
3	7	2	"phtE"	"45Secret_C8"	0	160	990	990	906	906
3	8	2	"spr0931"	"36Secret_G8"	0	161	1890	1890	1804	1804
3	9	2	"lytC"	"56Secret_K8"	0	162	3304	3304	3215	3215
3	1	3	"lytB"	"63Secret_O4"	0	163	224	224	145	145
3	2	3	"phtE"	"45Secret_C8"	0	164	175	175	99	99
3	3	3	"spr0931"	"36Secret_G8"	0	165	435	435	363	363
3	4	3	"lytC"	"56Secret_K8"	0	166	501	501	432	432
3	5	3	"nanB"	"58Secret_O8"	0	167	1174	1174	1100	1100
3	6	3	"spr1875"	"7Secret_C12"	0	168	808	808	730	730
3	7	3	"galU"	"21Secret_G12"	0	169	1705	1705	1614	1614
3	8	3	"cbpA"	"5Secret_K12"	0	170	3423	3423	3331	3331
3	9	3	"gsp_781"	"2Secret_O12"	0	171	2467	2467	2375	2375
3	1	4	"spr1875"	"7Secret_C12"	0	172	332	332	245	245
3	2	4	"galU"	"21Secret_G12"	0	173	308	308	229	229
3	3	4	"cbpA"	"5Secret_K12"	0	174	570	570	500	500
3	4	4	"gsp_781"	"2Secret_O12"	0	175	555	555	484	484
3	5	4	"Control_1"	"C16"	0	176	888	888	813	813
3	6	4	"Control_2"	"G16"	-50	177	85	85	4	4
3	7	4	"bloodAB"	"59Secret_C4"	0	178	1780	1780	1679	1679
3	8	4	"strH"	"32Secret_G4"	0	179	4335	4335	4243	4243
3	9	4	"lysM"	"50Secret_K4"	0	180	2940	2940	2854	2854
3	1	5	"Control_2"	"G16"	-50	181	86	86	5	5
3	2	5	"bloodAB"	"59Secret_C4"	0	182	305	305	230	230
3	3	5	"strH"	"32Secret_G4"	0	183	1112	1112	1042	1042
3	4	5	"lysM"	"50Secret_K4"	0	184	1076	1076	1003	1003
3	5	5	"lytB"	"63Secret_O4"	0	185	975	975	898	898
3	6	5	"phtE"	"45Secret_C8"	0	186	943	943	858	858
3	7	5	"spr0931"	"36Secret_G8"	0	187	2092	2092	1994	1994
3	8	5	"lytC"	"56Secret_K8"	0	188	2784	2784	2693	2693
3	9	5	"nanB"	"58Secret_O8"	0	189	4100	4100	4015	4015
3	1	6	"phtE"	"45Secret_C8"	0	190	236	236	159	159
3	2	6	"spr0931"	"36Secret_G8"	0	191	483	483	411	411
3	3	6	"lytC"	"56Secret_K8"	0	192	976	976	904	904
3	4	6	"nanB"	"58Secret_O8"	0	193	2137	2137	2061	2061
3	5	6	"spr1875"	"7Secret_C12"	0	194	1249	1249	1169	1169
3	6	6	"galU"	"21Secret_G12"	0	195	2169	2169	2081	2081
3	7	6	"cbpA"	"5Secret_K12"	0	196	4494	4494	4402	4402
3	8	6	"gsp_781"	"2Secret_O12"	0	197	2187	2187	2099	2099
3	9	6	"Control_1"	"C16"	0	198	2441	2441	2353	2353
3	1	7	"galU"	"21Secret_G12"	0	199	542	542	472	472
3	2	7	"cbpA"	"5Secret_K12"	0	200	1366	1366	1292	1292
3	3	7	"gsp_781"	"2Secret_O12"	0	201	1127	1127	1051	1051
3	4	7	"Control_1"	"C16"	0	202	1781	1781	1702	1702
3	5	7	"Control_2"	"G16"	-50	203	95	95	12	12
3	6	7	"bloodAB"	"59Secret_C4"	0	204	2049	2049	1956	1956
3	7	7	"strH"	"32Secret_G4"	0	205	4642	4642	4547	4547
3	8	7	"lysM"	"50Secret_K4"	0	206	3372	3372	3278	3278
3	9	7	"lytB"	"63Secret_O4"	0	207	2369	2369	2274	2274
3	1	8	"bloodAB"	"59Secret_C4"	0	208	577	577	509	509
3	2	8	"strH"	"32Secret_G4"	0	209	2322	2322	2248	2248
3	3	8	"lysM"	"50Secret_K4"	0	210	2280	2280	2203	2203
3	4	8	"lytB"	"63Secret_O4"	0	211	1482	1482	1403	1403
3	5	8	"phtE"	"45Secret_C8"	0	212	1404	1404	1322	1322
3	6	8	"spr0931"	"36Secret_G8"	0	213	2616	2616	2529	2529
3	7	8	"lytC"	"56Secret_K8"	0	214	2980	2980	2894	2894
3	8	8	"nanB"	"58Secret_O8"	0	215	4185	4185	4098	4098
3	9	8	"spr1875"	"7Secret_C12"	0	216	2510	2510	2421	2421
4	1	1	"Control_10"	"P8"	-50	217	90	90	24	24
4	2	1	"Control_11"	"D12"	-50	218	62	62	1	1
4	3	1	"Control_12"	"H12"	-50	219	64	64	6	6
4	4	1	"Buffer"	"Normaliz_L12"	-50	220	59	59	1	1
4	5	1	"Buffer"	"Normaliz_P12"	-50	221	61	61	0	0
4	6	1	"Control+"	"Rango0.2_D16"	-50	222	97	97	36	36
4	7	1	"Control+"	"Rango0.1_H16"	-50	223	58	58	1	1
4	8	1	"Buffer"	"Normaliz_L16"	-50	224	57	57	1	1
4	9	1	"Buffer"	"Normaliz_P16"	-50	225	56	56	0	0
4	1	2	"Control+"	"Rango0.2_D16"	0	226	1164	1164	1080	1080
4	2	2	"Control+"	"Rango0.1_H16"	-50	227	123	123	54	54
4	3	2	"Control_3"	"D4"	-50	228	97	97	39	39
4	4	2	"Control_4"	"H4"	-50	229	58	58	-1	-1
4	5	2	"Control_5"	"L4"	-50	230	60	60	1	1
4	6	2	"Control_6"	"P4"	-50	231	58	58	-1	-1
4	7	2	"Control_7"	"D8"	-50	232	57	57	0	0
4	8	2	"Control_8"	"H8"	-50	233	56	56	-1	-1
4	9	2	"Control_9"	"L8"	-50	234	57	57	1	1
4	1	3	"Control_6"	"P4"	-50	235	67	67	-3	-3
4	2	3	"Control_7"	"D8"	-50	236	70	70	4	4
4	3	3	"Control_8"	"H8"	-50	237	61	61	0	0
4	4	3	"Control_9"	"L8"	-50	238	75	75	16	16
4	5	3	"Control_10"	"P8"	-50	239	58	58	-4	-4
4	6	3	"Control_11"	"D12"	-50	240	58	58	-1	-1
4	7	3	"Control_12"	"H12"	-50	241	62	62	5	5
4	8	3	"Buffer"	"Normaliz_L12"	-50	242	58	58	0	0
4	9	3	"Buffer"	"Normaliz_P12"	-50	243	56	56	-1	-1
4	1	4	"Control_11"	"D12"	0	244	313	313	232	232
4	2	4	"Control_12"	"H12"	0	245	236	236	166	166
4	3	4	"Buffer"	"Normaliz_L12"	-50	246	67	67	3	3
4	4	4	"Buffer"	"Normaliz_P12"	-50	247	62	62	-1	-1
4	5	4	"Control+"	"Rango0.2_D16"	0	248	303	303	231	231
4	6	4	"Control+"	"Rango0.1_H16"	-50	249	70	70	6	6
4	7	4	"Control_3"	"D4"	-50	250	59	59	2	2
4	8	4	"Control_4"	"H4"	-50	251	57	57	-1	-1
4	9	4	"Control_5"	"L4"	-50	252	56	56	-1	-1
4	1	5	"Control+"	"Rango0.1_H16"	0	253	871	871	351	351
4	2	5	"Control_3"	"D4"	0	254	884	884	789	789
4	3	5	"Control_4"	"H4"	-50	255	68	68	3	3
4	4	5	"Control_5"	"L4"	-50	256	111	111	47	47
4	5	5	"Control_6"	"P4"	-50	257	62	62	-3	-3
4	6	5	"Control_7"	"D8"	-50	258	61	61	0	0
4	7	5	"Control_8"	"H8"	-50	259	56	56	-1	-1
4	8	5	"Control_9"	"L8"	-50	260	62	62	4	4
4	9	5	"Control_10"	"P8"	-50	261	59	59	1	1
4	1	6	"Control_7"	"D8"	-50	262	80	80	6	6
4	2	6	"Control_8"	"H8"	-50	263	68	68	-3	-3
4	3	6	"Control_9"	"L8"	0	264	130	130	62	62
4	4	6	"Control_10"	"P8"	-50	265	71	71	2	2
4	5	6	"Control_11"	"D12"	-50	266	70	70	2	2
4	6	6	"Control_12"	"H12"	0	267	103	103	44	44
4	7	6	"Buffer"	"Normaliz_L12"	-50	268	62	62	4	4
4	8	6	"Buffer"	"Normaliz_P12"	-50	269	59	59	1	1
4	9	6	"Control+"	"Rango0.2_D16"	0	270	106	106	49	49
4	1	7	"Control_12"	"H12"	0	271	180	180	113	113
4	2	7	"Buffer"	"Normaliz_L12"	-50	272	85	85	15	15
4	3	7	"Buffer"	"Normaliz_P12"	-50	273	68	68	-2	-2
4	4	7	"Control+"	"Rango0.2_D16"	0	274	1794	1794	1320	1320
4	5	7	"Control+"	"Rango0.1_H16"	0	275	295	295	165	165
4	6	7	"Control_3"	"D4"	0	276	130	130	67	67
4	7	7	"Control_4"	"H4"	-50	277	61	61	0	0
4	8	7	"Control_5"	"L4"	-50	278	66	66	5	5
4	9	7	"Control_6"	"P4"	-50	279	59	59	1	1
4	1	8	"Control_3"	"D4"	0	280	547	547	480	480
4	2	8	"Control_4"	"H4"	-50	281	72	72	4	4
4	3	8	"Control_5"	"L4"	0	282	152	152	85	85
4	4	8	"Control_6"	"P4"	-50	283	68	68	-5	-5
4	5	8	"Control_7"	"D8"	-50	284	75	75	2	2
4	6	8	"Control_8"	"H8"	-50	285	66	66	2	2
4	7	8	"Control_9"	"L8"	-50	286	107	107	44	44
4	8	8	"Control_10"	"P8"	-50	287	68	68	3	3
4	9	8	"Control_11"	"D12"	-50	288	60	60	2	2
5	1	1	"GADPH"	"68Cyt_M7"	0	289	486	486	424	424
5	2	1	"abc_sbp_2"	"30Lip_A11"	0	290	306	306	240	240
5	3	1	"abc_sbp"	"29Lip_E11"	0	291	156	156	85	85
5	4	1	"spr0174"	"79Lip_I11"	0	292	204	204	125	125
5	5	1	"aliA"	"10Lip_M11"	0	293	243	243	167	167
5	6	1	"slrA"	"17Lip_A15"	0	294	366	366	296	296
5	7	1	"spr0747"	"37Lip_E15"	0	295	507	507	437	437
5	8	1	"Buffer"	"Normaliz_I15"	-50	296	71	71	2	2
5	9	1	"Buffer"	"Normaliz_M15"	-50	297	72	72	0	0
5	1	2	"slrA"	"17Lip_A15"	0	298	325	325	259	259
5	2	2	"spr0747"	"37Lip_E15"	0	299	164	164	86	86
5	3	2	"spxB"	"13Cyt_A3"	0	300	696	696	496	496
5	4	2	"clpP"	"66Cyt_E3"	0	301	513	513	365	365
5	5	2	"pavA"	"69Cyt_I3"	0	302	363	363	262	262
5	6	2	"eno"	"14Cyt_M3"	0	303	1190	1190	1098	1098
5	7	2	"PppA"	"70Cyt_A7"	0	304	887	887	804	804
5	8	2	"ply"	"11Cyt_E7"	0	305	3744	3744	3663	3663
5	9	2	"lytA"	"12Cyt_I7"	0	306	5737	5737	5659	5659
5	1	3	"eno"	"14Cyt_M3"	0	307	1609	1609	1543	1543
5	2	3	"PppA"	"70Cyt_A7"	0	308	616	616	543	543
5	3	3	"ply"	"11Cyt_E7"	0	309	1626	1626	1525	1525
5	4	3	"lytA"	"12Cyt_I7"	0	310	2243	2243	2129	2129
5	5	3	"GADPH"	"68Cyt_M7"	0	311	591	591	504	504
5	6	3	"abc_sbp_2"	"30Lip_A11"	0	312	388	388	270	270
5	7	3	"abc_sbp"	"29Lip_E11"	0	313	340	340	119	119
5	8	3	"spr0174"	"79Lip_I11"	0	314	557	557	337	337
5	9	3	"aliA"	"10Lip_M11"	0	315	925	925	837	837
5	1	4	"abc_sbp_2"	"30Lip_A11"	0	316	503	503	429	429
5	2	4	"abc_sbp"	"29Lip_E11"	0	317	197	197	105	105
5	3	4	"spr0174"	"79Lip_I11"	0	318	274	274	135	135
5	4	4	"aliA"	"10Lip_M11"	0	319	385	385	242	242
5	5	4	"slrA"	"17Lip_A15"	0	320	328	328	224	224
5	6	4	"spr0747"	"37Lip_E15"	0	321	232	232	110	110
5	7	4	"spxB"	"13Cyt_A3"	0	322	1764	1764	1292	1292
5	8	4	"clpP"	"66Cyt_E3"	0	323	1674	1674	1302	1302
5	9	4	"pavA"	"69Cyt_I3"	0	324	1137	1137	1044	1044
5	1	5	"spr0747"	"37Lip_E15"	0	325	270	270	129	129
5	2	5	"spxB"	"13Cyt_A3"	0	326	755	755	473	473
5	3	5	"clpP"	"66Cyt_E3"	0	327	674	674	489	489
5	4	5	"pavA"	"69Cyt_I3"	0	328	460	460	349	349
5	5	5	"eno"	"14Cyt_M3"	0	329	1270	1270	1179	1179
5	6	5	"PppA"	"70Cyt_A7"	0	330	665	665	574	574
5	7	5	"ply"	"11Cyt_E7"	0	331	939	939	279	279
5	8	5	"lytA"	"12Cyt_I7"	0	332	4281	4281	4161	4161
5	9	5	"GADPH"	"68Cyt_M7"	0	333	1850	1850	1775	1775
5	1	6	"PppA"	"70Cyt_A7"	0	334	701	701	625	625
5	2	6	"ply"	"11Cyt_E7"	0	335	3739	3739	1896	1896
5	3	6	"lytA"	"12Cyt_I7"	0	336	2641	2641	2560	2560
5	4	6	"GADPH"	"68Cyt_M7"	0	337	676	676	603	603
5	5	6	"abc_sbp_2"	"30Lip_A11"	0	338	352	352	281	281
5	6	6	"abc_sbp"	"29Lip_E11"	-50	339	191	191	104	104
5	7	6	"spr0174"	"79Lip_I11"	0	340	396	396	275	275
5	8	6	"aliA"	"10Lip_M11"	0	341	672	672	575	575
5	9	6	"slrA"	"17Lip_A15"	0	342	762	762	687	687
5	1	7	"abc_sbp"	"29Lip_E11"	0	343	224	224	150	150
5	2	7	"spr0174"	"79Lip_I11"	0	344	230	230	151	151
5	3	7	"aliA"	"10Lip_M11"	0	345	282	282	205	205
5	4	7	"slrA"	"17Lip_A15"	0	346	279	279	206	206
5	5	7	"spr0747"	"37Lip_E15"	-50	347	154	154	76	76
5	6	7	"spxB"	"13Cyt_A3"	0	348	837	837	171	171
5	7	7	"clpP"	"66Cyt_E3"	0	349	792	792	628	628
5	8	7	"pavA"	"69Cyt_I3"	0	350	656	656	574	574
5	9	7	"eno"	"14Cyt_M3"	0	351	2245	2245	2173	2173
5	1	8	"spxB"	"13Cyt_A3"	0	352	545	545	449	449
5	2	8	"clpP"	"66Cyt_E3"	0	353	421	421	348	348
5	3	8	"pavA"	"69Cyt_I3"	0	354	364	364	289	289
5	4	8	"eno"	"14Cyt_M3"	0	355	883	883	816	816
5	5	8	"PppA"	"70Cyt_A7"	0	356	358	358	290	290
5	6	8	"ply"	"11Cyt_E7"	0	357	1120	1120	1036	1036
5	7	8	"lytA"	"12Cyt_I7"	0	358	2126	2126	2055	2055
5	8	8	"GADPH"	"68Cyt_M7"	0	359	785	785	716	716
5	9	8	"abc_sbp_2"	"30Lip_A11"	0	360	608	608	541	541
6	1	1	"psaA"	"6Lip_N7"	0	361	5847	5847	5751	5751
6	2	1	"ABC_SBP"	"57Lip_B11"	0	362	1831	1831	1730	1730
6	3	1	"ABC_SBP"	"52Lip_F11"	0	363	702	702	586	586
6	4	1	"piuA"	"18Lip_J11"	0	364	597	597	467	467
6	5	1	"amiA"	"3Lip_N11"	0	365	557	557	442	442
6	6	1	"msmE"	"78Lip_B15"	0	366	484	484	393	393
6	7	1	"MalX"	"22Lip_F15"	0	367	1137	1137	1051	1051
6	8	1	"Buffer"	"Normaliz_J15"	-50	368	77	77	-2	-2
6	9	1	"Buffer"	"Normaliz_N15"	-50	369	74	74	-1	-1
6	1	2	"msmE"	"78Lip_B15"	0	370	616	616	520	520
6	2	2	"MalX"	"22Lip_F15"	0	371	1603	1603	1493	1493
6	3	2	"prsA_ppmA"	"16Lip_B3"	0	372	1028	1028	846	846
6	4	2	"lmb"	"33Lip_F3"	0	373	784	784	594	594
6	5	2	"piaA"	"15Lip_J3"	0	374	735	735	566	566
6	6	2	"phtA"	"55Lip_N3"	0	375	465	465	370	370
6	7	2	"glnH"	"28Lip_B7"	0	376	244	244	150	150
6	8	2	"pstS"	"80Lip_F7"	0	377	224	224	138	138
6	9	2	"aliB"	"1Lip_J7"	0	378	177	177	98	98
6	1	3	"phtA"	"55Lip_N3"	0	379	664	664	569	569
6	2	3	"glnH"	"28Lip_B7"	0	380	419	419	306	306
6	3	3	"pstS"	"80Lip_F7"	0	381	596	596	475	475
6	4	3	"aliB"	"1Lip_J7"	-50	382	359	359	226	226
6	5	3	"psaA"	"6Lip_N7"	0	383	2815	2815	2678	2678
6	6	3	"ABC_SBP"	"57Lip_B11"	0	384	592	592	493	493
6	7	3	"ABC_SBP"	"52Lip_F11"	0	385	207	207	106	106
6	8	3	"piuA"	"18Lip_J11"	-50	386	138	138	42	42
6	9	3	"amiA"	"3Lip_N11"	0	387	144	144	63	63
6	1	4	"ABC_SBP"	"57Lip_B11"	0	388	1193	1193	1099	1099
6	2	4	"ABC_SBP"	"52Lip_F11"	0	389	358	358	246	246
6	3	4	"piuA"	"18Lip_J11"	0	390	366	366	209	209
6	4	4	"amiA"	"3Lip_N11"	0	391	359	359	226	226
6	5	4	"msmE"	"78Lip_B15"	0	392	250	250	148	148
6	6	4	"MalX"	"22Lip_F15"	0	393	298	298	181	181
6	7	4	"prsA_ppmA"	"16Lip_B3"	0	394	274	274	136	136
6	8	4	"lmb"	"33Lip_F3"	-50	395	160	160	59	59
6	9	4	"piaA"	"15Lip_J3"	0	396	148	148	68	68
6	1	5	"MalX"	"22Lip_F15"	0	397	909	909	813	813
6	2	5	"prsA_ppmA"	"16Lip_B3"	0	398	615	615	484	484
6	3	5	"lmb"	"33Lip_F3"	0	399	322	322	132	132
6	4	5	"piaA"	"15Lip_J3"	0	400	272	272	142	142
6	5	5	"phtA"	"55Lip_N3"	0	401	184	184	86	86
6	6	5	"glnH"	"28Lip_B7"	0	402	142	142	47	47
6	7	5	"pstS"	"80Lip_F7"	-50	403	140	140	40	40
6	8	5	"aliB"	"1Lip_J7"	0	404	129	129	38	38
6	9	5	"psaA"	"6Lip_N7"	0	405	778	778	701	701
6	1	6	"glnH"	"28Lip_B7"	0	406	176	176	88	88
6	2	6	"pstS"	"80Lip_F7"	0	407	165	165	69	69
6	3	6	"aliB"	"1Lip_J7"	-50	408	130	130	34	34
6	4	6	"psaA"	"6Lip_N7"	0	409	738	738	644	644
6	5	6	"ABC_SBP"	"57Lip_B11"	0	410	216	216	127	127
6	6	6	"ABC_SBP"	"52Lip_F11"	-50	411	117	117	23	23
6	7	6	"piuA"	"18Lip_J11"	-50	412	107	107	16	16
6	8	6	"amiA"	"3Lip_N11"	0	413	127	127	41	41
6	9	6	"msmE"	"78Lip_B15"	0	414	111	111	35	35
6	1	7	"ABC_SBP"	"52Lip_F11"	0	415	147	147	61	61
6	2	7	"piuA"	"18Lip_J11"	-50	416	112	112	18	18
6	3	7	"amiA"	"3Lip_N11"	-50	417	138	138	45	45
6	4	7	"msmE"	"78Lip_B15"	-50	418	126	126	36	36
6	5	7	"MalX"	"22Lip_F15"	-50	419	97	97	7	7
6	6	7	"prsA_ppmA"	"16Lip_B3"	0	420	169	169	48	48
6	7	7	"lmb"	"33Lip_F3"	0	421	160	160	55	55
6	8	7	"piaA"	"15Lip_J3"	0	422	137	137	50	50
6	9	7	"phtA"	"55Lip_N3"	0	423	110	110	34	34
6	1	8	"prsA_ppmA"	"16Lip_B3"	-50	424	129	129	48	48
6	2	8	"lmb"	"33Lip_F3"	0	425	139	139	49	49
6	3	8	"piaA"	"15Lip_J3"	0	426	132	132	47	47
6	4	8	"phtA"	"55Lip_N3"	-50	427	120	120	36	36
6	5	8	"glnH"	"28Lip_B7"	-50	428	102	102	18	18
6	6	8	"pstS"	"80Lip_F7"	0	429	116	116	23	23
6	7	8	"aliB"	"1Lip_J7"	-50	430	103	103	13	13
6	8	8	"psaA"	"6Lip_N7"	0	431	543	543	466	466
6	9	8	"ABC_SBP"	"57Lip_B11"	0	432	133	133	62	62
7	1	1	"cbpF"	"74N_term_wCS_O7"	-50	433	757	757	672	672
7	2	1	"spr0693"	"34N_term_C11"	0	434	595	595	485	485
7	3	1	"ezrA"	"75N_term_G11"	0	435	391	391	308	308
7	4	1	"pepXP"	"72N_term_K11"	0	436	419	419	339	339
7	5	1	"phtD"	"44N_term_O11"	0	437	617	617	538	538
7	6	1	"phpA"	"27N_term_C15"	0	438	751	751	649	649
7	7	1	"srtA"	"64N_term_wCS_G15"	0	439	680	680	585	585
7	8	1	"Buffer"	"Normaliz_K15"	-50	440	75	75	-8	-8
7	9	1	"Buffer"	"Normaliz_O15"	-50	441	72	72	-2	-2
7	1	2	"phpA"	"27N_term_C15"	0	442	1087	1087	997	997
7	2	2	"srtA"	"64N_term_wCS_G15"	0	443	638	638	311	311
7	3	2	"adcA"	"23Lip_C3"	0	444	846	846	506	506
7	4	2	"sp_2093"	"76N_term_G3"	0	445	516	516	272	272
7	5	2	"comB"	"54N_term_K3"	0	446	383	383	93	93
7	6	2	"pspA"	"4N_term_O3"	0	447	899	899	550	550
7	7	2	"pbpX"	"41N_term_C7"	0	448	746	746	467	467
7	8	2	"pbpA"	"9N_term_G7"	0	449	312	312	175	175
7	9	2	"spr0334"	"42Cyt_TMH_K7"	0	450	770	770	695	695
7	1	3	"pspA"	"4N_term_O3"	0	451	1322	1322	1031	1031
7	2	3	"pbpX"	"41N_term_C7"	0	452	796	796	-8	-8
7	3	3	"pbpA"	"9N_term_G7"	0	453	560	560	126	126
7	4	3	"spr0334"	"42Cyt_TMH_K7"	0	454	745	745	505	505
7	5	3	"cbpF"	"74N_term_wCS_O7"	0	455	769	769	525	525
7	6	3	"spr0693"	"34N_term_C11"	0	456	588	588	385	385
7	7	3	"ezrA"	"75N_term_G11"	0	457	421	421	81	81
7	8	3	"pepXP"	"72N_term_K11"	0	458	554	554	446	446
7	9	3	"phtD"	"44N_term_O11"	0	459	596	596	525	525
7	1	4	"spr0693"	"34N_term_C11"	0	460	973	973	671	671
7	2	4	"ezrA"	"75N_term_G11"	0	461	638	638	270	270
7	3	4	"pepXP"	"72N_term_K11"	0	462	648	648	421	421
7	4	4	"phtD"	"44N_term_O11"	0	463	931	931	749	749
7	5	4	"phpA"	"27N_term_C15"	0	464	899	899	781	781
7	6	4	"srtA"	"64N_term_wCS_G15"	0	465	453	453	249	249
7	7	4	"adcA"	"23Lip_C3"	0	466	673	673	277	277
7	8	4	"sp_2093"	"76N_term_G3"	0	467	392	392	143	143
7	9	4	"comB"	"54N_term_K3"	0	468	626	626	548	548
7	1	5	"srtA"	"64N_term_wCS_G15"	0	469	759	759	641	641
7	2	5	"adcA"	"23Lip_C3"	0	470	835	835	607	607
7	3	5	"sp_2093"	"76N_term_G3"	0	471	586	586	480	480
7	4	5	"comB"	"54N_term_K3"	0	472	565	565	327	327
7	5	5	"pspA"	"4N_term_O3"	0	473	979	979	718	718
7	6	5	"pbpX"	"41N_term_C7"	0	474	842	842	534	534
7	7	5	"pbpA"	"9N_term_G7"	-50	475	290	290	64	64
7	8	5	"spr0334"	"42Cyt_TMH_K7"	0	476	590	590	483	483
7	9	5	"cbpF"	"74N_term_wCS_O7"	0	477	471	471	387	387
7	1	6	"pbpX"	"41N_term_C7"	0	478	880	880	600	600
7	2	6	"pbpA"	"9N_term_G7"	-50	479	236	236	33	33
7	3	6	"spr0334"	"42Cyt_TMH_K7"	0	480	663	663	571	571
7	4	6	"cbpF"	"74N_term_wCS_O7"	0	481	512	512	257	257
7	5	6	"spr0693"	"34N_term_C11"	0	482	579	579	346	346
7	6	6	"ezrA"	"75N_term_G11"	0	483	507	507	384	384
7	7	6	"pepXP"	"72N_term_K11"	0	484	684	684	594	594
7	8	6	"phtD"	"44N_term_O11"	0	485	714	714	622	622
7	9	6	"phpA"	"27N_term_C15"	0	486	969	969	895	895
7	1	7	"ezrA"	"75N_term_G11"	0	487	361	361	133	133
7	2	7	"pepXP"	"72N_term_K11"	0	488	621	621	454	454
7	3	7	"phtD"	"44N_term_O11"	-50	489	210	210	88	88
7	4	7	"phpA"	"27N_term_C15"	0	490	851	851	708	708
7	5	7	"srtA"	"64N_term_wCS_G15"	0	491	604	604	426	426
7	6	7	"adcA"	"23Lip_C3"	0	492	550	550	278	278
7	7	7	"sp_2093"	"76N_term_G3"	0	493	371	371	168	168
7	8	7	"comB"	"54N_term_K3"	0	494	439	439	195	195
7	9	7	"pspA"	"4N_term_O3"	0	495	768	768	658	658
7	1	8	"adcA"	"23Lip_C3"	0	496	212	212	119	119
7	2	8	"sp_2093"	"76N_term_G3"	0	497	195	195	98	98
7	3	8	"comB"	"54N_term_K3"	0	498	552	552	81	81
7	4	8	"pspA"	"4N_term_O3"	0	499	501	501	417	417
7	5	8	"pbpX"	"41N_term_C7"	0	500	498	498	413	413
7	6	8	"pbpA"	"9N_term_G7"	0	501	280	280	51	51
7	7	8	"spr0334"	"42Cyt_TMH_K7"	0	502	322	322	232	232
7	8	8	"cbpF"	"74N_term_wCS_O7"	0	503	260	260	164	164
7	9	8	"spr0693"	"34N_term_C11"	0	504	317	317	248	248
8	1	1	"pbp1b"	"47Cyt_TMH_P7"	0	505	352	352	278	278
8	2	1	"pcpA"	"62N_term_wCS_D11"	-50	506	90	90	13	13
8	3	1	"sphtra"	"8N_term_H11"	-50	507	85	85	7	7
8	4	1	"cps4C"	"97Mult_L11"	0	508	102	102	16	16
8	5	1	"rrgB"	"95Mult_P11"	-50	509	95	95	12	12
8	6	1	"TMP"	"96Mult_D15"	-50	510	97	97	6	6
8	7	1	"LambdaSa04"	"94Mult_H15"	-50	511	97	97	13	13
8	8	1	"Buffer"	"Normaliz_L15"	-50	512	76	76	-2	-2
8	9	1	"Buffer"	"Normaliz_P15"	-50	513	70	70	-1	-1
8	1	2	"TMP"	"96Mult_D15"	0	514	102	102	27	27
8	2	2	"LambdaSa04"	"94Mult_H15"	-50	515	92	92	8	8
8	3	2	"potD"	"65N_term_D3"	-50	516	120	120	33	33
8	4	2	"pgdA"	"40N_term_H3"	0	517	121	121	31	31
8	5	2	"spr1370"	"38Cyt_TMH_L3"	0	518	140	140	47	47
8	6	2	"spr1418"	"82N_term_P3"	0	519	143	143	49	49
8	7	2	"stkP"	"67Cyt_TMH_D7"	0	520	113	113	19	19
8	8	2	"spr1584"	"83N_term_H7"	0	521	145	145	57	57
8	9	2	"pbp2A"	"53N_term_L7"	0	522	130	130	50	50
8	1	3	"spr1418"	"82N_term_P3"	0	523	208	208	134	134
8	2	3	"stkP"	"67Cyt_TMH_D7"	-50	524	110	110	25	25
8	3	3	"spr1584"	"83N_term_H7"	0	525	128	128	36	36
8	4	3	"pbp2A"	"53N_term_L7"	-50	526	119	119	27	27
8	5	3	"pbp1b"	"47Cyt_TMH_P7"	0	527	130	130	32	32
8	6	3	"pcpA"	"62N_term_wCS_D11"	-50	528	103	103	6	6
8	7	3	"sphtra"	"8N_term_H11"	-50	529	120	120	20	20
8	8	3	"cps4C"	"97Mult_L11"	-50	530	110	110	11	11
8	9	3	"rrgB"	"95Mult_P11"	-50	531	101	101	11	11
8	1	4	"pcpA"	"62N_term_wCS_D11"	-50	532	82	82	9	9
8	2	4	"sphtra"	"8N_term_H11"	-50	533	88	88	6	6
8	3	4	"cps4C"	"97Mult_L11"	-50	534	92	92	9	9
8	4	4	"rrgB"	"95Mult_P11"	-50	535	89	89	2	2
8	5	4	"TMP"	"96Mult_D15"	-50	536	110	110	21	21
8	6	4	"LambdaSa04"	"94Mult_H15"	-50	537	93	93	4	4
8	7	4	"potD"	"65N_term_D3"	-50	538	129	129	33	33
8	8	4	"pgdA"	"40N_term_H3"	-50	539	123	123	20	20
8	9	4	"spr1370"	"38Cyt_TMH_L3"	0	540	131	131	29	29
8	1	5	"LambdaSa04"	"94Mult_H15"	0	541	85	85	10	10
8	2	5	"potD"	"65N_term_D3"	0	542	129	129	46	46
8	3	5	"pgdA"	"40N_term_H3"	0	543	105	105	24	24
8	4	5	"spr1370"	"38Cyt_TMH_L3"	0	544	124	124	32	32
8	5	5	"spr1418"	"82N_term_P3"	0	545	142	142	50	50
8	6	5	"stkP"	"67Cyt_TMH_D7"	-50	546	108	108	18	18
8	7	5	"spr1584"	"83N_term_H7"	-50	547	120	120	28	28
8	8	5	"pbp2A"	"53N_term_L7"	-50	548	125	125	30	30
8	9	5	"pbp1b"	"47Cyt_TMH_P7"	0	549	147	147	53	53
8	1	6	"stkP"	"67Cyt_TMH_D7"	0	550	157	157	82	82
8	2	6	"spr1584"	"83N_term_H7"	0	551	162	162	82	82
8	3	6	"pbp2A"	"53N_term_L7"	0	552	132	132	48	48
8	4	6	"pbp1b"	"47Cyt_TMH_P7"	0	553	144	144	36	36
8	5	6	"pcpA"	"62N_term_wCS_D11"	-50	554	94	94	1	1
8	6	6	"sphtra"	"8N_term_H11"	-50	555	112	112	22	22
8	7	6	"cps4C"	"97Mult_L11"	-50	556	106	106	14	14
8	8	6	"rrgB"	"95Mult_P11"	-50	557	105	105	10	10
8	9	6	"TMP"	"96Mult_D15"	0	558	120	120	17	17
8	1	7	"sphtra"	"8N_term_H11"	0	559	79	79	6	6
8	2	7	"cps4C"	"97Mult_L11"	0	560	97	97	18	18
8	3	7	"rrgB"	"95Mult_P11"	-50	561	85	85	6	6
8	4	7	"TMP"	"96Mult_D15"	-50	562	87	87	0	0
8	5	7	"LambdaSa04"	"94Mult_H15"	-50	563	85	85	-1	-1
8	6	7	"potD"	"65N_term_D3"	0	564	120	120	31	31
8	7	7	"pgdA"	"40N_term_H3"	0	565	108	108	20	20
8	8	7	"spr1370"	"38Cyt_TMH_L3"	0	566	133	133	43	43
8	9	7	"spr1418"	"82N_term_P3"	0	567	135	135	49	49
8	1	8	"potD"	"65N_term_D3"	0	568	143	143	75	75
8	2	8	"pgdA"	"40N_term_H3"	0	569	106	106	35	35
8	3	8	"spr1370"	"38Cyt_TMH_L3"	0	570	119	119	47	47
8	4	8	"spr1418"	"82N_term_P3"	0	571	117	117	42	42
8	5	8	"stkP"	"67Cyt_TMH_D7"	0	572	88	88	11	11
8	6	8	"spr1584"	"83N_term_H7"	0	573	117	117	35	35
8	7	8	"pbp2A"	"53N_term_L7"	-50	574	127	127	41	41
8	8	8	"pbp1b"	"47Cyt_TMH_P7"	0	575	133	133	49	49
8	9	8	"pcpA"	"62N_term_wCS_D11"	0	576	101	101	14	14
