# Supplementary material for: Data in support of proteomic analysis of pneumococcal pediatric clinical isolates to construct a protein array
Source: Data Brief. 2016 Feb 5;6:917–22. doi: 10.1016/j.dib.2016.01.057 (PMC4758182; doi:10.1016/j.dib.2016.01.057)
Supplement: Supplementary file 4 — Supplementary material [file mmc4.zip › Protein array raw data/IgG/P2_S37bis_IgG-Cy3.txt]

ATF	1.0
31	9    
"Type=GenePix Export 3"
"DateTime=2014/04/01 14:41:37"
"Settings=C:\Documents and Settings\Usuario\Escritorio\Datos Usuarios\Alfonso\Resultados ensayo\Abril 2014\Escaneado_1-4-14\Suero 37bis\S37bis_IgG-Cy3.gps"
"GalFile=C:\Documents and Settings\Usuario\Escritorio\Datos Usuarios\Alfonso\Gals\Gal_Alfonso.2.gal"
"PixelSize=5"
"Wavelengths=n/a	532"
"ImageFiles=n/a	C:\Documents and Settings\Usuario\Escritorio\Datos Usuarios\Alfonso\Resultados ensayo\Abril 2014\Escaneado_1-4-14\Suero 37bis\S37bis_IgG-Cy3.tif 1"
"NormalizationMethod=None"
"NormalizationFactors=n/a	1"
"JpegImage="
"StdDev=Type 1"
"RatioFormulations=W1/W2 (/532)"
"Barcode="
"BackgroundSubtraction=LocalFeature"
"ImageOrigin=0, 0"
"JpegOrigin=3330, 19695"
"Creator=GenePix Pro 4.1.1.4"
"Scanner=GenePix 4000B [92870]"
"FocusPosition=0"
"Temperature=28.31"
"LinesAveraged=1"
"Comment="
"PMTGain=n/a	400"
"ScanPower=n/a	100"
"LaserPower=n/a	3.1"
"LaserOnTime=n/a	42729"
"Filters=n/a	"
"ScanRegion=560,3892,3872,5268"
"Supplier=BioRobotics"
"ArrayerSoftwareName=TAS Application Suite (MicroGrid II)"
"ArrayerSoftwareVersion=2.2.2.5"
"Block"	"Column"	"Row"	"Name"	"ID"	"Flags"	"Index"	"F532 Median"	"F532 Median - B532"
1	1	1	"ABC_N/P"	"90Mult_M8"	0	1	246	171
1	2	1	"spr1221"	"99Mult_A12"	0	2	290	216
1	3	1	"spr1403"	"91Mult_E12"	0	3	372	300
1	4	1	"spr1496"	"92Mult_I12"	0	4	183	109
1	5	1	"ABC_NP"	"100Mult_M12"	0	5	781	708
1	6	1	"SP_0462"	"77CellW_A16"	0	6	615	539
1	7	1	"SP_0464"	"81CellW_E16"	0	7	332	249
1	8	1	"Buffer"	"Normaliz_I16"	-50	8	78	-4
1	9	1	"Buffer"	"Normaliz_M16"	-50	9	87	1
1	1	2	"SP_0462"	"77CellW_A16"	0	10	512	425
1	2	2	"SP_0464"	"81CellW_E16"	0	11	193	51
1	3	2	"fstH"	"84Mult_A4"	0	12	838	742
1	4	2	"comA"	"85Mult_E4"	0	13	187	105
1	5	2	"zmpB"	"86Mult_I4"	0	14	114	36
1	6	2	"spr0601"	"98Mult_M4"	0	15	188	40
1	7	2	"celB"	"87Mult_A8"	0	16	197	78
1	8	2	"iga"	"88Mult_E8"	0	17	795	709
1	9	2	"glnP"	"89Mult_I8"	0	18	191	105
1	1	3	"spr0601"	"98Mult_M4"	0	19	217	125
1	2	3	"celB"	"87Mult_A8"	0	20	143	9
1	3	3	"iga"	"88Mult_E8"	0	21	593	514
1	4	3	"glnP"	"89Mult_I8"	0	22	112	41
1	5	3	"ABC_N/P"	"90Mult_M8"	0	23	139	65
1	6	3	"spr1221"	"99Mult_A12"	0	24	306	196
1	7	3	"spr1403"	"91Mult_E12"	0	25	280	189
1	8	3	"spr1496"	"92Mult_I12"	0	26	180	108
1	9	3	"ABC_NP"	"100Mult_M12"	0	27	1005	929
1	1	4	"spr1221"	"99Mult_A12"	0	28	351	268
1	2	4	"spr1403"	"91Mult_E12"	0	29	249	169
1	3	4	"spr1496"	"92Mult_I12"	0	30	136	67
1	4	4	"ABC_NP"	"100Mult_M12"	0	31	626	519
1	5	4	"SP_0462"	"77CellW_A16"	0	32	425	317
1	6	4	"SP_0464"	"81CellW_E16"	0	33	202	104
1	7	4	"fstH"	"84Mult_A4"	0	34	798	623
1	8	4	"comA"	"85Mult_E4"	0	35	304	217
1	9	4	"zmpB"	"86Mult_I4"	0	36	150	76
1	1	5	"SP_0464"	"81CellW_E16"	0	37	251	169
1	2	5	"fstH"	"84Mult_A4"	0	38	803	635
1	3	5	"comA"	"85Mult_E4"	0	39	211	113
1	4	5	"zmpB"	"86Mult_I4"	0	40	142	48
1	5	5	"spr0601"	"98Mult_M4"	0	41	188	86
1	6	5	"celB"	"87Mult_A8"	-50	42	148	62
1	7	5	"iga"	"88Mult_E8"	0	43	557	446
1	8	5	"glnP"	"89Mult_I8"	0	44	209	87
1	9	5	"ABC_N/P"	"90Mult_M8"	0	45	259	175
1	1	6	"celB"	"87Mult_A8"	0	46	170	99
1	2	6	"iga"	"88Mult_E8"	0	47	527	453
1	3	6	"glnP"	"89Mult_I8"	0	48	142	69
1	4	6	"ABC_N/P"	"90Mult_M8"	0	49	135	69
1	5	6	"spr1221"	"99Mult_A12"	0	50	302	233
1	6	6	"spr1403"	"91Mult_E12"	0	51	351	269
1	7	6	"spr1496"	"92Mult_I12"	0	52	273	177
1	8	6	"ABC_NP"	"100Mult_M12"	0	53	1719	1610
1	9	6	"SP_0462"	"77CellW_A16"	0	54	745	653
1	1	7	"spr1403"	"91Mult_E12"	0	55	359	286
1	2	7	"spr1496"	"92Mult_I12"	0	56	160	92
1	3	7	"ABC_NP"	"100Mult_M12"	0	57	774	702
1	4	7	"SP_0462"	"77CellW_A16"	0	58	427	350
1	5	7	"SP_0464"	"81CellW_E16"	0	59	233	140
1	6	7	"fstH"	"84Mult_A4"	0	60	1108	963
1	7	7	"comA"	"85Mult_E4"	0	61	356	238
1	8	7	"zmpB"	"86Mult_I4"	0	62	231	118
1	9	7	"spr0601"	"98Mult_M4"	0	63	341	255
1	1	8	"fstH"	"84Mult_A4"	0	64	911	833
1	2	8	"comA"	"85Mult_E4"	0	65	348	274
1	3	8	"zmpB"	"86Mult_I4"	0	66	124	50
1	4	8	"spr0601"	"98Mult_M4"	0	67	236	158
1	5	8	"celB"	"87Mult_A8"	0	68	201	119
1	6	8	"iga"	"88Mult_E8"	0	69	592	513
1	7	8	"glnP"	"89Mult_I8"	0	70	146	69
1	8	8	"ABC_N/P"	"90Mult_M8"	0	71	309	224
1	9	8	"spr1221"	"99Mult_A12"	0	72	358	280
2	1	1	"lytB"	"31CellW_N8"	0	73	853	779
2	2	1	"prtA"	"20CellW_B12"	0	74	1178	1100
2	3	1	"bgaA"	"43CellW_F12"	0	75	943	870
2	4	1	"nanA"	"46CellW_J12"	0	76	833	762
2	5	1	"spr1652/pfbA"	"25CellW_N12"	0	77	624	553
2	6	1	"nisP"	"39CellW_B16"	0	78	408	337
2	7	1	"spr1906"	"73CellW_F16"	0	79	295	230
2	8	1	"Buffer"	"Normaliz_J16"	-50	80	58	-1
2	9	1	"Buffer"	"Normaliz_N16"	-50	81	54	1
2	1	2	"nisP"	"39CellW_B16"	0	82	532	447
2	2	2	"spr1906"	"73CellW_F16"	0	83	397	221
2	3	2	"psrP"	"71CellW_B4"	0	84	630	390
2	4	2	"pblB_nt"	"48CellW_F4"	0	85	216	-46
2	5	2	"pblB_ct"	"49CellW_J4"	0	86	486	322
2	6	2	"spr0075/pfbB"	"24CellW_N4"	0	87	478	360
2	7	2	"pulA"	"19CellW_B8"	0	88	347	270
2	8	2	"hysA"	"51CellW_F8"	0	89	1154	1087
2	9	2	"spr0328"	"26CellW_J8"	0	90	1241	1183
2	1	3	"spr0075/pfbB"	"24CellW_N4"	0	91	632	551
2	2	3	"pulA"	"19CellW_B8"	0	92	415	323
2	3	3	"hysA"	"51CellW_F8"	0	93	1008	923
2	4	3	"spr0328"	"26CellW_J8"	0	94	1466	1029
2	5	3	"lytB"	"31CellW_N8"	0	95	945	571
2	6	3	"prtA"	"20CellW_B12"	0	96	908	809
2	7	3	"bgaA"	"43CellW_F12"	0	97	1331	1246
2	8	3	"nanA"	"46CellW_J12"	0	98	629	552
2	9	3	"spr1652/pfbA"	"25CellW_N12"	0	99	391	327
2	1	4	"prtA"	"20CellW_B12"	0	100	1051	964
2	2	4	"bgaA"	"43CellW_F12"	0	101	1031	811
2	3	4	"nanA"	"46CellW_J12"	0	102	1466	1384
2	4	4	"spr1652/pfbA"	"25CellW_N12"	0	103	609	304
2	5	4	"nisP"	"39CellW_B16"	0	104	520	245
2	6	4	"spr1906"	"73CellW_F16"	0	105	343	227
2	7	4	"psrP"	"71CellW_B4"	0	106	464	166
2	8	4	"pblB_nt"	"48CellW_F4"	0	107	202	-20
2	9	4	"pblB_ct"	"49CellW_J4"	0	108	301	234
2	1	5	"spr1906"	"73CellW_F16"	0	109	560	483
2	2	5	"psrP"	"71CellW_B4"	0	110	698	355
2	3	5	"pblB_nt"	"48CellW_F4"	0	111	181	-16
2	4	5	"pblB_ct"	"49CellW_J4"	0	112	500	180
2	5	5	"spr0075/pfbB"	"24CellW_N4"	0	113	489	285
2	6	5	"pulA"	"19CellW_B8"	0	114	402	322
2	7	5	"hysA"	"51CellW_F8"	0	115	817	582
2	8	5	"spr0328"	"26CellW_J8"	0	116	1311	1155
2	9	5	"lytB"	"31CellW_N8"	0	117	370	305
2	1	6	"pulA"	"19CellW_B8"	0	118	617	544
2	2	6	"hysA"	"51CellW_F8"	0	119	1068	968
2	3	6	"spr0328"	"26CellW_J8"	0	120	2484	2338
2	4	6	"lytB"	"31CellW_N8"	0	121	704	383
2	5	6	"prtA"	"20CellW_B12"	0	122	984	850
2	6	6	"bgaA"	"43CellW_F12"	0	123	841	767
2	7	6	"nanA"	"46CellW_J12"	0	124	604	503
2	8	6	"spr1652/pfbA"	"25CellW_N12"	0	125	467	382
2	9	6	"nisP"	"39CellW_B16"	0	126	337	275
2	1	7	"bgaA"	"43CellW_F12"	0	127	1381	1303
2	2	7	"nanA"	"46CellW_J12"	0	128	905	820
2	3	7	"spr1652/pfbA"	"25CellW_N12"	0	129	607	466
2	4	7	"nisP"	"39CellW_B16"	0	130	498	163
2	5	7	"spr1906"	"73CellW_F16"	0	131	420	324
2	6	7	"psrP"	"71CellW_B4"	0	132	547	452
2	7	7	"pblB_nt"	"48CellW_F4"	0	133	456	97
2	8	7	"pblB_ct"	"49CellW_J4"	0	134	317	203
2	9	7	"spr0075/pfbB"	"24CellW_N4"	0	135	531	466
2	1	8	"psrP"	"71CellW_B4"	0	136	293	215
2	2	8	"pblB_nt"	"48CellW_F4"	0	137	228	151
2	3	8	"pblB_ct"	"49CellW_J4"	0	138	567	491
2	4	8	"spr0075/pfbB"	"24CellW_N4"	0	139	673	569
2	5	8	"pulA"	"19CellW_B8"	0	140	440	369
2	6	8	"hysA"	"51CellW_F8"	0	141	1027	958
2	7	8	"spr0328"	"26CellW_J8"	0	142	1480	1402
2	8	8	"lytB"	"31CellW_N8"	0	143	602	530
2	9	8	"prtA"	"20CellW_B12"	0	144	634	575
3	1	1	"nanB"	"58Secret_O8"	0	145	3871	3807
3	2	1	"spr1875"	"7Secret_C12"	0	146	1445	1375
3	3	1	"galU"	"21Secret_G12"	0	147	2493	2420
3	4	1	"cbpA"	"5Secret_K12"	0	148	5611	5538
3	5	1	"gsp_781"	"2Secret_O12"	0	149	1624	1557
3	6	1	"Control_1"	"C16"	0	150	796	732
3	7	1	"Control_2"	"G16"	0	151	169	107
3	8	1	"Buffer"	"Normaliz_K16"	-50	152	60	-1
3	9	1	"Buffer"	"Normaliz_O16"	-50	153	64	-3
3	1	2	"Control_1"	"C16"	0	154	818	752
3	2	2	"Control_2"	"G16"	0	155	209	143
3	3	2	"bloodAB"	"59Secret_C4"	0	156	1118	1047
3	4	2	"strH"	"32Secret_G4"	0	157	6903	6829
3	5	2	"lysM"	"50Secret_K4"	0	158	1375	1301
3	6	2	"lytB"	"63Secret_O4"	0	159	1338	1268
3	7	2	"phtE"	"45Secret_C8"	0	160	962	894
3	8	2	"spr0931"	"36Secret_G8"	0	161	1419	1352
3	9	2	"lytC"	"56Secret_K8"	0	162	2908	2842
3	1	3	"lytB"	"63Secret_O4"	0	163	1044	977
3	2	3	"phtE"	"45Secret_C8"	0	164	1024	953
3	3	3	"spr0931"	"36Secret_G8"	0	165	1576	1504
3	4	3	"lytC"	"56Secret_K8"	0	166	2527	2457
3	5	3	"nanB"	"58Secret_O8"	0	167	3319	3250
3	6	3	"spr1875"	"7Secret_C12"	0	168	1460	1388
3	7	3	"galU"	"21Secret_G12"	0	169	2561	2489
3	8	3	"cbpA"	"5Secret_K12"	0	170	3724	3653
3	9	3	"gsp_781"	"2Secret_O12"	0	171	1276	1209
3	1	4	"spr1875"	"7Secret_C12"	0	172	1587	1518
3	2	4	"galU"	"21Secret_G12"	0	173	1679	1602
3	3	4	"cbpA"	"5Secret_K12"	0	174	4779	4705
3	4	4	"gsp_781"	"2Secret_O12"	0	175	1248	1179
3	5	4	"Control_1"	"C16"	0	176	948	882
3	6	4	"Control_2"	"G16"	0	177	206	139
3	7	4	"bloodAB"	"59Secret_C4"	0	178	928	857
3	8	4	"strH"	"32Secret_G4"	0	179	5307	5233
3	9	4	"lysM"	"50Secret_K4"	0	180	3135	3068
3	1	5	"Control_2"	"G16"	0	181	262	197
3	2	5	"bloodAB"	"59Secret_C4"	0	182	969	898
3	3	5	"strH"	"32Secret_G4"	0	183	5480	5408
3	4	5	"lysM"	"50Secret_K4"	0	184	1796	1727
3	5	5	"lytB"	"63Secret_O4"	0	185	1088	1019
3	6	5	"phtE"	"45Secret_C8"	0	186	924	855
3	7	5	"spr0931"	"36Secret_G8"	0	187	2020	1947
3	8	5	"lytC"	"56Secret_K8"	0	188	2754	2682
3	9	5	"nanB"	"58Secret_O8"	0	189	1775	1712
3	1	6	"phtE"	"45Secret_C8"	0	190	928	862
3	2	6	"spr0931"	"36Secret_G8"	0	191	1189	1120
3	3	6	"lytC"	"56Secret_K8"	0	192	2351	2282
3	4	6	"nanB"	"58Secret_O8"	0	193	3525	3458
3	5	6	"spr1875"	"7Secret_C12"	0	194	1358	1289
3	6	6	"galU"	"21Secret_G12"	0	195	2393	2320
3	7	6	"cbpA"	"5Secret_K12"	0	196	4850	4776
3	8	6	"gsp_781"	"2Secret_O12"	0	197	1294	1226
3	9	6	"Control_1"	"C16"	0	198	664	604
3	1	7	"galU"	"21Secret_G12"	0	199	1577	1505
3	2	7	"cbpA"	"5Secret_K12"	0	200	3423	3350
3	3	7	"gsp_781"	"2Secret_O12"	0	201	1173	1106
3	4	7	"Control_1"	"C16"	0	202	790	726
3	5	7	"Control_2"	"G16"	0	203	273	206
3	6	7	"bloodAB"	"59Secret_C4"	0	204	971	899
3	7	7	"strH"	"32Secret_G4"	0	205	5200	5125
3	8	7	"lysM"	"50Secret_K4"	0	206	2026	1954
3	9	7	"lytB"	"63Secret_O4"	0	207	1230	1166
3	1	8	"bloodAB"	"59Secret_C4"	0	208	2509	2435
3	2	8	"strH"	"32Secret_G4"	0	209	4845	4772
3	3	8	"lysM"	"50Secret_K4"	0	210	1509	1444
3	4	8	"lytB"	"63Secret_O4"	0	211	1164	1100
3	5	8	"phtE"	"45Secret_C8"	0	212	1429	1362
3	6	8	"spr0931"	"36Secret_G8"	0	213	2191	2123
3	7	8	"lytC"	"56Secret_K8"	0	214	2465	2397
3	8	8	"nanB"	"58Secret_O8"	0	215	3606	3538
3	9	8	"spr1875"	"7Secret_C12"	0	216	1620	1551
4	1	1	"Control_10"	"P8"	-50	217	67	-1
4	2	1	"Control_11"	"D12"	0	218	191	118
4	3	1	"Control_12"	"H12"	-50	219	77	5
4	4	1	"Buffer"	"Normaliz_L12"	-50	220	68	4
4	5	1	"Buffer"	"Normaliz_P12"	-50	221	56	-4
4	6	1	"Control+"	"Rango0.2_D16"	-50	222	512	453
4	7	1	"Control+"	"Rango0.1_H16"	-50	223	247	189
4	8	1	"Buffer"	"Normaliz_L16"	-50	224	366	299
4	9	1	"Buffer"	"Normaliz_P16"	-50	225	214	136
4	1	2	"Control+"	"Rango0.2_D16"	0	226	1526	1452
4	2	2	"Control+"	"Rango0.1_H16"	-50	227	963	798
4	3	2	"Control_3"	"D4"	-50	228	664	448
4	4	2	"Control_4"	"H4"	-50	229	175	78
4	5	2	"Control_5"	"L4"	-50	230	63	-24
4	6	2	"Control_6"	"P4"	-50	231	99	31
4	7	2	"Control_7"	"D8"	-50	232	131	65
4	8	2	"Control_8"	"H8"	0	233	492	234
4	9	2	"Control_9"	"L8"	-50	234	142	25
4	1	3	"Control_6"	"P4"	-50	235	65	-4
4	2	3	"Control_7"	"D8"	-50	236	916	841
4	3	3	"Control_8"	"H8"	-50	237	773	672
4	4	3	"Control_9"	"L8"	-50	238	70	-17
4	5	3	"Control_10"	"P8"	-50	239	70	3
4	6	3	"Control_11"	"D12"	0	240	80	22
4	7	3	"Control_12"	"H12"	0	241	163	108
4	8	3	"Buffer"	"Normaliz_L12"	-50	242	58	-7
4	9	3	"Buffer"	"Normaliz_P12"	-50	243	69	0
4	1	4	"Control_11"	"D12"	-50	244	67	-3
4	2	4	"Control_12"	"H12"	-50	245	94	21
4	3	4	"Buffer"	"Normaliz_L12"	-50	246	82	-8
4	4	4	"Buffer"	"Normaliz_P12"	-50	247	84	-23
4	5	4	"Control+"	"Rango0.2_D16"	-50	248	918	505
4	6	4	"Control+"	"Rango0.1_H16"	-50	249	368	269
4	7	4	"Control_3"	"D4"	-50	250	156	76
4	8	4	"Control_4"	"H4"	-50	251	148	44
4	9	4	"Control_5"	"L4"	-50	252	79	7
4	1	5	"Control+"	"Rango0.1_H16"	0	253	2268	2197
4	2	5	"Control_3"	"D4"	-50	254	343	256
4	3	5	"Control_4"	"H4"	0	255	462	313
4	4	5	"Control_5"	"L4"	-50	256	105	-16
4	5	5	"Control_6"	"P4"	-50	257	283	192
4	6	5	"Control_7"	"D8"	-50	258	65	-17
4	7	5	"Control_8"	"H8"	-50	259	330	169
4	8	5	"Control_9"	"L8"	-50	260	63	-22
4	9	5	"Control_10"	"P8"	-50	261	86	11
4	1	6	"Control_7"	"D8"	-50	262	66	-2
4	2	6	"Control_8"	"H8"	-50	263	855	764
4	3	6	"Control_9"	"L8"	-50	264	83	-18
4	4	6	"Control_10"	"P8"	0	265	113	33
4	5	6	"Control_11"	"D12"	0	266	145	71
4	6	6	"Control_12"	"H12"	0	267	172	107
4	7	6	"Buffer"	"Normaliz_L12"	-50	268	59	-3
4	8	6	"Buffer"	"Normaliz_P12"	-50	269	118	53
4	9	6	"Control+"	"Rango0.2_D16"	0	270	1267	1198
4	1	7	"Control_12"	"H12"	-50	271	79	8
4	2	7	"Buffer"	"Normaliz_L12"	-50	272	104	13
4	3	7	"Buffer"	"Normaliz_P12"	-50	273	115	14
4	4	7	"Control+"	"Rango0.2_D16"	-50	274	2625	2529
4	5	7	"Control+"	"Rango0.1_H16"	-50	275	870	768
4	6	7	"Control_3"	"D4"	-50	276	256	169
4	7	7	"Control_4"	"H4"	-50	277	88	-20
4	8	7	"Control_5"	"L4"	-50	278	67	1
4	9	7	"Control_6"	"P4"	-50	279	65	1
4	1	8	"Control_3"	"D4"	-50	280	78	1
4	2	8	"Control_4"	"H4"	-50	281	200	106
4	3	8	"Control_5"	"L4"	-50	282	117	12
4	4	8	"Control_6"	"P4"	-50	283	1779	1675
4	5	8	"Control_7"	"D8"	-50	284	292	189
4	6	8	"Control_8"	"H8"	-50	285	452	371
4	7	8	"Control_9"	"L8"	-50	286	60	-8
4	8	8	"Control_10"	"P8"	0	287	92	33
4	9	8	"Control_11"	"D12"	0	288	119	51
5	1	1	"GADPH"	"68Cyt_M7"	0	289	1596	1532
5	2	1	"abc_sbp_2"	"30Lip_A11"	0	290	1522	1459
5	3	1	"abc_sbp"	"29Lip_E11"	0	291	927	866
5	4	1	"spr0174"	"79Lip_I11"	0	292	555	494
5	5	1	"aliA"	"10Lip_M11"	0	293	734	672
5	6	1	"slrA"	"17Lip_A15"	0	294	1143	1081
5	7	1	"spr0747"	"37Lip_E15"	0	295	946	884
5	8	1	"Buffer"	"Normaliz_I15"	-50	296	63	-1
5	9	1	"Buffer"	"Normaliz_M15"	-50	297	64	-6
5	1	2	"slrA"	"17Lip_A15"	0	298	1120	1058
5	2	2	"spr0747"	"37Lip_E15"	0	299	800	737
5	3	2	"spxB"	"13Cyt_A3"	0	300	1152	1092
5	4	2	"clpP"	"66Cyt_E3"	0	301	1249	1189
5	5	2	"pavA"	"69Cyt_I3"	0	302	1108	1048
5	6	2	"eno"	"14Cyt_M3"	0	303	3690	3629
5	7	2	"PppA"	"70Cyt_A7"	0	304	1804	1741
5	8	2	"ply"	"11Cyt_E7"	0	305	4567	4504
5	9	2	"lytA"	"12Cyt_I7"	0	306	6722	6660
5	1	3	"eno"	"14Cyt_M3"	0	307	2389	2329
5	2	3	"PppA"	"70Cyt_A7"	0	308	1329	1267
5	3	3	"ply"	"11Cyt_E7"	0	309	3017	2958
5	4	3	"lytA"	"12Cyt_I7"	0	310	5740	5682
5	5	3	"GADPH"	"68Cyt_M7"	0	311	1219	1160
5	6	3	"abc_sbp_2"	"30Lip_A11"	0	312	1139	1080
5	7	3	"abc_sbp"	"29Lip_E11"	0	313	746	683
5	8	3	"spr0174"	"79Lip_I11"	0	314	496	433
5	9	3	"aliA"	"10Lip_M11"	0	315	692	630
5	1	4	"abc_sbp_2"	"30Lip_A11"	0	316	1149	1090
5	2	4	"abc_sbp"	"29Lip_E11"	0	317	635	577
5	3	4	"spr0174"	"79Lip_I11"	0	318	401	344
5	4	4	"aliA"	"10Lip_M11"	0	319	514	457
5	5	4	"slrA"	"17Lip_A15"	0	320	765	706
5	6	4	"spr0747"	"37Lip_E15"	0	321	629	566
5	7	4	"spxB"	"13Cyt_A3"	0	322	959	894
5	8	4	"clpP"	"66Cyt_E3"	0	323	1317	1254
5	9	4	"pavA"	"69Cyt_I3"	0	324	1258	1198
5	1	5	"spr0747"	"37Lip_E15"	0	325	590	532
5	2	5	"spxB"	"13Cyt_A3"	0	326	838	781
5	3	5	"clpP"	"66Cyt_E3"	0	327	947	892
5	4	5	"pavA"	"69Cyt_I3"	0	328	784	728
5	5	5	"eno"	"14Cyt_M3"	0	329	2066	2006
5	6	5	"PppA"	"70Cyt_A7"	0	330	1326	1258
5	7	5	"ply"	"11Cyt_E7"	0	331	2967	2898
5	8	5	"lytA"	"12Cyt_I7"	0	332	3449	3385
5	9	5	"GADPH"	"68Cyt_M7"	0	333	1152	1094
5	1	6	"PppA"	"70Cyt_A7"	0	334	921	863
5	2	6	"ply"	"11Cyt_E7"	0	335	2404	2348
5	3	6	"lytA"	"12Cyt_I7"	0	336	3139	3084
5	4	6	"GADPH"	"68Cyt_M7"	0	337	910	854
5	5	6	"abc_sbp_2"	"30Lip_A11"	0	338	1166	1104
5	6	6	"abc_sbp"	"29Lip_E11"	0	339	822	751
5	7	6	"spr0174"	"79Lip_I11"	0	340	519	445
5	8	6	"aliA"	"10Lip_M11"	0	341	687	616
5	9	6	"slrA"	"17Lip_A15"	0	342	697	638
5	1	7	"abc_sbp"	"29Lip_E11"	0	343	543	487
5	2	7	"spr0174"	"79Lip_I11"	0	344	314	258
5	3	7	"aliA"	"10Lip_M11"	0	345	388	332
5	4	7	"slrA"	"17Lip_A15"	0	346	635	574
5	5	7	"spr0747"	"37Lip_E15"	0	347	690	623
5	6	7	"spxB"	"13Cyt_A3"	0	348	1185	1111
5	7	7	"clpP"	"66Cyt_E3"	0	349	1288	1207
5	8	7	"pavA"	"69Cyt_I3"	0	350	974	900
5	9	7	"eno"	"14Cyt_M3"	0	351	2139	2079
5	1	8	"spxB"	"13Cyt_A3"	0	352	711	656
5	2	8	"clpP"	"66Cyt_E3"	0	353	755	702
5	3	8	"pavA"	"69Cyt_I3"	0	354	585	532
5	4	8	"eno"	"14Cyt_M3"	0	355	1269	1214
5	5	8	"PppA"	"70Cyt_A7"	0	356	1039	979
5	6	8	"ply"	"11Cyt_E7"	0	357	2963	2901
5	7	8	"lytA"	"12Cyt_I7"	0	358	4717	4650
5	8	8	"GADPH"	"68Cyt_M7"	0	359	1242	1177
5	9	8	"abc_sbp_2"	"30Lip_A11"	0	360	1004	945
6	1	1	"psaA"	"6Lip_N7"	0	361	7032	6956
6	2	1	"ABC_SBP"	"57Lip_B11"	0	362	4305	4229
6	3	1	"ABC_SBP"	"52Lip_F11"	0	363	1877	1801
6	4	1	"piuA"	"18Lip_J11"	0	364	1351	1275
6	5	1	"amiA"	"3Lip_N11"	0	365	890	816
6	6	1	"msmE"	"78Lip_B15"	0	366	1909	1835
6	7	1	"MalX"	"22Lip_F15"	0	367	1991	1923
6	8	1	"Buffer"	"Normaliz_J15"	-50	368	63	-1
6	9	1	"Buffer"	"Normaliz_N15"	-50	369	63	0
6	1	2	"msmE"	"78Lip_B15"	0	370	3319	3242
6	2	2	"MalX"	"22Lip_F15"	0	371	2256	2171
6	3	2	"prsA_ppmA"	"16Lip_B3"	0	372	673	594
6	4	2	"lmb"	"33Lip_F3"	0	373	2220	2139
6	5	2	"piaA"	"15Lip_J3"	0	374	2266	2188
6	6	2	"phtA"	"55Lip_N3"	0	375	1347	1266
6	7	2	"glnH"	"28Lip_B7"	0	376	1504	1423
6	8	2	"pstS"	"80Lip_F7"	0	377	642	576
6	9	2	"aliB"	"1Lip_J7"	0	378	510	451
6	1	3	"phtA"	"55Lip_N3"	0	379	1506	1426
6	2	3	"glnH"	"28Lip_B7"	0	380	1648	1567
6	3	3	"pstS"	"80Lip_F7"	0	381	946	870
6	4	3	"aliB"	"1Lip_J7"	0	382	720	640
6	5	3	"psaA"	"6Lip_N7"	0	383	6559	6482
6	6	3	"ABC_SBP"	"57Lip_B11"	0	384	3003	2926
6	7	3	"ABC_SBP"	"52Lip_F11"	0	385	1279	1200
6	8	3	"piuA"	"18Lip_J11"	0	386	908	834
6	9	3	"amiA"	"3Lip_N11"	0	387	511	449
6	1	4	"ABC_SBP"	"57Lip_B11"	0	388	3638	3560
6	2	4	"ABC_SBP"	"52Lip_F11"	0	389	1221	1136
6	3	4	"piuA"	"18Lip_J11"	0	390	1127	1049
6	4	4	"amiA"	"3Lip_N11"	0	391	743	666
6	5	4	"msmE"	"78Lip_B15"	0	392	937	859
6	6	4	"MalX"	"22Lip_F15"	0	393	1539	1458
6	7	4	"prsA_ppmA"	"16Lip_B3"	0	394	1168	1085
6	8	4	"lmb"	"33Lip_F3"	0	395	1488	1413
6	9	4	"piaA"	"15Lip_J3"	0	396	1507	1443
6	1	5	"MalX"	"22Lip_F15"	0	397	2052	1979
6	2	5	"prsA_ppmA"	"16Lip_B3"	0	398	1351	1268
6	3	5	"lmb"	"33Lip_F3"	0	399	2229	2152
6	4	5	"piaA"	"15Lip_J3"	0	400	1807	1733
6	5	5	"phtA"	"55Lip_N3"	0	401	1083	1009
6	6	5	"glnH"	"28Lip_B7"	0	402	1163	1087
6	7	5	"pstS"	"80Lip_F7"	0	403	609	533
6	8	5	"aliB"	"1Lip_J7"	0	404	453	384
6	9	5	"psaA"	"6Lip_N7"	0	405	4161	4099
6	1	6	"glnH"	"28Lip_B7"	0	406	1497	1425
6	2	6	"pstS"	"80Lip_F7"	0	407	663	594
6	3	6	"aliB"	"1Lip_J7"	0	408	533	465
6	4	6	"psaA"	"6Lip_N7"	0	409	4935	4866
6	5	6	"ABC_SBP"	"57Lip_B11"	0	410	2437	2369
6	6	6	"ABC_SBP"	"52Lip_F11"	0	411	982	913
6	7	6	"piuA"	"18Lip_J11"	0	412	735	664
6	8	6	"amiA"	"3Lip_N11"	0	413	465	397
6	9	6	"msmE"	"78Lip_B15"	0	414	644	586
6	1	7	"ABC_SBP"	"52Lip_F11"	0	415	1679	1605
6	2	7	"piuA"	"18Lip_J11"	0	416	893	821
6	3	7	"amiA"	"3Lip_N11"	0	417	504	439
6	4	7	"msmE"	"78Lip_B15"	0	418	1040	972
6	5	7	"MalX"	"22Lip_F15"	0	419	1178	1110
6	6	7	"prsA_ppmA"	"16Lip_B3"	0	420	361	294
6	7	7	"lmb"	"33Lip_F3"	0	421	1174	1099
6	8	7	"piaA"	"15Lip_J3"	0	422	1164	1093
6	9	7	"phtA"	"55Lip_N3"	0	423	685	626
6	1	8	"prsA_ppmA"	"16Lip_B3"	0	424	792	725
6	2	8	"lmb"	"33Lip_F3"	0	425	1686	1619
6	3	8	"piaA"	"15Lip_J3"	0	426	1503	1440
6	4	8	"phtA"	"55Lip_N3"	0	427	821	757
6	5	8	"glnH"	"28Lip_B7"	0	428	921	857
6	6	8	"pstS"	"80Lip_F7"	0	429	397	338
6	7	8	"aliB"	"1Lip_J7"	0	430	412	348
6	8	8	"psaA"	"6Lip_N7"	0	431	5163	5100
6	9	8	"ABC_SBP"	"57Lip_B11"	0	432	1904	1849
7	1	1	"cbpF"	"74N_term_wCS_O7"	0	433	773	688
7	2	1	"spr0693"	"34N_term_C11"	0	434	798	717
7	3	1	"ezrA"	"75N_term_G11"	0	435	642	569
7	4	1	"pepXP"	"72N_term_K11"	0	436	866	789
7	5	1	"phtD"	"44N_term_O11"	0	437	1003	925
7	6	1	"phpA"	"27N_term_C15"	0	438	1122	1009
7	7	1	"srtA"	"64N_term_wCS_G15"	0	439	1149	1051
7	8	1	"Buffer"	"Normaliz_K15"	0	440	64	-5
7	9	1	"Buffer"	"Normaliz_O15"	0	441	66	-2
7	1	2	"phpA"	"27N_term_C15"	0	442	1340	1240
7	2	2	"srtA"	"64N_term_wCS_G15"	0	443	1062	670
7	3	2	"adcA"	"23Lip_C3"	0	444	636	506
7	4	2	"sp_2093"	"76N_term_G3"	0	445	1019	905
7	5	2	"comB"	"54N_term_K3"	0	446	576	477
7	6	2	"pspA"	"4N_term_O3"	0	447	894	328
7	7	2	"pbpX"	"41N_term_C7"	0	448	956	301
7	8	2	"pbpA"	"9N_term_G7"	0	449	313	206
7	9	2	"spr0334"	"42Cyt_TMH_K7"	0	450	945	872
7	1	3	"pspA"	"4N_term_O3"	0	451	1809	1714
7	2	3	"pbpX"	"41N_term_C7"	0	452	963	832
7	3	3	"pbpA"	"9N_term_G7"	0	453	312	212
7	4	3	"spr0334"	"42Cyt_TMH_K7"	0	454	639	495
7	5	3	"cbpF"	"74N_term_wCS_O7"	0	455	515	414
7	6	3	"spr0693"	"34N_term_C11"	0	456	637	262
7	7	3	"ezrA"	"75N_term_G11"	0	457	1928	1462
7	8	3	"pepXP"	"72N_term_K11"	0	458	1480	1379
7	9	3	"phtD"	"44N_term_O11"	0	459	1761	1687
7	1	4	"spr0693"	"34N_term_C11"	0	460	762	638
7	2	4	"ezrA"	"75N_term_G11"	0	461	633	237
7	3	4	"pepXP"	"72N_term_K11"	0	462	647	447
7	4	4	"phtD"	"44N_term_O11"	0	463	1051	634
7	5	4	"phpA"	"27N_term_C15"	0	464	812	317
7	6	4	"srtA"	"64N_term_wCS_G15"	0	465	876	331
7	7	4	"adcA"	"23Lip_C3"	0	466	575	114
7	8	4	"sp_2093"	"76N_term_G3"	0	467	382	213
7	9	4	"comB"	"54N_term_K3"	0	468	1016	942
7	1	5	"srtA"	"64N_term_wCS_G15"	0	469	802	699
7	2	5	"adcA"	"23Lip_C3"	0	470	718	344
7	3	5	"sp_2093"	"76N_term_G3"	0	471	457	366
7	4	5	"comB"	"54N_term_K3"	0	472	401	267
7	5	5	"pspA"	"4N_term_O3"	0	473	1125	866
7	6	5	"pbpX"	"41N_term_C7"	0	474	1015	377
7	7	5	"pbpA"	"9N_term_G7"	0	475	407	-131
7	8	5	"spr0334"	"42Cyt_TMH_K7"	0	476	651	311
7	9	5	"cbpF"	"74N_term_wCS_O7"	0	477	526	453
7	1	6	"pbpX"	"41N_term_C7"	0	478	1333	1229
7	2	6	"pbpA"	"9N_term_G7"	0	479	302	-1
7	3	6	"spr0334"	"42Cyt_TMH_K7"	0	480	610	514
7	4	6	"cbpF"	"74N_term_wCS_O7"	0	481	674	324
7	5	6	"spr0693"	"34N_term_C11"	0	482	686	514
7	6	6	"ezrA"	"75N_term_G11"	0	483	901	706
7	7	6	"pepXP"	"72N_term_K11"	0	484	827	583
7	8	6	"phtD"	"44N_term_O11"	0	485	1624	1159
7	9	6	"phpA"	"27N_term_C15"	0	486	939	855
7	1	7	"ezrA"	"75N_term_G11"	0	487	851	724
7	2	7	"pepXP"	"72N_term_K11"	0	488	953	515
7	3	7	"phtD"	"44N_term_O11"	0	489	888	755
7	4	7	"phpA"	"27N_term_C15"	0	490	846	317
7	5	7	"srtA"	"64N_term_wCS_G15"	0	491	826	651
7	6	7	"adcA"	"23Lip_C3"	0	492	445	261
7	7	7	"sp_2093"	"76N_term_G3"	0	493	380	203
7	8	7	"comB"	"54N_term_K3"	0	494	543	408
7	9	7	"pspA"	"4N_term_O3"	0	495	1421	1324
7	1	8	"adcA"	"23Lip_C3"	0	496	980	896
7	2	8	"sp_2093"	"76N_term_G3"	0	497	924	832
7	3	8	"comB"	"54N_term_K3"	0	498	713	633
7	4	8	"pspA"	"4N_term_O3"	0	499	1019	944
7	5	8	"pbpX"	"41N_term_C7"	0	500	1909	1834
7	6	8	"pbpA"	"9N_term_G7"	0	501	262	177
7	7	8	"spr0334"	"42Cyt_TMH_K7"	0	502	1211	1126
7	8	8	"cbpF"	"74N_term_wCS_O7"	0	503	651	570
7	9	8	"spr0693"	"34N_term_C11"	0	504	815	741
8	1	1	"pbp1b"	"47Cyt_TMH_P7"	0	505	1241	1167
8	2	1	"pcpA"	"62N_term_wCS_D11"	0	506	942	865
8	3	1	"sphtra"	"8N_term_H11"	-50	507	1243	1161
8	4	1	"cps4C"	"97Mult_L11"	-50	508	1256	1130
8	5	1	"rrgB"	"95Mult_P11"	-50	509	988	880
8	6	1	"TMP"	"96Mult_D15"	-50	510	1069	954
8	7	1	"LambdaSa04"	"94Mult_H15"	-50	511	970	876
8	8	1	"Buffer"	"Normaliz_L15"	0	512	592	519
8	9	1	"Buffer"	"Normaliz_P15"	-50	513	60	-4
8	1	2	"TMP"	"96Mult_D15"	0	514	925	848
8	2	2	"LambdaSa04"	"94Mult_H15"	-50	515	495	267
8	3	2	"potD"	"65N_term_D3"	-50	516	1395	399
8	4	2	"pgdA"	"40N_term_H3"	-50	517	2329	1162
8	5	2	"spr1370"	"38Cyt_TMH_L3"	-50	518	1092	388
8	6	2	"spr1418"	"82N_term_P3"	-50	519	1075	768
8	7	2	"stkP"	"67Cyt_TMH_D7"	-50	520	861	640
8	8	2	"spr1584"	"83N_term_H7"	-50	521	993	907
8	9	2	"pbp2A"	"53N_term_L7"	-50	522	916	847
8	1	3	"spr1418"	"82N_term_P3"	0	523	3429	3298
8	2	3	"stkP"	"67Cyt_TMH_D7"	-50	524	1102	862
8	3	3	"spr1584"	"83N_term_H7"	-50	525	994	490
8	4	3	"pbp2A"	"53N_term_L7"	-50	526	1546	1028
8	5	3	"pbp1b"	"47Cyt_TMH_P7"	-50	527	1164	856
8	6	3	"pcpA"	"62N_term_wCS_D11"	-50	528	964	687
8	7	3	"sphtra"	"8N_term_H11"	-50	529	830	82
8	8	3	"cps4C"	"97Mult_L11"	-50	530	762	145
8	9	3	"rrgB"	"95Mult_P11"	-50	531	663	455
8	1	4	"pcpA"	"62N_term_wCS_D11"	0	532	1205	936
8	2	4	"sphtra"	"8N_term_H11"	-50	533	1028	392
8	3	4	"cps4C"	"97Mult_L11"	-50	534	1155	69
8	4	4	"rrgB"	"95Mult_P11"	-50	535	1085	221
8	5	4	"TMP"	"96Mult_D15"	-50	536	1012	391
8	6	4	"LambdaSa04"	"94Mult_H15"	-50	537	740	96
8	7	4	"potD"	"65N_term_D3"	0	538	2610	1411
8	8	4	"pgdA"	"40N_term_H3"	-50	539	947	3
8	9	4	"spr1370"	"38Cyt_TMH_L3"	0	540	1164	742
8	1	5	"LambdaSa04"	"94Mult_H15"	-50	541	252	158
8	2	5	"potD"	"65N_term_D3"	-50	542	1839	750
8	3	5	"pgdA"	"40N_term_H3"	-50	543	2013	732
8	4	5	"spr1370"	"38Cyt_TMH_L3"	-50	544	1272	241
8	5	5	"spr1418"	"82N_term_P3"	-50	545	1531	877
8	6	5	"stkP"	"67Cyt_TMH_D7"	-50	546	891	260
8	7	5	"spr1584"	"83N_term_H7"	0	547	2643	1606
8	8	5	"pbp2A"	"53N_term_L7"	-50	548	926	275
8	9	5	"pbp1b"	"47Cyt_TMH_P7"	-50	549	758	451
8	1	6	"stkP"	"67Cyt_TMH_D7"	0	550	1882	1788
8	2	6	"spr1584"	"83N_term_H7"	-50	551	2544	1724
8	3	6	"pbp2A"	"53N_term_L7"	-50	552	1727	933
8	4	6	"pbp1b"	"47Cyt_TMH_P7"	-50	553	1391	931
8	5	6	"pcpA"	"62N_term_wCS_D11"	-50	554	831	452
8	6	6	"sphtra"	"8N_term_H11"	-50	555	743	385
8	7	6	"cps4C"	"97Mult_L11"	-50	556	764	109
8	8	6	"rrgB"	"95Mult_P11"	-50	557	684	238
8	9	6	"TMP"	"96Mult_D15"	-50	558	795	605
8	1	7	"sphtra"	"8N_term_H11"	-50	559	1051	936
8	2	7	"cps4C"	"97Mult_L11"	-50	560	2126	448
8	3	7	"rrgB"	"95Mult_P11"	-50	561	1784	1153
8	4	7	"TMP"	"96Mult_D15"	-50	562	1434	1186
8	5	7	"LambdaSa04"	"94Mult_H15"	-50	563	645	376
8	6	7	"potD"	"65N_term_D3"	-50	564	1110	608
8	7	7	"pgdA"	"40N_term_H3"	-50	565	1074	285
8	8	7	"spr1370"	"38Cyt_TMH_L3"	-50	566	980	205
8	9	7	"spr1418"	"82N_term_P3"	-50	567	859	681
8	1	8	"potD"	"65N_term_D3"	-50	568	2624	2543
8	2	8	"pgdA"	"40N_term_H3"	-50	569	2380	1419
8	3	8	"spr1370"	"38Cyt_TMH_L3"	0	570	2119	1416
8	4	8	"spr1418"	"82N_term_P3"	0	571	2014	1925
8	5	8	"stkP"	"67Cyt_TMH_D7"	-50	572	1309	1229
8	6	8	"spr1584"	"83N_term_H7"	0	573	801	563
8	7	8	"pbp2A"	"53N_term_L7"	-50	574	807	667
8	8	8	"pbp1b"	"47Cyt_TMH_P7"	-50	575	830	719
8	9	8	"pcpA"	"62N_term_wCS_D11"	0	576	509	447
