# Supplementary material for: Data in support of proteomic analysis of pneumococcal pediatric clinical isolates to construct a protein array
Source: Data Brief. 2016 Feb 5;6:917–22. doi: 10.1016/j.dib.2016.01.057 (PMC4758182; doi:10.1016/j.dib.2016.01.057)
Supplement: Supplementary file 4 — Supplementary material [file mmc4.zip › Protein array raw data/IgG/P2_S4_IgG-Cy-3.txt]

ATF	1.0
31	9    
"Type=GenePix Export 3"
"DateTime=2013/12/12 10:43:33"
"Settings=C:\Documents and Settings\Usuario\Escritorio\Datos Usuarios\Alfonso\Escaneado_12-12-13\Suero 4\S4_IgG-Cy3.gps"
"GalFile=C:\Documents and Settings\Usuario\Escritorio\Datos Usuarios\Alfonso\Gals\Gal_Alfonso.2.gal"
"PixelSize=5"
"Wavelengths=n/a	532"
"ImageFiles=n/a	C:\Documents and Settings\Usuario\Escritorio\Datos Usuarios\Alfonso\Escaneado_12-12-13\Suero 4\S4_IgG-Cy-3_430.tif 1"
"NormalizationMethod=None"
"NormalizationFactors=n/a	1"
"JpegImage="
"StdDev=Type 1"
"RatioFormulations=W1/W2 (/532)"
"Barcode="
"BackgroundSubtraction=LocalFeature"
"ImageOrigin=0, 0"
"JpegOrigin=3335, 2085"
"Creator=GenePix Pro 4.1.1.4"
"Scanner=GenePix 4000B [92870]"
"FocusPosition=0"
"Temperature=23.89"
"LinesAveraged=1"
"Comment="
"PMTGain=n/a	430"
"ScanPower=n/a	100"
"LaserPower=n/a	3.38"
"LaserOnTime=n/a	41728"
"Filters=n/a	"
"ScanRegion=544,356,3984,1749"
"Supplier=BioRobotics"
"ArrayerSoftwareName=TAS Application Suite (MicroGrid II)"
"ArrayerSoftwareVersion=2.2.2.5"
"Block"	"Column"	"Row"	"Name"	"ID"	"F532 Median"	"Flags"	"Index"	"F532 Median - B532"
1	1	1	"ABC_N/P"	"90Mult_M8"	795	0	1	625
1	2	1	"spr1221"	"99Mult_A12"	1325	0	2	1107
1	3	1	"spr1403"	"91Mult_E12"	2239	0	3	1960
1	4	1	"spr1496"	"92Mult_I12"	1322	0	4	1012
1	5	1	"ABC_NP"	"100Mult_M12"	4349	0	5	4028
1	6	1	"SP_0462"	"77CellW_A16"	3643	0	6	3305
1	7	1	"SP_0464"	"81CellW_E16"	3279	0	7	2927
1	8	1	"Buffer"	"Normaliz_I16"	397	-50	8	30
1	9	1	"Buffer"	"Normaliz_M16"	396	-50	9	44
1	1	2	"SP_0462"	"77CellW_A16"	2281	0	10	2078
1	2	2	"SP_0464"	"81CellW_E16"	1157	0	11	901
1	3	2	"fstH"	"84Mult_A4"	3454	0	12	3123
1	4	2	"comA"	"85Mult_E4"	1404	0	13	986
1	5	2	"zmpB"	"86Mult_I4"	972	0	14	596
1	6	2	"spr0601"	"98Mult_M4"	1409	0	15	1022
1	7	2	"celB"	"87Mult_A8"	791	0	16	341
1	8	2	"iga"	"88Mult_E8"	6622	0	17	6167
1	9	2	"glnP"	"89Mult_I8"	1178	0	18	707
1	1	3	"spr0601"	"98Mult_M4"	1020	0	19	773
1	2	3	"celB"	"87Mult_A8"	482	0	20	208
1	3	3	"iga"	"88Mult_E8"	4281	0	21	3932
1	4	3	"glnP"	"89Mult_I8"	409	-50	22	-35
1	5	3	"ABC_N/P"	"90Mult_M8"	980	0	23	520
1	6	3	"spr1221"	"99Mult_A12"	2598	0	24	2069
1	7	3	"spr1403"	"91Mult_E12"	3510	0	25	2964
1	8	3	"spr1496"	"92Mult_I12"	2031	0	26	1506
1	9	3	"ABC_NP"	"100Mult_M12"	8780	0	27	8258
1	1	4	"spr1221"	"99Mult_A12"	1892	0	28	1586
1	2	4	"spr1403"	"91Mult_E12"	2436	0	29	2087
1	3	4	"spr1496"	"92Mult_I12"	1105	0	30	660
1	4	4	"ABC_NP"	"100Mult_M12"	5791	0	31	5296
1	5	4	"SP_0462"	"77CellW_A16"	4859	0	32	4276
1	6	4	"SP_0464"	"81CellW_E16"	3080	0	33	2492
1	7	4	"fstH"	"84Mult_A4"	5213	-50	34	4638
1	8	4	"comA"	"85Mult_E4"	2801	0	35	2220
1	9	4	"zmpB"	"86Mult_I4"	1967	0	36	1425
1	1	5	"SP_0464"	"81CellW_E16"	2783	0	37	2412
1	2	5	"fstH"	"84Mult_A4"	5106	0	38	4606
1	3	5	"comA"	"85Mult_E4"	2523	0	39	1968
1	4	5	"zmpB"	"86Mult_I4"	1009	0	40	477
1	5	5	"spr0601"	"98Mult_M4"	1540	0	41	973
1	6	5	"celB"	"87Mult_A8"	856	0	42	280
1	7	5	"iga"	"88Mult_E8"	5599	0	43	5039
1	8	5	"glnP"	"89Mult_I8"	583	-50	44	21
1	9	5	"ABC_N/P"	"90Mult_M8"	1796	0	45	1250
1	1	6	"celB"	"87Mult_A8"	1533	0	46	1057
1	2	6	"iga"	"88Mult_E8"	7606	0	47	6952
1	3	6	"glnP"	"89Mult_I8"	598	-50	48	-19
1	4	6	"ABC_N/P"	"90Mult_M8"	1084	0	49	576
1	5	6	"spr1221"	"99Mult_A12"	2153	0	50	1629
1	6	6	"spr1403"	"91Mult_E12"	3129	0	51	2546
1	7	6	"spr1496"	"92Mult_I12"	1543	0	52	969
1	8	6	"ABC_NP"	"100Mult_M12"	6444	0	53	5888
1	9	6	"SP_0462"	"77CellW_A16"	5495	0	54	4937
1	1	7	"spr1403"	"91Mult_E12"	6191	0	55	5509
1	2	7	"spr1496"	"92Mult_I12"	2109	0	56	1404
1	3	7	"ABC_NP"	"100Mult_M12"	6730	0	57	6125
1	4	7	"SP_0462"	"77CellW_A16"	4379	0	58	3841
1	5	7	"SP_0464"	"81CellW_E16"	2083	0	59	1550
1	6	7	"fstH"	"84Mult_A4"	5197	0	60	4609
1	7	7	"comA"	"85Mult_E4"	2391	0	61	1793
1	8	7	"zmpB"	"86Mult_I4"	1897	0	62	1315
1	9	7	"spr0601"	"98Mult_M4"	2680	0	63	2112
1	1	8	"fstH"	"84Mult_A4"	10770	0	64	9920
1	2	8	"comA"	"85Mult_E4"	4798	0	65	4058
1	3	8	"zmpB"	"86Mult_I4"	2250	0	66	1604
1	4	8	"spr0601"	"98Mult_M4"	1779	0	67	1198
1	5	8	"celB"	"87Mult_A8"	1035	0	68	499
1	6	8	"iga"	"88Mult_E8"	7106	0	69	6554
1	7	8	"glnP"	"89Mult_I8"	997	0	70	418
1	8	8	"ABC_N/P"	"90Mult_M8"	2073	0	71	1489
1	9	8	"spr1221"	"99Mult_A12"	4433	0	72	3843
2	1	1	"lytB"	"31CellW_N8"	1935	0	73	1773
2	2	1	"prtA"	"20CellW_B12"	3993	0	74	3845
2	3	1	"bgaA"	"43CellW_F12"	2733	0	75	2581
2	4	1	"nanA"	"46CellW_J12"	3033	0	76	2862
2	5	1	"spr1652/pfbA"	"25CellW_N12"	2322	0	77	2136
2	6	1	"nisP"	"39CellW_B16"	1367	0	78	1224
2	7	1	"spr1906"	"73CellW_F16"	466	0	79	373
2	8	1	"Buffer"	"Normaliz_J16"	76	-50	80	0
2	9	1	"Buffer"	"Normaliz_N16"	68	-50	81	2
2	1	2	"nisP"	"39CellW_B16"	2768	0	82	2554
2	2	2	"spr1906"	"73CellW_F16"	1558	0	83	1340
2	3	2	"psrP"	"71CellW_B4"	1700	0	84	1460
2	4	2	"pblB_nt"	"48CellW_F4"	1454	0	85	1199
2	5	2	"pblB_ct"	"49CellW_J4"	2960	0	86	2719
2	6	2	"spr0075/pfbB"	"24CellW_N4"	1553	0	87	1361
2	7	2	"pulA"	"19CellW_B8"	864	0	88	738
2	8	2	"hysA"	"51CellW_F8"	782	0	89	694
2	9	2	"spr0328"	"26CellW_J8"	312	0	90	238
2	1	3	"spr0075/pfbB"	"24CellW_N4"	3277	0	91	3029
2	2	3	"pulA"	"19CellW_B8"	2639	0	92	2397
2	3	3	"hysA"	"51CellW_F8"	5095	0	93	4831
2	4	3	"spr0328"	"26CellW_J8"	3675	0	94	3396
2	5	3	"lytB"	"31CellW_N8"	1887	0	95	1632
2	6	3	"prtA"	"20CellW_B12"	3385	0	96	3178
2	7	3	"bgaA"	"43CellW_F12"	1638	0	97	1495
2	8	3	"nanA"	"46CellW_J12"	836	0	98	734
2	9	3	"spr1652/pfbA"	"25CellW_N12"	359	0	99	283
2	1	4	"prtA"	"20CellW_B12"	7183	0	100	6900
2	2	4	"bgaA"	"43CellW_F12"	4412	0	101	4147
2	3	4	"nanA"	"46CellW_J12"	4651	0	102	4372
2	4	4	"spr1652/pfbA"	"25CellW_N12"	3815	0	103	3526
2	5	4	"nisP"	"39CellW_B16"	2268	0	104	2004
2	6	4	"spr1906"	"73CellW_F16"	1303	0	105	1086
2	7	4	"psrP"	"71CellW_B4"	665	0	106	501
2	8	4	"pblB_nt"	"48CellW_F4"	380	0	107	264
2	9	4	"pblB_ct"	"49CellW_J4"	455	0	108	377
2	1	5	"spr1906"	"73CellW_F16"	2381	0	109	2061
2	2	5	"psrP"	"71CellW_B4"	1830	0	110	1532
2	3	5	"pblB_nt"	"48CellW_F4"	1432	0	111	1129
2	4	5	"pblB_ct"	"49CellW_J4"	4237	0	112	3938
2	5	5	"spr0075/pfbB"	"24CellW_N4"	2096	0	113	1831
2	6	5	"pulA"	"19CellW_B8"	1447	0	114	1231
2	7	5	"hysA"	"51CellW_F8"	2158	0	115	1984
2	8	5	"spr0328"	"26CellW_J8"	961	0	116	837
2	9	5	"lytB"	"31CellW_N8"	394	0	117	310
2	1	6	"pulA"	"19CellW_B8"	4402	0	118	4062
2	2	6	"hysA"	"51CellW_F8"	6475	0	119	6132
2	3	6	"spr0328"	"26CellW_J8"	4414	0	120	4073
2	4	6	"lytB"	"31CellW_N8"	2224	0	121	1913
2	5	6	"prtA"	"20CellW_B12"	5232	0	122	4960
2	6	6	"bgaA"	"43CellW_F12"	2808	0	123	2584
2	7	6	"nanA"	"46CellW_J12"	1860	0	124	1670
2	8	6	"spr1652/pfbA"	"25CellW_N12"	1054	0	125	923
2	9	6	"nisP"	"39CellW_B16"	546	0	126	457
2	1	7	"bgaA"	"43CellW_F12"	6120	0	127	5763
2	2	7	"nanA"	"46CellW_J12"	5490	0	128	5117
2	3	7	"spr1652/pfbA"	"25CellW_N12"	4145	0	129	3790
2	4	7	"nisP"	"39CellW_B16"	2419	0	130	2099
2	5	7	"spr1906"	"73CellW_F16"	1615	0	131	1329
2	6	7	"psrP"	"71CellW_B4"	1030	0	132	791
2	7	7	"pblB_nt"	"48CellW_F4"	1088	0	133	882
2	8	7	"pblB_ct"	"49CellW_J4"	1064	0	134	925
2	9	7	"spr0075/pfbB"	"24CellW_N4"	633	0	135	540
2	1	8	"psrP"	"71CellW_B4"	3410	0	136	2964
2	2	8	"pblB_nt"	"48CellW_F4"	2292	0	137	1876
2	3	8	"pblB_ct"	"49CellW_J4"	5035	0	138	4637
2	4	8	"spr0075/pfbB"	"24CellW_N4"	4095	0	139	3734
2	5	8	"pulA"	"19CellW_B8"	3113	0	140	2792
2	6	8	"hysA"	"51CellW_F8"	3820	0	141	3562
2	7	8	"spr0328"	"26CellW_J8"	1899	0	142	1691
2	8	8	"lytB"	"31CellW_N8"	985	0	143	841
2	9	8	"prtA"	"20CellW_B12"	1425	0	144	1328
3	1	1	"nanB"	"58Secret_O8"	10016	0	145	9670
3	2	1	"spr1875"	"7Secret_C12"	6981	0	146	6575
3	3	1	"galU"	"21Secret_G12"	8736	0	147	8280
3	4	1	"cbpA"	"5Secret_K12"	30350	0	148	29853
3	5	1	"gsp_781"	"2Secret_O12"	11764	0	149	11254
3	6	1	"Control_1"	"C16"	610	-50	150	90
3	7	1	"Control_2"	"G16"	582	-50	151	49
3	8	1	"Buffer"	"Normaliz_K16"	575	-50	152	4
3	9	1	"Buffer"	"Normaliz_O16"	555	-50	153	-42
3	1	2	"Control_1"	"C16"	967	0	154	504
3	2	2	"Control_2"	"G16"	524	-50	155	17
3	3	2	"bloodAB"	"59Secret_C4"	7594	0	156	7085
3	4	2	"strH"	"32Secret_G4"	4907	0	157	4377
3	5	2	"lysM"	"50Secret_K4"	8598	0	158	8009
3	6	2	"lytB"	"63Secret_O4"	6420	0	159	5850
3	7	2	"phtE"	"45Secret_C8"	7987	0	160	7464
3	8	2	"spr0931"	"36Secret_G8"	7070	0	161	6572
3	9	2	"lytC"	"56Secret_K8"	11069	0	162	10562
3	1	3	"lytB"	"63Secret_O4"	6821	0	163	6298
3	2	3	"phtE"	"45Secret_C8"	7678	0	164	7134
3	3	3	"spr0931"	"36Secret_G8"	6741	0	165	6200
3	4	3	"lytC"	"56Secret_K8"	10245	0	166	9672
3	5	3	"nanB"	"58Secret_O8"	12207	0	167	11595
3	6	3	"spr1875"	"7Secret_C12"	11429	0	168	10845
3	7	3	"galU"	"21Secret_G12"	10959	0	169	10415
3	8	3	"cbpA"	"5Secret_K12"	38230	0	170	37691
3	9	3	"gsp_781"	"2Secret_O12"	14723	0	171	14163
3	1	4	"spr1875"	"7Secret_C12"	13587	0	172	13015
3	2	4	"galU"	"21Secret_G12"	11438	0	173	10867
3	3	4	"cbpA"	"5Secret_K12"	40354	0	174	39748
3	4	4	"gsp_781"	"2Secret_O12"	14061	0	175	13400
3	5	4	"Control_1"	"C16"	817	-50	176	156
3	6	4	"Control_2"	"G16"	591	-50	177	-7
3	7	4	"bloodAB"	"59Secret_C4"	8307	0	178	7716
3	8	4	"strH"	"32Secret_G4"	5968	0	179	5356
3	9	4	"lysM"	"50Secret_K4"	11410	0	180	10801
3	1	5	"Control_2"	"G16"	606	-50	181	-16
3	2	5	"bloodAB"	"59Secret_C4"	9186	0	182	8585
3	3	5	"strH"	"32Secret_G4"	6002	0	183	5348
3	4	5	"lysM"	"50Secret_K4"	10488	0	184	9779
3	5	5	"lytB"	"63Secret_O4"	7133	0	185	6455
3	6	5	"phtE"	"45Secret_C8"	8003	0	186	7388
3	7	5	"spr0931"	"36Secret_G8"	6984	0	187	6353
3	8	5	"lytC"	"56Secret_K8"	11898	0	188	11258
3	9	5	"nanB"	"58Secret_O8"	15608	0	189	14972
3	1	6	"phtE"	"45Secret_C8"	10047	0	190	9407
3	2	6	"spr0931"	"36Secret_G8"	7648	0	191	7041
3	3	6	"lytC"	"56Secret_K8"	12534	0	192	11877
3	4	6	"nanB"	"58Secret_O8"	14339	0	193	13642
3	5	6	"spr1875"	"7Secret_C12"	13598	0	194	12930
3	6	6	"galU"	"21Secret_G12"	12291	0	195	11654
3	7	6	"cbpA"	"5Secret_K12"	44322	0	196	43664
3	8	6	"gsp_781"	"2Secret_O12"	16330	0	197	15673
3	9	6	"Control_1"	"C16"	724	-50	198	78
3	1	7	"galU"	"21Secret_G12"	13193	0	199	12572
3	2	7	"cbpA"	"5Secret_K12"	49133	0	200	48537
3	3	7	"gsp_781"	"2Secret_O12"	16460	0	201	15834
3	4	7	"Control_1"	"C16"	779	-50	202	115
3	5	7	"Control_2"	"G16"	659	-50	203	15
3	6	7	"bloodAB"	"59Secret_C4"	8117	0	204	7487
3	7	7	"strH"	"32Secret_G4"	6105	0	205	5427
3	8	7	"lysM"	"50Secret_K4"	11087	0	206	10427
3	9	7	"lytB"	"63Secret_O4"	8722	0	207	8101
3	1	8	"bloodAB"	"59Secret_C4"	12329	0	208	11695
3	2	8	"strH"	"32Secret_G4"	7105	0	209	6486
3	3	8	"lysM"	"50Secret_K4"	11433	0	210	10824
3	4	8	"lytB"	"63Secret_O4"	6748	0	211	6142
3	5	8	"phtE"	"45Secret_C8"	8162	0	212	7549
3	6	8	"spr0931"	"36Secret_G8"	7319	0	213	6700
3	7	8	"lytC"	"56Secret_K8"	11815	0	214	11168
3	8	8	"nanB"	"58Secret_O8"	13977	0	215	13383
3	9	8	"spr1875"	"7Secret_C12"	16234	0	216	15665
4	1	1	"Control_10"	"P8"	703	-50	217	55
4	2	1	"Control_11"	"D12"	870	-50	218	247
4	3	1	"Control_12"	"H12"	616	-50	219	29
4	4	1	"Buffer"	"Normaliz_L12"	658	-50	220	93
4	5	1	"Buffer"	"Normaliz_P12"	491	-50	221	-3
4	6	1	"Control+"	"Rango0.2_D16"	12308	0	222	11847
4	7	1	"Control+"	"Rango0.1_H16"	1133	0	223	729
4	8	1	"Buffer"	"Normaliz_L16"	334	-50	224	60
4	9	1	"Buffer"	"Normaliz_P16"	191	-50	225	20
4	1	2	"Control+"	"Rango0.2_D16"	15029	-50	226	14312
4	2	2	"Control+"	"Rango0.1_H16"	9613	-50	227	8855
4	3	2	"Control_3"	"D4"	638	-50	228	-29
4	4	2	"Control_4"	"H4"	785	-50	229	18
4	5	2	"Control_5"	"L4"	623	-50	230	-39
4	6	2	"Control_6"	"P4"	593	-50	231	6
4	7	2	"Control_7"	"D8"	632	-50	232	39
4	8	2	"Control_8"	"H8"	503	-50	233	27
4	9	2	"Control_9"	"L8"	268	-50	234	44
4	1	3	"Control_6"	"P4"	757	-50	235	-16
4	2	3	"Control_7"	"D8"	806	-50	236	38
4	3	3	"Control_8"	"H8"	818	-50	237	34
4	4	3	"Control_9"	"L8"	962	-50	238	114
4	5	3	"Control_10"	"P8"	838	-50	239	25
4	6	3	"Control_11"	"D12"	1160	-50	240	479
4	7	3	"Control_12"	"H12"	655	-50	241	7
4	8	3	"Buffer"	"Normaliz_L12"	599	-50	242	37
4	9	3	"Buffer"	"Normaliz_P12"	353	-50	243	86
4	1	4	"Control_11"	"D12"	1051	0	244	257
4	2	4	"Control_12"	"H12"	786	-50	245	-14
4	3	4	"Buffer"	"Normaliz_L12"	881	-50	246	38
4	4	4	"Buffer"	"Normaliz_P12"	966	-50	247	83
4	5	4	"Control+"	"Rango0.2_D16"	16504	0	248	15591
4	6	4	"Control+"	"Rango0.1_H16"	10375	-50	249	9346
4	7	4	"Control_3"	"D4"	676	-50	250	-21
4	8	4	"Control_4"	"H4"	615	-50	251	10
4	9	4	"Control_5"	"L4"	399	-50	252	98
4	1	5	"Control+"	"Rango0.1_H16"	7590	-50	253	6727
4	2	5	"Control_3"	"D4"	1407	-50	254	581
4	3	5	"Control_4"	"H4"	830	-50	255	-26
4	4	5	"Control_5"	"L4"	1043	-50	256	77
4	5	5	"Control_6"	"P4"	979	-50	257	-30
4	6	5	"Control_7"	"D8"	920	-50	258	-19
4	7	5	"Control_8"	"H8"	827	-50	259	-27
4	8	5	"Control_9"	"L8"	758	-50	260	105
4	9	5	"Control_10"	"P8"	527	-50	261	209
4	1	6	"Control_7"	"D8"	948	-50	262	45
4	2	6	"Control_8"	"H8"	914	-50	263	-27
4	3	6	"Control_9"	"L8"	1018	-50	264	37
4	4	6	"Control_10"	"P8"	1256	-50	265	160
4	5	6	"Control_11"	"D12"	1445	0	266	375
4	6	6	"Control_12"	"H12"	980	-50	267	19
4	7	6	"Buffer"	"Normaliz_L12"	982	-50	268	81
4	8	6	"Buffer"	"Normaliz_P12"	776	-50	269	71
4	9	6	"Control+"	"Rango0.2_D16"	10159	0	270	9831
4	1	7	"Control_12"	"H12"	857	-50	271	31
4	2	7	"Buffer"	"Normaliz_L12"	923	-50	272	58
4	3	7	"Buffer"	"Normaliz_P12"	975	-50	273	-10
4	4	7	"Control+"	"Rango0.2_D16"	23660	0	274	22542
4	5	7	"Control+"	"Rango0.1_H16"	2015	0	275	923
4	6	7	"Control_3"	"D4"	958	-50	276	-4
4	7	7	"Control_4"	"H4"	917	-50	277	19
4	8	7	"Control_5"	"L4"	758	-50	278	51
4	9	7	"Control_6"	"P4"	445	-50	279	130
4	1	8	"Control_3"	"D4"	682	-50	280	14
4	2	8	"Control_4"	"H4"	754	-50	281	28
4	3	8	"Control_5"	"L4"	839	-50	282	42
4	4	8	"Control_6"	"P4"	947	-50	283	-83
4	5	8	"Control_7"	"D8"	1769	0	284	673
4	6	8	"Control_8"	"H8"	988	-50	285	-12
4	7	8	"Control_9"	"L8"	968	-50	286	52
4	8	8	"Control_10"	"P8"	843	-50	287	164
4	9	8	"Control_11"	"D12"	447	-50	288	118
5	1	1	"GADPH"	"68Cyt_M7"	1070	0	289	972
5	2	1	"abc_sbp_2"	"30Lip_A11"	1361	0	290	1225
5	3	1	"abc_sbp"	"29Lip_E11"	890	0	291	729
5	4	1	"spr0174"	"79Lip_I11"	934	0	292	751
5	5	1	"aliA"	"10Lip_M11"	1298	0	293	1077
5	6	1	"slrA"	"17Lip_A15"	2478	0	294	2152
5	7	1	"spr0747"	"37Lip_E15"	3130	0	295	2752
5	8	1	"Buffer"	"Normaliz_I15"	431	-50	296	-26
5	9	1	"Buffer"	"Normaliz_M15"	549	-50	297	14
5	1	2	"slrA"	"17Lip_A15"	658	0	298	569
5	2	2	"spr0747"	"37Lip_E15"	801	0	299	677
5	3	2	"spxB"	"13Cyt_A3"	1277	0	300	1138
5	4	2	"clpP"	"66Cyt_E3"	1702	0	301	1553
5	5	2	"pavA"	"69Cyt_I3"	1234	0	302	1066
5	6	2	"eno"	"14Cyt_M3"	5213	0	303	5019
5	7	2	"PppA"	"70Cyt_A7"	2607	0	304	2358
5	8	2	"ply"	"11Cyt_E7"	12862	0	305	12556
5	9	2	"lytA"	"12Cyt_I7"	18241	0	306	17877
5	1	3	"eno"	"14Cyt_M3"	1850	0	307	1764
5	2	3	"PppA"	"70Cyt_A7"	917	0	308	804
5	3	3	"ply"	"11Cyt_E7"	5404	0	309	5279
5	4	3	"lytA"	"12Cyt_I7"	4366	0	310	4226
5	5	3	"GADPH"	"68Cyt_M7"	1540	0	311	1390
5	6	3	"abc_sbp_2"	"30Lip_A11"	1609	0	312	1441
5	7	3	"abc_sbp"	"29Lip_E11"	1127	0	313	917
5	8	3	"spr0174"	"79Lip_I11"	1373	0	314	1116
5	9	3	"aliA"	"10Lip_M11"	2636	0	315	2341
5	1	4	"abc_sbp_2"	"30Lip_A11"	654	0	316	573
5	2	4	"abc_sbp"	"29Lip_E11"	358	0	317	258
5	3	4	"spr0174"	"79Lip_I11"	410	0	318	299
5	4	4	"aliA"	"10Lip_M11"	2585	0	319	2458
5	5	4	"slrA"	"17Lip_A15"	757	0	320	630
5	6	4	"spr0747"	"37Lip_E15"	997	0	321	857
5	7	4	"spxB"	"13Cyt_A3"	1691	0	322	1518
5	8	4	"clpP"	"66Cyt_E3"	2476	0	323	2268
5	9	4	"pavA"	"69Cyt_I3"	2118	0	324	1872
5	1	5	"spr0747"	"37Lip_E15"	376	0	325	299
5	2	5	"spxB"	"13Cyt_A3"	642	0	326	550
5	3	5	"clpP"	"66Cyt_E3"	882	0	327	785
5	4	5	"pavA"	"69Cyt_I3"	545	0	328	441
5	5	5	"eno"	"14Cyt_M3"	2067	0	329	1961
5	6	5	"PppA"	"70Cyt_A7"	873	0	330	756
5	7	5	"ply"	"11Cyt_E7"	4689	0	331	4551
5	8	5	"lytA"	"12Cyt_I7"	6266	0	332	6101
5	9	5	"GADPH"	"68Cyt_M7"	2161	0	333	1978
5	1	6	"PppA"	"70Cyt_A7"	420	0	334	347
5	2	6	"ply"	"11Cyt_E7"	2499	0	335	2416
5	3	6	"lytA"	"12Cyt_I7"	3126	0	336	3040
5	4	6	"GADPH"	"68Cyt_M7"	654	0	337	564
5	5	6	"abc_sbp_2"	"30Lip_A11"	524	0	338	427
5	6	6	"abc_sbp"	"29Lip_E11"	281	0	339	181
5	7	6	"spr0174"	"79Lip_I11"	294	0	340	185
5	8	6	"aliA"	"10Lip_M11"	412	0	341	284
5	9	6	"slrA"	"17Lip_A15"	838	0	342	701
5	1	7	"abc_sbp"	"29Lip_E11"	163	0	343	98
5	2	7	"spr0174"	"79Lip_I11"	165	0	344	93
5	3	7	"aliA"	"10Lip_M11"	201	0	345	126
5	4	7	"slrA"	"17Lip_A15"	298	0	346	219
5	5	7	"spr0747"	"37Lip_E15"	316	0	347	232
5	6	7	"spxB"	"13Cyt_A3"	409	0	348	322
5	7	7	"clpP"	"66Cyt_E3"	456	0	349	368
5	8	7	"pavA"	"69Cyt_I3"	330	0	350	236
5	9	7	"eno"	"14Cyt_M3"	1383	0	351	1288
5	1	8	"spxB"	"13Cyt_A3"	232	0	352	174
5	2	8	"clpP"	"66Cyt_E3"	278	0	353	218
5	3	8	"pavA"	"69Cyt_I3"	196	0	354	133
5	4	8	"eno"	"14Cyt_M3"	704	0	355	640
5	5	8	"PppA"	"70Cyt_A7"	297	0	356	230
5	6	8	"ply"	"11Cyt_E7"	1189	0	357	1114
5	7	8	"lytA"	"12Cyt_I7"	1330	0	358	1254
5	8	8	"GADPH"	"68Cyt_M7"	293	0	359	221
5	9	8	"abc_sbp_2"	"30Lip_A11"	335	0	360	264
6	1	1	"psaA"	"6Lip_N7"	3153	0	361	2945
6	2	1	"ABC_SBP"	"57Lip_B11"	4205	0	362	4056
6	3	1	"ABC_SBP"	"52Lip_F11"	1079	0	363	956
6	4	1	"piuA"	"18Lip_J11"	1157	0	364	1053
6	5	1	"amiA"	"3Lip_N11"	311	0	365	230
6	6	1	"msmE"	"78Lip_B15"	193	0	366	129
6	7	1	"MalX"	"22Lip_F15"	150	0	367	92
6	8	1	"Buffer"	"Normaliz_J15"	55	-50	368	0
6	9	1	"Buffer"	"Normaliz_N15"	54	-50	369	0
6	1	2	"msmE"	"78Lip_B15"	1236	0	370	1087
6	2	2	"MalX"	"22Lip_F15"	877	0	371	757
6	3	2	"prsA_ppmA"	"16Lip_B3"	645	0	372	543
6	4	2	"lmb"	"33Lip_F3"	468	0	373	384
6	5	2	"piaA"	"15Lip_J3"	518	0	374	449
6	6	2	"phtA"	"55Lip_N3"	415	0	375	354
6	7	2	"glnH"	"28Lip_B7"	169	0	376	111
6	8	2	"pstS"	"80Lip_F7"	97	0	377	41
6	9	2	"aliB"	"1Lip_J7"	135	0	378	80
6	1	3	"phtA"	"55Lip_N3"	2872	0	379	2754
6	2	3	"glnH"	"28Lip_B7"	959	0	380	858
6	3	3	"pstS"	"80Lip_F7"	312	0	381	222
6	4	3	"aliB"	"1Lip_J7"	373	0	382	296
6	5	3	"psaA"	"6Lip_N7"	201	0	383	136
6	6	3	"ABC_SBP"	"57Lip_B11"	235	0	384	175
6	7	3	"ABC_SBP"	"52Lip_F11"	109	0	385	51
6	8	3	"piuA"	"18Lip_J11"	141	0	386	83
6	9	3	"amiA"	"3Lip_N11"	99	0	387	43
6	1	4	"ABC_SBP"	"57Lip_B11"	1751	0	388	1656
6	2	4	"ABC_SBP"	"52Lip_F11"	364	0	389	281
6	3	4	"piuA"	"18Lip_J11"	411	0	390	335
6	4	4	"amiA"	"3Lip_N11"	139	0	391	70
6	5	4	"msmE"	"78Lip_B15"	116	0	392	53
6	6	4	"MalX"	"22Lip_F15"	109	0	393	50
6	7	4	"prsA_ppmA"	"16Lip_B3"	113	0	394	54
6	8	4	"lmb"	"33Lip_F3"	128	0	395	69
6	9	4	"piaA"	"15Lip_J3"	195	0	396	139
6	1	5	"MalX"	"22Lip_F15"	390	0	397	307
6	2	5	"prsA_ppmA"	"16Lip_B3"	264	0	398	184
6	3	5	"lmb"	"33Lip_F3"	201	0	399	129
6	4	5	"piaA"	"15Lip_J3"	240	0	400	173
6	5	5	"phtA"	"55Lip_N3"	259	0	401	197
6	6	5	"glnH"	"28Lip_B7"	139	0	402	80
6	7	5	"pstS"	"80Lip_F7"	97	0	403	37
6	8	5	"aliB"	"1Lip_J7"	137	0	404	78
6	9	5	"psaA"	"6Lip_N7"	136	0	405	80
6	1	6	"glnH"	"28Lip_B7"	357	0	406	285
6	2	6	"pstS"	"80Lip_F7"	146	0	407	70
6	3	6	"aliB"	"1Lip_J7"	172	0	408	99
6	4	6	"psaA"	"6Lip_N7"	134	0	409	64
6	5	6	"ABC_SBP"	"57Lip_B11"	186	0	410	122
6	6	6	"ABC_SBP"	"52Lip_F11"	105	0	411	44
6	7	6	"piuA"	"18Lip_J11"	127	0	412	67
6	8	6	"amiA"	"3Lip_N11"	95	0	413	36
6	9	6	"msmE"	"78Lip_B15"	105	0	414	49
6	1	7	"ABC_SBP"	"52Lip_F11"	139	0	415	72
6	2	7	"piuA"	"18Lip_J11"	147	0	416	75
6	3	7	"amiA"	"3Lip_N11"	102	0	417	29
6	4	7	"msmE"	"78Lip_B15"	112	0	418	40
6	5	7	"MalX"	"22Lip_F15"	110	0	419	42
6	6	7	"prsA_ppmA"	"16Lip_B3"	116	0	420	53
6	7	7	"lmb"	"33Lip_F3"	114	0	421	55
6	8	7	"piaA"	"15Lip_J3"	170	0	422	112
6	9	7	"phtA"	"55Lip_N3"	216	0	423	160
6	1	8	"prsA_ppmA"	"16Lip_B3"	122	0	424	58
6	2	8	"lmb"	"33Lip_F3"	129	0	425	63
6	3	8	"piaA"	"15Lip_J3"	165	0	426	96
6	4	8	"phtA"	"55Lip_N3"	203	0	427	136
6	5	8	"glnH"	"28Lip_B7"	135	0	428	71
6	6	8	"pstS"	"80Lip_F7"	112	0	429	54
6	7	8	"aliB"	"1Lip_J7"	126	0	430	70
6	8	8	"psaA"	"6Lip_N7"	110	0	431	54
6	9	8	"ABC_SBP"	"57Lip_B11"	210	0	432	155
7	1	1	"cbpF"	"74N_term_wCS_O7"	699	0	433	572
7	2	1	"spr0693"	"34N_term_C11"	1650	0	434	1513
7	3	1	"ezrA"	"75N_term_G11"	1963	0	435	1750
7	4	1	"pepXP"	"72N_term_K11"	2121	0	436	1844
7	5	1	"phtD"	"44N_term_O11"	5878	0	437	5552
7	6	1	"phpA"	"27N_term_C15"	15630	0	438	15239
7	7	1	"srtA"	"64N_term_wCS_G15"	9516	0	439	9024
7	8	1	"Buffer"	"Normaliz_K15"	599	-50	440	-56
7	9	1	"Buffer"	"Normaliz_O15"	761	-50	441	45
7	1	2	"phpA"	"27N_term_C15"	3830	0	442	3713
7	2	2	"srtA"	"64N_term_wCS_G15"	1206	0	443	1090
7	3	2	"adcA"	"23Lip_C3"	1246	0	444	1072
7	4	2	"sp_2093"	"76N_term_G3"	1436	0	445	1168
7	5	2	"comB"	"54N_term_K3"	2250	0	446	1940
7	6	2	"pspA"	"4N_term_O3"	3983	0	447	3632
7	7	2	"pbpX"	"41N_term_C7"	5059	0	448	4604
7	8	2	"pbpA"	"9N_term_G7"	1947	0	449	1397
7	9	2	"spr0334"	"42Cyt_TMH_K7"	7452	0	450	6788
7	1	3	"pspA"	"4N_term_O3"	1073	0	451	958
7	2	3	"pbpX"	"41N_term_C7"	1031	0	452	906
7	3	3	"pbpA"	"9N_term_G7"	482	-50	453	308
7	4	3	"spr0334"	"42Cyt_TMH_K7"	1476	-50	454	1225
7	5	3	"cbpF"	"74N_term_wCS_O7"	1715	0	455	1430
7	6	3	"spr0693"	"34N_term_C11"	5648	0	456	5328
7	7	3	"ezrA"	"75N_term_G11"	3994	0	457	3579
7	8	3	"pepXP"	"72N_term_K11"	4419	0	458	3907
7	9	3	"phtD"	"44N_term_O11"	11128	0	459	10516
7	1	4	"spr0693"	"34N_term_C11"	1613	0	460	1502
7	2	4	"ezrA"	"75N_term_G11"	956	0	461	819
7	3	4	"pepXP"	"72N_term_K11"	1379	0	462	1208
7	4	4	"phtD"	"44N_term_O11"	2745	0	463	2515
7	5	4	"phpA"	"27N_term_C15"	9211	0	464	8925
7	6	4	"srtA"	"64N_term_wCS_G15"	3605	0	465	3279
7	7	4	"adcA"	"23Lip_C3"	2818	0	466	2411
7	8	4	"sp_2093"	"76N_term_G3"	3774	0	467	3233
7	9	4	"comB"	"54N_term_K3"	5537	0	468	4915
7	1	5	"srtA"	"64N_term_wCS_G15"	1036	0	469	930
7	2	5	"adcA"	"23Lip_C3"	830	0	470	683
7	3	5	"sp_2093"	"76N_term_G3"	785	0	471	595
7	4	5	"comB"	"54N_term_K3"	1229	0	472	1005
7	5	5	"pspA"	"4N_term_O3"	2523	0	473	2248
7	6	5	"pbpX"	"41N_term_C7"	2992	0	474	2686
7	7	5	"pbpA"	"9N_term_G7"	1087	-50	475	726
7	8	5	"spr0334"	"42Cyt_TMH_K7"	2697	-50	476	2231
7	9	5	"cbpF"	"74N_term_wCS_O7"	3739	0	477	3199
7	1	6	"pbpX"	"41N_term_C7"	777	0	478	679
7	2	6	"pbpA"	"9N_term_G7"	369	-50	479	245
7	3	6	"spr0334"	"42Cyt_TMH_K7"	943	0	480	785
7	4	6	"cbpF"	"74N_term_wCS_O7"	895	0	481	724
7	5	6	"spr0693"	"34N_term_C11"	2590	0	482	2390
7	6	6	"ezrA"	"75N_term_G11"	1705	0	483	1477
7	7	6	"pepXP"	"72N_term_K11"	1958	0	484	1684
7	8	6	"phtD"	"44N_term_O11"	3600	0	485	3274
7	9	6	"phpA"	"27N_term_C15"	13882	0	486	13465
7	1	7	"ezrA"	"75N_term_G11"	479	0	487	396
7	2	7	"pepXP"	"72N_term_K11"	557	0	488	459
7	3	7	"phtD"	"44N_term_O11"	969	0	489	855
7	4	7	"phpA"	"27N_term_C15"	3724	0	490	3589
7	5	7	"srtA"	"64N_term_wCS_G15"	1310	0	491	1153
7	6	7	"adcA"	"23Lip_C3"	868	0	492	678
7	7	7	"sp_2093"	"76N_term_G3"	896	0	493	658
7	8	7	"comB"	"54N_term_K3"	1446	0	494	1192
7	9	7	"pspA"	"4N_term_O3"	2760	0	495	2455
7	1	8	"adcA"	"23Lip_C3"	266	0	496	201
7	2	8	"sp_2093"	"76N_term_G3"	287	0	497	214
7	3	8	"comB"	"54N_term_K3"	428	0	498	348
7	4	8	"pspA"	"4N_term_O3"	681	0	499	593
7	5	8	"pbpX"	"41N_term_C7"	717	0	500	623
7	6	8	"pbpA"	"9N_term_G7"	390	-50	501	293
7	7	8	"spr0334"	"42Cyt_TMH_K7"	763	-50	502	645
7	8	8	"cbpF"	"74N_term_wCS_O7"	840	0	503	703
7	9	8	"spr0693"	"34N_term_C11"	2603	0	504	2445
8	1	1	"pbp1b"	"47Cyt_TMH_P7"	8737	0	505	8222
8	2	1	"pcpA"	"62N_term_wCS_D11"	2148	0	506	1677
8	3	1	"sphtra"	"8N_term_H11"	772	0	507	329
8	4	1	"cps4C"	"97Mult_L11"	2166	0	508	1749
8	5	1	"rrgB"	"95Mult_P11"	669	0	509	311
8	6	1	"TMP"	"96Mult_D15"	1059	0	510	799
8	7	1	"LambdaSa04"	"94Mult_H15"	126	-50	511	15
8	8	1	"Buffer"	"Normaliz_L15"	63	-50	512	0
8	9	1	"Buffer"	"Normaliz_P15"	64	-50	513	3
8	1	2	"TMP"	"96Mult_D15"	2362	0	514	1824
8	2	2	"LambdaSa04"	"94Mult_H15"	885	-50	515	469
8	3	2	"potD"	"65N_term_D3"	4433	0	516	4060
8	4	2	"pgdA"	"40N_term_H3"	3341	0	517	3027
8	5	2	"spr1370"	"38Cyt_TMH_L3"	6697	0	518	6442
8	6	2	"spr1418"	"82N_term_P3"	2514	0	519	2341
8	7	2	"stkP"	"67Cyt_TMH_D7"	713	0	520	631
8	8	2	"spr1584"	"83N_term_H7"	246	0	521	177
8	9	2	"pbp2A"	"53N_term_L7"	344	0	522	267
8	1	3	"spr1418"	"82N_term_P3"	8197	0	523	7702
8	2	3	"stkP"	"67Cyt_TMH_D7"	7147	0	524	6760
8	3	3	"spr1584"	"83N_term_H7"	3353	0	525	3015
8	4	3	"pbp2A"	"53N_term_L7"	3207	0	526	2927
8	5	3	"pbp1b"	"47Cyt_TMH_P7"	2475	0	527	2257
8	6	3	"pcpA"	"62N_term_wCS_D11"	274	-50	528	150
8	7	3	"sphtra"	"8N_term_H11"	69	-50	529	-4
8	8	3	"cps4C"	"97Mult_L11"	147	0	530	77
8	9	3	"rrgB"	"95Mult_P11"	95	0	531	22
8	1	4	"pcpA"	"62N_term_wCS_D11"	1661	0	532	1199
8	2	4	"sphtra"	"8N_term_H11"	310	-50	533	-26
8	3	4	"cps4C"	"97Mult_L11"	1426	0	534	1147
8	4	4	"rrgB"	"95Mult_P11"	523	0	535	297
8	5	4	"TMP"	"96Mult_D15"	516	0	536	361
8	6	4	"LambdaSa04"	"94Mult_H15"	92	-50	537	7
8	7	4	"potD"	"65N_term_D3"	242	0	538	177
8	8	4	"pgdA"	"40N_term_H3"	263	-50	539	201
8	9	4	"spr1370"	"38Cyt_TMH_L3"	653	0	540	593
8	1	5	"LambdaSa04"	"94Mult_H15"	424	-50	541	58
8	2	5	"potD"	"65N_term_D3"	2229	0	542	1980
8	3	5	"pgdA"	"40N_term_H3"	1397	0	543	1185
8	4	5	"spr1370"	"38Cyt_TMH_L3"	3358	0	544	3192
8	5	5	"spr1418"	"82N_term_P3"	1106	0	545	995
8	6	5	"stkP"	"67Cyt_TMH_D7"	702	0	546	623
8	7	5	"spr1584"	"83N_term_H7"	179	0	547	113
8	8	5	"pbp2A"	"53N_term_L7"	227	0	548	167
8	9	5	"pbp1b"	"47Cyt_TMH_P7"	217	0	549	161
8	1	6	"stkP"	"67Cyt_TMH_D7"	3685	0	550	3392
8	2	6	"spr1584"	"83N_term_H7"	1594	0	551	1376
8	3	6	"pbp2A"	"53N_term_L7"	1369	0	552	1194
8	4	6	"pbp1b"	"47Cyt_TMH_P7"	1067	0	553	937
8	5	6	"pcpA"	"62N_term_wCS_D11"	167	-50	554	76
8	6	6	"sphtra"	"8N_term_H11"	70	-50	555	-4
8	7	6	"cps4C"	"97Mult_L11"	114	0	556	47
8	8	6	"rrgB"	"95Mult_P11"	72	-50	557	12
8	9	6	"TMP"	"96Mult_D15"	90	-50	558	35
8	1	7	"sphtra"	"8N_term_H11"	638	0	559	370
8	2	7	"cps4C"	"97Mult_L11"	681	0	560	502
8	3	7	"rrgB"	"95Mult_P11"	265	0	561	128
8	4	7	"TMP"	"96Mult_D15"	211	0	562	103
8	5	7	"LambdaSa04"	"94Mult_H15"	97	0	563	11
8	6	7	"potD"	"65N_term_D3"	285	0	564	218
8	7	7	"pgdA"	"40N_term_H3"	190	0	565	130
8	8	7	"spr1370"	"38Cyt_TMH_L3"	397	0	566	340
8	9	7	"spr1418"	"82N_term_P3"	152	0	567	98
8	1	8	"potD"	"65N_term_D3"	1148	0	568	1027
8	2	8	"pgdA"	"40N_term_H3"	750	0	569	664
8	3	8	"spr1370"	"38Cyt_TMH_L3"	1357	0	570	1284
8	4	8	"spr1418"	"82N_term_P3"	402	0	571	337
8	5	8	"stkP"	"67Cyt_TMH_D7"	340	0	572	280
8	6	8	"spr1584"	"83N_term_H7"	156	0	573	101
8	7	8	"pbp2A"	"53N_term_L7"	145	0	574	92
8	8	8	"pbp1b"	"47Cyt_TMH_P7"	143	0	575	90
8	9	8	"pcpA"	"62N_term_wCS_D11"	65	0	576	12
