# Supplementary material for: Data in support of proteomic analysis of pneumococcal pediatric clinical isolates to construct a protein array
Source: Data Brief. 2016 Feb 5;6:917–22. doi: 10.1016/j.dib.2016.01.057 (PMC4758182; doi:10.1016/j.dib.2016.01.057)
Supplement: Supplementary file 4 — Supplementary material [file mmc4.zip › Protein array raw data/IgG/P2_S4bis_IgG-Cy3.txt]

ATF	1.0
31	9    
"Type=GenePix Export 3"
"DateTime=2014/03/19 13:40:06"
"Settings=C:\Documents and Settings\Usuario\Escritorio\Datos Usuarios\Alfonso\Resultados ensayo\Marzo 2014\Escaneado_19-03-14\Suero 4 Bis\Suero 4 Bis_IgG-Cy3.gps"
"GalFile=C:\Documents and Settings\Usuario\Escritorio\Datos Usuarios\Alfonso\Gals\Gal_Alfonso.2.gal"
"PixelSize=10"
"Wavelengths=n/a	532"
"ImageFiles=n/a	C:\Documents and Settings\Usuario\Escritorio\Datos Usuarios\Alfonso\Resultados ensayo\Marzo 2014\Escaneado_19-03-14\Suero 4 Bis\S4bis_IgG-Cy3.tif 1"
"NormalizationMethod=None"
"NormalizationFactors=n/a	1"
"JpegImage="
"StdDev=Type 1"
"RatioFormulations=W1/W2 (/532)"
"Barcode="
"BackgroundSubtraction=LocalFeature"
"ImageOrigin=0, 0"
"JpegOrigin=3360, 1810"
"Creator=GenePix Pro 4.1.1.4"
"Scanner=GenePix 4000B [92870]"
"FocusPosition=0"
"Temperature=31.24"
"LinesAveraged=1"
"Comment="
"PMTGain=n/a	430"
"ScanPower=n/a	100"
"LaserPower=n/a	2.88"
"LaserOnTime=n/a	42408"
"Filters=n/a	"
"ScanRegion=248,87,2024,888"
"Supplier=BioRobotics"
"ArrayerSoftwareName=TAS Application Suite (MicroGrid II)"
"ArrayerSoftwareVersion=2.2.2.5"
"Block"	"Column"	"Row"	"Name"	"ID"	"Flags"	"Index"	"F532 Median"	"F532 Median - B532"
1	1	1	"ABC_N/P"	"90Mult_M8"	-50	1	226	161
1	2	1	"spr1221"	"99Mult_A12"	0	2	566	456
1	3	1	"spr1403"	"91Mult_E12"	0	3	957	844
1	4	1	"spr1496"	"92Mult_I12"	0	4	467	339
1	5	1	"ABC_NP"	"100Mult_M12"	0	5	2924	2785
1	6	1	"SP_0462"	"77CellW_A16"	0	6	2075	1908
1	7	1	"SP_0464"	"81CellW_E16"	0	7	1352	1169
1	8	1	"Buffer"	"Normaliz_I16"	-50	8	178	12
1	9	1	"Buffer"	"Normaliz_M16"	-50	9	160	10
1	1	2	"SP_0462"	"77CellW_A16"	0	10	948	833
1	2	2	"SP_0464"	"81CellW_E16"	0	11	640	397
1	3	2	"fstH"	"84Mult_A4"	0	12	1881	1749
1	4	2	"comA"	"85Mult_E4"	0	13	639	501
1	5	2	"zmpB"	"86Mult_I4"	-50	14	494	326
1	6	2	"spr0601"	"98Mult_M4"	0	15	1550	1281
1	7	2	"celB"	"87Mult_A8"	0	16	674	468
1	8	2	"iga"	"88Mult_E8"	0	17	3149	2988
1	9	2	"glnP"	"89Mult_I8"	0	18	547	393
1	1	3	"spr0601"	"98Mult_M4"	0	19	574	469
1	2	3	"celB"	"87Mult_A8"	0	20	311	188
1	3	3	"iga"	"88Mult_E8"	0	21	1777	1652
1	4	3	"glnP"	"89Mult_I8"	0	22	351	209
1	5	3	"ABC_N/P"	"90Mult_M8"	0	23	821	653
1	6	3	"spr1221"	"99Mult_A12"	0	24	1731	1536
1	7	3	"spr1403"	"91Mult_E12"	0	25	1496	1319
1	8	3	"spr1496"	"92Mult_I12"	0	26	708	557
1	9	3	"ABC_NP"	"100Mult_M12"	0	27	4076	3919
1	1	4	"spr1221"	"99Mult_A12"	0	28	925	806
1	2	4	"spr1403"	"91Mult_E12"	0	29	910	783
1	3	4	"spr1496"	"92Mult_I12"	0	30	477	332
1	4	4	"ABC_NP"	"100Mult_M12"	0	31	3358	3186
1	5	4	"SP_0462"	"77CellW_A16"	0	32	2473	2287
1	6	4	"SP_0464"	"81CellW_E16"	0	33	1346	1168
1	7	4	"fstH"	"84Mult_A4"	0	34	2926	2759
1	8	4	"comA"	"85Mult_E4"	0	35	1302	1153
1	9	4	"zmpB"	"86Mult_I4"	0	36	675	516
1	1	5	"SP_0464"	"81CellW_E16"	0	37	1167	1035
1	2	5	"fstH"	"84Mult_A4"	0	38	2575	2406
1	3	5	"comA"	"85Mult_E4"	0	39	832	649
1	4	5	"zmpB"	"86Mult_I4"	0	40	587	399
1	5	5	"spr0601"	"98Mult_M4"	0	41	1081	897
1	6	5	"celB"	"87Mult_A8"	0	42	516	328
1	7	5	"iga"	"88Mult_E8"	0	43	2533	2343
1	8	5	"glnP"	"89Mult_I8"	0	44	422	267
1	9	5	"ABC_N/P"	"90Mult_M8"	0	45	753	600
1	1	6	"celB"	"87Mult_A8"	0	46	422	280
1	2	6	"iga"	"88Mult_E8"	0	47	2209	2055
1	3	6	"glnP"	"89Mult_I8"	0	48	419	256
1	4	6	"ABC_N/P"	"90Mult_M8"	0	49	779	601
1	5	6	"spr1221"	"99Mult_A12"	0	50	1518	1332
1	6	6	"spr1403"	"91Mult_E12"	0	51	1198	1002
1	7	6	"spr1496"	"92Mult_I12"	0	52	869	683
1	8	6	"ABC_NP"	"100Mult_M12"	0	53	3828	3668
1	9	6	"SP_0462"	"77CellW_A16"	0	54	2678	2520
1	1	7	"spr1403"	"91Mult_E12"	0	55	1510	1361
1	2	7	"spr1496"	"92Mult_I12"	0	56	665	517
1	3	7	"ABC_NP"	"100Mult_M12"	0	57	3784	3622
1	4	7	"SP_0462"	"77CellW_A16"	0	58	2827	2649
1	5	7	"SP_0464"	"81CellW_E16"	0	59	1451	1275
1	6	7	"fstH"	"84Mult_A4"	0	60	4143	3981
1	7	7	"comA"	"85Mult_E4"	0	61	999	837
1	8	7	"zmpB"	"86Mult_I4"	0	62	655	493
1	9	7	"spr0601"	"98Mult_M4"	0	63	1268	1099
1	1	8	"fstH"	"84Mult_A4"	0	64	4454	4268
1	2	8	"comA"	"85Mult_E4"	0	65	1251	1056
1	3	8	"zmpB"	"86Mult_I4"	0	66	799	603
1	4	8	"spr0601"	"98Mult_M4"	0	67	1490	1292
1	5	8	"celB"	"87Mult_A8"	0	68	553	363
1	6	8	"iga"	"88Mult_E8"	0	69	3535	3349
1	7	8	"glnP"	"89Mult_I8"	0	70	558	372
1	8	8	"ABC_N/P"	"90Mult_M8"	0	71	924	735
1	9	8	"spr1221"	"99Mult_A12"	0	72	1998	1811
2	1	1	"lytB"	"31CellW_N8"	0	73	1258	1122
2	2	1	"prtA"	"20CellW_B12"	0	74	2525	2380
2	3	1	"bgaA"	"43CellW_F12"	0	75	1196	1066
2	4	1	"nanA"	"46CellW_J12"	0	76	742	580
2	5	1	"spr1652/pfbA"	"25CellW_N12"	0	77	788	685
2	6	1	"nisP"	"39CellW_B16"	0	78	499	415
2	7	1	"spr1906"	"73CellW_F16"	-50	79	235	157
2	8	1	"Buffer"	"Normaliz_J16"	-50	80	74	-1
2	9	1	"Buffer"	"Normaliz_N16"	-50	81	73	3
2	1	2	"nisP"	"39CellW_B16"	0	82	1038	866
2	2	2	"spr1906"	"73CellW_F16"	-50	83	1872	666
2	3	2	"psrP"	"71CellW_B4"	-50	84	1908	742
2	4	2	"pblB_nt"	"48CellW_F4"	0	85	904	31
2	5	2	"pblB_ct"	"49CellW_J4"	0	86	742	-107
2	6	2	"spr0075/pfbB"	"24CellW_N4"	0	87	1280	753
2	7	2	"pulA"	"19CellW_B8"	0	88	818	478
2	8	2	"hysA"	"51CellW_F8"	0	89	668	566
2	9	2	"spr0328"	"26CellW_J8"	0	90	352	271
2	1	3	"spr0075/pfbB"	"24CellW_N4"	0	91	2606	1378
2	2	3	"pulA"	"19CellW_B8"	0	92	1556	272
2	3	3	"hysA"	"51CellW_F8"	0	93	1670	1147
2	4	3	"spr0328"	"26CellW_J8"	0	94	1003	177
2	5	3	"lytB"	"31CellW_N8"	0	95	813	183
2	6	3	"prtA"	"20CellW_B12"	0	96	2598	2120
2	7	3	"bgaA"	"43CellW_F12"	0	97	621	17
2	8	3	"nanA"	"46CellW_J12"	0	98	641	330
2	9	3	"spr1652/pfbA"	"25CellW_N12"	0	99	466	381
2	1	4	"prtA"	"20CellW_B12"	0	100	3478	3288
2	2	4	"bgaA"	"43CellW_F12"	-50	101	1910	514
2	3	4	"nanA"	"46CellW_J12"	0	102	1112	726
2	4	4	"spr1652/pfbA"	"25CellW_N12"	-50	103	1426	386
2	5	4	"nisP"	"39CellW_B16"	0	104	1103	642
2	6	4	"spr1906"	"73CellW_F16"	0	105	443	302
2	7	4	"psrP"	"71CellW_B4"	-50	106	1189	466
2	8	4	"pblB_nt"	"48CellW_F4"	0	107	826	176
2	9	4	"pblB_ct"	"49CellW_J4"	0	108	605	514
2	1	5	"spr1906"	"73CellW_F16"	0	109	822	129
2	2	5	"psrP"	"71CellW_B4"	0	110	1846	198
2	3	5	"pblB_nt"	"48CellW_F4"	0	111	1286	-205
2	4	5	"pblB_ct"	"49CellW_J4"	0	112	1471	-75
2	5	5	"spr0075/pfbB"	"24CellW_N4"	0	113	2533	881
2	6	5	"pulA"	"19CellW_B8"	0	114	1303	600
2	7	5	"hysA"	"51CellW_F8"	-50	115	1326	469
2	8	5	"spr0328"	"26CellW_J8"	0	116	1044	741
2	9	5	"lytB"	"31CellW_N8"	0	117	614	516
2	1	6	"pulA"	"19CellW_B8"	0	118	1666	916
2	2	6	"hysA"	"51CellW_F8"	0	119	2277	1061
2	3	6	"spr0328"	"26CellW_J8"	0	120	1412	1186
2	4	6	"lytB"	"31CellW_N8"	0	121	1686	1478
2	5	6	"prtA"	"20CellW_B12"	0	122	3701	2853
2	6	6	"bgaA"	"43CellW_F12"	0	123	1409	1167
2	7	6	"nanA"	"46CellW_J12"	0	124	1027	890
2	8	6	"spr1652/pfbA"	"25CellW_N12"	0	125	1323	1200
2	9	6	"nisP"	"39CellW_B16"	0	126	801	695
2	1	7	"bgaA"	"43CellW_F12"	0	127	1342	1061
2	2	7	"nanA"	"46CellW_J12"	0	128	1468	575
2	3	7	"spr1652/pfbA"	"25CellW_N12"	0	129	1522	1080
2	4	7	"nisP"	"39CellW_B16"	0	130	1237	956
2	5	7	"spr1906"	"73CellW_F16"	0	131	814	628
2	6	7	"psrP"	"71CellW_B4"	0	132	1832	1644
2	7	7	"pblB_nt"	"48CellW_F4"	0	133	1424	629
2	8	7	"pblB_ct"	"49CellW_J4"	0	134	1896	1011
2	9	7	"spr0075/pfbB"	"24CellW_N4"	0	135	2242	2106
2	1	8	"psrP"	"71CellW_B4"	0	136	1163	895
2	2	8	"pblB_nt"	"48CellW_F4"	0	137	806	-87
2	3	8	"pblB_ct"	"49CellW_J4"	0	138	1923	1708
2	4	8	"spr0075/pfbB"	"24CellW_N4"	0	139	2292	2103
2	5	8	"pulA"	"19CellW_B8"	0	140	2230	1434
2	6	8	"hysA"	"51CellW_F8"	0	141	2718	2512
2	7	8	"spr0328"	"26CellW_J8"	0	142	2215	2008
2	8	8	"lytB"	"31CellW_N8"	0	143	2143	1907
2	9	8	"prtA"	"20CellW_B12"	0	144	3257	3102
3	1	1	"nanB"	"58Secret_O8"	0	145	1551	1472
3	2	1	"spr1875"	"7Secret_C12"	0	146	1741	1658
3	3	1	"galU"	"21Secret_G12"	0	147	2631	2528
3	4	1	"cbpA"	"5Secret_K12"	0	148	9652	9537
3	5	1	"gsp_781"	"2Secret_O12"	0	149	6224	6088
3	6	1	"Control_1"	"C16"	0	150	682	524
3	7	1	"Control_2"	"G16"	0	151	227	59
3	8	1	"Buffer"	"Normaliz_K16"	-50	152	175	7
3	9	1	"Buffer"	"Normaliz_O16"	-50	153	192	-4
3	1	2	"Control_1"	"C16"	0	154	383	266
3	2	2	"Control_2"	"G16"	-50	155	150	19
3	3	2	"bloodAB"	"59Secret_C4"	0	156	2505	2354
3	4	2	"strH"	"32Secret_G4"	0	157	2556	2402
3	5	2	"lysM"	"50Secret_K4"	0	158	4265	4040
3	6	2	"lytB"	"63Secret_O4"	0	159	4376	4194
3	7	2	"phtE"	"45Secret_C8"	0	160	5151	4978
3	8	2	"spr0931"	"36Secret_G8"	0	161	4832	4653
3	9	2	"lytC"	"56Secret_K8"	0	162	8210	7984
3	1	3	"lytB"	"63Secret_O4"	0	163	2495	2365
3	2	3	"phtE"	"45Secret_C8"	0	164	2926	2775
3	3	3	"spr0931"	"36Secret_G8"	0	165	6336	6158
3	4	3	"lytC"	"56Secret_K8"	0	166	5413	5220
3	5	3	"nanB"	"58Secret_O8"	0	167	7749	7542
3	6	3	"spr1875"	"7Secret_C12"	0	168	5530	5300
3	7	3	"galU"	"21Secret_G12"	0	169	5828	5625
3	8	3	"cbpA"	"5Secret_K12"	0	170	24072	23853
3	9	3	"gsp_781"	"2Secret_O12"	0	171	13080	12843
3	1	4	"spr1875"	"7Secret_C12"	0	172	3475	3326
3	2	4	"galU"	"21Secret_G12"	0	173	3298	3132
3	3	4	"cbpA"	"5Secret_K12"	0	174	12718	12551
3	4	4	"gsp_781"	"2Secret_O12"	0	175	8075	7894
3	5	4	"Control_1"	"C16"	0	176	945	746
3	6	4	"Control_2"	"G16"	-50	177	218	11
3	7	4	"bloodAB"	"59Secret_C4"	0	178	5815	5532
3	8	4	"strH"	"32Secret_G4"	0	179	4796	4564
3	9	4	"lysM"	"50Secret_K4"	0	180	9588	9372
3	1	5	"Control_2"	"G16"	-50	181	177	4
3	2	5	"bloodAB"	"59Secret_C4"	0	182	3371	3179
3	3	5	"strH"	"32Secret_G4"	0	183	2854	2664
3	4	5	"lysM"	"50Secret_K4"	0	184	5483	5279
3	5	5	"lytB"	"63Secret_O4"	0	185	5791	5571
3	6	5	"phtE"	"45Secret_C8"	0	186	6750	6529
3	7	5	"spr0931"	"36Secret_G8"	0	187	6832	6590
3	8	5	"lytC"	"56Secret_K8"	0	188	10580	10369
3	9	5	"nanB"	"58Secret_O8"	0	189	11055	10874
3	1	6	"phtE"	"45Secret_C8"	0	190	4266	4043
3	2	6	"spr0931"	"36Secret_G8"	0	191	3964	3553
3	3	6	"lytC"	"56Secret_K8"	0	192	7587	7375
3	4	6	"nanB"	"58Secret_O8"	0	193	8640	8381
3	5	6	"spr1875"	"7Secret_C12"	0	194	8005	7555
3	6	6	"galU"	"21Secret_G12"	0	195	9722	9465
3	7	6	"cbpA"	"5Secret_K12"	0	196	31536	31307
3	8	6	"gsp_781"	"2Secret_O12"	0	197	14386	14202
3	9	6	"Control_1"	"C16"	0	198	623	449
3	1	7	"galU"	"21Secret_G12"	0	199	5442	5161
3	2	7	"cbpA"	"5Secret_K12"	0	200	20270	20048
3	3	7	"gsp_781"	"2Secret_O12"	0	201	12154	11947
3	4	7	"Control_1"	"C16"	0	202	1094	882
3	5	7	"Control_2"	"G16"	-50	203	249	21
3	6	7	"bloodAB"	"59Secret_C4"	0	204	6069	5831
3	7	7	"strH"	"32Secret_G4"	0	205	4413	4206
3	8	7	"lysM"	"50Secret_K4"	0	206	7561	7394
3	9	7	"lytB"	"63Secret_O4"	0	207	4544	4381
3	1	8	"bloodAB"	"59Secret_C4"	0	208	5845	5518
3	2	8	"strH"	"32Secret_G4"	0	209	4974	4684
3	3	8	"lysM"	"50Secret_K4"	0	210	9058	8816
3	4	8	"lytB"	"63Secret_O4"	0	211	5526	5307
3	5	8	"phtE"	"45Secret_C8"	0	212	5721	5519
3	6	8	"spr0931"	"36Secret_G8"	0	213	6840	6655
3	7	8	"lytC"	"56Secret_K8"	0	214	9887	9715
3	8	8	"nanB"	"58Secret_O8"	0	215	12155	11987
3	9	8	"spr1875"	"7Secret_C12"	0	216	9631	9452
4	1	1	"Control_10"	"P8"	0	217	323	156
4	2	1	"Control_11"	"D12"	-50	218	3041	2890
4	3	1	"Control_12"	"H12"	0	219	680	537
4	4	1	"Buffer"	"Normaliz_L12"	-50	220	133	6
4	5	1	"Buffer"	"Normaliz_P12"	-50	221	123	14
4	6	1	"Control+"	"Rango0.2_D16"	0	222	4131	4033
4	7	1	"Control+"	"Rango0.1_H16"	-50	223	184	103
4	8	1	"Buffer"	"Normaliz_L16"	-50	224	66	3
4	9	1	"Buffer"	"Normaliz_P16"	-50	225	66	2
4	1	2	"Control+"	"Rango0.2_D16"	0	226	12290	12117
4	2	2	"Control+"	"Rango0.1_H16"	-50	227	2299	2136
4	3	2	"Control_3"	"D4"	0	228	293	146
4	4	2	"Control_4"	"H4"	-50	229	142	0
4	5	2	"Control_5"	"L4"	-50	230	132	9
4	6	2	"Control_6"	"P4"	-50	231	189	73
4	7	2	"Control_7"	"D8"	-50	232	217	103
4	8	2	"Control_8"	"H8"	-50	233	94	-8
4	9	2	"Control_9"	"L8"	-50	234	87	9
4	1	3	"Control_6"	"P4"	0	235	223	49
4	2	3	"Control_7"	"D8"	0	236	331	167
4	3	3	"Control_8"	"H8"	-50	237	174	20
4	4	3	"Control_9"	"L8"	0	238	273	129
4	5	3	"Control_10"	"P8"	0	239	235	105
4	6	3	"Control_11"	"D12"	0	240	2799	2676
4	7	3	"Control_12"	"H12"	0	241	415	301
4	8	3	"Buffer"	"Normaliz_L12"	-50	242	111	3
4	9	3	"Buffer"	"Normaliz_P12"	-50	243	97	8
4	1	4	"Control_11"	"D12"	0	244	867	644
4	2	4	"Control_12"	"H12"	0	245	961	786
4	3	4	"Buffer"	"Normaliz_L12"	-50	246	168	9
4	4	4	"Buffer"	"Normaliz_P12"	-50	247	145	0
4	5	4	"Control+"	"Rango0.2_D16"	0	248	8604	8472
4	6	4	"Control+"	"Rango0.1_H16"	0	249	3468	3340
4	7	4	"Control_3"	"D4"	0	250	2970	2852
4	8	4	"Control_4"	"H4"	-50	251	117	2
4	9	4	"Control_5"	"L4"	-50	252	118	13
4	1	5	"Control+"	"Rango0.1_H16"	0	253	9548	9326
4	2	5	"Control_3"	"D4"	-50	254	384	193
4	3	5	"Control_4"	"H4"	-50	255	164	-5
4	4	5	"Control_5"	"L4"	0	256	256	103
4	5	5	"Control_6"	"P4"	0	257	222	86
4	6	5	"Control_7"	"D8"	0	258	313	181
4	7	5	"Control_8"	"H8"	0	259	202	72
4	8	5	"Control_9"	"L8"	0	260	306	184
4	9	5	"Control_10"	"P8"	0	261	216	100
4	1	6	"Control_7"	"D8"	0	262	678	425
4	2	6	"Control_8"	"H8"	0	263	375	173
4	3	6	"Control_9"	"L8"	0	264	523	335
4	4	6	"Control_10"	"P8"	0	265	315	150
4	5	6	"Control_11"	"D12"	-50	266	2086	1936
4	6	6	"Control_12"	"H12"	0	267	506	365
4	7	6	"Buffer"	"Normaliz_L12"	-50	268	143	5
4	8	6	"Buffer"	"Normaliz_P12"	-50	269	140	7
4	9	6	"Control+"	"Rango0.2_D16"	0	270	6672	6557
4	1	7	"Control_12"	"H12"	0	271	1363	1072
4	2	7	"Buffer"	"Normaliz_L12"	-50	272	257	19
4	3	7	"Buffer"	"Normaliz_P12"	-50	273	210	11
4	4	7	"Control+"	"Rango0.2_D16"	0	274	13477	13295
4	5	7	"Control+"	"Rango0.1_H16"	0	275	5808	5512
4	6	7	"Control_3"	"D4"	0	276	5041	4876
4	7	7	"Control_4"	"H4"	-50	277	143	-5
4	8	7	"Control_5"	"L4"	0	278	350	199
4	9	7	"Control_6"	"P4"	-50	279	157	25
4	1	8	"Control_3"	"D4"	0	280	740	482
4	2	8	"Control_4"	"H4"	-50	281	327	55
4	3	8	"Control_5"	"L4"	0	282	619	364
4	4	8	"Control_6"	"P4"	-50	283	208	-19
4	5	8	"Control_7"	"D8"	0	284	450	261
4	6	8	"Control_8"	"H8"	0	285	323	155
4	7	8	"Control_9"	"L8"	0	286	456	298
4	8	8	"Control_10"	"P8"	0	287	330	163
4	9	8	"Control_11"	"D12"	0	288	393	234
5	1	1	"GADPH"	"68Cyt_M7"	0	289	457	398
5	2	1	"abc_sbp_2"	"30Lip_A11"	0	290	858	769
5	3	1	"abc_sbp"	"29Lip_E11"	0	291	1531	1411
5	4	1	"spr0174"	"79Lip_I11"	0	292	1569	1433
5	5	1	"aliA"	"10Lip_M11"	0	293	2673	2524
5	6	1	"slrA"	"17Lip_A15"	0	294	3857	3697
5	7	1	"spr0747"	"37Lip_E15"	0	295	3929	3744
5	8	1	"Buffer"	"Normaliz_I15"	-50	296	196	-29
5	9	1	"Buffer"	"Normaliz_M15"	-50	297	231	-88
5	1	2	"slrA"	"17Lip_A15"	0	298	277	223
5	2	2	"spr0747"	"37Lip_E15"	0	299	365	291
5	3	2	"spxB"	"13Cyt_A3"	0	300	1528	1390
5	4	2	"clpP"	"66Cyt_E3"	0	301	2699	2593
5	5	2	"pavA"	"69Cyt_I3"	0	302	2637	2525
5	6	2	"eno"	"14Cyt_M3"	-50	303	138	12
5	7	2	"PppA"	"70Cyt_A7"	0	304	4638	4502
5	8	2	"ply"	"11Cyt_E7"	0	305	13318	13172
5	9	2	"lytA"	"12Cyt_I7"	0	306	22251	22034
5	1	3	"eno"	"14Cyt_M3"	-50	307	54	-2
5	2	3	"PppA"	"70Cyt_A7"	0	308	386	321
5	3	3	"ply"	"11Cyt_E7"	0	309	1610	1537
5	4	3	"lytA"	"12Cyt_I7"	0	310	5321	5228
5	5	3	"GADPH"	"68Cyt_M7"	0	311	3225	3114
5	6	3	"abc_sbp_2"	"30Lip_A11"	0	312	4325	4197
5	7	3	"abc_sbp"	"29Lip_E11"	0	313	3161	3020
5	8	3	"spr0174"	"79Lip_I11"	0	314	1939	1799
5	9	3	"aliA"	"10Lip_M11"	0	315	3929	3734
5	1	4	"abc_sbp_2"	"30Lip_A11"	0	316	317	258
5	2	4	"abc_sbp"	"29Lip_E11"	0	317	203	138
5	3	4	"spr0174"	"79Lip_I11"	0	318	218	154
5	4	4	"aliA"	"10Lip_M11"	0	319	815	746
5	5	4	"slrA"	"17Lip_A15"	0	320	1950	1852
5	6	4	"spr0747"	"37Lip_E15"	0	321	2463	2328
5	7	4	"spxB"	"13Cyt_A3"	0	322	4839	4676
5	8	4	"clpP"	"66Cyt_E3"	0	323	5016	4867
5	9	4	"pavA"	"69Cyt_I3"	0	324	4244	4041
5	1	5	"spr0747"	"37Lip_E15"	0	325	186	128
5	2	5	"spxB"	"13Cyt_A3"	0	326	529	453
5	3	5	"clpP"	"66Cyt_E3"	0	327	521	454
5	4	5	"pavA"	"69Cyt_I3"	0	328	711	644
5	5	5	"eno"	"14Cyt_M3"	-50	329	88	-7
5	6	5	"PppA"	"70Cyt_A7"	0	330	3245	2612
5	7	5	"ply"	"11Cyt_E7"	0	331	6826	5951
5	8	5	"lytA"	"12Cyt_I7"	0	332	13069	12915
5	9	5	"GADPH"	"68Cyt_M7"	0	333	5910	5729
5	1	6	"PppA"	"70Cyt_A7"	0	334	328	272
5	2	6	"ply"	"11Cyt_E7"	0	335	850	778
5	3	6	"lytA"	"12Cyt_I7"	0	336	2259	2193
5	4	6	"GADPH"	"68Cyt_M7"	0	337	991	925
5	5	6	"abc_sbp_2"	"30Lip_A11"	0	338	1558	1466
5	6	6	"abc_sbp"	"29Lip_E11"	0	339	1889	1670
5	7	6	"spr0174"	"79Lip_I11"	0	340	1628	1465
5	8	6	"aliA"	"10Lip_M11"	0	341	2440	2297
5	9	6	"slrA"	"17Lip_A15"	0	342	3816	3633
5	1	7	"abc_sbp"	"29Lip_E11"	0	343	156	102
5	2	7	"spr0174"	"79Lip_I11"	0	344	137	76
5	3	7	"aliA"	"10Lip_M11"	0	345	274	216
5	4	7	"slrA"	"17Lip_A15"	0	346	544	479
5	5	7	"spr0747"	"37Lip_E15"	0	347	874	794
5	6	7	"spxB"	"13Cyt_A3"	0	348	1844	1736
5	7	7	"clpP"	"66Cyt_E3"	0	349	2274	2152
5	8	7	"pavA"	"69Cyt_I3"	0	350	1867	1746
5	9	7	"eno"	"14Cyt_M3"	-50	351	131	-24
5	1	8	"spxB"	"13Cyt_A3"	0	352	129	75
5	2	8	"clpP"	"66Cyt_E3"	0	353	178	126
5	3	8	"pavA"	"69Cyt_I3"	0	354	185	134
5	4	8	"eno"	"14Cyt_M3"	-50	355	57	4
5	5	8	"PppA"	"70Cyt_A7"	0	356	608	552
5	6	8	"ply"	"11Cyt_E7"	0	357	2086	2026
5	7	8	"lytA"	"12Cyt_I7"	0	358	3563	3502
5	8	8	"GADPH"	"68Cyt_M7"	0	359	1225	1164
5	9	8	"abc_sbp_2"	"30Lip_A11"	0	360	1508	1436
6	1	1	"psaA"	"6Lip_N7"	0	361	6319	6125
6	2	1	"ABC_SBP"	"57Lip_B11"	0	362	5506	5356
6	3	1	"ABC_SBP"	"52Lip_F11"	0	363	1405	1274
6	4	1	"piuA"	"18Lip_J11"	0	364	1908	1787
6	5	1	"amiA"	"3Lip_N11"	0	365	943	825
6	6	1	"msmE"	"78Lip_B15"	0	366	1978	1868
6	7	1	"MalX"	"22Lip_F15"	0	367	1743	1635
6	8	1	"Buffer"	"Normaliz_J15"	-50	368	101	2
6	9	1	"Buffer"	"Normaliz_N15"	-50	369	88	-3
6	1	2	"msmE"	"78Lip_B15"	0	370	5605	5418
6	2	2	"MalX"	"22Lip_F15"	0	371	2784	1080
6	3	2	"prsA_ppmA"	"16Lip_B3"	0	372	1506	624
6	4	2	"lmb"	"33Lip_F3"	0	373	1425	1271
6	5	2	"piaA"	"15Lip_J3"	0	374	1979	1772
6	6	2	"phtA"	"55Lip_N3"	0	375	2170	2046
6	7	2	"glnH"	"28Lip_B7"	0	376	1367	1273
6	8	2	"pstS"	"80Lip_F7"	0	377	576	488
6	9	2	"aliB"	"1Lip_J7"	0	378	807	721
6	1	3	"phtA"	"55Lip_N3"	0	379	4636	4486
6	2	3	"glnH"	"28Lip_B7"	0	380	1594	1411
6	3	3	"pstS"	"80Lip_F7"	0	381	610	496
6	4	3	"aliB"	"1Lip_J7"	0	382	644	535
6	5	3	"psaA"	"6Lip_N7"	0	383	796	684
6	6	3	"ABC_SBP"	"57Lip_B11"	0	384	1421	1323
6	7	3	"ABC_SBP"	"52Lip_F11"	0	385	587	484
6	8	3	"piuA"	"18Lip_J11"	0	386	850	737
6	9	3	"amiA"	"3Lip_N11"	0	387	465	369
6	1	4	"ABC_SBP"	"57Lip_B11"	0	388	3721	3612
6	2	4	"ABC_SBP"	"52Lip_F11"	0	389	697	596
6	3	4	"piuA"	"18Lip_J11"	0	390	982	862
6	4	4	"amiA"	"3Lip_N11"	0	391	375	222
6	5	4	"msmE"	"78Lip_B15"	0	392	691	527
6	6	4	"MalX"	"22Lip_F15"	0	393	386	259
6	7	4	"prsA_ppmA"	"16Lip_B3"	-50	394	463	263
6	8	4	"lmb"	"33Lip_F3"	0	395	416	264
6	9	4	"piaA"	"15Lip_J3"	0	396	1021	926
6	1	5	"MalX"	"22Lip_F15"	0	397	1295	1194
6	2	5	"prsA_ppmA"	"16Lip_B3"	0	398	848	618
6	3	5	"lmb"	"33Lip_F3"	0	399	452	223
6	4	5	"piaA"	"15Lip_J3"	0	400	890	740
6	5	5	"phtA"	"55Lip_N3"	0	401	750	590
6	6	5	"glnH"	"28Lip_B7"	0	402	456	307
6	7	5	"pstS"	"80Lip_F7"	0	403	243	90
6	8	5	"aliB"	"1Lip_J7"	0	404	441	308
6	9	5	"psaA"	"6Lip_N7"	0	405	404	319
6	1	6	"glnH"	"28Lip_B7"	0	406	1593	1507
6	2	6	"pstS"	"80Lip_F7"	0	407	461	257
6	3	6	"aliB"	"1Lip_J7"	0	408	465	347
6	4	6	"psaA"	"6Lip_N7"	0	409	481	391
6	5	6	"ABC_SBP"	"57Lip_B11"	0	410	808	721
6	6	6	"ABC_SBP"	"52Lip_F11"	0	411	373	266
6	7	6	"piuA"	"18Lip_J11"	0	412	390	276
6	8	6	"amiA"	"3Lip_N11"	0	413	193	67
6	9	6	"msmE"	"78Lip_B15"	0	414	202	104
6	1	7	"ABC_SBP"	"52Lip_F11"	0	415	367	300
6	2	7	"piuA"	"18Lip_J11"	0	416	367	296
6	3	7	"amiA"	"3Lip_N11"	0	417	307	230
6	4	7	"msmE"	"78Lip_B15"	0	418	310	216
6	5	7	"MalX"	"22Lip_F15"	0	419	231	130
6	6	7	"prsA_ppmA"	"16Lip_B3"	-50	420	174	83
6	7	7	"lmb"	"33Lip_F3"	0	421	226	120
6	8	7	"piaA"	"15Lip_J3"	0	422	398	284
6	9	7	"phtA"	"55Lip_N3"	0	423	431	354
6	1	8	"prsA_ppmA"	"16Lip_B3"	0	424	242	184
6	2	8	"lmb"	"33Lip_F3"	-50	425	121	68
6	3	8	"piaA"	"15Lip_J3"	0	426	207	153
6	4	8	"phtA"	"55Lip_N3"	0	427	227	170
6	5	8	"glnH"	"28Lip_B7"	-50	428	161	106
6	6	8	"pstS"	"80Lip_F7"	-50	429	99	39
6	7	8	"aliB"	"1Lip_J7"	-50	430	131	66
6	8	8	"psaA"	"6Lip_N7"	0	431	191	124
6	9	8	"ABC_SBP"	"57Lip_B11"	0	432	312	248
7	1	1	"cbpF"	"74N_term_wCS_O7"	0	433	243	179
7	2	1	"spr0693"	"34N_term_C11"	0	434	253	184
7	3	1	"ezrA"	"75N_term_G11"	-50	435	129	61
7	4	1	"pepXP"	"72N_term_K11"	0	436	186	114
7	5	1	"phtD"	"44N_term_O11"	0	437	555	474
7	6	1	"phpA"	"27N_term_C15"	0	438	1615	1504
7	7	1	"srtA"	"64N_term_wCS_G15"	0	439	1367	1227
7	8	1	"Buffer"	"Normaliz_K15"	-50	440	107	-32
7	9	1	"Buffer"	"Normaliz_O15"	-50	441	125	-19
7	1	2	"phpA"	"27N_term_C15"	0	442	379	308
7	2	2	"srtA"	"64N_term_wCS_G15"	-50	443	193	-37
7	3	2	"adcA"	"23Lip_C3"	0	444	256	53
7	4	2	"sp_2093"	"76N_term_G3"	-50	445	198	37
7	5	2	"comB"	"54N_term_K3"	0	446	184	103
7	6	2	"pspA"	"4N_term_O3"	0	447	919	171
7	7	2	"pbpX"	"41N_term_C7"	0	448	1253	218
7	8	2	"pbpA"	"9N_term_G7"	-50	449	728	215
7	9	2	"spr0334"	"42Cyt_TMH_K7"	0	450	1631	1492
7	1	3	"pspA"	"4N_term_O3"	0	451	626	551
7	2	3	"pbpX"	"41N_term_C7"	0	452	415	149
7	3	3	"pbpA"	"9N_term_G7"	-50	453	150	-32
7	4	3	"spr0334"	"42Cyt_TMH_K7"	0	454	230	106
7	5	3	"cbpF"	"74N_term_wCS_O7"	0	455	446	361
7	6	3	"spr0693"	"34N_term_C11"	0	456	560	303
7	7	3	"ezrA"	"75N_term_G11"	0	457	319	4
7	8	3	"pepXP"	"72N_term_K11"	0	458	516	183
7	9	3	"phtD"	"44N_term_O11"	0	459	970	685
7	1	4	"spr0693"	"34N_term_C11"	0	460	313	245
7	2	4	"ezrA"	"75N_term_G11"	-50	461	165	-10
7	3	4	"pepXP"	"72N_term_K11"	0	462	308	158
7	4	4	"phtD"	"44N_term_O11"	0	463	226	24
7	5	4	"phpA"	"27N_term_C15"	0	464	706	469
7	6	4	"srtA"	"64N_term_wCS_G15"	-50	465	236	26
7	7	4	"adcA"	"23Lip_C3"	-50	466	385	125
7	8	4	"sp_2093"	"76N_term_G3"	-50	467	327	57
7	9	4	"comB"	"54N_term_K3"	0	468	632	495
7	1	5	"srtA"	"64N_term_wCS_G15"	0	469	166	99
7	2	5	"adcA"	"23Lip_C3"	-50	470	225	57
7	3	5	"sp_2093"	"76N_term_G3"	0	471	205	38
7	4	5	"comB"	"54N_term_K3"	0	472	356	120
7	5	5	"pspA"	"4N_term_O3"	0	473	467	211
7	6	5	"pbpX"	"41N_term_C7"	0	474	412	342
7	7	5	"pbpA"	"9N_term_G7"	0	475	294	172
7	8	5	"spr0334"	"42Cyt_TMH_K7"	0	476	498	328
7	9	5	"cbpF"	"74N_term_wCS_O7"	0	477	309	215
7	1	6	"pbpX"	"41N_term_C7"	0	478	156	95
7	2	6	"pbpA"	"9N_term_G7"	-50	479	100	-40
7	3	6	"spr0334"	"42Cyt_TMH_K7"	0	480	165	26
7	4	6	"cbpF"	"74N_term_wCS_O7"	-50	481	138	50
7	5	6	"spr0693"	"34N_term_C11"	0	482	364	293
7	6	6	"ezrA"	"75N_term_G11"	-50	483	168	80
7	7	6	"pepXP"	"72N_term_K11"	0	484	301	155
7	8	6	"phtD"	"44N_term_O11"	0	485	400	247
7	9	6	"phpA"	"27N_term_C15"	0	486	1077	993
7	1	7	"ezrA"	"75N_term_G11"	-50	487	89	34
7	2	7	"pepXP"	"72N_term_K11"	-50	488	97	33
7	3	7	"phtD"	"44N_term_O11"	-50	489	115	47
7	4	7	"phpA"	"27N_term_C15"	0	490	254	110
7	5	7	"srtA"	"64N_term_wCS_G15"	-50	491	110	9
7	6	7	"adcA"	"23Lip_C3"	-50	492	177	46
7	7	7	"sp_2093"	"76N_term_G3"	-50	493	159	5
7	8	7	"comB"	"54N_term_K3"	0	494	130	3
7	9	7	"pspA"	"4N_term_O3"	0	495	580	503
7	1	8	"adcA"	"23Lip_C3"	-50	496	71	21
7	2	8	"sp_2093"	"76N_term_G3"	-50	497	71	20
7	3	8	"comB"	"54N_term_K3"	-50	498	89	36
7	4	8	"pspA"	"4N_term_O3"	0	499	163	85
7	5	8	"pbpX"	"41N_term_C7"	-50	500	101	51
7	6	8	"pbpA"	"9N_term_G7"	-50	501	58	9
7	7	8	"spr0334"	"42Cyt_TMH_K7"	-50	502	68	18
7	8	8	"cbpF"	"74N_term_wCS_O7"	-50	503	63	12
7	9	8	"spr0693"	"34N_term_C11"	0	504	176	122
8	1	1	"pbp1b"	"47Cyt_TMH_P7"	0	505	3266	3162
8	2	1	"pcpA"	"62N_term_wCS_D11"	0	506	277	198
8	3	1	"sphtra"	"8N_term_H11"	0	507	111	43
8	4	1	"cps4C"	"97Mult_L11"	0	508	198	130
8	5	1	"rrgB"	"95Mult_P11"	-50	509	99	33
8	6	1	"TMP"	"96Mult_D15"	0	510	198	113
8	7	1	"LambdaSa04"	"94Mult_H15"	-50	511	188	126
8	8	1	"Buffer"	"Normaliz_L15"	-50	512	60	0
8	9	1	"Buffer"	"Normaliz_P15"	-50	513	67	3
8	1	2	"TMP"	"96Mult_D15"	0	514	900	793
8	2	2	"LambdaSa04"	"94Mult_H15"	-50	515	126	50
8	3	2	"potD"	"65N_term_D3"	0	516	482	413
8	4	2	"pgdA"	"40N_term_H3"	0	517	747	667
8	5	2	"spr1370"	"38Cyt_TMH_L3"	0	518	494	178
8	6	2	"spr1418"	"82N_term_P3"	0	519	321	56
8	7	2	"stkP"	"67Cyt_TMH_D7"	0	520	312	138
8	8	2	"spr1584"	"83N_term_H7"	0	521	563	491
8	9	2	"pbp2A"	"53N_term_L7"	0	522	442	375
8	1	3	"spr1418"	"82N_term_P3"	0	523	2912	2809
8	2	3	"stkP"	"67Cyt_TMH_D7"	0	524	1329	1252
8	3	3	"spr1584"	"83N_term_H7"	0	525	425	356
8	4	3	"pbp2A"	"53N_term_L7"	0	526	312	236
8	5	3	"pbp1b"	"47Cyt_TMH_P7"	0	527	449	212
8	6	3	"pcpA"	"62N_term_wCS_D11"	-50	528	96	23
8	7	3	"sphtra"	"8N_term_H11"	-50	529	117	32
8	8	3	"cps4C"	"97Mult_L11"	0	530	156	78
8	9	3	"rrgB"	"95Mult_P11"	-50	531	81	19
8	1	4	"pcpA"	"62N_term_wCS_D11"	0	532	511	418
8	2	4	"sphtra"	"8N_term_H11"	-50	533	110	40
8	3	4	"cps4C"	"97Mult_L11"	0	534	161	95
8	4	4	"rrgB"	"95Mult_P11"	-50	535	99	24
8	5	4	"TMP"	"96Mult_D15"	0	536	173	86
8	6	4	"LambdaSa04"	"94Mult_H15"	-50	537	89	12
8	7	4	"potD"	"65N_term_D3"	0	538	456	360
8	8	4	"pgdA"	"40N_term_H3"	0	539	303	191
8	9	4	"spr1370"	"38Cyt_TMH_L3"	0	540	291	228
8	1	5	"LambdaSa04"	"94Mult_H15"	-50	541	115	33
8	2	5	"potD"	"65N_term_D3"	0	542	695	628
8	3	5	"pgdA"	"40N_term_H3"	0	543	764	697
8	4	5	"spr1370"	"38Cyt_TMH_L3"	0	544	1099	1007
8	5	5	"spr1418"	"82N_term_P3"	0	545	668	564
8	6	5	"stkP"	"67Cyt_TMH_D7"	0	546	604	516
8	7	5	"spr1584"	"83N_term_H7"	0	547	361	250
8	8	5	"pbp2A"	"53N_term_L7"	-50	548	135	38
8	9	5	"pbp1b"	"47Cyt_TMH_P7"	0	549	306	243
8	1	6	"stkP"	"67Cyt_TMH_D7"	0	550	1246	1170
8	2	6	"spr1584"	"83N_term_H7"	0	551	941	872
8	3	6	"pbp2A"	"53N_term_L7"	0	552	696	629
8	4	6	"pbp1b"	"47Cyt_TMH_P7"	0	553	990	882
8	5	6	"pcpA"	"62N_term_wCS_D11"	-50	554	189	123
8	6	6	"sphtra"	"8N_term_H11"	-50	555	72	4
8	7	6	"cps4C"	"97Mult_L11"	-50	556	88	14
8	8	6	"rrgB"	"95Mult_P11"	-50	557	87	21
8	9	6	"TMP"	"96Mult_D15"	0	558	87	27
8	1	7	"sphtra"	"8N_term_H11"	-50	559	90	29
8	2	7	"cps4C"	"97Mult_L11"	0	560	177	115
8	3	7	"rrgB"	"95Mult_P11"	-50	561	85	25
8	4	7	"TMP"	"96Mult_D15"	-50	562	96	38
8	5	7	"LambdaSa04"	"94Mult_H15"	-50	563	65	7
8	6	7	"potD"	"65N_term_D3"	0	564	123	64
8	7	7	"pgdA"	"40N_term_H3"	0	565	173	106
8	8	7	"spr1370"	"38Cyt_TMH_L3"	0	566	287	211
8	9	7	"spr1418"	"82N_term_P3"	0	567	290	224
8	1	8	"potD"	"65N_term_D3"	0	568	159	106
8	2	8	"pgdA"	"40N_term_H3"	0	569	172	119
8	3	8	"spr1370"	"38Cyt_TMH_L3"	0	570	277	223
8	4	8	"spr1418"	"82N_term_P3"	0	571	166	112
8	5	8	"stkP"	"67Cyt_TMH_D7"	0	572	165	110
8	6	8	"spr1584"	"83N_term_H7"	0	573	137	82
8	7	8	"pbp2A"	"53N_term_L7"	0	574	144	86
8	8	8	"pbp1b"	"47Cyt_TMH_P7"	0	575	323	262
8	9	8	"pcpA"	"62N_term_wCS_D11"	-50	576	81	19
