# Supplementary material for: Data in support of proteomic analysis of pneumococcal pediatric clinical isolates to construct a protein array
Source: Data Brief. 2016 Feb 5;6:917–22. doi: 10.1016/j.dib.2016.01.057 (PMC4758182; doi:10.1016/j.dib.2016.01.057)
Supplement: Supplementary file 4 — Supplementary material [file mmc4.zip › Protein array raw data/IgG/P2_S5_IgG-Cy-3.txt]

ATF	1.0
31	9    
"Type=GenePix Export 3"
"DateTime=2013/12/12 10:46:11"
"Settings=C:\Documents and Settings\Usuario\Escritorio\Datos Usuarios\Alfonso\Escaneado_12-12-13\Suero 5\S5_IgG-Cy3.gps"
"GalFile=C:\Documents and Settings\Usuario\Escritorio\Datos Usuarios\Alfonso\Gals\Gal_Alfonso.2.gal"
"PixelSize=5"
"Wavelengths=n/a	532"
"ImageFiles=n/a	C:\Documents and Settings\Usuario\Escritorio\Datos Usuarios\Alfonso\Escaneado_12-12-13\Suero 5\S5_IgG-Cy-3.tif 1"
"NormalizationMethod=None"
"NormalizationFactors=n/a	1"
"JpegImage="
"StdDev=Type 1"
"RatioFormulations=W1/W2 (/532)"
"Barcode="
"BackgroundSubtraction=LocalFeature"
"ImageOrigin=0, 0"
"JpegOrigin=3345, 11080"
"Creator=GenePix Pro 4.1.1.4"
"Scanner=GenePix 4000B [92870]"
"FocusPosition=0"
"Temperature=23.98"
"LinesAveraged=1"
"Comment="
"PMTGain=n/a	430"
"ScanPower=n/a	100"
"LaserPower=n/a	3.38"
"LaserOnTime=n/a	41730"
"Filters=n/a	"
"ScanRegion=544,2084,3984,3608"
"Supplier=BioRobotics"
"ArrayerSoftwareName=TAS Application Suite (MicroGrid II)"
"ArrayerSoftwareVersion=2.2.2.5"
"Block"	"Column"	"Row"	"Name"	"ID"	"F532 Median"	"Flags"	"Index"	"F532 Median - B532"
1	1	1	"ABC_N/P"	"90Mult_M6"	73	-50	1	15
1	2	1	"spr1221"	"99Mult_A10"	92	-50	2	33
1	3	1	"spr1403"	"91Mult_E10"	100	-50	3	42
1	4	1	"spr1496"	"92Mult_I10"	70	-50	4	9
1	5	1	"ABC_NP"	"100Mult_M10"	103	-50	5	44
1	6	1	"SP_0462"	"77CellW_A14"	84	-50	6	20
1	7	1	"SP_0464"	"81CellW_E14"	82	-50	7	18
1	8	1	"Buffer"	"Normaliz_I14"	55	-50	8	-1
1	9	1	"Buffer"	"Normaliz_M14"	54	-50	9	-2
1	1	2	"SP_0462"	"77CellW_A14"	98	-50	10	36
1	2	2	"SP_0464"	"81CellW_E14"	97	-50	11	28
1	3	2	"fstH"	"84Mult_A2"	174	0	12	106
1	4	2	"comA"	"85Mult_E2"	86	-50	13	19
1	5	2	"zmpB"	"86Mult_I2"	78	-50	14	10
1	6	2	"spr0601"	"98Mult_M2"	81	-50	15	11
1	7	2	"celB"	"87Mult_A6"	73	-50	16	7
1	8	2	"iga"	"88Mult_E6"	107	0	17	45
1	9	2	"glnP"	"89Mult_I6"	74	-50	18	12
1	1	3	"spr0601"	"98Mult_M2"	96	0	19	32
1	2	3	"celB"	"87Mult_A6"	98	-50	20	23
1	3	3	"iga"	"88Mult_E6"	401	0	21	322
1	4	3	"glnP"	"89Mult_I6"	107	-50	22	23
1	5	3	"ABC_N/P"	"90Mult_M6"	97	-50	23	19
1	6	3	"spr1221"	"99Mult_A10"	93	-50	24	19
1	7	3	"spr1403"	"91Mult_E10"	100	0	25	29
1	8	3	"spr1496"	"92Mult_I10"	82	-50	26	10
1	9	3	"ABC_NP"	"100Mult_M10"	141	0	27	73
1	1	4	"spr1221"	"99Mult_A10"	117	-50	28	49
1	2	4	"spr1403"	"91Mult_E10"	211	0	29	125
1	3	4	"spr1496"	"92Mult_I10"	152	-50	30	52
1	4	4	"ABC_NP"	"100Mult_M10"	424	0	31	309
1	5	4	"SP_0462"	"77CellW_A14"	304	0	32	199
1	6	4	"SP_0464"	"81CellW_E14"	164	-50	33	66
1	7	4	"fstH"	"84Mult_A2"	329	0	34	231
1	8	4	"comA"	"85Mult_E2"	180	0	35	87
1	9	4	"zmpB"	"86Mult_I2"	197	0	36	100
1	1	5	"SP_0464"	"81CellW_E14"	132	0	37	66
1	2	5	"fstH"	"84Mult_A2"	429	0	38	336
1	3	5	"comA"	"85Mult_E2"	341	0	39	229
1	4	5	"zmpB"	"86Mult_I2"	301	0	40	178
1	5	5	"spr0601"	"98Mult_M2"	338	0	41	213
1	6	5	"celB"	"87Mult_A6"	219	0	42	84
1	7	5	"iga"	"88Mult_E6"	808	0	43	677
1	8	5	"glnP"	"89Mult_I6"	163	0	44	49
1	9	5	"ABC_N/P"	"90Mult_M6"	260	0	45	140
1	1	6	"celB"	"87Mult_A6"	114	-50	46	43
1	2	6	"iga"	"88Mult_E6"	709	0	47	605
1	3	6	"glnP"	"89Mult_I6"	293	-50	48	163
1	4	6	"ABC_N/P"	"90Mult_M6"	285	0	49	132
1	5	6	"spr1221"	"99Mult_A10"	493	0	50	328
1	6	6	"spr1403"	"91Mult_E10"	513	0	51	354
1	7	6	"spr1496"	"92Mult_I10"	288	0	52	135
1	8	6	"ABC_NP"	"100Mult_M10"	781	0	53	642
1	9	6	"SP_0462"	"77CellW_A14"	653	0	54	517
1	1	7	"spr1403"	"91Mult_E10"	264	0	55	192
1	2	7	"spr1496"	"92Mult_I10"	202	-50	56	87
1	3	7	"ABC_NP"	"100Mult_M10"	1047	0	57	878
1	4	7	"SP_0462"	"77CellW_A14"	1048	0	58	854
1	5	7	"SP_0464"	"81CellW_E14"	512	0	59	321
1	6	7	"fstH"	"84Mult_A2"	1034	0	60	863
1	7	7	"comA"	"85Mult_E2"	462	0	61	298
1	8	7	"zmpB"	"86Mult_I2"	356	0	62	198
1	9	7	"spr0601"	"98Mult_M2"	499	0	63	347
1	1	8	"fstH"	"84Mult_A2"	363	0	64	295
1	2	8	"comA"	"85Mult_E2"	412	0	65	300
1	3	8	"zmpB"	"86Mult_I2"	529	0	66	355
1	4	8	"spr0601"	"98Mult_M2"	849	0	67	627
1	5	8	"celB"	"87Mult_A6"	403	0	68	188
1	6	8	"iga"	"88Mult_E6"	1760	0	69	1571
1	7	8	"glnP"	"89Mult_I6"	288	0	70	107
1	8	8	"ABC_N/P"	"90Mult_M6"	429	0	71	259
1	9	8	"spr1221"	"99Mult_A10"	658	0	72	497
2	1	1	"lytB"	"31CellW_N6"	103	0	73	35
2	2	1	"prtA"	"20CellW_B10"	189	0	74	122
2	3	1	"bgaA"	"43CellW_F10"	103	0	75	36
2	4	1	"nanA"	"46CellW_J10"	113	0	76	46
2	5	1	"spr1652/pfbA"	"25CellW_N10"	102	0	77	34
2	6	1	"nisP"	"39CellW_B14"	100	0	78	31
2	7	1	"spr1906"	"73CellW_F14"	91	0	79	22
2	8	1	"Buffer"	"Normaliz_J14"	64	-50	80	-1
2	9	1	"Buffer"	"Normaliz_N14"	64	-50	81	1
2	1	2	"nisP"	"39CellW_B14"	106	0	82	33
2	2	2	"spr1906"	"73CellW_F14"	88	-50	83	11
2	3	2	"psrP"	"71CellW_B2"	99	0	84	19
2	4	2	"pblB_nt"	"48CellW_F2"	101	-50	85	22
2	5	2	"pblB_ct"	"49CellW_J2"	159	0	86	79
2	6	2	"spr0075/pfbB"	"24CellW_N2"	153	0	87	78
2	7	2	"pulA"	"19CellW_B6"	142	0	88	68
2	8	2	"hysA"	"51CellW_F6"	158	0	89	90
2	9	2	"spr0328"	"26CellW_J6"	126	0	90	61
2	1	3	"spr0075/pfbB"	"24CellW_N2"	519	0	91	438
2	2	3	"pulA"	"19CellW_B6"	343	0	92	263
2	3	3	"hysA"	"51CellW_F6"	442	0	93	360
2	4	3	"spr0328"	"26CellW_J6"	436	0	94	347
2	5	3	"lytB"	"31CellW_N6"	239	0	95	144
2	6	3	"prtA"	"20CellW_B10"	696	0	96	603
2	7	3	"bgaA"	"43CellW_F10"	164	0	97	76
2	8	3	"nanA"	"46CellW_J10"	118	0	98	37
2	9	3	"spr1652/pfbA"	"25CellW_N10"	104	0	99	37
2	1	4	"prtA"	"20CellW_B10"	1882	0	100	1789
2	2	4	"bgaA"	"43CellW_F10"	468	0	101	377
2	3	4	"nanA"	"46CellW_J10"	514	0	102	421
2	4	4	"spr1652/pfbA"	"25CellW_N10"	528	0	103	422
2	5	4	"nisP"	"39CellW_B14"	518	0	104	403
2	6	4	"spr1906"	"73CellW_F14"	275	0	105	152
2	7	4	"psrP"	"71CellW_B2"	120	-50	106	24
2	8	4	"pblB_nt"	"48CellW_F2"	95	-50	107	16
2	9	4	"pblB_ct"	"49CellW_J2"	150	0	108	81
2	1	5	"spr1906"	"73CellW_F14"	379	0	109	280
2	2	5	"psrP"	"71CellW_B2"	269	0	110	166
2	3	5	"pblB_nt"	"48CellW_F2"	241	0	111	134
2	4	5	"pblB_ct"	"49CellW_J2"	1395	0	112	1275
2	5	5	"spr0075/pfbB"	"24CellW_N2"	1459	0	113	1326
2	6	5	"pulA"	"19CellW_B6"	1367	0	114	1242
2	7	5	"hysA"	"51CellW_F6"	667	0	115	571
2	8	5	"spr0328"	"26CellW_J6"	164	-50	116	83
2	9	5	"lytB"	"31CellW_N6"	107	0	117	34
2	1	6	"pulA"	"19CellW_B6"	1273	0	118	1178
2	2	6	"hysA"	"51CellW_F6"	1476	0	119	1368
2	3	6	"spr0328"	"26CellW_J6"	926	0	120	815
2	4	6	"lytB"	"31CellW_N6"	491	0	121	365
2	5	6	"prtA"	"20CellW_B10"	3075	0	122	2935
2	6	6	"bgaA"	"43CellW_F10"	1128	0	123	986
2	7	6	"nanA"	"46CellW_J10"	593	0	124	466
2	8	6	"spr1652/pfbA"	"25CellW_N10"	236	0	125	138
2	9	6	"nisP"	"39CellW_B14"	111	0	126	35
2	1	7	"bgaA"	"43CellW_F10"	576	0	127	483
2	2	7	"nanA"	"46CellW_J10"	744	0	128	636
2	3	7	"spr1652/pfbA"	"25CellW_N10"	656	0	129	541
2	4	7	"nisP"	"39CellW_B14"	645	0	130	520
2	5	7	"spr1906"	"73CellW_F14"	524	0	131	380
2	6	7	"psrP"	"71CellW_B2"	646	0	132	479
2	7	7	"pblB_nt"	"48CellW_F2"	746	-50	133	597
2	8	7	"pblB_ct"	"49CellW_J2"	396	0	134	305
2	9	7	"spr0075/pfbB"	"24CellW_N2"	175	0	135	103
2	1	8	"psrP"	"71CellW_B2"	294	0	136	194
2	2	8	"pblB_nt"	"48CellW_F2"	303	0	137	197
2	3	8	"pblB_ct"	"49CellW_J2"	1720	0	138	1597
2	4	8	"spr0075/pfbB"	"24CellW_N2"	2074	0	139	1936
2	5	8	"pulA"	"19CellW_B6"	1933	0	140	1774
2	6	8	"hysA"	"51CellW_F6"	3328	0	141	3156
2	7	8	"spr0328"	"26CellW_J6"	1453	0	142	1311
2	8	8	"lytB"	"31CellW_N6"	279	0	143	187
2	9	8	"prtA"	"20CellW_B10"	325	0	144	253
3	1	1	"nanB"	"58Secret_O6"	1594	0	145	1496
3	2	1	"spr1875"	"7Secret_C10"	4024	0	146	3879
3	3	1	"galU"	"21Secret_G10"	2102	0	147	1932
3	4	1	"cbpA"	"5Secret_K10"	10913	0	148	10702
3	5	1	"gsp_781"	"2Secret_O10"	4308	0	149	4170
3	6	1	"Control_1"	"C14"	96	-50	150	11
3	7	1	"Control_2"	"G14"	73	-50	151	0
3	8	1	"Buffer"	"Normaliz_K14"	67	-50	152	1
3	9	1	"Buffer"	"Normaliz_O14"	62	-50	153	0
3	1	2	"Control_1"	"C14"	196	0	154	80
3	2	2	"Control_2"	"G14"	153	-50	155	-30
3	3	2	"bloodAB"	"59Secret_C2"	2262	0	156	2023
3	4	2	"strH"	"32Secret_G2"	1663	0	157	1358
3	5	2	"lysM"	"50Secret_K2"	2868	0	158	2628
3	6	2	"lytB"	"63Secret_O2"	946	0	159	810
3	7	2	"phtE"	"45Secret_C6"	731	0	160	630
3	8	2	"spr0931"	"36Secret_G6"	458	0	161	369
3	9	2	"lytC"	"56Secret_K6"	814	0	162	744
3	1	3	"lytB"	"63Secret_O2"	858	0	163	741
3	2	3	"phtE"	"45Secret_C6"	2887	0	164	2688
3	3	3	"spr0931"	"36Secret_G6"	2138	0	165	1882
3	4	3	"lytC"	"56Secret_K6"	8242	0	166	7929
3	5	3	"nanB"	"58Secret_O6"	4414	0	167	4161
3	6	3	"spr1875"	"7Secret_C10"	4866	0	168	4689
3	7	3	"galU"	"21Secret_G10"	941	0	169	822
3	8	3	"cbpA"	"5Secret_K10"	3775	0	170	3672
3	9	3	"gsp_781"	"2Secret_O10"	2038	0	171	1958
3	1	4	"spr1875"	"7Secret_C10"	4534	0	172	4412
3	2	4	"galU"	"21Secret_G10"	2473	0	173	2270
3	3	4	"cbpA"	"5Secret_K10"	16803	0	174	16518
3	4	4	"gsp_781"	"2Secret_O10"	11917	0	175	11624
3	5	4	"Control_1"	"C14"	680	0	176	426
3	6	4	"Control_2"	"G14"	187	-50	177	17
3	7	4	"bloodAB"	"59Secret_C2"	806	0	178	686
3	8	4	"strH"	"32Secret_G2"	378	0	179	271
3	9	4	"lysM"	"50Secret_K2"	836	0	180	748
3	1	5	"Control_2"	"G14"	146	-50	181	15
3	2	5	"bloodAB"	"59Secret_C2"	1952	0	182	1733
3	3	5	"strH"	"32Secret_G2"	1815	0	183	1521
3	4	5	"lysM"	"50Secret_K2"	4260	0	184	3960
3	5	5	"lytB"	"63Secret_O2"	1978	0	185	1716
3	6	5	"phtE"	"45Secret_C6"	3051	0	186	2883
3	7	5	"spr0931"	"36Secret_G6"	816	0	187	683
3	8	5	"lytC"	"56Secret_K6"	1861	0	188	1746
3	9	5	"nanB"	"58Secret_O6"	1488	0	189	1388
3	1	6	"phtE"	"45Secret_C6"	2832	0	190	2689
3	2	6	"spr0931"	"36Secret_G6"	1689	0	191	1463
3	3	6	"lytC"	"56Secret_K6"	7513	0	192	7218
3	4	6	"nanB"	"58Secret_O6"	5957	0	193	5650
3	5	6	"spr1875"	"7Secret_C10"	9578	0	194	9322
3	6	6	"galU"	"21Secret_G10"	2261	0	195	2077
3	7	6	"cbpA"	"5Secret_K10"	7775	0	196	7614
3	8	6	"gsp_781"	"2Secret_O10"	4024	0	197	3895
3	9	6	"Control_1"	"C14"	211	0	198	98
3	1	7	"galU"	"21Secret_G10"	2157	0	199	2005
3	2	7	"cbpA"	"5Secret_K10"	15187	0	200	14951
3	3	7	"gsp_781"	"2Secret_O10"	13116	0	201	12821
3	4	7	"Control_1"	"C14"	1131	0	202	800
3	5	7	"Control_2"	"G14"	294	-50	203	34
3	6	7	"bloodAB"	"59Secret_C2"	1941	0	204	1758
3	7	7	"strH"	"32Secret_G2"	745	0	205	582
3	8	7	"lysM"	"50Secret_K2"	1396	0	206	1257
3	9	7	"lytB"	"63Secret_O2"	991	0	207	865
3	1	8	"bloodAB"	"59Secret_C2"	2132	0	208	1971
3	2	8	"strH"	"32Secret_G2"	1435	0	209	1206
3	3	8	"lysM"	"50Secret_K2"	4660	0	210	4387
3	4	8	"lytB"	"63Secret_O2"	2972	0	211	2681
3	5	8	"phtE"	"45Secret_C6"	6076	0	212	5839
3	6	8	"spr0931"	"36Secret_G6"	1871	0	213	1693
3	7	8	"lytC"	"56Secret_K6"	3616	0	214	3468
3	8	8	"nanB"	"58Secret_O6"	2003	0	215	1876
3	9	8	"spr1875"	"7Secret_C10"	5548	0	216	5421
4	1	1	"Control_10"	"P6"	668	0	217	403
4	2	1	"Control_11"	"D10"	469	-50	218	155
4	3	1	"Control_12"	"H10"	1546	0	219	1154
4	4	1	"Buffer"	"Normaliz_L10"	531	-50	220	140
4	5	1	"Buffer"	"Normaliz_P10"	275	-50	221	55
4	6	1	"Control+"	"Rango0.2_D14"	8482	0	222	8311
4	7	1	"Control+"	"Rango0.1_H14"	541	-50	223	403
4	8	1	"Buffer"	"Normaliz_L14"	110	-50	224	11
4	9	1	"Buffer"	"Normaliz_P14"	71	-50	225	6
4	1	2	"Control+"	"Rango0.2_D14"	12479	0	226	12234
4	2	2	"Control+"	"Rango0.1_H14"	10533	-50	227	10181
4	3	2	"Control_3"	"D2"	428	-50	228	46
4	4	2	"Control_4"	"H2"	452	-50	229	41
4	5	2	"Control_5"	"L2"	279	-50	230	-59
4	6	2	"Control_6"	"P2"	209	-50	231	-26
4	7	2	"Control_7"	"D6"	287	-50	232	30
4	8	2	"Control_8"	"H6"	159	-50	233	12
4	9	2	"Control_9"	"L6"	115	0	234	35
4	1	3	"Control_6"	"P2"	278	-50	235	43
4	2	3	"Control_7"	"D6"	712	0	236	398
4	3	3	"Control_8"	"H6"	369	-50	237	23
4	4	3	"Control_9"	"L6"	463	-50	238	72
4	5	3	"Control_10"	"P6"	1043	0	239	654
4	6	3	"Control_11"	"D10"	502	-50	240	164
4	7	3	"Control_12"	"H10"	1090	0	241	803
4	8	3	"Buffer"	"Normaliz_L10"	209	-50	242	0
4	9	3	"Buffer"	"Normaliz_P10"	108	-50	243	26
4	1	4	"Control_11"	"D10"	247	-50	244	38
4	2	4	"Control_12"	"H10"	1034	0	245	771
4	3	4	"Buffer"	"Normaliz_L10"	312	-50	246	24
4	4	4	"Buffer"	"Normaliz_P10"	349	-50	247	23
4	5	4	"Control+"	"Rango0.2_D14"	16974	0	248	16621
4	6	4	"Control+"	"Rango0.1_H14"	11850	-50	249	11459
4	7	4	"Control_3"	"D2"	357	-50	250	42
4	8	4	"Control_4"	"H2"	246	-50	251	13
4	9	4	"Control_5"	"L2"	141	-50	252	35
4	1	5	"Control+"	"Rango0.1_H14"	3872	0	253	3699
4	2	5	"Control_3"	"D2"	1898	0	254	1687
4	3	5	"Control_4"	"H2"	239	-50	255	8
4	4	5	"Control_5"	"L2"	316	-50	256	22
4	5	5	"Control_6"	"P2"	336	-50	257	1
4	6	5	"Control_7"	"D6"	923	0	258	550
4	7	5	"Control_8"	"H6"	336	-50	259	-3
4	8	5	"Control_9"	"L6"	296	-50	260	58
4	9	5	"Control_10"	"P6"	266	0	261	150
4	1	6	"Control_7"	"D6"	269	0	262	127
4	2	6	"Control_8"	"H6"	168	-50	263	-2
4	3	6	"Control_9"	"L6"	240	-50	264	39
4	4	6	"Control_10"	"P6"	328	-50	265	63
4	5	6	"Control_11"	"D10"	320	-50	266	0
4	6	6	"Control_12"	"H10"	1190	0	267	853
4	7	6	"Buffer"	"Normaliz_L10"	333	-50	268	11
4	8	6	"Buffer"	"Normaliz_P10"	271	-50	269	23
4	9	6	"Control+"	"Rango0.2_D14"	8024	0	270	7905
4	1	7	"Control_12"	"H10"	416	0	271	285
4	2	7	"Buffer"	"Normaliz_L10"	166	-50	272	12
4	3	7	"Buffer"	"Normaliz_P10"	184	-50	273	-1
4	4	7	"Control+"	"Rango0.2_D14"	8388	0	274	8168
4	5	7	"Control+"	"Rango0.1_H14"	712	-50	275	454
4	6	7	"Control_3"	"D2"	607	0	276	342
4	7	7	"Control_4"	"H2"	276	-50	277	1
4	8	7	"Control_5"	"L2"	585	0	278	346
4	9	7	"Control_6"	"P2"	136	-50	279	23
4	1	8	"Control_3"	"D2"	146	-50	280	3
4	2	8	"Control_4"	"H2"	164	-50	281	2
4	3	8	"Control_5"	"L2"	193	-50	282	22
4	4	8	"Control_6"	"P2"	196	-50	283	-2
4	5	8	"Control_7"	"D6"	533	0	284	307
4	6	8	"Control_8"	"H6"	255	-50	285	13
4	7	8	"Control_9"	"L6"	266	-50	286	30
4	8	8	"Control_10"	"P6"	226	-50	287	17
4	9	8	"Control_11"	"D10"	149	-50	288	42
5	1	1	"GADPH"	"68Cyt_M5"	531	0	289	456
5	2	1	"abc_sbp_2"	"30Lip_A9"	609	0	290	521
5	3	1	"abc_sbp"	"29Lip_E9"	341	0	291	236
5	4	1	"spr0174"	"79Lip_I9"	329	0	292	204
5	5	1	"aliA"	"10Lip_M9"	399	0	293	257
5	6	1	"slrA"	"17Lip_A13"	672	0	294	531
5	7	1	"spr0747"	"37Lip_E13"	791	0	295	641
5	8	1	"Buffer"	"Normaliz_I13"	184	-50	296	-16
5	9	1	"Buffer"	"Normaliz_M13"	282	-50	297	-19
5	1	2	"slrA"	"17Lip_A13"	368	0	298	285
5	2	2	"spr0747"	"37Lip_E13"	401	0	299	290
5	3	2	"spxB"	"13Cyt_A1"	793	0	300	656
5	4	2	"clpP"	"66Cyt_E1"	1017	0	301	856
5	5	2	"pavA"	"69Cyt_I1"	654	0	302	507
5	6	2	"eno"	"14Cyt_M1"	1750	0	303	1623
5	7	2	"PppA"	"70Cyt_A5"	1099	0	304	974
5	8	2	"ply"	"11Cyt_E5"	13752	0	305	13608
5	9	2	"lytA"	"12Cyt_I5"	10320	0	306	10157
5	1	3	"eno"	"14Cyt_M1"	990	0	307	906
5	2	3	"PppA"	"70Cyt_A5"	734	0	308	611
5	3	3	"ply"	"11Cyt_E5"	10574	0	309	10429
5	4	3	"lytA"	"12Cyt_I5"	5781	0	310	5627
5	5	3	"GADPH"	"68Cyt_M5"	1409	0	311	1273
5	6	3	"abc_sbp_2"	"30Lip_A9"	1169	0	312	1041
5	7	3	"abc_sbp"	"29Lip_E9"	685	0	313	550
5	8	3	"spr0174"	"79Lip_I9"	608	0	314	441
5	9	3	"aliA"	"10Lip_M9"	784	0	315	628
5	1	4	"abc_sbp_2"	"30Lip_A9"	446	0	316	361
5	2	4	"abc_sbp"	"29Lip_E9"	322	0	317	190
5	3	4	"spr0174"	"79Lip_I9"	357	0	318	215
5	4	4	"aliA"	"10Lip_M9"	445	0	319	306
5	5	4	"slrA"	"17Lip_A13"	859	0	320	721
5	6	4	"spr0747"	"37Lip_E13"	1010	0	321	856
5	7	4	"spxB"	"13Cyt_A1"	1657	0	322	1479
5	8	4	"clpP"	"66Cyt_E1"	2416	0	323	2196
5	9	4	"pavA"	"69Cyt_I1"	1414	0	324	1232
5	1	5	"spr0747"	"37Lip_E13"	268	0	325	185
5	2	5	"spxB"	"13Cyt_A1"	509	0	326	388
5	3	5	"clpP"	"66Cyt_E1"	752	0	327	627
5	4	5	"pavA"	"69Cyt_I1"	586	0	328	468
5	5	5	"eno"	"14Cyt_M1"	2183	0	329	2054
5	6	5	"PppA"	"70Cyt_A5"	1546	0	330	1393
5	7	5	"ply"	"11Cyt_E5"	17248	0	331	17058
5	8	5	"lytA"	"12Cyt_I5"	11266	0	332	11022
5	9	5	"GADPH"	"68Cyt_M5"	3116	0	333	2905
5	1	6	"PppA"	"70Cyt_A5"	348	0	334	266
5	2	6	"ply"	"11Cyt_E5"	4824	0	335	4714
5	3	6	"lytA"	"12Cyt_I5"	2603	0	336	2494
5	4	6	"GADPH"	"68Cyt_M5"	601	0	337	503
5	5	6	"abc_sbp_2"	"30Lip_A9"	664	0	338	556
5	6	6	"abc_sbp"	"29Lip_E9"	533	0	339	394
5	7	6	"spr0174"	"79Lip_I9"	657	0	340	478
5	8	6	"aliA"	"10Lip_M9"	1001	0	341	778
5	9	6	"slrA"	"17Lip_A13"	2050	0	342	1840
5	1	7	"abc_sbp"	"29Lip_E9"	137	0	343	59
5	2	7	"spr0174"	"79Lip_I9"	164	0	344	65
5	3	7	"aliA"	"10Lip_M9"	181	0	345	80
5	4	7	"slrA"	"17Lip_A13"	219	0	346	129
5	5	7	"spr0747"	"37Lip_E13"	256	0	347	164
5	6	7	"spxB"	"13Cyt_A1"	552	0	348	442
5	7	7	"clpP"	"66Cyt_E1"	1089	0	349	959
5	8	7	"pavA"	"69Cyt_I1"	943	0	350	789
5	9	7	"eno"	"14Cyt_M1"	3312	0	351	3158
5	1	8	"spxB"	"13Cyt_A1"	182	0	352	110
5	2	8	"clpP"	"66Cyt_E1"	249	0	353	161
5	3	8	"pavA"	"69Cyt_I1"	180	0	354	91
5	4	8	"eno"	"14Cyt_M1"	349	0	355	267
5	5	8	"PppA"	"70Cyt_A5"	229	0	356	146
5	6	8	"ply"	"11Cyt_E5"	2549	0	357	2464
5	7	8	"lytA"	"12Cyt_I5"	1498	0	358	1406
5	8	8	"GADPH"	"68Cyt_M5"	541	0	359	440
5	9	8	"abc_sbp_2"	"30Lip_A9"	670	0	360	570
6	1	1	"psaA"	"6Lip_N5"	1483	0	361	1392
6	2	1	"ABC_SBP"	"57Lip_B9"	399	0	362	323
6	3	1	"ABC_SBP"	"52Lip_F9"	144	0	363	71
6	4	1	"piuA"	"18Lip_J9"	446	0	364	371
6	5	1	"amiA"	"3Lip_N9"	124	0	365	51
6	6	1	"msmE"	"78Lip_B13"	133	0	366	66
6	7	1	"MalX"	"22Lip_F13"	209	0	367	144
6	8	1	"Buffer"	"Normaliz_J13"	69	-50	368	2
6	9	1	"Buffer"	"Normaliz_N13"	68	-50	369	2
6	1	2	"msmE"	"78Lip_B13"	170	0	370	96
6	2	2	"MalX"	"22Lip_F13"	247	0	371	171
6	3	2	"prsA_ppmA"	"16Lip_B1"	135	0	372	56
6	4	2	"lmb"	"33Lip_F1"	148	0	373	70
6	5	2	"piaA"	"15Lip_J1"	1036	0	374	962
6	6	2	"phtA"	"55Lip_N1"	533	0	375	464
6	7	2	"glnH"	"28Lip_B5"	143	0	376	73
6	8	2	"pstS"	"80Lip_F5"	126	0	377	53
6	9	2	"aliB"	"1Lip_J5"	176	0	378	107
6	1	3	"phtA"	"55Lip_N1"	656	0	379	583
6	2	3	"glnH"	"28Lip_B5"	157	0	380	82
6	3	3	"pstS"	"80Lip_F5"	129	0	381	49
6	4	3	"aliB"	"1Lip_J5"	179	0	382	100
6	5	3	"psaA"	"6Lip_N5"	617	0	383	542
6	6	3	"ABC_SBP"	"57Lip_B9"	261	0	384	192
6	7	3	"ABC_SBP"	"52Lip_F9"	124	0	385	54
6	8	3	"piuA"	"18Lip_J9"	497	0	386	424
6	9	3	"amiA"	"3Lip_N9"	113	-50	387	44
6	1	4	"ABC_SBP"	"57Lip_B9"	319	0	388	248
6	2	4	"ABC_SBP"	"52Lip_F9"	131	0	389	59
6	3	4	"piuA"	"18Lip_J9"	437	0	390	361
6	4	4	"amiA"	"3Lip_N9"	128	0	391	46
6	5	4	"msmE"	"78Lip_B13"	125	0	392	50
6	6	4	"MalX"	"22Lip_F13"	178	0	393	107
6	7	4	"prsA_ppmA"	"16Lip_B1"	164	0	394	90
6	8	4	"lmb"	"33Lip_F1"	149	0	395	76
6	9	4	"piaA"	"15Lip_J1"	1111	0	396	1041
6	1	5	"MalX"	"22Lip_F13"	191	0	397	121
6	2	5	"prsA_ppmA"	"16Lip_B1"	166	0	398	94
6	3	5	"lmb"	"33Lip_F1"	143	0	399	71
6	4	5	"piaA"	"15Lip_J1"	948	0	400	872
6	5	5	"phtA"	"55Lip_N1"	497	0	401	427
6	6	5	"glnH"	"28Lip_B5"	136	0	402	65
6	7	5	"pstS"	"80Lip_F5"	123	0	403	47
6	8	5	"aliB"	"1Lip_J5"	164	0	404	87
6	9	5	"psaA"	"6Lip_N5"	589	0	405	519
6	1	6	"glnH"	"28Lip_B5"	144	0	406	73
6	2	6	"pstS"	"80Lip_F5"	118	0	407	44
6	3	6	"aliB"	"1Lip_J5"	147	0	408	74
6	4	6	"psaA"	"6Lip_N5"	514	0	409	444
6	5	6	"ABC_SBP"	"57Lip_B9"	211	0	410	143
6	6	6	"ABC_SBP"	"52Lip_F9"	113	0	411	44
6	7	6	"piuA"	"18Lip_J9"	368	0	412	294
6	8	6	"amiA"	"3Lip_N9"	110	0	413	33
6	9	6	"msmE"	"78Lip_B13"	122	0	414	54
6	1	7	"ABC_SBP"	"52Lip_F9"	122	0	415	53
6	2	7	"piuA"	"18Lip_J9"	347	0	416	275
6	3	7	"amiA"	"3Lip_N9"	118	0	417	44
6	4	7	"msmE"	"78Lip_B13"	124	0	418	55
6	5	7	"MalX"	"22Lip_F13"	159	0	419	91
6	6	7	"prsA_ppmA"	"16Lip_B1"	109	0	420	41
6	7	7	"lmb"	"33Lip_F1"	128	0	421	59
6	8	7	"piaA"	"15Lip_J1"	712	0	422	643
6	9	7	"phtA"	"55Lip_N1"	354	0	423	289
6	1	8	"prsA_ppmA"	"16Lip_B1"	120	0	424	53
6	2	8	"lmb"	"33Lip_F1"	130	0	425	61
6	3	8	"piaA"	"15Lip_J1"	644	0	426	575
6	4	8	"phtA"	"55Lip_N1"	326	0	427	261
6	5	8	"glnH"	"28Lip_B5"	116	0	428	51
6	6	8	"pstS"	"80Lip_F5"	98	0	429	33
6	7	8	"aliB"	"1Lip_J5"	125	0	430	60
6	8	8	"psaA"	"6Lip_N5"	360	0	431	294
6	9	8	"ABC_SBP"	"57Lip_B9"	229	0	432	166
7	1	1	"cbpF"	"74N_term_wCS_O5"	611	0	433	496
7	2	1	"spr0693"	"34N_term_C9"	7590	0	434	7429
7	3	1	"ezrA"	"75N_term_G9"	3188	0	435	2931
7	4	1	"pepXP"	"72N_term_K9"	5690	0	436	5238
7	5	1	"phtD"	"44N_term_O9"	9725	0	437	9172
7	6	1	"phpA"	"27N_term_C13"	41208	0	438	40653
7	7	1	"srtA"	"64N_term_wCS_G13"	11265	0	439	10780
7	8	1	"Buffer"	"Normaliz_K13"	474	-50	440	8
7	9	1	"Buffer"	"Normaliz_O13"	462	-50	441	-33
7	1	2	"phpA"	"27N_term_C13"	5823	0	442	5720
7	2	2	"srtA"	"64N_term_wCS_G13"	1426	0	443	1287
7	3	2	"adcA"	"23Lip_C1"	941	0	444	767
7	4	2	"sp_2093"	"76N_term_G1"	1936	0	445	1671
7	5	2	"comB"	"54N_term_K1"	3279	0	446	2855
7	6	2	"pspA"	"4N_term_O1"	5186	0	447	4693
7	7	2	"pbpX"	"41N_term_C5"	6234	0	448	5731
7	8	2	"pbpA"	"9N_term_G5"	2620	0	449	2147
7	9	2	"spr0334"	"42Cyt_TMH_K5"	12398	0	450	11922
7	1	3	"pspA"	"4N_term_O1"	543	0	451	449
7	2	3	"pbpX"	"41N_term_C5"	879	0	452	755
7	3	3	"pbpA"	"9N_term_G5"	471	0	453	326
7	4	3	"spr0334"	"42Cyt_TMH_K5"	3229	0	454	3031
7	5	3	"cbpF"	"74N_term_wCS_O5"	2148	0	455	1855
7	6	3	"spr0693"	"34N_term_C9"	20779	0	456	20395
7	7	3	"ezrA"	"75N_term_G9"	6249	0	457	5796
7	8	3	"pepXP"	"72N_term_K9"	6863	0	458	6387
7	9	3	"phtD"	"44N_term_O9"	10290	0	459	9780
7	1	4	"spr0693"	"34N_term_C9"	3048	0	460	2962
7	2	4	"ezrA"	"75N_term_G9"	812	0	461	706
7	3	4	"pepXP"	"72N_term_K9"	1094	0	462	966
7	4	4	"phtD"	"44N_term_O9"	1776	0	463	1612
7	5	4	"phpA"	"27N_term_C13"	13923	0	464	13703
7	6	4	"srtA"	"64N_term_wCS_G13"	4121	0	465	3839
7	7	4	"adcA"	"23Lip_C1"	2149	0	466	1789
7	8	4	"sp_2093"	"76N_term_G1"	3238	0	467	2805
7	9	4	"comB"	"54N_term_K1"	4644	0	468	4138
7	1	5	"srtA"	"64N_term_wCS_G13"	625	0	469	544
7	2	5	"adcA"	"23Lip_C1"	284	0	470	187
7	3	5	"sp_2093"	"76N_term_G1"	432	0	471	320
7	4	5	"comB"	"54N_term_K1"	681	0	472	540
7	5	5	"pspA"	"4N_term_O1"	1277	0	473	1093
7	6	5	"pbpX"	"41N_term_C5"	2446	0	474	2213
7	7	5	"pbpA"	"9N_term_G5"	1217	0	475	910
7	8	5	"spr0334"	"42Cyt_TMH_K5"	7002	0	476	6623
7	9	5	"cbpF"	"74N_term_wCS_O5"	3466	0	477	3027
7	1	6	"pbpX"	"41N_term_C5"	326	0	478	251
7	2	6	"pbpA"	"9N_term_G5"	175	0	479	90
7	3	6	"spr0334"	"42Cyt_TMH_K5"	861	0	480	765
7	4	6	"cbpF"	"74N_term_wCS_O5"	544	0	481	432
7	5	6	"spr0693"	"34N_term_C9"	6126	0	482	5982
7	6	6	"ezrA"	"75N_term_G9"	1863	0	483	1691
7	7	6	"pepXP"	"72N_term_K9"	2321	0	484	2102
7	8	6	"phtD"	"44N_term_O9"	3580	0	485	3302
7	9	6	"phpA"	"27N_term_C13"	24419	0	486	24060
7	1	7	"ezrA"	"75N_term_G9"	253	0	487	183
7	2	7	"pepXP"	"72N_term_K9"	276	0	488	200
7	3	7	"phtD"	"44N_term_O9"	414	0	489	333
7	4	7	"phpA"	"27N_term_C13"	3754	0	490	3660
7	5	7	"srtA"	"64N_term_wCS_G13"	853	0	491	743
7	6	7	"adcA"	"23Lip_C1"	434	0	492	315
7	7	7	"sp_2093"	"76N_term_G1"	605	0	493	472
7	8	7	"comB"	"54N_term_K1"	835	0	494	657
7	9	7	"pspA"	"4N_term_O1"	2021	0	495	1791
7	1	8	"adcA"	"23Lip_C1"	122	-50	496	54
7	2	8	"sp_2093"	"76N_term_G1"	130	-50	497	58
7	3	8	"comB"	"54N_term_K1"	140	0	498	70
7	4	8	"pspA"	"4N_term_O1"	239	0	499	162
7	5	8	"pbpX"	"41N_term_C5"	313	0	500	229
7	6	8	"pbpA"	"9N_term_G5"	170	0	501	85
7	7	8	"spr0334"	"42Cyt_TMH_K5"	668	0	502	572
7	8	8	"cbpF"	"74N_term_wCS_O5"	363	0	503	269
7	9	8	"spr0693"	"34N_term_C9"	4935	0	504	4809
8	1	1	"pbp1b"	"47Cyt_TMH_P5"	9785	0	505	9298
8	2	1	"pcpA"	"62N_term_wCS_D9"	1848	0	506	1444
8	3	1	"sphtra"	"8N_term_H9"	765	0	507	403
8	4	1	"cps4C"	"97Mult_L9"	1696	0	508	1386
8	5	1	"rrgB"	"95Mult_P9"	368	0	509	223
8	6	1	"TMP"	"96Mult_D13"	169	0	510	96
8	7	1	"LambdaSa04"	"94Mult_H13"	62	-50	511	3
8	8	1	"Buffer"	"Normaliz_L13"	56	-50	512	1
8	9	1	"Buffer"	"Normaliz_P13"	55	-50	513	1
8	1	2	"TMP"	"96Mult_D13"	2856	0	514	2311
8	2	2	"LambdaSa04"	"94Mult_H13"	836	0	515	386
8	3	2	"potD"	"65N_term_D1"	4828	0	516	4475
8	4	2	"pgdA"	"40N_term_H1"	4366	0	517	4083
8	5	2	"spr1370"	"38Cyt_TMH_L1"	4271	0	518	4131
8	6	2	"spr1418"	"82N_term_P1"	528	0	519	456
8	7	2	"stkP"	"67Cyt_TMH_D5"	1373	0	520	1311
8	8	2	"spr1584"	"83N_term_H5"	309	0	521	250
8	9	2	"pbp2A"	"53N_term_L5"	263	0	522	209
8	1	3	"spr1418"	"82N_term_P1"	9058	0	523	8575
8	2	3	"stkP"	"67Cyt_TMH_D5"	19224	0	524	18839
8	3	3	"spr1584"	"83N_term_H5"	3650	0	525	3349
8	4	3	"pbp2A"	"53N_term_L5"	2334	0	526	2107
8	5	3	"pbp1b"	"47Cyt_TMH_P5"	1197	0	527	1080
8	6	3	"pcpA"	"62N_term_wCS_D9"	140	0	528	64
8	7	3	"sphtra"	"8N_term_H9"	90	0	529	20
8	8	3	"cps4C"	"97Mult_L9"	105	0	530	40
8	9	3	"rrgB"	"95Mult_P9"	90	0	531	36
8	1	4	"pcpA"	"62N_term_wCS_D9"	1695	0	532	1232
8	2	4	"sphtra"	"8N_term_H9"	697	0	533	346
8	3	4	"cps4C"	"97Mult_L9"	1554	0	534	1288
8	4	4	"rrgB"	"95Mult_P9"	566	0	535	343
8	5	4	"TMP"	"96Mult_D13"	379	0	536	254
8	6	4	"LambdaSa04"	"94Mult_H13"	81	-50	537	0
8	7	4	"potD"	"65N_term_D1"	390	0	538	321
8	8	4	"pgdA"	"40N_term_H1"	350	0	539	287
8	9	4	"spr1370"	"38Cyt_TMH_L1"	1238	0	540	1182
8	1	5	"LambdaSa04"	"94Mult_H13"	547	-50	541	109
8	2	5	"potD"	"65N_term_D1"	3957	0	542	3653
8	3	5	"pgdA"	"40N_term_H1"	4062	0	543	3832
8	4	5	"spr1370"	"38Cyt_TMH_L1"	8496	0	544	8292
8	5	5	"spr1418"	"82N_term_P1"	1737	0	545	1622
8	6	5	"stkP"	"67Cyt_TMH_D5"	3155	0	546	3073
8	7	5	"spr1584"	"83N_term_H5"	371	0	547	306
8	8	5	"pbp2A"	"53N_term_L5"	247	0	548	187
8	9	5	"pbp1b"	"47Cyt_TMH_P5"	224	0	549	170
8	1	6	"stkP"	"67Cyt_TMH_D5"	17213	0	550	16898
8	2	6	"spr1584"	"83N_term_H5"	3199	0	551	2985
8	3	6	"pbp2A"	"53N_term_L5"	2519	0	552	2339
8	4	6	"pbp1b"	"47Cyt_TMH_P5"	1839	0	553	1696
8	5	6	"pcpA"	"62N_term_wCS_D9"	217	-50	554	120
8	6	6	"sphtra"	"8N_term_H9"	82	-50	555	6
8	7	6	"cps4C"	"97Mult_L9"	155	0	556	92
8	8	6	"rrgB"	"95Mult_P9"	79	-50	557	21
8	9	6	"TMP"	"96Mult_D13"	82	0	558	30
8	1	7	"sphtra"	"8N_term_H9"	232	-50	559	15
8	2	7	"cps4C"	"97Mult_L9"	830	0	560	676
8	3	7	"rrgB"	"95Mult_P9"	324	-50	561	192
8	4	7	"TMP"	"96Mult_D13"	364	0	562	259
8	5	7	"LambdaSa04"	"94Mult_H13"	77	-50	563	-1
8	6	7	"potD"	"65N_term_D1"	374	0	564	312
8	7	7	"pgdA"	"40N_term_H1"	275	0	565	219
8	8	7	"spr1370"	"38Cyt_TMH_L1"	783	0	566	729
8	9	7	"spr1418"	"82N_term_P1"	143	0	567	93
8	1	8	"potD"	"65N_term_D1"	1276	0	568	1178
8	2	8	"pgdA"	"40N_term_H1"	1217	0	569	1144
8	3	8	"spr1370"	"38Cyt_TMH_L1"	3552	0	570	3483
8	4	8	"spr1418"	"82N_term_P1"	574	0	571	511
8	5	8	"stkP"	"67Cyt_TMH_D5"	996	0	572	942
8	6	8	"spr1584"	"83N_term_H5"	137	0	573	87
8	7	8	"pbp2A"	"53N_term_L5"	108	0	574	58
8	8	8	"pbp1b"	"47Cyt_TMH_P5"	114	0	575	64
8	9	8	"pcpA"	"62N_term_wCS_D9"	59	0	576	10
