# Supplementary material for: Data in support of proteomic analysis of pneumococcal pediatric clinical isolates to construct a protein array
Source: Data Brief. 2016 Feb 5;6:917–22. doi: 10.1016/j.dib.2016.01.057 (PMC4758182; doi:10.1016/j.dib.2016.01.057)
Supplement: Supplementary file 4 — Supplementary material [file mmc4.zip › Protein array raw data/IgG/P2_S5bis_IgG-Cy3.txt]

ATF	1.0
31	9    
"Type=GenePix Export 3"
"DateTime=2014/03/19 13:42:30"
"Settings=C:\Documents and Settings\Usuario\Escritorio\Datos Usuarios\Alfonso\Resultados ensayo\Marzo 2014\Escaneado_19-03-14\Suero 5 Bis\Suero 5 Bis_IgG-Cy3.gps"
"GalFile=C:\Documents and Settings\Usuario\Escritorio\Datos Usuarios\Alfonso\Gals\Gal_Alfonso.2.gal"
"PixelSize=10"
"Wavelengths=n/a	532"
"ImageFiles=n/a	C:\Documents and Settings\Usuario\Escritorio\Datos Usuarios\Alfonso\Resultados ensayo\Marzo 2014\Escaneado_19-03-14\Suero 5 Bis\S5bis_IgG-Cy3.tif 1"
"NormalizationMethod=None"
"NormalizationFactors=n/a	1"
"JpegImage="
"StdDev=Type 1"
"RatioFormulations=W1/W2 (/532)"
"Barcode="
"BackgroundSubtraction=LocalFeature"
"ImageOrigin=0, 0"
"JpegOrigin=3360, 10820"
"Creator=GenePix Pro 4.1.1.4"
"Scanner=GenePix 4000B [92870]"
"FocusPosition=0"
"Temperature=31.3"
"LinesAveraged=1"
"Comment="
"PMTGain=n/a	430"
"ScanPower=n/a	100"
"LaserPower=n/a	2.88"
"LaserOnTime=n/a	42412"
"Filters=n/a	"
"ScanRegion=248,870,2024,1742"
"Supplier=BioRobotics"
"ArrayerSoftwareName=TAS Application Suite (MicroGrid II)"
"ArrayerSoftwareVersion=2.2.2.5"
"Block"	"Column"	"Row"	"Name"	"ID"	"Flags"	"Index"	"F532 Median"	"F532 Median - B532"
1	1	1	"ABC_N/P"	"90Mult_M6"	0	1	63	8
1	2	1	"spr1221"	"99Mult_A10"	0	2	64	8
1	3	1	"spr1403"	"91Mult_E10"	-50	3	69	17
1	4	1	"spr1496"	"92Mult_I10"	0	4	65	10
1	5	1	"ABC_NP"	"100Mult_M10"	0	5	124	70
1	6	1	"SP_0462"	"77CellW_A14"	0	6	130	73
1	7	1	"SP_0464"	"81CellW_E14"	0	7	131	70
1	8	1	"Buffer"	"Normaliz_I14"	-50	8	66	-2
1	9	1	"Buffer"	"Normaliz_M14"	-50	9	83	-5
1	1	2	"SP_0462"	"77CellW_A14"	-50	10	68	16
1	2	2	"SP_0464"	"81CellW_E14"	-50	11	64	4
1	3	2	"fstH"	"84Mult_A2"	-50	12	87	27
1	4	2	"comA"	"85Mult_E2"	-50	13	75	10
1	5	2	"zmpB"	"86Mult_I2"	-50	14	92	18
1	6	2	"spr0601"	"98Mult_M2"	0	15	160	55
1	7	2	"celB"	"87Mult_A6"	0	16	121	18
1	8	2	"iga"	"88Mult_E6"	0	17	549	466
1	9	2	"glnP"	"89Mult_I6"	0	18	207	107
1	1	3	"spr0601"	"98Mult_M2"	-50	19	63	13
1	2	3	"celB"	"87Mult_A6"	-50	20	60	4
1	3	3	"iga"	"88Mult_E6"	0	21	111	57
1	4	3	"glnP"	"89Mult_I6"	-50	22	68	8
1	5	3	"ABC_N/P"	"90Mult_M6"	0	23	107	42
1	6	3	"spr1221"	"99Mult_A10"	0	24	155	64
1	7	3	"spr1403"	"91Mult_E10"	0	25	321	213
1	8	3	"spr1496"	"92Mult_I10"	0	26	280	179
1	9	3	"ABC_NP"	"100Mult_M10"	0	27	1132	1015
1	1	4	"spr1221"	"99Mult_A10"	-50	28	62	12
1	2	4	"spr1403"	"91Mult_E10"	-50	29	79	19
1	3	4	"spr1496"	"92Mult_I10"	-50	30	79	16
1	4	4	"ABC_NP"	"100Mult_M10"	0	31	184	107
1	5	4	"SP_0462"	"77CellW_A14"	0	32	222	140
1	6	4	"SP_0464"	"81CellW_E14"	0	33	238	148
1	7	4	"fstH"	"84Mult_A2"	0	34	755	542
1	8	4	"comA"	"85Mult_E2"	0	35	510	260
1	9	4	"zmpB"	"86Mult_I2"	0	36	480	353
1	1	5	"SP_0464"	"81CellW_E14"	-50	37	63	10
1	2	5	"fstH"	"84Mult_A2"	0	38	137	35
1	3	5	"comA"	"85Mult_E2"	0	39	124	42
1	4	5	"zmpB"	"86Mult_I2"	0	40	258	96
1	5	5	"spr0601"	"98Mult_M2"	0	41	298	81
1	6	5	"celB"	"87Mult_A6"	-50	42	178	72
1	7	5	"iga"	"88Mult_E6"	0	43	747	494
1	8	5	"glnP"	"89Mult_I6"	0	44	275	16
1	9	5	"ABC_N/P"	"90Mult_M6"	0	45	441	310
1	1	6	"celB"	"87Mult_A6"	-50	46	62	11
1	2	6	"iga"	"88Mult_E6"	0	47	243	163
1	3	6	"glnP"	"89Mult_I6"	-50	48	129	45
1	4	6	"ABC_N/P"	"90Mult_M6"	0	49	233	140
1	5	6	"spr1221"	"99Mult_A10"	0	50	427	309
1	6	6	"spr1403"	"91Mult_E10"	0	51	464	355
1	7	6	"spr1496"	"92Mult_I10"	0	52	349	221
1	8	6	"ABC_NP"	"100Mult_M10"	-50	53	1304	1128
1	9	6	"SP_0462"	"77CellW_A14"	0	54	1569	1428
1	1	7	"spr1403"	"91Mult_E10"	-50	55	136	86
1	2	7	"spr1496"	"92Mult_I10"	0	56	235	161
1	3	7	"ABC_NP"	"100Mult_M10"	0	57	1009	929
1	4	7	"SP_0462"	"77CellW_A14"	0	58	630	537
1	5	7	"SP_0464"	"81CellW_E14"	0	59	587	393
1	6	7	"fstH"	"84Mult_A2"	0	60	1591	1440
1	7	7	"comA"	"85Mult_E2"	0	61	711	589
1	8	7	"zmpB"	"86Mult_I2"	0	62	333	208
1	9	7	"spr0601"	"98Mult_M2"	0	63	532	388
1	1	8	"fstH"	"84Mult_A2"	0	64	405	346
1	2	8	"comA"	"85Mult_E2"	0	65	443	344
1	3	8	"zmpB"	"86Mult_I2"	0	66	225	122
1	4	8	"spr0601"	"98Mult_M2"	0	67	497	384
1	5	8	"celB"	"87Mult_A6"	0	68	429	306
1	6	8	"iga"	"88Mult_E6"	0	69	1275	1152
1	7	8	"glnP"	"89Mult_I6"	-50	70	437	308
1	8	8	"ABC_N/P"	"90Mult_M6"	0	71	532	393
1	9	8	"spr1221"	"99Mult_A10"	0	72	1096	938
2	1	1	"lytB"	"31CellW_N6"	0	73	614	543
2	2	1	"prtA"	"20CellW_B10"	0	74	1086	1018
2	3	1	"bgaA"	"43CellW_F10"	0	75	224	154
2	4	1	"nanA"	"46CellW_J10"	0	76	229	166
2	5	1	"spr1652/pfbA"	"25CellW_N10"	0	77	241	177
2	6	1	"nisP"	"39CellW_B14"	0	78	126	40
2	7	1	"spr1906"	"73CellW_F14"	-50	79	97	36
2	8	1	"Buffer"	"Normaliz_J14"	-50	80	52	-3
2	9	1	"Buffer"	"Normaliz_N14"	-50	81	54	0
2	1	2	"nisP"	"39CellW_B14"	0	82	724	638
2	2	2	"spr1906"	"73CellW_F14"	-50	83	432	-47
2	3	2	"psrP"	"71CellW_B2"	0	84	760	207
2	4	2	"pblB_nt"	"48CellW_F2"	-50	85	617	125
2	5	2	"pblB_ct"	"49CellW_J2"	0	86	369	273
2	6	2	"spr0075/pfbB"	"24CellW_N2"	0	87	658	369
2	7	2	"pulA"	"19CellW_B6"	0	88	226	31
2	8	2	"hysA"	"51CellW_F6"	-50	89	122	19
2	9	2	"spr0328"	"26CellW_J6"	0	90	121	30
2	1	3	"spr0075/pfbB"	"24CellW_N2"	0	91	2007	1900
2	2	3	"pulA"	"19CellW_B6"	0	92	1139	888
2	3	3	"hysA"	"51CellW_F6"	0	93	777	593
2	4	3	"spr0328"	"26CellW_J6"	0	94	689	544
2	5	3	"lytB"	"31CellW_N6"	0	95	405	314
2	6	3	"prtA"	"20CellW_B10"	0	96	658	558
2	7	3	"bgaA"	"43CellW_F10"	-50	97	201	-63
2	8	3	"nanA"	"46CellW_J10"	-50	98	149	31
2	9	3	"spr1652/pfbA"	"25CellW_N10"	-50	99	117	53
2	1	4	"prtA"	"20CellW_B10"	0	100	2934	2825
2	2	4	"bgaA"	"43CellW_F10"	0	101	1614	262
2	3	4	"nanA"	"46CellW_J10"	0	102	896	737
2	4	4	"spr1652/pfbA"	"25CellW_N10"	0	103	720	535
2	5	4	"nisP"	"39CellW_B14"	0	104	567	439
2	6	4	"spr1906"	"73CellW_F14"	0	105	270	180
2	7	4	"psrP"	"71CellW_B2"	0	106	838	469
2	8	4	"pblB_nt"	"48CellW_F2"	-50	107	225	-17
2	9	4	"pblB_ct"	"49CellW_J2"	-50	108	113	49
2	1	5	"spr1906"	"73CellW_F14"	0	109	837	724
2	2	5	"psrP"	"71CellW_B2"	0	110	2293	548
2	3	5	"pblB_nt"	"48CellW_F2"	0	111	1440	-32
2	4	5	"pblB_ct"	"49CellW_J2"	0	112	1626	425
2	5	5	"spr0075/pfbB"	"24CellW_N2"	0	113	1616	762
2	6	5	"pulA"	"19CellW_B6"	0	114	1227	1024
2	7	5	"hysA"	"51CellW_F6"	0	115	1177	798
2	8	5	"spr0328"	"26CellW_J6"	0	116	495	203
2	9	5	"lytB"	"31CellW_N6"	-50	117	152	77
2	1	6	"pulA"	"19CellW_B6"	0	118	2093	1952
2	2	6	"hysA"	"51CellW_F6"	0	119	1738	963
2	3	6	"spr0328"	"26CellW_J6"	0	120	1796	788
2	4	6	"lytB"	"31CellW_N6"	-50	121	1704	226
2	5	6	"prtA"	"20CellW_B10"	0	122	2690	1790
2	6	6	"bgaA"	"43CellW_F10"	0	123	970	685
2	7	6	"nanA"	"46CellW_J10"	0	124	997	521
2	8	6	"spr1652/pfbA"	"25CellW_N10"	0	125	554	436
2	9	6	"nisP"	"39CellW_B14"	-50	126	217	140
2	1	7	"bgaA"	"43CellW_F10"	0	127	2220	1917
2	2	7	"nanA"	"46CellW_J10"	0	128	1811	1668
2	3	7	"spr1652/pfbA"	"25CellW_N10"	0	129	1056	941
2	4	7	"nisP"	"39CellW_B14"	0	130	1130	906
2	5	7	"spr1906"	"73CellW_F14"	-50	131	966	-556
2	6	7	"psrP"	"71CellW_B2"	0	132	2352	574
2	7	7	"pblB_nt"	"48CellW_F2"	0	133	1897	563
2	8	7	"pblB_ct"	"49CellW_J2"	0	134	783	661
2	9	7	"spr0075/pfbB"	"24CellW_N2"	0	135	1303	1158
2	1	8	"psrP"	"71CellW_B2"	0	136	1610	1467
2	2	8	"pblB_nt"	"48CellW_F2"	0	137	2014	1106
2	3	8	"pblB_ct"	"49CellW_J2"	0	138	1985	1852
2	4	8	"spr0075/pfbB"	"24CellW_N2"	0	139	3324	2598
2	5	8	"pulA"	"19CellW_B6"	0	140	2271	2123
2	6	8	"hysA"	"51CellW_F6"	0	141	2561	2142
2	7	8	"spr0328"	"26CellW_J6"	0	142	2340	2208
2	8	8	"lytB"	"31CellW_N6"	0	143	683	583
2	9	8	"prtA"	"20CellW_B10"	0	144	1598	1526
3	1	1	"nanB"	"58Secret_O6"	0	145	218	167
3	2	1	"spr1875"	"7Secret_C10"	0	146	374	323
3	3	1	"galU"	"21Secret_G10"	-50	147	86	33
3	4	1	"cbpA"	"5Secret_K10"	0	148	2046	1988
3	5	1	"gsp_781"	"2Secret_O10"	0	149	1381	1314
3	6	1	"Control_1"	"C14"	-50	150	71	-9
3	7	1	"Control_2"	"G14"	0	151	699	613
3	8	1	"Buffer"	"Normaliz_K14"	-50	152	104	6
3	9	1	"Buffer"	"Normaliz_O14"	-50	153	118	-13
3	1	2	"Control_1"	"C14"	-50	154	53	-3
3	2	2	"Control_2"	"G14"	-50	155	75	-17
3	3	2	"bloodAB"	"59Secret_C2"	0	156	367	226
3	4	2	"strH"	"32Secret_G2"	-50	157	159	-29
3	5	2	"lysM"	"50Secret_K2"	0	158	1704	843
3	6	2	"lytB"	"63Secret_O2"	0	159	2348	911
3	7	2	"phtE"	"45Secret_C6"	0	160	2865	2769
3	8	2	"spr0931"	"36Secret_G6"	0	161	1899	1804
3	9	2	"lytC"	"56Secret_K6"	0	162	5278	5152
3	1	3	"lytB"	"63Secret_O2"	0	163	626	564
3	2	3	"phtE"	"45Secret_C6"	0	164	840	733
3	3	3	"spr0931"	"36Secret_G6"	-50	165	168	95
3	4	3	"lytC"	"56Secret_K6"	0	166	832	755
3	5	3	"nanB"	"58Secret_O6"	0	167	678	600
3	6	3	"spr1875"	"7Secret_C10"	0	168	2474	2282
3	7	3	"galU"	"21Secret_G10"	0	169	524	335
3	8	3	"cbpA"	"5Secret_K10"	0	170	9655	8786
3	9	3	"gsp_781"	"2Secret_O10"	0	171	9890	9749
3	1	4	"spr1875"	"7Secret_C10"	0	172	781	715
3	2	4	"galU"	"21Secret_G10"	-50	173	215	50
3	3	4	"cbpA"	"5Secret_K10"	0	174	2827	2733
3	4	4	"gsp_781"	"2Secret_O10"	0	175	1622	1463
3	5	4	"Control_1"	"C14"	-50	176	63	-30
3	6	4	"Control_2"	"G14"	-50	177	244	127
3	7	4	"bloodAB"	"59Secret_C2"	0	178	1799	701
3	8	4	"strH"	"32Secret_G2"	0	179	1283	-134
3	9	4	"lysM"	"50Secret_K2"	0	180	7103	6924
3	1	5	"Control_2"	"G14"	-50	181	160	91
3	2	5	"bloodAB"	"59Secret_C2"	0	182	606	189
3	3	5	"strH"	"32Secret_G2"	0	183	580	171
3	4	5	"lysM"	"50Secret_K2"	0	184	1887	377
3	5	5	"lytB"	"63Secret_O2"	0	185	1569	-125
3	6	5	"phtE"	"45Secret_C6"	0	186	1902	1064
3	7	5	"spr0931"	"36Secret_G6"	0	187	976	-229
3	8	5	"lytC"	"56Secret_K6"	0	188	6431	5140
3	9	5	"nanB"	"58Secret_O6"	0	189	3676	3516
3	1	6	"phtE"	"45Secret_C6"	0	190	1331	1253
3	2	6	"spr0931"	"36Secret_G6"	0	191	275	163
3	3	6	"lytC"	"56Secret_K6"	0	192	1125	1043
3	4	6	"nanB"	"58Secret_O6"	0	193	890	769
3	5	6	"spr1875"	"7Secret_C10"	0	194	2290	2167
3	6	6	"galU"	"21Secret_G10"	0	195	1105	836
3	7	6	"cbpA"	"5Secret_K10"	0	196	8815	8292
3	8	6	"gsp_781"	"2Secret_O10"	0	197	9418	9172
3	9	6	"Control_1"	"C14"	-50	198	120	-44
3	1	7	"galU"	"21Secret_G10"	0	199	322	229
3	2	7	"cbpA"	"5Secret_K10"	0	200	5077	4959
3	3	7	"gsp_781"	"2Secret_O10"	0	201	2529	2449
3	4	7	"Control_1"	"C14"	-50	202	68	-13
3	5	7	"Control_2"	"G14"	0	203	378	299
3	6	7	"bloodAB"	"59Secret_C2"	0	204	1262	839
3	7	7	"strH"	"32Secret_G2"	0	205	1185	662
3	8	7	"lysM"	"50Secret_K2"	0	206	3736	2768
3	9	7	"lytB"	"63Secret_O2"	0	207	6030	5857
3	1	8	"bloodAB"	"59Secret_C2"	0	208	1335	1215
3	2	8	"strH"	"32Secret_G2"	0	209	498	305
3	3	8	"lysM"	"50Secret_K2"	0	210	2856	2759
3	4	8	"lytB"	"63Secret_O2"	0	211	1565	1477
3	5	8	"phtE"	"45Secret_C6"	0	212	1790	1704
3	6	8	"spr0931"	"36Secret_G6"	0	213	1282	1158
3	7	8	"lytC"	"56Secret_K6"	0	214	4237	4114
3	8	8	"nanB"	"58Secret_O6"	0	215	3823	3682
3	9	8	"spr1875"	"7Secret_C10"	0	216	9023	8863
4	1	1	"Control_10"	"P6"	-50	217	74	-5
4	2	1	"Control_11"	"D10"	0	218	97	31
4	3	1	"Control_12"	"H10"	-50	219	60	2
4	4	1	"Buffer"	"Normaliz_L10"	-50	220	60	3
4	5	1	"Buffer"	"Normaliz_P10"	-50	221	66	4
4	6	1	"Control+"	"Rango0.2_D14"	0	222	2067	1995
4	7	1	"Control+"	"Rango0.1_H14"	0	223	338	271
4	8	1	"Buffer"	"Normaliz_L14"	-50	224	61	4
4	9	1	"Buffer"	"Normaliz_P14"	-50	225	54	4
4	1	2	"Control+"	"Rango0.2_D14"	0	226	6292	6178
4	2	2	"Control+"	"Rango0.1_H14"	0	227	419	328
4	3	2	"Control_3"	"D2"	-50	228	64	-9
4	4	2	"Control_4"	"H2"	-50	229	63	0
4	5	2	"Control_5"	"L2"	-50	230	65	-5
4	6	2	"Control_6"	"P2"	-50	231	72	-5
4	7	2	"Control_7"	"D6"	-50	232	70	-5
4	8	2	"Control_8"	"H6"	-50	233	69	0
4	9	2	"Control_9"	"L6"	-50	234	62	6
4	1	3	"Control_6"	"P2"	-50	235	110	-19
4	2	3	"Control_7"	"D6"	-50	236	90	-27
4	3	3	"Control_8"	"H6"	-50	237	79	-13
4	4	3	"Control_9"	"L6"	-50	238	71	-7
4	5	3	"Control_10"	"P6"	-50	239	69	-9
4	6	3	"Control_11"	"D10"	0	240	119	44
4	7	3	"Control_12"	"H10"	-50	241	74	-3
4	8	3	"Buffer"	"Normaliz_L10"	-50	242	74	-1
4	9	3	"Buffer"	"Normaliz_P10"	-50	243	65	2
4	1	4	"Control_11"	"D10"	0	244	300	153
4	2	4	"Control_12"	"H10"	-50	245	112	-18
4	3	4	"Buffer"	"Normaliz_L10"	-50	246	104	2
4	4	4	"Buffer"	"Normaliz_P10"	-50	247	106	-18
4	5	4	"Control+"	"Rango0.2_D14"	0	248	4547	2968
4	6	4	"Control+"	"Rango0.1_H14"	0	249	1100	1003
4	7	4	"Control_3"	"D2"	-50	250	92	2
4	8	4	"Control_4"	"H2"	-50	251	88	4
4	9	4	"Control_5"	"L2"	-50	252	73	4
4	1	5	"Control+"	"Rango0.1_H14"	0	253	7484	7273
4	2	5	"Control_3"	"D2"	-50	254	128	-64
4	3	5	"Control_4"	"H2"	-50	255	126	4
4	4	5	"Control_5"	"L2"	-50	256	111	-12
4	5	5	"Control_6"	"P2"	-50	257	104	-19
4	6	5	"Control_7"	"D6"	-50	258	98	-20
4	7	5	"Control_8"	"H6"	-50	259	98	-9
4	8	5	"Control_9"	"L6"	-50	260	102	6
4	9	5	"Control_10"	"P6"	-50	261	84	8
4	1	6	"Control_7"	"D6"	-50	262	191	-5
4	2	6	"Control_8"	"H6"	-50	263	160	-3
4	3	6	"Control_9"	"L6"	-50	264	141	-2
4	4	6	"Control_10"	"P6"	-50	265	119	-4
4	5	6	"Control_11"	"D10"	0	266	265	149
4	6	6	"Control_12"	"H10"	-50	267	118	4
4	7	6	"Buffer"	"Normaliz_L10"	-50	268	111	-1
4	8	6	"Buffer"	"Normaliz_P10"	-50	269	110	7
4	9	6	"Control+"	"Rango0.2_D14"	0	270	5309	5232
4	1	7	"Control_12"	"H10"	-50	271	194	-4
4	2	7	"Buffer"	"Normaliz_L10"	-50	272	191	10
4	3	7	"Buffer"	"Normaliz_P10"	-50	273	170	-8
4	4	7	"Control+"	"Rango0.2_D14"	0	274	13793	13633
4	5	7	"Control+"	"Rango0.1_H14"	0	275	347	197
4	6	7	"Control_3"	"D2"	-50	276	121	-9
4	7	7	"Control_4"	"H2"	-50	277	121	1
4	8	7	"Control_5"	"L2"	-50	278	115	7
4	9	7	"Control_6"	"P2"	-50	279	87	13
4	1	8	"Control_3"	"D2"	-50	280	171	-25
4	2	8	"Control_4"	"H2"	-50	281	194	-1
4	3	8	"Control_5"	"L2"	-50	282	176	-24
4	4	8	"Control_6"	"P2"	-50	283	161	-15
4	5	8	"Control_7"	"D6"	-50	284	146	-19
4	6	8	"Control_8"	"H6"	-50	285	144	-8
4	7	8	"Control_9"	"L6"	-50	286	129	-5
4	8	8	"Control_10"	"P6"	-50	287	112	4
4	9	8	"Control_11"	"D10"	-50	288	87	22
5	1	1	"GADPH"	"68Cyt_M5"	-50	289	104	54
5	2	1	"abc_sbp_2"	"30Lip_A9"	-50	290	103	52
5	3	1	"abc_sbp"	"29Lip_E9"	-50	291	83	31
5	4	1	"spr0174"	"79Lip_I9"	-50	292	75	24
5	5	1	"aliA"	"10Lip_M9"	-50	293	94	44
5	6	1	"slrA"	"17Lip_A13"	0	294	188	136
5	7	1	"spr0747"	"37Lip_E13"	0	295	232	177
5	8	1	"Buffer"	"Normaliz_I13"	-50	296	70	0
5	9	1	"Buffer"	"Normaliz_M13"	-50	297	95	1
5	1	2	"slrA"	"17Lip_A13"	-50	298	114	60
5	2	2	"spr0747"	"37Lip_E13"	-50	299	97	36
5	3	2	"spxB"	"13Cyt_A1"	0	300	118	47
5	4	2	"clpP"	"66Cyt_E1"	0	301	124	66
5	5	2	"pavA"	"69Cyt_I1"	0	302	111	57
5	6	2	"eno"	"14Cyt_M1"	0	303	301	247
5	7	2	"PppA"	"70Cyt_A5"	0	304	297	242
5	8	2	"ply"	"11Cyt_E5"	0	305	3764	3702
5	9	2	"lytA"	"12Cyt_I5"	0	306	5599	5525
5	1	3	"eno"	"14Cyt_M1"	0	307	224	166
5	2	3	"PppA"	"70Cyt_A5"	0	308	157	96
5	3	3	"ply"	"11Cyt_E5"	0	309	770	705
5	4	3	"lytA"	"12Cyt_I5"	0	310	687	625
5	5	3	"GADPH"	"68Cyt_M5"	0	311	140	83
5	6	3	"abc_sbp_2"	"30Lip_A9"	0	312	135	78
5	7	3	"abc_sbp"	"29Lip_E9"	-50	313	97	38
5	8	3	"spr0174"	"79Lip_I9"	0	314	209	146
5	9	3	"aliA"	"10Lip_M9"	0	315	512	442
5	1	4	"abc_sbp_2"	"30Lip_A9"	0	316	124	60
5	2	4	"abc_sbp"	"29Lip_E9"	-50	317	98	26
5	3	4	"spr0174"	"79Lip_I9"	-50	318	115	39
5	4	4	"aliA"	"10Lip_M9"	-50	319	110	46
5	5	4	"slrA"	"17Lip_A13"	0	320	128	67
5	6	4	"spr0747"	"37Lip_E13"	0	321	118	56
5	7	4	"spxB"	"13Cyt_A1"	-50	322	143	78
5	8	4	"clpP"	"66Cyt_E1"	0	323	262	193
5	9	4	"pavA"	"69Cyt_I1"	0	324	333	271
5	1	5	"spr0747"	"37Lip_E13"	0	325	106	37
5	2	5	"spxB"	"13Cyt_A1"	0	326	127	49
5	3	5	"clpP"	"66Cyt_E1"	0	327	154	73
5	4	5	"pavA"	"69Cyt_I1"	0	328	152	80
5	5	5	"eno"	"14Cyt_M1"	0	329	272	204
5	6	5	"PppA"	"70Cyt_A5"	0	330	158	95
5	7	5	"ply"	"11Cyt_E5"	0	331	894	830
5	8	5	"lytA"	"12Cyt_I5"	0	332	917	851
5	9	5	"GADPH"	"68Cyt_M5"	0	333	227	166
5	1	6	"PppA"	"70Cyt_A5"	0	334	148	81
5	2	6	"ply"	"11Cyt_E5"	0	335	617	541
5	3	6	"lytA"	"12Cyt_I5"	0	336	551	475
5	4	6	"GADPH"	"68Cyt_M5"	0	337	142	69
5	5	6	"abc_sbp_2"	"30Lip_A9"	0	338	137	67
5	6	6	"abc_sbp"	"29Lip_E9"	-50	339	95	26
5	7	6	"spr0174"	"79Lip_I9"	-50	340	96	25
5	8	6	"aliA"	"10Lip_M9"	0	341	118	50
5	9	6	"slrA"	"17Lip_A13"	0	342	137	76
5	1	7	"abc_sbp"	"29Lip_E9"	0	343	98	31
5	2	7	"spr0174"	"79Lip_I9"	-50	344	93	24
5	3	7	"aliA"	"10Lip_M9"	-50	345	96	25
5	4	7	"slrA"	"17Lip_A13"	0	346	120	50
5	5	7	"spr0747"	"37Lip_E13"	-50	347	99	29
5	6	7	"spxB"	"13Cyt_A1"	-50	348	113	42
5	7	7	"clpP"	"66Cyt_E1"	0	349	130	46
5	8	7	"pavA"	"69Cyt_I1"	0	350	132	60
5	9	7	"eno"	"14Cyt_M1"	0	351	211	150
5	1	8	"spxB"	"13Cyt_A1"	0	352	97	35
5	2	8	"clpP"	"66Cyt_E1"	-50	353	102	36
5	3	8	"pavA"	"69Cyt_I1"	0	354	105	38
5	4	8	"eno"	"14Cyt_M1"	0	355	163	100
5	5	8	"PppA"	"70Cyt_A5"	0	356	118	57
5	6	8	"ply"	"11Cyt_E5"	0	357	409	348
5	7	8	"lytA"	"12Cyt_I5"	0	358	385	322
5	8	8	"GADPH"	"68Cyt_M5"	0	359	109	47
5	9	8	"abc_sbp_2"	"30Lip_A9"	0	360	102	43
6	1	1	"psaA"	"6Lip_N5"	0	361	3085	3017
6	2	1	"ABC_SBP"	"57Lip_B9"	0	362	936	872
6	3	1	"ABC_SBP"	"52Lip_F9"	0	363	248	190
6	4	1	"piuA"	"18Lip_J9"	0	364	573	515
6	5	1	"amiA"	"3Lip_N9"	0	365	108	51
6	6	1	"msmE"	"78Lip_B13"	-50	366	111	57
6	7	1	"MalX"	"22Lip_F13"	0	367	130	79
6	8	1	"Buffer"	"Normaliz_J13"	-50	368	50	0
6	9	1	"Buffer"	"Normaliz_N13"	-50	369	50	0
6	1	2	"msmE"	"78Lip_B13"	0	370	796	725
6	2	2	"MalX"	"22Lip_F13"	0	371	344	263
6	3	2	"prsA_ppmA"	"16Lip_B1"	0	372	232	119
6	4	2	"lmb"	"33Lip_F1"	-50	373	110	7
6	5	2	"piaA"	"15Lip_J1"	0	374	868	728
6	6	2	"phtA"	"55Lip_N1"	0	375	366	272
6	7	2	"glnH"	"28Lip_B5"	-50	376	145	68
6	8	2	"pstS"	"80Lip_F5"	-50	377	89	27
6	9	2	"aliB"	"1Lip_J5"	-50	378	103	49
6	1	3	"phtA"	"55Lip_N1"	0	379	1466	1394
6	2	3	"glnH"	"28Lip_B5"	0	380	243	138
6	3	3	"pstS"	"80Lip_F5"	-50	381	114	6
6	4	3	"aliB"	"1Lip_J5"	-50	382	117	3
6	5	3	"psaA"	"6Lip_N5"	0	383	267	74
6	6	3	"ABC_SBP"	"57Lip_B9"	0	384	325	172
6	7	3	"ABC_SBP"	"52Lip_F9"	-50	385	99	23
6	8	3	"piuA"	"18Lip_J9"	0	386	358	293
6	9	3	"amiA"	"3Lip_N9"	-50	387	90	31
6	1	4	"ABC_SBP"	"57Lip_B9"	0	388	676	619
6	2	4	"ABC_SBP"	"52Lip_F9"	-50	389	102	39
6	3	4	"piuA"	"18Lip_J9"	0	390	319	260
6	4	4	"amiA"	"3Lip_N9"	-50	391	93	27
6	5	4	"msmE"	"78Lip_B13"	-50	392	108	37
6	6	4	"MalX"	"22Lip_F13"	-50	393	71	8
6	7	4	"prsA_ppmA"	"16Lip_B1"	-50	394	127	48
6	8	4	"lmb"	"33Lip_F1"	-50	395	97	3
6	9	4	"piaA"	"15Lip_J1"	0	396	800	727
6	1	5	"MalX"	"22Lip_F13"	0	397	113	60
6	2	5	"prsA_ppmA"	"16Lip_B1"	-50	398	123	58
6	3	5	"lmb"	"33Lip_F1"	-50	399	83	23
6	4	5	"piaA"	"15Lip_J1"	0	400	713	624
6	5	5	"phtA"	"55Lip_N1"	0	401	636	555
6	6	5	"glnH"	"28Lip_B5"	0	402	126	65
6	7	5	"pstS"	"80Lip_F5"	-50	403	94	28
6	8	5	"aliB"	"1Lip_J5"	-50	404	109	15
6	9	5	"psaA"	"6Lip_N5"	0	405	230	110
6	1	6	"glnH"	"28Lip_B5"	0	406	119	67
6	2	6	"pstS"	"80Lip_F5"	-50	407	88	18
6	3	6	"aliB"	"1Lip_J5"	-50	408	66	0
6	4	6	"psaA"	"6Lip_N5"	-50	409	116	47
6	5	6	"ABC_SBP"	"57Lip_B9"	-50	410	125	50
6	6	6	"ABC_SBP"	"52Lip_F9"	-50	411	60	-3
6	7	6	"piuA"	"18Lip_J9"	0	412	314	251
6	8	6	"amiA"	"3Lip_N9"	-50	413	86	16
6	9	6	"msmE"	"78Lip_B13"	-50	414	102	39
6	1	7	"ABC_SBP"	"52Lip_F9"	-50	415	74	22
6	2	7	"piuA"	"18Lip_J9"	0	416	223	165
6	3	7	"amiA"	"3Lip_N9"	-50	417	76	14
6	4	7	"msmE"	"78Lip_B13"	0	418	82	25
6	5	7	"MalX"	"22Lip_F13"	-50	419	71	14
6	6	7	"prsA_ppmA"	"16Lip_B1"	-50	420	105	36
6	7	7	"lmb"	"33Lip_F1"	-50	421	80	4
6	8	7	"piaA"	"15Lip_J1"	0	422	592	509
6	9	7	"phtA"	"55Lip_N1"	0	423	286	223
6	1	8	"prsA_ppmA"	"16Lip_B1"	-50	424	84	34
6	2	8	"lmb"	"33Lip_F1"	-50	425	67	14
6	3	8	"piaA"	"15Lip_J1"	0	426	351	296
6	4	8	"phtA"	"55Lip_N1"	0	427	194	142
6	5	8	"glnH"	"28Lip_B5"	0	428	88	37
6	6	8	"pstS"	"80Lip_F5"	-50	429	78	27
6	7	8	"aliB"	"1Lip_J5"	-50	430	87	32
6	8	8	"psaA"	"6Lip_N5"	0	431	456	390
6	9	8	"ABC_SBP"	"57Lip_B9"	0	432	137	80
7	1	1	"cbpF"	"74N_term_wCS_O5"	-50	433	141	88
7	2	1	"spr0693"	"34N_term_C9"	0	434	317	265
7	3	1	"ezrA"	"75N_term_G9"	-50	435	63	10
7	4	1	"pepXP"	"72N_term_K9"	0	436	147	91
7	5	1	"phtD"	"44N_term_O9"	0	437	272	215
7	6	1	"phpA"	"27N_term_C13"	0	438	1255	1197
7	7	1	"srtA"	"64N_term_wCS_G13"	0	439	364	308
7	8	1	"Buffer"	"Normaliz_K13"	-50	440	56	1
7	9	1	"Buffer"	"Normaliz_O13"	-50	441	62	0
7	1	2	"phpA"	"27N_term_C13"	0	442	346	210
7	2	2	"srtA"	"64N_term_wCS_G13"	-50	443	90	19
7	3	2	"adcA"	"23Lip_C1"	-50	444	92	25
7	4	2	"sp_2093"	"76N_term_G1"	-50	445	69	3
7	5	2	"comB"	"54N_term_K1"	-50	446	78	17
7	6	2	"pspA"	"4N_term_O1"	0	447	143	76
7	7	2	"pbpX"	"41N_term_C5"	0	448	231	168
7	8	2	"pbpA"	"9N_term_G5"	0	449	104	49
7	9	2	"spr0334"	"42Cyt_TMH_K5"	0	450	1038	970
7	1	3	"pspA"	"4N_term_O1"	0	451	247	181
7	2	3	"pbpX"	"41N_term_C5"	-50	452	85	16
7	3	3	"pbpA"	"9N_term_G5"	-50	453	61	0
7	4	3	"spr0334"	"42Cyt_TMH_K5"	-50	454	99	38
7	5	3	"cbpF"	"74N_term_wCS_O5"	-50	455	110	52
7	6	3	"spr0693"	"34N_term_C9"	0	456	309	249
7	7	3	"ezrA"	"75N_term_G9"	-50	457	66	0
7	8	3	"pepXP"	"72N_term_K9"	0	458	271	215
7	9	3	"phtD"	"44N_term_O9"	0	459	647	579
7	1	4	"spr0693"	"34N_term_C9"	0	460	319	258
7	2	4	"ezrA"	"75N_term_G9"	-50	461	71	6
7	3	4	"pepXP"	"72N_term_K9"	-50	462	91	34
7	4	4	"phtD"	"44N_term_O9"	-50	463	86	24
7	5	4	"phpA"	"27N_term_C13"	0	464	263	206
7	6	4	"srtA"	"64N_term_wCS_G13"	-50	465	66	9
7	7	4	"adcA"	"23Lip_C1"	-50	466	82	21
7	8	4	"sp_2093"	"76N_term_G1"	-50	467	71	14
7	9	4	"comB"	"54N_term_K1"	0	468	154	97
7	1	5	"srtA"	"64N_term_wCS_G13"	0	469	106	44
7	2	5	"adcA"	"23Lip_C1"	-50	470	95	23
7	3	5	"sp_2093"	"76N_term_G1"	-50	471	77	15
7	4	5	"comB"	"54N_term_K1"	-50	472	91	28
7	5	5	"pspA"	"4N_term_O1"	-50	473	111	51
7	6	5	"pbpX"	"41N_term_C5"	-50	474	82	25
7	7	5	"pbpA"	"9N_term_G5"	-50	475	55	-3
7	8	5	"spr0334"	"42Cyt_TMH_K5"	-50	476	96	36
7	9	5	"cbpF"	"74N_term_wCS_O5"	-50	477	77	28
7	1	6	"pbpX"	"41N_term_C5"	0	478	94	31
7	2	6	"pbpA"	"9N_term_G5"	-50	479	78	6
7	3	6	"spr0334"	"42Cyt_TMH_K5"	-50	480	94	30
7	4	6	"cbpF"	"74N_term_wCS_O5"	-50	481	85	25
7	5	6	"spr0693"	"34N_term_C9"	0	482	213	151
7	6	6	"ezrA"	"75N_term_G9"	-50	483	57	-1
7	7	6	"pepXP"	"72N_term_K9"	-50	484	86	26
7	8	6	"phtD"	"44N_term_O9"	-50	485	102	28
7	9	6	"phpA"	"27N_term_C13"	0	486	477	426
7	1	7	"ezrA"	"75N_term_G9"	-50	487	70	11
7	2	7	"pepXP"	"72N_term_K9"	-50	488	98	32
7	3	7	"phtD"	"44N_term_O9"	-50	489	76	12
7	4	7	"phpA"	"27N_term_C13"	-50	490	106	46
7	5	7	"srtA"	"64N_term_wCS_G13"	-50	491	72	12
7	6	7	"adcA"	"23Lip_C1"	-50	492	79	19
7	7	7	"sp_2093"	"76N_term_G1"	-50	493	64	4
7	8	7	"comB"	"54N_term_K1"	-50	494	69	6
7	9	7	"pspA"	"4N_term_O1"	0	495	108	58
7	1	8	"adcA"	"23Lip_C1"	-50	496	73	16
7	2	8	"sp_2093"	"76N_term_G1"	-50	497	70	9
7	3	8	"comB"	"54N_term_K1"	-50	498	72	16
7	4	8	"pspA"	"4N_term_O1"	-50	499	105	52
7	5	8	"pbpX"	"41N_term_C5"	-50	500	75	24
7	6	8	"pbpA"	"9N_term_G5"	-50	501	55	7
7	7	8	"spr0334"	"42Cyt_TMH_K5"	-50	502	80	32
7	8	8	"cbpF"	"74N_term_wCS_O5"	-50	503	65	18
7	9	8	"spr0693"	"34N_term_C9"	0	504	400	352
8	1	1	"pbp1b"	"47Cyt_TMH_P5"	0	505	247	197
8	2	1	"pcpA"	"62N_term_wCS_D9"	0	506	80	28
8	3	1	"sphtra"	"8N_term_H9"	0	507	86	35
8	4	1	"cps4C"	"97Mult_L9"	-50	508	85	36
8	5	1	"rrgB"	"95Mult_P9"	-50	509	58	10
8	6	1	"TMP"	"96Mult_D13"	0	510	68	19
8	7	1	"LambdaSa04"	"94Mult_H13"	-50	511	57	9
8	8	1	"Buffer"	"Normaliz_L13"	-50	512	46	-1
8	9	1	"Buffer"	"Normaliz_P13"	-50	513	47	2
8	1	2	"TMP"	"96Mult_D13"	-50	514	115	62
8	2	2	"LambdaSa04"	"94Mult_H13"	-50	515	74	9
8	3	2	"potD"	"65N_term_D1"	-50	516	111	59
8	4	2	"pgdA"	"40N_term_H1"	-50	517	122	68
8	5	2	"spr1370"	"38Cyt_TMH_L1"	0	518	435	378
8	6	2	"spr1418"	"82N_term_P1"	0	519	185	130
8	7	2	"stkP"	"67Cyt_TMH_D5"	0	520	415	362
8	8	2	"spr1584"	"83N_term_H5"	0	521	109	59
8	9	2	"pbp2A"	"53N_term_L5"	0	522	99	51
8	1	3	"spr1418"	"82N_term_P1"	0	523	382	321
8	2	3	"stkP"	"67Cyt_TMH_D5"	0	524	367	132
8	3	3	"spr1584"	"83N_term_H5"	-50	525	107	54
8	4	3	"pbp2A"	"53N_term_L5"	-50	526	105	50
8	5	3	"pbp1b"	"47Cyt_TMH_P5"	0	527	136	78
8	6	3	"pcpA"	"62N_term_wCS_D9"	-50	528	63	7
8	7	3	"sphtra"	"8N_term_H9"	-50	529	56	3
8	8	3	"cps4C"	"97Mult_L9"	0	530	71	20
8	9	3	"rrgB"	"95Mult_P9"	-50	531	58	10
8	1	4	"pcpA"	"62N_term_wCS_D9"	-50	532	70	17
8	2	4	"sphtra"	"8N_term_H9"	-50	533	61	-1
8	3	4	"cps4C"	"97Mult_L9"	-50	534	70	18
8	4	4	"rrgB"	"95Mult_P9"	-50	535	71	18
8	5	4	"TMP"	"96Mult_D13"	-50	536	66	13
8	6	4	"LambdaSa04"	"94Mult_H13"	0	537	80	30
8	7	4	"potD"	"65N_term_D1"	0	538	91	40
8	8	4	"pgdA"	"40N_term_H1"	0	539	131	80
8	9	4	"spr1370"	"38Cyt_TMH_L1"	0	540	441	393
8	1	5	"LambdaSa04"	"94Mult_H13"	0	541	232	170
8	2	5	"potD"	"65N_term_D1"	0	542	138	44
8	3	5	"pgdA"	"40N_term_H1"	0	543	129	66
8	4	5	"spr1370"	"38Cyt_TMH_L1"	0	544	354	255
8	5	5	"spr1418"	"82N_term_P1"	0	545	183	129
8	6	5	"stkP"	"67Cyt_TMH_D5"	0	546	399	350
8	7	5	"spr1584"	"83N_term_H5"	0	547	120	71
8	8	5	"pbp2A"	"53N_term_L5"	0	548	107	58
8	9	5	"pbp1b"	"47Cyt_TMH_P5"	0	549	114	67
8	1	6	"stkP"	"67Cyt_TMH_D5"	0	550	288	234
8	2	6	"spr1584"	"83N_term_H5"	-50	551	129	13
8	3	6	"pbp2A"	"53N_term_L5"	-50	552	103	16
8	4	6	"pbp1b"	"47Cyt_TMH_P5"	0	553	370	274
8	5	6	"pcpA"	"62N_term_wCS_D9"	-50	554	61	5
8	6	6	"sphtra"	"8N_term_H9"	-50	555	56	7
8	7	6	"cps4C"	"97Mult_L9"	-50	556	68	19
8	8	6	"rrgB"	"95Mult_P9"	-50	557	60	10
8	9	6	"TMP"	"96Mult_D13"	0	558	64	14
8	1	7	"sphtra"	"8N_term_H9"	-50	559	54	4
8	2	7	"cps4C"	"97Mult_L9"	-50	560	66	16
8	3	7	"rrgB"	"95Mult_P9"	-50	561	57	7
8	4	7	"TMP"	"96Mult_D13"	-50	562	61	9
8	5	7	"LambdaSa04"	"94Mult_H13"	-50	563	55	5
8	6	7	"potD"	"65N_term_D1"	0	564	88	38
8	7	7	"pgdA"	"40N_term_H1"	0	565	104	54
8	8	7	"spr1370"	"38Cyt_TMH_L1"	0	566	361	309
8	9	7	"spr1418"	"82N_term_P1"	0	567	140	90
8	1	8	"potD"	"65N_term_D1"	0	568	79	32
8	2	8	"pgdA"	"40N_term_H1"	0	569	85	38
8	3	8	"spr1370"	"38Cyt_TMH_L1"	0	570	313	266
8	4	8	"spr1418"	"82N_term_P1"	0	571	142	93
8	5	8	"stkP"	"67Cyt_TMH_D5"	0	572	299	251
8	6	8	"spr1584"	"83N_term_H5"	0	573	105	57
8	7	8	"pbp2A"	"53N_term_L5"	0	574	90	43
8	8	8	"pbp1b"	"47Cyt_TMH_P5"	0	575	102	55
8	9	8	"pcpA"	"62N_term_wCS_D9"	0	576	60	13
