# Supplementary material for: Data in support of proteomic analysis of pneumococcal pediatric clinical isolates to construct a protein array
Source: Data Brief. 2016 Feb 5;6:917–22. doi: 10.1016/j.dib.2016.01.057 (PMC4758182; doi:10.1016/j.dib.2016.01.057)
Supplement: Supplementary file 4 — Supplementary material [file mmc4.zip › Protein array raw data/IgG/P2_S6_IgG-Cy-3.txt]

ATF	1.0
31	9    
"Type=GenePix Export 3"
"DateTime=2013/12/12 10:30:24"
"Settings=C:\Documents and Settings\Usuario\Escritorio\Datos Usuarios\Alfonso\Escaneado_12-12-13\Suero 6\S6_IgG-Cy3.gps"
"GalFile=C:\Documents and Settings\Usuario\Escritorio\Datos Usuarios\Alfonso\Gals\Gal_Alfonso.2.gal"
"PixelSize=5"
"Wavelengths=n/a	532"
"ImageFiles=n/a	C:\Documents and Settings\Usuario\Escritorio\Datos Usuarios\Alfonso\Escaneado_12-12-13\Suero 6\S6_IgG-Cy-3.tif 1"
"NormalizationMethod=None"
"NormalizationFactors=n/a	1"
"JpegImage="
"StdDev=Type 1"
"RatioFormulations=W1/W2 (/532)"
"Barcode="
"BackgroundSubtraction=LocalFeature"
"ImageOrigin=0, 0"
"JpegOrigin=3335, 19470"
"Creator=GenePix Pro 4.1.1.4"
"Scanner=GenePix 4000B [92870]"
"FocusPosition=0"
"Temperature=23.43"
"LinesAveraged=1"
"Comment="
"PMTGain=n/a	400"
"ScanPower=n/a	100"
"LaserPower=n/a	3.39"
"LaserOnTime=n/a	41725"
"Filters=n/a	"
"ScanRegion=544,3869,3984,5267"
"Supplier=BioRobotics"
"ArrayerSoftwareName=TAS Application Suite (MicroGrid II)"
"ArrayerSoftwareVersion=2.2.2.5"
"Block"	"Column"	"Row"	"Name"	"ID"	"F532 Median"	"Flags"	"Index"	"F532 Median - B532"
1	1	1	"ABC_N/P"	"90Mult_M8"	116	0	1	24
1	2	1	"spr1221"	"99Mult_A12"	123	0	2	26
1	3	1	"spr1403"	"91Mult_E12"	131	0	3	30
1	4	1	"spr1496"	"92Mult_I12"	119	-50	4	21
1	5	1	"ABC_NP"	"100Mult_M12"	143	0	5	43
1	6	1	"SP_0462"	"77CellW_A16"	130	0	6	34
1	7	1	"SP_0464"	"81CellW_E16"	114	0	7	20
1	8	1	"Buffer"	"Normaliz_I16"	73	-50	8	-3
1	9	1	"Buffer"	"Normaliz_M16"	69	-50	9	1
1	1	2	"SP_0462"	"77CellW_A16"	126	0	10	31
1	2	2	"SP_0464"	"81CellW_E16"	119	-50	11	20
1	3	2	"fstH"	"84Mult_A4"	143	-50	12	40
1	4	2	"comA"	"85Mult_E4"	134	-50	13	23
1	5	2	"zmpB"	"86Mult_I4"	118	-50	14	10
1	6	2	"spr0601"	"98Mult_M4"	122	-50	15	20
1	7	2	"celB"	"87Mult_A8"	102	-50	16	10
1	8	2	"iga"	"88Mult_E8"	144	0	17	70
1	9	2	"glnP"	"89Mult_I8"	75	-50	18	8
1	1	3	"spr0601"	"98Mult_M4"	109	-50	19	22
1	2	3	"celB"	"87Mult_A8"	103	-50	20	8
1	3	3	"iga"	"88Mult_E8"	195	0	21	100
1	4	3	"glnP"	"89Mult_I8"	105	-50	22	2
1	5	3	"ABC_N/P"	"90Mult_M8"	125	-50	23	17
1	6	3	"spr1221"	"99Mult_A12"	140	-50	24	34
1	7	3	"spr1403"	"91Mult_E12"	140	-50	25	39
1	8	3	"spr1496"	"92Mult_I12"	106	-50	26	22
1	9	3	"ABC_NP"	"100Mult_M12"	157	0	27	88
1	1	4	"spr1221"	"99Mult_A12"	117	-50	28	32
1	2	4	"spr1403"	"91Mult_E12"	143	0	29	41
1	3	4	"spr1496"	"92Mult_I12"	136	-50	30	27
1	4	4	"ABC_NP"	"100Mult_M12"	278	0	31	164
1	5	4	"SP_0462"	"77CellW_A16"	239	0	32	123
1	6	4	"SP_0464"	"81CellW_E16"	172	-50	33	60
1	7	4	"fstH"	"84Mult_A4"	186	0	34	81
1	8	4	"comA"	"85Mult_E4"	143	-50	35	48
1	9	4	"zmpB"	"86Mult_I4"	101	-50	36	20
1	1	5	"SP_0464"	"81CellW_E16"	113	-50	37	29
1	2	5	"fstH"	"84Mult_A4"	212	0	38	111
1	3	5	"comA"	"85Mult_E4"	180	0	39	57
1	4	5	"zmpB"	"86Mult_I4"	179	0	40	43
1	5	5	"spr0601"	"98Mult_M4"	207	0	41	81
1	6	5	"celB"	"87Mult_A8"	151	-50	42	31
1	7	5	"iga"	"88Mult_E8"	457	0	43	343
1	8	5	"glnP"	"89Mult_I8"	122	-50	44	12
1	9	5	"ABC_N/P"	"90Mult_M8"	178	0	45	68
1	1	6	"celB"	"87Mult_A8"	93	-50	46	9
1	2	6	"iga"	"88Mult_E8"	271	0	47	173
1	3	6	"glnP"	"89Mult_I8"	127	-50	48	12
1	4	6	"ABC_N/P"	"90Mult_M8"	191	-50	49	58
1	5	6	"spr1221"	"99Mult_A12"	345	0	50	208
1	6	6	"spr1403"	"91Mult_E12"	410	0	51	269
1	7	6	"spr1496"	"92Mult_I12"	406	0	52	253
1	8	6	"ABC_NP"	"100Mult_M12"	784	0	53	628
1	9	6	"SP_0462"	"77CellW_A16"	730	0	54	581
1	1	7	"spr1403"	"91Mult_E12"	133	0	55	41
1	2	7	"spr1496"	"92Mult_I12"	139	-50	56	38
1	3	7	"ABC_NP"	"100Mult_M12"	428	0	57	311
1	4	7	"SP_0462"	"77CellW_A16"	438	0	58	304
1	5	7	"SP_0464"	"81CellW_E16"	372	0	59	214
1	6	7	"fstH"	"84Mult_A4"	855	0	60	683
1	7	7	"comA"	"85Mult_E4"	720	0	61	523
1	8	7	"zmpB"	"86Mult_I4"	371	0	62	175
1	9	7	"spr0601"	"98Mult_M4"	531	0	63	345
1	1	8	"fstH"	"84Mult_A4"	220	0	64	140
1	2	8	"comA"	"85Mult_E4"	206	0	65	108
1	3	8	"zmpB"	"86Mult_I4"	185	0	66	60
1	4	8	"spr0601"	"98Mult_M4"	393	0	67	233
1	5	8	"celB"	"87Mult_A8"	307	0	68	121
1	6	8	"iga"	"88Mult_E8"	2018	0	69	1802
1	7	8	"glnP"	"89Mult_I8"	308	0	70	70
1	8	8	"ABC_N/P"	"90Mult_M8"	576	0	71	341
1	9	8	"spr1221"	"99Mult_A12"	1109	0	72	884
2	1	1	"lytB"	"31CellW_N8"	73	0	73	23
2	2	1	"prtA"	"20CellW_B12"	130	0	74	79
2	3	1	"bgaA"	"43CellW_F12"	88	0	75	36
2	4	1	"nanA"	"46CellW_J12"	87	0	76	32
2	5	1	"spr1652/pfbA"	"25CellW_N12"	86	0	77	31
2	6	1	"nisP"	"39CellW_B16"	82	0	78	28
2	7	1	"spr1906"	"73CellW_F16"	69	0	79	16
2	8	1	"Buffer"	"Normaliz_J16"	51	-50	80	0
2	9	1	"Buffer"	"Normaliz_N16"	49	-50	81	0
2	1	2	"nisP"	"39CellW_B16"	72	0	82	21
2	2	2	"spr1906"	"73CellW_F16"	65	-50	83	9
2	3	2	"psrP"	"71CellW_B4"	70	0	84	13
2	4	2	"pblB_nt"	"48CellW_F4"	100	-50	85	38
2	5	2	"pblB_ct"	"49CellW_J4"	175	0	86	105
2	6	2	"spr0075/pfbB"	"24CellW_N4"	186	0	87	125
2	7	2	"pulA"	"19CellW_B8"	107	0	88	49
2	8	2	"hysA"	"51CellW_F8"	164	0	89	110
2	9	2	"spr0328"	"26CellW_J8"	111	0	90	60
2	1	3	"spr0075/pfbB"	"24CellW_N4"	109	-50	91	54
2	2	3	"pulA"	"19CellW_B8"	90	0	92	27
2	3	3	"hysA"	"51CellW_F8"	297	0	93	234
2	4	3	"spr0328"	"26CellW_J8"	593	0	94	521
2	5	3	"lytB"	"31CellW_N8"	271	0	95	187
2	6	3	"prtA"	"20CellW_B12"	772	0	96	699
2	7	3	"bgaA"	"43CellW_F12"	200	0	97	136
2	8	3	"nanA"	"46CellW_J12"	121	0	98	64
2	9	3	"spr1652/pfbA"	"25CellW_N12"	89	0	99	36
2	1	4	"prtA"	"20CellW_B12"	548	0	100	488
2	2	4	"bgaA"	"43CellW_F12"	359	0	101	289
2	3	4	"nanA"	"46CellW_J12"	720	0	102	636
2	4	4	"spr1652/pfbA"	"25CellW_N12"	780	0	103	678
2	5	4	"nisP"	"39CellW_B16"	592	0	104	488
2	6	4	"spr1906"	"73CellW_F16"	304	0	105	211
2	7	4	"psrP"	"71CellW_B4"	142	-50	106	63
2	8	4	"pblB_nt"	"48CellW_F4"	98	-50	107	35
2	9	4	"pblB_ct"	"49CellW_J4"	150	0	108	96
2	1	5	"spr1906"	"73CellW_F16"	186	0	109	120
2	2	5	"psrP"	"71CellW_B4"	336	0	110	235
2	3	5	"pblB_nt"	"48CellW_F4"	456	0	111	331
2	4	5	"pblB_ct"	"49CellW_J4"	2332	0	112	2197
2	5	5	"spr0075/pfbB"	"24CellW_N4"	2023	0	113	1894
2	6	5	"pulA"	"19CellW_B8"	837	0	114	725
2	7	5	"hysA"	"51CellW_F8"	1106	0	115	1019
2	8	5	"spr0328"	"26CellW_J8"	469	0	116	402
2	9	5	"lytB"	"31CellW_N8"	104	0	117	49
2	1	6	"pulA"	"19CellW_B8"	534	0	118	462
2	2	6	"hysA"	"51CellW_F8"	2235	0	119	2131
2	3	6	"spr0328"	"26CellW_J8"	2733	0	120	2600
2	4	6	"lytB"	"31CellW_N8"	947	0	121	803
2	5	6	"prtA"	"20CellW_B12"	4300	0	122	4159
2	6	6	"bgaA"	"43CellW_F12"	1261	0	123	1138
2	7	6	"nanA"	"46CellW_J12"	767	0	124	673
2	8	6	"spr1652/pfbA"	"25CellW_N12"	367	0	125	296
2	9	6	"nisP"	"39CellW_B16"	145	0	126	89
2	1	7	"bgaA"	"43CellW_F12"	681	0	127	604
2	2	7	"nanA"	"46CellW_J12"	1083	0	128	978
2	3	7	"spr1652/pfbA"	"25CellW_N12"	1241	0	129	1110
2	4	7	"nisP"	"39CellW_B16"	1232	0	130	1086
2	5	7	"spr1906"	"73CellW_F16"	773	0	131	625
2	6	7	"psrP"	"71CellW_B4"	532	0	132	401
2	7	7	"pblB_nt"	"48CellW_F4"	329	0	133	224
2	8	7	"pblB_ct"	"49CellW_J4"	753	0	134	674
2	9	7	"spr0075/pfbB"	"24CellW_N4"	396	0	135	337
2	1	8	"psrP"	"71CellW_B4"	413	0	136	322
2	2	8	"pblB_nt"	"48CellW_F4"	462	0	137	344
2	3	8	"pblB_ct"	"49CellW_J4"	2460	0	138	2313
2	4	8	"spr0075/pfbB"	"24CellW_N4"	3416	0	139	3253
2	5	8	"pulA"	"19CellW_B8"	1876	0	140	1718
2	6	8	"hysA"	"51CellW_F8"	3302	0	141	3163
2	7	8	"spr0328"	"26CellW_J8"	1966	0	142	1832
2	8	8	"lytB"	"31CellW_N8"	435	0	143	331
2	9	8	"prtA"	"20CellW_B12"	779	0	144	717
3	1	1	"nanB"	"58Secret_O8"	2007	0	145	1927
3	2	1	"spr1875"	"7Secret_C12"	3330	0	146	3237
3	3	1	"galU"	"21Secret_G12"	1524	0	147	1428
3	4	1	"cbpA"	"5Secret_K12"	7270	0	148	7176
3	5	1	"gsp_781"	"2Secret_O12"	4520	0	149	4432
3	6	1	"Control_1"	"C16"	554	0	150	475
3	7	1	"Control_2"	"G16"	62	-50	151	-2
3	8	1	"Buffer"	"Normaliz_K16"	57	-50	152	2
3	9	1	"Buffer"	"Normaliz_O16"	48	-50	153	1
3	1	2	"Control_1"	"C16"	1365	0	154	1261
3	2	2	"Control_2"	"G16"	127	-50	155	10
3	3	2	"bloodAB"	"59Secret_C4"	1595	0	156	1465
3	4	2	"strH"	"32Secret_G4"	1136	0	157	1000
3	5	2	"lysM"	"50Secret_K4"	3870	0	158	3739
3	6	2	"lytB"	"63Secret_O4"	944	0	159	837
3	7	2	"phtE"	"45Secret_C8"	1314	0	160	1225
3	8	2	"spr0931"	"36Secret_G8"	403	0	161	328
3	9	2	"lytC"	"56Secret_K8"	541	0	162	484
3	1	3	"lytB"	"63Secret_O4"	1244	0	163	1129
3	2	3	"phtE"	"45Secret_C8"	3138	0	164	3002
3	3	3	"spr0931"	"36Secret_G8"	2050	0	165	1900
3	4	3	"lytC"	"56Secret_K8"	4573	0	166	4417
3	5	3	"nanB"	"58Secret_O8"	5683	0	167	5517
3	6	3	"spr1875"	"7Secret_C12"	7550	0	168	7396
3	7	3	"galU"	"21Secret_G12"	2211	0	169	2084
3	8	3	"cbpA"	"5Secret_K12"	7708	0	170	7606
3	9	3	"gsp_781"	"2Secret_O12"	4514	0	171	4436
3	1	4	"spr1875"	"7Secret_C12"	6795	0	172	6655
3	2	4	"galU"	"21Secret_G12"	3280	0	173	3120
3	3	4	"cbpA"	"5Secret_K12"	18970	0	174	18797
3	4	4	"gsp_781"	"2Secret_O12"	17202	0	175	17020
3	5	4	"Control_1"	"C16"	3836	0	176	3639
3	6	4	"Control_2"	"G16"	205	-50	177	21
3	7	4	"bloodAB"	"59Secret_C4"	1953	0	178	1794
3	8	4	"strH"	"32Secret_G4"	1089	0	179	955
3	9	4	"lysM"	"50Secret_K4"	3037	0	180	2937
3	1	5	"Control_2"	"G16"	186	-50	181	19
3	2	5	"bloodAB"	"59Secret_C4"	2817	0	182	2627
3	3	5	"strH"	"32Secret_G4"	1962	0	183	1768
3	4	5	"lysM"	"50Secret_K4"	7738	0	184	7540
3	5	5	"lytB"	"63Secret_O4"	2306	0	185	2105
3	6	5	"phtE"	"45Secret_C8"	4751	0	186	4565
3	7	5	"spr0931"	"36Secret_G8"	2202	0	187	2037
3	8	5	"lytC"	"56Secret_K8"	3863	0	188	3720
3	9	5	"nanB"	"58Secret_O8"	4020	0	189	3906
3	1	6	"phtE"	"45Secret_C8"	5535	0	190	5341
3	2	6	"spr0931"	"36Secret_G8"	3159	0	191	2961
3	3	6	"lytC"	"56Secret_K8"	6767	0	192	6563
3	4	6	"nanB"	"58Secret_O8"	8318	0	193	8108
3	5	6	"spr1875"	"7Secret_C12"	12660	0	194	12449
3	6	6	"galU"	"21Secret_G12"	3986	0	195	3793
3	7	6	"cbpA"	"5Secret_K12"	17373	0	196	17206
3	8	6	"gsp_781"	"2Secret_O12"	12564	0	197	12417
3	9	6	"Control_1"	"C16"	2065	0	198	1937
3	1	7	"galU"	"21Secret_G12"	4993	0	199	4764
3	2	7	"cbpA"	"5Secret_K12"	28305	0	200	28088
3	3	7	"gsp_781"	"2Secret_O12"	25430	0	201	25212
3	4	7	"Control_1"	"C16"	5009	0	202	4785
3	5	7	"Control_2"	"G16"	245	-50	203	24
3	6	7	"bloodAB"	"59Secret_C4"	2940	0	204	2742
3	7	7	"strH"	"32Secret_G4"	1746	0	205	1573
3	8	7	"lysM"	"50Secret_K4"	5642	0	206	5486
3	9	7	"lytB"	"63Secret_O4"	1634	0	207	1499
3	1	8	"bloodAB"	"59Secret_C4"	4717	0	208	4432
3	2	8	"strH"	"32Secret_G4"	2835	0	209	2576
3	3	8	"lysM"	"50Secret_K4"	10858	0	210	10613
3	4	8	"lytB"	"63Secret_O4"	3120	0	211	2884
3	5	8	"phtE"	"45Secret_C8"	6643	0	212	6416
3	6	8	"spr0931"	"36Secret_G8"	3262	0	213	3057
3	7	8	"lytC"	"56Secret_K8"	5637	0	214	5453
3	8	8	"nanB"	"58Secret_O8"	5748	0	215	5580
3	9	8	"spr1875"	"7Secret_C12"	8815	0	216	8667
4	1	1	"Control_10"	"P8"	47	-50	217	2
4	2	1	"Control_11"	"D12"	48	-50	218	0
4	3	1	"Control_12"	"H12"	46	-50	219	0
4	4	1	"Buffer"	"Normaliz_L12"	46	-50	220	0
4	5	1	"Buffer"	"Normaliz_P12"	45	-50	221	0
4	6	1	"Control+"	"Rango0.2_D16"	504	0	222	459
4	7	1	"Control+"	"Rango0.1_H16"	53	-50	223	9
4	8	1	"Buffer"	"Normaliz_L16"	43	-50	224	1
4	9	1	"Buffer"	"Normaliz_P16"	42	-50	225	1
4	1	2	"Control+"	"Rango0.2_D16"	1175	0	226	1102
4	2	2	"Control+"	"Rango0.1_H16"	211	0	227	127
4	3	2	"Control_3"	"D4"	67	-50	228	2
4	4	2	"Control_4"	"H4"	57	-50	229	-2
4	5	2	"Control_5"	"L4"	55	-50	230	1
4	6	2	"Control_6"	"P4"	49	-50	231	-2
4	7	2	"Control_7"	"D8"	50	-50	232	2
4	8	2	"Control_8"	"H8"	44	-50	233	0
4	9	2	"Control_9"	"L8"	45	-50	234	3
4	1	3	"Control_6"	"P4"	98	-50	235	6
4	2	3	"Control_7"	"D8"	149	-50	236	40
4	3	3	"Control_8"	"H8"	127	-50	237	11
4	4	3	"Control_9"	"L8"	104	-50	238	17
4	5	3	"Control_10"	"P8"	78	-50	239	13
4	6	3	"Control_11"	"D12"	62	-50	240	4
4	7	3	"Control_12"	"H12"	53	-50	241	2
4	8	3	"Buffer"	"Normaliz_L12"	49	-50	242	2
4	9	3	"Buffer"	"Normaliz_P12"	43	-50	243	0
4	1	4	"Control_11"	"D12"	139	-50	244	46
4	2	4	"Control_12"	"H12"	128	-50	245	6
4	3	4	"Buffer"	"Normaliz_L12"	134	-50	246	7
4	4	4	"Buffer"	"Normaliz_P12"	117	-50	247	6
4	5	4	"Control+"	"Rango0.2_D16"	2471	0	248	2388
4	6	4	"Control+"	"Rango0.1_H16"	975	0	249	904
4	7	4	"Control_3"	"D4"	365	0	250	306
4	8	4	"Control_4"	"H4"	52	-50	251	-1
4	9	4	"Control_5"	"L4"	48	-50	252	3
4	1	5	"Control+"	"Rango0.1_H16"	1303	0	253	1224
4	2	5	"Control_3"	"D4"	1232	0	254	1136
4	3	5	"Control_4"	"H4"	121	-50	255	15
4	4	5	"Control_5"	"L4"	118	-50	256	9
4	5	5	"Control_6"	"P4"	105	-50	257	7
4	6	5	"Control_7"	"D8"	96	-50	258	11
4	7	5	"Control_8"	"H8"	74	-50	259	3
4	8	5	"Control_9"	"L8"	78	0	260	17
4	9	5	"Control_10"	"P8"	53	-50	261	3
4	1	6	"Control_7"	"D8"	83	-50	262	13
4	2	6	"Control_8"	"H8"	87	-50	263	1
4	3	6	"Control_9"	"L8"	178	0	264	80
4	4	6	"Control_10"	"P8"	119	-50	265	15
4	5	6	"Control_11"	"D12"	156	0	266	55
4	6	6	"Control_12"	"H12"	98	-50	267	3
4	7	6	"Buffer"	"Normaliz_L12"	97	-50	268	8
4	8	6	"Buffer"	"Normaliz_P12"	79	-50	269	7
4	9	6	"Control+"	"Rango0.2_D16"	1009	0	270	958
4	1	7	"Control_12"	"H12"	68	-50	271	3
4	2	7	"Buffer"	"Normaliz_L12"	81	-50	272	5
4	3	7	"Buffer"	"Normaliz_P12"	91	-50	273	1
4	4	7	"Control+"	"Rango0.2_D16"	2385	0	274	2288
4	5	7	"Control+"	"Rango0.1_H16"	111	-50	275	13
4	6	7	"Control_3"	"D4"	940	0	276	839
4	7	7	"Control_4"	"H4"	112	-50	277	4
4	8	7	"Control_5"	"L4"	109	-50	278	15
4	9	7	"Control_6"	"P4"	59	-50	279	5
4	1	8	"Control_3"	"D4"	70	-50	280	8
4	2	8	"Control_4"	"H4"	70	-50	281	1
4	3	8	"Control_5"	"L4"	83	-50	282	2
4	4	8	"Control_6"	"P4"	92	-50	283	-6
4	5	8	"Control_7"	"D8"	119	-50	284	12
4	6	8	"Control_8"	"H8"	129	-50	285	7
4	7	8	"Control_9"	"L8"	154	-50	286	8
4	8	8	"Control_10"	"P8"	158	-50	287	26
4	9	8	"Control_11"	"D12"	73	-50	288	13
5	1	1	"GADPH"	"68Cyt_M7"	3502	0	289	3338
5	2	1	"abc_sbp_2"	"30Lip_A11"	3794	0	290	3617
5	3	1	"abc_sbp"	"29Lip_E11"	1852	0	291	1654
5	4	1	"spr0174"	"79Lip_I11"	1770	0	292	1576
5	5	1	"aliA"	"10Lip_M11"	1201	0	293	1038
5	6	1	"slrA"	"17Lip_A15"	1809	0	294	1654
5	7	1	"spr0747"	"37Lip_E15"	3842	0	295	3660
5	8	1	"Buffer"	"Normaliz_I15"	243	-50	296	11
5	9	1	"Buffer"	"Normaliz_M15"	288	-50	297	-1
5	1	2	"slrA"	"17Lip_A15"	2364	0	298	2212
5	2	2	"spr0747"	"37Lip_E15"	2982	0	299	2797
5	3	2	"spxB"	"13Cyt_A3"	2618	0	300	2428
5	4	2	"clpP"	"66Cyt_E3"	2428	0	301	2253
5	5	2	"pavA"	"69Cyt_I3"	1757	0	302	1590
5	6	2	"eno"	"14Cyt_M3"	6123	0	303	5952
5	7	2	"PppA"	"70Cyt_A7"	5726	0	304	5532
5	8	2	"ply"	"11Cyt_E7"	13151	0	305	12944
5	9	2	"lytA"	"12Cyt_I7"	20056	0	306	19834
5	1	3	"eno"	"14Cyt_M3"	6120	0	307	5970
5	2	3	"PppA"	"70Cyt_A7"	4143	0	308	3964
5	3	3	"ply"	"11Cyt_E7"	8746	0	309	8568
5	4	3	"lytA"	"12Cyt_I7"	10742	0	310	10571
5	5	3	"GADPH"	"68Cyt_M7"	3111	0	311	2927
5	6	3	"abc_sbp_2"	"30Lip_A11"	2841	0	312	2654
5	7	3	"abc_sbp"	"29Lip_E11"	1970	0	313	1776
5	8	3	"spr0174"	"79Lip_I11"	1558	0	314	1359
5	9	3	"aliA"	"10Lip_M11"	2099	0	315	1881
5	1	4	"abc_sbp_2"	"30Lip_A11"	3248	0	316	3107
5	2	4	"abc_sbp"	"29Lip_E11"	1397	0	317	1234
5	3	4	"spr0174"	"79Lip_I11"	1044	0	318	877
5	4	4	"aliA"	"10Lip_M11"	1114	0	319	952
5	5	4	"slrA"	"17Lip_A15"	1681	0	320	1507
5	6	4	"spr0747"	"37Lip_E15"	2923	0	321	2739
5	7	4	"spxB"	"13Cyt_A3"	2519	0	322	2340
5	8	4	"clpP"	"66Cyt_E3"	3555	0	323	3385
5	9	4	"pavA"	"69Cyt_I3"	2581	0	324	2384
5	1	5	"spr0747"	"37Lip_E15"	2301	0	325	2175
5	2	5	"spxB"	"13Cyt_A3"	2056	0	326	1926
5	3	5	"clpP"	"66Cyt_E3"	1979	0	327	1849
5	4	5	"pavA"	"69Cyt_I3"	1271	0	328	1144
5	5	5	"eno"	"14Cyt_M3"	4332	0	329	4199
5	6	5	"PppA"	"70Cyt_A7"	3319	0	330	3175
5	7	5	"ply"	"11Cyt_E7"	6882	0	331	6735
5	8	5	"lytA"	"12Cyt_I7"	9599	0	332	9445
5	9	5	"GADPH"	"68Cyt_M7"	3108	0	333	2938
5	1	6	"PppA"	"70Cyt_A7"	3100	0	334	2977
5	2	6	"ply"	"11Cyt_E7"	6303	0	335	6186
5	3	6	"lytA"	"12Cyt_I7"	7531	0	336	7419
5	4	6	"GADPH"	"68Cyt_M7"	1615	0	337	1503
5	5	6	"abc_sbp_2"	"30Lip_A11"	1176	0	338	1062
5	6	6	"abc_sbp"	"29Lip_E11"	741	0	339	623
5	7	6	"spr0174"	"79Lip_I11"	675	0	340	551
5	8	6	"aliA"	"10Lip_M11"	796	0	341	662
5	9	6	"slrA"	"17Lip_A15"	1534	0	342	1383
5	1	7	"abc_sbp"	"29Lip_E11"	1464	0	343	1340
5	2	7	"spr0174"	"79Lip_I11"	924	0	344	804
5	3	7	"aliA"	"10Lip_M11"	906	0	345	794
5	4	7	"slrA"	"17Lip_A15"	864	0	346	755
5	5	7	"spr0747"	"37Lip_E15"	1390	0	347	1283
5	6	7	"spxB"	"13Cyt_A3"	1080	0	348	978
5	7	7	"clpP"	"66Cyt_E3"	1263	0	349	1166
5	8	7	"pavA"	"69Cyt_I3"	767	0	350	667
5	9	7	"eno"	"14Cyt_M3"	3205	0	351	3089
5	1	8	"spxB"	"13Cyt_A3"	2404	0	352	2290
5	2	8	"clpP"	"66Cyt_E3"	2382	0	353	2273
5	3	8	"pavA"	"69Cyt_I3"	1323	0	354	1220
5	4	8	"eno"	"14Cyt_M3"	3153	0	355	3055
5	5	8	"PppA"	"70Cyt_A7"	1971	0	356	1875
5	6	8	"ply"	"11Cyt_E7"	3826	0	357	3736
5	7	8	"lytA"	"12Cyt_I7"	4766	0	358	4683
5	8	8	"GADPH"	"68Cyt_M7"	883	0	359	801
5	9	8	"abc_sbp_2"	"30Lip_A11"	1097	0	360	1008
6	1	1	"psaA"	"6Lip_N7"	4491	0	361	4351
6	2	1	"ABC_SBP"	"57Lip_B11"	3964	0	362	3850
6	3	1	"ABC_SBP"	"52Lip_F11"	1703	0	363	1598
6	4	1	"piuA"	"18Lip_J11"	2078	0	364	1980
6	5	1	"amiA"	"3Lip_N11"	575	0	365	488
6	6	1	"msmE"	"78Lip_B15"	499	0	366	430
6	7	1	"MalX"	"22Lip_F15"	250	0	367	197
6	8	1	"Buffer"	"Normaliz_J15"	49	-50	368	1
6	9	1	"Buffer"	"Normaliz_N15"	47	-50	369	0
6	1	2	"msmE"	"78Lip_B15"	3978	0	370	3836
6	2	2	"MalX"	"22Lip_F15"	2172	0	371	2051
6	3	2	"prsA_ppmA"	"16Lip_B3"	1899	0	372	1793
6	4	2	"lmb"	"33Lip_F3"	2026	0	373	1928
6	5	2	"piaA"	"15Lip_J3"	1869	0	374	1785
6	6	2	"phtA"	"55Lip_N3"	2985	0	375	2917
6	7	2	"glnH"	"28Lip_B7"	274	0	376	219
6	8	2	"pstS"	"80Lip_F7"	85	0	377	35
6	9	2	"aliB"	"1Lip_J7"	91	0	378	43
6	1	3	"phtA"	"55Lip_N3"	11635	0	379	11492
6	2	3	"glnH"	"28Lip_B7"	2613	0	380	2490
6	3	3	"pstS"	"80Lip_F7"	1082	0	381	974
6	4	3	"aliB"	"1Lip_J7"	1151	0	382	1053
6	5	3	"psaA"	"6Lip_N7"	1560	0	383	1478
6	6	3	"ABC_SBP"	"57Lip_B11"	873	0	384	807
6	7	3	"ABC_SBP"	"52Lip_F11"	164	0	385	110
6	8	3	"piuA"	"18Lip_J11"	153	0	386	102
6	9	3	"amiA"	"3Lip_N11"	74	0	387	25
6	1	4	"ABC_SBP"	"57Lip_B11"	4251	0	388	4117
6	2	4	"ABC_SBP"	"52Lip_F11"	1481	0	389	1361
6	3	4	"piuA"	"18Lip_J11"	2578	0	390	2471
6	4	4	"amiA"	"3Lip_N11"	588	0	391	494
6	5	4	"msmE"	"78Lip_B15"	422	0	392	342
6	6	4	"MalX"	"22Lip_F15"	402	0	393	338
6	7	4	"prsA_ppmA"	"16Lip_B3"	159	0	394	106
6	8	4	"lmb"	"33Lip_F3"	109	0	395	58
6	9	4	"piaA"	"15Lip_J3"	168	0	396	119
6	1	5	"MalX"	"22Lip_F15"	2131	0	397	2001
6	2	5	"prsA_ppmA"	"16Lip_B3"	1686	0	398	1574
6	3	5	"lmb"	"33Lip_F3"	1241	0	399	1141
6	4	5	"piaA"	"15Lip_J3"	1780	0	400	1693
6	5	5	"phtA"	"55Lip_N3"	3324	0	401	3251
6	6	5	"glnH"	"28Lip_B7"	506	0	402	444
6	7	5	"pstS"	"80Lip_F7"	111	0	403	57
6	8	5	"aliB"	"1Lip_J7"	110	0	404	59
6	9	5	"psaA"	"6Lip_N7"	167	0	405	117
6	1	6	"glnH"	"28Lip_B7"	2289	0	406	2164
6	2	6	"pstS"	"80Lip_F7"	857	0	407	755
6	3	6	"aliB"	"1Lip_J7"	1069	0	408	978
6	4	6	"psaA"	"6Lip_N7"	1475	0	409	1394
6	5	6	"ABC_SBP"	"57Lip_B11"	959	0	410	891
6	6	6	"ABC_SBP"	"52Lip_F11"	251	0	411	192
6	7	6	"piuA"	"18Lip_J11"	273	0	412	220
6	8	6	"amiA"	"3Lip_N11"	86	0	413	35
6	9	6	"msmE"	"78Lip_B15"	89	0	414	40
6	1	7	"ABC_SBP"	"52Lip_F11"	1301	0	415	1190
6	2	7	"piuA"	"18Lip_J11"	1976	0	416	1885
6	3	7	"amiA"	"3Lip_N11"	435	0	417	355
6	4	7	"msmE"	"78Lip_B15"	322	0	418	252
6	5	7	"MalX"	"22Lip_F15"	384	0	419	322
6	6	7	"prsA_ppmA"	"16Lip_B3"	297	0	420	239
6	7	7	"lmb"	"33Lip_F3"	173	0	421	120
6	8	7	"piaA"	"15Lip_J3"	191	0	422	141
6	9	7	"phtA"	"55Lip_N3"	581	0	423	532
6	1	8	"prsA_ppmA"	"16Lip_B3"	1245	0	424	1157
6	2	8	"lmb"	"33Lip_F3"	783	0	425	713
6	3	8	"piaA"	"15Lip_J3"	927	0	426	867
6	4	8	"phtA"	"55Lip_N3"	1913	0	427	1857
6	5	8	"glnH"	"28Lip_B7"	326	0	428	272
6	6	8	"pstS"	"80Lip_F7"	140	0	429	88
6	7	8	"aliB"	"1Lip_J7"	127	0	430	77
6	8	8	"psaA"	"6Lip_N7"	146	0	431	97
6	9	8	"ABC_SBP"	"57Lip_B11"	183	0	432	135
7	1	1	"cbpF"	"74N_term_wCS_O7"	2057	0	433	1844
7	2	1	"spr0693"	"34N_term_C11"	7845	0	434	7612
7	3	1	"ezrA"	"75N_term_G11"	3667	0	435	3402
7	4	1	"pepXP"	"72N_term_K11"	2795	0	436	2536
7	5	1	"phtD"	"44N_term_O11"	4860	0	437	4612
7	6	1	"phpA"	"27N_term_C15"	49674	0	438	49436
7	7	1	"srtA"	"64N_term_wCS_G15"	7229	0	439	7001
7	8	1	"Buffer"	"Normaliz_K15"	232	-50	440	-6
7	9	1	"Buffer"	"Normaliz_O15"	212	-50	441	14
7	1	2	"phpA"	"27N_term_C15"	28953	0	442	28764
7	2	2	"srtA"	"64N_term_wCS_G15"	5139	0	443	4929
7	3	2	"adcA"	"23Lip_C3"	2431	0	444	2172
7	4	2	"sp_2093"	"76N_term_G3"	1671	0	445	1422
7	5	2	"comB"	"54N_term_K3"	1973	0	446	1762
7	6	2	"pspA"	"4N_term_O3"	4039	0	447	3828
7	7	2	"pbpX"	"41N_term_C7"	4561	0	448	4356
7	8	2	"pbpA"	"9N_term_G7"	1428	0	449	1213
7	9	2	"spr0334"	"42Cyt_TMH_K7"	2784	0	450	2578
7	1	3	"pspA"	"4N_term_O3"	2925	0	451	2744
7	2	3	"pbpX"	"41N_term_C7"	3893	0	452	3680
7	3	3	"pbpA"	"9N_term_G7"	1808	0	453	1551
7	4	3	"spr0334"	"42Cyt_TMH_K7"	2431	0	454	2175
7	5	3	"cbpF"	"74N_term_wCS_O7"	1700	0	455	1490
7	6	3	"spr0693"	"34N_term_C11"	7154	0	456	6951
7	7	3	"ezrA"	"75N_term_G11"	2673	0	457	2461
7	8	3	"pepXP"	"72N_term_K11"	3264	0	458	3053
7	9	3	"phtD"	"44N_term_O11"	5154	0	459	4951
7	1	4	"spr0693"	"34N_term_C11"	5186	0	460	5015
7	2	4	"ezrA"	"75N_term_G11"	2442	0	461	2230
7	3	4	"pepXP"	"72N_term_K11"	2861	0	462	2615
7	4	4	"phtD"	"44N_term_O11"	3191	0	463	2947
7	5	4	"phpA"	"27N_term_C15"	43993	0	464	43779
7	6	4	"srtA"	"64N_term_wCS_G15"	4523	0	465	4316
7	7	4	"adcA"	"23Lip_C3"	2098	0	466	1874
7	8	4	"sp_2093"	"76N_term_G3"	2412	0	467	2178
7	9	4	"comB"	"54N_term_K3"	2622	0	468	2404
7	1	5	"srtA"	"64N_term_wCS_G15"	3049	0	469	2895
7	2	5	"adcA"	"23Lip_C3"	1900	0	470	1690
7	3	5	"sp_2093"	"76N_term_G3"	1532	0	471	1271
7	4	5	"comB"	"54N_term_K3"	2176	0	472	1932
7	5	5	"pspA"	"4N_term_O3"	3826	0	473	3606
7	6	5	"pbpX"	"41N_term_C7"	4412	0	474	4202
7	7	5	"pbpA"	"9N_term_G7"	1809	0	475	1592
7	8	5	"spr0334"	"42Cyt_TMH_K7"	2263	0	476	2037
7	9	5	"cbpF"	"74N_term_wCS_O7"	2250	0	477	2032
7	1	6	"pbpX"	"41N_term_C7"	2522	0	478	2385
7	2	6	"pbpA"	"9N_term_G7"	656	0	479	479
7	3	6	"spr0334"	"42Cyt_TMH_K7"	2250	0	480	2029
7	4	6	"cbpF"	"74N_term_wCS_O7"	1764	0	481	1535
7	5	6	"spr0693"	"34N_term_C11"	7264	0	482	7036
7	6	6	"ezrA"	"75N_term_G11"	2683	0	483	2462
7	7	6	"pepXP"	"72N_term_K11"	2547	0	484	2327
7	8	6	"phtD"	"44N_term_O11"	3791	0	485	3573
7	9	6	"phpA"	"27N_term_C15"	51754	0	486	51539
7	1	7	"ezrA"	"75N_term_G11"	1146	0	487	1024
7	2	7	"pepXP"	"72N_term_K11"	1301	0	488	1152
7	3	7	"phtD"	"44N_term_O11"	2403	0	489	2231
7	4	7	"phpA"	"27N_term_C15"	28174	0	490	27969
7	5	7	"srtA"	"64N_term_wCS_G15"	5129	0	491	4892
7	6	7	"adcA"	"23Lip_C3"	2348	0	492	2088
7	7	7	"sp_2093"	"76N_term_G3"	1635	0	493	1349
7	8	7	"comB"	"54N_term_K3"	2028	0	494	1796
7	9	7	"pspA"	"4N_term_O3"	3507	0	495	3285
7	1	8	"adcA"	"23Lip_C3"	743	0	496	642
7	2	8	"sp_2093"	"76N_term_G3"	761	0	497	642
7	3	8	"comB"	"54N_term_K3"	1346	0	498	1203
7	4	8	"pspA"	"4N_term_O3"	2933	0	499	2755
7	5	8	"pbpX"	"41N_term_C7"	4184	0	500	3958
7	6	8	"pbpA"	"9N_term_G7"	1422	0	501	1152
7	7	8	"spr0334"	"42Cyt_TMH_K7"	3790	0	502	3491
7	8	8	"cbpF"	"74N_term_wCS_O7"	2602	0	503	2333
7	9	8	"spr0693"	"34N_term_C11"	10080	0	504	9829
8	1	1	"pbp1b"	"47Cyt_TMH_P7"	6185	0	505	5945
8	2	1	"pcpA"	"62N_term_wCS_D11"	1236	0	506	986
8	3	1	"sphtra"	"8N_term_H11"	426	-50	507	140
8	4	1	"cps4C"	"97Mult_L11"	2045	0	508	1723
8	5	1	"rrgB"	"95Mult_P11"	1389	0	509	1082
8	6	1	"TMP"	"96Mult_D15"	1053	0	510	844
8	7	1	"LambdaSa04"	"94Mult_H15"	136	-50	511	40
8	8	1	"Buffer"	"Normaliz_L15"	64	-50	512	-1
8	9	1	"Buffer"	"Normaliz_P15"	55	-50	513	0
8	1	2	"TMP"	"96Mult_D15"	1726	0	514	1489
8	2	2	"LambdaSa04"	"94Mult_H15"	288	-50	515	97
8	3	2	"potD"	"65N_term_D3"	4542	0	516	4312
8	4	2	"pgdA"	"40N_term_H3"	4281	0	517	4020
8	5	2	"spr1370"	"38Cyt_TMH_L3"	10143	0	518	9929
8	6	2	"spr1418"	"82N_term_P3"	2102	0	519	1967
8	7	2	"stkP"	"67Cyt_TMH_D7"	947	0	520	880
8	8	2	"spr1584"	"83N_term_H7"	290	0	521	233
8	9	2	"pbp2A"	"53N_term_L7"	329	0	522	274
8	1	3	"spr1418"	"82N_term_P3"	5965	0	523	5733
8	2	3	"stkP"	"67Cyt_TMH_D7"	6925	0	524	6722
8	3	3	"spr1584"	"83N_term_H7"	3971	0	525	3731
8	4	3	"pbp2A"	"53N_term_L7"	4987	0	526	4728
8	5	3	"pbp1b"	"47Cyt_TMH_P7"	4366	0	527	4132
8	6	3	"pcpA"	"62N_term_wCS_D11"	344	0	528	231
8	7	3	"sphtra"	"8N_term_H11"	63	-50	529	1
8	8	3	"cps4C"	"97Mult_L11"	143	0	530	88
8	9	3	"rrgB"	"95Mult_P11"	97	0	531	41
8	1	4	"pcpA"	"62N_term_wCS_D11"	737	0	532	479
8	2	4	"sphtra"	"8N_term_H11"	298	-50	533	63
8	3	4	"cps4C"	"97Mult_L11"	1774	0	534	1528
8	4	4	"rrgB"	"95Mult_P11"	674	0	535	421
8	5	4	"TMP"	"96Mult_D15"	1351	0	536	1132
8	6	4	"LambdaSa04"	"94Mult_H15"	141	-50	537	28
8	7	4	"potD"	"65N_term_D3"	550	0	538	485
8	8	4	"pgdA"	"40N_term_H3"	295	0	539	239
8	9	4	"spr1370"	"38Cyt_TMH_L3"	1291	0	540	1234
8	1	5	"LambdaSa04"	"94Mult_H15"	326	-50	541	74
8	2	5	"potD"	"65N_term_D3"	3846	0	542	3612
8	3	5	"pgdA"	"40N_term_H3"	3292	0	543	3047
8	4	5	"spr1370"	"38Cyt_TMH_L3"	11964	0	544	11718
8	5	5	"spr1418"	"82N_term_P3"	3645	0	545	3439
8	6	5	"stkP"	"67Cyt_TMH_D7"	2707	0	546	2588
8	7	5	"spr1584"	"83N_term_H7"	610	0	547	534
8	8	5	"pbp2A"	"53N_term_L7"	354	0	548	290
8	9	5	"pbp1b"	"47Cyt_TMH_P7"	446	0	549	388
8	1	6	"stkP"	"67Cyt_TMH_D7"	8194	0	550	7928
8	2	6	"spr1584"	"83N_term_H7"	4372	0	551	4106
8	3	6	"pbp2A"	"53N_term_L7"	5114	0	552	4844
8	4	6	"pbp1b"	"47Cyt_TMH_P7"	4758	0	553	4497
8	5	6	"pcpA"	"62N_term_wCS_D11"	704	0	554	516
8	6	6	"sphtra"	"8N_term_H11"	121	-50	555	-2
8	7	6	"cps4C"	"97Mult_L11"	322	0	556	240
8	8	6	"rrgB"	"95Mult_P11"	93	0	557	27
8	9	6	"TMP"	"96Mult_D15"	161	0	558	102
8	1	7	"sphtra"	"8N_term_H11"	982	0	559	669
8	2	7	"cps4C"	"97Mult_L11"	1518	0	560	1224
8	3	7	"rrgB"	"95Mult_P11"	739	0	561	463
8	4	7	"TMP"	"96Mult_D15"	1471	0	562	1220
8	5	7	"LambdaSa04"	"94Mult_H15"	209	-50	563	38
8	6	7	"potD"	"65N_term_D3"	1799	0	564	1672
8	7	7	"pgdA"	"40N_term_H3"	814	0	565	730
8	8	7	"spr1370"	"38Cyt_TMH_L3"	1641	0	566	1578
8	9	7	"spr1418"	"82N_term_P3"	436	0	567	381
8	1	8	"potD"	"65N_term_D3"	5481	0	568	5133
8	2	8	"pgdA"	"40N_term_H3"	5452	0	569	5140
8	3	8	"spr1370"	"38Cyt_TMH_L3"	12627	0	570	12352
8	4	8	"spr1418"	"82N_term_P3"	4677	0	571	4436
8	5	8	"stkP"	"67Cyt_TMH_D7"	4552	0	572	4359
8	6	8	"spr1584"	"83N_term_H7"	1684	0	573	1544
8	7	8	"pbp2A"	"53N_term_L7"	966	0	574	879
8	8	8	"pbp1b"	"47Cyt_TMH_P7"	464	0	575	405
8	9	8	"pcpA"	"62N_term_wCS_D11"	108	0	576	55
