# Supplementary material for: Data in support of proteomic analysis of pneumococcal pediatric clinical isolates to construct a protein array
Source: Data Brief. 2016 Feb 5;6:917–22. doi: 10.1016/j.dib.2016.01.057 (PMC4758182; doi:10.1016/j.dib.2016.01.057)
Supplement: Supplementary file 4 — Supplementary material [file mmc4.zip › Protein array raw data/IgG/P2_S6bis_IgG-Cy3.txt]

ATF	1.0
31	9    
"Type=GenePix Export 3"
"DateTime=2014/03/19 13:44:20"
"Settings=C:\Documents and Settings\Usuario\Escritorio\Datos Usuarios\Alfonso\Resultados ensayo\Marzo 2014\Escaneado_19-03-14\Suero 6 Bis\Suero 6 Bis_IgG-Cy3.gps"
"GalFile=C:\Documents and Settings\Usuario\Escritorio\Datos Usuarios\Alfonso\Gals\Gal_Alfonso.2.gal"
"PixelSize=10"
"Wavelengths=n/a	532"
"ImageFiles=n/a	C:\Documents and Settings\Usuario\Escritorio\Datos Usuarios\Alfonso\Resultados ensayo\Marzo 2014\Escaneado_19-03-14\Suero 6 Bis\S6bis_IgG-Cy3.tif 1"
"NormalizationMethod=None"
"NormalizationFactors=n/a	1"
"JpegImage="
"StdDev=Type 1"
"RatioFormulations=W1/W2 (/532)"
"Barcode="
"BackgroundSubtraction=LocalFeature"
"ImageOrigin=0, 0"
"JpegOrigin=3340, 19220"
"Creator=GenePix Pro 4.1.1.4"
"Scanner=GenePix 4000B [92870]"
"FocusPosition=0"
"Temperature=31.36"
"LinesAveraged=1"
"Comment="
"PMTGain=n/a	430"
"ScanPower=n/a	100"
"LaserPower=n/a	3.12"
"LaserOnTime=n/a	42414"
"Filters=n/a	"
"ScanRegion=248,1763,2024,2635"
"Supplier=BioRobotics"
"ArrayerSoftwareName=TAS Application Suite (MicroGrid II)"
"ArrayerSoftwareVersion=2.2.2.5"
"Block"	"Column"	"Row"	"Name"	"ID"	"Flags"	"Index"	"F532 Median"	"F532 Median - B532"
1	1	1	"ABC_N/P"	"90Mult_M8"	-50	1	59	8
1	2	1	"spr1221"	"99Mult_A12"	-50	2	64	12
1	3	1	"spr1403"	"91Mult_E12"	-50	3	63	11
1	4	1	"spr1496"	"92Mult_I12"	-50	4	59	5
1	5	1	"ABC_NP"	"100Mult_M12"	-50	5	77	15
1	6	1	"SP_0462"	"77CellW_A16"	-50	6	68	13
1	7	1	"SP_0464"	"81CellW_E16"	-50	7	63	11
1	8	1	"Buffer"	"Normaliz_I16"	-50	8	49	-3
1	9	1	"Buffer"	"Normaliz_M16"	-50	9	51	0
1	1	2	"SP_0462"	"77CellW_A16"	-50	10	70	10
1	2	2	"SP_0464"	"81CellW_E16"	-50	11	58	1
1	3	2	"fstH"	"84Mult_A4"	-50	12	74	18
1	4	2	"comA"	"85Mult_E4"	-50	13	60	4
1	5	2	"zmpB"	"86Mult_I4"	-50	14	60	4
1	6	2	"spr0601"	"98Mult_M4"	-50	15	63	5
1	7	2	"celB"	"87Mult_A8"	-50	16	62	5
1	8	2	"iga"	"88Mult_E8"	0	17	72	14
1	9	2	"glnP"	"89Mult_I8"	-50	18	58	4
1	1	3	"spr0601"	"98Mult_M4"	-50	19	58	7
1	2	3	"celB"	"87Mult_A8"	-50	20	56	2
1	3	3	"iga"	"88Mult_E8"	-50	21	66	15
1	4	3	"glnP"	"89Mult_I8"	-50	22	57	6
1	5	3	"ABC_N/P"	"90Mult_M8"	-50	23	60	8
1	6	3	"spr1221"	"99Mult_A12"	-50	24	56	1
1	7	3	"spr1403"	"91Mult_E12"	-50	25	60	5
1	8	3	"spr1496"	"92Mult_I12"	-50	26	58	1
1	9	3	"ABC_NP"	"100Mult_M12"	-50	27	83	21
1	1	4	"spr1221"	"99Mult_A12"	-50	28	61	8
1	2	4	"spr1403"	"91Mult_E12"	-50	29	62	6
1	3	4	"spr1496"	"92Mult_I12"	-50	30	56	5
1	4	4	"ABC_NP"	"100Mult_M12"	-50	31	67	15
1	5	4	"SP_0462"	"77CellW_A16"	-50	32	59	7
1	6	4	"SP_0464"	"81CellW_E16"	-50	33	57	4
1	7	4	"fstH"	"84Mult_A4"	-50	34	69	12
1	8	4	"comA"	"85Mult_E4"	-50	35	58	1
1	9	4	"zmpB"	"86Mult_I4"	-50	36	56	3
1	1	5	"SP_0464"	"81CellW_E16"	-50	37	57	7
1	2	5	"fstH"	"84Mult_A4"	-50	38	63	8
1	3	5	"comA"	"85Mult_E4"	-50	39	60	9
1	4	5	"zmpB"	"86Mult_I4"	-50	40	53	1
1	5	5	"spr0601"	"98Mult_M4"	-50	41	59	6
1	6	5	"celB"	"87Mult_A8"	-50	42	53	-2
1	7	5	"iga"	"88Mult_E8"	-50	43	62	5
1	8	5	"glnP"	"89Mult_I8"	-50	44	59	7
1	9	5	"ABC_N/P"	"90Mult_M8"	-50	45	57	8
1	1	6	"celB"	"87Mult_A8"	-50	46	56	9
1	2	6	"iga"	"88Mult_E8"	-50	47	64	14
1	3	6	"glnP"	"89Mult_I8"	-50	48	54	4
1	4	6	"ABC_N/P"	"90Mult_M8"	-50	49	56	6
1	5	6	"spr1221"	"99Mult_A12"	-50	50	59	8
1	6	6	"spr1403"	"91Mult_E12"	-50	51	59	6
1	7	6	"spr1496"	"92Mult_I12"	-50	52	54	1
1	8	6	"ABC_NP"	"100Mult_M12"	-50	53	68	14
1	9	6	"SP_0462"	"77CellW_A16"	-50	54	62	9
1	1	7	"spr1403"	"91Mult_E12"	-50	55	64	15
1	2	7	"spr1496"	"92Mult_I12"	-50	56	54	1
1	3	7	"ABC_NP"	"100Mult_M12"	-50	57	66	10
1	4	7	"SP_0462"	"77CellW_A16"	-50	58	64	8
1	5	7	"SP_0464"	"81CellW_E16"	-50	59	58	4
1	6	7	"fstH"	"84Mult_A4"	-50	60	69	12
1	7	7	"comA"	"85Mult_E4"	-50	61	61	5
1	8	7	"zmpB"	"86Mult_I4"	-50	62	59	3
1	9	7	"spr0601"	"98Mult_M4"	0	63	84	22
1	1	8	"fstH"	"84Mult_A4"	-50	64	69	21
1	2	8	"comA"	"85Mult_E4"	-50	65	59	9
1	3	8	"zmpB"	"86Mult_I4"	-50	66	60	6
1	4	8	"spr0601"	"98Mult_M4"	-50	67	78	20
1	5	8	"celB"	"87Mult_A8"	-50	68	63	9
1	6	8	"iga"	"88Mult_E8"	0	69	75	22
1	7	8	"glnP"	"89Mult_I8"	-50	70	56	0
1	8	8	"ABC_N/P"	"90Mult_M8"	0	71	93	32
1	9	8	"spr1221"	"99Mult_A12"	0	72	301	219
2	1	1	"lytB"	"31CellW_N8"	-50	73	64	15
2	2	1	"prtA"	"20CellW_B12"	-50	74	80	29
2	3	1	"bgaA"	"43CellW_F12"	-50	75	59	6
2	4	1	"nanA"	"46CellW_J12"	-50	76	61	9
2	5	1	"spr1652/pfbA"	"25CellW_N12"	-50	77	55	5
2	6	1	"nisP"	"39CellW_B16"	-50	78	56	5
2	7	1	"spr1906"	"73CellW_F16"	-50	79	52	-1
2	8	1	"Buffer"	"Normaliz_J16"	-50	80	53	1
2	9	1	"Buffer"	"Normaliz_N16"	-50	81	52	0
2	1	2	"nisP"	"39CellW_B16"	-50	82	60	10
2	2	2	"spr1906"	"73CellW_F16"	-50	83	84	0
2	3	2	"psrP"	"71CellW_B4"	-50	84	111	18
2	4	2	"pblB_nt"	"48CellW_F4"	-50	85	91	10
2	5	2	"pblB_ct"	"49CellW_J4"	-50	86	75	10
2	6	2	"spr0075/pfbB"	"24CellW_N4"	-50	87	98	23
2	7	2	"pulA"	"19CellW_B8"	-50	88	88	10
2	8	2	"hysA"	"51CellW_F8"	-50	89	99	36
2	9	2	"spr0328"	"26CellW_J8"	-50	90	104	46
2	1	3	"spr0075/pfbB"	"24CellW_N4"	-50	91	82	32
2	2	3	"pulA"	"19CellW_B8"	-50	92	68	-4
2	3	3	"hysA"	"51CellW_F8"	-50	93	83	15
2	4	3	"spr0328"	"26CellW_J8"	-50	94	91	20
2	5	3	"lytB"	"31CellW_N8"	-50	95	68	6
2	6	3	"prtA"	"20CellW_B12"	-50	96	104	41
2	7	3	"bgaA"	"43CellW_F12"	-50	97	63	-10
2	8	3	"nanA"	"46CellW_J12"	-50	98	70	-2
2	9	3	"spr1652/pfbA"	"25CellW_N12"	-50	99	69	6
2	1	4	"prtA"	"20CellW_B12"	-50	100	111	60
2	2	4	"bgaA"	"43CellW_F12"	-50	101	83	-1
2	3	4	"nanA"	"46CellW_J12"	-50	102	62	5
2	4	4	"spr1652/pfbA"	"25CellW_N12"	-50	103	55	-3
2	5	4	"nisP"	"39CellW_B16"	-50	104	58	-1
2	6	4	"spr1906"	"73CellW_F16"	-50	105	57	-4
2	7	4	"psrP"	"71CellW_B4"	-50	106	82	9
2	8	4	"pblB_nt"	"48CellW_F4"	-50	107	81	11
2	9	4	"pblB_ct"	"49CellW_J4"	-50	108	70	7
2	1	5	"spr1906"	"73CellW_F16"	-50	109	63	13
2	2	5	"psrP"	"71CellW_B4"	-50	110	92	1
2	3	5	"pblB_nt"	"48CellW_F4"	-50	111	80	4
2	4	5	"pblB_ct"	"49CellW_J4"	-50	112	74	3
2	5	5	"spr0075/pfbB"	"24CellW_N4"	-50	113	88	18
2	6	5	"pulA"	"19CellW_B8"	-50	114	71	3
2	7	5	"hysA"	"51CellW_F8"	-50	115	88	10
2	8	5	"spr0328"	"26CellW_J8"	-50	116	89	18
2	9	5	"lytB"	"31CellW_N8"	-50	117	72	10
2	1	6	"pulA"	"19CellW_B8"	-50	118	67	14
2	2	6	"hysA"	"51CellW_F8"	-50	119	89	13
2	3	6	"spr0328"	"26CellW_J8"	-50	120	82	14
2	4	6	"lytB"	"31CellW_N8"	-50	121	79	3
2	5	6	"prtA"	"20CellW_B12"	-50	122	123	42
2	6	6	"bgaA"	"43CellW_F12"	-50	123	58	-8
2	7	6	"nanA"	"46CellW_J12"	-50	124	69	0
2	8	6	"spr1652/pfbA"	"25CellW_N12"	-50	125	63	-5
2	9	6	"nisP"	"39CellW_B16"	-50	126	70	7
2	1	7	"bgaA"	"43CellW_F12"	-50	127	137	70
2	2	7	"nanA"	"46CellW_J12"	-50	128	59	-8
2	3	7	"spr1652/pfbA"	"25CellW_N12"	-50	129	62	-4
2	4	7	"nisP"	"39CellW_B16"	-50	130	60	-10
2	5	7	"spr1906"	"73CellW_F16"	-50	131	60	-14
2	6	7	"psrP"	"71CellW_B4"	-50	132	74	-7
2	7	7	"pblB_nt"	"48CellW_F4"	-50	133	75	0
2	8	7	"pblB_ct"	"49CellW_J4"	-50	134	78	-1
2	9	7	"spr0075/pfbB"	"24CellW_N4"	-50	135	86	19
2	1	8	"psrP"	"71CellW_B4"	0	136	368	272
2	2	8	"pblB_nt"	"48CellW_F4"	-50	137	151	76
2	3	8	"pblB_ct"	"49CellW_J4"	0	138	100	34
2	4	8	"spr0075/pfbB"	"24CellW_N4"	-50	139	94	30
2	5	8	"pulA"	"19CellW_B8"	-50	140	79	16
2	6	8	"hysA"	"51CellW_F8"	-50	141	97	27
2	7	8	"spr0328"	"26CellW_J8"	-50	142	92	24
2	8	8	"lytB"	"31CellW_N8"	-50	143	79	11
2	9	8	"prtA"	"20CellW_B12"	0	144	103	39
3	1	1	"nanB"	"58Secret_O8"	0	145	373	316
3	2	1	"spr1875"	"7Secret_C12"	0	146	682	626
3	3	1	"galU"	"21Secret_G12"	0	147	237	180
3	4	1	"cbpA"	"5Secret_K12"	0	148	2090	2030
3	5	1	"gsp_781"	"2Secret_O12"	0	149	2062	2005
3	6	1	"Control_1"	"C16"	0	150	173	118
3	7	1	"Control_2"	"G16"	-50	151	56	3
3	8	1	"Buffer"	"Normaliz_K16"	-50	152	51	1
3	9	1	"Buffer"	"Normaliz_O16"	-50	153	49	0
3	1	2	"Control_1"	"C16"	0	154	162	102
3	2	2	"Control_2"	"G16"	-50	155	63	2
3	3	2	"bloodAB"	"59Secret_C4"	-50	156	120	54
3	4	2	"strH"	"32Secret_G4"	-50	157	101	31
3	5	2	"lysM"	"50Secret_K4"	0	158	516	369
3	6	2	"lytB"	"63Secret_O4"	0	159	450	351
3	7	2	"phtE"	"45Secret_C8"	0	160	205	146
3	8	2	"spr0931"	"36Secret_G8"	0	161	121	65
3	9	2	"lytC"	"56Secret_K8"	0	162	215	161
3	1	3	"lytB"	"63Secret_O4"	0	163	382	311
3	2	3	"phtE"	"45Secret_C8"	0	164	344	272
3	3	3	"spr0931"	"36Secret_G8"	0	165	586	512
3	4	3	"lytC"	"56Secret_K8"	0	166	240	172
3	5	3	"nanB"	"58Secret_O8"	-50	167	388	315
3	6	3	"spr1875"	"7Secret_C12"	0	168	318	211
3	7	3	"galU"	"21Secret_G12"	-50	169	136	21
3	8	3	"cbpA"	"5Secret_K12"	0	170	1268	1166
3	9	3	"gsp_781"	"2Secret_O12"	0	171	1956	1893
3	1	4	"spr1875"	"7Secret_C12"	0	172	393	321
3	2	4	"galU"	"21Secret_G12"	-50	173	154	-22
3	3	4	"cbpA"	"5Secret_K12"	0	174	1056	988
3	4	4	"gsp_781"	"2Secret_O12"	-50	175	612	546
3	5	4	"Control_1"	"C16"	0	176	168	111
3	6	4	"Control_2"	"G16"	-50	177	59	-3
3	7	4	"bloodAB"	"59Secret_C4"	0	178	238	132
3	8	4	"strH"	"32Secret_G4"	0	179	1065	903
3	9	4	"lysM"	"50Secret_K4"	0	180	889	819
3	1	5	"Control_2"	"G16"	-50	181	63	-3
3	2	5	"bloodAB"	"59Secret_C4"	0	182	298	107
3	3	5	"strH"	"32Secret_G4"	-50	183	177	-39
3	4	5	"lysM"	"50Secret_K4"	0	184	815	497
3	5	5	"lytB"	"63Secret_O4"	-50	185	127	55
3	6	5	"phtE"	"45Secret_C8"	0	186	395	330
3	7	5	"spr0931"	"36Secret_G8"	0	187	299	226
3	8	5	"lytC"	"56Secret_K8"	0	188	815	747
3	9	5	"nanB"	"58Secret_O8"	0	189	1536	1472
3	1	6	"phtE"	"45Secret_C8"	0	190	329	261
3	2	6	"spr0931"	"36Secret_G8"	0	191	1306	1142
3	3	6	"lytC"	"56Secret_K8"	0	192	285	204
3	4	6	"nanB"	"58Secret_O8"	0	193	298	186
3	5	6	"spr1875"	"7Secret_C12"	0	194	940	833
3	6	6	"galU"	"21Secret_G12"	0	195	362	283
3	7	6	"cbpA"	"5Secret_K12"	0	196	3805	3709
3	8	6	"gsp_781"	"2Secret_O12"	0	197	4683	4615
3	9	6	"Control_1"	"C16"	0	198	1294	1229
3	1	7	"galU"	"21Secret_G12"	0	199	482	400
3	2	7	"cbpA"	"5Secret_K12"	0	200	1672	1563
3	3	7	"gsp_781"	"2Secret_O12"	0	201	2289	2217
3	4	7	"Control_1"	"C16"	0	202	654	590
3	5	7	"Control_2"	"G16"	-50	203	73	-9
3	6	7	"bloodAB"	"59Secret_C4"	0	204	853	275
3	7	7	"strH"	"32Secret_G4"	0	205	836	235
3	8	7	"lysM"	"50Secret_K4"	0	206	2086	1837
3	9	7	"lytB"	"63Secret_O4"	0	207	2513	2427
3	1	8	"bloodAB"	"59Secret_C4"	0	208	385	312
3	2	8	"strH"	"32Secret_G4"	-50	209	234	145
3	3	8	"lysM"	"50Secret_K4"	0	210	3281	3166
3	4	8	"lytB"	"63Secret_O4"	0	211	1888	1787
3	5	8	"phtE"	"45Secret_C8"	0	212	2509	2407
3	6	8	"spr0931"	"36Secret_G8"	0	213	1501	1387
3	7	8	"lytC"	"56Secret_K8"	0	214	2669	2562
3	8	8	"nanB"	"58Secret_O8"	0	215	3448	3342
3	9	8	"spr1875"	"7Secret_C12"	0	216	7800	7690
4	1	1	"Control_10"	"P8"	-50	217	53	0
4	2	1	"Control_11"	"D12"	-50	218	53	-1
4	3	1	"Control_12"	"H12"	-50	219	56	3
4	4	1	"Buffer"	"Normaliz_L12"	-50	220	52	-1
4	5	1	"Buffer"	"Normaliz_P12"	-50	221	52	0
4	6	1	"Control+"	"Rango0.2_D16"	0	222	359	305
4	7	1	"Control+"	"Rango0.1_H16"	-50	223	59	7
4	8	1	"Buffer"	"Normaliz_L16"	-50	224	52	1
4	9	1	"Buffer"	"Normaliz_P16"	-50	225	54	3
4	1	2	"Control+"	"Rango0.2_D16"	0	226	501	441
4	2	2	"Control+"	"Rango0.1_H16"	-50	227	58	2
4	3	2	"Control_3"	"D4"	-50	228	92	38
4	4	2	"Control_4"	"H4"	-50	229	54	1
4	5	2	"Control_5"	"L4"	-50	230	53	1
4	6	2	"Control_6"	"P4"	-50	231	56	1
4	7	2	"Control_7"	"D8"	-50	232	52	-4
4	8	2	"Control_8"	"H8"	-50	233	52	0
4	9	2	"Control_9"	"L8"	-50	234	54	3
4	1	3	"Control_6"	"P4"	-50	235	54	0
4	2	3	"Control_7"	"D8"	-50	236	53	-1
4	3	3	"Control_8"	"H8"	-50	237	53	1
4	4	3	"Control_9"	"L8"	-50	238	53	1
4	5	3	"Control_10"	"P8"	-50	239	53	-1
4	6	3	"Control_11"	"D12"	-50	240	86	7
4	7	3	"Control_12"	"H12"	-50	241	53	-7
4	8	3	"Buffer"	"Normaliz_L12"	-50	242	51	-1
4	9	3	"Buffer"	"Normaliz_P12"	-50	243	50	0
4	1	4	"Control_11"	"D12"	0	244	530	460
4	2	4	"Control_12"	"H12"	-50	245	72	15
4	3	4	"Buffer"	"Normaliz_L12"	-50	246	51	0
4	4	4	"Buffer"	"Normaliz_P12"	-50	247	52	0
4	5	4	"Control+"	"Rango0.2_D16"	0	248	373	319
4	6	4	"Control+"	"Rango0.1_H16"	0	249	197	71
4	7	4	"Control_3"	"D4"	-50	250	70	7
4	8	4	"Control_4"	"H4"	-50	251	51	2
4	9	4	"Control_5"	"L4"	-50	252	51	2
4	1	5	"Control+"	"Rango0.1_H16"	0	253	1952	1856
4	2	5	"Control_3"	"D4"	0	254	291	233
4	3	5	"Control_4"	"H4"	-50	255	52	0
4	4	5	"Control_5"	"L4"	-50	256	52	1
4	5	5	"Control_6"	"P4"	-50	257	50	-1
4	6	5	"Control_7"	"D8"	-50	258	52	-1
4	7	5	"Control_8"	"H8"	-50	259	51	-2
4	8	5	"Control_9"	"L8"	-50	260	51	2
4	9	5	"Control_10"	"P8"	-50	261	51	2
4	1	6	"Control_7"	"D8"	0	262	193	109
4	2	6	"Control_8"	"H8"	0	263	103	32
4	3	6	"Control_9"	"L8"	-50	264	60	2
4	4	6	"Control_10"	"P8"	-50	265	51	-2
4	5	6	"Control_11"	"D12"	-50	266	74	21
4	6	6	"Control_12"	"H12"	-50	267	54	3
4	7	6	"Buffer"	"Normaliz_L12"	-50	268	49	-1
4	8	6	"Buffer"	"Normaliz_P12"	-50	269	51	1
4	9	6	"Control+"	"Rango0.2_D16"	0	270	273	224
4	1	7	"Control_12"	"H12"	0	271	430	338
4	2	7	"Buffer"	"Normaliz_L12"	-50	272	89	0
4	3	7	"Buffer"	"Normaliz_P12"	-50	273	93	12
4	4	7	"Control+"	"Rango0.2_D16"	0	274	1471	1410
4	5	7	"Control+"	"Rango0.1_H16"	-50	275	167	109
4	6	7	"Control_3"	"D4"	-50	276	60	7
4	7	7	"Control_4"	"H4"	-50	277	52	1
4	8	7	"Control_5"	"L4"	-50	278	54	4
4	9	7	"Control_6"	"P4"	-50	279	52	3
4	1	8	"Control_3"	"D4"	0	280	2388	2288
4	2	8	"Control_4"	"H4"	0	281	123	24
4	3	8	"Control_5"	"L4"	0	282	223	132
4	4	8	"Control_6"	"P4"	-50	283	85	2
4	5	8	"Control_7"	"D8"	-50	284	64	-2
4	6	8	"Control_8"	"H8"	-50	285	53	-2
4	7	8	"Control_9"	"L8"	-50	286	52	0
4	8	8	"Control_10"	"P8"	-50	287	52	1
4	9	8	"Control_11"	"D12"	-50	288	52	2
5	1	1	"GADPH"	"68Cyt_M7"	0	289	191	139
5	2	1	"abc_sbp_2"	"30Lip_A11"	0	290	193	139
5	3	1	"abc_sbp"	"29Lip_E11"	0	291	175	121
5	4	1	"spr0174"	"79Lip_I11"	0	292	182	127
5	5	1	"aliA"	"10Lip_M11"	0	293	375	316
5	6	1	"slrA"	"17Lip_A15"	0	294	545	481
5	7	1	"spr0747"	"37Lip_E15"	0	295	977	903
5	8	1	"Buffer"	"Normaliz_I15"	-50	296	70	-10
5	9	1	"Buffer"	"Normaliz_M15"	-50	297	80	-15
5	1	2	"slrA"	"17Lip_A15"	-50	298	155	104
5	2	2	"spr0747"	"37Lip_E15"	0	299	259	199
5	3	2	"spxB"	"13Cyt_A3"	0	300	560	224
5	4	2	"clpP"	"66Cyt_E3"	0	301	487	423
5	5	2	"pavA"	"69Cyt_I3"	0	302	381	322
5	6	2	"eno"	"14Cyt_M3"	-50	303	57	-7
5	7	2	"PppA"	"70Cyt_A7"	0	304	1077	999
5	8	2	"ply"	"11Cyt_E7"	0	305	2426	2345
5	9	2	"lytA"	"12Cyt_I7"	0	306	4179	4104
5	1	3	"eno"	"14Cyt_M3"	-50	307	53	2
5	2	3	"PppA"	"70Cyt_A7"	0	308	504	446
5	3	3	"ply"	"11Cyt_E7"	0	309	769	705
5	4	3	"lytA"	"12Cyt_I7"	0	310	1670	1604
5	5	3	"GADPH"	"68Cyt_M7"	0	311	443	386
5	6	3	"abc_sbp_2"	"30Lip_A11"	0	312	452	391
5	7	3	"abc_sbp"	"29Lip_E11"	0	313	377	295
5	8	3	"spr0174"	"79Lip_I11"	0	314	299	213
5	9	3	"aliA"	"10Lip_M11"	0	315	585	514
5	1	4	"abc_sbp_2"	"30Lip_A11"	0	316	225	173
5	2	4	"abc_sbp"	"29Lip_E11"	0	317	175	117
5	3	4	"spr0174"	"79Lip_I11"	0	318	160	103
5	4	4	"aliA"	"10Lip_M11"	0	319	271	212
5	5	4	"slrA"	"17Lip_A15"	0	320	312	252
5	6	4	"spr0747"	"37Lip_E15"	-50	321	327	89
5	7	4	"spxB"	"13Cyt_A3"	0	322	641	177
5	8	4	"clpP"	"66Cyt_E3"	0	323	527	385
5	9	4	"pavA"	"69Cyt_I3"	0	324	693	617
5	1	5	"spr0747"	"37Lip_E15"	0	325	204	153
5	2	5	"spxB"	"13Cyt_A3"	0	326	353	293
5	3	5	"clpP"	"66Cyt_E3"	0	327	351	295
5	4	5	"pavA"	"69Cyt_I3"	0	328	245	188
5	5	5	"eno"	"14Cyt_M3"	0	329	618	560
5	6	5	"PppA"	"70Cyt_A7"	0	330	452	380
5	7	5	"ply"	"11Cyt_E7"	0	331	770	323
5	8	5	"lytA"	"12Cyt_I7"	0	332	1871	1768
5	9	5	"GADPH"	"68Cyt_M7"	0	333	1168	1088
5	1	6	"PppA"	"70Cyt_A7"	0	334	459	409
5	2	6	"ply"	"11Cyt_E7"	0	335	717	664
5	3	6	"lytA"	"12Cyt_I7"	0	336	1235	1182
5	4	6	"GADPH"	"68Cyt_M7"	0	337	317	263
5	5	6	"abc_sbp_2"	"30Lip_A11"	0	338	314	258
5	6	6	"abc_sbp"	"29Lip_E11"	0	339	244	184
5	7	6	"spr0174"	"79Lip_I11"	0	340	172	97
5	8	6	"aliA"	"10Lip_M11"	0	341	319	247
5	9	6	"slrA"	"17Lip_A15"	0	342	1021	936
5	1	7	"abc_sbp"	"29Lip_E11"	0	343	143	92
5	2	7	"spr0174"	"79Lip_I11"	0	344	111	56
5	3	7	"aliA"	"10Lip_M11"	0	345	176	123
5	4	7	"slrA"	"17Lip_A15"	0	346	306	249
5	5	7	"spr0747"	"37Lip_E15"	0	347	444	358
5	6	7	"spxB"	"13Cyt_A3"	0	348	688	508
5	7	7	"clpP"	"66Cyt_E3"	0	349	835	736
5	8	7	"pavA"	"69Cyt_I3"	0	350	365	290
5	9	7	"eno"	"14Cyt_M3"	0	351	2710	2627
5	1	8	"spxB"	"13Cyt_A3"	0	352	250	195
5	2	8	"clpP"	"66Cyt_E3"	0	353	326	270
5	3	8	"pavA"	"69Cyt_I3"	0	354	319	265
5	4	8	"eno"	"14Cyt_M3"	0	355	1159	1101
5	5	8	"PppA"	"70Cyt_A7"	0	356	842	776
5	6	8	"ply"	"11Cyt_E7"	0	357	961	882
5	7	8	"lytA"	"12Cyt_I7"	0	358	1256	1187
5	8	8	"GADPH"	"68Cyt_M7"	0	359	607	543
5	9	8	"abc_sbp_2"	"30Lip_A11"	0	360	1077	1006
6	1	1	"psaA"	"6Lip_N7"	0	361	3553	3452
6	2	1	"ABC_SBP"	"57Lip_B11"	0	362	4437	4306
6	3	1	"ABC_SBP"	"52Lip_F11"	0	363	1372	1214
6	4	1	"piuA"	"18Lip_J11"	0	364	1890	1778
6	5	1	"amiA"	"3Lip_N11"	0	365	725	585
6	6	1	"msmE"	"78Lip_B15"	0	366	550	432
6	7	1	"MalX"	"22Lip_F15"	0	367	205	130
6	8	1	"Buffer"	"Normaliz_J15"	-50	368	64	-5
6	9	1	"Buffer"	"Normaliz_N15"	-50	369	66	1
6	1	2	"msmE"	"78Lip_B15"	0	370	4701	4511
6	2	2	"MalX"	"22Lip_F15"	0	371	2902	2051
6	3	2	"prsA_ppmA"	"16Lip_B3"	0	372	1315	530
6	4	2	"lmb"	"33Lip_F3"	0	373	784	541
6	5	2	"piaA"	"15Lip_J3"	0	374	900	732
6	6	2	"phtA"	"55Lip_N3"	0	375	1202	595
6	7	2	"glnH"	"28Lip_B7"	0	376	560	398
6	8	2	"pstS"	"80Lip_F7"	0	377	146	62
6	9	2	"aliB"	"1Lip_J7"	0	378	192	120
6	1	3	"phtA"	"55Lip_N3"	0	379	6068	5957
6	2	3	"glnH"	"28Lip_B7"	0	380	1798	1488
6	3	3	"pstS"	"80Lip_F7"	0	381	735	462
6	4	3	"aliB"	"1Lip_J7"	0	382	461	294
6	5	3	"psaA"	"6Lip_N7"	0	383	762	642
6	6	3	"ABC_SBP"	"57Lip_B11"	0	384	686	576
6	7	3	"ABC_SBP"	"52Lip_F11"	0	385	374	237
6	8	3	"piuA"	"18Lip_J11"	0	386	346	241
6	9	3	"amiA"	"3Lip_N11"	0	387	159	83
6	1	4	"ABC_SBP"	"57Lip_B11"	0	388	1697	1595
6	2	4	"ABC_SBP"	"52Lip_F11"	0	389	454	157
6	3	4	"piuA"	"18Lip_J11"	0	390	453	272
6	4	4	"amiA"	"3Lip_N11"	0	391	243	106
6	5	4	"msmE"	"78Lip_B15"	0	392	895	729
6	6	4	"MalX"	"22Lip_F15"	0	393	405	291
6	7	4	"prsA_ppmA"	"16Lip_B3"	0	394	264	52
6	8	4	"lmb"	"33Lip_F3"	0	395	200	95
6	9	4	"piaA"	"15Lip_J3"	0	396	453	375
6	1	5	"MalX"	"22Lip_F15"	0	397	569	491
6	2	5	"prsA_ppmA"	"16Lip_B3"	0	398	466	24
6	3	5	"lmb"	"33Lip_F3"	0	399	411	138
6	4	5	"piaA"	"15Lip_J3"	0	400	608	484
6	5	5	"phtA"	"55Lip_N3"	0	401	1123	949
6	6	5	"glnH"	"28Lip_B7"	0	402	301	163
6	7	5	"pstS"	"80Lip_F7"	0	403	195	95
6	8	5	"aliB"	"1Lip_J7"	0	404	189	97
6	9	5	"psaA"	"6Lip_N7"	0	405	390	314
6	1	6	"glnH"	"28Lip_B7"	0	406	629	557
6	2	6	"pstS"	"80Lip_F7"	0	407	346	243
6	3	6	"aliB"	"1Lip_J7"	0	408	246	154
6	4	6	"psaA"	"6Lip_N7"	0	409	482	383
6	5	6	"ABC_SBP"	"57Lip_B11"	0	410	561	458
6	6	6	"ABC_SBP"	"52Lip_F11"	0	411	194	93
6	7	6	"piuA"	"18Lip_J11"	0	412	399	305
6	8	6	"amiA"	"3Lip_N11"	0	413	161	66
6	9	6	"msmE"	"78Lip_B15"	0	414	563	479
6	1	7	"ABC_SBP"	"52Lip_F11"	0	415	588	488
6	2	7	"piuA"	"18Lip_J11"	0	416	408	275
6	3	7	"amiA"	"3Lip_N11"	0	417	567	447
6	4	7	"msmE"	"78Lip_B15"	0	418	861	709
6	5	7	"MalX"	"22Lip_F15"	0	419	315	176
6	6	7	"prsA_ppmA"	"16Lip_B3"	0	420	282	103
6	7	7	"lmb"	"33Lip_F3"	0	421	210	116
6	8	7	"piaA"	"15Lip_J3"	0	422	530	440
6	9	7	"phtA"	"55Lip_N3"	0	423	1252	1177
6	1	8	"prsA_ppmA"	"16Lip_B3"	0	424	1154	691
6	2	8	"lmb"	"33Lip_F3"	0	425	536	278
6	3	8	"piaA"	"15Lip_J3"	0	426	1001	916
6	4	8	"phtA"	"55Lip_N3"	0	427	2392	2252
6	5	8	"glnH"	"28Lip_B7"	0	428	537	433
6	6	8	"pstS"	"80Lip_F7"	0	429	291	181
6	7	8	"aliB"	"1Lip_J7"	0	430	225	148
6	8	8	"psaA"	"6Lip_N7"	0	431	470	398
6	9	8	"ABC_SBP"	"57Lip_B11"	0	432	551	482
7	1	1	"cbpF"	"74N_term_wCS_O7"	-50	433	112	48
7	2	1	"spr0693"	"34N_term_C11"	0	434	152	83
7	3	1	"ezrA"	"75N_term_G11"	0	435	129	55
7	4	1	"pepXP"	"72N_term_K11"	0	436	309	222
7	5	1	"phtD"	"44N_term_O11"	0	437	697	582
7	6	1	"phpA"	"27N_term_C15"	0	438	4782	4665
7	7	1	"srtA"	"64N_term_wCS_G15"	0	439	1988	1860
7	8	1	"Buffer"	"Normaliz_K15"	-50	440	105	-21
7	9	1	"Buffer"	"Normaliz_O15"	-50	441	114	-7
7	1	2	"phpA"	"27N_term_C15"	0	442	527	444
7	2	2	"srtA"	"64N_term_wCS_G15"	-50	443	82	-30
7	3	2	"adcA"	"23Lip_C3"	-50	444	126	34
7	4	2	"sp_2093"	"76N_term_G3"	0	445	197	62
7	5	2	"comB"	"54N_term_K3"	-50	446	682	335
7	6	2	"pspA"	"4N_term_O3"	0	447	2283	1905
7	7	2	"pbpX"	"41N_term_C7"	0	448	872	578
7	8	2	"pbpA"	"9N_term_G7"	0	449	801	589
7	9	2	"spr0334"	"42Cyt_TMH_K7"	0	450	878	779
7	1	3	"pspA"	"4N_term_O3"	0	451	427	189
7	2	3	"pbpX"	"41N_term_C7"	-50	452	192	-91
7	3	3	"pbpA"	"9N_term_G7"	-50	453	105	-7
7	4	3	"spr0334"	"42Cyt_TMH_K7"	-50	454	158	48
7	5	3	"cbpF"	"74N_term_wCS_O7"	-50	455	123	29
7	6	3	"spr0693"	"34N_term_C11"	0	456	269	147
7	7	3	"ezrA"	"75N_term_G11"	0	457	367	179
7	8	3	"pepXP"	"72N_term_K11"	0	458	398	304
7	9	3	"phtD"	"44N_term_O11"	0	459	850	758
7	1	4	"spr0693"	"34N_term_C11"	-50	460	236	160
7	2	4	"ezrA"	"75N_term_G11"	-50	461	315	108
7	3	4	"pepXP"	"72N_term_K11"	-50	462	123	-19
7	4	4	"phtD"	"44N_term_O11"	-50	463	84	-10
7	5	4	"phpA"	"27N_term_C15"	0	464	550	464
7	6	4	"srtA"	"64N_term_wCS_G15"	-50	465	103	-48
7	7	4	"adcA"	"23Lip_C3"	0	466	227	23
7	8	4	"sp_2093"	"76N_term_G3"	0	467	254	54
7	9	4	"comB"	"54N_term_K3"	0	468	281	78
7	1	5	"srtA"	"64N_term_wCS_G15"	0	469	146	67
7	2	5	"adcA"	"23Lip_C3"	-50	470	168	28
7	3	5	"sp_2093"	"76N_term_G3"	-50	471	245	85
7	4	5	"comB"	"54N_term_K3"	0	472	432	180
7	5	5	"pspA"	"4N_term_O3"	0	473	663	351
7	6	5	"pbpX"	"41N_term_C7"	0	474	151	35
7	7	5	"pbpA"	"9N_term_G7"	-50	475	127	-3
7	8	5	"spr0334"	"42Cyt_TMH_K7"	0	476	129	8
7	9	5	"cbpF"	"74N_term_wCS_O7"	0	477	120	15
7	1	6	"pbpX"	"41N_term_C7"	0	478	120	37
7	2	6	"pbpA"	"9N_term_G7"	0	479	106	-7
7	3	6	"spr0334"	"42Cyt_TMH_K7"	0	480	127	4
7	4	6	"cbpF"	"74N_term_wCS_O7"	-50	481	124	-24
7	5	6	"spr0693"	"34N_term_C11"	0	482	176	40
7	6	6	"ezrA"	"75N_term_G11"	-50	483	114	-10
7	7	6	"pepXP"	"72N_term_K11"	0	484	121	31
7	8	6	"phtD"	"44N_term_O11"	0	485	279	138
7	9	6	"phpA"	"27N_term_C15"	0	486	1126	770
7	1	7	"ezrA"	"75N_term_G11"	-50	487	86	12
7	2	7	"pepXP"	"72N_term_K11"	-50	488	85	-10
7	3	7	"phtD"	"44N_term_O11"	-50	489	87	-34
7	4	7	"phpA"	"27N_term_C15"	0	490	343	157
7	5	7	"srtA"	"64N_term_wCS_G15"	-50	491	137	-21
7	6	7	"adcA"	"23Lip_C3"	-50	492	181	47
7	7	7	"sp_2093"	"76N_term_G3"	-50	493	127	8
7	8	7	"comB"	"54N_term_K3"	-50	494	99	-37
7	9	7	"pspA"	"4N_term_O3"	0	495	695	269
7	1	8	"adcA"	"23Lip_C3"	0	496	96	8
7	2	8	"sp_2093"	"76N_term_G3"	-50	497	96	17
7	3	8	"comB"	"54N_term_K3"	0	498	144	1
7	4	8	"pspA"	"4N_term_O3"	0	499	431	174
7	5	8	"pbpX"	"41N_term_C7"	0	500	160	76
7	6	8	"pbpA"	"9N_term_G7"	0	501	109	21
7	7	8	"spr0334"	"42Cyt_TMH_K7"	0	502	114	34
7	8	8	"cbpF"	"74N_term_wCS_O7"	0	503	99	20
7	9	8	"spr0693"	"34N_term_C11"	0	504	305	213
8	1	1	"pbp1b"	"47Cyt_TMH_P7"	0	505	469	406
8	2	1	"pcpA"	"62N_term_wCS_D11"	-50	506	116	57
8	3	1	"sphtra"	"8N_term_H11"	-50	507	64	10
8	4	1	"cps4C"	"97Mult_L11"	-50	508	75	22
8	5	1	"rrgB"	"95Mult_P11"	-50	509	78	26
8	6	1	"TMP"	"96Mult_D15"	-50	510	73	22
8	7	1	"LambdaSa04"	"94Mult_H15"	-50	511	58	7
8	8	1	"Buffer"	"Normaliz_L15"	-50	512	49	-1
8	9	1	"Buffer"	"Normaliz_P15"	-50	513	49	0
8	1	2	"TMP"	"96Mult_D15"	0	514	209	137
8	2	2	"LambdaSa04"	"94Mult_H15"	-50	515	81	-18
8	3	2	"potD"	"65N_term_D3"	-50	516	112	49
8	4	2	"pgdA"	"40N_term_H3"	0	517	291	211
8	5	2	"spr1370"	"38Cyt_TMH_L3"	0	518	261	161
8	6	2	"spr1418"	"82N_term_P3"	-50	519	136	71
8	7	2	"stkP"	"67Cyt_TMH_D7"	-50	520	132	61
8	8	2	"spr1584"	"83N_term_H7"	-50	521	104	50
8	9	2	"pbp2A"	"53N_term_L7"	0	522	95	46
8	1	3	"spr1418"	"82N_term_P3"	0	523	373	306
8	2	3	"stkP"	"67Cyt_TMH_D7"	0	524	203	104
8	3	3	"spr1584"	"83N_term_H7"	0	525	143	84
8	4	3	"pbp2A"	"53N_term_L7"	0	526	126	54
8	5	3	"pbp1b"	"47Cyt_TMH_P7"	-50	527	116	33
8	6	3	"pcpA"	"62N_term_wCS_D11"	-50	528	63	5
8	7	3	"sphtra"	"8N_term_H11"	-50	529	63	0
8	8	3	"cps4C"	"97Mult_L11"	-50	530	71	16
8	9	3	"rrgB"	"95Mult_P11"	-50	531	62	12
8	1	4	"pcpA"	"62N_term_wCS_D11"	-50	532	68	14
8	2	4	"sphtra"	"8N_term_H11"	-50	533	70	-14
8	3	4	"cps4C"	"97Mult_L11"	-50	534	80	20
8	4	4	"rrgB"	"95Mult_P11"	-50	535	97	30
8	5	4	"TMP"	"96Mult_D15"	-50	536	71	-13
8	6	4	"LambdaSa04"	"94Mult_H15"	-50	537	59	-17
8	7	4	"potD"	"65N_term_D3"	0	538	117	34
8	8	4	"pgdA"	"40N_term_H3"	-50	539	94	9
8	9	4	"spr1370"	"38Cyt_TMH_L3"	0	540	210	152
8	1	5	"LambdaSa04"	"94Mult_H15"	0	541	68	17
8	2	5	"potD"	"65N_term_D3"	-50	542	109	48
8	3	5	"pgdA"	"40N_term_H3"	-50	543	116	40
8	4	5	"spr1370"	"38Cyt_TMH_L3"	0	544	242	163
8	5	5	"spr1418"	"82N_term_P3"	-50	545	87	-16
8	6	5	"stkP"	"67Cyt_TMH_D7"	0	546	133	18
8	7	5	"spr1584"	"83N_term_H7"	-50	547	84	14
8	8	5	"pbp2A"	"53N_term_L7"	-50	548	84	4
8	9	5	"pbp1b"	"47Cyt_TMH_P7"	0	549	210	156
8	1	6	"stkP"	"67Cyt_TMH_D7"	0	550	169	117
8	2	6	"spr1584"	"83N_term_H7"	0	551	139	71
8	3	6	"pbp2A"	"53N_term_L7"	0	552	108	29
8	4	6	"pbp1b"	"47Cyt_TMH_P7"	0	553	113	21
8	5	6	"pcpA"	"62N_term_wCS_D11"	-50	554	60	-20
8	6	6	"sphtra"	"8N_term_H11"	-50	555	59	-5
8	7	6	"cps4C"	"97Mult_L11"	-50	556	65	6
8	8	6	"rrgB"	"95Mult_P11"	-50	557	64	6
8	9	6	"TMP"	"96Mult_D15"	-50	558	62	13
8	1	7	"sphtra"	"8N_term_H11"	-50	559	117	63
8	2	7	"cps4C"	"97Mult_L11"	-50	560	70	5
8	3	7	"rrgB"	"95Mult_P11"	-50	561	64	-17
8	4	7	"TMP"	"96Mult_D15"	-50	562	69	-25
8	5	7	"LambdaSa04"	"94Mult_H15"	-50	563	51	-17
8	6	7	"potD"	"65N_term_D3"	-50	564	99	35
8	7	7	"pgdA"	"40N_term_H3"	-50	565	100	22
8	8	7	"spr1370"	"38Cyt_TMH_L3"	0	566	190	112
8	9	7	"spr1418"	"82N_term_P3"	0	567	125	76
8	1	8	"potD"	"65N_term_D3"	-50	568	101	50
8	2	8	"pgdA"	"40N_term_H3"	-50	569	93	41
8	3	8	"spr1370"	"38Cyt_TMH_L3"	0	570	232	178
8	4	8	"spr1418"	"82N_term_P3"	0	571	167	104
8	5	8	"stkP"	"67Cyt_TMH_D7"	0	572	152	98
8	6	8	"spr1584"	"83N_term_H7"	-50	573	91	39
8	7	8	"pbp2A"	"53N_term_L7"	-50	574	103	50
8	8	8	"pbp1b"	"47Cyt_TMH_P7"	0	575	235	179
8	9	8	"pcpA"	"62N_term_wCS_D11"	-50	576	58	10
