# Supplementary material for: Data in support of proteomic analysis of pneumococcal pediatric clinical isolates to construct a protein array
Source: Data Brief. 2016 Feb 5;6:917–22. doi: 10.1016/j.dib.2016.01.057 (PMC4758182; doi:10.1016/j.dib.2016.01.057)
Supplement: Supplementary file 4 — Supplementary material [file mmc4.zip › Protein array raw data/IgM/C1_S39_IgM-Cy5.txt]

ATF	1.0
31	9    
"Type=GenePix Export 3"
"DateTime=2014/02/07 14:28:40"
"Settings=C:\Documents and Settings\Usuario\Escritorio\Datos Usuarios\Alfonso\Escaneado_7-2-14\Suero 39\Suero39_IgM_Cy5.gps"
"GalFile=C:\Documents and Settings\Usuario\Escritorio\Datos Usuarios\Alfonso\Gals\Gal_Alfonso.2.gal"
"PixelSize=5"
"Wavelengths=635	n/a"
"ImageFiles=C:\Documents and Settings\Usuario\Escritorio\Datos Usuarios\Alfonso\Escaneado_7-2-14\Suero 39\S39_IgM-Cy5.tif 1	n/a"
"NormalizationMethod=None"
"NormalizationFactors=1	n/a"
"JpegImage="
"StdDev=Type 1"
"RatioFormulations=W1/W2 (635/)"
"Barcode="
"BackgroundSubtraction=LocalFeature"
"ImageOrigin=2920, 36920"
"JpegOrigin=3295, 37195"
"Creator=GenePix Pro 4.1.1.4"
"Scanner=GenePix 4000B [92870]"
"FocusPosition=0"
"Temperature=29.07"
"LinesAveraged=1"
"Comment="
"PMTGain=650	n/a"
"ScanPower=100	n/a"
"LaserPower=1.66	n/a"
"LaserOnTime=41736	n/a"
"Filters=	n/a"
"ScanRegion=584,7384,3864,8776"
"Supplier=BioRobotics"
"ArrayerSoftwareName=TAS Application Suite (MicroGrid II)"
"ArrayerSoftwareVersion=2.2.2.5"
"Block"	"Column"	"Row"	"Name"	"ID"	"Flags"	"Index"	"F635 Median"	"F635 Median - B635"
1	1	1	"ABC_N/P"	"90Mult_M8"	0	1	122	69
1	2	1	"spr1221"	"99Mult_A12"	0	2	151	86
1	3	1	"spr1403"	"91Mult_E12"	0	3	158	91
1	4	1	"spr1496"	"92Mult_I12"	0	4	136	63
1	5	1	"ABC_NP"	"100Mult_M12"	0	5	256	191
1	6	1	"SP_0462"	"77CellW_A16"	0	6	175	94
1	7	1	"SP_0464"	"81CellW_E16"	0	7	131	57
1	8	1	"Buffer"	"Normaliz_I16"	0	8	166	109
1	9	1	"Buffer"	"Normaliz_M16"	0	9	169	110
1	1	2	"SP_0462"	"77CellW_A16"	0	10	144	80
1	2	2	"SP_0464"	"81CellW_E16"	0	11	139	52
1	3	2	"fstH"	"84Mult_A4"	0	12	303	216
1	4	2	"comA"	"85Mult_E4"	0	13	127	62
1	5	2	"zmpB"	"86Mult_I4"	0	14	78	16
1	6	2	"spr0601"	"98Mult_M4"	0	15	117	45
1	7	2	"celB"	"87Mult_A8"	0	16	225	131
1	8	2	"iga"	"88Mult_E8"	0	17	266	180
1	9	2	"glnP"	"89Mult_I8"	0	18	118	52
1	1	3	"spr0601"	"98Mult_M4"	0	19	148	71
1	2	3	"celB"	"87Mult_A8"	0	20	193	100
1	3	3	"iga"	"88Mult_E8"	0	21	304	220
1	4	3	"glnP"	"89Mult_I8"	0	22	144	71
1	5	3	"ABC_N/P"	"90Mult_M8"	0	23	114	39
1	6	3	"spr1221"	"99Mult_A12"	0	24	132	55
1	7	3	"spr1403"	"91Mult_E12"	0	25	135	36
1	8	3	"spr1496"	"92Mult_I12"	0	26	115	33
1	9	3	"ABC_NP"	"100Mult_M12"	0	27	279	217
1	1	4	"spr1221"	"99Mult_A12"	0	28	168	81
1	2	4	"spr1403"	"91Mult_E12"	0	29	201	95
1	3	4	"spr1496"	"92Mult_I12"	0	30	183	109
1	4	4	"ABC_NP"	"100Mult_M12"	0	31	258	185
1	5	4	"SP_0462"	"77CellW_A16"	0	32	134	58
1	6	4	"SP_0464"	"81CellW_E16"	-50	33	112	34
1	7	4	"fstH"	"84Mult_A4"	0	34	326	244
1	8	4	"comA"	"85Mult_E4"	0	35	152	78
1	9	4	"zmpB"	"86Mult_I4"	0	36	93	22
1	1	5	"SP_0464"	"81CellW_E16"	0	37	147	66
1	2	5	"fstH"	"84Mult_A4"	0	38	376	267
1	3	5	"comA"	"85Mult_E4"	0	39	208	114
1	4	5	"zmpB"	"86Mult_I4"	0	40	148	79
1	5	5	"spr0601"	"98Mult_M4"	0	41	168	88
1	6	5	"celB"	"87Mult_A8"	0	42	257	163
1	7	5	"iga"	"88Mult_E8"	0	43	312	218
1	8	5	"glnP"	"89Mult_I8"	0	44	285	206
1	9	5	"ABC_N/P"	"90Mult_M8"	0	45	153	77
1	1	6	"celB"	"87Mult_A8"	0	46	238	171
1	2	6	"iga"	"88Mult_E8"	0	47	285	204
1	3	6	"glnP"	"89Mult_I8"	0	48	196	122
1	4	6	"ABC_N/P"	"90Mult_M8"	0	49	215	134
1	5	6	"spr1221"	"99Mult_A12"	0	50	162	81
1	6	6	"spr1403"	"91Mult_E12"	0	51	371	285
1	7	6	"spr1496"	"92Mult_I12"	0	52	196	120
1	8	6	"ABC_NP"	"100Mult_M12"	0	53	260	189
1	9	6	"SP_0462"	"77CellW_A16"	0	54	200	127
1	1	7	"spr1403"	"91Mult_E12"	0	55	320	255
1	2	7	"spr1496"	"92Mult_I12"	0	56	287	222
1	3	7	"ABC_NP"	"100Mult_M12"	0	57	323	263
1	4	7	"SP_0462"	"77CellW_A16"	0	58	196	131
1	5	7	"SP_0464"	"81CellW_E16"	0	59	248	182
1	6	7	"fstH"	"84Mult_A4"	0	60	379	292
1	7	7	"comA"	"85Mult_E4"	0	61	203	122
1	8	7	"zmpB"	"86Mult_I4"	0	62	162	97
1	9	7	"spr0601"	"98Mult_M4"	0	63	164	99
1	1	8	"fstH"	"84Mult_A4"	0	64	385	319
1	2	8	"comA"	"85Mult_E4"	0	65	249	181
1	3	8	"zmpB"	"86Mult_I4"	0	66	141	81
1	4	8	"spr0601"	"98Mult_M4"	0	67	194	140
1	5	8	"celB"	"87Mult_A8"	0	68	298	238
1	6	8	"iga"	"88Mult_E8"	0	69	360	294
1	7	8	"glnP"	"89Mult_I8"	0	70	198	129
1	8	8	"ABC_N/P"	"90Mult_M8"	0	71	187	118
1	9	8	"spr1221"	"99Mult_A12"	0	72	249	186
2	1	1	"lytB"	"31CellW_N8"	0	73	281	220
2	2	1	"prtA"	"20CellW_B12"	0	74	334	265
2	3	1	"bgaA"	"43CellW_F12"	0	75	180	88
2	4	1	"nanA"	"46CellW_J12"	0	76	336	232
2	5	1	"spr1652/pfbA"	"25CellW_N12"	0	77	371	270
2	6	1	"nisP"	"39CellW_B16"	0	78	403	300
2	7	1	"spr1906"	"73CellW_F16"	0	79	210	132
2	8	1	"Buffer"	"Normaliz_J16"	0	80	336	269
2	9	1	"Buffer"	"Normaliz_N16"	0	81	357	286
2	1	2	"nisP"	"39CellW_B16"	0	82	322	243
2	2	2	"spr1906"	"73CellW_F16"	-50	83	100	-5
2	3	2	"psrP"	"71CellW_B4"	0	84	442	314
2	4	2	"pblB_nt"	"48CellW_F4"	0	85	270	126
2	5	2	"pblB_ct"	"49CellW_J4"	0	86	294	165
2	6	2	"spr0075/pfbB"	"24CellW_N4"	0	87	196	77
2	7	2	"pulA"	"19CellW_B8"	0	88	277	160
2	8	2	"hysA"	"51CellW_F8"	0	89	239	153
2	9	2	"spr0328"	"26CellW_J8"	0	90	449	375
2	1	3	"spr0075/pfbB"	"24CellW_N4"	0	91	326	234
2	2	3	"pulA"	"19CellW_B8"	0	92	238	142
2	3	3	"hysA"	"51CellW_F8"	-50	93	123	17
2	4	3	"spr0328"	"26CellW_J8"	0	94	372	217
2	5	3	"lytB"	"31CellW_N8"	0	95	260	123
2	6	3	"prtA"	"20CellW_B12"	0	96	282	181
2	7	3	"bgaA"	"43CellW_F12"	-50	97	67	-30
2	8	3	"nanA"	"46CellW_J12"	0	98	311	213
2	9	3	"spr1652/pfbA"	"25CellW_N12"	0	99	386	302
2	1	4	"prtA"	"20CellW_B12"	0	100	264	189
2	2	4	"bgaA"	"43CellW_F12"	0	101	299	198
2	3	4	"nanA"	"46CellW_J12"	0	102	369	274
2	4	4	"spr1652/pfbA"	"25CellW_N12"	0	103	353	212
2	5	4	"nisP"	"39CellW_B16"	0	104	346	225
2	6	4	"spr1906"	"73CellW_F16"	-50	105	104	7
2	7	4	"psrP"	"71CellW_B4"	0	106	326	193
2	8	4	"pblB_nt"	"48CellW_F4"	0	107	293	145
2	9	4	"pblB_ct"	"49CellW_J4"	0	108	301	202
2	1	5	"spr1906"	"73CellW_F16"	-50	109	143	50
2	2	5	"psrP"	"71CellW_B4"	0	110	451	246
2	3	5	"pblB_nt"	"48CellW_F4"	0	111	269	124
2	4	5	"pblB_ct"	"49CellW_J4"	0	112	360	188
2	5	5	"spr0075/pfbB"	"24CellW_N4"	0	113	273	120
2	6	5	"pulA"	"19CellW_B8"	0	114	238	135
2	7	5	"hysA"	"51CellW_F8"	0	115	112	-7
2	8	5	"spr0328"	"26CellW_J8"	0	116	314	141
2	9	5	"lytB"	"31CellW_N8"	0	117	404	304
2	1	6	"pulA"	"19CellW_B8"	0	118	211	103
2	2	6	"hysA"	"51CellW_F8"	0	119	226	70
2	3	6	"spr0328"	"26CellW_J8"	0	120	522	396
2	4	6	"lytB"	"31CellW_N8"	0	121	283	147
2	5	6	"prtA"	"20CellW_B12"	0	122	384	265
2	6	6	"bgaA"	"43CellW_F12"	0	123	605	460
2	7	6	"nanA"	"46CellW_J12"	0	124	528	384
2	8	6	"spr1652/pfbA"	"25CellW_N12"	0	125	519	369
2	9	6	"nisP"	"39CellW_B16"	0	126	528	431
2	1	7	"bgaA"	"43CellW_F12"	0	127	845	715
2	2	7	"nanA"	"46CellW_J12"	0	128	784	665
2	3	7	"spr1652/pfbA"	"25CellW_N12"	0	129	806	653
2	4	7	"nisP"	"39CellW_B16"	0	130	612	493
2	5	7	"spr1906"	"73CellW_F16"	0	131	338	207
2	6	7	"psrP"	"71CellW_B4"	0	132	544	218
2	7	7	"pblB_nt"	"48CellW_F4"	0	133	282	65
2	8	7	"pblB_ct"	"49CellW_J4"	0	134	578	424
2	9	7	"spr0075/pfbB"	"24CellW_N4"	-50	135	178	75
2	1	8	"psrP"	"71CellW_B4"	0	136	460	274
2	2	8	"pblB_nt"	"48CellW_F4"	0	137	561	411
2	3	8	"pblB_ct"	"49CellW_J4"	0	138	645	506
2	4	8	"spr0075/pfbB"	"24CellW_N4"	0	139	266	163
2	5	8	"pulA"	"19CellW_B8"	0	140	357	247
2	6	8	"hysA"	"51CellW_F8"	0	141	336	218
2	7	8	"spr0328"	"26CellW_J8"	0	142	527	409
2	8	8	"lytB"	"31CellW_N8"	0	143	289	191
2	9	8	"prtA"	"20CellW_B12"	0	144	831	746
3	1	1	"nanB"	"58Secret_O8"	0	145	973	894
3	2	1	"spr1875"	"7Secret_C12"	0	146	457	380
3	3	1	"galU"	"21Secret_G12"	0	147	782	712
3	4	1	"cbpA"	"5Secret_K12"	0	148	836	767
3	5	1	"gsp_781"	"2Secret_O12"	0	149	455	374
3	6	1	"Control_1"	"C16"	0	150	318	225
3	7	1	"Control_2"	"G16"	-50	151	81	12
3	8	1	"Buffer"	"Normaliz_K16"	0	152	197	129
3	9	1	"Buffer"	"Normaliz_O16"	0	153	153	87
3	1	2	"Control_1"	"C16"	0	154	361	280
3	2	2	"Control_2"	"G16"	-50	155	75	-5
3	3	2	"bloodAB"	"59Secret_C4"	0	156	468	368
3	4	2	"strH"	"32Secret_G4"	0	157	330	233
3	5	2	"lysM"	"50Secret_K4"	0	158	476	390
3	6	2	"lytB"	"63Secret_O4"	0	159	405	311
3	7	2	"phtE"	"45Secret_C8"	0	160	348	258
3	8	2	"spr0931"	"36Secret_G8"	0	161	477	407
3	9	2	"lytC"	"56Secret_K8"	0	162	891	818
3	1	3	"lytB"	"63Secret_O4"	0	163	503	269
3	2	3	"phtE"	"45Secret_C8"	0	164	348	257
3	3	3	"spr0931"	"36Secret_G8"	0	165	567	462
3	4	3	"lytC"	"56Secret_K8"	0	166	861	742
3	5	3	"nanB"	"58Secret_O8"	0	167	872	781
3	6	3	"spr1875"	"7Secret_C12"	0	168	584	498
3	7	3	"galU"	"21Secret_G12"	0	169	797	679
3	8	3	"cbpA"	"5Secret_K12"	0	170	901	815
3	9	3	"gsp_781"	"2Secret_O12"	0	171	394	309
3	1	4	"spr1875"	"7Secret_C12"	0	172	704	586
3	2	4	"galU"	"21Secret_G12"	0	173	861	725
3	3	4	"cbpA"	"5Secret_K12"	0	174	912	814
3	4	4	"gsp_781"	"2Secret_O12"	0	175	440	338
3	5	4	"Control_1"	"C16"	0	176	311	235
3	6	4	"Control_2"	"G16"	-50	177	95	16
3	7	4	"bloodAB"	"59Secret_C4"	0	178	564	420
3	8	4	"strH"	"32Secret_G4"	0	179	299	186
3	9	4	"lysM"	"50Secret_K4"	0	180	484	389
3	1	5	"Control_2"	"G16"	-50	181	81	-17
3	2	5	"bloodAB"	"59Secret_C4"	0	182	633	420
3	3	5	"strH"	"32Secret_G4"	0	183	298	208
3	4	5	"lysM"	"50Secret_K4"	0	184	557	461
3	5	5	"lytB"	"63Secret_O4"	0	185	539	452
3	6	5	"phtE"	"45Secret_C8"	0	186	369	276
3	7	5	"spr0931"	"36Secret_G8"	0	187	673	485
3	8	5	"lytC"	"56Secret_K8"	0	188	948	766
3	9	5	"nanB"	"58Secret_O8"	0	189	904	818
3	1	6	"phtE"	"45Secret_C8"	0	190	403	312
3	2	6	"spr0931"	"36Secret_G8"	0	191	548	377
3	3	6	"lytC"	"56Secret_K8"	0	192	865	747
3	4	6	"nanB"	"58Secret_O8"	0	193	949	850
3	5	6	"spr1875"	"7Secret_C12"	0	194	656	580
3	6	6	"galU"	"21Secret_G12"	0	195	862	761
3	7	6	"cbpA"	"5Secret_K12"	0	196	1176	1055
3	8	6	"gsp_781"	"2Secret_O12"	0	197	706	581
3	9	6	"Control_1"	"C16"	0	198	429	352
3	1	7	"galU"	"21Secret_G12"	0	199	1178	1066
3	2	7	"cbpA"	"5Secret_K12"	0	200	1939	1659
3	3	7	"gsp_781"	"2Secret_O12"	0	201	851	721
3	4	7	"Control_1"	"C16"	0	202	740	664
3	5	7	"Control_2"	"G16"	0	203	159	93
3	6	7	"bloodAB"	"59Secret_C4"	0	204	529	443
3	7	7	"strH"	"32Secret_G4"	0	205	339	216
3	8	7	"lysM"	"50Secret_K4"	0	206	556	417
3	9	7	"lytB"	"63Secret_O4"	0	207	569	491
3	1	8	"bloodAB"	"59Secret_C4"	0	208	556	485
3	2	8	"strH"	"32Secret_G4"	0	209	334	242
3	3	8	"lysM"	"50Secret_K4"	0	210	600	527
3	4	8	"lytB"	"63Secret_O4"	0	211	623	561
3	5	8	"phtE"	"45Secret_C8"	0	212	398	337
3	6	8	"spr0931"	"36Secret_G8"	0	213	609	534
3	7	8	"lytC"	"56Secret_K8"	0	214	921	829
3	8	8	"nanB"	"58Secret_O8"	0	215	1125	1035
3	9	8	"spr1875"	"7Secret_C12"	0	216	863	787
4	1	1	"Control_10"	"P8"	0	217	221	132
4	2	1	"Control_11"	"D12"	0	218	286	211
4	3	1	"Control_12"	"H12"	0	219	169	96
4	4	1	"Buffer"	"Normaliz_L12"	0	220	358	287
4	5	1	"Buffer"	"Normaliz_P12"	0	221	438	354
4	6	1	"Control+"	"Rango0.2_D16"	0	222	643	173
4	7	1	"Control+"	"Rango0.1_H16"	-50	223	102	11
4	8	1	"Buffer"	"Normaliz_L16"	0	224	367	302
4	9	1	"Buffer"	"Normaliz_P16"	0	225	399	332
4	1	2	"Control+"	"Rango0.2_D16"	0	226	725	601
4	2	2	"Control+"	"Rango0.1_H16"	-50	227	142	40
4	3	2	"Control_3"	"D4"	0	228	239	164
4	4	2	"Control_4"	"H4"	-50	229	92	16
4	5	2	"Control_5"	"L4"	0	230	143	69
4	6	2	"Control_6"	"P4"	-50	231	82	-13
4	7	2	"Control_7"	"D8"	0	232	227	156
4	8	2	"Control_8"	"H8"	-50	233	92	22
4	9	2	"Control_9"	"L8"	0	234	196	128
4	1	3	"Control_6"	"P4"	-50	235	84	1
4	2	3	"Control_7"	"D8"	0	236	222	146
4	3	3	"Control_8"	"H8"	0	237	153	79
4	4	3	"Control_9"	"L8"	0	238	178	105
4	5	3	"Control_10"	"P8"	0	239	187	92
4	6	3	"Control_11"	"D12"	0	240	187	108
4	7	3	"Control_12"	"H12"	0	241	154	80
4	8	3	"Buffer"	"Normaliz_L12"	0	242	445	365
4	9	3	"Buffer"	"Normaliz_P12"	0	243	432	357
4	1	4	"Control_11"	"D12"	0	244	390	313
4	2	4	"Control_12"	"H12"	0	245	194	115
4	3	4	"Buffer"	"Normaliz_L12"	0	246	490	411
4	4	4	"Buffer"	"Normaliz_P12"	0	247	599	517
4	5	4	"Control+"	"Rango0.2_D16"	0	248	683	306
4	6	4	"Control+"	"Rango0.1_H16"	-50	249	184	47
4	7	4	"Control_3"	"D4"	0	250	193	117
4	8	4	"Control_4"	"H4"	-50	251	73	0
4	9	4	"Control_5"	"L4"	0	252	176	100
4	1	5	"Control+"	"Rango0.1_H16"	-50	253	182	82
4	2	5	"Control_3"	"D4"	-50	254	295	189
4	3	5	"Control_4"	"H4"	0	255	147	63
4	4	5	"Control_5"	"L4"	0	256	221	145
4	5	5	"Control_6"	"P4"	-50	257	86	-13
4	6	5	"Control_7"	"D8"	0	258	226	141
4	7	5	"Control_8"	"H8"	0	259	122	50
4	8	5	"Control_9"	"L8"	0	260	189	119
4	9	5	"Control_10"	"P8"	0	261	186	113
4	1	6	"Control_7"	"D8"	0	262	369	276
4	2	6	"Control_8"	"H8"	0	263	287	200
4	3	6	"Control_9"	"L8"	0	264	243	159
4	4	6	"Control_10"	"P8"	0	265	299	204
4	5	6	"Control_11"	"D12"	0	266	332	257
4	6	6	"Control_12"	"H12"	0	267	171	97
4	7	6	"Buffer"	"Normaliz_L12"	0	268	492	421
4	8	6	"Buffer"	"Normaliz_P12"	0	269	467	402
4	9	6	"Control+"	"Rango0.2_D16"	0	270	624	562
4	1	7	"Control_12"	"H12"	0	271	339	258
4	2	7	"Buffer"	"Normaliz_L12"	0	272	570	487
4	3	7	"Buffer"	"Normaliz_P12"	0	273	747	586
4	4	7	"Control+"	"Rango0.2_D16"	0	274	929	502
4	5	7	"Control+"	"Rango0.1_H16"	-50	275	164	51
4	6	7	"Control_3"	"D4"	0	276	350	272
4	7	7	"Control_4"	"H4"	0	277	147	80
4	8	7	"Control_5"	"L4"	0	278	194	126
4	9	7	"Control_6"	"P4"	0	279	126	60
4	1	8	"Control_3"	"D4"	0	280	583	500
4	2	8	"Control_4"	"H4"	0	281	423	340
4	3	8	"Control_5"	"L4"	0	282	1470	1389
4	4	8	"Control_6"	"P4"	0	283	266	164
4	5	8	"Control_7"	"D8"	0	284	377	294
4	6	8	"Control_8"	"H8"	0	285	401	325
4	7	8	"Control_9"	"L8"	0	286	357	286
4	8	8	"Control_10"	"P8"	0	287	352	285
4	9	8	"Control_11"	"D12"	0	288	656	589
5	1	1	"GADPH"	"68Cyt_M7"	0	289	1130	1073
5	2	1	"abc_sbp_2"	"30Lip_A11"	0	290	346	269
5	3	1	"abc_sbp"	"29Lip_E11"	0	291	142	65
5	4	1	"spr0174"	"79Lip_I11"	0	292	212	138
5	5	1	"aliA"	"10Lip_M11"	0	293	338	269
5	6	1	"slrA"	"17Lip_A15"	0	294	292	234
5	7	1	"spr0747"	"37Lip_E15"	0	295	358	299
5	8	1	"Buffer"	"Normaliz_I15"	0	296	139	85
5	9	1	"Buffer"	"Normaliz_M15"	0	297	136	79
5	1	2	"slrA"	"17Lip_A15"	0	298	353	285
5	2	2	"spr0747"	"37Lip_E15"	-50	299	198	73
5	3	2	"spxB"	"13Cyt_A3"	0	300	553	387
5	4	2	"clpP"	"66Cyt_E3"	0	301	1046	855
5	5	2	"pavA"	"69Cyt_I3"	0	302	535	382
5	6	2	"eno"	"14Cyt_M3"	0	303	1305	1227
5	7	2	"PppA"	"70Cyt_A7"	0	304	752	679
5	8	2	"ply"	"11Cyt_E7"	0	305	880	818
5	9	2	"lytA"	"12Cyt_I7"	0	306	1282	1228
5	1	3	"eno"	"14Cyt_M3"	0	307	1193	1120
5	2	3	"PppA"	"70Cyt_A7"	0	308	607	480
5	3	3	"ply"	"11Cyt_E7"	0	309	1030	815
5	4	3	"lytA"	"12Cyt_I7"	0	310	1278	1059
5	5	3	"GADPH"	"68Cyt_M7"	0	311	1033	865
5	6	3	"abc_sbp_2"	"30Lip_A11"	0	312	272	150
5	7	3	"abc_sbp"	"29Lip_E11"	-50	313	89	-34
5	8	3	"spr0174"	"79Lip_I11"	0	314	244	159
5	9	3	"aliA"	"10Lip_M11"	0	315	374	314
5	1	4	"abc_sbp_2"	"30Lip_A11"	0	316	420	346
5	2	4	"abc_sbp"	"29Lip_E11"	0	317	232	118
5	3	4	"spr0174"	"79Lip_I11"	0	318	276	143
5	4	4	"aliA"	"10Lip_M11"	0	319	366	220
5	5	4	"slrA"	"17Lip_A15"	0	320	385	237
5	6	4	"spr0747"	"37Lip_E15"	-50	321	226	57
5	7	4	"spxB"	"13Cyt_A3"	0	322	883	698
5	8	4	"clpP"	"66Cyt_E3"	0	323	785	648
5	9	4	"pavA"	"69Cyt_I3"	0	324	458	388
5	1	5	"spr0747"	"37Lip_E15"	0	325	297	201
5	2	5	"spxB"	"13Cyt_A3"	0	326	919	691
5	3	5	"clpP"	"66Cyt_E3"	0	327	1217	1054
5	4	5	"pavA"	"69Cyt_I3"	-50	328	467	272
5	5	5	"eno"	"14Cyt_M3"	0	329	1308	1105
5	6	5	"PppA"	"70Cyt_A7"	0	330	676	347
5	7	5	"ply"	"11Cyt_E7"	0	331	585	296
5	8	5	"lytA"	"12Cyt_I7"	0	332	1042	677
5	9	5	"GADPH"	"68Cyt_M7"	0	333	964	878
5	1	6	"PppA"	"70Cyt_A7"	0	334	911	804
5	2	6	"ply"	"11Cyt_E7"	0	335	863	663
5	3	6	"lytA"	"12Cyt_I7"	0	336	1039	869
5	4	6	"GADPH"	"68Cyt_M7"	0	337	1036	806
5	5	6	"abc_sbp_2"	"30Lip_A11"	0	338	326	170
5	6	6	"abc_sbp"	"29Lip_E11"	0	339	292	153
5	7	6	"spr0174"	"79Lip_I11"	0	340	315	164
5	8	6	"aliA"	"10Lip_M11"	0	341	586	382
5	9	6	"slrA"	"17Lip_A15"	0	342	354	281
5	1	7	"abc_sbp"	"29Lip_E11"	0	343	297	213
5	2	7	"spr0174"	"79Lip_I11"	0	344	425	308
5	3	7	"aliA"	"10Lip_M11"	0	345	578	417
5	4	7	"slrA"	"17Lip_A15"	0	346	466	313
5	5	7	"spr0747"	"37Lip_E15"	0	347	519	387
5	6	7	"spxB"	"13Cyt_A3"	0	348	961	786
5	7	7	"clpP"	"66Cyt_E3"	0	349	622	487
5	8	7	"pavA"	"69Cyt_I3"	0	350	555	453
5	9	7	"eno"	"14Cyt_M3"	0	351	1373	1299
5	1	8	"spxB"	"13Cyt_A3"	0	352	771	695
5	2	8	"clpP"	"66Cyt_E3"	0	353	897	796
5	3	8	"pavA"	"69Cyt_I3"	0	354	725	633
5	4	8	"eno"	"14Cyt_M3"	0	355	1619	1515
5	5	8	"PppA"	"70Cyt_A7"	0	356	864	752
5	6	8	"ply"	"11Cyt_E7"	0	357	745	632
5	7	8	"lytA"	"12Cyt_I7"	0	358	1067	991
5	8	8	"GADPH"	"68Cyt_M7"	0	359	1070	998
5	9	8	"abc_sbp_2"	"30Lip_A11"	0	360	562	498
6	1	1	"psaA"	"6Lip_N7"	0	361	201	143
6	2	1	"ABC_SBP"	"57Lip_B11"	0	362	544	478
6	3	1	"ABC_SBP"	"52Lip_F11"	0	363	243	174
6	4	1	"piuA"	"18Lip_J11"	0	364	202	99
6	5	1	"amiA"	"3Lip_N11"	0	365	565	467
6	6	1	"msmE"	"78Lip_B15"	0	366	242	154
6	7	1	"MalX"	"22Lip_F15"	0	367	225	139
6	8	1	"Buffer"	"Normaliz_J15"	0	368	263	128
6	9	1	"Buffer"	"Normaliz_N15"	0	369	252	181
6	1	2	"msmE"	"78Lip_B15"	0	370	256	189
6	2	2	"MalX"	"22Lip_F15"	0	371	245	152
6	3	2	"prsA_ppmA"	"16Lip_B3"	0	372	320	213
6	4	2	"lmb"	"33Lip_F3"	0	373	392	234
6	5	2	"piaA"	"15Lip_J3"	0	374	277	149
6	6	2	"phtA"	"55Lip_N3"	0	375	384	296
6	7	2	"glnH"	"28Lip_B7"	0	376	403	284
6	8	2	"pstS"	"80Lip_F7"	0	377	317	207
6	9	2	"aliB"	"1Lip_J7"	0	378	403	330
6	1	3	"phtA"	"55Lip_N3"	0	379	339	276
6	2	3	"glnH"	"28Lip_B7"	0	380	362	273
6	3	3	"pstS"	"80Lip_F7"	0	381	299	193
6	4	3	"aliB"	"1Lip_J7"	0	382	451	312
6	5	3	"psaA"	"6Lip_N7"	-50	383	156	61
6	6	3	"ABC_SBP"	"57Lip_B11"	0	384	473	389
6	7	3	"ABC_SBP"	"52Lip_F11"	-50	385	286	161
6	8	3	"piuA"	"18Lip_J11"	0	386	273	173
6	9	3	"amiA"	"3Lip_N11"	0	387	501	427
6	1	4	"ABC_SBP"	"57Lip_B11"	0	388	618	551
6	2	4	"ABC_SBP"	"52Lip_F11"	0	389	311	203
6	3	4	"piuA"	"18Lip_J11"	0	390	349	240
6	4	4	"amiA"	"3Lip_N11"	0	391	576	466
6	5	4	"msmE"	"78Lip_B15"	-50	392	278	190
6	6	4	"MalX"	"22Lip_F15"	-50	393	145	56
6	7	4	"prsA_ppmA"	"16Lip_B3"	0	394	279	115
6	8	4	"lmb"	"33Lip_F3"	0	395	425	283
6	9	4	"piaA"	"15Lip_J3"	0	396	247	171
6	1	5	"MalX"	"22Lip_F15"	0	397	193	115
6	2	5	"prsA_ppmA"	"16Lip_B3"	0	398	403	187
6	3	5	"lmb"	"33Lip_F3"	0	399	473	338
6	4	5	"piaA"	"15Lip_J3"	-50	400	192	93
6	5	5	"phtA"	"55Lip_N3"	0	401	346	259
6	6	5	"glnH"	"28Lip_B7"	0	402	410	295
6	7	5	"pstS"	"80Lip_F7"	0	403	372	118
6	8	5	"aliB"	"1Lip_J7"	0	404	330	146
6	9	5	"psaA"	"6Lip_N7"	0	405	205	122
6	1	6	"glnH"	"28Lip_B7"	0	406	335	255
6	2	6	"pstS"	"80Lip_F7"	0	407	384	228
6	3	6	"aliB"	"1Lip_J7"	0	408	375	258
6	4	6	"psaA"	"6Lip_N7"	0	409	243	159
6	5	6	"ABC_SBP"	"57Lip_B11"	0	410	546	468
6	6	6	"ABC_SBP"	"52Lip_F11"	0	411	311	215
6	7	6	"piuA"	"18Lip_J11"	0	412	370	155
6	8	6	"amiA"	"3Lip_N11"	0	413	747	519
6	9	6	"msmE"	"78Lip_B15"	0	414	299	192
6	1	7	"ABC_SBP"	"52Lip_F11"	0	415	412	301
6	2	7	"piuA"	"18Lip_J11"	0	416	584	410
6	3	7	"amiA"	"3Lip_N11"	0	417	857	756
6	4	7	"msmE"	"78Lip_B15"	0	418	467	397
6	5	7	"MalX"	"22Lip_F15"	0	419	263	174
6	6	7	"prsA_ppmA"	"16Lip_B3"	0	420	351	225
6	7	7	"lmb"	"33Lip_F3"	0	421	408	264
6	8	7	"piaA"	"15Lip_J3"	0	422	415	219
6	9	7	"phtA"	"55Lip_N3"	0	423	408	303
6	1	8	"prsA_ppmA"	"16Lip_B3"	0	424	375	294
6	2	8	"lmb"	"33Lip_F3"	0	425	666	538
6	3	8	"piaA"	"15Lip_J3"	0	426	382	313
6	4	8	"phtA"	"55Lip_N3"	0	427	378	319
6	5	8	"glnH"	"28Lip_B7"	0	428	343	272
6	6	8	"pstS"	"80Lip_F7"	0	429	391	318
6	7	8	"aliB"	"1Lip_J7"	0	430	388	314
6	8	8	"psaA"	"6Lip_N7"	0	431	326	250
6	9	8	"ABC_SBP"	"57Lip_B11"	0	432	722	632
7	1	1	"cbpF"	"74N_term_wCS_O7"	0	433	335	255
7	2	1	"spr0693"	"34N_term_C11"	-50	434	182	104
7	3	1	"ezrA"	"75N_term_G11"	-50	435	152	65
7	4	1	"pepXP"	"72N_term_K11"	0	436	480	369
7	5	1	"phtD"	"44N_term_O11"	0	437	284	203
7	6	1	"phpA"	"27N_term_C15"	0	438	231	104
7	7	1	"srtA"	"64N_term_wCS_G15"	0	439	200	109
7	8	1	"Buffer"	"Normaliz_K15"	0	440	148	83
7	9	1	"Buffer"	"Normaliz_O15"	0	441	157	95
7	1	2	"phpA"	"27N_term_C15"	0	442	202	128
7	2	2	"srtA"	"64N_term_wCS_G15"	0	443	201	113
7	3	2	"adcA"	"23Lip_C3"	0	444	453	277
7	4	2	"sp_2093"	"76N_term_G3"	-50	445	234	90
7	5	2	"comB"	"54N_term_K3"	-50	446	160	37
7	6	2	"pspA"	"4N_term_O3"	0	447	432	251
7	7	2	"pbpX"	"41N_term_C7"	0	448	1044	871
7	8	2	"pbpA"	"9N_term_G7"	-50	449	221	127
7	9	2	"spr0334"	"42Cyt_TMH_K7"	0	450	257	198
7	1	3	"pspA"	"4N_term_O3"	0	451	349	248
7	2	3	"pbpX"	"41N_term_C7"	0	452	987	825
7	3	3	"pbpA"	"9N_term_G7"	0	453	156	-4
7	4	3	"spr0334"	"42Cyt_TMH_K7"	0	454	279	111
7	5	3	"cbpF"	"74N_term_wCS_O7"	0	455	275	161
7	6	3	"spr0693"	"34N_term_C11"	0	456	277	122
7	7	3	"ezrA"	"75N_term_G11"	-50	457	223	25
7	8	3	"pepXP"	"72N_term_K11"	0	458	418	282
7	9	3	"phtD"	"44N_term_O11"	0	459	232	168
7	1	4	"spr0693"	"34N_term_C11"	0	460	286	177
7	2	4	"ezrA"	"75N_term_G11"	0	461	254	112
7	3	4	"pepXP"	"72N_term_K11"	0	462	470	338
7	4	4	"phtD"	"44N_term_O11"	0	463	308	169
7	5	4	"phpA"	"27N_term_C15"	0	464	239	121
7	6	4	"srtA"	"64N_term_wCS_G15"	-50	465	121	-18
7	7	4	"adcA"	"23Lip_C3"	0	466	328	95
7	8	4	"sp_2093"	"76N_term_G3"	-50	467	185	37
7	9	4	"comB"	"54N_term_K3"	0	468	290	203
7	1	5	"srtA"	"64N_term_wCS_G15"	0	469	238	103
7	2	5	"adcA"	"23Lip_C3"	0	470	433	178
7	3	5	"sp_2093"	"76N_term_G3"	-50	471	153	3
7	4	5	"comB"	"54N_term_K3"	0	472	303	98
7	5	5	"pspA"	"4N_term_O3"	0	473	434	185
7	6	5	"pbpX"	"41N_term_C7"	0	474	1113	908
7	7	5	"pbpA"	"9N_term_G7"	-50	475	203	44
7	8	5	"spr0334"	"42Cyt_TMH_K7"	0	476	244	149
7	9	5	"cbpF"	"74N_term_wCS_O7"	0	477	313	220
7	1	6	"pbpX"	"41N_term_C7"	0	478	847	705
7	2	6	"pbpA"	"9N_term_G7"	0	479	141	-56
7	3	6	"spr0334"	"42Cyt_TMH_K7"	0	480	240	65
7	4	6	"cbpF"	"74N_term_wCS_O7"	0	481	262	83
7	5	6	"spr0693"	"34N_term_C11"	0	482	225	58
7	6	6	"ezrA"	"75N_term_G11"	0	483	299	140
7	7	6	"pepXP"	"72N_term_K11"	0	484	614	466
7	8	6	"phtD"	"44N_term_O11"	0	485	360	225
7	9	6	"phpA"	"27N_term_C15"	0	486	502	406
7	1	7	"ezrA"	"75N_term_G11"	0	487	495	388
7	2	7	"pepXP"	"72N_term_K11"	0	488	822	656
7	3	7	"phtD"	"44N_term_O11"	0	489	487	289
7	4	7	"phpA"	"27N_term_C15"	0	490	457	273
7	5	7	"srtA"	"64N_term_wCS_G15"	-50	491	216	55
7	6	7	"adcA"	"23Lip_C3"	0	492	435	252
7	7	7	"sp_2093"	"76N_term_G3"	-50	493	228	66
7	8	7	"comB"	"54N_term_K3"	0	494	384	205
7	9	7	"pspA"	"4N_term_O3"	0	495	573	431
7	1	8	"adcA"	"23Lip_C3"	0	496	515	414
7	2	8	"sp_2093"	"76N_term_G3"	0	497	359	148
7	3	8	"comB"	"54N_term_K3"	0	498	253	91
7	4	8	"pspA"	"4N_term_O3"	0	499	670	530
7	5	8	"pbpX"	"41N_term_C7"	0	500	1197	1078
7	6	8	"pbpA"	"9N_term_G7"	0	501	203	100
7	7	8	"spr0334"	"42Cyt_TMH_K7"	0	502	258	165
7	8	8	"cbpF"	"74N_term_wCS_O7"	0	503	401	300
7	9	8	"spr0693"	"34N_term_C11"	0	504	313	237
8	1	1	"pbp1b"	"47Cyt_TMH_P7"	0	505	1095	1038
8	2	1	"pcpA"	"62N_term_wCS_D11"	-50	506	83	21
8	3	1	"sphtra"	"8N_term_H11"	0	507	79	23
8	4	1	"cps4C"	"97Mult_L11"	0	508	188	129
8	5	1	"rrgB"	"95Mult_P11"	0	509	109	40
8	6	1	"TMP"	"96Mult_D15"	0	510	126	51
8	7	1	"LambdaSa04"	"94Mult_H15"	0	511	124	62
8	8	1	"Buffer"	"Normaliz_L15"	0	512	160	109
8	9	1	"Buffer"	"Normaliz_P15"	0	513	250	198
8	1	2	"TMP"	"96Mult_D15"	0	514	131	68
8	2	2	"LambdaSa04"	"94Mult_H15"	0	515	209	130
8	3	2	"potD"	"65N_term_D3"	0	516	662	586
8	4	2	"pgdA"	"40N_term_H3"	0	517	372	285
8	5	2	"spr1370"	"38Cyt_TMH_L3"	0	518	408	302
8	6	2	"spr1418"	"82N_term_P3"	0	519	1054	972
8	7	2	"stkP"	"67Cyt_TMH_D7"	0	520	399	326
8	8	2	"spr1584"	"83N_term_H7"	0	521	814	749
8	9	2	"pbp2A"	"53N_term_L7"	0	522	515	459
8	1	3	"spr1418"	"82N_term_P3"	0	523	879	819
8	2	3	"stkP"	"67Cyt_TMH_D7"	0	524	339	262
8	3	3	"spr1584"	"83N_term_H7"	0	525	790	709
8	4	3	"pbp2A"	"53N_term_L7"	0	526	586	467
8	5	3	"pbp1b"	"47Cyt_TMH_P7"	0	527	1048	925
8	6	3	"pcpA"	"62N_term_wCS_D11"	-50	528	98	9
8	7	3	"sphtra"	"8N_term_H11"	-50	529	83	-10
8	8	3	"cps4C"	"97Mult_L11"	0	530	181	90
8	9	3	"rrgB"	"95Mult_P11"	0	531	108	41
8	1	4	"pcpA"	"62N_term_wCS_D11"	-50	532	110	51
8	2	4	"sphtra"	"8N_term_H11"	0	533	94	26
8	3	4	"cps4C"	"97Mult_L11"	0	534	208	141
8	4	4	"rrgB"	"95Mult_P11"	-50	535	94	2
8	5	4	"TMP"	"96Mult_D15"	0	536	164	74
8	6	4	"LambdaSa04"	"94Mult_H15"	-50	537	123	39
8	7	4	"potD"	"65N_term_D3"	0	538	711	618
8	8	4	"pgdA"	"40N_term_H3"	0	539	475	380
8	9	4	"spr1370"	"38Cyt_TMH_L3"	0	540	394	335
8	1	5	"LambdaSa04"	"94Mult_H15"	0	541	140	72
8	2	5	"potD"	"65N_term_D3"	0	542	754	670
8	3	5	"pgdA"	"40N_term_H3"	0	543	362	261
8	4	5	"spr1370"	"38Cyt_TMH_L3"	0	544	485	390
8	5	5	"spr1418"	"82N_term_P3"	0	545	929	840
8	6	5	"stkP"	"67Cyt_TMH_D7"	0	546	419	282
8	7	5	"spr1584"	"83N_term_H7"	0	547	867	725
8	8	5	"pbp2A"	"53N_term_L7"	0	548	520	389
8	9	5	"pbp1b"	"47Cyt_TMH_P7"	0	549	912	843
8	1	6	"stkP"	"67Cyt_TMH_D7"	0	550	347	276
8	2	6	"spr1584"	"83N_term_H7"	0	551	873	757
8	3	6	"pbp2A"	"53N_term_L7"	0	552	731	523
8	4	6	"pbp1b"	"47Cyt_TMH_P7"	0	553	934	792
8	5	6	"pcpA"	"62N_term_wCS_D11"	0	554	140	67
8	6	6	"sphtra"	"8N_term_H11"	-50	555	120	13
8	7	6	"cps4C"	"97Mult_L11"	-50	556	215	115
8	8	6	"rrgB"	"95Mult_P11"	0	557	281	154
8	9	6	"TMP"	"96Mult_D15"	-50	558	234	160
8	1	7	"sphtra"	"8N_term_H11"	0	559	173	89
8	2	7	"cps4C"	"97Mult_L11"	0	560	541	444
8	3	7	"rrgB"	"95Mult_P11"	0	561	317	113
8	4	7	"TMP"	"96Mult_D15"	0	562	470	315
8	5	7	"LambdaSa04"	"94Mult_H15"	-50	563	95	17
8	6	7	"potD"	"65N_term_D3"	0	564	690	623
8	7	7	"pgdA"	"40N_term_H3"	0	565	473	402
8	8	7	"spr1370"	"38Cyt_TMH_L3"	0	566	412	331
8	9	7	"spr1418"	"82N_term_P3"	0	567	1065	1004
8	1	8	"potD"	"65N_term_D3"	0	568	754	697
8	2	8	"pgdA"	"40N_term_H3"	0	569	378	317
8	3	8	"spr1370"	"38Cyt_TMH_L3"	0	570	344	281
8	4	8	"spr1418"	"82N_term_P3"	0	571	1088	1028
8	5	8	"stkP"	"67Cyt_TMH_D7"	0	572	366	313
8	6	8	"spr1584"	"83N_term_H7"	0	573	800	749
8	7	8	"pbp2A"	"53N_term_L7"	0	574	563	509
8	8	8	"pbp1b"	"47Cyt_TMH_P7"	0	575	1306	1242
8	9	8	"pcpA"	"62N_term_wCS_D11"	0	576	184	127
