# Supplementary material for: Data in support of proteomic analysis of pneumococcal pediatric clinical isolates to construct a protein array
Source: Data Brief. 2016 Feb 5;6:917–22. doi: 10.1016/j.dib.2016.01.057 (PMC4758182; doi:10.1016/j.dib.2016.01.057)
Supplement: Supplementary file 4 — Supplementary material [file mmc4.zip › Protein array raw data/IgM/C1_S39bis_IgM-Cy5.txt]

ATF	1.0
31	9    
"Type=GenePix Export 3"
"DateTime=2014/04/02 14:19:23"
"Settings=C:\Documents and Settings\Usuario\Escritorio\Datos Usuarios\Alfonso\Resultados ensayo\Abril 2014\Escaneado_02-04-14\Suero 39 Bis\S39bis_IgM-Cy5.gps"
"GalFile=C:\Documents and Settings\Usuario\Escritorio\Datos Usuarios\Alfonso\Gals\Gal_Alfonso.2.gal"
"PixelSize=5"
"Wavelengths=635	n/a"
"ImageFiles=C:\Documents and Settings\Usuario\Escritorio\Datos Usuarios\Alfonso\Resultados ensayo\Abril 2014\Escaneado_02-04-14\Suero 39 Bis\S39bis_IgM-Cy5.tif 1	n/a"
"NormalizationMethod=None"
"NormalizationFactors=1	n/a"
"JpegImage="
"StdDev=Type 1"
"RatioFormulations=W1/W2 (635/)"
"Barcode="
"BackgroundSubtraction=LocalFeature"
"ImageOrigin=3200, 36590"
"JpegOrigin=3340, 36680"
"Creator=GenePix Pro 4.1.1.4"
"Scanner=GenePix 4000B [92870]"
"FocusPosition=0"
"Temperature=27.39"
"LinesAveraged=1"
"Comment="
"PMTGain=700	n/a"
"ScanPower=100	n/a"
"LaserPower=1.69	n/a"
"LaserOnTime=42367	n/a"
"Filters=	n/a"
"ScanRegion=640,7318,3792,8604"
"Supplier=BioRobotics"
"ArrayerSoftwareName=TAS Application Suite (MicroGrid II)"
"ArrayerSoftwareVersion=2.2.2.5"
"Block"	"Column"	"Row"	"Name"	"ID"	"Flags"	"Index"	"F635 Median"	"F635 Median - B635"
1	1	1	"ABC_N/P"	"90Mult_M8"	0	1	187	108
1	2	1	"spr1221"	"99Mult_A12"	-50	2	158	78
1	3	1	"spr1403"	"91Mult_E12"	0	3	185	98
1	4	1	"spr1496"	"92Mult_I12"	0	4	190	80
1	5	1	"ABC_NP"	"100Mult_M12"	0	5	370	252
1	6	1	"SP_0462"	"77CellW_A16"	0	6	231	89
1	7	1	"SP_0464"	"81CellW_E16"	0	7	197	73
1	8	1	"Buffer"	"Normaliz_I16"	-50	8	101	22
1	9	1	"Buffer"	"Normaliz_M16"	-50	9	80	0
1	1	2	"SP_0462"	"77CellW_A16"	-50	10	151	79
1	2	2	"SP_0464"	"81CellW_E16"	-50	11	169	60
1	3	2	"fstH"	"84Mult_A4"	0	12	738	639
1	4	2	"comA"	"85Mult_E4"	-50	13	219	89
1	5	2	"zmpB"	"86Mult_I4"	0	14	154	35
1	6	2	"spr0601"	"98Mult_M4"	0	15	186	31
1	7	2	"celB"	"87Mult_A8"	-50	16	159	22
1	8	2	"iga"	"88Mult_E8"	0	17	345	265
1	9	2	"glnP"	"89Mult_I8"	0	18	190	90
1	1	3	"spr0601"	"98Mult_M4"	0	19	132	57
1	2	3	"celB"	"87Mult_A8"	-50	20	111	20
1	3	3	"iga"	"88Mult_E8"	0	21	310	208
1	4	3	"glnP"	"89Mult_I8"	0	22	232	38
1	5	3	"ABC_N/P"	"90Mult_M8"	0	23	186	30
1	6	3	"spr1221"	"99Mult_A12"	0	24	219	72
1	7	3	"spr1403"	"91Mult_E12"	-50	25	150	1
1	8	3	"spr1496"	"92Mult_I12"	0	26	157	55
1	9	3	"ABC_NP"	"100Mult_M12"	0	27	390	300
1	1	4	"spr1221"	"99Mult_A12"	0	28	175	92
1	2	4	"spr1403"	"91Mult_E12"	-50	29	135	40
1	3	4	"spr1496"	"92Mult_I12"	-50	30	112	31
1	4	4	"ABC_NP"	"100Mult_M12"	0	31	299	179
1	5	4	"SP_0462"	"77CellW_A16"	-50	32	212	72
1	6	4	"SP_0464"	"81CellW_E16"	0	33	146	23
1	7	4	"fstH"	"84Mult_A4"	0	34	591	437
1	8	4	"comA"	"85Mult_E4"	0	35	191	65
1	9	4	"zmpB"	"86Mult_I4"	0	36	105	17
1	1	5	"SP_0464"	"81CellW_E16"	-50	37	118	31
1	2	5	"fstH"	"84Mult_A4"	0	38	784	671
1	3	5	"comA"	"85Mult_E4"	0	39	188	91
1	4	5	"zmpB"	"86Mult_I4"	0	40	128	32
1	5	5	"spr0601"	"98Mult_M4"	0	41	165	41
1	6	5	"celB"	"87Mult_A8"	-50	42	137	30
1	7	5	"iga"	"88Mult_E8"	0	43	286	183
1	8	5	"glnP"	"89Mult_I8"	-50	44	149	-19
1	9	5	"ABC_N/P"	"90Mult_M8"	-50	45	142	32
1	1	6	"celB"	"87Mult_A8"	0	46	207	111
1	2	6	"iga"	"88Mult_E8"	0	47	291	167
1	3	6	"glnP"	"89Mult_I8"	-50	48	137	10
1	4	6	"ABC_N/P"	"90Mult_M8"	-50	49	129	4
1	5	6	"spr1221"	"99Mult_A12"	0	50	181	78
1	6	6	"spr1403"	"91Mult_E12"	-50	51	144	24
1	7	6	"spr1496"	"92Mult_I12"	0	52	121	20
1	8	6	"ABC_NP"	"100Mult_M12"	0	53	263	141
1	9	6	"SP_0462"	"77CellW_A16"	0	54	223	98
1	1	7	"spr1403"	"91Mult_E12"	0	55	140	53
1	2	7	"spr1496"	"92Mult_I12"	0	56	146	60
1	3	7	"ABC_NP"	"100Mult_M12"	0	57	283	170
1	4	7	"SP_0462"	"77CellW_A16"	0	58	158	23
1	5	7	"SP_0464"	"81CellW_E16"	-50	59	113	10
1	6	7	"fstH"	"84Mult_A4"	0	60	635	516
1	7	7	"comA"	"85Mult_E4"	0	61	192	78
1	8	7	"zmpB"	"86Mult_I4"	0	62	157	59
1	9	7	"spr0601"	"98Mult_M4"	0	63	172	69
1	1	8	"fstH"	"84Mult_A4"	0	64	627	552
1	2	8	"comA"	"85Mult_E4"	0	65	178	97
1	3	8	"zmpB"	"86Mult_I4"	0	66	151	79
1	4	8	"spr0601"	"98Mult_M4"	0	67	157	55
1	5	8	"celB"	"87Mult_A8"	0	68	174	63
1	6	8	"iga"	"88Mult_E8"	0	69	337	233
1	7	8	"glnP"	"89Mult_I8"	-50	70	126	24
1	8	8	"ABC_N/P"	"90Mult_M8"	0	71	141	42
1	9	8	"spr1221"	"99Mult_A12"	0	72	204	119
2	1	1	"lytB"	"31CellW_N8"	0	73	618	524
2	2	1	"prtA"	"20CellW_B12"	0	74	892	772
2	3	1	"bgaA"	"43CellW_F12"	0	75	267	130
2	4	1	"nanA"	"46CellW_J12"	0	76	486	364
2	5	1	"spr1652/pfbA"	"25CellW_N12"	0	77	511	383
2	6	1	"nisP"	"39CellW_B16"	0	78	174	43
2	7	1	"spr1906"	"73CellW_F16"	0	79	342	210
2	8	1	"Buffer"	"Normaliz_J16"	0	80	227	134
2	9	1	"Buffer"	"Normaliz_N16"	0	81	187	90
2	1	2	"nisP"	"39CellW_B16"	0	82	163	48
2	2	2	"spr1906"	"73CellW_F16"	0	83	238	90
2	3	2	"psrP"	"71CellW_B4"	0	84	968	754
2	4	2	"pblB_nt"	"48CellW_F4"	0	85	319	139
2	5	2	"pblB_ct"	"49CellW_J4"	0	86	589	348
2	6	2	"spr0075/pfbB"	"24CellW_N4"	0	87	600	356
2	7	2	"pulA"	"19CellW_B8"	0	88	588	344
2	8	2	"hysA"	"51CellW_F8"	0	89	317	172
2	9	2	"spr0328"	"26CellW_J8"	0	90	852	764
2	1	3	"spr0075/pfbB"	"24CellW_N4"	0	91	585	397
2	2	3	"pulA"	"19CellW_B8"	0	92	289	147
2	3	3	"hysA"	"51CellW_F8"	0	93	238	108
2	4	3	"spr0328"	"26CellW_J8"	0	94	756	629
2	5	3	"lytB"	"31CellW_N8"	0	95	566	404
2	6	3	"prtA"	"20CellW_B12"	0	96	609	427
2	7	3	"bgaA"	"43CellW_F12"	-50	97	159	-60
2	8	3	"nanA"	"46CellW_J12"	0	98	403	246
2	9	3	"spr1652/pfbA"	"25CellW_N12"	0	99	616	493
2	1	4	"prtA"	"20CellW_B12"	0	100	547	405
2	2	4	"bgaA"	"43CellW_F12"	-50	101	148	9
2	3	4	"nanA"	"46CellW_J12"	0	102	360	257
2	4	4	"spr1652/pfbA"	"25CellW_N12"	-50	103	151	28
2	5	4	"nisP"	"39CellW_B16"	-50	104	120	-5
2	6	4	"spr1906"	"73CellW_F16"	-50	105	156	27
2	7	4	"psrP"	"71CellW_B4"	0	106	1010	754
2	8	4	"pblB_nt"	"48CellW_F4"	0	107	372	161
2	9	4	"pblB_ct"	"49CellW_J4"	0	108	578	421
2	1	5	"spr1906"	"73CellW_F16"	0	109	267	144
2	2	5	"psrP"	"71CellW_B4"	0	110	893	722
2	3	5	"pblB_nt"	"48CellW_F4"	0	111	363	230
2	4	5	"pblB_ct"	"49CellW_J4"	0	112	626	417
2	5	5	"spr0075/pfbB"	"24CellW_N4"	0	113	500	294
2	6	5	"pulA"	"19CellW_B8"	0	114	224	96
2	7	5	"hysA"	"51CellW_F8"	-50	115	198	13
2	8	5	"spr0328"	"26CellW_J8"	0	116	635	450
2	9	5	"lytB"	"31CellW_N8"	0	117	576	447
2	1	6	"pulA"	"19CellW_B8"	0	118	254	142
2	2	6	"hysA"	"51CellW_F8"	-50	119	272	145
2	3	6	"spr0328"	"26CellW_J8"	0	120	552	447
2	4	6	"lytB"	"31CellW_N8"	-50	121	192	69
2	5	6	"prtA"	"20CellW_B12"	0	122	504	347
2	6	6	"bgaA"	"43CellW_F12"	-50	123	255	109
2	7	6	"nanA"	"46CellW_J12"	0	124	445	324
2	8	6	"spr1652/pfbA"	"25CellW_N12"	0	125	378	221
2	9	6	"nisP"	"39CellW_B16"	-50	126	170	42
2	1	7	"bgaA"	"43CellW_F12"	-50	127	194	73
2	2	7	"nanA"	"46CellW_J12"	0	128	548	426
2	3	7	"spr1652/pfbA"	"25CellW_N12"	0	129	597	494
2	4	7	"nisP"	"39CellW_B16"	0	130	116	11
2	5	7	"spr1906"	"73CellW_F16"	-50	131	127	-2
2	6	7	"psrP"	"71CellW_B4"	0	132	837	673
2	7	7	"pblB_nt"	"48CellW_F4"	0	133	205	33
2	8	7	"pblB_ct"	"49CellW_J4"	0	134	803	612
2	9	7	"spr0075/pfbB"	"24CellW_N4"	0	135	785	588
2	1	8	"psrP"	"71CellW_B4"	0	136	690	565
2	2	8	"pblB_nt"	"48CellW_F4"	0	137	343	198
2	3	8	"pblB_ct"	"49CellW_J4"	0	138	565	453
2	4	8	"spr0075/pfbB"	"24CellW_N4"	0	139	339	203
2	5	8	"pulA"	"19CellW_B8"	0	140	242	120
2	6	8	"hysA"	"51CellW_F8"	-50	141	150	53
2	7	8	"spr0328"	"26CellW_J8"	0	142	588	483
2	8	8	"lytB"	"31CellW_N8"	0	143	423	311
2	9	8	"prtA"	"20CellW_B12"	0	144	656	536
3	1	1	"nanB"	"58Secret_O8"	0	145	2500	2411
3	2	1	"spr1875"	"7Secret_C12"	0	146	1287	1184
3	3	1	"galU"	"21Secret_G12"	0	147	1984	1881
3	4	1	"cbpA"	"5Secret_K12"	0	148	4946	4840
3	5	1	"gsp_781"	"2Secret_O12"	0	149	992	881
3	6	1	"Control_1"	"C16"	0	150	465	353
3	7	1	"Control_2"	"G16"	-50	151	130	16
3	8	1	"Buffer"	"Normaliz_K16"	0	152	369	263
3	9	1	"Buffer"	"Normaliz_O16"	0	153	282	176
3	1	2	"Control_1"	"C16"	0	154	465	370
3	2	2	"Control_2"	"G16"	-50	155	122	14
3	3	2	"bloodAB"	"59Secret_C4"	0	156	1289	1155
3	4	2	"strH"	"32Secret_G4"	0	157	1064	905
3	5	2	"lysM"	"50Secret_K4"	0	158	1082	927
3	6	2	"lytB"	"63Secret_O4"	0	159	1483	1334
3	7	2	"phtE"	"45Secret_C8"	0	160	1013	850
3	8	2	"spr0931"	"36Secret_G8"	0	161	1395	1264
3	9	2	"lytC"	"56Secret_K8"	0	162	3306	3201
3	1	3	"lytB"	"63Secret_O4"	0	163	1443	1348
3	2	3	"phtE"	"45Secret_C8"	0	164	940	817
3	3	3	"spr0931"	"36Secret_G8"	0	165	1292	1154
3	4	3	"lytC"	"56Secret_K8"	0	166	3219	3055
3	5	3	"nanB"	"58Secret_O8"	0	167	2882	2727
3	6	3	"spr1875"	"7Secret_C12"	0	168	1451	1318
3	7	3	"galU"	"21Secret_G12"	0	169	2043	1859
3	8	3	"cbpA"	"5Secret_K12"	0	170	5172	5024
3	9	3	"gsp_781"	"2Secret_O12"	0	171	1147	1036
3	1	4	"spr1875"	"7Secret_C12"	0	172	1401	1287
3	2	4	"galU"	"21Secret_G12"	0	173	1938	1771
3	3	4	"cbpA"	"5Secret_K12"	0	174	5384	5228
3	4	4	"gsp_781"	"2Secret_O12"	0	175	1057	909
3	5	4	"Control_1"	"C16"	0	176	450	314
3	6	4	"Control_2"	"G16"	-50	177	134	8
3	7	4	"bloodAB"	"59Secret_C4"	0	178	1408	1250
3	8	4	"strH"	"32Secret_G4"	0	179	1016	832
3	9	4	"lysM"	"50Secret_K4"	0	180	987	858
3	1	5	"Control_2"	"G16"	0	181	153	29
3	2	5	"bloodAB"	"59Secret_C4"	0	182	1479	1267
3	3	5	"strH"	"32Secret_G4"	0	183	1120	912
3	4	5	"lysM"	"50Secret_K4"	0	184	1009	839
3	5	5	"lytB"	"63Secret_O4"	0	185	1755	1607
3	6	5	"phtE"	"45Secret_C8"	0	186	1083	907
3	7	5	"spr0931"	"36Secret_G8"	0	187	1467	1244
3	8	5	"lytC"	"56Secret_K8"	0	188	3185	2998
3	9	5	"nanB"	"58Secret_O8"	0	189	2301	2183
3	1	6	"phtE"	"45Secret_C8"	0	190	965	831
3	2	6	"spr0931"	"36Secret_G8"	0	191	1260	1069
3	3	6	"lytC"	"56Secret_K8"	0	192	3273	3119
3	4	6	"nanB"	"58Secret_O8"	0	193	2912	2776
3	5	6	"spr1875"	"7Secret_C12"	0	194	1604	1459
3	6	6	"galU"	"21Secret_G12"	0	195	2238	1980
3	7	6	"cbpA"	"5Secret_K12"	0	196	4931	4738
3	8	6	"gsp_781"	"2Secret_O12"	-50	197	871	723
3	9	6	"Control_1"	"C16"	0	198	359	263
3	1	7	"galU"	"21Secret_G12"	0	199	1959	1832
3	2	7	"cbpA"	"5Secret_K12"	0	200	5292	5128
3	3	7	"gsp_781"	"2Secret_O12"	0	201	1095	969
3	4	7	"Control_1"	"C16"	-50	202	280	155
3	5	7	"Control_2"	"G16"	-50	203	95	-60
3	6	7	"bloodAB"	"59Secret_C4"	0	204	2004	1759
3	7	7	"strH"	"32Secret_G4"	0	205	1064	853
3	8	7	"lysM"	"50Secret_K4"	0	206	1362	1141
3	9	7	"lytB"	"63Secret_O4"	0	207	1868	1731
3	1	8	"bloodAB"	"59Secret_C4"	0	208	1512	1384
3	2	8	"strH"	"32Secret_G4"	0	209	1108	977
3	3	8	"lysM"	"50Secret_K4"	0	210	997	867
3	4	8	"lytB"	"63Secret_O4"	0	211	1833	1710
3	5	8	"phtE"	"45Secret_C8"	0	212	819	712
3	6	8	"spr0931"	"36Secret_G8"	0	213	1133	1020
3	7	8	"lytC"	"56Secret_K8"	0	214	3500	3360
3	8	8	"nanB"	"58Secret_O8"	0	215	2573	2435
3	9	8	"spr1875"	"7Secret_C12"	0	216	1323	1214
4	1	1	"Control_10"	"P8"	-50	217	145	11
4	2	1	"Control_11"	"D12"	0	218	308	154
4	3	1	"Control_12"	"H12"	0	219	457	299
4	4	1	"Buffer"	"Normaliz_L12"	-50	220	157	12
4	5	1	"Buffer"	"Normaliz_P12"	-50	221	113	-7
4	6	1	"Control+"	"Rango0.2_D16"	0	222	917	775
4	7	1	"Control+"	"Rango0.1_H16"	-50	223	378	188
4	8	1	"Buffer"	"Normaliz_L16"	0	224	406	247
4	9	1	"Buffer"	"Normaliz_P16"	-50	225	146	16
4	1	2	"Control+"	"Rango0.2_D16"	0	226	891	726
4	2	2	"Control+"	"Rango0.1_H16"	-50	227	349	114
4	3	2	"Control_3"	"D4"	-50	228	225	7
4	4	2	"Control_4"	"H4"	0	229	610	438
4	5	2	"Control_5"	"L4"	-50	230	132	-6
4	6	2	"Control_6"	"P4"	-50	231	131	-30
4	7	2	"Control_7"	"D8"	-50	232	624	405
4	8	2	"Control_8"	"H8"	-50	233	199	-8
4	9	2	"Control_9"	"L8"	0	234	349	196
4	1	3	"Control_6"	"P4"	-50	235	103	-22
4	2	3	"Control_7"	"D8"	-50	236	1128	858
4	3	3	"Control_8"	"H8"	-50	237	386	139
4	4	3	"Control_9"	"L8"	-50	238	176	20
4	5	3	"Control_10"	"P8"	0	239	317	175
4	6	3	"Control_11"	"D12"	-50	240	115	-16
4	7	3	"Control_12"	"H12"	0	241	313	160
4	8	3	"Buffer"	"Normaliz_L12"	-50	242	171	21
4	9	3	"Buffer"	"Normaliz_P12"	-50	243	129	-3
4	1	4	"Control_11"	"D12"	-50	244	110	7
4	2	4	"Control_12"	"H12"	0	245	250	93
4	3	4	"Buffer"	"Normaliz_L12"	-50	246	165	-2
4	4	4	"Buffer"	"Normaliz_P12"	-50	247	235	71
4	5	4	"Control+"	"Rango0.2_D16"	-50	248	1020	796
4	6	4	"Control+"	"Rango0.1_H16"	-50	249	272	31
4	7	4	"Control_3"	"D4"	-50	250	193	-16
4	8	4	"Control_4"	"H4"	0	251	389	198
4	9	4	"Control_5"	"L4"	-50	252	146	-4
4	1	5	"Control+"	"Rango0.1_H16"	0	253	184	64
4	2	5	"Control_3"	"D4"	-50	254	233	-10
4	3	5	"Control_4"	"H4"	-50	255	572	372
4	4	5	"Control_5"	"L4"	-50	256	127	-38
4	5	5	"Control_6"	"P4"	-50	257	127	-54
4	6	5	"Control_7"	"D8"	-50	258	229	35
4	7	5	"Control_8"	"H8"	-50	259	270	82
4	8	5	"Control_9"	"L8"	-50	260	248	58
4	9	5	"Control_10"	"P8"	0	261	408	229
4	1	6	"Control_7"	"D8"	-50	262	114	2
4	2	6	"Control_8"	"H8"	-50	263	645	418
4	3	6	"Control_9"	"L8"	-50	264	187	25
4	4	6	"Control_10"	"P8"	-50	265	304	177
4	5	6	"Control_11"	"D12"	0	266	130	15
4	6	6	"Control_12"	"H12"	0	267	390	259
4	7	6	"Buffer"	"Normaliz_L12"	0	268	393	256
4	8	6	"Buffer"	"Normaliz_P12"	-50	269	251	105
4	9	6	"Control+"	"Rango0.2_D16"	0	270	723	548
4	1	7	"Control_12"	"H12"	-50	271	99	-6
4	2	7	"Buffer"	"Normaliz_L12"	-50	272	171	55
4	3	7	"Buffer"	"Normaliz_P12"	-50	273	146	-2
4	4	7	"Control+"	"Rango0.2_D16"	-50	274	880	707
4	5	7	"Control+"	"Rango0.1_H16"	-50	275	278	93
4	6	7	"Control_3"	"D4"	-50	276	191	-12
4	7	7	"Control_4"	"H4"	0	277	454	318
4	8	7	"Control_5"	"L4"	-50	278	153	26
4	9	7	"Control_6"	"P4"	-50	279	150	23
4	1	8	"Control_3"	"D4"	-50	280	123	13
4	2	8	"Control_4"	"H4"	0	281	405	295
4	3	8	"Control_5"	"L4"	-50	282	93	-27
4	4	8	"Control_6"	"P4"	-50	283	128	-3
4	5	8	"Control_7"	"D8"	-50	284	170	11
4	6	8	"Control_8"	"H8"	-50	285	803	610
4	7	8	"Control_9"	"L8"	-50	286	166	35
4	8	8	"Control_10"	"P8"	0	287	264	159
4	9	8	"Control_11"	"D12"	-50	288	282	152
5	1	1	"GADPH"	"68Cyt_M7"	0	289	2323	2255
5	2	1	"abc_sbp_2"	"30Lip_A11"	0	290	1481	1414
5	3	1	"abc_sbp"	"29Lip_E11"	0	291	377	314
5	4	1	"spr0174"	"79Lip_I11"	0	292	373	284
5	5	1	"aliA"	"10Lip_M11"	0	293	693	602
5	6	1	"slrA"	"17Lip_A15"	-50	294	907	821
5	7	1	"spr0747"	"37Lip_E15"	0	295	1375	1298
5	8	1	"Buffer"	"Normaliz_I15"	-50	296	90	26
5	9	1	"Buffer"	"Normaliz_M15"	0	297	165	94
5	1	2	"slrA"	"17Lip_A15"	0	298	839	758
5	2	2	"spr0747"	"37Lip_E15"	0	299	1280	1157
5	3	2	"spxB"	"13Cyt_A3"	0	300	597	484
5	4	2	"clpP"	"66Cyt_E3"	0	301	2623	2497
5	5	2	"pavA"	"69Cyt_I3"	0	302	1824	1703
5	6	2	"eno"	"14Cyt_M3"	0	303	2860	2756
5	7	2	"PppA"	"70Cyt_A7"	0	304	2065	1973
5	8	2	"ply"	"11Cyt_E7"	0	305	2969	2885
5	9	2	"lytA"	"12Cyt_I7"	0	306	5209	5137
5	1	3	"eno"	"14Cyt_M3"	0	307	2837	2766
5	2	3	"PppA"	"70Cyt_A7"	0	308	1996	1880
5	3	3	"ply"	"11Cyt_E7"	0	309	2335	2242
5	4	3	"lytA"	"12Cyt_I7"	0	310	4962	4872
5	5	3	"GADPH"	"68Cyt_M7"	0	311	2106	2015
5	6	3	"abc_sbp_2"	"30Lip_A11"	0	312	1441	1352
5	7	3	"abc_sbp"	"29Lip_E11"	0	313	397	278
5	8	3	"spr0174"	"79Lip_I11"	0	314	441	316
5	9	3	"aliA"	"10Lip_M11"	0	315	687	609
5	1	4	"abc_sbp_2"	"30Lip_A11"	0	316	1535	1459
5	2	4	"abc_sbp"	"29Lip_E11"	0	317	392	287
5	3	4	"spr0174"	"79Lip_I11"	0	318	303	205
5	4	4	"aliA"	"10Lip_M11"	0	319	593	490
5	5	4	"slrA"	"17Lip_A15"	0	320	791	693
5	6	4	"spr0747"	"37Lip_E15"	0	321	771	657
5	7	4	"spxB"	"13Cyt_A3"	0	322	1265	1111
5	8	4	"clpP"	"66Cyt_E3"	0	323	2326	2181
5	9	4	"pavA"	"69Cyt_I3"	0	324	1756	1680
5	1	5	"spr0747"	"37Lip_E15"	0	325	1026	942
5	2	5	"spxB"	"13Cyt_A3"	0	326	935	796
5	3	5	"clpP"	"66Cyt_E3"	0	327	2225	2131
5	4	5	"pavA"	"69Cyt_I3"	0	328	1357	1273
5	5	5	"eno"	"14Cyt_M3"	0	329	2618	2533
5	6	5	"PppA"	"70Cyt_A7"	0	330	2027	1905
5	7	5	"ply"	"11Cyt_E7"	0	331	2848	2712
5	8	5	"lytA"	"12Cyt_I7"	0	332	4792	4689
5	9	5	"GADPH"	"68Cyt_M7"	0	333	2175	2101
5	1	6	"PppA"	"70Cyt_A7"	0	334	2055	1976
5	2	6	"ply"	"11Cyt_E7"	0	335	2984	2878
5	3	6	"lytA"	"12Cyt_I7"	0	336	4501	4414
5	4	6	"GADPH"	"68Cyt_M7"	0	337	1990	1907
5	5	6	"abc_sbp_2"	"30Lip_A11"	0	338	1175	1095
5	6	6	"abc_sbp"	"29Lip_E11"	0	339	352	244
5	7	6	"spr0174"	"79Lip_I11"	0	340	345	213
5	8	6	"aliA"	"10Lip_M11"	0	341	709	606
5	9	6	"slrA"	"17Lip_A15"	0	342	747	675
5	1	7	"abc_sbp"	"29Lip_E11"	0	343	473	400
5	2	7	"spr0174"	"79Lip_I11"	0	344	388	284
5	3	7	"aliA"	"10Lip_M11"	0	345	667	569
5	4	7	"slrA"	"17Lip_A15"	0	346	675	563
5	5	7	"spr0747"	"37Lip_E15"	0	347	1290	1165
5	6	7	"spxB"	"13Cyt_A3"	0	348	616	503
5	7	7	"clpP"	"66Cyt_E3"	0	349	2049	1937
5	8	7	"pavA"	"69Cyt_I3"	0	350	1475	1393
5	9	7	"eno"	"14Cyt_M3"	0	351	2733	2664
5	1	8	"spxB"	"13Cyt_A3"	0	352	927	854
5	2	8	"clpP"	"66Cyt_E3"	0	353	2005	1927
5	3	8	"pavA"	"69Cyt_I3"	0	354	1419	1355
5	4	8	"eno"	"14Cyt_M3"	0	355	2714	2637
5	5	8	"PppA"	"70Cyt_A7"	0	356	2047	1958
5	6	8	"ply"	"11Cyt_E7"	0	357	3069	2992
5	7	8	"lytA"	"12Cyt_I7"	0	358	5724	5651
5	8	8	"GADPH"	"68Cyt_M7"	0	359	2108	2039
5	9	8	"abc_sbp_2"	"30Lip_A11"	0	360	1567	1503
6	1	1	"psaA"	"6Lip_N7"	0	361	862	759
6	2	1	"ABC_SBP"	"57Lip_B11"	0	362	2217	2107
6	3	1	"ABC_SBP"	"52Lip_F11"	0	363	845	745
6	4	1	"piuA"	"18Lip_J11"	0	364	540	443
6	5	1	"amiA"	"3Lip_N11"	0	365	1250	1148
6	6	1	"msmE"	"78Lip_B15"	0	366	651	537
6	7	1	"MalX"	"22Lip_F15"	0	367	572	479
6	8	1	"Buffer"	"Normaliz_J15"	0	368	147	63
6	9	1	"Buffer"	"Normaliz_N15"	0	369	131	28
6	1	2	"msmE"	"78Lip_B15"	0	370	622	511
6	2	2	"MalX"	"22Lip_F15"	0	371	531	353
6	3	2	"prsA_ppmA"	"16Lip_B3"	0	372	882	653
6	4	2	"lmb"	"33Lip_F3"	0	373	1286	1110
6	5	2	"piaA"	"15Lip_J3"	0	374	1095	985
6	6	2	"phtA"	"55Lip_N3"	0	375	827	728
6	7	2	"glnH"	"28Lip_B7"	0	376	1274	1176
6	8	2	"pstS"	"80Lip_F7"	0	377	885	784
6	9	2	"aliB"	"1Lip_J7"	0	378	1128	1007
6	1	3	"phtA"	"55Lip_N3"	0	379	816	695
6	2	3	"glnH"	"28Lip_B7"	0	380	1313	1157
6	3	3	"pstS"	"80Lip_F7"	0	381	453	273
6	4	3	"aliB"	"1Lip_J7"	0	382	1282	1103
6	5	3	"psaA"	"6Lip_N7"	0	383	724	579
6	6	3	"ABC_SBP"	"57Lip_B11"	0	384	2084	1971
6	7	3	"ABC_SBP"	"52Lip_F11"	-50	385	168	8
6	8	3	"piuA"	"18Lip_J11"	0	386	536	375
6	9	3	"amiA"	"3Lip_N11"	0	387	1158	1030
6	1	4	"ABC_SBP"	"57Lip_B11"	0	388	2190	2071
6	2	4	"ABC_SBP"	"52Lip_F11"	0	389	762	609
6	3	4	"piuA"	"18Lip_J11"	0	390	494	362
6	4	4	"amiA"	"3Lip_N11"	0	391	1092	898
6	5	4	"msmE"	"78Lip_B15"	0	392	678	548
6	6	4	"MalX"	"22Lip_F15"	0	393	148	8
6	7	4	"prsA_ppmA"	"16Lip_B3"	0	394	920	554
6	8	4	"lmb"	"33Lip_F3"	0	395	1127	881
6	9	4	"piaA"	"15Lip_J3"	0	396	1282	1165
6	1	5	"MalX"	"22Lip_F15"	-50	397	252	123
6	2	5	"prsA_ppmA"	"16Lip_B3"	0	398	1120	851
6	3	5	"lmb"	"33Lip_F3"	0	399	1335	1074
6	4	5	"piaA"	"15Lip_J3"	0	400	2100	1653
6	5	5	"phtA"	"55Lip_N3"	0	401	827	688
6	6	5	"glnH"	"28Lip_B7"	0	402	1045	907
6	7	5	"pstS"	"80Lip_F7"	0	403	946	774
6	8	5	"aliB"	"1Lip_J7"	0	404	1338	1207
6	9	5	"psaA"	"6Lip_N7"	0	405	725	630
6	1	6	"glnH"	"28Lip_B7"	0	406	1444	1346
6	2	6	"pstS"	"80Lip_F7"	0	407	243	82
6	3	6	"aliB"	"1Lip_J7"	0	408	1290	1160
6	4	6	"psaA"	"6Lip_N7"	0	409	781	655
6	5	6	"ABC_SBP"	"57Lip_B11"	0	410	2110	1978
6	6	6	"ABC_SBP"	"52Lip_F11"	-50	411	1174	854
6	7	6	"piuA"	"18Lip_J11"	0	412	494	344
6	8	6	"amiA"	"3Lip_N11"	0	413	1140	1046
6	9	6	"msmE"	"78Lip_B15"	0	414	594	503
6	1	7	"ABC_SBP"	"52Lip_F11"	-50	415	194	71
6	2	7	"piuA"	"18Lip_J11"	0	416	568	445
6	3	7	"amiA"	"3Lip_N11"	0	417	941	844
6	4	7	"msmE"	"78Lip_B15"	0	418	490	390
6	5	7	"MalX"	"22Lip_F15"	-50	419	157	23
6	6	7	"prsA_ppmA"	"16Lip_B3"	0	420	1128	664
6	7	7	"lmb"	"33Lip_F3"	0	421	971	765
6	8	7	"piaA"	"15Lip_J3"	0	422	1092	992
6	9	7	"phtA"	"55Lip_N3"	0	423	793	687
6	1	8	"prsA_ppmA"	"16Lip_B3"	0	424	1120	996
6	2	8	"lmb"	"33Lip_F3"	-50	425	246	130
6	3	8	"piaA"	"15Lip_J3"	0	426	1172	1085
6	4	8	"phtA"	"55Lip_N3"	0	427	766	675
6	5	8	"glnH"	"28Lip_B7"	0	428	1381	1285
6	6	8	"pstS"	"80Lip_F7"	0	429	296	155
6	7	8	"aliB"	"1Lip_J7"	0	430	1045	914
6	8	8	"psaA"	"6Lip_N7"	0	431	686	587
6	9	8	"ABC_SBP"	"57Lip_B11"	0	432	2546	2432
7	1	1	"cbpF"	"74N_term_wCS_O7"	0	433	795	693
7	2	1	"spr0693"	"34N_term_C11"	0	434	646	505
7	3	1	"ezrA"	"75N_term_G11"	0	435	794	636
7	4	1	"pepXP"	"72N_term_K11"	0	436	1474	1323
7	5	1	"phtD"	"44N_term_O11"	0	437	456	336
7	6	1	"phpA"	"27N_term_C15"	0	438	678	499
7	7	1	"srtA"	"64N_term_wCS_G15"	0	439	503	355
7	8	1	"Buffer"	"Normaliz_K15"	0	440	228	125
7	9	1	"Buffer"	"Normaliz_O15"	0	441	143	56
7	1	2	"phpA"	"27N_term_C15"	0	442	558	390
7	2	2	"srtA"	"64N_term_wCS_G15"	0	443	556	228
7	3	2	"adcA"	"23Lip_C3"	0	444	758	478
7	4	2	"sp_2093"	"76N_term_G3"	0	445	361	67
7	5	2	"comB"	"54N_term_K3"	0	446	298	130
7	6	2	"pspA"	"4N_term_O3"	0	447	1103	487
7	7	2	"pbpX"	"41N_term_C7"	0	448	2024	1135
7	8	2	"pbpA"	"9N_term_G7"	0	449	412	219
7	9	2	"spr0334"	"42Cyt_TMH_K7"	0	450	539	396
7	1	3	"pspA"	"4N_term_O3"	0	451	921	660
7	2	3	"pbpX"	"41N_term_C7"	0	452	2175	1392
7	3	3	"pbpA"	"9N_term_G7"	0	453	229	-6
7	4	3	"spr0334"	"42Cyt_TMH_K7"	-50	454	314	-21
7	5	3	"cbpF"	"74N_term_wCS_O7"	0	455	854	592
7	6	3	"spr0693"	"34N_term_C11"	0	456	514	228
7	7	3	"ezrA"	"75N_term_G11"	0	457	506	-109
7	8	3	"pepXP"	"72N_term_K11"	0	458	1023	757
7	9	3	"phtD"	"44N_term_O11"	0	459	432	223
7	1	4	"spr0693"	"34N_term_C11"	0	460	403	247
7	2	4	"ezrA"	"75N_term_G11"	0	461	499	256
7	3	4	"pepXP"	"72N_term_K11"	0	462	1141	995
7	4	4	"phtD"	"44N_term_O11"	0	463	351	114
7	5	4	"phpA"	"27N_term_C15"	0	464	549	322
7	6	4	"srtA"	"64N_term_wCS_G15"	0	465	386	116
7	7	4	"adcA"	"23Lip_C3"	0	466	1328	795
7	8	4	"sp_2093"	"76N_term_G3"	0	467	724	352
7	9	4	"comB"	"54N_term_K3"	0	468	491	128
7	1	5	"srtA"	"64N_term_wCS_G15"	0	469	257	72
7	2	5	"adcA"	"23Lip_C3"	0	470	741	384
7	3	5	"sp_2093"	"76N_term_G3"	0	471	869	647
7	4	5	"comB"	"54N_term_K3"	0	472	365	138
7	5	5	"pspA"	"4N_term_O3"	0	473	999	640
7	6	5	"pbpX"	"41N_term_C7"	0	474	1915	1333
7	7	5	"pbpA"	"9N_term_G7"	0	475	746	317
7	8	5	"spr0334"	"42Cyt_TMH_K7"	0	476	391	25
7	9	5	"cbpF"	"74N_term_wCS_O7"	0	477	647	476
7	1	6	"pbpX"	"41N_term_C7"	0	478	1717	1558
7	2	6	"pbpA"	"9N_term_G7"	0	479	373	86
7	3	6	"spr0334"	"42Cyt_TMH_K7"	0	480	354	134
7	4	6	"cbpF"	"74N_term_wCS_O7"	0	481	1046	679
7	5	6	"spr0693"	"34N_term_C11"	0	482	608	227
7	6	6	"ezrA"	"75N_term_G11"	0	483	560	163
7	7	6	"pepXP"	"72N_term_K11"	0	484	935	708
7	8	6	"phtD"	"44N_term_O11"	0	485	548	275
7	9	6	"phpA"	"27N_term_C15"	0	486	730	491
7	1	7	"ezrA"	"75N_term_G11"	0	487	426	242
7	2	7	"pepXP"	"72N_term_K11"	0	488	977	730
7	3	7	"phtD"	"44N_term_O11"	0	489	330	157
7	4	7	"phpA"	"27N_term_C15"	0	490	480	16
7	5	7	"srtA"	"64N_term_wCS_G15"	0	491	594	69
7	6	7	"adcA"	"23Lip_C3"	0	492	737	307
7	7	7	"sp_2093"	"76N_term_G3"	0	493	325	-8
7	8	7	"comB"	"54N_term_K3"	0	494	400	180
7	9	7	"pspA"	"4N_term_O3"	0	495	1005	803
7	1	8	"adcA"	"23Lip_C3"	0	496	891	698
7	2	8	"sp_2093"	"76N_term_G3"	0	497	624	383
7	3	8	"comB"	"54N_term_K3"	0	498	359	226
7	4	8	"pspA"	"4N_term_O3"	0	499	1123	927
7	5	8	"pbpX"	"41N_term_C7"	0	500	2489	2095
7	6	8	"pbpA"	"9N_term_G7"	0	501	211	-63
7	7	8	"spr0334"	"42Cyt_TMH_K7"	0	502	347	123
7	8	8	"cbpF"	"74N_term_wCS_O7"	0	503	939	787
7	9	8	"spr0693"	"34N_term_C11"	0	504	668	524
8	1	1	"pbp1b"	"47Cyt_TMH_P7"	0	505	1302	1199
8	2	1	"pcpA"	"62N_term_wCS_D11"	-50	506	862	720
8	3	1	"sphtra"	"8N_term_H11"	-50	507	397	192
8	4	1	"cps4C"	"97Mult_L11"	0	508	721	565
8	5	1	"rrgB"	"95Mult_P11"	0	509	485	362
8	6	1	"TMP"	"96Mult_D15"	0	510	452	305
8	7	1	"LambdaSa04"	"94Mult_H15"	-50	511	280	136
8	8	1	"Buffer"	"Normaliz_L15"	-50	512	121	1
8	9	1	"Buffer"	"Normaliz_P15"	0	513	274	159
8	1	2	"TMP"	"96Mult_D15"	0	514	272	161
8	2	2	"LambdaSa04"	"94Mult_H15"	-50	515	272	68
8	3	2	"potD"	"65N_term_D3"	0	516	2266	1339
8	4	2	"pgdA"	"40N_term_H3"	0	517	1441	862
8	5	2	"spr1370"	"38Cyt_TMH_L3"	-50	518	322	133
8	6	2	"spr1418"	"82N_term_P3"	0	519	1761	1564
8	7	2	"stkP"	"67Cyt_TMH_D7"	0	520	1375	1147
8	8	2	"spr1584"	"83N_term_H7"	0	521	878	647
8	9	2	"pbp2A"	"53N_term_L7"	0	522	828	689
8	1	3	"spr1418"	"82N_term_P3"	0	523	1510	1389
8	2	3	"stkP"	"67Cyt_TMH_D7"	0	524	925	732
8	3	3	"spr1584"	"83N_term_H7"	0	525	1253	592
8	4	3	"pbp2A"	"53N_term_L7"	0	526	935	612
8	5	3	"pbp1b"	"47Cyt_TMH_P7"	0	527	503	356
8	6	3	"pcpA"	"62N_term_wCS_D11"	0	528	298	103
8	7	3	"sphtra"	"8N_term_H11"	-50	529	342	-28
8	8	3	"cps4C"	"97Mult_L11"	-50	530	533	73
8	9	3	"rrgB"	"95Mult_P11"	0	531	461	241
8	1	4	"pcpA"	"62N_term_wCS_D11"	0	532	313	190
8	2	4	"sphtra"	"8N_term_H11"	0	533	539	337
8	3	4	"cps4C"	"97Mult_L11"	0	534	379	141
8	4	4	"rrgB"	"95Mult_P11"	0	535	259	98
8	5	4	"TMP"	"96Mult_D15"	0	536	208	83
8	6	4	"LambdaSa04"	"94Mult_H15"	0	537	194	-20
8	7	4	"potD"	"65N_term_D3"	0	538	2141	1209
8	8	4	"pgdA"	"40N_term_H3"	-50	539	1614	509
8	9	4	"spr1370"	"38Cyt_TMH_L3"	0	540	314	-16
8	1	5	"LambdaSa04"	"94Mult_H15"	-50	541	244	110
8	2	5	"potD"	"65N_term_D3"	0	542	2353	1945
8	3	5	"pgdA"	"40N_term_H3"	-50	543	1360	1022
8	4	5	"spr1370"	"38Cyt_TMH_L3"	-50	544	261	85
8	5	5	"spr1418"	"82N_term_P3"	0	545	1304	1147
8	6	5	"stkP"	"67Cyt_TMH_D7"	0	546	858	636
8	7	5	"spr1584"	"83N_term_H7"	-50	547	914	251
8	8	5	"pbp2A"	"53N_term_L7"	-50	548	1088	137
8	9	5	"pbp1b"	"47Cyt_TMH_P7"	0	549	457	142
8	1	6	"stkP"	"67Cyt_TMH_D7"	0	550	609	468
8	2	6	"spr1584"	"83N_term_H7"	0	551	997	582
8	3	6	"pbp2A"	"53N_term_L7"	-50	552	1164	851
8	4	6	"pbp1b"	"47Cyt_TMH_P7"	0	553	852	679
8	5	6	"pcpA"	"62N_term_wCS_D11"	0	554	489	287
8	6	6	"sphtra"	"8N_term_H11"	0	555	375	45
8	7	6	"cps4C"	"97Mult_L11"	-50	556	329	30
8	8	6	"rrgB"	"95Mult_P11"	-50	557	302	14
8	9	6	"TMP"	"96Mult_D15"	0	558	334	104
8	1	7	"sphtra"	"8N_term_H11"	0	559	341	120
8	2	7	"cps4C"	"97Mult_L11"	-50	560	564	255
8	3	7	"rrgB"	"95Mult_P11"	-50	561	321	140
8	4	7	"TMP"	"96Mult_D15"	0	562	599	365
8	5	7	"LambdaSa04"	"94Mult_H15"	-50	563	265	42
8	6	7	"potD"	"65N_term_D3"	0	564	2311	1496
8	7	7	"pgdA"	"40N_term_H3"	-50	565	1794	899
8	8	7	"spr1370"	"38Cyt_TMH_L3"	0	566	950	543
8	9	7	"spr1418"	"82N_term_P3"	0	567	1256	1034
8	1	8	"potD"	"65N_term_D3"	0	568	2234	1995
8	2	8	"pgdA"	"40N_term_H3"	0	569	1391	625
8	3	8	"spr1370"	"38Cyt_TMH_L3"	-50	570	480	326
8	4	8	"spr1418"	"82N_term_P3"	0	571	1425	1270
8	5	8	"stkP"	"67Cyt_TMH_D7"	0	572	982	836
8	6	8	"spr1584"	"83N_term_H7"	-50	573	1181	973
8	7	8	"pbp2A"	"53N_term_L7"	-50	574	1496	1097
8	8	8	"pbp1b"	"47Cyt_TMH_P7"	-50	575	483	209
8	9	8	"pcpA"	"62N_term_wCS_D11"	0	576	408	243
