# Supplementary material for: Data in support of proteomic analysis of pneumococcal pediatric clinical isolates to construct a protein array
Source: Data Brief. 2016 Feb 5;6:917–22. doi: 10.1016/j.dib.2016.01.057 (PMC4758182; doi:10.1016/j.dib.2016.01.057)
Supplement: Supplementary file 4 — Supplementary material [file mmc4.zip › Protein array raw data/IgM/C1_S40_IgM-Cy5.txt]

ATF	1.0
31	9    
"Type=GenePix Export 3"
"DateTime=2014/02/07 14:30:28"
"Settings=C:\Documents and Settings\Usuario\Escritorio\Datos Usuarios\Alfonso\Escaneado_7-2-14\Suero 40\Suero340_IgM_Cy5.gps"
"GalFile=C:\Documents and Settings\Usuario\Escritorio\Datos Usuarios\Alfonso\Gals\Gal_Alfonso.2.gal"
"PixelSize=5"
"Wavelengths=635	n/a"
"ImageFiles=C:\Documents and Settings\Usuario\Escritorio\Datos Usuarios\Alfonso\Escaneado_7-2-14\Suero 40\S40_IgM-Cy5.tif 1	n/a"
"NormalizationMethod=None"
"NormalizationFactors=1	n/a"
"JpegImage="
"StdDev=Type 1"
"RatioFormulations=W1/W2 (635/)"
"Barcode="
"BackgroundSubtraction=LocalFeature"
"ImageOrigin=2920, 45595"
"JpegOrigin=3320, 46195"
"Creator=GenePix Pro 4.1.1.4"
"Scanner=GenePix 4000B [92870]"
"FocusPosition=0"
"Temperature=29.13"
"LinesAveraged=1"
"Comment="
"PMTGain=650	n/a"
"ScanPower=100	n/a"
"LaserPower=1.67	n/a"
"LaserOnTime=41738	n/a"
"Filters=	n/a"
"ScanRegion=584,9119,3864,10568"
"Supplier=BioRobotics"
"ArrayerSoftwareName=TAS Application Suite (MicroGrid II)"
"ArrayerSoftwareVersion=2.2.2.5"
"Block"	"Column"	"Row"	"Name"	"ID"	"Flags"	"Index"	"F635 Median"	"F635 Median - B635"
1	1	1	"ABC_N/P"	"90Mult_M6"	0	1	71	26
1	2	1	"spr1221"	"99Mult_A10"	0	2	104	48
1	3	1	"spr1403"	"91Mult_E10"	0	3	91	35
1	4	1	"spr1496"	"92Mult_I10"	0	4	59	8
1	5	1	"ABC_NP"	"100Mult_M10"	0	5	217	166
1	6	1	"SP_0462"	"77CellW_A14"	0	6	204	146
1	7	1	"SP_0464"	"81CellW_E14"	0	7	83	32
1	8	1	"Buffer"	"Normaliz_I14"	0	8	54	11
1	9	1	"Buffer"	"Normaliz_M14"	0	9	60	18
1	1	2	"SP_0462"	"77CellW_A14"	0	10	171	120
1	2	2	"SP_0464"	"81CellW_E14"	-50	11	71	19
1	3	2	"fstH"	"84Mult_A2"	0	12	210	133
1	4	2	"comA"	"85Mult_E2"	0	13	119	55
1	5	2	"zmpB"	"86Mult_I2"	0	14	69	5
1	6	2	"spr0601"	"98Mult_M2"	0	15	148	78
1	7	2	"celB"	"87Mult_A6"	0	16	87	33
1	8	2	"iga"	"88Mult_E6"	0	17	209	157
1	9	2	"glnP"	"89Mult_I6"	0	18	71	13
1	1	3	"spr0601"	"98Mult_M2"	0	19	210	139
1	2	3	"celB"	"87Mult_A6"	0	20	102	40
1	3	3	"iga"	"88Mult_E6"	0	21	218	157
1	4	3	"glnP"	"89Mult_I6"	0	22	144	87
1	5	3	"ABC_N/P"	"90Mult_M6"	-50	23	65	8
1	6	3	"spr1221"	"99Mult_A10"	0	24	101	36
1	7	3	"spr1403"	"91Mult_E10"	0	25	94	25
1	8	3	"spr1496"	"92Mult_I10"	0	26	121	41
1	9	3	"ABC_NP"	"100Mult_M10"	0	27	308	214
1	1	4	"spr1221"	"99Mult_A10"	0	28	114	52
1	2	4	"spr1403"	"91Mult_E10"	0	29	150	76
1	3	4	"spr1496"	"92Mult_I10"	0	30	117	61
1	4	4	"ABC_NP"	"100Mult_M10"	0	31	231	174
1	5	4	"SP_0462"	"77CellW_A14"	0	32	119	53
1	6	4	"SP_0464"	"81CellW_E14"	-50	33	55	-18
1	7	4	"fstH"	"84Mult_A2"	0	34	231	131
1	8	4	"comA"	"85Mult_E2"	-50	35	103	28
1	9	4	"zmpB"	"86Mult_I2"	0	36	115	53
1	1	5	"SP_0464"	"81CellW_E14"	0	37	85	25
1	2	5	"fstH"	"84Mult_A2"	0	38	245	141
1	3	5	"comA"	"85Mult_E2"	0	39	120	55
1	4	5	"zmpB"	"86Mult_I2"	0	40	77	17
1	5	5	"spr0601"	"98Mult_M2"	0	41	193	92
1	6	5	"celB"	"87Mult_A6"	0	42	126	50
1	7	5	"iga"	"88Mult_E6"	0	43	183	98
1	8	5	"glnP"	"89Mult_I6"	0	44	187	113
1	9	5	"ABC_N/P"	"90Mult_M6"	0	45	170	107
1	1	6	"celB"	"87Mult_A6"	0	46	143	89
1	2	6	"iga"	"88Mult_E6"	0	47	234	157
1	3	6	"glnP"	"89Mult_I6"	0	48	58	4
1	4	6	"ABC_N/P"	"90Mult_M6"	0	49	134	80
1	5	6	"spr1221"	"99Mult_A10"	0	50	144	83
1	6	6	"spr1403"	"91Mult_E10"	0	51	156	89
1	7	6	"spr1496"	"92Mult_I10"	0	52	139	74
1	8	6	"ABC_NP"	"100Mult_M10"	0	53	289	220
1	9	6	"SP_0462"	"77CellW_A14"	0	54	249	192
1	1	7	"spr1403"	"91Mult_E10"	0	55	214	157
1	2	7	"spr1496"	"92Mult_I10"	0	56	180	115
1	3	7	"ABC_NP"	"100Mult_M10"	0	57	473	399
1	4	7	"SP_0462"	"77CellW_A14"	0	58	346	264
1	5	7	"SP_0464"	"81CellW_E14"	0	59	124	52
1	6	7	"fstH"	"84Mult_A2"	0	60	343	255
1	7	7	"comA"	"85Mult_E2"	0	61	134	65
1	8	7	"zmpB"	"86Mult_I2"	0	62	124	64
1	9	7	"spr0601"	"98Mult_M2"	0	63	109	49
1	1	8	"fstH"	"84Mult_A2"	0	64	234	172
1	2	8	"comA"	"85Mult_E2"	0	65	184	123
1	3	8	"zmpB"	"86Mult_I2"	0	66	126	61
1	4	8	"spr0601"	"98Mult_M2"	0	67	173	91
1	5	8	"celB"	"87Mult_A6"	0	68	153	92
1	6	8	"iga"	"88Mult_E6"	0	69	219	163
1	7	8	"glnP"	"89Mult_I6"	0	70	101	51
1	8	8	"ABC_N/P"	"90Mult_M6"	0	71	137	84
1	9	8	"spr1221"	"99Mult_A10"	0	72	218	145
2	1	1	"lytB"	"31CellW_N6"	0	73	222	164
2	2	1	"prtA"	"20CellW_B10"	0	74	279	200
2	3	1	"bgaA"	"43CellW_F10"	-50	75	60	-24
2	4	1	"nanA"	"46CellW_J10"	0	76	493	415
2	5	1	"spr1652/pfbA"	"25CellW_N10"	0	77	266	191
2	6	1	"nisP"	"39CellW_B14"	-50	78	133	61
2	7	1	"spr1906"	"73CellW_F14"	0	79	116	53
2	8	1	"Buffer"	"Normaliz_J14"	0	80	434	369
2	9	1	"Buffer"	"Normaliz_N14"	0	81	236	166
2	1	2	"nisP"	"39CellW_B14"	0	82	208	115
2	2	2	"spr1906"	"73CellW_F14"	0	83	110	-8
2	3	2	"psrP"	"71CellW_B2"	0	84	389	214
2	4	2	"pblB_nt"	"48CellW_F2"	0	85	226	88
2	5	2	"pblB_ct"	"49CellW_J2"	0	86	219	119
2	6	2	"spr0075/pfbB"	"24CellW_N2"	0	87	235	94
2	7	2	"pulA"	"19CellW_B6"	0	88	186	68
2	8	2	"hysA"	"51CellW_F6"	0	89	259	187
2	9	2	"spr0328"	"26CellW_J6"	0	90	516	427
2	1	3	"spr0075/pfbB"	"24CellW_N2"	0	91	154	51
2	2	3	"pulA"	"19CellW_B6"	0	92	216	99
2	3	3	"hysA"	"51CellW_F6"	-50	93	97	-37
2	4	3	"spr0328"	"26CellW_J6"	0	94	260	84
2	5	3	"lytB"	"31CellW_N6"	0	95	161	35
2	6	3	"prtA"	"20CellW_B10"	0	96	241	133
2	7	3	"bgaA"	"43CellW_F10"	-50	97	85	-43
2	8	3	"nanA"	"46CellW_J10"	0	98	512	399
2	9	3	"spr1652/pfbA"	"25CellW_N10"	0	99	288	187
2	1	4	"prtA"	"20CellW_B10"	-50	100	228	162
2	2	4	"bgaA"	"43CellW_F10"	-50	101	79	-30
2	3	4	"nanA"	"46CellW_J10"	0	102	534	401
2	4	4	"spr1652/pfbA"	"25CellW_N10"	0	103	391	179
2	5	4	"nisP"	"39CellW_B14"	0	104	185	59
2	6	4	"spr1906"	"73CellW_F14"	0	105	147	60
2	7	4	"psrP"	"71CellW_B2"	0	106	346	202
2	8	4	"pblB_nt"	"48CellW_F2"	-50	107	107	-38
2	9	4	"pblB_ct"	"49CellW_J2"	0	108	306	188
2	1	5	"spr1906"	"73CellW_F14"	0	109	205	110
2	2	5	"psrP"	"71CellW_B2"	0	110	358	115
2	3	5	"pblB_nt"	"48CellW_F2"	0	111	317	138
2	4	5	"pblB_ct"	"49CellW_J2"	0	112	217	86
2	5	5	"spr0075/pfbB"	"24CellW_N2"	0	113	203	50
2	6	5	"pulA"	"19CellW_B6"	-50	114	100	-18
2	7	5	"hysA"	"51CellW_F6"	-50	115	127	-3
2	8	5	"spr0328"	"26CellW_J6"	0	116	417	258
2	9	5	"lytB"	"31CellW_N6"	0	117	287	142
2	1	6	"pulA"	"19CellW_B6"	0	118	157	72
2	2	6	"hysA"	"51CellW_F6"	-50	119	211	33
2	3	6	"spr0328"	"26CellW_J6"	0	120	222	55
2	4	6	"lytB"	"31CellW_N6"	0	121	123	30
2	5	6	"prtA"	"20CellW_B10"	0	122	338	219
2	6	6	"bgaA"	"43CellW_F10"	0	123	198	58
2	7	6	"nanA"	"46CellW_J10"	0	124	545	368
2	8	6	"spr1652/pfbA"	"25CellW_N10"	0	125	380	226
2	9	6	"nisP"	"39CellW_B14"	0	126	305	182
2	1	7	"bgaA"	"43CellW_F10"	0	127	421	307
2	2	7	"nanA"	"46CellW_J10"	0	128	779	610
2	3	7	"spr1652/pfbA"	"25CellW_N10"	0	129	409	293
2	4	7	"nisP"	"39CellW_B14"	0	130	437	350
2	5	7	"spr1906"	"73CellW_F14"	-50	131	253	157
2	6	7	"psrP"	"71CellW_B2"	-50	132	335	76
2	7	7	"pblB_nt"	"48CellW_F2"	0	133	278	21
2	8	7	"pblB_ct"	"49CellW_J2"	0	134	243	99
2	9	7	"spr0075/pfbB"	"24CellW_N2"	0	135	283	180
2	1	8	"psrP"	"71CellW_B2"	0	136	329	226
2	2	8	"pblB_nt"	"48CellW_F2"	0	137	301	162
2	3	8	"pblB_ct"	"49CellW_J2"	0	138	609	464
2	4	8	"spr0075/pfbB"	"24CellW_N2"	0	139	249	130
2	5	8	"pulA"	"19CellW_B6"	0	140	229	153
2	6	8	"hysA"	"51CellW_F6"	0	141	203	59
2	7	8	"spr0328"	"26CellW_J6"	0	142	326	188
2	8	8	"lytB"	"31CellW_N6"	0	143	268	173
2	9	8	"prtA"	"20CellW_B10"	0	144	637	560
3	1	1	"nanB"	"58Secret_O6"	0	145	923	808
3	2	1	"spr1875"	"7Secret_C10"	0	146	355	248
3	3	1	"galU"	"21Secret_G10"	0	147	393	185
3	4	1	"cbpA"	"5Secret_K10"	0	148	759	382
3	5	1	"gsp_781"	"2Secret_O10"	0	149	374	92
3	6	1	"Control_1"	"C14"	0	150	108	-91
3	7	1	"Control_2"	"G14"	0	151	67	-37
3	8	1	"Buffer"	"Normaliz_K14"	0	152	221	84
3	9	1	"Buffer"	"Normaliz_O14"	0	153	199	59
3	1	2	"Control_1"	"C14"	-50	154	140	30
3	2	2	"Control_2"	"G14"	-50	155	104	-120
3	3	2	"bloodAB"	"59Secret_C2"	0	156	688	380
3	4	2	"strH"	"32Secret_G2"	0	157	230	-73
3	5	2	"lysM"	"50Secret_K2"	0	158	845	435
3	6	2	"lytB"	"63Secret_O2"	0	159	404	143
3	7	2	"phtE"	"45Secret_C6"	0	160	517	247
3	8	2	"spr0931"	"36Secret_G6"	0	161	588	361
3	9	2	"lytC"	"56Secret_K6"	0	162	326	241
3	1	3	"lytB"	"63Secret_O2"	0	163	333	118
3	2	3	"phtE"	"45Secret_C6"	0	164	548	269
3	3	3	"spr0931"	"36Secret_G6"	0	165	578	118
3	4	3	"lytC"	"56Secret_K6"	0	166	469	100
3	5	3	"nanB"	"58Secret_O6"	0	167	665	382
3	6	3	"spr1875"	"7Secret_C10"	0	168	354	219
3	7	3	"galU"	"21Secret_G10"	0	169	394	173
3	8	3	"cbpA"	"5Secret_K10"	0	170	596	375
3	9	3	"gsp_781"	"2Secret_O10"	0	171	422	298
3	1	4	"spr1875"	"7Secret_C10"	0	172	378	283
3	2	4	"galU"	"21Secret_G10"	-50	173	160	-31
3	3	4	"cbpA"	"5Secret_K10"	0	174	637	429
3	4	4	"gsp_781"	"2Secret_O10"	0	175	315	-46
3	5	4	"Control_1"	"C14"	-50	176	93	-3
3	6	4	"Control_2"	"G14"	-50	177	58	-25
3	7	4	"bloodAB"	"59Secret_C2"	0	178	379	220
3	8	4	"strH"	"32Secret_G2"	-50	179	117	-31
3	9	4	"lysM"	"50Secret_K2"	0	180	886	624
3	1	5	"Control_2"	"G14"	-50	181	87	4
3	2	5	"bloodAB"	"59Secret_C2"	0	182	774	500
3	3	5	"strH"	"32Secret_G2"	0	183	297	51
3	4	5	"lysM"	"50Secret_K2"	0	184	1149	361
3	5	5	"lytB"	"63Secret_O2"	0	185	462	213
3	6	5	"phtE"	"45Secret_C6"	0	186	539	403
3	7	5	"spr0931"	"36Secret_G6"	0	187	403	189
3	8	5	"lytC"	"56Secret_K6"	0	188	419	260
3	9	5	"nanB"	"58Secret_O6"	0	189	875	787
3	1	6	"phtE"	"45Secret_C6"	0	190	420	346
3	2	6	"spr0931"	"36Secret_G6"	0	191	384	231
3	3	6	"lytC"	"56Secret_K6"	0	192	491	292
3	4	6	"nanB"	"58Secret_O6"	0	193	718	567
3	5	6	"spr1875"	"7Secret_C10"	0	194	446	346
3	6	6	"galU"	"21Secret_G10"	0	195	366	251
3	7	6	"cbpA"	"5Secret_K10"	0	196	718	560
3	8	6	"gsp_781"	"2Secret_O10"	0	197	519	391
3	9	6	"Control_1"	"C14"	0	198	302	237
3	1	7	"galU"	"21Secret_G10"	0	199	435	357
3	2	7	"cbpA"	"5Secret_K10"	0	200	1007	836
3	3	7	"gsp_781"	"2Secret_O10"	0	201	599	443
3	4	7	"Control_1"	"C14"	0	202	268	216
3	5	7	"Control_2"	"G14"	-50	203	73	9
3	6	7	"bloodAB"	"59Secret_C2"	0	204	614	473
3	7	7	"strH"	"32Secret_G2"	-50	205	300	-34
3	8	7	"lysM"	"50Secret_K2"	0	206	695	188
3	9	7	"lytB"	"63Secret_O2"	0	207	283	210
3	1	8	"bloodAB"	"59Secret_C2"	0	208	582	512
3	2	8	"strH"	"32Secret_G2"	0	209	260	175
3	3	8	"lysM"	"50Secret_K2"	0	210	892	791
3	4	8	"lytB"	"63Secret_O2"	0	211	401	314
3	5	8	"phtE"	"45Secret_C6"	0	212	417	341
3	6	8	"spr0931"	"36Secret_G6"	0	213	581	472
3	7	8	"lytC"	"56Secret_K6"	0	214	615	432
3	8	8	"nanB"	"58Secret_O6"	0	215	788	607
3	9	8	"spr1875"	"7Secret_C10"	0	216	294	233
4	1	1	"Control_10"	"P6"	0	217	83	34
4	2	1	"Control_11"	"D10"	0	218	73	28
4	3	1	"Control_12"	"H10"	0	219	121	80
4	4	1	"Buffer"	"Normaliz_L10"	0	220	114	74
4	5	1	"Buffer"	"Normaliz_P10"	0	221	151	99
4	6	1	"Control+"	"Rango0.2_D14"	0	222	801	727
4	7	1	"Control+"	"Rango0.1_H14"	-50	223	107	60
4	8	1	"Buffer"	"Normaliz_L14"	0	224	213	172
4	9	1	"Buffer"	"Normaliz_P14"	0	225	130	91
4	1	2	"Control+"	"Rango0.2_D14"	0	226	852	768
4	2	2	"Control+"	"Rango0.1_H14"	0	227	167	120
4	3	2	"Control_3"	"D2"	-50	228	52	13
4	4	2	"Control_4"	"H2"	-50	229	44	5
4	5	2	"Control_5"	"L2"	0	230	49	5
4	6	2	"Control_6"	"P2"	-50	231	40	-11
4	7	2	"Control_7"	"D6"	0	232	82	43
4	8	2	"Control_8"	"H6"	0	233	43	3
4	9	2	"Control_9"	"L6"	0	234	47	8
4	1	3	"Control_6"	"P2"	-50	235	39	-12
4	2	3	"Control_7"	"D6"	0	236	111	66
4	3	3	"Control_8"	"H6"	-50	237	43	2
4	4	3	"Control_9"	"L6"	-50	238	54	11
4	5	3	"Control_10"	"P6"	-50	239	61	17
4	6	3	"Control_11"	"D10"	0	240	68	23
4	7	3	"Control_12"	"H10"	0	241	161	121
4	8	3	"Buffer"	"Normaliz_L10"	0	242	142	99
4	9	3	"Buffer"	"Normaliz_P10"	0	243	146	106
4	1	4	"Control_11"	"D10"	0	244	166	118
4	2	4	"Control_12"	"H10"	0	245	169	124
4	3	4	"Buffer"	"Normaliz_L10"	0	246	222	181
4	4	4	"Buffer"	"Normaliz_P10"	0	247	276	226
4	5	4	"Control+"	"Rango0.2_D14"	0	248	930	874
4	6	4	"Control+"	"Rango0.1_H14"	0	249	244	183
4	7	4	"Control_3"	"D2"	-50	250	48	4
4	8	4	"Control_4"	"H2"	-50	251	45	2
4	9	4	"Control_5"	"L2"	0	252	56	17
4	1	5	"Control+"	"Rango0.1_H14"	-50	253	386	318
4	2	5	"Control_3"	"D2"	-50	254	136	83
4	3	5	"Control_4"	"H2"	0	255	57	17
4	4	5	"Control_5"	"L2"	0	256	68	27
4	5	5	"Control_6"	"P2"	-50	257	43	-2
4	6	5	"Control_7"	"D6"	0	258	116	70
4	7	5	"Control_8"	"H6"	0	259	114	74
4	8	5	"Control_9"	"L6"	0	260	83	39
4	9	5	"Control_10"	"P6"	0	261	75	32
4	1	6	"Control_7"	"D6"	-50	262	44	-6
4	2	6	"Control_8"	"H6"	-50	263	40	-4
4	3	6	"Control_9"	"L6"	0	264	122	77
4	4	6	"Control_10"	"P6"	0	265	114	65
4	5	6	"Control_11"	"D10"	0	266	208	161
4	6	6	"Control_12"	"H10"	0	267	278	233
4	7	6	"Buffer"	"Normaliz_L10"	0	268	237	195
4	8	6	"Buffer"	"Normaliz_P10"	0	269	136	91
4	9	6	"Control+"	"Rango0.2_D14"	0	270	535	483
4	1	7	"Control_12"	"H10"	0	271	326	283
4	2	7	"Buffer"	"Normaliz_L10"	0	272	298	253
4	3	7	"Buffer"	"Normaliz_P10"	0	273	232	180
4	4	7	"Control+"	"Rango0.2_D14"	0	274	1088	1011
4	5	7	"Control+"	"Rango0.1_H14"	0	275	263	197
4	6	7	"Control_3"	"D2"	0	276	93	49
4	7	7	"Control_4"	"H2"	0	277	45	4
4	8	7	"Control_5"	"L2"	0	278	44	3
4	9	7	"Control_6"	"P2"	0	279	48	1
4	1	8	"Control_3"	"D2"	0	280	193	150
4	2	8	"Control_4"	"H2"	0	281	109	65
4	3	8	"Control_5"	"L2"	0	282	142	98
4	4	8	"Control_6"	"P2"	-50	283	47	3
4	5	8	"Control_7"	"D6"	0	284	44	0
4	6	8	"Control_8"	"H6"	0	285	49	9
4	7	8	"Control_9"	"L6"	0	286	169	130
4	8	8	"Control_10"	"P6"	0	287	134	94
4	9	8	"Control_11"	"D10"	0	288	319	277
5	1	1	"GADPH"	"68Cyt_M5"	0	289	539	490
5	2	1	"abc_sbp_2"	"30Lip_A9"	0	290	485	429
5	3	1	"abc_sbp"	"29Lip_E9"	0	291	191	125
5	4	1	"spr0174"	"79Lip_I9"	0	292	162	98
5	5	1	"aliA"	"10Lip_M9"	0	293	229	173
5	6	1	"slrA"	"17Lip_A13"	0	294	333	289
5	7	1	"spr0747"	"37Lip_E13"	0	295	284	241
5	8	1	"Buffer"	"Normaliz_I13"	0	296	314	273
5	9	1	"Buffer"	"Normaliz_M13"	0	297	194	151
5	1	2	"slrA"	"17Lip_A13"	0	298	325	278
5	2	2	"spr0747"	"37Lip_E13"	-50	299	198	129
5	3	2	"spxB"	"13Cyt_A1"	0	300	538	432
5	4	2	"clpP"	"66Cyt_E1"	0	301	639	557
5	5	2	"pavA"	"69Cyt_I1"	0	302	352	294
5	6	2	"eno"	"14Cyt_M1"	0	303	2459	2408
5	7	2	"PppA"	"70Cyt_A5"	0	304	900	852
5	8	2	"ply"	"11Cyt_E5"	0	305	1107	1059
5	9	2	"lytA"	"12Cyt_I5"	0	306	1084	1038
5	1	3	"eno"	"14Cyt_M1"	0	307	2421	2376
5	2	3	"PppA"	"70Cyt_A5"	0	308	871	815
5	3	3	"ply"	"11Cyt_E5"	0	309	910	845
5	4	3	"lytA"	"12Cyt_I5"	0	310	1039	981
5	5	3	"GADPH"	"68Cyt_M5"	0	311	486	427
5	6	3	"abc_sbp_2"	"30Lip_A9"	0	312	422	335
5	7	3	"abc_sbp"	"29Lip_E9"	-50	313	117	31
5	8	3	"spr0174"	"79Lip_I9"	0	314	202	121
5	9	3	"aliA"	"10Lip_M9"	0	315	278	216
5	1	4	"abc_sbp_2"	"30Lip_A9"	0	316	422	369
5	2	4	"abc_sbp"	"29Lip_E9"	-50	317	112	38
5	3	4	"spr0174"	"79Lip_I9"	0	318	173	108
5	4	4	"aliA"	"10Lip_M9"	0	319	241	158
5	5	4	"slrA"	"17Lip_A13"	0	320	318	251
5	6	4	"spr0747"	"37Lip_E13"	-50	321	134	34
5	7	4	"spxB"	"13Cyt_A1"	0	322	786	599
5	8	4	"clpP"	"66Cyt_E1"	0	323	575	484
5	9	4	"pavA"	"69Cyt_I1"	0	324	449	395
5	1	5	"spr0747"	"37Lip_E13"	-50	325	237	163
5	2	5	"spxB"	"13Cyt_A1"	0	326	780	579
5	3	5	"clpP"	"66Cyt_E1"	0	327	723	621
5	4	5	"pavA"	"69Cyt_I1"	0	328	447	328
5	5	5	"eno"	"14Cyt_M1"	0	329	2240	2146
5	6	5	"PppA"	"70Cyt_A5"	0	330	809	740
5	7	5	"ply"	"11Cyt_E5"	0	331	705	608
5	8	5	"lytA"	"12Cyt_I5"	0	332	1210	1136
5	9	5	"GADPH"	"68Cyt_M5"	0	333	485	434
5	1	6	"PppA"	"70Cyt_A5"	0	334	1005	941
5	2	6	"ply"	"11Cyt_E5"	0	335	808	689
5	3	6	"lytA"	"12Cyt_I5"	0	336	1098	994
5	4	6	"GADPH"	"68Cyt_M5"	0	337	631	481
5	5	6	"abc_sbp_2"	"30Lip_A9"	0	338	495	313
5	6	6	"abc_sbp"	"29Lip_E9"	0	339	151	61
5	7	6	"spr0174"	"79Lip_I9"	0	340	151	75
5	8	6	"aliA"	"10Lip_M9"	0	341	354	281
5	9	6	"slrA"	"17Lip_A13"	0	342	384	328
5	1	7	"abc_sbp"	"29Lip_E9"	-50	343	151	91
5	2	7	"spr0174"	"79Lip_I9"	0	344	286	203
5	3	7	"aliA"	"10Lip_M9"	0	345	453	339
5	4	7	"slrA"	"17Lip_A13"	0	346	336	218
5	5	7	"spr0747"	"37Lip_E13"	0	347	351	222
5	6	7	"spxB"	"13Cyt_A1"	0	348	509	357
5	7	7	"clpP"	"66Cyt_E1"	0	349	543	418
5	8	7	"pavA"	"69Cyt_I1"	0	350	471	395
5	9	7	"eno"	"14Cyt_M1"	0	351	2512	2456
5	1	8	"spxB"	"13Cyt_A1"	0	352	593	525
5	2	8	"clpP"	"66Cyt_E1"	0	353	555	482
5	3	8	"pavA"	"69Cyt_I1"	0	354	370	302
5	4	8	"eno"	"14Cyt_M1"	0	355	2357	2281
5	5	8	"PppA"	"70Cyt_A5"	0	356	930	853
5	6	8	"ply"	"11Cyt_E5"	0	357	1182	1109
5	7	8	"lytA"	"12Cyt_I5"	0	358	1169	1108
5	8	8	"GADPH"	"68Cyt_M5"	0	359	613	559
5	9	8	"abc_sbp_2"	"30Lip_A9"	0	360	481	430
6	1	1	"psaA"	"6Lip_N5"	0	361	228	181
6	2	1	"ABC_SBP"	"57Lip_B9"	0	362	716	667
6	3	1	"ABC_SBP"	"52Lip_F9"	-50	363	70	20
6	4	1	"piuA"	"18Lip_J9"	0	364	162	115
6	5	1	"amiA"	"3Lip_N9"	0	365	162	105
6	6	1	"msmE"	"78Lip_B13"	0	366	319	250
6	7	1	"MalX"	"22Lip_F13"	0	367	211	147
6	8	1	"Buffer"	"Normaliz_J13"	0	368	311	262
6	9	1	"Buffer"	"Normaliz_N13"	0	369	209	168
6	1	2	"msmE"	"78Lip_B13"	0	370	295	247
6	2	2	"MalX"	"22Lip_F13"	-50	371	91	33
6	3	2	"prsA_ppmA"	"16Lip_B1"	0	372	361	272
6	4	2	"lmb"	"33Lip_F1"	0	373	340	246
6	5	2	"piaA"	"15Lip_J1"	0	374	400	295
6	6	2	"phtA"	"55Lip_N1"	0	375	411	297
6	7	2	"glnH"	"28Lip_B5"	0	376	296	195
6	8	2	"pstS"	"80Lip_F5"	0	377	172	109
6	9	2	"aliB"	"1Lip_J5"	0	378	153	111
6	1	3	"phtA"	"55Lip_N1"	0	379	442	383
6	2	3	"glnH"	"28Lip_B5"	0	380	282	222
6	3	3	"pstS"	"80Lip_F5"	0	381	159	86
6	4	3	"aliB"	"1Lip_J5"	0	382	279	185
6	5	3	"psaA"	"6Lip_N5"	0	383	256	144
6	6	3	"ABC_SBP"	"57Lip_B9"	0	384	649	549
6	7	3	"ABC_SBP"	"52Lip_F9"	-50	385	72	-11
6	8	3	"piuA"	"18Lip_J9"	0	386	201	139
6	9	3	"amiA"	"3Lip_N9"	-50	387	90	39
6	1	4	"ABC_SBP"	"57Lip_B9"	0	388	679	606
6	2	4	"ABC_SBP"	"52Lip_F9"	0	389	285	181
6	3	4	"piuA"	"18Lip_J9"	0	390	186	118
6	4	4	"amiA"	"3Lip_N9"	0	391	184	97
6	5	4	"msmE"	"78Lip_B13"	0	392	365	279
6	6	4	"MalX"	"22Lip_F13"	-50	393	251	162
6	7	4	"prsA_ppmA"	"16Lip_B1"	0	394	390	286
6	8	4	"lmb"	"33Lip_F1"	-50	395	165	86
6	9	4	"piaA"	"15Lip_J1"	0	396	249	179
6	1	5	"MalX"	"22Lip_F13"	-50	397	142	73
6	2	5	"prsA_ppmA"	"16Lip_B1"	0	398	425	288
6	3	5	"lmb"	"33Lip_F1"	0	399	329	242
6	4	5	"piaA"	"15Lip_J1"	0	400	333	256
6	5	5	"phtA"	"55Lip_N1"	0	401	366	277
6	6	5	"glnH"	"28Lip_B5"	0	402	182	112
6	7	5	"pstS"	"80Lip_F5"	0	403	191	117
6	8	5	"aliB"	"1Lip_J5"	0	404	213	135
6	9	5	"psaA"	"6Lip_N5"	0	405	164	94
6	1	6	"glnH"	"28Lip_B5"	0	406	224	170
6	2	6	"pstS"	"80Lip_F5"	-50	407	105	40
6	3	6	"aliB"	"1Lip_J5"	0	408	197	135
6	4	6	"psaA"	"6Lip_N5"	-50	409	58	-12
6	5	6	"ABC_SBP"	"57Lip_B9"	0	410	623	550
6	6	6	"ABC_SBP"	"52Lip_F9"	0	411	235	155
6	7	6	"piuA"	"18Lip_J9"	0	412	271	201
6	8	6	"amiA"	"3Lip_N9"	0	413	495	394
6	9	6	"msmE"	"78Lip_B13"	0	414	293	233
6	1	7	"ABC_SBP"	"52Lip_F9"	-50	415	110	49
6	2	7	"piuA"	"18Lip_J9"	0	416	316	257
6	3	7	"amiA"	"3Lip_N9"	0	417	428	341
6	4	7	"msmE"	"78Lip_B13"	0	418	402	318
6	5	7	"MalX"	"22Lip_F13"	0	419	203	135
6	6	7	"prsA_ppmA"	"16Lip_B1"	0	420	480	379
6	7	7	"lmb"	"33Lip_F1"	0	421	398	279
6	8	7	"piaA"	"15Lip_J1"	0	422	253	166
6	9	7	"phtA"	"55Lip_N1"	0	423	420	363
6	1	8	"prsA_ppmA"	"16Lip_B1"	0	424	655	571
6	2	8	"lmb"	"33Lip_F1"	-50	425	292	218
6	3	8	"piaA"	"15Lip_J1"	0	426	410	329
6	4	8	"phtA"	"55Lip_N1"	0	427	481	411
6	5	8	"glnH"	"28Lip_B5"	0	428	297	231
6	6	8	"pstS"	"80Lip_F5"	0	429	185	123
6	7	8	"aliB"	"1Lip_J5"	0	430	168	105
6	8	8	"psaA"	"6Lip_N5"	0	431	221	170
6	9	8	"ABC_SBP"	"57Lip_B9"	0	432	633	592
7	1	1	"cbpF"	"74N_term_wCS_O5"	0	433	127	79
7	2	1	"spr0693"	"34N_term_C9"	0	434	186	127
7	3	1	"ezrA"	"75N_term_G9"	-50	435	80	9
7	4	1	"pepXP"	"72N_term_K9"	0	436	212	105
7	5	1	"phtD"	"44N_term_O9"	-50	437	95	35
7	6	1	"phpA"	"27N_term_C13"	0	438	220	173
7	7	1	"srtA"	"64N_term_wCS_G13"	0	439	304	260
7	8	1	"Buffer"	"Normaliz_K13"	0	440	185	144
7	9	1	"Buffer"	"Normaliz_O13"	0	441	197	158
7	1	2	"phpA"	"27N_term_C13"	0	442	216	159
7	2	2	"srtA"	"64N_term_wCS_G13"	0	443	191	113
7	3	2	"adcA"	"23Lip_C1"	0	444	309	199
7	4	2	"sp_2093"	"76N_term_G1"	-50	445	221	110
7	5	2	"comB"	"54N_term_K1"	0	446	286	200
7	6	2	"pspA"	"4N_term_O1"	0	447	341	255
7	7	2	"pbpX"	"41N_term_C5"	0	448	230	166
7	8	2	"pbpA"	"9N_term_G5"	-50	449	67	17
7	9	2	"spr0334"	"42Cyt_TMH_K5"	0	450	200	160
7	1	3	"pspA"	"4N_term_O1"	0	451	304	234
7	2	3	"pbpX"	"41N_term_C5"	0	452	220	111
7	3	3	"pbpA"	"9N_term_G5"	-50	453	67	-19
7	4	3	"spr0334"	"42Cyt_TMH_K5"	0	454	139	62
7	5	3	"cbpF"	"74N_term_wCS_O5"	0	455	137	61
7	6	3	"spr0693"	"34N_term_C9"	0	456	231	128
7	7	3	"ezrA"	"75N_term_G9"	-50	457	93	-10
7	8	3	"pepXP"	"72N_term_K9"	0	458	274	179
7	9	3	"phtD"	"44N_term_O9"	0	459	217	143
7	1	4	"spr0693"	"34N_term_C9"	0	460	195	127
7	2	4	"ezrA"	"75N_term_G9"	0	461	184	82
7	3	4	"pepXP"	"72N_term_K9"	0	462	304	193
7	4	4	"phtD"	"44N_term_O9"	0	463	181	64
7	5	4	"phpA"	"27N_term_C13"	0	464	201	124
7	6	4	"srtA"	"64N_term_wCS_G13"	-50	465	94	2
7	7	4	"adcA"	"23Lip_C1"	0	466	315	163
7	8	4	"sp_2093"	"76N_term_G1"	0	467	142	8
7	9	4	"comB"	"54N_term_K1"	0	468	378	285
7	1	5	"srtA"	"64N_term_wCS_G13"	0	469	237	142
7	2	5	"adcA"	"23Lip_C1"	0	470	234	76
7	3	5	"sp_2093"	"76N_term_G1"	0	471	143	23
7	4	5	"comB"	"54N_term_K1"	0	472	264	93
7	5	5	"pspA"	"4N_term_O1"	0	473	334	200
7	6	5	"pbpX"	"41N_term_C5"	0	474	191	110
7	7	5	"pbpA"	"9N_term_G5"	-50	475	131	27
7	8	5	"spr0334"	"42Cyt_TMH_K5"	0	476	142	72
7	9	5	"cbpF"	"74N_term_wCS_O5"	0	477	206	121
7	1	6	"pbpX"	"41N_term_C5"	0	478	173	108
7	2	6	"pbpA"	"9N_term_G5"	-50	479	107	-6
7	3	6	"spr0334"	"42Cyt_TMH_K5"	0	480	152	74
7	4	6	"cbpF"	"74N_term_wCS_O5"	0	481	224	127
7	5	6	"spr0693"	"34N_term_C9"	0	482	172	74
7	6	6	"ezrA"	"75N_term_G9"	0	483	160	66
7	7	6	"pepXP"	"72N_term_K9"	0	484	280	185
7	8	6	"phtD"	"44N_term_O9"	0	485	234	140
7	9	6	"phpA"	"27N_term_C13"	0	486	273	200
7	1	7	"ezrA"	"75N_term_G9"	0	487	253	190
7	2	7	"pepXP"	"72N_term_K9"	0	488	334	222
7	3	7	"phtD"	"44N_term_O9"	0	489	335	238
7	4	7	"phpA"	"27N_term_C13"	0	490	361	275
7	5	7	"srtA"	"64N_term_wCS_G13"	0	491	325	238
7	6	7	"adcA"	"23Lip_C1"	0	492	364	190
7	7	7	"sp_2093"	"76N_term_G1"	-50	493	160	14
7	8	7	"comB"	"54N_term_K1"	0	494	358	164
7	9	7	"pspA"	"4N_term_O1"	0	495	362	259
7	1	8	"adcA"	"23Lip_C1"	0	496	217	159
7	2	8	"sp_2093"	"76N_term_G1"	0	497	180	101
7	3	8	"comB"	"54N_term_K1"	0	498	451	362
7	4	8	"pspA"	"4N_term_O1"	0	499	327	234
7	5	8	"pbpX"	"41N_term_C5"	0	500	190	109
7	6	8	"pbpA"	"9N_term_G5"	-50	501	125	37
7	7	8	"spr0334"	"42Cyt_TMH_K5"	0	502	184	85
7	8	8	"cbpF"	"74N_term_wCS_O5"	0	503	226	139
7	9	8	"spr0693"	"34N_term_C9"	0	504	243	180
8	1	1	"pbp1b"	"47Cyt_TMH_P5"	0	505	987	947
8	2	1	"pcpA"	"62N_term_wCS_D9"	0	506	75	28
8	3	1	"sphtra"	"8N_term_H9"	0	507	53	11
8	4	1	"cps4C"	"97Mult_L9"	-50	508	115	61
8	5	1	"rrgB"	"95Mult_P9"	0	509	83	9
8	6	1	"TMP"	"96Mult_D13"	0	510	87	38
8	7	1	"LambdaSa04"	"94Mult_H13"	-50	511	53	10
8	8	1	"Buffer"	"Normaliz_L13"	-50	512	39	-4
8	9	1	"Buffer"	"Normaliz_P13"	0	513	287	242
8	1	2	"TMP"	"96Mult_D13"	0	514	97	50
8	2	2	"LambdaSa04"	"94Mult_H13"	0	515	76	7
8	3	2	"potD"	"65N_term_D1"	0	516	327	254
8	4	2	"pgdA"	"40N_term_H1"	0	517	560	421
8	5	2	"spr1370"	"38Cyt_TMH_L1"	0	518	336	202
8	6	2	"spr1418"	"82N_term_P1"	0	519	592	507
8	7	2	"stkP"	"67Cyt_TMH_D5"	0	520	535	475
8	8	2	"spr1584"	"83N_term_H5"	0	521	365	314
8	9	2	"pbp2A"	"53N_term_L5"	0	522	865	821
8	1	3	"spr1418"	"82N_term_P1"	0	523	428	381
8	2	3	"stkP"	"67Cyt_TMH_D5"	0	524	513	440
8	3	3	"spr1584"	"83N_term_H5"	0	525	407	306
8	4	3	"pbp2A"	"53N_term_L5"	0	526	824	732
8	5	3	"pbp1b"	"47Cyt_TMH_P5"	0	527	204	110
8	6	3	"pcpA"	"62N_term_wCS_D9"	0	528	226	105
8	7	3	"sphtra"	"8N_term_H9"	-50	529	47	-54
8	8	3	"cps4C"	"97Mult_L9"	0	530	106	32
8	9	3	"rrgB"	"95Mult_P9"	0	531	170	97
8	1	4	"pcpA"	"62N_term_wCS_D9"	-50	532	113	66
8	2	4	"sphtra"	"8N_term_H9"	-50	533	53	-13
8	3	4	"cps4C"	"97Mult_L9"	0	534	146	56
8	4	4	"rrgB"	"95Mult_P9"	-50	535	88	15
8	5	4	"TMP"	"96Mult_D13"	-50	536	108	-2
8	6	4	"LambdaSa04"	"94Mult_H13"	0	537	280	131
8	7	4	"potD"	"65N_term_D1"	0	538	326	170
8	8	4	"pgdA"	"40N_term_H1"	0	539	453	338
8	9	4	"spr1370"	"38Cyt_TMH_L1"	0	540	325	252
8	1	5	"LambdaSa04"	"94Mult_H13"	-50	541	94	44
8	2	5	"potD"	"65N_term_D1"	0	542	531	406
8	3	5	"pgdA"	"40N_term_H1"	0	543	698	495
8	4	5	"spr1370"	"38Cyt_TMH_L1"	0	544	398	269
8	5	5	"spr1418"	"82N_term_P1"	0	545	495	337
8	6	5	"stkP"	"67Cyt_TMH_D5"	0	546	216	88
8	7	5	"spr1584"	"83N_term_H5"	0	547	456	360
8	8	5	"pbp2A"	"53N_term_L5"	0	548	734	653
8	9	5	"pbp1b"	"47Cyt_TMH_P5"	0	549	445	386
8	1	6	"stkP"	"67Cyt_TMH_D5"	0	550	554	497
8	2	6	"spr1584"	"83N_term_H5"	0	551	484	366
8	3	6	"pbp2A"	"53N_term_L5"	0	552	430	291
8	4	6	"pbp1b"	"47Cyt_TMH_P5"	0	553	483	337
8	5	6	"pcpA"	"62N_term_wCS_D9"	-50	554	171	15
8	6	6	"sphtra"	"8N_term_H9"	-50	555	56	-46
8	7	6	"cps4C"	"97Mult_L9"	0	556	135	59
8	8	6	"rrgB"	"95Mult_P9"	-50	557	120	37
8	9	6	"TMP"	"96Mult_D13"	0	558	190	136
8	1	7	"sphtra"	"8N_term_H9"	-50	559	83	24
8	2	7	"cps4C"	"97Mult_L9"	0	560	190	108
8	3	7	"rrgB"	"95Mult_P9"	-50	561	121	51
8	4	7	"TMP"	"96Mult_D13"	-50	562	155	91
8	5	7	"LambdaSa04"	"94Mult_H13"	-50	563	101	-3
8	6	7	"potD"	"65N_term_D1"	0	564	494	287
8	7	7	"pgdA"	"40N_term_H1"	0	565	390	207
8	8	7	"spr1370"	"38Cyt_TMH_L1"	0	566	329	196
8	9	7	"spr1418"	"82N_term_P1"	0	567	544	472
8	1	8	"potD"	"65N_term_D1"	0	568	528	466
8	2	8	"pgdA"	"40N_term_H1"	0	569	617	532
8	3	8	"spr1370"	"38Cyt_TMH_L1"	0	570	524	464
8	4	8	"spr1418"	"82N_term_P1"	0	571	563	511
8	5	8	"stkP"	"67Cyt_TMH_D5"	0	572	438	386
8	6	8	"spr1584"	"83N_term_H5"	0	573	515	426
8	7	8	"pbp2A"	"53N_term_L5"	0	574	991	896
8	8	8	"pbp1b"	"47Cyt_TMH_P5"	0	575	1031	926
8	9	8	"pcpA"	"62N_term_wCS_D9"	0	576	157	101
