# Supplementary material for: Data in support of proteomic analysis of pneumococcal pediatric clinical isolates to construct a protein array
Source: Data Brief. 2016 Feb 5;6:917–22. doi: 10.1016/j.dib.2016.01.057 (PMC4758182; doi:10.1016/j.dib.2016.01.057)
Supplement: Supplementary file 4 — Supplementary material [file mmc4.zip › Protein array raw data/IgM/C1_S40bis_IgM-Cy5.txt]

ATF	1.0
31	9    
"Type=GenePix Export 3"
"DateTime=2014/04/02 14:22:35"
"Settings=C:\Documents and Settings\Usuario\Escritorio\Datos Usuarios\Alfonso\Resultados ensayo\Abril 2014\Escaneado_02-04-14\Suero 40 Bis\S40bis_IgM-Cy5.gps"
"GalFile=C:\Documents and Settings\Usuario\Escritorio\Datos Usuarios\Alfonso\Gals\Gal_Alfonso.2.gal"
"PixelSize=5"
"Wavelengths=635	n/a"
"ImageFiles=C:\Documents and Settings\Usuario\Escritorio\Datos Usuarios\Alfonso\Resultados ensayo\Abril 2014\Escaneado_02-04-14\Suero 40 Bis\S40bis_IgM-Cy5.tif 1	n/a"
"NormalizationMethod=None"
"NormalizationFactors=1	n/a"
"JpegImage="
"StdDev=Type 1"
"RatioFormulations=W1/W2 (635/)"
"Barcode="
"BackgroundSubtraction=LocalFeature"
"ImageOrigin=3200, 45590"
"JpegOrigin=3375, 45675"
"Creator=GenePix Pro 4.1.1.4"
"Scanner=GenePix 4000B [92870]"
"FocusPosition=0"
"Temperature=27.49"
"LinesAveraged=1"
"Comment="
"PMTGain=700	n/a"
"ScanPower=100	n/a"
"LaserPower=1.69	n/a"
"LaserOnTime=42370	n/a"
"Filters=	n/a"
"ScanRegion=640,9118,3792,10389"
"Supplier=BioRobotics"
"ArrayerSoftwareName=TAS Application Suite (MicroGrid II)"
"ArrayerSoftwareVersion=2.2.2.5"
"Block"	"Column"	"Row"	"Name"	"ID"	"Flags"	"Index"	"F635 Median"	"F635 Median - B635"
1	1	1	"ABC_N/P"	"90Mult_M6"	0	1	71	24
1	2	1	"spr1221"	"99Mult_A10"	0	2	114	55
1	3	1	"spr1403"	"91Mult_E10"	0	3	106	48
1	4	1	"spr1496"	"92Mult_I10"	0	4	73	21
1	5	1	"ABC_NP"	"100Mult_M10"	0	5	282	221
1	6	1	"SP_0462"	"77CellW_A14"	0	6	116	56
1	7	1	"SP_0464"	"81CellW_E14"	0	7	107	50
1	8	1	"Buffer"	"Normaliz_I14"	0	8	80	21
1	9	1	"Buffer"	"Normaliz_M14"	0	9	62	8
1	1	2	"SP_0462"	"77CellW_A14"	0	10	183	127
1	2	2	"SP_0464"	"81CellW_E14"	0	11	88	15
1	3	2	"fstH"	"84Mult_A2"	0	12	346	243
1	4	2	"comA"	"85Mult_E2"	0	13	111	35
1	5	2	"zmpB"	"86Mult_I2"	0	14	75	-6
1	6	2	"spr0601"	"98Mult_M2"	-50	15	86	-2
1	7	2	"celB"	"87Mult_A6"	0	16	110	28
1	8	2	"iga"	"88Mult_E6"	0	17	329	252
1	9	2	"glnP"	"89Mult_I6"	0	18	90	28
1	1	3	"spr0601"	"98Mult_M2"	0	19	102	42
1	2	3	"celB"	"87Mult_A6"	-50	20	75	-12
1	3	3	"iga"	"88Mult_E6"	0	21	261	165
1	4	3	"glnP"	"89Mult_I6"	0	22	89	-14
1	5	3	"ABC_N/P"	"90Mult_M6"	0	23	82	-13
1	6	3	"spr1221"	"99Mult_A10"	0	24	118	40
1	7	3	"spr1403"	"91Mult_E10"	-50	25	90	5
1	8	3	"spr1496"	"92Mult_I10"	-50	26	86	13
1	9	3	"ABC_NP"	"100Mult_M10"	0	27	270	208
1	1	4	"spr1221"	"99Mult_A10"	0	28	104	42
1	2	4	"spr1403"	"91Mult_E10"	0	29	112	37
1	3	4	"spr1496"	"92Mult_I10"	-50	30	59	-4
1	4	4	"ABC_NP"	"100Mult_M10"	0	31	269	171
1	5	4	"SP_0462"	"77CellW_A14"	-50	32	113	28
1	6	4	"SP_0464"	"81CellW_E14"	-50	33	72	-2
1	7	4	"fstH"	"84Mult_A2"	0	34	358	243
1	8	4	"comA"	"85Mult_E2"	0	35	125	36
1	9	4	"zmpB"	"86Mult_I2"	0	36	92	32
1	1	5	"SP_0464"	"81CellW_E14"	0	37	89	33
1	2	5	"fstH"	"84Mult_A2"	0	38	330	252
1	3	5	"comA"	"85Mult_E2"	0	39	121	36
1	4	5	"zmpB"	"86Mult_I2"	0	40	70	-9
1	5	5	"spr0601"	"98Mult_M2"	-50	41	91	20
1	6	5	"celB"	"87Mult_A6"	-50	42	80	5
1	7	5	"iga"	"88Mult_E6"	0	43	178	81
1	8	5	"glnP"	"89Mult_I6"	-50	44	87	-19
1	9	5	"ABC_N/P"	"90Mult_M6"	-50	45	105	35
1	1	6	"celB"	"87Mult_A6"	0	46	86	30
1	2	6	"iga"	"88Mult_E6"	0	47	271	195
1	3	6	"glnP"	"89Mult_I6"	-50	48	65	-2
1	4	6	"ABC_N/P"	"90Mult_M6"	-50	49	66	5
1	5	6	"spr1221"	"99Mult_A10"	-50	50	81	9
1	6	6	"spr1403"	"91Mult_E10"	-50	51	90	17
1	7	6	"spr1496"	"92Mult_I10"	-50	52	66	-1
1	8	6	"ABC_NP"	"100Mult_M10"	-50	53	260	173
1	9	6	"SP_0462"	"77CellW_A14"	0	54	196	125
1	1	7	"spr1403"	"91Mult_E10"	0	55	84	21
1	2	7	"spr1496"	"92Mult_I10"	-50	56	53	-11
1	3	7	"ABC_NP"	"100Mult_M10"	0	57	234	163
1	4	7	"SP_0462"	"77CellW_A14"	0	58	141	65
1	5	7	"SP_0464"	"81CellW_E14"	-50	59	94	22
1	6	7	"fstH"	"84Mult_A2"	0	60	341	264
1	7	7	"comA"	"85Mult_E2"	0	61	131	62
1	8	7	"zmpB"	"86Mult_I2"	0	62	77	3
1	9	7	"spr0601"	"98Mult_M2"	0	63	91	6
1	1	8	"fstH"	"84Mult_A2"	0	64	345	275
1	2	8	"comA"	"85Mult_E2"	0	65	137	72
1	3	8	"zmpB"	"86Mult_I2"	0	66	68	0
1	4	8	"spr0601"	"98Mult_M2"	0	67	72	-5
1	5	8	"celB"	"87Mult_A6"	-50	68	57	-12
1	6	8	"iga"	"88Mult_E6"	0	69	286	224
1	7	8	"glnP"	"89Mult_I6"	-50	70	66	3
1	8	8	"ABC_N/P"	"90Mult_M6"	-50	71	77	15
1	9	8	"spr1221"	"99Mult_A10"	0	72	146	74
2	1	1	"lytB"	"31CellW_N6"	0	73	224	131
2	2	1	"prtA"	"20CellW_B10"	0	74	515	381
2	3	1	"bgaA"	"43CellW_F10"	-50	75	154	46
2	4	1	"nanA"	"46CellW_J10"	0	76	281	194
2	5	1	"spr1652/pfbA"	"25CellW_N10"	-50	77	119	21
2	6	1	"nisP"	"39CellW_B14"	-50	78	99	-20
2	7	1	"spr1906"	"73CellW_F14"	-50	79	117	6
2	8	1	"Buffer"	"Normaliz_J14"	0	80	494	420
2	9	1	"Buffer"	"Normaliz_N14"	0	81	87	13
2	1	2	"nisP"	"39CellW_B14"	-50	82	91	-14
2	2	2	"spr1906"	"73CellW_F14"	0	83	315	151
2	3	2	"psrP"	"71CellW_B2"	-50	84	409	202
2	4	2	"pblB_nt"	"48CellW_F2"	-50	85	362	103
2	5	2	"pblB_ct"	"49CellW_J2"	-50	86	412	118
2	6	2	"spr0075/pfbB"	"24CellW_N2"	-50	87	391	113
2	7	2	"pulA"	"19CellW_B6"	-50	88	636	451
2	8	2	"hysA"	"51CellW_F6"	-50	89	250	139
2	9	2	"spr0328"	"26CellW_J6"	-50	90	173	63
2	1	3	"spr0075/pfbB"	"24CellW_N2"	0	91	154	53
2	2	3	"pulA"	"19CellW_B6"	-50	92	146	-1
2	3	3	"hysA"	"51CellW_F6"	-50	93	156	-10
2	4	3	"spr0328"	"26CellW_J6"	-50	94	280	2
2	5	3	"lytB"	"31CellW_N6"	-50	95	339	69
2	6	3	"prtA"	"20CellW_B10"	-50	96	319	67
2	7	3	"bgaA"	"43CellW_F10"	-50	97	147	-74
2	8	3	"nanA"	"46CellW_J10"	-50	98	153	-71
2	9	3	"spr1652/pfbA"	"25CellW_N10"	-50	99	348	165
2	1	4	"prtA"	"20CellW_B10"	-50	100	177	52
2	2	4	"bgaA"	"43CellW_F10"	-50	101	172	33
2	3	4	"nanA"	"46CellW_J10"	-50	102	104	-9
2	4	4	"spr1652/pfbA"	"25CellW_N10"	-50	103	115	-10
2	5	4	"nisP"	"39CellW_B14"	-50	104	93	-21
2	6	4	"spr1906"	"73CellW_F14"	-50	105	164	-21
2	7	4	"psrP"	"71CellW_B2"	-50	106	616	272
2	8	4	"pblB_nt"	"48CellW_F2"	-50	107	620	185
2	9	4	"pblB_ct"	"49CellW_J2"	-50	108	333	60
2	1	5	"spr1906"	"73CellW_F14"	-50	109	118	6
2	2	5	"psrP"	"71CellW_B2"	0	110	452	182
2	3	5	"pblB_nt"	"48CellW_F2"	-50	111	433	84
2	4	5	"pblB_ct"	"49CellW_J2"	-50	112	416	126
2	5	5	"spr0075/pfbB"	"24CellW_N2"	-50	113	253	83
2	6	5	"pulA"	"19CellW_B6"	-50	114	146	15
2	7	5	"hysA"	"51CellW_F6"	-50	115	363	151
2	8	5	"spr0328"	"26CellW_J6"	-50	116	307	28
2	9	5	"lytB"	"31CellW_N6"	0	117	275	133
2	1	6	"pulA"	"19CellW_B6"	0	118	414	302
2	2	6	"hysA"	"51CellW_F6"	-50	119	226	-6
2	3	6	"spr0328"	"26CellW_J6"	-50	120	372	88
2	4	6	"lytB"	"31CellW_N6"	-50	121	334	88
2	5	6	"prtA"	"20CellW_B10"	-50	122	333	155
2	6	6	"bgaA"	"43CellW_F10"	-50	123	150	5
2	7	6	"nanA"	"46CellW_J10"	-50	124	96	-74
2	8	6	"spr1652/pfbA"	"25CellW_N10"	-50	125	338	126
2	9	6	"nisP"	"39CellW_B14"	-50	126	108	-29
2	1	7	"bgaA"	"43CellW_F10"	-50	127	90	-20
2	2	7	"nanA"	"46CellW_J10"	-50	128	94	-73
2	3	7	"spr1652/pfbA"	"25CellW_N10"	-50	129	190	0
2	4	7	"nisP"	"39CellW_B14"	-50	130	114	-48
2	5	7	"spr1906"	"73CellW_F14"	-50	131	104	-78
2	6	7	"psrP"	"71CellW_B2"	-50	132	390	116
2	7	7	"pblB_nt"	"48CellW_F2"	0	133	517	118
2	8	7	"pblB_ct"	"49CellW_J2"	-50	134	662	224
2	9	7	"spr0075/pfbB"	"24CellW_N2"	-50	135	504	211
2	1	8	"psrP"	"71CellW_B2"	0	136	384	259
2	2	8	"pblB_nt"	"48CellW_F2"	-50	137	528	295
2	3	8	"pblB_ct"	"49CellW_J2"	-50	138	570	308
2	4	8	"spr0075/pfbB"	"24CellW_N2"	-50	139	718	495
2	5	8	"pulA"	"19CellW_B6"	-50	140	235	80
2	6	8	"hysA"	"51CellW_F6"	-50	141	251	7
2	7	8	"spr0328"	"26CellW_J6"	-50	142	239	25
2	8	8	"lytB"	"31CellW_N6"	-50	143	472	106
2	9	8	"prtA"	"20CellW_B10"	-50	144	311	114
3	1	1	"nanB"	"58Secret_O6"	0	145	1938	1868
3	2	1	"spr1875"	"7Secret_C10"	0	146	498	410
3	3	1	"galU"	"21Secret_G10"	0	147	585	481
3	4	1	"cbpA"	"5Secret_K10"	0	148	1606	1486
3	5	1	"gsp_781"	"2Secret_O10"	0	149	628	489
3	6	1	"Control_1"	"C14"	0	150	108	13
3	7	1	"Control_2"	"G14"	0	151	116	34
3	8	1	"Buffer"	"Normaliz_K14"	0	152	204	126
3	9	1	"Buffer"	"Normaliz_O14"	0	153	197	129
3	1	2	"Control_1"	"C14"	0	154	139	66
3	2	2	"Control_2"	"G14"	0	155	80	-2
3	3	2	"bloodAB"	"59Secret_C2"	0	156	531	412
3	4	2	"strH"	"32Secret_G2"	0	157	431	285
3	5	2	"lysM"	"50Secret_K2"	0	158	1170	1030
3	6	2	"lytB"	"63Secret_O2"	0	159	418	302
3	7	2	"phtE"	"45Secret_C6"	0	160	503	366
3	8	2	"spr0931"	"36Secret_G6"	0	161	1309	1188
3	9	2	"lytC"	"56Secret_K6"	0	162	760	677
3	1	3	"lytB"	"63Secret_O2"	0	163	401	307
3	2	3	"phtE"	"45Secret_C6"	0	164	656	543
3	3	3	"spr0931"	"36Secret_G6"	0	165	1079	949
3	4	3	"lytC"	"56Secret_K6"	0	166	674	529
3	5	3	"nanB"	"58Secret_O6"	0	167	2110	1973
3	6	3	"spr1875"	"7Secret_C10"	0	168	590	478
3	7	3	"galU"	"21Secret_G10"	0	169	658	545
3	8	3	"cbpA"	"5Secret_K10"	0	170	1756	1645
3	9	3	"gsp_781"	"2Secret_O10"	0	171	620	533
3	1	4	"spr1875"	"7Secret_C10"	0	172	561	481
3	2	4	"galU"	"21Secret_G10"	0	173	520	416
3	3	4	"cbpA"	"5Secret_K10"	0	174	1418	1299
3	4	4	"gsp_781"	"2Secret_O10"	0	175	556	394
3	5	4	"Control_1"	"C14"	0	176	120	9
3	6	4	"Control_2"	"G14"	-50	177	87	-6
3	7	4	"bloodAB"	"59Secret_C2"	0	178	645	549
3	8	4	"strH"	"32Secret_G2"	0	179	425	308
3	9	4	"lysM"	"50Secret_K2"	0	180	1266	1164
3	1	5	"Control_2"	"G14"	-50	181	77	0
3	2	5	"bloodAB"	"59Secret_C2"	0	182	438	320
3	3	5	"strH"	"32Secret_G2"	0	183	394	256
3	4	5	"lysM"	"50Secret_K2"	0	184	1228	1044
3	5	5	"lytB"	"63Secret_O2"	0	185	412	285
3	6	5	"phtE"	"45Secret_C6"	0	186	674	559
3	7	5	"spr0931"	"36Secret_G6"	0	187	1668	1557
3	8	5	"lytC"	"56Secret_K6"	0	188	829	717
3	9	5	"nanB"	"58Secret_O6"	0	189	2352	2267
3	1	6	"phtE"	"45Secret_C6"	0	190	614	541
3	2	6	"spr0931"	"36Secret_G6"	0	191	1250	1152
3	3	6	"lytC"	"56Secret_K6"	0	192	710	601
3	4	6	"nanB"	"58Secret_O6"	0	193	2091	1979
3	5	6	"spr1875"	"7Secret_C10"	0	194	542	446
3	6	6	"galU"	"21Secret_G10"	0	195	746	632
3	7	6	"cbpA"	"5Secret_K10"	0	196	1972	1817
3	8	6	"gsp_781"	"2Secret_O10"	0	197	728	566
3	9	6	"Control_1"	"C14"	0	198	131	50
3	1	7	"galU"	"21Secret_G10"	0	199	429	361
3	2	7	"cbpA"	"5Secret_K10"	0	200	1419	1337
3	3	7	"gsp_781"	"2Secret_O10"	0	201	557	468
3	4	7	"Control_1"	"C14"	-50	202	102	21
3	5	7	"Control_2"	"G14"	-50	203	94	22
3	6	7	"bloodAB"	"59Secret_C2"	0	204	681	583
3	7	7	"strH"	"32Secret_G2"	0	205	505	356
3	8	7	"lysM"	"50Secret_K2"	0	206	1521	1379
3	9	7	"lytB"	"63Secret_O2"	0	207	478	392
3	1	8	"bloodAB"	"59Secret_C2"	0	208	482	405
3	2	8	"strH"	"32Secret_G2"	0	209	449	367
3	3	8	"lysM"	"50Secret_K2"	0	210	1408	1324
3	4	8	"lytB"	"63Secret_O2"	0	211	481	405
3	5	8	"phtE"	"45Secret_C6"	0	212	793	718
3	6	8	"spr0931"	"36Secret_G6"	0	213	1825	1740
3	7	8	"lytC"	"56Secret_K6"	0	214	916	831
3	8	8	"nanB"	"58Secret_O6"	0	215	2497	2420
3	9	8	"spr1875"	"7Secret_C10"	0	216	652	581
4	1	1	"Control_10"	"P6"	-50	217	145	41
4	2	1	"Control_11"	"D10"	0	218	75	-2
4	3	1	"Control_12"	"H10"	0	219	306	227
4	4	1	"Buffer"	"Normaliz_L10"	-50	220	94	-5
4	5	1	"Buffer"	"Normaliz_P10"	-50	221	83	-3
4	6	1	"Control+"	"Rango0.2_D14"	0	222	2451	2307
4	7	1	"Control+"	"Rango0.1_H14"	-50	223	282	190
4	8	1	"Buffer"	"Normaliz_L14"	-50	224	79	10
4	9	1	"Buffer"	"Normaliz_P14"	-50	225	78	15
4	1	2	"Control+"	"Rango0.2_D14"	0	226	1541	1124
4	2	2	"Control+"	"Rango0.1_H14"	-50	227	138	34
4	3	2	"Control_3"	"D2"	-50	228	62	-8
4	4	2	"Control_4"	"H2"	-50	229	102	18
4	5	2	"Control_5"	"L2"	-50	230	79	2
4	6	2	"Control_6"	"P2"	-50	231	113	23
4	7	2	"Control_7"	"D6"	-50	232	99	21
4	8	2	"Control_8"	"H6"	-50	233	56	-12
4	9	2	"Control_9"	"L6"	-50	234	79	10
4	1	3	"Control_6"	"P2"	-50	235	110	0
4	2	3	"Control_7"	"D6"	-50	236	71	-8
4	3	3	"Control_8"	"H6"	-50	237	100	19
4	4	3	"Control_9"	"L6"	0	238	368	280
4	5	3	"Control_10"	"P6"	-50	239	95	-42
4	6	3	"Control_11"	"D10"	-50	240	55	-42
4	7	3	"Control_12"	"H10"	-50	241	108	24
4	8	3	"Buffer"	"Normaliz_L10"	-50	242	77	-3
4	9	3	"Buffer"	"Normaliz_P10"	-50	243	80	15
4	1	4	"Control_11"	"D10"	-50	244	67	-5
4	2	4	"Control_12"	"H10"	0	245	344	271
4	3	4	"Buffer"	"Normaliz_L10"	-50	246	97	20
4	4	4	"Buffer"	"Normaliz_P10"	-50	247	98	-5
4	5	4	"Control+"	"Rango0.2_D14"	0	248	1667	1447
4	6	4	"Control+"	"Rango0.1_H14"	-50	249	163	48
4	7	4	"Control_3"	"D2"	-50	250	94	17
4	8	4	"Control_4"	"H2"	-50	251	226	156
4	9	4	"Control_5"	"L2"	-50	252	68	-1
4	1	5	"Control+"	"Rango0.1_H14"	0	253	4499	4430
4	2	5	"Control_3"	"D2"	-50	254	52	-9
4	3	5	"Control_4"	"H2"	-50	255	76	6
4	4	5	"Control_5"	"L2"	-50	256	66	-17
4	5	5	"Control_6"	"P2"	-50	257	81	-7
4	6	5	"Control_7"	"D6"	-50	258	67	-17
4	7	5	"Control_8"	"H6"	-50	259	63	-9
4	8	5	"Control_9"	"L6"	-50	260	72	2
4	9	5	"Control_10"	"P6"	-50	261	70	-5
4	1	6	"Control_7"	"D6"	-50	262	98	39
4	2	6	"Control_8"	"H6"	-50	263	58	-4
4	3	6	"Control_9"	"L6"	-50	264	83	6
4	4	6	"Control_10"	"P6"	-50	265	79	-49
4	5	6	"Control_11"	"D10"	-50	266	82	-9
4	6	6	"Control_12"	"H10"	-50	267	106	34
4	7	6	"Buffer"	"Normaliz_L10"	0	268	220	148
4	8	6	"Buffer"	"Normaliz_P10"	-50	269	150	84
4	9	6	"Control+"	"Rango0.2_D14"	0	270	1041	961
4	1	7	"Control_12"	"H10"	0	271	173	112
4	2	7	"Buffer"	"Normaliz_L10"	-50	272	89	27
4	3	7	"Buffer"	"Normaliz_P10"	-50	273	62	-40
4	4	7	"Control+"	"Rango0.2_D14"	0	274	1996	1693
4	5	7	"Control+"	"Rango0.1_H14"	-50	275	239	139
4	6	7	"Control_3"	"D2"	-50	276	73	6
4	7	7	"Control_4"	"H2"	-50	277	67	6
4	8	7	"Control_5"	"L2"	-50	278	102	36
4	9	7	"Control_6"	"P2"	-50	279	54	-10
4	1	8	"Control_3"	"D2"	-50	280	55	-8
4	2	8	"Control_4"	"H2"	-50	281	64	5
4	3	8	"Control_5"	"L2"	-50	282	117	35
4	4	8	"Control_6"	"P2"	-50	283	97	9
4	5	8	"Control_7"	"D6"	-50	284	90	21
4	6	8	"Control_8"	"H6"	-50	285	81	18
4	7	8	"Control_9"	"L6"	-50	286	68	5
4	8	8	"Control_10"	"P6"	-50	287	86	16
4	9	8	"Control_11"	"D10"	-50	288	62	-11
5	1	1	"GADPH"	"68Cyt_M5"	0	289	1057	1007
5	2	1	"abc_sbp_2"	"30Lip_A9"	0	290	2027	1980
5	3	1	"abc_sbp"	"29Lip_E9"	0	291	594	547
5	4	1	"spr0174"	"79Lip_I9"	0	292	241	189
5	5	1	"aliA"	"10Lip_M9"	0	293	297	245
5	6	1	"slrA"	"17Lip_A13"	0	294	1164	1103
5	7	1	"spr0747"	"37Lip_E13"	0	295	778	722
5	8	1	"Buffer"	"Normaliz_I13"	0	296	50	-6
5	9	1	"Buffer"	"Normaliz_M13"	0	297	60	4
5	1	2	"slrA"	"17Lip_A13"	0	298	1311	1257
5	2	2	"spr0747"	"37Lip_E13"	0	299	575	529
5	3	2	"spxB"	"13Cyt_A1"	0	300	540	494
5	4	2	"clpP"	"66Cyt_E1"	0	301	1001	948
5	5	2	"pavA"	"69Cyt_I1"	0	302	638	582
5	6	2	"eno"	"14Cyt_M1"	0	303	5588	5521
5	7	2	"PppA"	"70Cyt_A5"	0	304	2153	2083
5	8	2	"ply"	"11Cyt_E5"	0	305	3660	3600
5	9	2	"lytA"	"12Cyt_I5"	0	306	4636	4576
5	1	3	"eno"	"14Cyt_M1"	0	307	5501	5446
5	2	3	"PppA"	"70Cyt_A5"	0	308	1942	1892
5	3	3	"ply"	"11Cyt_E5"	0	309	3284	3231
5	4	3	"lytA"	"12Cyt_I5"	0	310	4691	4632
5	5	3	"GADPH"	"68Cyt_M5"	0	311	957	903
5	6	3	"abc_sbp_2"	"30Lip_A9"	0	312	2073	2018
5	7	3	"abc_sbp"	"29Lip_E9"	0	313	569	500
5	8	3	"spr0174"	"79Lip_I9"	0	314	270	207
5	9	3	"aliA"	"10Lip_M9"	0	315	310	255
5	1	4	"abc_sbp_2"	"30Lip_A9"	0	316	2334	2282
5	2	4	"abc_sbp"	"29Lip_E9"	0	317	442	392
5	3	4	"spr0174"	"79Lip_I9"	0	318	229	170
5	4	4	"aliA"	"10Lip_M9"	0	319	232	166
5	5	4	"slrA"	"17Lip_A13"	0	320	930	874
5	6	4	"spr0747"	"37Lip_E13"	0	321	643	579
5	7	4	"spxB"	"13Cyt_A1"	0	322	712	616
5	8	4	"clpP"	"66Cyt_E1"	0	323	1056	970
5	9	4	"pavA"	"69Cyt_I1"	0	324	636	574
5	1	5	"spr0747"	"37Lip_E13"	0	325	695	637
5	2	5	"spxB"	"13Cyt_A1"	0	326	580	525
5	3	5	"clpP"	"66Cyt_E1"	0	327	871	809
5	4	5	"pavA"	"69Cyt_I1"	0	328	599	531
5	5	5	"eno"	"14Cyt_M1"	0	329	4866	4800
5	6	5	"PppA"	"70Cyt_A5"	0	330	1898	1822
5	7	5	"ply"	"11Cyt_E5"	0	331	3191	3103
5	8	5	"lytA"	"12Cyt_I5"	0	332	4358	4279
5	9	5	"GADPH"	"68Cyt_M5"	0	333	1014	953
5	1	6	"PppA"	"70Cyt_A5"	0	334	2483	2423
5	2	6	"ply"	"11Cyt_E5"	0	335	2928	2867
5	3	6	"lytA"	"12Cyt_I5"	0	336	4288	4228
5	4	6	"GADPH"	"68Cyt_M5"	0	337	819	764
5	5	6	"abc_sbp_2"	"30Lip_A9"	0	338	1750	1693
5	6	6	"abc_sbp"	"29Lip_E9"	0	339	437	378
5	7	6	"spr0174"	"79Lip_I9"	0	340	231	170
5	8	6	"aliA"	"10Lip_M9"	0	341	241	176
5	9	6	"slrA"	"17Lip_A13"	0	342	851	789
5	1	7	"abc_sbp"	"29Lip_E9"	0	343	565	511
5	2	7	"spr0174"	"79Lip_I9"	0	344	244	185
5	3	7	"aliA"	"10Lip_M9"	0	345	237	174
5	4	7	"slrA"	"17Lip_A13"	0	346	914	848
5	5	7	"spr0747"	"37Lip_E13"	0	347	478	424
5	6	7	"spxB"	"13Cyt_A1"	0	348	518	465
5	7	7	"clpP"	"66Cyt_E1"	0	349	851	792
5	8	7	"pavA"	"69Cyt_I1"	0	350	562	500
5	9	7	"eno"	"14Cyt_M1"	0	351	4915	4854
5	1	8	"spxB"	"13Cyt_A1"	0	352	716	667
5	2	8	"clpP"	"66Cyt_E1"	0	353	1034	983
5	3	8	"pavA"	"69Cyt_I1"	0	354	639	580
5	4	8	"eno"	"14Cyt_M1"	0	355	5027	4966
5	5	8	"PppA"	"70Cyt_A5"	0	356	1707	1655
5	6	8	"ply"	"11Cyt_E5"	0	357	1851	1797
5	7	8	"lytA"	"12Cyt_I5"	0	358	3109	3053
5	8	8	"GADPH"	"68Cyt_M5"	0	359	738	683
5	9	8	"abc_sbp_2"	"30Lip_A9"	0	360	1678	1618
6	1	1	"psaA"	"6Lip_N5"	0	361	1154	1063
6	2	1	"ABC_SBP"	"57Lip_B9"	0	362	5783	5686
6	3	1	"ABC_SBP"	"52Lip_F9"	0	363	1254	1159
6	4	1	"piuA"	"18Lip_J9"	0	364	495	406
6	5	1	"amiA"	"3Lip_N9"	0	365	456	355
6	6	1	"msmE"	"78Lip_B13"	0	366	685	575
6	7	1	"MalX"	"22Lip_F13"	0	367	784	682
6	8	1	"Buffer"	"Normaliz_J13"	0	368	341	263
6	9	1	"Buffer"	"Normaliz_N13"	-50	369	103	2
6	1	2	"msmE"	"78Lip_B13"	0	370	667	582
6	2	2	"MalX"	"22Lip_F13"	0	371	611	481
6	3	2	"prsA_ppmA"	"16Lip_B1"	0	372	395	250
6	4	2	"lmb"	"33Lip_F1"	0	373	1550	1431
6	5	2	"piaA"	"15Lip_J1"	0	374	1352	1233
6	6	2	"phtA"	"55Lip_N1"	0	375	852	733
6	7	2	"glnH"	"28Lip_B5"	0	376	2007	1895
6	8	2	"pstS"	"80Lip_F5"	0	377	422	335
6	9	2	"aliB"	"1Lip_J5"	0	378	540	431
6	1	3	"phtA"	"55Lip_N1"	0	379	754	665
6	2	3	"glnH"	"28Lip_B5"	0	380	2282	2172
6	3	3	"pstS"	"80Lip_F5"	0	381	445	315
6	4	3	"aliB"	"1Lip_J5"	0	382	467	345
6	5	3	"psaA"	"6Lip_N5"	0	383	847	708
6	6	3	"ABC_SBP"	"57Lip_B9"	0	384	4552	4401
6	7	3	"ABC_SBP"	"52Lip_F9"	0	385	1167	1038
6	8	3	"piuA"	"18Lip_J9"	0	386	582	463
6	9	3	"amiA"	"3Lip_N9"	0	387	455	349
6	1	4	"ABC_SBP"	"57Lip_B9"	0	388	5638	5546
6	2	4	"ABC_SBP"	"52Lip_F9"	0	389	1057	952
6	3	4	"piuA"	"18Lip_J9"	0	390	469	357
6	4	4	"amiA"	"3Lip_N9"	0	391	435	296
6	5	4	"msmE"	"78Lip_B13"	0	392	727	560
6	6	4	"MalX"	"22Lip_F13"	0	393	1282	1138
6	7	4	"prsA_ppmA"	"16Lip_B1"	0	394	714	552
6	8	4	"lmb"	"33Lip_F1"	0	395	1313	1162
6	9	4	"piaA"	"15Lip_J1"	0	396	3818	3708
6	1	5	"MalX"	"22Lip_F13"	0	397	543	455
6	2	5	"prsA_ppmA"	"16Lip_B1"	0	398	498	352
6	3	5	"lmb"	"33Lip_F1"	0	399	1742	1620
6	4	5	"piaA"	"15Lip_J1"	0	400	1578	1451
6	5	5	"phtA"	"55Lip_N1"	0	401	916	761
6	6	5	"glnH"	"28Lip_B5"	0	402	2024	1862
6	7	5	"pstS"	"80Lip_F5"	0	403	522	343
6	8	5	"aliB"	"1Lip_J5"	0	404	462	292
6	9	5	"psaA"	"6Lip_N5"	0	405	873	765
6	1	6	"glnH"	"28Lip_B5"	0	406	2149	2060
6	2	6	"pstS"	"80Lip_F5"	0	407	408	298
6	3	6	"aliB"	"1Lip_J5"	0	408	410	302
6	4	6	"psaA"	"6Lip_N5"	0	409	761	646
6	5	6	"ABC_SBP"	"57Lip_B9"	0	410	7057	6915
6	6	6	"ABC_SBP"	"52Lip_F9"	-50	411	1144	998
6	7	6	"piuA"	"18Lip_J9"	0	412	192	42
6	8	6	"amiA"	"3Lip_N9"	0	413	313	163
6	9	6	"msmE"	"78Lip_B13"	0	414	1754	1640
6	1	7	"ABC_SBP"	"52Lip_F9"	0	415	1179	1096
6	2	7	"piuA"	"18Lip_J9"	0	416	370	281
6	3	7	"amiA"	"3Lip_N9"	0	417	389	266
6	4	7	"msmE"	"78Lip_B13"	0	418	705	570
6	5	7	"MalX"	"22Lip_F13"	0	419	1283	1107
6	6	7	"prsA_ppmA"	"16Lip_B1"	0	420	545	388
6	7	7	"lmb"	"33Lip_F1"	0	421	1925	1816
6	8	7	"piaA"	"15Lip_J1"	0	422	1348	1240
6	9	7	"phtA"	"55Lip_N1"	0	423	883	776
6	1	8	"prsA_ppmA"	"16Lip_B1"	0	424	389	314
6	2	8	"lmb"	"33Lip_F1"	0	425	1651	1568
6	3	8	"piaA"	"15Lip_J1"	0	426	1940	1846
6	4	8	"phtA"	"55Lip_N1"	0	427	648	554
6	5	8	"glnH"	"28Lip_B5"	0	428	1969	1867
6	6	8	"pstS"	"80Lip_F5"	0	429	454	340
6	7	8	"aliB"	"1Lip_J5"	0	430	371	282
6	8	8	"psaA"	"6Lip_N5"	0	431	769	687
6	9	8	"ABC_SBP"	"57Lip_B9"	0	432	7129	7039
7	1	1	"cbpF"	"74N_term_wCS_O5"	0	433	269	190
7	2	1	"spr0693"	"34N_term_C9"	0	434	317	174
7	3	1	"ezrA"	"75N_term_G9"	0	435	428	291
7	4	1	"pepXP"	"72N_term_K9"	0	436	497	394
7	5	1	"phtD"	"44N_term_O9"	0	437	1165	1063
7	6	1	"phpA"	"27N_term_C13"	0	438	357	249
7	7	1	"srtA"	"64N_term_wCS_G13"	0	439	865	763
7	8	1	"Buffer"	"Normaliz_K13"	-50	440	95	23
7	9	1	"Buffer"	"Normaliz_O13"	0	441	321	250
7	1	2	"phpA"	"27N_term_C13"	0	442	290	186
7	2	2	"srtA"	"64N_term_wCS_G13"	0	443	558	343
7	3	2	"adcA"	"23Lip_C1"	0	444	270	105
7	4	2	"sp_2093"	"76N_term_G1"	0	445	272	134
7	5	2	"comB"	"54N_term_K1"	0	446	227	60
7	6	2	"pspA"	"4N_term_O1"	0	447	695	506
7	7	2	"pbpX"	"41N_term_C5"	0	448	667	499
7	8	2	"pbpA"	"9N_term_G5"	-50	449	99	-23
7	9	2	"spr0334"	"42Cyt_TMH_K5"	0	450	514	411
7	1	3	"pspA"	"4N_term_O1"	0	451	554	417
7	2	3	"pbpX"	"41N_term_C5"	0	452	619	372
7	3	3	"pbpA"	"9N_term_G5"	-50	453	101	-57
7	4	3	"spr0334"	"42Cyt_TMH_K5"	0	454	412	194
7	5	3	"cbpF"	"74N_term_wCS_O5"	0	455	283	58
7	6	3	"spr0693"	"34N_term_C9"	0	456	429	262
7	7	3	"ezrA"	"75N_term_G9"	0	457	306	98
7	8	3	"pepXP"	"72N_term_K9"	0	458	469	320
7	9	3	"phtD"	"44N_term_O9"	0	459	1064	946
7	1	4	"spr0693"	"34N_term_C9"	0	460	249	100
7	2	4	"ezrA"	"75N_term_G9"	0	461	373	153
7	3	4	"pepXP"	"72N_term_K9"	0	462	522	341
7	4	4	"phtD"	"44N_term_O9"	0	463	648	228
7	5	4	"phpA"	"27N_term_C13"	-50	464	565	344
7	6	4	"srtA"	"64N_term_wCS_G13"	0	465	706	514
7	7	4	"adcA"	"23Lip_C1"	0	466	411	225
7	8	4	"sp_2093"	"76N_term_G1"	0	467	238	88
7	9	4	"comB"	"54N_term_K1"	0	468	222	106
7	1	5	"srtA"	"64N_term_wCS_G13"	0	469	376	259
7	2	5	"adcA"	"23Lip_C1"	0	470	371	190
7	3	5	"sp_2093"	"76N_term_G1"	0	471	299	149
7	4	5	"comB"	"54N_term_K1"	0	472	326	128
7	5	5	"pspA"	"4N_term_O1"	0	473	573	345
7	6	5	"pbpX"	"41N_term_C5"	0	474	558	287
7	7	5	"pbpA"	"9N_term_G5"	0	475	253	45
7	8	5	"spr0334"	"42Cyt_TMH_K5"	0	476	488	291
7	9	5	"cbpF"	"74N_term_wCS_O5"	0	477	249	122
7	1	6	"pbpX"	"41N_term_C5"	0	478	510	390
7	2	6	"pbpA"	"9N_term_G5"	0	479	220	44
7	3	6	"spr0334"	"42Cyt_TMH_K5"	0	480	329	198
7	4	6	"cbpF"	"74N_term_wCS_O5"	0	481	254	91
7	5	6	"spr0693"	"34N_term_C9"	0	482	347	93
7	6	6	"ezrA"	"75N_term_G9"	0	483	573	328
7	7	6	"pepXP"	"72N_term_K9"	0	484	307	81
7	8	6	"phtD"	"44N_term_O9"	0	485	807	588
7	9	6	"phpA"	"27N_term_C13"	0	486	296	181
7	1	7	"ezrA"	"75N_term_G9"	0	487	350	247
7	2	7	"pepXP"	"72N_term_K9"	0	488	356	194
7	3	7	"phtD"	"44N_term_O9"	0	489	1036	924
7	4	7	"phpA"	"27N_term_C13"	0	490	259	140
7	5	7	"srtA"	"64N_term_wCS_G13"	0	491	524	306
7	6	7	"adcA"	"23Lip_C1"	0	492	468	277
7	7	7	"sp_2093"	"76N_term_G1"	0	493	325	176
7	8	7	"comB"	"54N_term_K1"	0	494	217	49
7	9	7	"pspA"	"4N_term_O1"	0	495	760	642
7	1	8	"adcA"	"23Lip_C1"	0	496	317	227
7	2	8	"sp_2093"	"76N_term_G1"	0	497	235	121
7	3	8	"comB"	"54N_term_K1"	0	498	221	132
7	4	8	"pspA"	"4N_term_O1"	0	499	736	628
7	5	8	"pbpX"	"41N_term_C5"	0	500	591	461
7	6	8	"pbpA"	"9N_term_G5"	0	501	142	15
7	7	8	"spr0334"	"42Cyt_TMH_K5"	0	502	387	273
7	8	8	"cbpF"	"74N_term_wCS_O5"	0	503	305	141
7	9	8	"spr0693"	"34N_term_C9"	0	504	348	236
8	1	1	"pbp1b"	"47Cyt_TMH_P5"	0	505	1462	1390
8	2	1	"pcpA"	"62N_term_wCS_D9"	0	506	122	52
8	3	1	"sphtra"	"8N_term_H9"	0	507	112	26
8	4	1	"cps4C"	"97Mult_L9"	0	508	206	103
8	5	1	"rrgB"	"95Mult_P9"	0	509	140	53
8	6	1	"TMP"	"96Mult_D13"	0	510	135	55
8	7	1	"LambdaSa04"	"94Mult_H13"	-50	511	73	-4
8	8	1	"Buffer"	"Normaliz_L13"	-50	512	56	-8
8	9	1	"Buffer"	"Normaliz_P13"	0	513	85	14
8	1	2	"TMP"	"96Mult_D13"	0	514	174	107
8	2	2	"LambdaSa04"	"94Mult_H13"	-50	515	77	-16
8	3	2	"potD"	"65N_term_D1"	0	516	627	485
8	4	2	"pgdA"	"40N_term_H1"	0	517	610	448
8	5	2	"spr1370"	"38Cyt_TMH_L1"	0	518	1011	899
8	6	2	"spr1418"	"82N_term_P1"	0	519	741	621
8	7	2	"stkP"	"67Cyt_TMH_D5"	0	520	729	611
8	8	2	"spr1584"	"83N_term_H5"	0	521	700	601
8	9	2	"pbp2A"	"53N_term_L5"	0	522	1147	1050
8	1	3	"spr1418"	"82N_term_P1"	0	523	811	726
8	2	3	"stkP"	"67Cyt_TMH_D5"	0	524	679	541
8	3	3	"spr1584"	"83N_term_H5"	0	525	833	548
8	4	3	"pbp2A"	"53N_term_L5"	0	526	1025	730
8	5	3	"pbp1b"	"47Cyt_TMH_P5"	0	527	1183	1040
8	6	3	"pcpA"	"62N_term_wCS_D9"	-50	528	116	0
8	7	3	"sphtra"	"8N_term_H9"	0	529	253	113
8	8	3	"cps4C"	"97Mult_L9"	0	530	162	46
8	9	3	"rrgB"	"95Mult_P9"	0	531	102	-2
8	1	4	"pcpA"	"62N_term_wCS_D9"	0	532	108	23
8	2	4	"sphtra"	"8N_term_H9"	0	533	99	-76
8	3	4	"cps4C"	"97Mult_L9"	0	534	186	-45
8	4	4	"rrgB"	"95Mult_P9"	0	535	136	-54
8	5	4	"TMP"	"96Mult_D13"	0	536	138	15
8	6	4	"LambdaSa04"	"94Mult_H13"	-50	537	91	-28
8	7	4	"potD"	"65N_term_D1"	0	538	657	477
8	8	4	"pgdA"	"40N_term_H1"	0	539	531	401
8	9	4	"spr1370"	"38Cyt_TMH_L1"	0	540	945	861
8	1	5	"LambdaSa04"	"94Mult_H13"	-50	541	86	8
8	2	5	"potD"	"65N_term_D1"	0	542	615	447
8	3	5	"pgdA"	"40N_term_H1"	0	543	549	360
8	4	5	"spr1370"	"38Cyt_TMH_L1"	0	544	937	830
8	5	5	"spr1418"	"82N_term_P1"	0	545	752	627
8	6	5	"stkP"	"67Cyt_TMH_D5"	0	546	547	360
8	7	5	"spr1584"	"83N_term_H5"	0	547	721	494
8	8	5	"pbp2A"	"53N_term_L5"	0	548	950	767
8	9	5	"pbp1b"	"47Cyt_TMH_P5"	0	549	1193	1073
8	1	6	"stkP"	"67Cyt_TMH_D5"	0	550	769	662
8	2	6	"spr1584"	"83N_term_H5"	0	551	711	468
8	3	6	"pbp2A"	"53N_term_L5"	0	552	1050	810
8	4	6	"pbp1b"	"47Cyt_TMH_P5"	0	553	1235	1096
8	5	6	"pcpA"	"62N_term_wCS_D9"	-50	554	113	-7
8	6	6	"sphtra"	"8N_term_H9"	-50	555	335	142
8	7	6	"cps4C"	"97Mult_L9"	0	556	234	25
8	8	6	"rrgB"	"95Mult_P9"	0	557	115	-10
8	9	6	"TMP"	"96Mult_D13"	0	558	130	26
8	1	7	"sphtra"	"8N_term_H9"	-50	559	129	10
8	2	7	"cps4C"	"97Mult_L9"	0	560	176	-20
8	3	7	"rrgB"	"95Mult_P9"	0	561	144	-26
8	4	7	"TMP"	"96Mult_D13"	0	562	155	40
8	5	7	"LambdaSa04"	"94Mult_H13"	-50	563	82	-26
8	6	7	"potD"	"65N_term_D1"	0	564	770	609
8	7	7	"pgdA"	"40N_term_H1"	0	565	566	364
8	8	7	"spr1370"	"38Cyt_TMH_L1"	0	566	894	798
8	9	7	"spr1418"	"82N_term_P1"	0	567	681	602
8	1	8	"potD"	"65N_term_D1"	0	568	666	577
8	2	8	"pgdA"	"40N_term_H1"	0	569	635	516
8	3	8	"spr1370"	"38Cyt_TMH_L1"	0	570	1111	1031
8	4	8	"spr1418"	"82N_term_P1"	0	571	765	672
8	5	8	"stkP"	"67Cyt_TMH_D5"	0	572	816	691
8	6	8	"spr1584"	"83N_term_H5"	0	573	757	616
8	7	8	"pbp2A"	"53N_term_L5"	0	574	1058	924
8	8	8	"pbp1b"	"47Cyt_TMH_P5"	0	575	1155	1040
8	9	8	"pcpA"	"62N_term_wCS_D9"	-50	576	115	33
