# Supplementary material for: Data in support of proteomic analysis of pneumococcal pediatric clinical isolates to construct a protein array
Source: Data Brief. 2016 Feb 5;6:917–22. doi: 10.1016/j.dib.2016.01.057 (PMC4758182; doi:10.1016/j.dib.2016.01.057)
Supplement: Supplementary file 4 — Supplementary material [file mmc4.zip › Protein array raw data/IgM/C1_S41_IgM-Cy5.txt]

ATF	1.0
31	9    
"Type=GenePix Export 3"
"DateTime=2014/02/27 09:47:57"
"Settings=C:\Documents and Settings\Usuario\Escritorio\Datos Usuarios\Alfonso\Escaneado_27-2-14\Suero 41\S41_IgM-Cy5.gps"
"GalFile=C:\Documents and Settings\Usuario\Escritorio\Datos Usuarios\Alfonso\Gals\Gal_Alfonso.2.gal"
"PixelSize=5"
"Wavelengths=635	n/a"
"ImageFiles=C:\Documents and Settings\Usuario\Escritorio\Datos Usuarios\Alfonso\Escaneado_27-2-14\Suero 41\S41_IgM-Cy5.tif 1	n/a"
"NormalizationMethod=None"
"NormalizationFactors=1	n/a"
"JpegImage="
"StdDev=Type 1"
"RatioFormulations=W1/W2 (635/)"
"Barcode="
"BackgroundSubtraction=LocalFeature"
"ImageOrigin=2920, 27640"
"JpegOrigin=3380, 28335"
"Creator=GenePix Pro 4.1.1.4"
"Scanner=GenePix 4000B [92870]"
"FocusPosition=0"
"Temperature=23.49"
"LinesAveraged=1"
"Comment="
"PMTGain=680	n/a"
"ScanPower=100	n/a"
"LaserPower=1.7	n/a"
"LaserOnTime=41751	n/a"
"Filters=	n/a"
"ScanRegion=584,5528,3888,7028"
"Supplier=BioRobotics"
"ArrayerSoftwareName=TAS Application Suite (MicroGrid II)"
"ArrayerSoftwareVersion=2.2.2.5"
"Block"	"Column"	"Row"	"Name"	"ID"	"Flags"	"Index"	"F635 Median"	"F635 Median - B635"
1	1	1	"ABC_N/P"	"90Mult_M6"	0	1	197	121
1	2	1	"spr1221"	"99Mult_A10"	0	2	232	133
1	3	1	"spr1403"	"91Mult_E10"	0	3	228	136
1	4	1	"spr1496"	"92Mult_I10"	0	4	134	43
1	5	1	"ABC_NP"	"100Mult_M10"	0	5	260	170
1	6	1	"SP_0462"	"77CellW_A14"	0	6	183	95
1	7	1	"SP_0464"	"81CellW_E14"	0	7	176	96
1	8	1	"Buffer"	"Normaliz_I14"	0	8	84	10
1	9	1	"Buffer"	"Normaliz_M14"	0	9	121	46
1	1	2	"SP_0462"	"77CellW_A14"	0	10	194	110
1	2	2	"SP_0464"	"81CellW_E14"	0	11	138	14
1	3	2	"fstH"	"84Mult_A2"	0	12	709	564
1	4	2	"comA"	"85Mult_E2"	0	13	225	98
1	5	2	"zmpB"	"86Mult_I2"	0	14	242	135
1	6	2	"spr0601"	"98Mult_M2"	0	15	215	106
1	7	2	"celB"	"87Mult_A6"	0	16	114	22
1	8	2	"iga"	"88Mult_E6"	0	17	415	341
1	9	2	"glnP"	"89Mult_I6"	0	18	141	66
1	1	3	"spr0601"	"98Mult_M2"	0	19	243	146
1	2	3	"celB"	"87Mult_A6"	0	20	174	60
1	3	3	"iga"	"88Mult_E6"	0	21	353	241
1	4	3	"glnP"	"89Mult_I6"	0	22	152	51
1	5	3	"ABC_N/P"	"90Mult_M6"	0	23	154	64
1	6	3	"spr1221"	"99Mult_A10"	0	24	203	93
1	7	3	"spr1403"	"91Mult_E10"	0	25	203	97
1	8	3	"spr1496"	"92Mult_I10"	0	26	156	72
1	9	3	"ABC_NP"	"100Mult_M10"	0	27	390	306
1	1	4	"spr1221"	"99Mult_A10"	0	28	209	114
1	2	4	"spr1403"	"91Mult_E10"	0	29	192	65
1	3	4	"spr1496"	"92Mult_I10"	0	30	136	34
1	4	4	"ABC_NP"	"100Mult_M10"	0	31	192	90
1	5	4	"SP_0462"	"77CellW_A14"	0	32	167	62
1	6	4	"SP_0464"	"81CellW_E14"	0	33	137	20
1	7	4	"fstH"	"84Mult_A2"	0	34	760	610
1	8	4	"comA"	"85Mult_E2"	0	35	213	93
1	9	4	"zmpB"	"86Mult_I2"	0	36	167	64
1	1	5	"SP_0464"	"81CellW_E14"	0	37	211	128
1	2	5	"fstH"	"84Mult_A2"	0	38	620	485
1	3	5	"comA"	"85Mult_E2"	0	39	213	104
1	4	5	"zmpB"	"86Mult_I2"	0	40	165	56
1	5	5	"spr0601"	"98Mult_M2"	0	41	233	116
1	6	5	"celB"	"87Mult_A6"	0	42	148	37
1	7	5	"iga"	"88Mult_E6"	0	43	343	238
1	8	5	"glnP"	"89Mult_I6"	0	44	120	19
1	9	5	"ABC_N/P"	"90Mult_M6"	0	45	118	25
1	1	6	"celB"	"87Mult_A6"	0	46	140	60
1	2	6	"iga"	"88Mult_E6"	0	47	339	233
1	3	6	"glnP"	"89Mult_I6"	0	48	100	15
1	4	6	"ABC_N/P"	"90Mult_M6"	0	49	122	36
1	5	6	"spr1221"	"99Mult_A10"	0	50	177	72
1	6	6	"spr1403"	"91Mult_E10"	0	51	194	73
1	7	6	"spr1496"	"92Mult_I10"	0	52	124	11
1	8	6	"ABC_NP"	"100Mult_M10"	0	53	426	321
1	9	6	"SP_0462"	"77CellW_A14"	0	54	330	240
1	1	7	"spr1403"	"91Mult_E10"	0	55	259	166
1	2	7	"spr1496"	"92Mult_I10"	0	56	135	25
1	3	7	"ABC_NP"	"100Mult_M10"	0	57	295	188
1	4	7	"SP_0462"	"77CellW_A14"	0	58	212	105
1	5	7	"SP_0464"	"81CellW_E14"	0	59	187	76
1	6	7	"fstH"	"84Mult_A2"	0	60	641	504
1	7	7	"comA"	"85Mult_E2"	0	61	246	116
1	8	7	"zmpB"	"86Mult_I2"	0	62	150	43
1	9	7	"spr0601"	"98Mult_M2"	0	63	215	115
1	1	8	"fstH"	"84Mult_A2"	0	64	611	505
1	2	8	"comA"	"85Mult_E2"	0	65	219	103
1	3	8	"zmpB"	"86Mult_I2"	0	66	238	127
1	4	8	"spr0601"	"98Mult_M2"	0	67	269	151
1	5	8	"celB"	"87Mult_A6"	0	68	153	47
1	6	8	"iga"	"88Mult_E6"	0	69	388	282
1	7	8	"glnP"	"89Mult_I6"	0	70	154	58
1	8	8	"ABC_N/P"	"90Mult_M6"	0	71	156	68
1	9	8	"spr1221"	"99Mult_A10"	0	72	255	163
2	1	1	"lytB"	"31CellW_N6"	0	73	503	406
2	2	1	"prtA"	"20CellW_B10"	0	74	578	464
2	3	1	"bgaA"	"43CellW_F10"	0	75	307	198
2	4	1	"nanA"	"46CellW_J10"	0	76	488	368
2	5	1	"spr1652/pfbA"	"25CellW_N10"	0	77	643	490
2	6	1	"nisP"	"39CellW_B14"	0	78	441	269
2	7	1	"spr1906"	"73CellW_F14"	0	79	333	202
2	8	1	"Buffer"	"Normaliz_J14"	0	80	399	306
2	9	1	"Buffer"	"Normaliz_N14"	0	81	273	186
2	1	2	"nisP"	"39CellW_B14"	0	82	559	444
2	2	2	"spr1906"	"73CellW_F14"	0	83	177	5
2	3	2	"psrP"	"71CellW_B2"	0	84	829	642
2	4	2	"pblB_nt"	"48CellW_F2"	0	85	467	282
2	5	2	"pblB_ct"	"49CellW_J2"	0	86	303	146
2	6	2	"spr0075/pfbB"	"24CellW_N2"	0	87	338	161
2	7	2	"pulA"	"19CellW_B6"	0	88	405	194
2	8	2	"hysA"	"51CellW_F6"	0	89	519	390
2	9	2	"spr0328"	"26CellW_J6"	0	90	626	524
2	1	3	"spr0075/pfbB"	"24CellW_N2"	0	91	394	269
2	2	3	"pulA"	"19CellW_B6"	0	92	414	240
2	3	3	"hysA"	"51CellW_F6"	0	93	309	175
2	4	3	"spr0328"	"26CellW_J6"	0	94	233	97
2	5	3	"lytB"	"31CellW_N6"	0	95	377	217
2	6	3	"prtA"	"20CellW_B10"	0	96	156	6
2	7	3	"bgaA"	"43CellW_F10"	0	97	651	453
2	8	3	"nanA"	"46CellW_J10"	0	98	629	440
2	9	3	"spr1652/pfbA"	"25CellW_N10"	0	99	651	530
2	1	4	"prtA"	"20CellW_B10"	-50	100	196	76
2	2	4	"bgaA"	"43CellW_F10"	0	101	764	582
2	3	4	"nanA"	"46CellW_J10"	0	102	369	205
2	4	4	"spr1652/pfbA"	"25CellW_N10"	0	103	629	456
2	5	4	"nisP"	"39CellW_B14"	0	104	378	199
2	6	4	"spr1906"	"73CellW_F14"	0	105	206	36
2	7	4	"psrP"	"71CellW_B2"	0	106	485	234
2	8	4	"pblB_nt"	"48CellW_F2"	-50	107	339	89
2	9	4	"pblB_ct"	"49CellW_J2"	0	108	519	389
2	1	5	"spr1906"	"73CellW_F14"	0	109	288	161
2	2	5	"psrP"	"71CellW_B2"	0	110	542	326
2	3	5	"pblB_nt"	"48CellW_F2"	0	111	509	279
2	4	5	"pblB_ct"	"49CellW_J2"	0	112	351	136
2	5	5	"spr0075/pfbB"	"24CellW_N2"	0	113	265	81
2	6	5	"pulA"	"19CellW_B6"	0	114	359	151
2	7	5	"hysA"	"51CellW_F6"	0	115	219	-26
2	8	5	"spr0328"	"26CellW_J6"	0	116	509	299
2	9	5	"lytB"	"31CellW_N6"	0	117	337	219
2	1	6	"pulA"	"19CellW_B6"	0	118	370	245
2	2	6	"hysA"	"51CellW_F6"	0	119	343	174
2	3	6	"spr0328"	"26CellW_J6"	0	120	365	217
2	4	6	"lytB"	"31CellW_N6"	0	121	423	272
2	5	6	"prtA"	"20CellW_B10"	0	122	471	305
2	6	6	"bgaA"	"43CellW_F10"	0	123	501	317
2	7	6	"nanA"	"46CellW_J10"	0	124	533	337
2	8	6	"spr1652/pfbA"	"25CellW_N10"	0	125	567	397
2	9	6	"nisP"	"39CellW_B14"	0	126	521	407
2	1	7	"bgaA"	"43CellW_F10"	0	127	379	248
2	2	7	"nanA"	"46CellW_J10"	0	128	605	417
2	3	7	"spr1652/pfbA"	"25CellW_N10"	0	129	383	220
2	4	7	"nisP"	"39CellW_B14"	0	130	328	140
2	5	7	"spr1906"	"73CellW_F14"	0	131	214	45
2	6	7	"psrP"	"71CellW_B2"	0	132	525	356
2	7	7	"pblB_nt"	"48CellW_F2"	0	133	325	120
2	8	7	"pblB_ct"	"49CellW_J2"	0	134	440	268
2	9	7	"spr0075/pfbB"	"24CellW_N2"	0	135	381	245
2	1	8	"psrP"	"71CellW_B2"	0	136	674	551
2	2	8	"pblB_nt"	"48CellW_F2"	0	137	320	171
2	3	8	"pblB_ct"	"49CellW_J2"	0	138	511	372
2	4	8	"spr0075/pfbB"	"24CellW_N2"	0	139	287	94
2	5	8	"pulA"	"19CellW_B6"	0	140	429	281
2	6	8	"hysA"	"51CellW_F6"	0	141	305	184
2	7	8	"spr0328"	"26CellW_J6"	0	142	599	467
2	8	8	"lytB"	"31CellW_N6"	0	143	374	241
2	9	8	"prtA"	"20CellW_B10"	0	144	509	409
3	1	1	"nanB"	"58Secret_O6"	0	145	2737	2645
3	2	1	"spr1875"	"7Secret_C10"	0	146	776	676
3	3	1	"galU"	"21Secret_G10"	0	147	528	429
3	4	1	"cbpA"	"5Secret_K10"	0	148	4845	4729
3	5	1	"gsp_781"	"2Secret_O10"	0	149	714	596
3	6	1	"Control_1"	"C14"	0	150	705	600
3	7	1	"Control_2"	"G14"	0	151	127	24
3	8	1	"Buffer"	"Normaliz_K14"	0	152	351	260
3	9	1	"Buffer"	"Normaliz_O14"	0	153	248	164
3	1	2	"Control_1"	"C14"	0	154	851	754
3	2	2	"Control_2"	"G14"	0	155	115	-10
3	3	2	"bloodAB"	"59Secret_C2"	0	156	1264	1104
3	4	2	"strH"	"32Secret_G2"	0	157	512	325
3	5	2	"lysM"	"50Secret_K2"	0	158	916	735
3	6	2	"lytB"	"63Secret_O2"	0	159	1133	984
3	7	2	"phtE"	"45Secret_C6"	0	160	770	637
3	8	2	"spr0931"	"36Secret_G6"	0	161	997	888
3	9	2	"lytC"	"56Secret_K6"	0	162	1780	1690
3	1	3	"lytB"	"63Secret_O2"	0	163	1126	987
3	2	3	"phtE"	"45Secret_C6"	0	164	682	508
3	3	3	"spr0931"	"36Secret_G6"	0	165	654	530
3	4	3	"lytC"	"56Secret_K6"	0	166	1313	1151
3	5	3	"nanB"	"58Secret_O6"	0	167	2414	2253
3	6	3	"spr1875"	"7Secret_C10"	0	168	793	664
3	7	3	"galU"	"21Secret_G10"	0	169	1177	1048
3	8	3	"cbpA"	"5Secret_K10"	0	170	4999	4882
3	9	3	"gsp_781"	"2Secret_O10"	0	171	762	662
3	1	4	"spr1875"	"7Secret_C10"	0	172	233	91
3	2	4	"galU"	"21Secret_G10"	0	173	496	265
3	3	4	"cbpA"	"5Secret_K10"	0	174	3206	3024
3	4	4	"gsp_781"	"2Secret_O10"	0	175	610	414
3	5	4	"Control_1"	"C14"	0	176	933	804
3	6	4	"Control_2"	"G14"	0	177	140	13
3	7	4	"bloodAB"	"59Secret_C2"	0	178	991	832
3	8	4	"strH"	"32Secret_G2"	0	179	909	725
3	9	4	"lysM"	"50Secret_K2"	0	180	1398	1265
3	1	5	"Control_2"	"G14"	0	181	122	16
3	2	5	"bloodAB"	"59Secret_C2"	0	182	1376	1126
3	3	5	"strH"	"32Secret_G2"	0	183	1338	1091
3	4	5	"lysM"	"50Secret_K2"	0	184	759	441
3	5	5	"lytB"	"63Secret_O2"	0	185	1092	888
3	6	5	"phtE"	"45Secret_C6"	0	186	667	517
3	7	5	"spr0931"	"36Secret_G6"	0	187	630	487
3	8	5	"lytC"	"56Secret_K6"	0	188	1025	882
3	9	5	"nanB"	"58Secret_O6"	0	189	2034	1930
3	1	6	"phtE"	"45Secret_C6"	0	190	641	534
3	2	6	"spr0931"	"36Secret_G6"	0	191	818	657
3	3	6	"lytC"	"56Secret_K6"	0	192	1416	1265
3	4	6	"nanB"	"58Secret_O6"	0	193	2191	2010
3	5	6	"spr1875"	"7Secret_C10"	0	194	790	610
3	6	6	"galU"	"21Secret_G10"	0	195	1343	1184
3	7	6	"cbpA"	"5Secret_K10"	0	196	4684	4534
3	8	6	"gsp_781"	"2Secret_O10"	0	197	891	776
3	9	6	"Control_1"	"C14"	0	198	993	896
3	1	7	"galU"	"21Secret_G10"	0	199	394	268
3	2	7	"cbpA"	"5Secret_K10"	0	200	4678	4509
3	3	7	"gsp_781"	"2Secret_O10"	0	201	701	558
3	4	7	"Control_1"	"C14"	0	202	893	776
3	5	7	"Control_2"	"G14"	0	203	138	12
3	6	7	"bloodAB"	"59Secret_C2"	0	204	786	643
3	7	7	"strH"	"32Secret_G2"	0	205	525	370
3	8	7	"lysM"	"50Secret_K2"	0	206	816	672
3	9	7	"lytB"	"63Secret_O2"	0	207	1188	1069
3	1	8	"bloodAB"	"59Secret_C2"	0	208	1133	999
3	2	8	"strH"	"32Secret_G2"	0	209	638	467
3	3	8	"lysM"	"50Secret_K2"	0	210	844	692
3	4	8	"lytB"	"63Secret_O2"	0	211	982	837
3	5	8	"phtE"	"45Secret_C6"	0	212	573	447
3	6	8	"spr0931"	"36Secret_G6"	0	213	788	668
3	7	8	"lytC"	"56Secret_K6"	0	214	1526	1391
3	8	8	"nanB"	"58Secret_O6"	0	215	2338	2218
3	9	8	"spr1875"	"7Secret_C10"	0	216	975	877
4	1	1	"Control_10"	"P6"	-50	217	89	0
4	2	1	"Control_11"	"D10"	-50	218	84	-4
4	3	1	"Control_12"	"H10"	0	219	271	178
4	4	1	"Buffer"	"Normaliz_L10"	0	220	210	105
4	5	1	"Buffer"	"Normaliz_P10"	-50	221	125	22
4	6	1	"Control+"	"Rango0.2_D14"	0	222	1015	880
4	7	1	"Control+"	"Rango0.1_H14"	-50	223	162	55
4	8	1	"Buffer"	"Normaliz_L14"	0	224	370	282
4	9	1	"Buffer"	"Normaliz_P14"	0	225	309	219
4	1	2	"Control+"	"Rango0.2_D14"	0	226	930	808
4	2	2	"Control+"	"Rango0.1_H14"	0	227	195	103
4	3	2	"Control_3"	"D2"	0	228	634	536
4	4	2	"Control_4"	"H2"	0	229	132	32
4	5	2	"Control_5"	"L2"	-50	230	86	-12
4	6	2	"Control_6"	"P2"	-50	231	100	-6
4	7	2	"Control_7"	"D6"	-50	232	102	-9
4	8	2	"Control_8"	"H6"	-50	233	89	-8
4	9	2	"Control_9"	"L6"	0	234	293	205
4	1	3	"Control_6"	"P2"	0	235	160	67
4	2	3	"Control_7"	"D6"	0	236	84	-2
4	3	3	"Control_8"	"H6"	-50	237	105	3
4	4	3	"Control_9"	"L6"	0	238	328	232
4	5	3	"Control_10"	"P6"	-50	239	90	-10
4	6	3	"Control_11"	"D10"	-50	240	91	-3
4	7	3	"Control_12"	"H10"	0	241	214	99
4	8	3	"Buffer"	"Normaliz_L10"	-50	242	126	6
4	9	3	"Buffer"	"Normaliz_P10"	0	243	166	66
4	1	4	"Control_11"	"D10"	-50	244	91	-5
4	2	4	"Control_12"	"H10"	0	245	295	203
4	3	4	"Buffer"	"Normaliz_L10"	0	246	244	137
4	4	4	"Buffer"	"Normaliz_P10"	-50	247	124	28
4	5	4	"Control+"	"Rango0.2_D14"	0	248	873	765
4	6	4	"Control+"	"Rango0.1_H14"	-50	249	146	41
4	7	4	"Control_3"	"D2"	0	250	591	500
4	8	4	"Control_4"	"H2"	-50	251	117	11
4	9	4	"Control_5"	"L2"	-50	252	97	7
4	1	5	"Control+"	"Rango0.1_H14"	0	253	1144	1051
4	2	5	"Control_3"	"D2"	0	254	791	700
4	3	5	"Control_4"	"H2"	-50	255	103	6
4	4	5	"Control_5"	"L2"	-50	256	96	5
4	5	5	"Control_6"	"P2"	0	257	128	31
4	6	5	"Control_7"	"D6"	-50	258	81	-25
4	7	5	"Control_8"	"H6"	-50	259	88	-19
4	8	5	"Control_9"	"L6"	0	260	265	156
4	9	5	"Control_10"	"P6"	-50	261	88	-7
4	1	6	"Control_7"	"D6"	-50	262	80	-7
4	2	6	"Control_8"	"H6"	-50	263	82	-11
4	3	6	"Control_9"	"L6"	0	264	459	356
4	4	6	"Control_10"	"P6"	-50	265	89	-2
4	5	6	"Control_11"	"D10"	0	266	109	17
4	6	6	"Control_12"	"H10"	0	267	237	134
4	7	6	"Buffer"	"Normaliz_L10"	0	268	215	109
4	8	6	"Buffer"	"Normaliz_P10"	-50	269	157	45
4	9	6	"Control+"	"Rango0.2_D14"	0	270	717	628
4	1	7	"Control_12"	"H10"	0	271	371	271
4	2	7	"Buffer"	"Normaliz_L10"	0	272	276	177
4	3	7	"Buffer"	"Normaliz_P10"	0	273	315	225
4	4	7	"Control+"	"Rango0.2_D14"	0	274	849	763
4	5	7	"Control+"	"Rango0.1_H14"	-50	275	138	46
4	6	7	"Control_3"	"D2"	0	276	652	561
4	7	7	"Control_4"	"H2"	-50	277	107	10
4	8	7	"Control_5"	"L2"	-50	278	119	17
4	9	7	"Control_6"	"P2"	-50	279	107	18
4	1	8	"Control_3"	"D2"	0	280	1029	930
4	2	8	"Control_4"	"H2"	0	281	234	128
4	3	8	"Control_5"	"L2"	-50	282	90	-1
4	4	8	"Control_6"	"P2"	-50	283	109	24
4	5	8	"Control_7"	"D6"	0	284	81	-10
4	6	8	"Control_8"	"H6"	0	285	90	7
4	7	8	"Control_9"	"L6"	-50	286	87	2
4	8	8	"Control_10"	"P6"	-50	287	117	21
4	9	8	"Control_11"	"D10"	-50	288	86	2
5	1	1	"GADPH"	"68Cyt_M5"	0	289	959	892
5	2	1	"abc_sbp_2"	"30Lip_A9"	0	290	678	604
5	3	1	"abc_sbp"	"29Lip_E9"	0	291	258	170
5	4	1	"spr0174"	"79Lip_I9"	0	292	386	290
5	5	1	"aliA"	"10Lip_M9"	0	293	405	320
5	6	1	"slrA"	"17Lip_A13"	0	294	466	381
5	7	1	"spr0747"	"37Lip_E13"	0	295	673	592
5	8	1	"Buffer"	"Normaliz_I13"	0	296	174	88
5	9	1	"Buffer"	"Normaliz_M13"	0	297	155	79
5	1	2	"slrA"	"17Lip_A13"	0	298	497	425
5	2	2	"spr0747"	"37Lip_E13"	0	299	653	560
5	3	2	"spxB"	"13Cyt_A1"	0	300	1031	904
5	4	2	"clpP"	"66Cyt_E1"	0	301	1515	1398
5	5	2	"pavA"	"69Cyt_I1"	0	302	1062	956
5	6	2	"eno"	"14Cyt_M1"	0	303	3715	3627
5	7	2	"PppA"	"70Cyt_A5"	0	304	1051	976
5	8	2	"ply"	"11Cyt_E5"	0	305	2381	2283
5	9	2	"lytA"	"12Cyt_I5"	0	306	2888	2797
5	1	3	"eno"	"14Cyt_M1"	0	307	4323	4239
5	2	3	"PppA"	"70Cyt_A5"	0	308	976	888
5	3	3	"ply"	"11Cyt_E5"	0	309	2095	1992
5	4	3	"lytA"	"12Cyt_I5"	0	310	2807	2704
5	5	3	"GADPH"	"68Cyt_M5"	0	311	992	895
5	6	3	"abc_sbp_2"	"30Lip_A9"	0	312	518	416
5	7	3	"abc_sbp"	"29Lip_E9"	0	313	188	82
5	8	3	"spr0174"	"79Lip_I9"	0	314	315	200
5	9	3	"aliA"	"10Lip_M9"	0	315	425	314
5	1	4	"abc_sbp_2"	"30Lip_A9"	0	316	595	497
5	2	4	"abc_sbp"	"29Lip_E9"	0	317	216	105
5	3	4	"spr0174"	"79Lip_I9"	0	318	364	255
5	4	4	"aliA"	"10Lip_M9"	0	319	472	362
5	5	4	"slrA"	"17Lip_A13"	0	320	432	329
5	6	4	"spr0747"	"37Lip_E13"	0	321	635	510
5	7	4	"spxB"	"13Cyt_A1"	0	322	1800	1640
5	8	4	"clpP"	"66Cyt_E1"	0	323	1369	1216
5	9	4	"pavA"	"69Cyt_I1"	0	324	1214	1091
5	1	5	"spr0747"	"37Lip_E13"	0	325	713	622
5	2	5	"spxB"	"13Cyt_A1"	0	326	1027	909
5	3	5	"clpP"	"66Cyt_E1"	0	327	1400	1298
5	4	5	"pavA"	"69Cyt_I1"	0	328	1220	1135
5	5	5	"eno"	"14Cyt_M1"	0	329	3967	3873
5	6	5	"PppA"	"70Cyt_A5"	0	330	1015	910
5	7	5	"ply"	"11Cyt_E5"	0	331	1178	1051
5	8	5	"lytA"	"12Cyt_I5"	0	332	3250	3097
5	9	5	"GADPH"	"68Cyt_M5"	0	333	1020	920
5	1	6	"PppA"	"70Cyt_A5"	0	334	1079	1004
5	2	6	"ply"	"11Cyt_E5"	0	335	2215	2125
5	3	6	"lytA"	"12Cyt_I5"	0	336	2936	2855
5	4	6	"GADPH"	"68Cyt_M5"	0	337	992	913
5	5	6	"abc_sbp_2"	"30Lip_A9"	0	338	512	426
5	6	6	"abc_sbp"	"29Lip_E9"	0	339	254	151
5	7	6	"spr0174"	"79Lip_I9"	0	340	339	224
5	8	6	"aliA"	"10Lip_M9"	0	341	538	414
5	9	6	"slrA"	"17Lip_A13"	0	342	530	438
5	1	7	"abc_sbp"	"29Lip_E9"	0	343	206	129
5	2	7	"spr0174"	"79Lip_I9"	0	344	350	254
5	3	7	"aliA"	"10Lip_M9"	0	345	468	374
5	4	7	"slrA"	"17Lip_A13"	0	346	442	354
5	5	7	"spr0747"	"37Lip_E13"	0	347	682	582
5	6	7	"spxB"	"13Cyt_A1"	0	348	1143	1022
5	7	7	"clpP"	"66Cyt_E1"	0	349	1473	1361
5	8	7	"pavA"	"69Cyt_I1"	0	350	1254	1151
5	9	7	"eno"	"14Cyt_M1"	0	351	3928	3844
5	1	8	"spxB"	"13Cyt_A1"	0	352	1192	1101
5	2	8	"clpP"	"66Cyt_E1"	0	353	1323	1233
5	3	8	"pavA"	"69Cyt_I1"	0	354	1092	1016
5	4	8	"eno"	"14Cyt_M1"	0	355	3851	3767
5	5	8	"PppA"	"70Cyt_A5"	0	356	984	890
5	6	8	"ply"	"11Cyt_E5"	0	357	2091	2005
5	7	8	"lytA"	"12Cyt_I5"	0	358	2584	2504
5	8	8	"GADPH"	"68Cyt_M5"	0	359	1004	920
5	9	8	"abc_sbp_2"	"30Lip_A9"	0	360	663	586
6	1	1	"psaA"	"6Lip_N5"	0	361	705	608
6	2	1	"ABC_SBP"	"57Lip_B9"	0	362	967	865
6	3	1	"ABC_SBP"	"52Lip_F9"	0	363	363	260
6	4	1	"piuA"	"18Lip_J9"	0	364	521	422
6	5	1	"amiA"	"3Lip_N9"	0	365	506	401
6	6	1	"msmE"	"78Lip_B13"	0	366	359	239
6	7	1	"MalX"	"22Lip_F13"	0	367	426	305
6	8	1	"Buffer"	"Normaliz_J13"	0	368	246	154
6	9	1	"Buffer"	"Normaliz_N13"	0	369	100	15
6	1	2	"msmE"	"78Lip_B13"	0	370	400	298
6	2	2	"MalX"	"22Lip_F13"	0	371	384	265
6	3	2	"prsA_ppmA"	"16Lip_B1"	0	372	794	608
6	4	2	"lmb"	"33Lip_F1"	0	373	587	434
6	5	2	"piaA"	"15Lip_J1"	0	374	439	327
6	6	2	"phtA"	"55Lip_N1"	0	375	653	493
6	7	2	"glnH"	"28Lip_B5"	0	376	488	332
6	8	2	"pstS"	"80Lip_F5"	0	377	892	790
6	9	2	"aliB"	"1Lip_J5"	0	378	925	837
6	1	3	"phtA"	"55Lip_N1"	0	379	580	482
6	2	3	"glnH"	"28Lip_B5"	0	380	370	266
6	3	3	"pstS"	"80Lip_F5"	0	381	216	91
6	4	3	"aliB"	"1Lip_J5"	0	382	761	638
6	5	3	"psaA"	"6Lip_N5"	0	383	571	465
6	6	3	"ABC_SBP"	"57Lip_B9"	0	384	996	868
6	7	3	"ABC_SBP"	"52Lip_F9"	0	385	344	194
6	8	3	"piuA"	"18Lip_J9"	0	386	549	437
6	9	3	"amiA"	"3Lip_N9"	0	387	634	539
6	1	4	"ABC_SBP"	"57Lip_B9"	0	388	869	757
6	2	4	"ABC_SBP"	"52Lip_F9"	0	389	308	166
6	3	4	"piuA"	"18Lip_J9"	0	390	491	370
6	4	4	"amiA"	"3Lip_N9"	0	391	502	372
6	5	4	"msmE"	"78Lip_B13"	0	392	396	265
6	6	4	"MalX"	"22Lip_F13"	0	393	165	27
6	7	4	"prsA_ppmA"	"16Lip_B1"	0	394	1163	967
6	8	4	"lmb"	"33Lip_F1"	0	395	348	197
6	9	4	"piaA"	"15Lip_J1"	0	396	612	507
6	1	5	"MalX"	"22Lip_F13"	0	397	156	47
6	2	5	"prsA_ppmA"	"16Lip_B1"	0	398	629	459
6	3	5	"lmb"	"33Lip_F1"	0	399	734	597
6	4	5	"piaA"	"15Lip_J1"	0	400	539	410
6	5	5	"phtA"	"55Lip_N1"	0	401	730	606
6	6	5	"glnH"	"28Lip_B5"	0	402	515	404
6	7	5	"pstS"	"80Lip_F5"	0	403	289	148
6	8	5	"aliB"	"1Lip_J5"	0	404	898	772
6	9	5	"psaA"	"6Lip_N5"	0	405	834	732
6	1	6	"glnH"	"28Lip_B5"	0	406	533	440
6	2	6	"pstS"	"80Lip_F5"	0	407	909	802
6	3	6	"aliB"	"1Lip_J5"	0	408	851	757
6	4	6	"psaA"	"6Lip_N5"	0	409	612	512
6	5	6	"ABC_SBP"	"57Lip_B9"	0	410	958	851
6	6	6	"ABC_SBP"	"52Lip_F9"	0	411	174	58
6	7	6	"piuA"	"18Lip_J9"	0	412	553	439
6	8	6	"amiA"	"3Lip_N9"	0	413	729	616
6	9	6	"msmE"	"78Lip_B13"	0	414	537	437
6	1	7	"ABC_SBP"	"52Lip_F9"	0	415	368	272
6	2	7	"piuA"	"18Lip_J9"	0	416	562	466
6	3	7	"amiA"	"3Lip_N9"	0	417	600	506
6	4	7	"msmE"	"78Lip_B13"	0	418	386	283
6	5	7	"MalX"	"22Lip_F13"	0	419	414	283
6	6	7	"prsA_ppmA"	"16Lip_B1"	0	420	1014	794
6	7	7	"lmb"	"33Lip_F1"	0	421	578	430
6	8	7	"piaA"	"15Lip_J1"	0	422	694	567
6	9	7	"phtA"	"55Lip_N1"	0	423	1172	1069
6	1	8	"prsA_ppmA"	"16Lip_B1"	0	424	810	685
6	2	8	"lmb"	"33Lip_F1"	0	425	387	282
6	3	8	"piaA"	"15Lip_J1"	0	426	577	489
6	4	8	"phtA"	"55Lip_N1"	0	427	816	718
6	5	8	"glnH"	"28Lip_B5"	0	428	613	506
6	6	8	"pstS"	"80Lip_F5"	0	429	1385	1267
6	7	8	"aliB"	"1Lip_J5"	0	430	1318	1212
6	8	8	"psaA"	"6Lip_N5"	0	431	1192	1094
6	9	8	"ABC_SBP"	"57Lip_B9"	0	432	1775	1681
7	1	1	"cbpF"	"74N_term_wCS_O5"	0	433	654	547
7	2	1	"spr0693"	"34N_term_C9"	0	434	366	258
7	3	1	"ezrA"	"75N_term_G9"	0	435	850	744
7	4	1	"pepXP"	"72N_term_K9"	0	436	954	852
7	5	1	"phtD"	"44N_term_O9"	0	437	658	560
7	6	1	"phpA"	"27N_term_C13"	0	438	658	558
7	7	1	"srtA"	"64N_term_wCS_G13"	0	439	621	530
7	8	1	"Buffer"	"Normaliz_K13"	0	440	222	138
7	9	1	"Buffer"	"Normaliz_O13"	0	441	221	135
7	1	2	"phpA"	"27N_term_C13"	0	442	485	367
7	2	2	"srtA"	"64N_term_wCS_G13"	0	443	393	273
7	3	2	"adcA"	"23Lip_C1"	0	444	505	372
7	4	2	"sp_2093"	"76N_term_G1"	0	445	309	178
7	5	2	"comB"	"54N_term_K1"	0	446	443	318
7	6	2	"pspA"	"4N_term_O1"	0	447	925	811
7	7	2	"pbpX"	"41N_term_C5"	0	448	1374	1260
7	8	2	"pbpA"	"9N_term_G5"	0	449	257	163
7	9	2	"spr0334"	"42Cyt_TMH_K5"	0	450	335	248
7	1	3	"pspA"	"4N_term_O1"	0	451	792	650
7	2	3	"pbpX"	"41N_term_C5"	0	452	959	833
7	3	3	"pbpA"	"9N_term_G5"	0	453	193	57
7	4	3	"spr0334"	"42Cyt_TMH_K5"	0	454	279	153
7	5	3	"cbpF"	"74N_term_wCS_O5"	0	455	641	521
7	6	3	"spr0693"	"34N_term_C9"	0	456	365	249
7	7	3	"ezrA"	"75N_term_G9"	0	457	934	811
7	8	3	"pepXP"	"72N_term_K9"	0	458	898	785
7	9	3	"phtD"	"44N_term_O9"	0	459	654	561
7	1	4	"spr0693"	"34N_term_C9"	0	460	409	255
7	2	4	"ezrA"	"75N_term_G9"	0	461	710	519
7	3	4	"pepXP"	"72N_term_K9"	0	462	655	511
7	4	4	"phtD"	"44N_term_O9"	0	463	462	335
7	5	4	"phpA"	"27N_term_C13"	0	464	444	318
7	6	4	"srtA"	"64N_term_wCS_G13"	0	465	364	236
7	7	4	"adcA"	"23Lip_C1"	0	466	499	330
7	8	4	"sp_2093"	"76N_term_G1"	0	467	320	169
7	9	4	"comB"	"54N_term_K1"	0	468	421	308
7	1	5	"srtA"	"64N_term_wCS_G13"	0	469	342	207
7	2	5	"adcA"	"23Lip_C1"	0	470	549	352
7	3	5	"sp_2093"	"76N_term_G1"	0	471	346	196
7	4	5	"comB"	"54N_term_K1"	0	472	402	226
7	5	5	"pspA"	"4N_term_O1"	0	473	769	576
7	6	5	"pbpX"	"41N_term_C5"	0	474	919	756
7	7	5	"pbpA"	"9N_term_G5"	0	475	197	5
7	8	5	"spr0334"	"42Cyt_TMH_K5"	0	476	246	92
7	9	5	"cbpF"	"74N_term_wCS_O5"	0	477	639	526
7	1	6	"pbpX"	"41N_term_C5"	0	478	990	876
7	2	6	"pbpA"	"9N_term_G5"	0	479	195	56
7	3	6	"spr0334"	"42Cyt_TMH_K5"	0	480	254	128
7	4	6	"cbpF"	"74N_term_wCS_O5"	0	481	646	498
7	5	6	"spr0693"	"34N_term_C9"	0	482	354	192
7	6	6	"ezrA"	"75N_term_G9"	0	483	831	668
7	7	6	"pepXP"	"72N_term_K9"	0	484	791	619
7	8	6	"phtD"	"44N_term_O9"	0	485	592	459
7	9	6	"phpA"	"27N_term_C13"	0	486	619	503
7	1	7	"ezrA"	"75N_term_G9"	0	487	866	752
7	2	7	"pepXP"	"72N_term_K9"	0	488	761	626
7	3	7	"phtD"	"44N_term_O9"	0	489	482	372
7	4	7	"phpA"	"27N_term_C13"	0	490	445	324
7	5	7	"srtA"	"64N_term_wCS_G13"	0	491	419	293
7	6	7	"adcA"	"23Lip_C1"	0	492	464	323
7	7	7	"sp_2093"	"76N_term_G1"	0	493	296	155
7	8	7	"comB"	"54N_term_K1"	0	494	332	213
7	9	7	"pspA"	"4N_term_O1"	0	495	732	623
7	1	8	"adcA"	"23Lip_C1"	0	496	593	478
7	2	8	"sp_2093"	"76N_term_G1"	0	497	305	187
7	3	8	"comB"	"54N_term_K1"	0	498	409	310
7	4	8	"pspA"	"4N_term_O1"	0	499	822	722
7	5	8	"pbpX"	"41N_term_C5"	0	500	1214	1110
7	6	8	"pbpA"	"9N_term_G5"	0	501	259	159
7	7	8	"spr0334"	"42Cyt_TMH_K5"	0	502	266	170
7	8	8	"cbpF"	"74N_term_wCS_O5"	0	503	592	492
7	9	8	"spr0693"	"34N_term_C9"	0	504	389	292
8	1	1	"pbp1b"	"47Cyt_TMH_P5"	0	505	2258	2155
8	2	1	"pcpA"	"62N_term_wCS_D9"	0	506	198	95
8	3	1	"sphtra"	"8N_term_H9"	0	507	142	48
8	4	1	"cps4C"	"97Mult_L9"	0	508	389	284
8	5	1	"rrgB"	"95Mult_P9"	0	509	189	87
8	6	1	"TMP"	"96Mult_D13"	0	510	209	103
8	7	1	"LambdaSa04"	"94Mult_H13"	0	511	160	41
8	8	1	"Buffer"	"Normaliz_L13"	0	512	80	-28
8	9	1	"Buffer"	"Normaliz_P13"	0	513	71	-20
8	1	2	"TMP"	"96Mult_D13"	0	514	276	162
8	2	2	"LambdaSa04"	"94Mult_H13"	0	515	163	29
8	3	2	"potD"	"65N_term_D1"	0	516	1216	1072
8	4	2	"pgdA"	"40N_term_H1"	0	517	1208	999
8	5	2	"spr1370"	"38Cyt_TMH_L1"	0	518	628	453
8	6	2	"spr1418"	"82N_term_P1"	0	519	1556	1427
8	7	2	"stkP"	"67Cyt_TMH_D5"	0	520	777	644
8	8	2	"spr1584"	"83N_term_H5"	0	521	1432	1287
8	9	2	"pbp2A"	"53N_term_L5"	0	522	3226	3102
8	1	3	"spr1418"	"82N_term_P1"	0	523	1711	1596
8	2	3	"stkP"	"67Cyt_TMH_D5"	0	524	653	536
8	3	3	"spr1584"	"83N_term_H5"	0	525	1219	1078
8	4	3	"pbp2A"	"53N_term_L5"	0	526	1366	1124
8	5	3	"pbp1b"	"47Cyt_TMH_P5"	0	527	1072	910
8	6	3	"pcpA"	"62N_term_wCS_D9"	0	528	212	99
8	7	3	"sphtra"	"8N_term_H9"	0	529	133	7
8	8	3	"cps4C"	"97Mult_L9"	0	530	324	209
8	9	3	"rrgB"	"95Mult_P9"	0	531	214	113
8	1	4	"pcpA"	"62N_term_wCS_D9"	0	532	167	59
8	2	4	"sphtra"	"8N_term_H9"	0	533	116	-9
8	3	4	"cps4C"	"97Mult_L9"	0	534	290	167
8	4	4	"rrgB"	"95Mult_P9"	0	535	304	144
8	5	4	"TMP"	"96Mult_D13"	0	536	232	78
8	6	4	"LambdaSa04"	"94Mult_H13"	0	537	195	38
8	7	4	"potD"	"65N_term_D1"	0	538	1535	1299
8	8	4	"pgdA"	"40N_term_H1"	0	539	1885	1642
8	9	4	"spr1370"	"38Cyt_TMH_L1"	0	540	762	645
8	1	5	"LambdaSa04"	"94Mult_H13"	0	541	129	27
8	2	5	"potD"	"65N_term_D1"	0	542	1040	875
8	3	5	"pgdA"	"40N_term_H1"	0	543	998	812
8	4	5	"spr1370"	"38Cyt_TMH_L1"	0	544	624	459
8	5	5	"spr1418"	"82N_term_P1"	0	545	1767	1625
8	6	5	"stkP"	"67Cyt_TMH_D5"	0	546	672	541
8	7	5	"spr1584"	"83N_term_H5"	0	547	865	657
8	8	5	"pbp2A"	"53N_term_L5"	0	548	2054	1797
8	9	5	"pbp1b"	"47Cyt_TMH_P5"	0	549	1760	1641
8	1	6	"stkP"	"67Cyt_TMH_D5"	0	550	752	633
8	2	6	"spr1584"	"83N_term_H5"	0	551	1397	1232
8	3	6	"pbp2A"	"53N_term_L5"	0	552	2532	2318
8	4	6	"pbp1b"	"47Cyt_TMH_P5"	0	553	2582	2417
8	5	6	"pcpA"	"62N_term_wCS_D9"	0	554	161	47
8	6	6	"sphtra"	"8N_term_H9"	0	555	115	8
8	7	6	"cps4C"	"97Mult_L9"	0	556	386	253
8	8	6	"rrgB"	"95Mult_P9"	0	557	185	68
8	9	6	"TMP"	"96Mult_D13"	0	558	226	135
8	1	7	"sphtra"	"8N_term_H9"	0	559	124	6
8	2	7	"cps4C"	"97Mult_L9"	0	560	344	219
8	3	7	"rrgB"	"95Mult_P9"	0	561	208	90
8	4	7	"TMP"	"96Mult_D13"	0	562	231	112
8	5	7	"LambdaSa04"	"94Mult_H13"	0	563	124	5
8	6	7	"potD"	"65N_term_D1"	0	564	1930	1735
8	7	7	"pgdA"	"40N_term_H1"	0	565	1814	1585
8	8	7	"spr1370"	"38Cyt_TMH_L1"	0	566	711	581
8	9	7	"spr1418"	"82N_term_P1"	0	567	2917	2809
8	1	8	"potD"	"65N_term_D1"	0	568	1511	1402
8	2	8	"pgdA"	"40N_term_H1"	0	569	855	741
8	3	8	"spr1370"	"38Cyt_TMH_L1"	0	570	837	740
8	4	8	"spr1418"	"82N_term_P1"	0	571	2721	2623
8	5	8	"stkP"	"67Cyt_TMH_D5"	0	572	1001	901
8	6	8	"spr1584"	"83N_term_H5"	0	573	2506	2375
8	7	8	"pbp2A"	"53N_term_L5"	0	574	2058	1919
8	8	8	"pbp1b"	"47Cyt_TMH_P5"	0	575	4941	4836
8	9	8	"pcpA"	"62N_term_wCS_D9"	0	576	197	106
