# Supplementary material for: Data in support of proteomic analysis of pneumococcal pediatric clinical isolates to construct a protein array
Source: Data Brief. 2016 Feb 5;6:917–22. doi: 10.1016/j.dib.2016.01.057 (PMC4758182; doi:10.1016/j.dib.2016.01.057)
Supplement: Supplementary file 4 — Supplementary material [file mmc4.zip › Protein array raw data/IgM/C1_S41bis_IgM-Cy5.txt]

ATF	1.0
31	9    
"Type=GenePix Export 3"
"DateTime=2014/04/02 14:36:13"
"Settings=C:\Documents and Settings\Usuario\Escritorio\Datos Usuarios\Alfonso\Resultados ensayo\Abril 2014\Escaneado_02-04-14\Suero 41 Bis\S41bis_IgM-Cy5.gps"
"GalFile=C:\Documents and Settings\Usuario\Escritorio\Datos Usuarios\Alfonso\Gals\Gal_Alfonso.2.gal"
"PixelSize=5"
"Wavelengths=635	n/a"
"ImageFiles=C:\Documents and Settings\Usuario\Escritorio\Datos Usuarios\Alfonso\Resultados ensayo\Abril 2014\Escaneado_02-04-14\Suero 41 Bis\S41bis_IgM-Cy5.tif 1	n/a"
"NormalizationMethod=None"
"NormalizationFactors=1	n/a"
"JpegImage="
"StdDev=Type 1"
"RatioFormulations=W1/W2 (635/)"
"Barcode="
"BackgroundSubtraction=LocalFeature"
"ImageOrigin=3200, 28390"
"JpegOrigin=3360, 28420"
"Creator=GenePix Pro 4.1.1.4"
"Scanner=GenePix 4000B [92870]"
"FocusPosition=0"
"Temperature=27.97"
"LinesAveraged=1"
"Comment="
"PMTGain=700	n/a"
"ScanPower=100	n/a"
"LaserPower=1.68	n/a"
"LaserOnTime=42374	n/a"
"Filters=	n/a"
"ScanRegion=640,5678,3792,6940"
"Supplier=BioRobotics"
"ArrayerSoftwareName=TAS Application Suite (MicroGrid II)"
"ArrayerSoftwareVersion=2.2.2.5"
"Block"	"Column"	"Row"	"Name"	"ID"	"Flags"	"Index"	"F635 Median"	"F635 Median - B635"
1	1	1	"ABC_N/P"	"90Mult_M6"	0	1	163	101
1	2	1	"spr1221"	"99Mult_A10"	0	2	244	161
1	3	1	"spr1403"	"91Mult_E10"	0	3	203	120
1	4	1	"spr1496"	"92Mult_I10"	0	4	110	39
1	5	1	"ABC_NP"	"100Mult_M10"	0	5	299	211
1	6	1	"SP_0462"	"77CellW_A14"	0	6	195	100
1	7	1	"SP_0464"	"81CellW_E14"	0	7	273	156
1	8	1	"Buffer"	"Normaliz_I14"	0	8	226	130
1	9	1	"Buffer"	"Normaliz_M14"	0	9	113	39
1	1	2	"SP_0462"	"77CellW_A14"	0	10	232	151
1	2	2	"SP_0464"	"81CellW_E14"	0	11	166	64
1	3	2	"fstH"	"84Mult_A2"	0	12	776	647
1	4	2	"comA"	"85Mult_E2"	-50	13	217	109
1	5	2	"zmpB"	"86Mult_I2"	0	14	363	240
1	6	2	"spr0601"	"98Mult_M2"	0	15	376	235
1	7	2	"celB"	"87Mult_A6"	0	16	316	170
1	8	2	"iga"	"88Mult_E6"	0	17	591	493
1	9	2	"glnP"	"89Mult_I6"	0	18	172	95
1	1	3	"spr0601"	"98Mult_M2"	0	19	331	235
1	2	3	"celB"	"87Mult_A6"	0	20	158	54
1	3	3	"iga"	"88Mult_E6"	0	21	202	117
1	4	3	"glnP"	"89Mult_I6"	0	22	86	7
1	5	3	"ABC_N/P"	"90Mult_M6"	0	23	125	40
1	6	3	"spr1221"	"99Mult_A10"	0	24	173	78
1	7	3	"spr1403"	"91Mult_E10"	-50	25	167	57
1	8	3	"spr1496"	"92Mult_I10"	-50	26	94	-2
1	9	3	"ABC_NP"	"100Mult_M10"	0	27	458	353
1	1	4	"spr1221"	"99Mult_A10"	0	28	234	149
1	2	4	"spr1403"	"91Mult_E10"	0	29	133	30
1	3	4	"spr1496"	"92Mult_I10"	-50	30	89	17
1	4	4	"ABC_NP"	"100Mult_M10"	0	31	251	162
1	5	4	"SP_0462"	"77CellW_A14"	0	32	200	109
1	6	4	"SP_0464"	"81CellW_E14"	0	33	165	58
1	7	4	"fstH"	"84Mult_A2"	0	34	1014	857
1	8	4	"comA"	"85Mult_E2"	0	35	268	131
1	9	4	"zmpB"	"86Mult_I2"	0	36	370	263
1	1	5	"SP_0464"	"81CellW_E14"	0	37	202	115
1	2	5	"fstH"	"84Mult_A2"	0	38	809	689
1	3	5	"comA"	"85Mult_E2"	0	39	199	111
1	4	5	"zmpB"	"86Mult_I2"	0	40	316	219
1	5	5	"spr0601"	"98Mult_M2"	0	41	357	226
1	6	5	"celB"	"87Mult_A6"	0	42	253	140
1	7	5	"iga"	"88Mult_E6"	0	43	368	261
1	8	5	"glnP"	"89Mult_I6"	0	44	132	34
1	9	5	"ABC_N/P"	"90Mult_M6"	0	45	149	67
1	1	6	"celB"	"87Mult_A6"	0	46	177	105
1	2	6	"iga"	"88Mult_E6"	0	47	337	241
1	3	6	"glnP"	"89Mult_I6"	0	48	121	43
1	4	6	"ABC_N/P"	"90Mult_M6"	0	49	158	76
1	5	6	"spr1221"	"99Mult_A10"	0	50	236	146
1	6	6	"spr1403"	"91Mult_E10"	0	51	211	104
1	7	6	"spr1496"	"92Mult_I10"	-50	52	110	2
1	8	6	"ABC_NP"	"100Mult_M10"	-50	53	304	200
1	9	6	"SP_0462"	"77CellW_A14"	0	54	287	186
1	1	7	"spr1403"	"91Mult_E10"	0	55	211	130
1	2	7	"spr1496"	"92Mult_I10"	-50	56	79	-6
1	3	7	"ABC_NP"	"100Mult_M10"	0	57	405	313
1	4	7	"SP_0462"	"77CellW_A14"	0	58	188	94
1	5	7	"SP_0464"	"81CellW_E14"	0	59	151	65
1	6	7	"fstH"	"84Mult_A2"	0	60	1035	872
1	7	7	"comA"	"85Mult_E2"	0	61	289	131
1	8	7	"zmpB"	"86Mult_I2"	0	62	296	147
1	9	7	"spr0601"	"98Mult_M2"	0	63	369	223
1	1	8	"fstH"	"84Mult_A2"	0	64	1040	942
1	2	8	"comA"	"85Mult_E2"	0	65	168	68
1	3	8	"zmpB"	"86Mult_I2"	0	66	215	109
1	4	8	"spr0601"	"98Mult_M2"	0	67	371	248
1	5	8	"celB"	"87Mult_A6"	0	68	261	155
1	6	8	"iga"	"88Mult_E6"	0	69	381	278
1	7	8	"glnP"	"89Mult_I6"	0	70	162	65
1	8	8	"ABC_N/P"	"90Mult_M6"	0	71	207	117
1	9	8	"spr1221"	"99Mult_A10"	0	72	206	111
2	1	1	"lytB"	"31CellW_N6"	0	73	428	301
2	2	1	"prtA"	"20CellW_B10"	0	74	712	513
2	3	1	"bgaA"	"43CellW_F10"	0	75	311	153
2	4	1	"nanA"	"46CellW_J10"	0	76	310	119
2	5	1	"spr1652/pfbA"	"25CellW_N10"	0	77	832	614
2	6	1	"nisP"	"39CellW_B14"	-50	78	381	170
2	7	1	"spr1906"	"73CellW_F14"	0	79	343	146
2	8	1	"Buffer"	"Normaliz_J14"	-50	80	154	27
2	9	1	"Buffer"	"Normaliz_N14"	0	81	177	78
2	1	2	"nisP"	"39CellW_B14"	0	82	170	31
2	2	2	"spr1906"	"73CellW_F14"	0	83	356	66
2	3	2	"psrP"	"71CellW_B2"	0	84	702	360
2	4	2	"pblB_nt"	"48CellW_F2"	0	85	804	299
2	5	2	"pblB_ct"	"49CellW_J2"	-50	86	772	230
2	6	2	"spr0075/pfbB"	"24CellW_N2"	-50	87	625	180
2	7	2	"pulA"	"19CellW_B6"	-50	88	391	-6
2	8	2	"hysA"	"51CellW_F6"	0	89	594	369
2	9	2	"spr0328"	"26CellW_J6"	0	90	537	356
2	1	3	"spr0075/pfbB"	"24CellW_N2"	0	91	508	327
2	2	3	"pulA"	"19CellW_B6"	0	92	400	110
2	3	3	"hysA"	"51CellW_F6"	-50	93	398	77
2	4	3	"spr0328"	"26CellW_J6"	-50	94	515	69
2	5	3	"lytB"	"31CellW_N6"	-50	95	461	100
2	6	3	"prtA"	"20CellW_B10"	0	96	343	9
2	7	3	"bgaA"	"43CellW_F10"	0	97	555	188
2	8	3	"nanA"	"46CellW_J10"	-50	98	190	-68
2	9	3	"spr1652/pfbA"	"25CellW_N10"	0	99	731	386
2	1	4	"prtA"	"20CellW_B10"	0	100	622	428
2	2	4	"bgaA"	"43CellW_F10"	0	101	214	-54
2	3	4	"nanA"	"46CellW_J10"	-50	102	267	17
2	4	4	"spr1652/pfbA"	"25CellW_N10"	0	103	924	523
2	5	4	"nisP"	"39CellW_B14"	0	104	190	-82
2	6	4	"spr1906"	"73CellW_F14"	0	105	258	18
2	7	4	"psrP"	"71CellW_B2"	0	106	836	327
2	8	4	"pblB_nt"	"48CellW_F2"	-50	107	744	242
2	9	4	"pblB_ct"	"49CellW_J2"	0	108	577	231
2	1	5	"spr1906"	"73CellW_F14"	-50	109	185	14
2	2	5	"psrP"	"71CellW_B2"	0	110	872	440
2	3	5	"pblB_nt"	"48CellW_F2"	-50	111	700	173
2	4	5	"pblB_ct"	"49CellW_J2"	-50	112	643	175
2	5	5	"spr0075/pfbB"	"24CellW_N2"	0	113	592	193
2	6	5	"pulA"	"19CellW_B6"	-50	114	275	19
2	7	5	"hysA"	"51CellW_F6"	-50	115	411	75
2	8	5	"spr0328"	"26CellW_J6"	-50	116	520	149
2	9	5	"lytB"	"31CellW_N6"	0	117	175	-31
2	1	6	"pulA"	"19CellW_B6"	0	118	640	497
2	2	6	"hysA"	"51CellW_F6"	0	119	370	37
2	3	6	"spr0328"	"26CellW_J6"	-50	120	528	84
2	4	6	"lytB"	"31CellW_N6"	0	121	269	0
2	5	6	"prtA"	"20CellW_B10"	0	122	298	58
2	6	6	"bgaA"	"43CellW_F10"	-50	123	285	45
2	7	6	"nanA"	"46CellW_J10"	-50	124	205	-64
2	8	6	"spr1652/pfbA"	"25CellW_N10"	-50	125	408	126
2	9	6	"nisP"	"39CellW_B14"	-50	126	163	-9
2	1	7	"bgaA"	"43CellW_F10"	-50	127	301	157
2	2	7	"nanA"	"46CellW_J10"	0	128	923	611
2	3	7	"spr1652/pfbA"	"25CellW_N10"	-50	129	365	137
2	4	7	"nisP"	"39CellW_B14"	-50	130	166	-26
2	5	7	"spr1906"	"73CellW_F14"	-50	131	395	114
2	6	7	"psrP"	"71CellW_B2"	0	132	762	287
2	7	7	"pblB_nt"	"48CellW_F2"	-50	133	758	145
2	8	7	"pblB_ct"	"49CellW_J2"	-50	134	716	177
2	9	7	"spr0075/pfbB"	"24CellW_N2"	0	135	325	111
2	1	8	"psrP"	"71CellW_B2"	-50	136	460	337
2	2	8	"pblB_nt"	"48CellW_F2"	-50	137	806	427
2	3	8	"pblB_ct"	"49CellW_J2"	0	138	669	377
2	4	8	"spr0075/pfbB"	"24CellW_N2"	-50	139	409	140
2	5	8	"pulA"	"19CellW_B6"	0	140	796	546
2	6	8	"hysA"	"51CellW_F6"	-50	141	355	38
2	7	8	"spr0328"	"26CellW_J6"	-50	142	505	164
2	8	8	"lytB"	"31CellW_N6"	-50	143	554	206
2	9	8	"prtA"	"20CellW_B10"	-50	144	384	220
3	1	1	"nanB"	"58Secret_O6"	0	145	3134	2908
3	2	1	"spr1875"	"7Secret_C10"	0	146	2191	1898
3	3	1	"galU"	"21Secret_G10"	0	147	2323	2091
3	4	1	"cbpA"	"5Secret_K10"	0	148	3734	3524
3	5	1	"gsp_781"	"2Secret_O10"	0	149	1492	1320
3	6	1	"Control_1"	"C14"	0	150	648	424
3	7	1	"Control_2"	"G14"	0	151	104	-90
3	8	1	"Buffer"	"Normaliz_K14"	0	152	170	9
3	9	1	"Buffer"	"Normaliz_O14"	0	153	324	156
3	1	2	"Control_1"	"C14"	0	154	536	265
3	2	2	"Control_2"	"G14"	0	155	224	-112
3	3	2	"bloodAB"	"59Secret_C2"	0	156	1138	885
3	4	2	"strH"	"32Secret_G2"	0	157	987	758
3	5	2	"lysM"	"50Secret_K2"	0	158	1287	1066
3	6	2	"lytB"	"63Secret_O2"	0	159	1292	1042
3	7	2	"phtE"	"45Secret_C6"	0	160	1485	1219
3	8	2	"spr0931"	"36Secret_G6"	0	161	1644	1377
3	9	2	"lytC"	"56Secret_K6"	0	162	2055	1815
3	1	3	"lytB"	"63Secret_O2"	0	163	1265	1057
3	2	3	"phtE"	"45Secret_C6"	0	164	1059	750
3	3	3	"spr0931"	"36Secret_G6"	0	165	1472	1165
3	4	3	"lytC"	"56Secret_K6"	0	166	1824	1593
3	5	3	"nanB"	"58Secret_O6"	0	167	2733	2502
3	6	3	"spr1875"	"7Secret_C10"	0	168	1794	1559
3	7	3	"galU"	"21Secret_G10"	0	169	2221	1980
3	8	3	"cbpA"	"5Secret_K10"	0	170	4740	4478
3	9	3	"gsp_781"	"2Secret_O10"	0	171	1851	1606
3	1	4	"spr1875"	"7Secret_C10"	0	172	2106	1905
3	2	4	"galU"	"21Secret_G10"	0	173	1642	1389
3	3	4	"cbpA"	"5Secret_K10"	0	174	5164	4920
3	4	4	"gsp_781"	"2Secret_O10"	0	175	1215	993
3	5	4	"Control_1"	"C14"	0	176	892	624
3	6	4	"Control_2"	"G14"	-50	177	155	-86
3	7	4	"bloodAB"	"59Secret_C2"	0	178	1214	996
3	8	4	"strH"	"32Secret_G2"	0	179	914	655
3	9	4	"lysM"	"50Secret_K2"	0	180	1149	916
3	1	5	"Control_2"	"G14"	-50	181	160	-29
3	2	5	"bloodAB"	"59Secret_C2"	0	182	929	725
3	3	5	"strH"	"32Secret_G2"	0	183	921	761
3	4	5	"lysM"	"50Secret_K2"	0	184	1037	875
3	5	5	"lytB"	"63Secret_O2"	0	185	1141	914
3	6	5	"phtE"	"45Secret_C6"	0	186	1361	1126
3	7	5	"spr0931"	"36Secret_G6"	0	187	1635	1420
3	8	5	"lytC"	"56Secret_K6"	0	188	1890	1600
3	9	5	"nanB"	"58Secret_O6"	0	189	3242	2981
3	1	6	"phtE"	"45Secret_C6"	0	190	1106	935
3	2	6	"spr0931"	"36Secret_G6"	0	191	1559	1380
3	3	6	"lytC"	"56Secret_K6"	0	192	1570	1398
3	4	6	"nanB"	"58Secret_O6"	0	193	2616	2450
3	5	6	"spr1875"	"7Secret_C10"	0	194	1790	1592
3	6	6	"galU"	"21Secret_G10"	0	195	2585	2387
3	7	6	"cbpA"	"5Secret_K10"	0	196	5077	4856
3	8	6	"gsp_781"	"2Secret_O10"	0	197	1200	874
3	9	6	"Control_1"	"C14"	0	198	593	355
3	1	7	"galU"	"21Secret_G10"	0	199	1854	1659
3	2	7	"cbpA"	"5Secret_K10"	0	200	4460	4126
3	3	7	"gsp_781"	"2Secret_O10"	0	201	1117	755
3	4	7	"Control_1"	"C14"	0	202	756	579
3	5	7	"Control_2"	"G14"	-50	203	128	-38
3	6	7	"bloodAB"	"59Secret_C2"	0	204	1174	1012
3	7	7	"strH"	"32Secret_G2"	0	205	976	738
3	8	7	"lysM"	"50Secret_K2"	0	206	974	714
3	9	7	"lytB"	"63Secret_O2"	0	207	1398	1216
3	1	8	"bloodAB"	"59Secret_C2"	0	208	842	709
3	2	8	"strH"	"32Secret_G2"	0	209	843	615
3	3	8	"lysM"	"50Secret_K2"	0	210	1132	836
3	4	8	"lytB"	"63Secret_O2"	0	211	1310	1120
3	5	8	"phtE"	"45Secret_C6"	0	212	1148	976
3	6	8	"spr0931"	"36Secret_G6"	0	213	1566	1416
3	7	8	"lytC"	"56Secret_K6"	0	214	1798	1628
3	8	8	"nanB"	"58Secret_O6"	0	215	3407	3223
3	9	8	"spr1875"	"7Secret_C10"	0	216	2442	2266
4	1	1	"Control_10"	"P6"	-50	217	199	65
4	2	1	"Control_11"	"D10"	-50	218	79	-23
4	3	1	"Control_12"	"H10"	-50	219	138	42
4	4	1	"Buffer"	"Normaliz_L10"	-50	220	100	11
4	5	1	"Buffer"	"Normaliz_P10"	-50	221	89	-22
4	6	1	"Control+"	"Rango0.2_D14"	0	222	2174	2018
4	7	1	"Control+"	"Rango0.1_H14"	-50	223	198	75
4	8	1	"Buffer"	"Normaliz_L14"	0	224	111	23
4	9	1	"Buffer"	"Normaliz_P14"	-50	225	81	1
4	1	2	"Control+"	"Rango0.2_D14"	0	226	1764	1596
4	2	2	"Control+"	"Rango0.1_H14"	-50	227	100	-35
4	3	2	"Control_3"	"D2"	-50	228	81	-22
4	4	2	"Control_4"	"H2"	-50	229	102	12
4	5	2	"Control_5"	"L2"	-50	230	118	26
4	6	2	"Control_6"	"P2"	-50	231	82	-35
4	7	2	"Control_7"	"D6"	-50	232	170	66
4	8	2	"Control_8"	"H6"	-50	233	98	1
4	9	2	"Control_9"	"L6"	-50	234	69	-8
4	1	3	"Control_6"	"P2"	-50	235	84	-3
4	2	3	"Control_7"	"D6"	-50	236	150	44
4	3	3	"Control_8"	"H6"	-50	237	108	-10
4	4	3	"Control_9"	"L6"	-50	238	92	-14
4	5	3	"Control_10"	"P6"	0	239	195	67
4	6	3	"Control_11"	"D10"	-50	240	109	-24
4	7	3	"Control_12"	"H10"	-50	241	808	697
4	8	3	"Buffer"	"Normaliz_L10"	-50	242	115	9
4	9	3	"Buffer"	"Normaliz_P10"	-50	243	88	4
4	1	4	"Control_11"	"D10"	0	244	94	13
4	2	4	"Control_12"	"H10"	-50	245	160	53
4	3	4	"Buffer"	"Normaliz_L10"	-50	246	104	2
4	4	4	"Buffer"	"Normaliz_P10"	-50	247	106	-14
4	5	4	"Control+"	"Rango0.2_D14"	0	248	1611	1418
4	6	4	"Control+"	"Rango0.1_H14"	-50	249	136	-6
4	7	4	"Control_3"	"D2"	0	250	82	0
4	8	4	"Control_4"	"H2"	-50	251	91	4
4	9	4	"Control_5"	"L2"	-50	252	66	-12
4	1	5	"Control+"	"Rango0.1_H14"	0	253	3057	2969
4	2	5	"Control_3"	"D2"	-50	254	84	-4
4	3	5	"Control_4"	"H2"	0	255	558	464
4	4	5	"Control_5"	"L2"	-50	256	96	-2
4	5	5	"Control_6"	"P2"	-50	257	96	-35
4	6	5	"Control_7"	"D6"	0	258	165	67
4	7	5	"Control_8"	"H6"	-50	259	79	-17
4	8	5	"Control_9"	"L6"	-50	260	125	31
4	9	5	"Control_10"	"P6"	0	261	235	153
4	1	6	"Control_7"	"D6"	0	262	188	107
4	2	6	"Control_8"	"H6"	0	263	132	36
4	3	6	"Control_9"	"L6"	-50	264	91	-9
4	4	6	"Control_10"	"P6"	-50	265	138	33
4	5	6	"Control_11"	"D10"	-50	266	99	-9
4	6	6	"Control_12"	"H10"	-50	267	138	24
4	7	6	"Buffer"	"Normaliz_L10"	-50	268	114	6
4	8	6	"Buffer"	"Normaliz_P10"	0	269	83	-2
4	9	6	"Control+"	"Rango0.2_D14"	0	270	1121	1037
4	1	7	"Control_12"	"H10"	0	271	226	132
4	2	7	"Buffer"	"Normaliz_L10"	-50	272	134	32
4	3	7	"Buffer"	"Normaliz_P10"	-50	273	88	-25
4	4	7	"Control+"	"Rango0.2_D14"	0	274	2118	1946
4	5	7	"Control+"	"Rango0.1_H14"	-50	275	132	21
4	6	7	"Control_3"	"D2"	-50	276	81	-7
4	7	7	"Control_4"	"H2"	-50	277	91	5
4	8	7	"Control_5"	"L2"	-50	278	75	0
4	9	7	"Control_6"	"P2"	-50	279	79	1
4	1	8	"Control_3"	"D2"	-50	280	70	-7
4	2	8	"Control_4"	"H2"	0	281	261	177
4	3	8	"Control_5"	"L2"	-50	282	71	-13
4	4	8	"Control_6"	"P2"	-50	283	90	-10
4	5	8	"Control_7"	"D6"	-50	284	183	107
4	6	8	"Control_8"	"H6"	-50	285	86	8
4	7	8	"Control_9"	"L6"	-50	286	75	-1
4	8	8	"Control_10"	"P6"	0	287	206	134
4	9	8	"Control_11"	"D10"	-50	288	111	34
5	1	1	"GADPH"	"68Cyt_M5"	0	289	1433	1349
5	2	1	"abc_sbp_2"	"30Lip_A9"	0	290	1083	1021
5	3	1	"abc_sbp"	"29Lip_E9"	0	291	454	392
5	4	1	"spr0174"	"79Lip_I9"	0	292	575	505
5	5	1	"aliA"	"10Lip_M9"	0	293	663	576
5	6	1	"slrA"	"17Lip_A13"	0	294	752	675
5	7	1	"spr0747"	"37Lip_E13"	0	295	1072	972
5	8	1	"Buffer"	"Normaliz_I13"	-50	296	148	29
5	9	1	"Buffer"	"Normaliz_M13"	-50	297	157	49
5	1	2	"slrA"	"17Lip_A13"	0	298	737	656
5	2	2	"spr0747"	"37Lip_E13"	0	299	671	605
5	3	2	"spxB"	"13Cyt_A1"	0	300	631	569
5	4	2	"clpP"	"66Cyt_E1"	0	301	1716	1649
5	5	2	"pavA"	"69Cyt_I1"	0	302	1566	1498
5	6	2	"eno"	"14Cyt_M1"	0	303	3161	3091
5	7	2	"PppA"	"70Cyt_A5"	0	304	1416	1339
5	8	2	"ply"	"11Cyt_E5"	0	305	2978	2877
5	9	2	"lytA"	"12Cyt_I5"	0	306	5039	4892
5	1	3	"eno"	"14Cyt_M1"	0	307	2841	2768
5	2	3	"PppA"	"70Cyt_A5"	0	308	1102	1039
5	3	3	"ply"	"11Cyt_E5"	0	309	2297	2227
5	4	3	"lytA"	"12Cyt_I5"	0	310	3640	3569
5	5	3	"GADPH"	"68Cyt_M5"	0	311	1395	1332
5	6	3	"abc_sbp_2"	"30Lip_A9"	0	312	1304	1241
5	7	3	"abc_sbp"	"29Lip_E9"	0	313	448	382
5	8	3	"spr0174"	"79Lip_I9"	0	314	558	463
5	9	3	"aliA"	"10Lip_M9"	0	315	784	665
5	1	4	"abc_sbp_2"	"30Lip_A9"	0	316	1299	1241
5	2	4	"abc_sbp"	"29Lip_E9"	0	317	403	347
5	3	4	"spr0174"	"79Lip_I9"	0	318	392	322
5	4	4	"aliA"	"10Lip_M9"	0	319	523	450
5	5	4	"slrA"	"17Lip_A13"	0	320	631	565
5	6	4	"spr0747"	"37Lip_E13"	0	321	901	835
5	7	4	"spxB"	"13Cyt_A1"	0	322	824	758
5	8	4	"clpP"	"66Cyt_E1"	0	323	1797	1708
5	9	4	"pavA"	"69Cyt_I1"	0	324	1656	1533
5	1	5	"spr0747"	"37Lip_E13"	0	325	1013	945
5	2	5	"spxB"	"13Cyt_A1"	0	326	764	704
5	3	5	"clpP"	"66Cyt_E1"	0	327	1274	1213
5	4	5	"pavA"	"69Cyt_I1"	0	328	1223	1155
5	5	5	"eno"	"14Cyt_M1"	0	329	2707	2642
5	6	5	"PppA"	"70Cyt_A5"	0	330	1311	1249
5	7	5	"ply"	"11Cyt_E5"	0	331	2732	2657
5	8	5	"lytA"	"12Cyt_I5"	0	332	4199	4106
5	9	5	"GADPH"	"68Cyt_M5"	0	333	1531	1406
5	1	6	"PppA"	"70Cyt_A5"	0	334	1310	1240
5	2	6	"ply"	"11Cyt_E5"	0	335	2782	2704
5	3	6	"lytA"	"12Cyt_I5"	0	336	3486	3423
5	4	6	"GADPH"	"68Cyt_M5"	0	337	1021	959
5	5	6	"abc_sbp_2"	"30Lip_A9"	0	338	954	889
5	6	6	"abc_sbp"	"29Lip_E9"	0	339	379	320
5	7	6	"spr0174"	"79Lip_I9"	0	340	438	364
5	8	6	"aliA"	"10Lip_M9"	0	341	591	501
5	9	6	"slrA"	"17Lip_A13"	0	342	720	617
5	1	7	"abc_sbp"	"29Lip_E9"	0	343	470	409
5	2	7	"spr0174"	"79Lip_I9"	0	344	502	424
5	3	7	"aliA"	"10Lip_M9"	0	345	638	573
5	4	7	"slrA"	"17Lip_A13"	0	346	600	540
5	5	7	"spr0747"	"37Lip_E13"	0	347	791	724
5	6	7	"spxB"	"13Cyt_A1"	0	348	593	521
5	7	7	"clpP"	"66Cyt_E1"	0	349	1167	1089
5	8	7	"pavA"	"69Cyt_I1"	0	350	1054	967
5	9	7	"eno"	"14Cyt_M1"	0	351	2509	2391
5	1	8	"spxB"	"13Cyt_A1"	0	352	785	727
5	2	8	"clpP"	"66Cyt_E1"	0	353	1691	1633
5	3	8	"pavA"	"69Cyt_I1"	0	354	1250	1190
5	4	8	"eno"	"14Cyt_M1"	0	355	2840	2776
5	5	8	"PppA"	"70Cyt_A5"	0	356	1296	1221
5	6	8	"ply"	"11Cyt_E5"	0	357	2679	2580
5	7	8	"lytA"	"12Cyt_I5"	0	358	3600	3498
5	8	8	"GADPH"	"68Cyt_M5"	0	359	1319	1218
5	9	8	"abc_sbp_2"	"30Lip_A9"	0	360	1279	1160
6	1	1	"psaA"	"6Lip_N5"	0	361	2085	1956
6	2	1	"ABC_SBP"	"57Lip_B9"	0	362	3932	3790
6	3	1	"ABC_SBP"	"52Lip_F9"	0	363	1276	1166
6	4	1	"piuA"	"18Lip_J9"	0	364	997	900
6	5	1	"amiA"	"3Lip_N9"	0	365	852	716
6	6	1	"msmE"	"78Lip_B13"	0	366	1017	888
6	7	1	"MalX"	"22Lip_F13"	0	367	833	729
6	8	1	"Buffer"	"Normaliz_J13"	0	368	252	133
6	9	1	"Buffer"	"Normaliz_N13"	-50	369	143	18
6	1	2	"msmE"	"78Lip_B13"	0	370	1106	992
6	2	2	"MalX"	"22Lip_F13"	0	371	835	702
6	3	2	"prsA_ppmA"	"16Lip_B1"	0	372	674	541
6	4	2	"lmb"	"33Lip_F1"	0	373	1567	1452
6	5	2	"piaA"	"15Lip_J1"	0	374	1826	1710
6	6	2	"phtA"	"55Lip_N1"	0	375	805	703
6	7	2	"glnH"	"28Lip_B5"	0	376	1818	1718
6	8	2	"pstS"	"80Lip_F5"	0	377	1351	1238
6	9	2	"aliB"	"1Lip_J5"	0	378	1380	1224
6	1	3	"phtA"	"55Lip_N1"	0	379	931	811
6	2	3	"glnH"	"28Lip_B5"	0	380	1830	1720
6	3	3	"pstS"	"80Lip_F5"	0	381	1180	1047
6	4	3	"aliB"	"1Lip_J5"	0	382	1009	861
6	5	3	"psaA"	"6Lip_N5"	0	383	1718	1593
6	6	3	"ABC_SBP"	"57Lip_B9"	0	384	3377	3267
6	7	3	"ABC_SBP"	"52Lip_F9"	0	385	1055	945
6	8	3	"piuA"	"18Lip_J9"	0	386	847	742
6	9	3	"amiA"	"3Lip_N9"	0	387	831	687
6	1	4	"ABC_SBP"	"57Lip_B9"	0	388	3849	3713
6	2	4	"ABC_SBP"	"52Lip_F9"	0	389	1049	934
6	3	4	"piuA"	"18Lip_J9"	0	390	891	778
6	4	4	"amiA"	"3Lip_N9"	0	391	851	726
6	5	4	"msmE"	"78Lip_B13"	0	392	903	797
6	6	4	"MalX"	"22Lip_F13"	0	393	689	567
6	7	4	"prsA_ppmA"	"16Lip_B1"	0	394	592	467
6	8	4	"lmb"	"33Lip_F1"	0	395	1412	1316
6	9	4	"piaA"	"15Lip_J1"	0	396	2163	2059
6	1	5	"MalX"	"22Lip_F13"	0	397	793	678
6	2	5	"prsA_ppmA"	"16Lip_B1"	0	398	604	488
6	3	5	"lmb"	"33Lip_F1"	0	399	1453	1340
6	4	5	"piaA"	"15Lip_J1"	0	400	1694	1578
6	5	5	"phtA"	"55Lip_N1"	0	401	754	648
6	6	5	"glnH"	"28Lip_B5"	0	402	1782	1680
6	7	5	"pstS"	"80Lip_F5"	0	403	1240	1123
6	8	5	"aliB"	"1Lip_J5"	0	404	971	860
6	9	5	"psaA"	"6Lip_N5"	0	405	1413	1291
6	1	6	"glnH"	"28Lip_B5"	0	406	2058	1963
6	2	6	"pstS"	"80Lip_F5"	0	407	1190	1086
6	3	6	"aliB"	"1Lip_J5"	0	408	989	873
6	4	6	"psaA"	"6Lip_N5"	0	409	1680	1552
6	5	6	"ABC_SBP"	"57Lip_B9"	0	410	3785	3671
6	6	6	"ABC_SBP"	"52Lip_F9"	0	411	988	891
6	7	6	"piuA"	"18Lip_J9"	0	412	877	778
6	8	6	"amiA"	"3Lip_N9"	0	413	747	641
6	9	6	"msmE"	"78Lip_B13"	0	414	1036	921
6	1	7	"ABC_SBP"	"52Lip_F9"	0	415	1140	1054
6	2	7	"piuA"	"18Lip_J9"	0	416	878	785
6	3	7	"amiA"	"3Lip_N9"	0	417	771	664
6	4	7	"msmE"	"78Lip_B13"	0	418	910	808
6	5	7	"MalX"	"22Lip_F13"	0	419	724	627
6	6	7	"prsA_ppmA"	"16Lip_B1"	0	420	523	429
6	7	7	"lmb"	"33Lip_F1"	0	421	1215	1119
6	8	7	"piaA"	"15Lip_J1"	0	422	1606	1507
6	9	7	"phtA"	"55Lip_N1"	0	423	837	738
6	1	8	"prsA_ppmA"	"16Lip_B1"	0	424	571	492
6	2	8	"lmb"	"33Lip_F1"	0	425	1430	1347
6	3	8	"piaA"	"15Lip_J1"	0	426	1769	1684
6	4	8	"phtA"	"55Lip_N1"	0	427	739	652
6	5	8	"glnH"	"28Lip_B5"	0	428	1587	1502
6	6	8	"pstS"	"80Lip_F5"	0	429	1032	931
6	7	8	"aliB"	"1Lip_J5"	0	430	1294	1172
6	8	8	"psaA"	"6Lip_N5"	0	431	1862	1738
6	9	8	"ABC_SBP"	"57Lip_B9"	0	432	5240	5128
7	1	1	"cbpF"	"74N_term_wCS_O5"	0	433	790	686
7	2	1	"spr0693"	"34N_term_C9"	0	434	606	479
7	3	1	"ezrA"	"75N_term_G9"	0	435	777	607
7	4	1	"pepXP"	"72N_term_K9"	0	436	1113	926
7	5	1	"phtD"	"44N_term_O9"	0	437	825	654
7	6	1	"phpA"	"27N_term_C13"	0	438	686	541
7	7	1	"srtA"	"64N_term_wCS_G13"	0	439	1905	1758
7	8	1	"Buffer"	"Normaliz_K13"	-50	440	132	0
7	9	1	"Buffer"	"Normaliz_O13"	0	441	135	27
7	1	2	"phpA"	"27N_term_C13"	0	442	494	382
7	2	2	"srtA"	"64N_term_wCS_G13"	0	443	832	694
7	3	2	"adcA"	"23Lip_C1"	0	444	828	650
7	4	2	"sp_2093"	"76N_term_G1"	0	445	449	241
7	5	2	"comB"	"54N_term_K1"	0	446	598	377
7	6	2	"pspA"	"4N_term_O1"	0	447	1201	1026
7	7	2	"pbpX"	"41N_term_C5"	0	448	1490	1345
7	8	2	"pbpA"	"9N_term_G5"	0	449	424	275
7	9	2	"spr0334"	"42Cyt_TMH_K5"	0	450	612	486
7	1	3	"pspA"	"4N_term_O1"	0	451	1030	910
7	2	3	"pbpX"	"41N_term_C5"	0	452	1201	1065
7	3	3	"pbpA"	"9N_term_G5"	0	453	246	97
7	4	3	"spr0334"	"42Cyt_TMH_K5"	0	454	387	172
7	5	3	"cbpF"	"74N_term_wCS_O5"	0	455	852	661
7	6	3	"spr0693"	"34N_term_C9"	0	456	586	421
7	7	3	"ezrA"	"75N_term_G9"	0	457	1061	903
7	8	3	"pepXP"	"72N_term_K9"	0	458	1286	1128
7	9	3	"phtD"	"44N_term_O9"	0	459	1167	993
7	1	4	"spr0693"	"34N_term_C9"	0	460	458	351
7	2	4	"ezrA"	"75N_term_G9"	0	461	760	627
7	3	4	"pepXP"	"72N_term_K9"	0	462	920	776
7	4	4	"phtD"	"44N_term_O9"	0	463	767	561
7	5	4	"phpA"	"27N_term_C13"	0	464	801	628
7	6	4	"srtA"	"64N_term_wCS_G13"	0	465	762	602
7	7	4	"adcA"	"23Lip_C1"	0	466	629	462
7	8	4	"sp_2093"	"76N_term_G1"	0	467	382	195
7	9	4	"comB"	"54N_term_K1"	0	468	533	338
7	1	5	"srtA"	"64N_term_wCS_G13"	0	469	879	763
7	2	5	"adcA"	"23Lip_C1"	0	470	565	431
7	3	5	"sp_2093"	"76N_term_G1"	0	471	352	220
7	4	5	"comB"	"54N_term_K1"	0	472	488	316
7	5	5	"pspA"	"4N_term_O1"	0	473	1123	903
7	6	5	"pbpX"	"41N_term_C5"	0	474	1453	1292
7	7	5	"pbpA"	"9N_term_G5"	0	475	358	170
7	8	5	"spr0334"	"42Cyt_TMH_K5"	0	476	394	183
7	9	5	"cbpF"	"74N_term_wCS_O5"	0	477	849	684
7	1	6	"pbpX"	"41N_term_C5"	0	478	1432	1299
7	2	6	"pbpA"	"9N_term_G5"	0	479	233	83
7	3	6	"spr0334"	"42Cyt_TMH_K5"	0	480	314	174
7	4	6	"cbpF"	"74N_term_wCS_O5"	0	481	628	499
7	5	6	"spr0693"	"34N_term_C9"	0	482	372	241
7	6	6	"ezrA"	"75N_term_G9"	0	483	859	707
7	7	6	"pepXP"	"72N_term_K9"	0	484	1047	865
7	8	6	"phtD"	"44N_term_O9"	0	485	856	687
7	9	6	"phpA"	"27N_term_C13"	0	486	713	567
7	1	7	"ezrA"	"75N_term_G9"	0	487	843	712
7	2	7	"pepXP"	"72N_term_K9"	0	488	1183	1036
7	3	7	"phtD"	"44N_term_O9"	0	489	655	515
7	4	7	"phpA"	"27N_term_C13"	0	490	624	481
7	5	7	"srtA"	"64N_term_wCS_G13"	0	491	863	726
7	6	7	"adcA"	"23Lip_C1"	0	492	524	365
7	7	7	"sp_2093"	"76N_term_G1"	0	493	356	192
7	8	7	"comB"	"54N_term_K1"	0	494	455	284
7	9	7	"pspA"	"4N_term_O1"	0	495	1150	1005
7	1	8	"adcA"	"23Lip_C1"	0	496	616	505
7	2	8	"sp_2093"	"76N_term_G1"	0	497	412	291
7	3	8	"comB"	"54N_term_K1"	0	498	387	264
7	4	8	"pspA"	"4N_term_O1"	0	499	1185	1047
7	5	8	"pbpX"	"41N_term_C5"	0	500	1508	1381
7	6	8	"pbpA"	"9N_term_G5"	0	501	349	214
7	7	8	"spr0334"	"42Cyt_TMH_K5"	0	502	482	337
7	8	8	"cbpF"	"74N_term_wCS_O5"	0	503	871	738
7	9	8	"spr0693"	"34N_term_C9"	0	504	662	546
8	1	1	"pbp1b"	"47Cyt_TMH_P5"	0	505	2895	2788
8	2	1	"pcpA"	"62N_term_wCS_D9"	0	506	272	153
8	3	1	"sphtra"	"8N_term_H9"	0	507	175	41
8	4	1	"cps4C"	"97Mult_L9"	0	508	536	413
8	5	1	"rrgB"	"95Mult_P9"	0	509	196	101
8	6	1	"TMP"	"96Mult_D13"	0	510	333	245
8	7	1	"LambdaSa04"	"94Mult_H13"	0	511	129	40
8	8	1	"Buffer"	"Normaliz_L13"	0	512	96	7
8	9	1	"Buffer"	"Normaliz_P13"	-50	513	99	4
8	1	2	"TMP"	"96Mult_D13"	0	514	416	310
8	2	2	"LambdaSa04"	"94Mult_H13"	0	515	164	27
8	3	2	"potD"	"65N_term_D1"	0	516	1685	1498
8	4	2	"pgdA"	"40N_term_H1"	0	517	1637	1450
8	5	2	"spr1370"	"38Cyt_TMH_L1"	0	518	2089	1905
8	6	2	"spr1418"	"82N_term_P1"	0	519	2006	1866
8	7	2	"stkP"	"67Cyt_TMH_D5"	0	520	1217	1116
8	8	2	"spr1584"	"83N_term_H5"	0	521	2301	2202
8	9	2	"pbp2A"	"53N_term_L5"	0	522	3129	3031
8	1	3	"spr1418"	"82N_term_P1"	0	523	2042	1925
8	2	3	"stkP"	"67Cyt_TMH_D5"	0	524	1129	983
8	3	3	"spr1584"	"83N_term_H5"	0	525	2320	2064
8	4	3	"pbp2A"	"53N_term_L5"	0	526	2255	2022
8	5	3	"pbp1b"	"47Cyt_TMH_P5"	0	527	2109	1871
8	6	3	"pcpA"	"62N_term_wCS_D9"	0	528	260	77
8	7	3	"sphtra"	"8N_term_H9"	-50	529	139	25
8	8	3	"cps4C"	"97Mult_L9"	0	530	607	512
8	9	3	"rrgB"	"95Mult_P9"	0	531	199	100
8	1	4	"pcpA"	"62N_term_wCS_D9"	0	532	223	104
8	2	4	"sphtra"	"8N_term_H9"	-50	533	216	74
8	3	4	"cps4C"	"97Mult_L9"	0	534	612	407
8	4	4	"rrgB"	"95Mult_P9"	0	535	301	109
8	5	4	"TMP"	"96Mult_D13"	0	536	515	330
8	6	4	"LambdaSa04"	"94Mult_H13"	-50	537	133	-21
8	7	4	"potD"	"65N_term_D1"	0	538	1694	1549
8	8	4	"pgdA"	"40N_term_H1"	0	539	1589	1456
8	9	4	"spr1370"	"38Cyt_TMH_L1"	0	540	2027	1918
8	1	5	"LambdaSa04"	"94Mult_H13"	-50	541	159	35
8	2	5	"potD"	"65N_term_D1"	0	542	1572	1382
8	3	5	"pgdA"	"40N_term_H1"	0	543	1048	856
8	4	5	"spr1370"	"38Cyt_TMH_L1"	0	544	2251	2063
8	5	5	"spr1418"	"82N_term_P1"	0	545	1677	1505
8	6	5	"stkP"	"67Cyt_TMH_D5"	0	546	1050	913
8	7	5	"spr1584"	"83N_term_H5"	0	547	2040	1847
8	8	5	"pbp2A"	"53N_term_L5"	0	548	2420	2237
8	9	5	"pbp1b"	"47Cyt_TMH_P5"	0	549	2375	2251
8	1	6	"stkP"	"67Cyt_TMH_D5"	0	550	1313	1160
8	2	6	"spr1584"	"83N_term_H5"	0	551	2695	2403
8	3	6	"pbp2A"	"53N_term_L5"	0	552	2167	1867
8	4	6	"pbp1b"	"47Cyt_TMH_P5"	0	553	2299	2052
8	5	6	"pcpA"	"62N_term_wCS_D9"	-50	554	270	90
8	6	6	"sphtra"	"8N_term_H9"	0	555	195	46
8	7	6	"cps4C"	"97Mult_L9"	0	556	886	723
8	8	6	"rrgB"	"95Mult_P9"	0	557	238	50
8	9	6	"TMP"	"96Mult_D13"	0	558	292	143
8	1	7	"sphtra"	"8N_term_H9"	0	559	171	51
8	2	7	"cps4C"	"97Mult_L9"	0	560	391	192
8	3	7	"rrgB"	"95Mult_P9"	0	561	303	62
8	4	7	"TMP"	"96Mult_D13"	0	562	418	159
8	5	7	"LambdaSa04"	"94Mult_H13"	-50	563	200	-21
8	6	7	"potD"	"65N_term_D1"	0	564	1669	1494
8	7	7	"pgdA"	"40N_term_H1"	0	565	1479	1338
8	8	7	"spr1370"	"38Cyt_TMH_L1"	0	566	2297	2176
8	9	7	"spr1418"	"82N_term_P1"	0	567	1971	1852
8	1	8	"potD"	"65N_term_D1"	0	568	1696	1590
8	2	8	"pgdA"	"40N_term_H1"	0	569	1464	1324
8	3	8	"spr1370"	"38Cyt_TMH_L1"	0	570	1747	1594
8	4	8	"spr1418"	"82N_term_P1"	0	571	2126	1958
8	5	8	"stkP"	"67Cyt_TMH_D5"	0	572	1237	1059
8	6	8	"spr1584"	"83N_term_H5"	0	573	1978	1832
8	7	8	"pbp2A"	"53N_term_L5"	0	574	2456	2332
8	8	8	"pbp1b"	"47Cyt_TMH_P5"	0	575	2417	2313
8	9	8	"pcpA"	"62N_term_wCS_D9"	0	576	249	150
