# Supplementary material for: Data in support of proteomic analysis of pneumococcal pediatric clinical isolates to construct a protein array
Source: Data Brief. 2016 Feb 5;6:917–22. doi: 10.1016/j.dib.2016.01.057 (PMC4758182; doi:10.1016/j.dib.2016.01.057)
Supplement: Supplementary file 4 — Supplementary material [file mmc4.zip › Protein array raw data/IgM/C1_S42_IgM-Cy5.txt]

ATF	1.0
31	9    
"Type=GenePix Export 3"
"DateTime=2014/02/27 09:50:26"
"Settings=C:\Documents and Settings\Usuario\Escritorio\Datos Usuarios\Alfonso\Escaneado_27-2-14\Suero 42\S42_IgM-Cy5.gps"
"GalFile=C:\Documents and Settings\Usuario\Escritorio\Datos Usuarios\Alfonso\Gals\Gal_Alfonso.2.gal"
"PixelSize=5"
"Wavelengths=635	n/a"
"ImageFiles=C:\Documents and Settings\Usuario\Escritorio\Datos Usuarios\Alfonso\Escaneado_27-2-14\Suero 42\S42_IgM-Cy5.tif 1	n/a"
"NormalizationMethod=None"
"NormalizationFactors=1	n/a"
"JpegImage="
"StdDev=Type 1"
"RatioFormulations=W1/W2 (635/)"
"Barcode="
"BackgroundSubtraction=LocalFeature"
"ImageOrigin=2920, 36345"
"JpegOrigin=3360, 36740"
"Creator=GenePix Pro 4.1.1.4"
"Scanner=GenePix 4000B [92870]"
"FocusPosition=0"
"Temperature=23.64"
"LinesAveraged=1"
"Comment="
"PMTGain=650	n/a"
"ScanPower=100	n/a"
"LaserPower=1.71	n/a"
"LaserOnTime=41753	n/a"
"Filters=	n/a"
"ScanRegion=584,7269,3888,8686"
"Supplier=BioRobotics"
"ArrayerSoftwareName=TAS Application Suite (MicroGrid II)"
"ArrayerSoftwareVersion=2.2.2.5"
"Block"	"Column"	"Row"	"Name"	"ID"	"Flags"	"Index"	"F635 Median"	"F635 Median - B635"
1	1	1	"ABC_N/P"	"90Mult_M8"	0	1	224	139
1	2	1	"spr1221"	"99Mult_A12"	0	2	316	225
1	3	1	"spr1403"	"91Mult_E12"	0	3	337	247
1	4	1	"spr1496"	"92Mult_I12"	0	4	228	141
1	5	1	"ABC_NP"	"100Mult_M12"	0	5	749	668
1	6	1	"SP_0462"	"77CellW_A16"	0	6	294	199
1	7	1	"SP_0464"	"81CellW_E16"	0	7	263	169
1	8	1	"Buffer"	"Normaliz_I16"	0	8	387	302
1	9	1	"Buffer"	"Normaliz_M16"	0	9	281	196
1	1	2	"SP_0462"	"77CellW_A16"	0	10	385	293
1	2	2	"SP_0464"	"81CellW_E16"	0	11	261	148
1	3	2	"fstH"	"84Mult_A4"	0	12	909	784
1	4	2	"comA"	"85Mult_E4"	0	13	306	188
1	5	2	"zmpB"	"86Mult_I4"	0	14	174	64
1	6	2	"spr0601"	"98Mult_M4"	0	15	303	189
1	7	2	"celB"	"87Mult_A8"	0	16	198	77
1	8	2	"iga"	"88Mult_E8"	0	17	653	558
1	9	2	"glnP"	"89Mult_I8"	0	18	137	48
1	1	3	"spr0601"	"98Mult_M4"	0	19	363	277
1	2	3	"celB"	"87Mult_A8"	0	20	179	79
1	3	3	"iga"	"88Mult_E8"	0	21	620	516
1	4	3	"glnP"	"89Mult_I8"	0	22	156	38
1	5	3	"ABC_N/P"	"90Mult_M8"	0	23	210	69
1	6	3	"spr1221"	"99Mult_A12"	0	24	359	208
1	7	3	"spr1403"	"91Mult_E12"	0	25	327	172
1	8	3	"spr1496"	"92Mult_I12"	0	26	201	92
1	9	3	"ABC_NP"	"100Mult_M12"	0	27	735	643
1	1	4	"spr1221"	"99Mult_A12"	0	28	515	421
1	2	4	"spr1403"	"91Mult_E12"	0	29	454	341
1	3	4	"spr1496"	"92Mult_I12"	0	30	268	166
1	4	4	"ABC_NP"	"100Mult_M12"	0	31	639	525
1	5	4	"SP_0462"	"77CellW_A16"	0	32	280	155
1	6	4	"SP_0464"	"81CellW_E16"	0	33	212	73
1	7	4	"fstH"	"84Mult_A4"	0	34	952	789
1	8	4	"comA"	"85Mult_E4"	0	35	354	237
1	9	4	"zmpB"	"86Mult_I4"	0	36	212	118
1	1	5	"SP_0464"	"81CellW_E16"	0	37	391	291
1	2	5	"fstH"	"84Mult_A4"	0	38	927	783
1	3	5	"comA"	"85Mult_E4"	0	39	409	299
1	4	5	"zmpB"	"86Mult_I4"	0	40	220	122
1	5	5	"spr0601"	"98Mult_M4"	0	41	333	234
1	6	5	"celB"	"87Mult_A8"	0	42	194	87
1	7	5	"iga"	"88Mult_E8"	0	43	629	516
1	8	5	"glnP"	"89Mult_I8"	0	44	150	54
1	9	5	"ABC_N/P"	"90Mult_M8"	0	45	229	136
1	1	6	"celB"	"87Mult_A8"	0	46	442	339
1	2	6	"iga"	"88Mult_E8"	0	47	874	703
1	3	6	"glnP"	"89Mult_I8"	0	48	536	422
1	4	6	"ABC_N/P"	"90Mult_M8"	0	49	429	315
1	5	6	"spr1221"	"99Mult_A12"	0	50	687	531
1	6	6	"spr1403"	"91Mult_E12"	0	51	473	341
1	7	6	"spr1496"	"92Mult_I12"	0	52	329	223
1	8	6	"ABC_NP"	"100Mult_M12"	0	53	644	549
1	9	6	"SP_0462"	"77CellW_A16"	0	54	496	400
1	1	7	"spr1403"	"91Mult_E12"	0	55	736	639
1	2	7	"spr1496"	"92Mult_I12"	0	56	750	617
1	3	7	"ABC_NP"	"100Mult_M12"	0	57	669	553
1	4	7	"SP_0462"	"77CellW_A16"	0	58	448	347
1	5	7	"SP_0464"	"81CellW_E16"	0	59	406	287
1	6	7	"fstH"	"84Mult_A4"	0	60	1089	948
1	7	7	"comA"	"85Mult_E4"	0	61	528	393
1	8	7	"zmpB"	"86Mult_I4"	0	62	350	239
1	9	7	"spr0601"	"98Mult_M4"	0	63	783	687
1	1	8	"fstH"	"84Mult_A4"	0	64	1452	1363
1	2	8	"comA"	"85Mult_E4"	0	65	820	672
1	3	8	"zmpB"	"86Mult_I4"	0	66	463	365
1	4	8	"spr0601"	"98Mult_M4"	0	67	991	905
1	5	8	"celB"	"87Mult_A8"	0	68	870	785
1	6	8	"iga"	"88Mult_E8"	0	69	1309	1212
1	7	8	"glnP"	"89Mult_I8"	0	70	599	498
1	8	8	"ABC_N/P"	"90Mult_M8"	0	71	917	820
1	9	8	"spr1221"	"99Mult_A12"	0	72	1240	1149
2	1	1	"lytB"	"31CellW_N8"	0	73	727	624
2	2	1	"prtA"	"20CellW_B12"	0	74	1459	1342
2	3	1	"bgaA"	"43CellW_F12"	0	75	1578	1469
2	4	1	"nanA"	"46CellW_J12"	0	76	2230	2113
2	5	1	"spr1652/pfbA"	"25CellW_N12"	0	77	834	705
2	6	1	"nisP"	"39CellW_B16"	0	78	840	698
2	7	1	"spr1906"	"73CellW_F16"	0	79	584	455
2	8	1	"Buffer"	"Normaliz_J16"	0	80	574	477
2	9	1	"Buffer"	"Normaliz_N16"	0	81	221	131
2	1	2	"nisP"	"39CellW_B16"	0	82	1220	1091
2	2	2	"spr1906"	"73CellW_F16"	0	83	547	359
2	3	2	"psrP"	"71CellW_B4"	0	84	972	757
2	4	2	"pblB_nt"	"48CellW_F4"	0	85	937	680
2	5	2	"pblB_ct"	"49CellW_J4"	0	86	783	552
2	6	2	"spr0075/pfbB"	"24CellW_N4"	0	87	434	205
2	7	2	"pulA"	"19CellW_B8"	0	88	716	528
2	8	2	"hysA"	"51CellW_F8"	0	89	1214	1094
2	9	2	"spr0328"	"26CellW_J8"	0	90	1808	1707
2	1	3	"spr0075/pfbB"	"24CellW_N4"	0	91	542	398
2	2	3	"pulA"	"19CellW_B8"	0	92	893	677
2	3	3	"hysA"	"51CellW_F8"	0	93	613	437
2	4	3	"spr0328"	"26CellW_J8"	0	94	688	517
2	5	3	"lytB"	"31CellW_N8"	0	95	689	510
2	6	3	"prtA"	"20CellW_B12"	0	96	1257	1025
2	7	3	"bgaA"	"43CellW_F12"	0	97	1425	1155
2	8	3	"nanA"	"46CellW_J12"	0	98	1948	1765
2	9	3	"spr1652/pfbA"	"25CellW_N12"	0	99	1120	1002
2	1	4	"prtA"	"20CellW_B12"	0	100	1426	1285
2	2	4	"bgaA"	"43CellW_F12"	0	101	1553	1337
2	3	4	"nanA"	"46CellW_J12"	0	102	2292	2139
2	4	4	"spr1652/pfbA"	"25CellW_N12"	0	103	1190	1031
2	5	4	"nisP"	"39CellW_B16"	0	104	677	484
2	6	4	"spr1906"	"73CellW_F16"	0	105	597	383
2	7	4	"psrP"	"71CellW_B4"	0	106	1005	681
2	8	4	"pblB_nt"	"48CellW_F4"	0	107	924	622
2	9	4	"pblB_ct"	"49CellW_J4"	0	108	732	591
2	1	5	"spr1906"	"73CellW_F16"	0	109	612	469
2	2	5	"psrP"	"71CellW_B4"	0	110	912	567
2	3	5	"pblB_nt"	"48CellW_F4"	0	111	722	485
2	4	5	"pblB_ct"	"49CellW_J4"	0	112	1017	730
2	5	5	"spr0075/pfbB"	"24CellW_N4"	0	113	1084	671
2	6	5	"pulA"	"19CellW_B8"	0	114	1142	838
2	7	5	"hysA"	"51CellW_F8"	0	115	575	301
2	8	5	"spr0328"	"26CellW_J8"	0	116	952	725
2	9	5	"lytB"	"31CellW_N8"	0	117	829	664
2	1	6	"pulA"	"19CellW_B8"	0	118	1474	1306
2	2	6	"hysA"	"51CellW_F8"	0	119	861	583
2	3	6	"spr0328"	"26CellW_J8"	0	120	1454	1271
2	4	6	"lytB"	"31CellW_N8"	0	121	782	578
2	5	6	"prtA"	"20CellW_B12"	0	122	1189	970
2	6	6	"bgaA"	"43CellW_F12"	0	123	1501	1275
2	7	6	"nanA"	"46CellW_J12"	0	124	2404	2178
2	8	6	"spr1652/pfbA"	"25CellW_N12"	0	125	1322	1135
2	9	6	"nisP"	"39CellW_B16"	0	126	1173	1018
2	1	7	"bgaA"	"43CellW_F12"	0	127	2343	2213
2	2	7	"nanA"	"46CellW_J12"	0	128	3164	2989
2	3	7	"spr1652/pfbA"	"25CellW_N12"	0	129	1444	1279
2	4	7	"nisP"	"39CellW_B16"	0	130	1400	1187
2	5	7	"spr1906"	"73CellW_F16"	0	131	917	719
2	6	7	"psrP"	"71CellW_B4"	0	132	1030	780
2	7	7	"pblB_nt"	"48CellW_F4"	0	133	1148	827
2	8	7	"pblB_ct"	"49CellW_J4"	0	134	1253	1015
2	9	7	"spr0075/pfbB"	"24CellW_N4"	0	135	1289	1128
2	1	8	"psrP"	"71CellW_B4"	0	136	987	875
2	2	8	"pblB_nt"	"48CellW_F4"	0	137	1489	1344
2	3	8	"pblB_ct"	"49CellW_J4"	0	138	1120	993
2	4	8	"spr0075/pfbB"	"24CellW_N4"	0	139	794	600
2	5	8	"pulA"	"19CellW_B8"	0	140	1983	1806
2	6	8	"hysA"	"51CellW_F8"	0	141	1450	1297
2	7	8	"spr0328"	"26CellW_J8"	0	142	1866	1708
2	8	8	"lytB"	"31CellW_N8"	0	143	1631	1495
2	9	8	"prtA"	"20CellW_B12"	0	144	2345	2230
3	1	1	"nanB"	"58Secret_O8"	0	145	5588	5483
3	2	1	"spr1875"	"7Secret_C12"	0	146	1531	1420
3	3	1	"galU"	"21Secret_G12"	0	147	3510	3405
3	4	1	"cbpA"	"5Secret_K12"	0	148	3479	3376
3	5	1	"gsp_781"	"2Secret_O12"	0	149	1653	1550
3	6	1	"Control_1"	"C16"	0	150	173	76
3	7	1	"Control_2"	"G16"	0	151	110	13
3	8	1	"Buffer"	"Normaliz_K16"	0	152	386	293
3	9	1	"Buffer"	"Normaliz_O16"	0	153	301	211
3	1	2	"Control_1"	"C16"	0	154	1043	932
3	2	2	"Control_2"	"G16"	0	155	153	21
3	3	2	"bloodAB"	"59Secret_C4"	0	156	1818	1684
3	4	2	"strH"	"32Secret_G4"	0	157	1015	891
3	5	2	"lysM"	"50Secret_K4"	0	158	2260	2140
3	6	2	"lytB"	"63Secret_O4"	0	159	1423	1314
3	7	2	"phtE"	"45Secret_C8"	0	160	1474	1359
3	8	2	"spr0931"	"36Secret_G8"	0	161	2111	2005
3	9	2	"lytC"	"56Secret_K8"	0	162	2756	2660
3	1	3	"lytB"	"63Secret_O4"	0	163	1594	1488
3	2	3	"phtE"	"45Secret_C8"	0	164	1533	1386
3	3	3	"spr0931"	"36Secret_G8"	0	165	2028	1866
3	4	3	"lytC"	"56Secret_K8"	0	166	2521	2385
3	5	3	"nanB"	"58Secret_O8"	0	167	4012	3902
3	6	3	"spr1875"	"7Secret_C12"	0	168	1222	1123
3	7	3	"galU"	"21Secret_G12"	0	169	2914	2801
3	8	3	"cbpA"	"5Secret_K12"	0	170	3318	3212
3	9	3	"gsp_781"	"2Secret_O12"	0	171	1665	1570
3	1	4	"spr1875"	"7Secret_C12"	0	172	1412	1301
3	2	4	"galU"	"21Secret_G12"	0	173	3224	3064
3	3	4	"cbpA"	"5Secret_K12"	0	174	2976	2826
3	4	4	"gsp_781"	"2Secret_O12"	0	175	1489	1377
3	5	4	"Control_1"	"C16"	0	176	1132	1034
3	6	4	"Control_2"	"G16"	0	177	118	13
3	7	4	"bloodAB"	"59Secret_C4"	0	178	1649	1529
3	8	4	"strH"	"32Secret_G4"	0	179	1018	908
3	9	4	"lysM"	"50Secret_K4"	0	180	2225	2130
3	1	5	"Control_2"	"G16"	0	181	151	35
3	2	5	"bloodAB"	"59Secret_C4"	0	182	1699	1549
3	3	5	"strH"	"32Secret_G4"	0	183	903	792
3	4	5	"lysM"	"50Secret_K4"	0	184	1826	1720
3	5	5	"lytB"	"63Secret_O4"	0	185	1504	1394
3	6	5	"phtE"	"45Secret_C8"	0	186	1386	1271
3	7	5	"spr0931"	"36Secret_G8"	0	187	1860	1743
3	8	5	"lytC"	"56Secret_K8"	0	188	2767	2660
3	9	5	"nanB"	"58Secret_O8"	0	189	4364	4268
3	1	6	"phtE"	"45Secret_C8"	0	190	1629	1507
3	2	6	"spr0931"	"36Secret_G8"	0	191	1803	1663
3	3	6	"lytC"	"56Secret_K8"	0	192	2551	2443
3	4	6	"nanB"	"58Secret_O8"	0	193	4057	3943
3	5	6	"spr1875"	"7Secret_C12"	0	194	1552	1439
3	6	6	"galU"	"21Secret_G12"	0	195	2939	2830
3	7	6	"cbpA"	"5Secret_K12"	0	196	3486	3381
3	8	6	"gsp_781"	"2Secret_O12"	0	197	1843	1741
3	9	6	"Control_1"	"C16"	0	198	751	660
3	1	7	"galU"	"21Secret_G12"	0	199	3705	3583
3	2	7	"cbpA"	"5Secret_K12"	0	200	3591	3451
3	3	7	"gsp_781"	"2Secret_O12"	0	201	2021	1906
3	4	7	"Control_1"	"C16"	0	202	1077	968
3	5	7	"Control_2"	"G16"	0	203	238	133
3	6	7	"bloodAB"	"59Secret_C4"	0	204	1695	1584
3	7	7	"strH"	"32Secret_G4"	0	205	1188	1075
3	8	7	"lysM"	"50Secret_K4"	0	206	2101	1990
3	9	7	"lytB"	"63Secret_O4"	0	207	1729	1635
3	1	8	"bloodAB"	"59Secret_C4"	0	208	1906	1790
3	2	8	"strH"	"32Secret_G4"	0	209	1324	1199
3	3	8	"lysM"	"50Secret_K4"	0	210	2428	2320
3	4	8	"lytB"	"63Secret_O4"	0	211	1861	1760
3	5	8	"phtE"	"45Secret_C8"	0	212	2083	1978
3	6	8	"spr0931"	"36Secret_G8"	0	213	2373	2266
3	7	8	"lytC"	"56Secret_K8"	0	214	3356	3254
3	8	8	"nanB"	"58Secret_O8"	0	215	4722	4617
3	9	8	"spr1875"	"7Secret_C12"	0	216	2468	2375
4	1	1	"Control_10"	"P8"	-50	217	98	-10
4	2	1	"Control_11"	"D12"	-50	218	84	-24
4	3	1	"Control_12"	"H12"	0	219	836	728
4	4	1	"Buffer"	"Normaliz_L12"	0	220	825	654
4	5	1	"Buffer"	"Normaliz_P12"	0	221	709	564
4	6	1	"Control+"	"Rango0.2_D16"	0	222	4837	4656
4	7	1	"Control+"	"Rango0.1_H16"	0	223	334	216
4	8	1	"Buffer"	"Normaliz_L16"	0	224	782	695
4	9	1	"Buffer"	"Normaliz_P16"	0	225	914	826
4	1	2	"Control+"	"Rango0.2_D16"	0	226	2781	2590
4	2	2	"Control+"	"Rango0.1_H16"	-50	227	245	106
4	3	2	"Control_3"	"D4"	0	228	1662	1544
4	4	2	"Control_4"	"H4"	-50	229	168	7
4	5	2	"Control_5"	"L4"	-50	230	144	-18
4	6	2	"Control_6"	"P4"	-50	231	181	21
4	7	2	"Control_7"	"D8"	0	232	1575	1448
4	8	2	"Control_8"	"H8"	-50	233	136	-9
4	9	2	"Control_9"	"L8"	-50	234	90	-10
4	1	3	"Control_6"	"P4"	-50	235	124	-3
4	2	3	"Control_7"	"D8"	0	236	1005	871
4	3	3	"Control_8"	"H8"	-50	237	172	16
4	4	3	"Control_9"	"L8"	-50	238	202	29
4	5	3	"Control_10"	"P8"	-50	239	111	-68
4	6	3	"Control_11"	"D12"	-50	240	122	-46
4	7	3	"Control_12"	"H12"	0	241	1168	1011
4	8	3	"Buffer"	"Normaliz_L12"	0	242	780	564
4	9	3	"Buffer"	"Normaliz_P12"	0	243	195	37
4	1	4	"Control_11"	"D12"	-50	244	113	-14
4	2	4	"Control_12"	"H12"	0	245	1270	1134
4	3	4	"Buffer"	"Normaliz_L12"	0	246	728	563
4	4	4	"Buffer"	"Normaliz_P12"	0	247	486	331
4	5	4	"Control+"	"Rango0.2_D16"	0	248	4690	4492
4	6	4	"Control+"	"Rango0.1_H16"	-50	249	321	166
4	7	4	"Control_3"	"D4"	0	250	1656	1541
4	8	4	"Control_4"	"H4"	-50	251	159	-1
4	9	4	"Control_5"	"L4"	0	252	166	26
4	1	5	"Control+"	"Rango0.1_H16"	-50	253	794	663
4	2	5	"Control_3"	"D4"	0	254	3565	3444
4	3	5	"Control_4"	"H4"	-50	255	163	20
4	4	5	"Control_5"	"L4"	-50	256	160	6
4	5	5	"Control_6"	"P4"	-50	257	167	5
4	6	5	"Control_7"	"D8"	0	258	1852	1727
4	7	5	"Control_8"	"H8"	-50	259	145	2
4	8	5	"Control_9"	"L8"	-50	260	213	48
4	9	5	"Control_10"	"P8"	-50	261	121	-1
4	1	6	"Control_7"	"D8"	0	262	1864	1753
4	2	6	"Control_8"	"H8"	-50	263	102	-29
4	3	6	"Control_9"	"L8"	-50	264	160	10
4	4	6	"Control_10"	"P8"	-50	265	110	-50
4	5	6	"Control_11"	"D12"	0	266	190	47
4	6	6	"Control_12"	"H12"	0	267	2367	2226
4	7	6	"Buffer"	"Normaliz_L12"	0	268	920	734
4	8	6	"Buffer"	"Normaliz_P12"	0	269	1199	1029
4	9	6	"Control+"	"Rango0.2_D16"	0	270	2325	2219
4	1	7	"Control_12"	"H12"	0	271	2542	2444
4	2	7	"Buffer"	"Normaliz_L12"	0	272	1001	859
4	3	7	"Buffer"	"Normaliz_P12"	-50	273	107	-68
4	4	7	"Control+"	"Rango0.2_D16"	0	274	4600	4386
4	5	7	"Control+"	"Rango0.1_H16"	-50	275	299	176
4	6	7	"Control_3"	"D4"	0	276	2033	1923
4	7	7	"Control_4"	"H4"	0	277	1022	907
4	8	7	"Control_5"	"L4"	-50	278	159	27
4	9	7	"Control_6"	"P4"	0	279	1203	1099
4	1	8	"Control_3"	"D4"	0	280	2408	2306
4	2	8	"Control_4"	"H4"	0	281	187	56
4	3	8	"Control_5"	"L4"	-50	282	111	-12
4	4	8	"Control_6"	"P4"	-50	283	116	6
4	5	8	"Control_7"	"D8"	0	284	3108	3008
4	6	8	"Control_8"	"H8"	0	285	179	50
4	7	8	"Control_9"	"L8"	-50	286	184	66
4	8	8	"Control_10"	"P8"	0	287	162	53
4	9	8	"Control_11"	"D12"	-50	288	96	-3
5	1	1	"GADPH"	"68Cyt_M7"	0	289	2692	2589
5	2	1	"abc_sbp_2"	"30Lip_A11"	0	290	1911	1796
5	3	1	"abc_sbp"	"29Lip_E11"	0	291	525	419
5	4	1	"spr0174"	"79Lip_I11"	0	292	615	442
5	5	1	"aliA"	"10Lip_M11"	0	293	789	649
5	6	1	"slrA"	"17Lip_A15"	0	294	1094	988
5	7	1	"spr0747"	"37Lip_E15"	0	295	1219	1112
5	8	1	"Buffer"	"Normaliz_I15"	0	296	639	549
5	9	1	"Buffer"	"Normaliz_M15"	0	297	397	312
5	1	2	"slrA"	"17Lip_A15"	0	298	1111	979
5	2	2	"spr0747"	"37Lip_E15"	0	299	1190	957
5	3	2	"spxB"	"13Cyt_A3"	0	300	2291	2016
5	4	2	"clpP"	"66Cyt_E3"	0	301	2513	2237
5	5	2	"pavA"	"69Cyt_I3"	0	302	1577	1379
5	6	2	"eno"	"14Cyt_M3"	0	303	12772	12621
5	7	2	"PppA"	"70Cyt_A7"	0	304	3794	3635
5	8	2	"ply"	"11Cyt_E7"	0	305	7294	7161
5	9	2	"lytA"	"12Cyt_I7"	0	306	7358	7258
5	1	3	"eno"	"14Cyt_M3"	0	307	10954	10745
5	2	3	"PppA"	"70Cyt_A7"	0	308	3655	3304
5	3	3	"ply"	"11Cyt_E7"	0	309	5336	5043
5	4	3	"lytA"	"12Cyt_I7"	0	310	7063	6856
5	5	3	"GADPH"	"68Cyt_M7"	0	311	2662	2486
5	6	3	"abc_sbp_2"	"30Lip_A11"	0	312	1467	1298
5	7	3	"abc_sbp"	"29Lip_E11"	0	313	517	301
5	8	3	"spr0174"	"79Lip_I11"	0	314	442	280
5	9	3	"aliA"	"10Lip_M11"	0	315	920	815
5	1	4	"abc_sbp_2"	"30Lip_A11"	0	316	1576	1409
5	2	4	"abc_sbp"	"29Lip_E11"	0	317	624	389
5	3	4	"spr0174"	"79Lip_I11"	0	318	685	508
5	4	4	"aliA"	"10Lip_M11"	0	319	905	736
5	5	4	"slrA"	"17Lip_A15"	0	320	966	791
5	6	4	"spr0747"	"37Lip_E15"	0	321	1340	1097
5	7	4	"spxB"	"13Cyt_A3"	0	322	1760	1282
5	8	4	"clpP"	"66Cyt_E3"	0	323	2234	2012
5	9	4	"pavA"	"69Cyt_I3"	0	324	2099	2005
5	1	5	"spr0747"	"37Lip_E15"	0	325	1943	1793
5	2	5	"spxB"	"13Cyt_A3"	0	326	3859	3565
5	3	5	"clpP"	"66Cyt_E3"	0	327	2593	2370
5	4	5	"pavA"	"69Cyt_I3"	0	328	1636	1437
5	5	5	"eno"	"14Cyt_M3"	0	329	10123	9909
5	6	5	"PppA"	"70Cyt_A7"	0	330	3083	2778
5	7	5	"ply"	"11Cyt_E7"	0	331	6496	6168
5	8	5	"lytA"	"12Cyt_I7"	0	332	6707	6536
5	9	5	"GADPH"	"68Cyt_M7"	0	333	2536	2431
5	1	6	"PppA"	"70Cyt_A7"	0	334	4761	4577
5	2	6	"ply"	"11Cyt_E7"	0	335	4546	4303
5	3	6	"lytA"	"12Cyt_I7"	0	336	9043	8866
5	4	6	"GADPH"	"68Cyt_M7"	0	337	3043	2842
5	5	6	"abc_sbp_2"	"30Lip_A11"	0	338	1486	1275
5	6	6	"abc_sbp"	"29Lip_E11"	0	339	1005	767
5	7	6	"spr0174"	"79Lip_I11"	0	340	1058	817
5	8	6	"aliA"	"10Lip_M11"	0	341	1212	1039
5	9	6	"slrA"	"17Lip_A15"	0	342	1394	1265
5	1	7	"abc_sbp"	"29Lip_E11"	0	343	1898	1724
5	2	7	"spr0174"	"79Lip_I11"	0	344	1434	1250
5	3	7	"aliA"	"10Lip_M11"	0	345	1602	1464
5	4	7	"slrA"	"17Lip_A15"	0	346	1834	1655
5	5	7	"spr0747"	"37Lip_E15"	0	347	1969	1779
5	6	7	"spxB"	"13Cyt_A3"	0	348	1992	1734
5	7	7	"clpP"	"66Cyt_E3"	0	349	2316	2033
5	8	7	"pavA"	"69Cyt_I3"	0	350	1971	1786
5	9	7	"eno"	"14Cyt_M3"	0	351	12271	12142
5	1	8	"spxB"	"13Cyt_A3"	0	352	2560	2412
5	2	8	"clpP"	"66Cyt_E3"	0	353	2800	2631
5	3	8	"pavA"	"69Cyt_I3"	0	354	2447	2325
5	4	8	"eno"	"14Cyt_M3"	0	355	14959	14823
5	5	8	"PppA"	"70Cyt_A7"	0	356	4583	4443
5	6	8	"ply"	"11Cyt_E7"	0	357	8351	8194
5	7	8	"lytA"	"12Cyt_I7"	0	358	7391	7253
5	8	8	"GADPH"	"68Cyt_M7"	0	359	3532	3410
5	9	8	"abc_sbp_2"	"30Lip_A11"	0	360	2216	2116
6	1	1	"psaA"	"6Lip_N7"	0	361	1131	1042
6	2	1	"ABC_SBP"	"57Lip_B11"	0	362	2822	2716
6	3	1	"ABC_SBP"	"52Lip_F11"	0	363	1451	1342
6	4	1	"piuA"	"18Lip_J11"	0	364	640	537
6	5	1	"amiA"	"3Lip_N11"	0	365	1206	1103
6	6	1	"msmE"	"78Lip_B15"	0	366	901	782
6	7	1	"MalX"	"22Lip_F15"	0	367	1190	1020
6	8	1	"Buffer"	"Normaliz_J15"	0	368	519	410
6	9	1	"Buffer"	"Normaliz_N15"	0	369	515	427
6	1	2	"msmE"	"78Lip_B15"	0	370	873	767
6	2	2	"MalX"	"22Lip_F15"	0	371	817	665
6	3	2	"prsA_ppmA"	"16Lip_B3"	0	372	1111	951
6	4	2	"lmb"	"33Lip_F3"	0	373	2628	2485
6	5	2	"piaA"	"15Lip_J3"	0	374	1117	993
6	6	2	"phtA"	"55Lip_N3"	0	375	2397	2255
6	7	2	"glnH"	"28Lip_B7"	0	376	1272	1085
6	8	2	"pstS"	"80Lip_F7"	0	377	1023	897
6	9	2	"aliB"	"1Lip_J7"	0	378	1242	1151
6	1	3	"phtA"	"55Lip_N3"	0	379	2202	2088
6	2	3	"glnH"	"28Lip_B7"	0	380	1065	909
6	3	3	"pstS"	"80Lip_F7"	0	381	987	847
6	4	3	"aliB"	"1Lip_J7"	0	382	1320	1178
6	5	3	"psaA"	"6Lip_N7"	0	383	885	742
6	6	3	"ABC_SBP"	"57Lip_B11"	0	384	3078	2919
6	7	3	"ABC_SBP"	"52Lip_F11"	0	385	1017	829
6	8	3	"piuA"	"18Lip_J11"	0	386	607	462
6	9	3	"amiA"	"3Lip_N11"	0	387	1242	1140
6	1	4	"ABC_SBP"	"57Lip_B11"	0	388	2777	2661
6	2	4	"ABC_SBP"	"52Lip_F11"	0	389	1162	992
6	3	4	"piuA"	"18Lip_J11"	0	390	619	485
6	4	4	"amiA"	"3Lip_N11"	0	391	1353	1212
6	5	4	"msmE"	"78Lip_B15"	0	392	903	730
6	6	4	"MalX"	"22Lip_F15"	0	393	1175	962
6	7	4	"prsA_ppmA"	"16Lip_B3"	0	394	1717	1497
6	8	4	"lmb"	"33Lip_F3"	0	395	2150	2006
6	9	4	"piaA"	"15Lip_J3"	0	396	1144	1042
6	1	5	"MalX"	"22Lip_F15"	0	397	915	806
6	2	5	"prsA_ppmA"	"16Lip_B3"	0	398	966	774
6	3	5	"lmb"	"33Lip_F3"	0	399	1982	1827
6	4	5	"piaA"	"15Lip_J3"	0	400	1101	951
6	5	5	"phtA"	"55Lip_N3"	0	401	2517	2325
6	6	5	"glnH"	"28Lip_B7"	0	402	1503	1317
6	7	5	"pstS"	"80Lip_F7"	0	403	1249	1104
6	8	5	"aliB"	"1Lip_J7"	0	404	1249	1135
6	9	5	"psaA"	"6Lip_N7"	0	405	952	851
6	1	6	"glnH"	"28Lip_B7"	0	406	1489	1375
6	2	6	"pstS"	"80Lip_F7"	0	407	1147	964
6	3	6	"aliB"	"1Lip_J7"	0	408	1177	1032
6	4	6	"psaA"	"6Lip_N7"	0	409	932	729
6	5	6	"ABC_SBP"	"57Lip_B11"	0	410	3202	2977
6	6	6	"ABC_SBP"	"52Lip_F11"	0	411	1627	1470
6	7	6	"piuA"	"18Lip_J11"	0	412	771	631
6	8	6	"amiA"	"3Lip_N11"	0	413	1420	1288
6	9	6	"msmE"	"78Lip_B15"	0	414	968	850
6	1	7	"ABC_SBP"	"52Lip_F11"	0	415	2275	2159
6	2	7	"piuA"	"18Lip_J11"	0	416	1108	968
6	3	7	"amiA"	"3Lip_N11"	0	417	1816	1673
6	4	7	"msmE"	"78Lip_B15"	0	418	1366	1172
6	5	7	"MalX"	"22Lip_F15"	0	419	1387	1216
6	6	7	"prsA_ppmA"	"16Lip_B3"	0	420	1808	1652
6	7	7	"lmb"	"33Lip_F3"	0	421	1943	1798
6	8	7	"piaA"	"15Lip_J3"	0	422	1408	1286
6	9	7	"phtA"	"55Lip_N3"	0	423	2604	2498
6	1	8	"prsA_ppmA"	"16Lip_B3"	0	424	1684	1567
6	2	8	"lmb"	"33Lip_F3"	0	425	1947	1834
6	3	8	"piaA"	"15Lip_J3"	0	426	1299	1182
6	4	8	"phtA"	"55Lip_N3"	0	427	2464	2338
6	5	8	"glnH"	"28Lip_B7"	0	428	2121	2009
6	6	8	"pstS"	"80Lip_F7"	0	429	2149	2026
6	7	8	"aliB"	"1Lip_J7"	0	430	2499	2381
6	8	8	"psaA"	"6Lip_N7"	0	431	1924	1829
6	9	8	"ABC_SBP"	"57Lip_B11"	0	432	3572	3481
7	1	1	"cbpF"	"74N_term_wCS_O7"	0	433	863	690
7	2	1	"spr0693"	"34N_term_C11"	0	434	612	452
7	3	1	"ezrA"	"75N_term_G11"	0	435	1022	877
7	4	1	"pepXP"	"72N_term_K11"	-50	436	763	605
7	5	1	"phtD"	"44N_term_O11"	0	437	1409	1250
7	6	1	"phpA"	"27N_term_C15"	0	438	957	815
7	7	1	"srtA"	"64N_term_wCS_G15"	0	439	1005	878
7	8	1	"Buffer"	"Normaliz_K15"	0	440	785	692
7	9	1	"Buffer"	"Normaliz_O15"	0	441	498	414
7	1	2	"phpA"	"27N_term_C15"	0	442	900	698
7	2	2	"srtA"	"64N_term_wCS_G15"	0	443	449	189
7	3	2	"adcA"	"23Lip_C3"	0	444	1677	1414
7	4	2	"sp_2093"	"76N_term_G3"	0	445	958	576
7	5	2	"comB"	"54N_term_K3"	0	446	563	217
7	6	2	"pspA"	"4N_term_O3"	0	447	1748	1455
7	7	2	"pbpX"	"41N_term_C7"	0	448	2868	2574
7	8	2	"pbpA"	"9N_term_G7"	0	449	419	293
7	9	2	"spr0334"	"42Cyt_TMH_K7"	0	450	734	631
7	1	3	"pspA"	"4N_term_O3"	0	451	2063	1901
7	2	3	"pbpX"	"41N_term_C7"	0	452	2389	2101
7	3	3	"pbpA"	"9N_term_G7"	0	453	339	160
7	4	3	"spr0334"	"42Cyt_TMH_K7"	0	454	447	221
7	5	3	"cbpF"	"74N_term_wCS_O7"	0	455	912	585
7	6	3	"spr0693"	"34N_term_C11"	0	456	618	358
7	7	3	"ezrA"	"75N_term_G11"	0	457	759	545
7	8	3	"pepXP"	"72N_term_K11"	0	458	911	746
7	9	3	"phtD"	"44N_term_O11"	0	459	854	731
7	1	4	"spr0693"	"34N_term_C11"	0	460	749	584
7	2	4	"ezrA"	"75N_term_G11"	0	461	921	530
7	3	4	"pepXP"	"72N_term_K11"	0	462	1239	1073
7	4	4	"phtD"	"44N_term_O11"	0	463	1358	1165
7	5	4	"phpA"	"27N_term_C15"	0	464	720	480
7	6	4	"srtA"	"64N_term_wCS_G15"	0	465	620	313
7	7	4	"adcA"	"23Lip_C3"	0	466	1946	1446
7	8	4	"sp_2093"	"76N_term_G3"	0	467	890	627
7	9	4	"comB"	"54N_term_K3"	0	468	864	734
7	1	5	"srtA"	"64N_term_wCS_G15"	0	469	839	688
7	2	5	"adcA"	"23Lip_C3"	0	470	1756	1362
7	3	5	"sp_2093"	"76N_term_G3"	0	471	473	197
7	4	5	"comB"	"54N_term_K3"	0	472	579	292
7	5	5	"pspA"	"4N_term_O3"	0	473	1585	1261
7	6	5	"pbpX"	"41N_term_C7"	0	474	2716	2462
7	7	5	"pbpA"	"9N_term_G7"	0	475	413	121
7	8	5	"spr0334"	"42Cyt_TMH_K7"	0	476	584	403
7	9	5	"cbpF"	"74N_term_wCS_O7"	0	477	912	764
7	1	6	"pbpX"	"41N_term_C7"	0	478	3286	3151
7	2	6	"pbpA"	"9N_term_G7"	0	479	623	394
7	3	6	"spr0334"	"42Cyt_TMH_K7"	0	480	688	513
7	4	6	"cbpF"	"74N_term_wCS_O7"	0	481	631	424
7	5	6	"spr0693"	"34N_term_C11"	0	482	682	397
7	6	6	"ezrA"	"75N_term_G11"	0	483	803	535
7	7	6	"pepXP"	"72N_term_K11"	0	484	1456	1247
7	8	6	"phtD"	"44N_term_O11"	0	485	911	681
7	9	6	"phpA"	"27N_term_C15"	0	486	1024	835
7	1	7	"ezrA"	"75N_term_G11"	0	487	2192	2056
7	2	7	"pepXP"	"72N_term_K11"	0	488	2146	1956
7	3	7	"phtD"	"44N_term_O11"	0	489	1496	1325
7	4	7	"phpA"	"27N_term_C15"	0	490	1672	1475
7	5	7	"srtA"	"64N_term_wCS_G15"	0	491	1335	1083
7	6	7	"adcA"	"23Lip_C3"	0	492	2104	1681
7	7	7	"sp_2093"	"76N_term_G3"	0	493	776	380
7	8	7	"comB"	"54N_term_K3"	0	494	1036	670
7	9	7	"pspA"	"4N_term_O3"	0	495	1530	1213
7	1	8	"adcA"	"23Lip_C3"	0	496	1400	1277
7	2	8	"sp_2093"	"76N_term_G3"	0	497	670	511
7	3	8	"comB"	"54N_term_K3"	0	498	1101	966
7	4	8	"pspA"	"4N_term_O3"	0	499	2300	2097
7	5	8	"pbpX"	"41N_term_C7"	0	500	3254	3099
7	6	8	"pbpA"	"9N_term_G7"	0	501	844	683
7	7	8	"spr0334"	"42Cyt_TMH_K7"	0	502	843	678
7	8	8	"cbpF"	"74N_term_wCS_O7"	0	503	948	800
7	9	8	"spr0693"	"34N_term_C11"	0	504	1177	1022
8	1	1	"pbp1b"	"47Cyt_TMH_P7"	0	505	6105	6000
8	2	1	"pcpA"	"62N_term_wCS_D11"	0	506	244	146
8	3	1	"sphtra"	"8N_term_H11"	0	507	154	65
8	4	1	"cps4C"	"97Mult_L11"	0	508	581	475
8	5	1	"rrgB"	"95Mult_P11"	0	509	276	152
8	6	1	"TMP"	"96Mult_D15"	0	510	344	221
8	7	1	"LambdaSa04"	"94Mult_H15"	0	511	134	31
8	8	1	"Buffer"	"Normaliz_L15"	0	512	530	439
8	9	1	"Buffer"	"Normaliz_P15"	0	513	526	441
8	1	2	"TMP"	"96Mult_D15"	0	514	356	241
8	2	2	"LambdaSa04"	"94Mult_H15"	0	515	189	56
8	3	2	"potD"	"65N_term_D3"	0	516	5400	5274
8	4	2	"pgdA"	"40N_term_H3"	0	517	3878	3704
8	5	2	"spr1370"	"38Cyt_TMH_L3"	0	518	1700	1508
8	6	2	"spr1418"	"82N_term_P3"	0	519	3496	3344
8	7	2	"stkP"	"67Cyt_TMH_D7"	0	520	2847	2713
8	8	2	"spr1584"	"83N_term_H7"	0	521	2734	2619
8	9	2	"pbp2A"	"53N_term_L7"	0	522	4161	4064
8	1	3	"spr1418"	"82N_term_P3"	0	523	3741	3622
8	2	3	"stkP"	"67Cyt_TMH_D7"	0	524	3107	2976
8	3	3	"spr1584"	"83N_term_H7"	0	525	3492	3360
8	4	3	"pbp2A"	"53N_term_L7"	0	526	4591	4433
8	5	3	"pbp1b"	"47Cyt_TMH_P7"	0	527	5054	4884
8	6	3	"pcpA"	"62N_term_wCS_D11"	0	528	204	70
8	7	3	"sphtra"	"8N_term_H11"	0	529	127	1
8	8	3	"cps4C"	"97Mult_L11"	0	530	509	366
8	9	3	"rrgB"	"95Mult_P11"	0	531	224	105
8	1	4	"pcpA"	"62N_term_wCS_D11"	0	532	234	122
8	2	4	"sphtra"	"8N_term_H11"	0	533	178	55
8	3	4	"cps4C"	"97Mult_L11"	0	534	599	485
8	4	4	"rrgB"	"95Mult_P11"	0	535	287	144
8	5	4	"TMP"	"96Mult_D15"	0	536	383	236
8	6	4	"LambdaSa04"	"94Mult_H15"	0	537	150	26
8	7	4	"potD"	"65N_term_D3"	0	538	5016	4874
8	8	4	"pgdA"	"40N_term_H3"	0	539	2668	2464
8	9	4	"spr1370"	"38Cyt_TMH_L3"	0	540	1456	1313
8	1	5	"LambdaSa04"	"94Mult_H15"	0	541	203	103
8	2	5	"potD"	"65N_term_D3"	0	542	5227	5103
8	3	5	"pgdA"	"40N_term_H3"	0	543	3541	3395
8	4	5	"spr1370"	"38Cyt_TMH_L3"	0	544	1731	1544
8	5	5	"spr1418"	"82N_term_P3"	0	545	3824	3647
8	6	5	"stkP"	"67Cyt_TMH_D7"	0	546	2619	2479
8	7	5	"spr1584"	"83N_term_H7"	0	547	2590	2434
8	8	5	"pbp2A"	"53N_term_L7"	0	548	3389	3218
8	9	5	"pbp1b"	"47Cyt_TMH_P7"	0	549	4832	4703
8	1	6	"stkP"	"67Cyt_TMH_D7"	0	550	2870	2756
8	2	6	"spr1584"	"83N_term_H7"	0	551	3847	3697
8	3	6	"pbp2A"	"53N_term_L7"	0	552	4700	4549
8	4	6	"pbp1b"	"47Cyt_TMH_P7"	0	553	4618	4457
8	5	6	"pcpA"	"62N_term_wCS_D11"	0	554	343	204
8	6	6	"sphtra"	"8N_term_H11"	0	555	177	49
8	7	6	"cps4C"	"97Mult_L11"	0	556	568	413
8	8	6	"rrgB"	"95Mult_P11"	0	557	323	149
8	9	6	"TMP"	"96Mult_D15"	0	558	364	216
8	1	7	"sphtra"	"8N_term_H11"	0	559	334	218
8	2	7	"cps4C"	"97Mult_L11"	0	560	857	692
8	3	7	"rrgB"	"95Mult_P11"	0	561	482	324
8	4	7	"TMP"	"96Mult_D15"	0	562	599	468
8	5	7	"LambdaSa04"	"94Mult_H15"	0	563	429	307
8	6	7	"potD"	"65N_term_D3"	0	564	5476	5349
8	7	7	"pgdA"	"40N_term_H3"	0	565	2588	2430
8	8	7	"spr1370"	"38Cyt_TMH_L3"	0	566	1247	1083
8	9	7	"spr1418"	"82N_term_P3"	0	567	2948	2832
8	1	8	"potD"	"65N_term_D3"	0	568	6333	6220
8	2	8	"pgdA"	"40N_term_H3"	0	569	4154	4022
8	3	8	"spr1370"	"38Cyt_TMH_L3"	0	570	1859	1753
8	4	8	"spr1418"	"82N_term_P3"	0	571	4227	4126
8	5	8	"stkP"	"67Cyt_TMH_D7"	0	572	3373	3273
8	6	8	"spr1584"	"83N_term_H7"	0	573	4053	3949
8	7	8	"pbp2A"	"53N_term_L7"	0	574	4534	4429
8	8	8	"pbp1b"	"47Cyt_TMH_P7"	0	575	5245	5137
8	9	8	"pcpA"	"62N_term_wCS_D11"	0	576	390	297
