# Supplementary material for: Data in support of proteomic analysis of pneumococcal pediatric clinical isolates to construct a protein array
Source: Data Brief. 2016 Feb 5;6:917–22. doi: 10.1016/j.dib.2016.01.057 (PMC4758182; doi:10.1016/j.dib.2016.01.057)
Supplement: Supplementary file 4 — Supplementary material [file mmc4.zip › Protein array raw data/IgM/C1_S42bis_IgM-Cy5.txt]

ATF	1.0
31	9    
"Type=GenePix Export 3"
"DateTime=2014/04/02 14:38:53"
"Settings=C:\Documents and Settings\Usuario\Escritorio\Datos Usuarios\Alfonso\Resultados ensayo\Abril 2014\Escaneado_02-04-14\Suero 42 Bis\S42bis_IgM-Cy5.gps"
"GalFile=C:\Documents and Settings\Usuario\Escritorio\Datos Usuarios\Alfonso\Gals\Gal_Alfonso.2.gal"
"PixelSize=5"
"Wavelengths=635	n/a"
"ImageFiles=C:\Documents and Settings\Usuario\Escritorio\Datos Usuarios\Alfonso\Resultados ensayo\Abril 2014\Escaneado_02-04-14\Suero 42 Bis\S42bis_IgM-Cy5.tif 1	n/a"
"NormalizationMethod=None"
"NormalizationFactors=1	n/a"
"JpegImage="
"StdDev=Type 1"
"RatioFormulations=W1/W2 (635/)"
"Barcode="
"BackgroundSubtraction=LocalFeature"
"ImageOrigin=3200, 36870"
"JpegOrigin=3355, 36870"
"Creator=GenePix Pro 4.1.1.4"
"Scanner=GenePix 4000B [92870]"
"FocusPosition=0"
"Temperature=28.04"
"LinesAveraged=1"
"Comment="
"PMTGain=680	n/a"
"ScanPower=100	n/a"
"LaserPower=1.68	n/a"
"LaserOnTime=42377	n/a"
"Filters=	n/a"
"ScanRegion=640,7374,3792,8636"
"Supplier=BioRobotics"
"ArrayerSoftwareName=TAS Application Suite (MicroGrid II)"
"ArrayerSoftwareVersion=2.2.2.5"
"Block"	"Column"	"Row"	"Name"	"ID"	"Flags"	"Index"	"F635 Median"	"F635 Median - B635"
1	1	1	"ABC_N/P"	"90Mult_M8"	0	1	310	198
1	2	1	"spr1221"	"99Mult_A12"	0	2	394	278
1	3	1	"spr1403"	"91Mult_E12"	0	3	405	292
1	4	1	"spr1496"	"92Mult_I12"	0	4	279	153
1	5	1	"ABC_NP"	"100Mult_M12"	0	5	875	768
1	6	1	"SP_0462"	"77CellW_A16"	0	6	412	309
1	7	1	"SP_0464"	"81CellW_E16"	0	7	243	139
1	8	1	"Buffer"	"Normaliz_I16"	0	8	147	54
1	9	1	"Buffer"	"Normaliz_M16"	0	9	113	27
1	1	2	"SP_0462"	"77CellW_A16"	0	10	469	362
1	2	2	"SP_0464"	"81CellW_E16"	0	11	250	126
1	3	2	"fstH"	"84Mult_A4"	0	12	898	749
1	4	2	"comA"	"85Mult_E4"	0	13	361	213
1	5	2	"zmpB"	"86Mult_I4"	0	14	172	40
1	6	2	"spr0601"	"98Mult_M4"	0	15	481	352
1	7	2	"celB"	"87Mult_A8"	0	16	339	208
1	8	2	"iga"	"88Mult_E8"	0	17	631	524
1	9	2	"glnP"	"89Mult_I8"	0	18	140	46
1	1	3	"spr0601"	"98Mult_M4"	0	19	169	62
1	2	3	"celB"	"87Mult_A8"	0	20	218	71
1	3	3	"iga"	"88Mult_E8"	0	21	678	543
1	4	3	"glnP"	"89Mult_I8"	0	22	316	166
1	5	3	"ABC_N/P"	"90Mult_M8"	0	23	262	115
1	6	3	"spr1221"	"99Mult_A12"	0	24	328	200
1	7	3	"spr1403"	"91Mult_E12"	0	25	289	165
1	8	3	"spr1496"	"92Mult_I12"	0	26	132	21
1	9	3	"ABC_NP"	"100Mult_M12"	0	27	497	375
1	1	4	"spr1221"	"99Mult_A12"	0	28	392	282
1	2	4	"spr1403"	"91Mult_E12"	0	29	336	205
1	3	4	"spr1496"	"92Mult_I12"	0	30	174	75
1	4	4	"ABC_NP"	"100Mult_M12"	0	31	398	292
1	5	4	"SP_0462"	"77CellW_A16"	0	32	338	216
1	6	4	"SP_0464"	"81CellW_E16"	0	33	163	7
1	7	4	"fstH"	"84Mult_A4"	0	34	1011	801
1	8	4	"comA"	"85Mult_E4"	0	35	265	117
1	9	4	"zmpB"	"86Mult_I4"	0	36	224	93
1	1	5	"SP_0464"	"81CellW_E16"	0	37	179	80
1	2	5	"fstH"	"84Mult_A4"	0	38	1013	894
1	3	5	"comA"	"85Mult_E4"	0	39	210	107
1	4	5	"zmpB"	"86Mult_I4"	0	40	143	40
1	5	5	"spr0601"	"98Mult_M4"	0	41	158	54
1	6	5	"celB"	"87Mult_A8"	0	42	149	42
1	7	5	"iga"	"88Mult_E8"	0	43	685	564
1	8	5	"glnP"	"89Mult_I8"	-50	44	131	6
1	9	5	"ABC_N/P"	"90Mult_M8"	0	45	281	139
1	1	6	"celB"	"87Mult_A8"	0	46	223	110
1	2	6	"iga"	"88Mult_E8"	0	47	617	502
1	3	6	"glnP"	"89Mult_I8"	-50	48	119	31
1	4	6	"ABC_N/P"	"90Mult_M8"	0	49	199	111
1	5	6	"spr1221"	"99Mult_A12"	0	50	278	168
1	6	6	"spr1403"	"91Mult_E12"	0	51	300	182
1	7	6	"spr1496"	"92Mult_I12"	0	52	159	53
1	8	6	"ABC_NP"	"100Mult_M12"	0	53	562	438
1	9	6	"SP_0462"	"77CellW_A16"	0	54	492	336
1	1	7	"spr1403"	"91Mult_E12"	0	55	316	198
1	2	7	"spr1496"	"92Mult_I12"	-50	56	132	22
1	3	7	"ABC_NP"	"100Mult_M12"	0	57	636	529
1	4	7	"SP_0462"	"77CellW_A16"	-50	58	341	235
1	5	7	"SP_0464"	"81CellW_E16"	0	59	226	119
1	6	7	"fstH"	"84Mult_A4"	0	60	971	839
1	7	7	"comA"	"85Mult_E4"	0	61	318	200
1	8	7	"zmpB"	"86Mult_I4"	0	62	231	106
1	9	7	"spr0601"	"98Mult_M4"	0	63	206	87
1	1	8	"fstH"	"84Mult_A4"	0	64	1207	1099
1	2	8	"comA"	"85Mult_E4"	0	65	238	134
1	3	8	"zmpB"	"86Mult_I4"	0	66	206	93
1	4	8	"spr0601"	"98Mult_M4"	0	67	320	191
1	5	8	"celB"	"87Mult_A8"	0	68	287	147
1	6	8	"iga"	"88Mult_E8"	0	69	743	618
1	7	8	"glnP"	"89Mult_I8"	-50	70	121	4
1	8	8	"ABC_N/P"	"90Mult_M8"	0	71	218	120
1	9	8	"spr1221"	"99Mult_A12"	0	72	295	195
2	1	1	"lytB"	"31CellW_N8"	0	73	846	697
2	2	1	"prtA"	"20CellW_B12"	0	74	1958	1783
2	3	1	"bgaA"	"43CellW_F12"	0	75	1089	918
2	4	1	"nanA"	"46CellW_J12"	0	76	1042	838
2	5	1	"spr1652/pfbA"	"25CellW_N12"	0	77	2400	2208
2	6	1	"nisP"	"39CellW_B16"	0	78	1417	1241
2	7	1	"spr1906"	"73CellW_F16"	0	79	983	813
2	8	1	"Buffer"	"Normaliz_J16"	0	80	195	63
2	9	1	"Buffer"	"Normaliz_N16"	0	81	223	96
2	1	2	"nisP"	"39CellW_B16"	0	82	790	675
2	2	2	"spr1906"	"73CellW_F16"	0	83	446	279
2	3	2	"psrP"	"71CellW_B4"	0	84	963	682
2	4	2	"pblB_nt"	"48CellW_F4"	0	85	419	151
2	5	2	"pblB_ct"	"49CellW_J4"	0	86	918	584
2	6	2	"spr0075/pfbB"	"24CellW_N4"	0	87	829	466
2	7	2	"pulA"	"19CellW_B8"	0	88	586	301
2	8	2	"hysA"	"51CellW_F8"	0	89	935	774
2	9	2	"spr0328"	"26CellW_J8"	0	90	1628	1498
2	1	3	"spr0075/pfbB"	"24CellW_N4"	0	91	751	609
2	2	3	"pulA"	"19CellW_B8"	0	92	329	171
2	3	3	"hysA"	"51CellW_F8"	0	93	646	462
2	4	3	"spr0328"	"26CellW_J8"	0	94	1123	954
2	5	3	"lytB"	"31CellW_N8"	0	95	491	293
2	6	3	"prtA"	"20CellW_B12"	0	96	925	709
2	7	3	"bgaA"	"43CellW_F12"	0	97	685	375
2	8	3	"nanA"	"46CellW_J12"	0	98	1478	1265
2	9	3	"spr1652/pfbA"	"25CellW_N12"	0	99	1939	1792
2	1	4	"prtA"	"20CellW_B12"	0	100	1269	1115
2	2	4	"bgaA"	"43CellW_F12"	0	101	1119	935
2	3	4	"nanA"	"46CellW_J12"	0	102	985	809
2	4	4	"spr1652/pfbA"	"25CellW_N12"	0	103	1815	1615
2	5	4	"nisP"	"39CellW_B16"	0	104	1016	843
2	6	4	"spr1906"	"73CellW_F16"	0	105	471	264
2	7	4	"psrP"	"71CellW_B4"	0	106	1389	933
2	8	4	"pblB_nt"	"48CellW_F4"	0	107	430	93
2	9	4	"pblB_ct"	"49CellW_J4"	0	108	1036	857
2	1	5	"spr1906"	"73CellW_F16"	0	109	618	442
2	2	5	"psrP"	"71CellW_B4"	0	110	1364	1069
2	3	5	"pblB_nt"	"48CellW_F4"	0	111	435	166
2	4	5	"pblB_ct"	"49CellW_J4"	0	112	1011	673
2	5	5	"spr0075/pfbB"	"24CellW_N4"	0	113	854	535
2	6	5	"pulA"	"19CellW_B8"	0	114	357	113
2	7	5	"hysA"	"51CellW_F8"	0	115	1061	749
2	8	5	"spr0328"	"26CellW_J8"	0	116	1013	779
2	9	5	"lytB"	"31CellW_N8"	0	117	580	419
2	1	6	"pulA"	"19CellW_B8"	0	118	388	231
2	2	6	"hysA"	"51CellW_F8"	0	119	739	549
2	3	6	"spr0328"	"26CellW_J8"	0	120	1121	964
2	4	6	"lytB"	"31CellW_N8"	0	121	593	397
2	5	6	"prtA"	"20CellW_B12"	0	122	1130	885
2	6	6	"bgaA"	"43CellW_F12"	0	123	907	657
2	7	6	"nanA"	"46CellW_J12"	0	124	1409	1159
2	8	6	"spr1652/pfbA"	"25CellW_N12"	0	125	1632	1426
2	9	6	"nisP"	"39CellW_B16"	0	126	812	638
2	1	7	"bgaA"	"43CellW_F12"	0	127	1422	1242
2	2	7	"nanA"	"46CellW_J12"	0	128	1193	1007
2	3	7	"spr1652/pfbA"	"25CellW_N12"	0	129	1016	883
2	4	7	"nisP"	"39CellW_B16"	0	130	985	800
2	5	7	"spr1906"	"73CellW_F16"	0	131	703	471
2	6	7	"psrP"	"71CellW_B4"	0	132	1486	1083
2	7	7	"pblB_nt"	"48CellW_F4"	0	133	483	142
2	8	7	"pblB_ct"	"49CellW_J4"	0	134	1233	878
2	9	7	"spr0075/pfbB"	"24CellW_N4"	0	135	898	641
2	1	8	"psrP"	"71CellW_B4"	0	136	922	740
2	2	8	"pblB_nt"	"48CellW_F4"	0	137	485	301
2	3	8	"pblB_ct"	"49CellW_J4"	0	138	987	849
2	4	8	"spr0075/pfbB"	"24CellW_N4"	0	139	517	329
2	5	8	"pulA"	"19CellW_B8"	0	140	439	254
2	6	8	"hysA"	"51CellW_F8"	0	141	716	550
2	7	8	"spr0328"	"26CellW_J8"	0	142	1277	1113
2	8	8	"lytB"	"31CellW_N8"	0	143	509	325
2	9	8	"prtA"	"20CellW_B12"	0	144	1143	994
3	1	1	"nanB"	"58Secret_O8"	0	145	4418	4245
3	2	1	"spr1875"	"7Secret_C12"	0	146	2849	2684
3	3	1	"galU"	"21Secret_G12"	0	147	3262	3093
3	4	1	"cbpA"	"5Secret_K12"	0	148	4497	4314
3	5	1	"gsp_781"	"2Secret_O12"	0	149	2154	1887
3	6	1	"Control_1"	"C16"	0	150	1653	1293
3	7	1	"Control_2"	"G16"	-50	151	206	-105
3	8	1	"Buffer"	"Normaliz_K16"	-50	152	286	23
3	9	1	"Buffer"	"Normaliz_O16"	-50	153	213	40
3	1	2	"Control_1"	"C16"	0	154	1427	1217
3	2	2	"Control_2"	"G16"	-50	155	168	-4
3	3	2	"bloodAB"	"59Secret_C4"	0	156	1604	1442
3	4	2	"strH"	"32Secret_G4"	0	157	1068	901
3	5	2	"lysM"	"50Secret_K4"	0	158	1415	1178
3	6	2	"lytB"	"63Secret_O4"	0	159	1889	1612
3	7	2	"phtE"	"45Secret_C8"	0	160	1627	1125
3	8	2	"spr0931"	"36Secret_G8"	0	161	2369	1715
3	9	2	"lytC"	"56Secret_K8"	0	162	3228	3007
3	1	3	"lytB"	"63Secret_O4"	0	163	1704	1486
3	2	3	"phtE"	"45Secret_C8"	0	164	2007	1853
3	3	3	"spr0931"	"36Secret_G8"	0	165	1684	1539
3	4	3	"lytC"	"56Secret_K8"	0	166	2992	2826
3	5	3	"nanB"	"58Secret_O8"	0	167	2956	2773
3	6	3	"spr1875"	"7Secret_C12"	0	168	2175	1954
3	7	3	"galU"	"21Secret_G12"	0	169	3602	3293
3	8	3	"cbpA"	"5Secret_K12"	0	170	4917	4514
3	9	3	"gsp_781"	"2Secret_O12"	0	171	3759	3488
3	1	4	"spr1875"	"7Secret_C12"	0	172	2732	2465
3	2	4	"galU"	"21Secret_G12"	0	173	2564	2409
3	3	4	"cbpA"	"5Secret_K12"	0	174	2977	2850
3	4	4	"gsp_781"	"2Secret_O12"	0	175	1699	1559
3	5	4	"Control_1"	"C16"	0	176	919	755
3	6	4	"Control_2"	"G16"	-50	177	156	-32
3	7	4	"bloodAB"	"59Secret_C4"	0	178	1535	1270
3	8	4	"strH"	"32Secret_G4"	0	179	1312	1014
3	9	4	"lysM"	"50Secret_K4"	0	180	1624	1374
3	1	5	"Control_2"	"G16"	0	181	270	-14
3	2	5	"bloodAB"	"59Secret_C4"	0	182	1573	1358
3	3	5	"strH"	"32Secret_G4"	0	183	1048	900
3	4	5	"lysM"	"50Secret_K4"	0	184	1645	1478
3	5	5	"lytB"	"63Secret_O4"	0	185	1748	1548
3	6	5	"phtE"	"45Secret_C8"	0	186	1634	1468
3	7	5	"spr0931"	"36Secret_G8"	0	187	1817	1624
3	8	5	"lytC"	"56Secret_K8"	0	188	3110	2858
3	9	5	"nanB"	"58Secret_O8"	0	189	5078	4792
3	1	6	"phtE"	"45Secret_C8"	0	190	1705	1490
3	2	6	"spr0931"	"36Secret_G8"	0	191	1734	1496
3	3	6	"lytC"	"56Secret_K8"	0	192	3282	3088
3	4	6	"nanB"	"58Secret_O8"	0	193	4661	4474
3	5	6	"spr1875"	"7Secret_C12"	0	194	2956	2760
3	6	6	"galU"	"21Secret_G12"	0	195	3191	3005
3	7	6	"cbpA"	"5Secret_K12"	0	196	3792	3621
3	8	6	"gsp_781"	"2Secret_O12"	0	197	2840	2640
3	9	6	"Control_1"	"C16"	0	198	1367	1096
3	1	7	"galU"	"21Secret_G12"	0	199	2546	2365
3	2	7	"cbpA"	"5Secret_K12"	0	200	3987	3741
3	3	7	"gsp_781"	"2Secret_O12"	0	201	2091	1815
3	4	7	"Control_1"	"C16"	0	202	1221	1016
3	5	7	"Control_2"	"G16"	-50	203	194	19
3	6	7	"bloodAB"	"59Secret_C4"	0	204	1787	1570
3	7	7	"strH"	"32Secret_G4"	0	205	1527	1303
3	8	7	"lysM"	"50Secret_K4"	0	206	1544	1354
3	9	7	"lytB"	"63Secret_O4"	0	207	2003	1804
3	1	8	"bloodAB"	"59Secret_C4"	0	208	1336	1165
3	2	8	"strH"	"32Secret_G4"	0	209	1394	1203
3	3	8	"lysM"	"50Secret_K4"	0	210	2245	1981
3	4	8	"lytB"	"63Secret_O4"	0	211	1738	1506
3	5	8	"phtE"	"45Secret_C8"	0	212	1747	1576
3	6	8	"spr0931"	"36Secret_G8"	0	213	2204	2016
3	7	8	"lytC"	"56Secret_K8"	0	214	3474	3265
3	8	8	"nanB"	"58Secret_O8"	0	215	6333	6133
3	9	8	"spr1875"	"7Secret_C12"	0	216	3852	3677
4	1	1	"Control_10"	"P8"	-50	217	131	6
4	2	1	"Control_11"	"D12"	0	218	286	154
4	3	1	"Control_12"	"H12"	0	219	511	381
4	4	1	"Buffer"	"Normaliz_L12"	0	220	201	61
4	5	1	"Buffer"	"Normaliz_P12"	0	221	154	40
4	6	1	"Control+"	"Rango0.2_D16"	0	222	1546	1410
4	7	1	"Control+"	"Rango0.1_H16"	-50	223	367	140
4	8	1	"Buffer"	"Normaliz_L16"	0	224	365	196
4	9	1	"Buffer"	"Normaliz_P16"	-50	225	197	47
4	1	2	"Control+"	"Rango0.2_D16"	0	226	1198	1077
4	2	2	"Control+"	"Rango0.1_H16"	0	227	900	688
4	3	2	"Control_3"	"D4"	-50	228	224	50
4	4	2	"Control_4"	"H4"	0	229	721	585
4	5	2	"Control_5"	"L4"	-50	230	149	13
4	6	2	"Control_6"	"P4"	-50	231	309	78
4	7	2	"Control_7"	"D8"	0	232	2403	1854
4	8	2	"Control_8"	"H8"	-50	233	946	459
4	9	2	"Control_9"	"L8"	-50	234	655	443
4	1	3	"Control_6"	"P4"	-50	235	95	-8
4	2	3	"Control_7"	"D8"	0	236	1389	1118
4	3	3	"Control_8"	"H8"	-50	237	1126	859
4	4	3	"Control_9"	"L8"	-50	238	148	-5
4	5	3	"Control_10"	"P8"	0	239	297	141
4	6	3	"Control_11"	"D12"	0	240	343	144
4	7	3	"Control_12"	"H12"	-50	241	1210	1003
4	8	3	"Buffer"	"Normaliz_L12"	-50	242	148	-13
4	9	3	"Buffer"	"Normaliz_P12"	-50	243	117	-28
4	1	4	"Control_11"	"D12"	-50	244	107	-15
4	2	4	"Control_12"	"H12"	-50	245	362	200
4	3	4	"Buffer"	"Normaliz_L12"	0	246	376	223
4	4	4	"Buffer"	"Normaliz_P12"	-50	247	188	25
4	5	4	"Control+"	"Rango0.2_D16"	-50	248	1485	1327
4	6	4	"Control+"	"Rango0.1_H16"	-50	249	503	336
4	7	4	"Control_3"	"D4"	-50	250	153	-59
4	8	4	"Control_4"	"H4"	-50	251	684	481
4	9	4	"Control_5"	"L4"	-50	252	139	-9
4	1	5	"Control+"	"Rango0.1_H16"	0	253	6070	5945
4	2	5	"Control_3"	"D4"	-50	254	201	50
4	3	5	"Control_4"	"H4"	0	255	567	412
4	4	5	"Control_5"	"L4"	0	256	573	410
4	5	5	"Control_6"	"P4"	-50	257	125	-18
4	6	5	"Control_7"	"D8"	0	258	1892	1681
4	7	5	"Control_8"	"H8"	0	259	270	-54
4	8	5	"Control_9"	"L8"	0	260	916	669
4	9	5	"Control_10"	"P8"	0	261	540	378
4	1	6	"Control_7"	"D8"	-50	262	116	-2
4	2	6	"Control_8"	"H8"	0	263	1690	1479
4	3	6	"Control_9"	"L8"	-50	264	180	-7
4	4	6	"Control_10"	"P8"	0	265	382	227
4	5	6	"Control_11"	"D12"	0	266	401	259
4	6	6	"Control_12"	"H12"	0	267	534	361
4	7	6	"Buffer"	"Normaliz_L12"	-50	268	182	27
4	8	6	"Buffer"	"Normaliz_P12"	-50	269	250	119
4	9	6	"Control+"	"Rango0.2_D16"	0	270	1767	1618
4	1	7	"Control_12"	"H12"	0	271	113	-9
4	2	7	"Buffer"	"Normaliz_L12"	-50	272	230	72
4	3	7	"Buffer"	"Normaliz_P12"	-50	273	342	172
4	4	7	"Control+"	"Rango0.2_D16"	0	274	1444	1268
4	5	7	"Control+"	"Rango0.1_H16"	-50	275	1091	852
4	6	7	"Control_3"	"D4"	-50	276	293	97
4	7	7	"Control_4"	"H4"	0	277	744	607
4	8	7	"Control_5"	"L4"	-50	278	136	-1
4	9	7	"Control_6"	"P4"	-50	279	127	-5
4	1	8	"Control_3"	"D4"	-50	280	138	9
4	2	8	"Control_4"	"H4"	0	281	958	802
4	3	8	"Control_5"	"L4"	0	282	180	42
4	4	8	"Control_6"	"P4"	-50	283	165	19
4	5	8	"Control_7"	"D8"	-50	284	1051	876
4	6	8	"Control_8"	"H8"	-50	285	937	746
4	7	8	"Control_9"	"L8"	-50	286	111	-24
4	8	8	"Control_10"	"P8"	0	287	391	252
4	9	8	"Control_11"	"D12"	0	288	367	206
5	1	1	"GADPH"	"68Cyt_M7"	0	289	3449	3378
5	2	1	"abc_sbp_2"	"30Lip_A11"	0	290	3472	3409
5	3	1	"abc_sbp"	"29Lip_E11"	0	291	1213	1136
5	4	1	"spr0174"	"79Lip_I11"	0	292	598	494
5	5	1	"aliA"	"10Lip_M11"	0	293	1089	1006
5	6	1	"slrA"	"17Lip_A15"	0	294	1685	1597
5	7	1	"spr0747"	"37Lip_E15"	0	295	1775	1679
5	8	1	"Buffer"	"Normaliz_I15"	-50	296	103	-7
5	9	1	"Buffer"	"Normaliz_M15"	-50	297	554	298
5	1	2	"slrA"	"17Lip_A15"	0	298	1429	1343
5	2	2	"spr0747"	"37Lip_E15"	0	299	1561	1486
5	3	2	"spxB"	"13Cyt_A3"	0	300	1434	1357
5	4	2	"clpP"	"66Cyt_E3"	0	301	3557	3450
5	5	2	"pavA"	"69Cyt_I3"	0	302	2674	2575
5	6	2	"eno"	"14Cyt_M3"	0	303	9158	9042
5	7	2	"PppA"	"70Cyt_A7"	0	304	4753	4624
5	8	2	"ply"	"11Cyt_E7"	0	305	8440	8333
5	9	2	"lytA"	"12Cyt_I7"	0	306	13171	12984
5	1	3	"eno"	"14Cyt_M3"	0	307	8258	8160
5	2	3	"PppA"	"70Cyt_A7"	0	308	4384	4303
5	3	3	"ply"	"11Cyt_E7"	0	309	8139	8043
5	4	3	"lytA"	"12Cyt_I7"	0	310	10765	10669
5	5	3	"GADPH"	"68Cyt_M7"	0	311	3639	3543
5	6	3	"abc_sbp_2"	"30Lip_A11"	0	312	3012	2921
5	7	3	"abc_sbp"	"29Lip_E11"	0	313	1141	1044
5	8	3	"spr0174"	"79Lip_I11"	0	314	616	506
5	9	3	"aliA"	"10Lip_M11"	0	315	1084	937
5	1	4	"abc_sbp_2"	"30Lip_A11"	0	316	3045	2981
5	2	4	"abc_sbp"	"29Lip_E11"	0	317	968	890
5	3	4	"spr0174"	"79Lip_I11"	0	318	516	418
5	4	4	"aliA"	"10Lip_M11"	0	319	954	867
5	5	4	"slrA"	"17Lip_A15"	0	320	1525	1432
5	6	4	"spr0747"	"37Lip_E15"	0	321	1857	1753
5	7	4	"spxB"	"13Cyt_A3"	0	322	1568	1473
5	8	4	"clpP"	"66Cyt_E3"	0	323	3937	3829
5	9	4	"pavA"	"69Cyt_I3"	0	324	2805	2699
5	1	5	"spr0747"	"37Lip_E15"	0	325	1482	1420
5	2	5	"spxB"	"13Cyt_A3"	0	326	1399	1319
5	3	5	"clpP"	"66Cyt_E3"	0	327	3570	3477
5	4	5	"pavA"	"69Cyt_I3"	0	328	2537	2448
5	5	5	"eno"	"14Cyt_M3"	0	329	9220	9125
5	6	5	"PppA"	"70Cyt_A7"	0	330	4317	4207
5	7	5	"ply"	"11Cyt_E7"	0	331	8522	8419
5	8	5	"lytA"	"12Cyt_I7"	0	332	11312	11211
5	9	5	"GADPH"	"68Cyt_M7"	0	333	3954	3865
5	1	6	"PppA"	"70Cyt_A7"	0	334	3913	3840
5	2	6	"ply"	"11Cyt_E7"	0	335	7305	7222
5	3	6	"lytA"	"12Cyt_I7"	0	336	10659	10576
5	4	6	"GADPH"	"68Cyt_M7"	0	337	3584	3502
5	5	6	"abc_sbp_2"	"30Lip_A11"	0	338	2907	2823
5	6	6	"abc_sbp"	"29Lip_E11"	0	339	1025	932
5	7	6	"spr0174"	"79Lip_I11"	0	340	567	468
5	8	6	"aliA"	"10Lip_M11"	0	341	1015	916
5	9	6	"slrA"	"17Lip_A15"	0	342	1843	1745
5	1	7	"abc_sbp"	"29Lip_E11"	0	343	1130	1062
5	2	7	"spr0174"	"79Lip_I11"	0	344	451	370
5	3	7	"aliA"	"10Lip_M11"	0	345	941	858
5	4	7	"slrA"	"17Lip_A15"	0	346	1410	1323
5	5	7	"spr0747"	"37Lip_E15"	0	347	1719	1624
5	6	7	"spxB"	"13Cyt_A3"	0	348	1507	1404
5	7	7	"clpP"	"66Cyt_E3"	0	349	3685	3569
5	8	7	"pavA"	"69Cyt_I3"	0	350	3012	2899
5	9	7	"eno"	"14Cyt_M3"	0	351	9965	9832
5	1	8	"spxB"	"13Cyt_A3"	0	352	1747	1676
5	2	8	"clpP"	"66Cyt_E3"	0	353	3361	3225
5	3	8	"pavA"	"69Cyt_I3"	0	354	2550	2407
5	4	8	"eno"	"14Cyt_M3"	0	355	9623	9505
5	5	8	"PppA"	"70Cyt_A7"	0	356	4390	4296
5	6	8	"ply"	"11Cyt_E7"	0	357	8871	8772
5	7	8	"lytA"	"12Cyt_I7"	0	358	13100	12975
5	8	8	"GADPH"	"68Cyt_M7"	0	359	3966	3792
5	9	8	"abc_sbp_2"	"30Lip_A11"	0	360	4183	4087
6	1	1	"psaA"	"6Lip_N7"	0	361	3393	3194
6	2	1	"ABC_SBP"	"57Lip_B11"	0	362	9607	9450
6	3	1	"ABC_SBP"	"52Lip_F11"	0	363	3021	2883
6	4	1	"piuA"	"18Lip_J11"	0	364	1354	1218
6	5	1	"amiA"	"3Lip_N11"	0	365	1757	1618
6	6	1	"msmE"	"78Lip_B15"	0	366	2069	1938
6	7	1	"MalX"	"22Lip_F15"	0	367	2188	2056
6	8	1	"Buffer"	"Normaliz_J15"	0	368	252	98
6	9	1	"Buffer"	"Normaliz_N15"	0	369	338	157
6	1	2	"msmE"	"78Lip_B15"	0	370	1715	1550
6	2	2	"MalX"	"22Lip_F15"	0	371	1591	1422
6	3	2	"prsA_ppmA"	"16Lip_B3"	0	372	904	754
6	4	2	"lmb"	"33Lip_F3"	0	373	3649	3493
6	5	2	"piaA"	"15Lip_J3"	0	374	3677	3521
6	6	2	"phtA"	"55Lip_N3"	0	375	3842	3700
6	7	2	"glnH"	"28Lip_B7"	0	376	4227	4103
6	8	2	"pstS"	"80Lip_F7"	0	377	1366	1242
6	9	2	"aliB"	"1Lip_J7"	0	378	2230	2063
6	1	3	"phtA"	"55Lip_N3"	0	379	3979	3823
6	2	3	"glnH"	"28Lip_B7"	0	380	4508	4373
6	3	3	"pstS"	"80Lip_F7"	0	381	1371	1238
6	4	3	"aliB"	"1Lip_J7"	0	382	1855	1709
6	5	3	"psaA"	"6Lip_N7"	0	383	2596	2448
6	6	3	"ABC_SBP"	"57Lip_B11"	0	384	8392	8247
6	7	3	"ABC_SBP"	"52Lip_F11"	0	385	2620	2472
6	8	3	"piuA"	"18Lip_J11"	0	386	1161	1023
6	9	3	"amiA"	"3Lip_N11"	0	387	1690	1535
6	1	4	"ABC_SBP"	"57Lip_B11"	0	388	9604	9423
6	2	4	"ABC_SBP"	"52Lip_F11"	0	389	2732	2595
6	3	4	"piuA"	"18Lip_J11"	0	390	1281	1150
6	4	4	"amiA"	"3Lip_N11"	0	391	1795	1645
6	5	4	"msmE"	"78Lip_B15"	0	392	1622	1463
6	6	4	"MalX"	"22Lip_F15"	0	393	1319	1153
6	7	4	"prsA_ppmA"	"16Lip_B3"	0	394	942	697
6	8	4	"lmb"	"33Lip_F3"	0	395	3433	3276
6	9	4	"piaA"	"15Lip_J3"	0	396	4317	4169
6	1	5	"MalX"	"22Lip_F15"	0	397	1408	1269
6	2	5	"prsA_ppmA"	"16Lip_B3"	0	398	1024	862
6	3	5	"lmb"	"33Lip_F3"	0	399	3805	3656
6	4	5	"piaA"	"15Lip_J3"	0	400	2826	2648
6	5	5	"phtA"	"55Lip_N3"	0	401	4072	3907
6	6	5	"glnH"	"28Lip_B7"	0	402	3964	3811
6	7	5	"pstS"	"80Lip_F7"	0	403	1661	1371
6	8	5	"aliB"	"1Lip_J7"	0	404	1818	1605
6	9	5	"psaA"	"6Lip_N7"	0	405	2314	2090
6	1	6	"glnH"	"28Lip_B7"	0	406	5325	5207
6	2	6	"pstS"	"80Lip_F7"	0	407	1381	1236
6	3	6	"aliB"	"1Lip_J7"	0	408	1806	1662
6	4	6	"psaA"	"6Lip_N7"	0	409	2591	2414
6	5	6	"ABC_SBP"	"57Lip_B11"	0	410	9378	9180
6	6	6	"ABC_SBP"	"52Lip_F11"	0	411	2809	2656
6	7	6	"piuA"	"18Lip_J11"	0	412	1166	998
6	8	6	"amiA"	"3Lip_N11"	0	413	1857	1692
6	9	6	"msmE"	"78Lip_B15"	0	414	1958	1743
6	1	7	"ABC_SBP"	"52Lip_F11"	0	415	3473	3357
6	2	7	"piuA"	"18Lip_J11"	0	416	1206	1092
6	3	7	"amiA"	"3Lip_N11"	0	417	1624	1486
6	4	7	"msmE"	"78Lip_B15"	0	418	1635	1429
6	5	7	"MalX"	"22Lip_F15"	0	419	1696	1450
6	6	7	"prsA_ppmA"	"16Lip_B3"	0	420	936	756
6	7	7	"lmb"	"33Lip_F3"	0	421	3973	3829
6	8	7	"piaA"	"15Lip_J3"	0	422	3840	3710
6	9	7	"phtA"	"55Lip_N3"	0	423	3345	3165
6	1	8	"prsA_ppmA"	"16Lip_B3"	0	424	1030	919
6	2	8	"lmb"	"33Lip_F3"	0	425	4455	4308
6	3	8	"piaA"	"15Lip_J3"	0	426	2935	2734
6	4	8	"phtA"	"55Lip_N3"	0	427	4127	3904
6	5	8	"glnH"	"28Lip_B7"	0	428	5197	5050
6	6	8	"pstS"	"80Lip_F7"	0	429	1367	1175
6	7	8	"aliB"	"1Lip_J7"	0	430	1841	1618
6	8	8	"psaA"	"6Lip_N7"	0	431	2608	2415
6	9	8	"ABC_SBP"	"57Lip_B11"	0	432	10894	10677
7	1	1	"cbpF"	"74N_term_wCS_O7"	0	433	1083	959
7	2	1	"spr0693"	"34N_term_C11"	0	434	957	759
7	3	1	"ezrA"	"75N_term_G11"	0	435	1658	1463
7	4	1	"pepXP"	"72N_term_K11"	0	436	2407	2154
7	5	1	"phtD"	"44N_term_O11"	0	437	1504	1289
7	6	1	"phpA"	"27N_term_C15"	-50	438	966	758
7	7	1	"srtA"	"64N_term_wCS_G15"	0	439	1227	1039
7	8	1	"Buffer"	"Normaliz_K15"	0	440	316	158
7	9	1	"Buffer"	"Normaliz_O15"	0	441	297	143
7	1	2	"phpA"	"27N_term_C15"	0	442	987	748
7	2	2	"srtA"	"64N_term_wCS_G15"	0	443	2585	1697
7	3	2	"adcA"	"23Lip_C3"	0	444	1177	695
7	4	2	"sp_2093"	"76N_term_G3"	0	445	738	435
7	5	2	"comB"	"54N_term_K3"	0	446	515	176
7	6	2	"pspA"	"4N_term_O3"	0	447	1906	1506
7	7	2	"pbpX"	"41N_term_C7"	0	448	2600	2236
7	8	2	"pbpA"	"9N_term_G7"	0	449	584	239
7	9	2	"spr0334"	"42Cyt_TMH_K7"	0	450	1609	1403
7	1	3	"pspA"	"4N_term_O3"	0	451	1872	1652
7	2	3	"pbpX"	"41N_term_C7"	0	452	2786	2041
7	3	3	"pbpA"	"9N_term_G7"	0	453	456	82
7	4	3	"spr0334"	"42Cyt_TMH_K7"	0	454	1060	636
7	5	3	"cbpF"	"74N_term_wCS_O7"	0	455	1082	552
7	6	3	"spr0693"	"34N_term_C11"	0	456	1082	542
7	7	3	"ezrA"	"75N_term_G11"	0	457	998	403
7	8	3	"pepXP"	"72N_term_K11"	0	458	2335	1636
7	9	3	"phtD"	"44N_term_O11"	0	459	1133	842
7	1	4	"spr0693"	"34N_term_C11"	0	460	754	567
7	2	4	"ezrA"	"75N_term_G11"	-50	461	1482	924
7	3	4	"pepXP"	"72N_term_K11"	0	462	1730	1277
7	4	4	"phtD"	"44N_term_O11"	0	463	1450	878
7	5	4	"phpA"	"27N_term_C15"	0	464	934	326
7	6	4	"srtA"	"64N_term_wCS_G15"	0	465	2023	1531
7	7	4	"adcA"	"23Lip_C3"	0	466	1391	790
7	8	4	"sp_2093"	"76N_term_G3"	-50	467	799	249
7	9	4	"comB"	"54N_term_K3"	0	468	961	705
7	1	5	"srtA"	"64N_term_wCS_G15"	0	469	1552	1246
7	2	5	"adcA"	"23Lip_C3"	0	470	1355	683
7	3	5	"sp_2093"	"76N_term_G3"	0	471	726	243
7	4	5	"comB"	"54N_term_K3"	0	472	829	229
7	5	5	"pspA"	"4N_term_O3"	0	473	2176	1313
7	6	5	"pbpX"	"41N_term_C7"	0	474	3113	1771
7	7	5	"pbpA"	"9N_term_G7"	-50	475	806	-214
7	8	5	"spr0334"	"42Cyt_TMH_K7"	-50	476	611	119
7	9	5	"cbpF"	"74N_term_wCS_O7"	0	477	1303	1090
7	1	6	"pbpX"	"41N_term_C7"	0	478	2597	2335
7	2	6	"pbpA"	"9N_term_G7"	-50	479	462	155
7	3	6	"spr0334"	"42Cyt_TMH_K7"	0	480	708	443
7	4	6	"cbpF"	"74N_term_wCS_O7"	0	481	1005	580
7	5	6	"spr0693"	"34N_term_C11"	0	482	861	509
7	6	6	"ezrA"	"75N_term_G11"	-50	483	1640	1178
7	7	6	"pepXP"	"72N_term_K11"	-50	484	1556	1066
7	8	6	"phtD"	"44N_term_O11"	0	485	1442	1206
7	9	6	"phpA"	"27N_term_C15"	0	486	1156	965
7	1	7	"ezrA"	"75N_term_G11"	0	487	844	629
7	2	7	"pepXP"	"72N_term_K11"	0	488	1858	1597
7	3	7	"phtD"	"44N_term_O11"	0	489	722	521
7	4	7	"phpA"	"27N_term_C15"	0	490	742	479
7	5	7	"srtA"	"64N_term_wCS_G15"	-50	491	912	535
7	6	7	"adcA"	"23Lip_C3"	0	492	827	487
7	7	7	"sp_2093"	"76N_term_G3"	0	493	536	330
7	8	7	"comB"	"54N_term_K3"	0	494	374	219
7	9	7	"pspA"	"4N_term_O3"	0	495	2692	2477
7	1	8	"adcA"	"23Lip_C3"	0	496	874	701
7	2	8	"sp_2093"	"76N_term_G3"	0	497	420	267
7	3	8	"comB"	"54N_term_K3"	0	498	400	285
7	4	8	"pspA"	"4N_term_O3"	0	499	1902	1724
7	5	8	"pbpX"	"41N_term_C7"	0	500	2674	2447
7	6	8	"pbpA"	"9N_term_G7"	0	501	576	375
7	7	8	"spr0334"	"42Cyt_TMH_K7"	0	502	768	542
7	8	8	"cbpF"	"74N_term_wCS_O7"	0	503	1006	787
7	9	8	"spr0693"	"34N_term_C11"	0	504	1300	1039
8	1	1	"pbp1b"	"47Cyt_TMH_P7"	0	505	2598	2439
8	2	1	"pcpA"	"62N_term_wCS_D11"	0	506	1124	949
8	3	1	"sphtra"	"8N_term_H11"	0	507	1435	1197
8	4	1	"cps4C"	"97Mult_L11"	0	508	668	391
8	5	1	"rrgB"	"95Mult_P11"	0	509	838	612
8	6	1	"TMP"	"96Mult_D15"	0	510	629	410
8	7	1	"LambdaSa04"	"94Mult_H15"	0	511	850	680
8	8	1	"Buffer"	"Normaliz_L15"	-50	512	185	77
8	9	1	"Buffer"	"Normaliz_P15"	0	513	304	207
8	1	2	"TMP"	"96Mult_D15"	0	514	757	559
8	2	2	"LambdaSa04"	"94Mult_H15"	0	515	380	104
8	3	2	"potD"	"65N_term_D3"	0	516	2792	2087
8	4	2	"pgdA"	"40N_term_H3"	-50	517	3125	2057
8	5	2	"spr1370"	"38Cyt_TMH_L3"	0	518	1633	1207
8	6	2	"spr1418"	"82N_term_P3"	0	519	1939	1632
8	7	2	"stkP"	"67Cyt_TMH_D7"	0	520	2071	1623
8	8	2	"spr1584"	"83N_term_H7"	0	521	1739	1432
8	9	2	"pbp2A"	"53N_term_L7"	0	522	1289	1106
8	1	3	"spr1418"	"82N_term_P3"	0	523	3486	3303
8	2	3	"stkP"	"67Cyt_TMH_D7"	0	524	1910	1627
8	3	3	"spr1584"	"83N_term_H7"	0	525	2290	1713
8	4	3	"pbp2A"	"53N_term_L7"	-50	526	3019	1828
8	5	3	"pbp1b"	"47Cyt_TMH_P7"	0	527	1327	846
8	6	3	"pcpA"	"62N_term_wCS_D11"	0	528	1077	644
8	7	3	"sphtra"	"8N_term_H11"	0	529	2124	877
8	8	3	"cps4C"	"97Mult_L11"	0	530	1773	834
8	9	3	"rrgB"	"95Mult_P11"	0	531	768	466
8	1	4	"pcpA"	"62N_term_wCS_D11"	0	532	921	609
8	2	4	"sphtra"	"8N_term_H11"	0	533	610	234
8	3	4	"cps4C"	"97Mult_L11"	0	534	421	145
8	4	4	"rrgB"	"95Mult_P11"	0	535	336	78
8	5	4	"TMP"	"96Mult_D15"	0	536	400	171
8	6	4	"LambdaSa04"	"94Mult_H15"	0	537	335	-63
8	7	4	"potD"	"65N_term_D3"	0	538	4413	2887
8	8	4	"pgdA"	"40N_term_H3"	0	539	2686	1155
8	9	4	"spr1370"	"38Cyt_TMH_L3"	0	540	1168	924
8	1	5	"LambdaSa04"	"94Mult_H15"	-50	541	452	219
8	2	5	"potD"	"65N_term_D3"	0	542	2638	1972
8	3	5	"pgdA"	"40N_term_H3"	0	543	1997	1439
8	4	5	"spr1370"	"38Cyt_TMH_L3"	0	544	1814	1530
8	5	5	"spr1418"	"82N_term_P3"	0	545	1833	1581
8	6	5	"stkP"	"67Cyt_TMH_D7"	0	546	1950	1598
8	7	5	"spr1584"	"83N_term_H7"	0	547	1822	1306
8	8	5	"pbp2A"	"53N_term_L7"	0	548	1586	1114
8	9	5	"pbp1b"	"47Cyt_TMH_P7"	0	549	1232	1016
8	1	6	"stkP"	"67Cyt_TMH_D7"	0	550	2272	2110
8	2	6	"spr1584"	"83N_term_H7"	0	551	2161	1763
8	3	6	"pbp2A"	"53N_term_L7"	0	552	1674	1330
8	4	6	"pbp1b"	"47Cyt_TMH_P7"	0	553	1451	1214
8	5	6	"pcpA"	"62N_term_wCS_D11"	0	554	968	723
8	6	6	"sphtra"	"8N_term_H11"	0	555	1136	421
8	7	6	"cps4C"	"97Mult_L11"	0	556	931	274
8	8	6	"rrgB"	"95Mult_P11"	0	557	720	349
8	9	6	"TMP"	"96Mult_D15"	0	558	521	238
8	1	7	"sphtra"	"8N_term_H11"	0	559	574	424
8	2	7	"cps4C"	"97Mult_L11"	0	560	486	217
8	3	7	"rrgB"	"95Mult_P11"	0	561	493	264
8	4	7	"TMP"	"96Mult_D15"	0	562	835	632
8	5	7	"LambdaSa04"	"94Mult_H15"	0	563	257	25
8	6	7	"potD"	"65N_term_D3"	0	564	3020	2095
8	7	7	"pgdA"	"40N_term_H3"	0	565	2871	1397
8	8	7	"spr1370"	"38Cyt_TMH_L3"	0	566	1694	1325
8	9	7	"spr1418"	"82N_term_P3"	0	567	1541	1267
8	1	8	"potD"	"65N_term_D3"	0	568	3947	3797
8	2	8	"pgdA"	"40N_term_H3"	0	569	2399	2175
8	3	8	"spr1370"	"38Cyt_TMH_L3"	0	570	1420	1246
8	4	8	"spr1418"	"82N_term_P3"	0	571	2033	1881
8	5	8	"stkP"	"67Cyt_TMH_D7"	0	572	1474	1303
8	6	8	"spr1584"	"83N_term_H7"	0	573	1566	1381
8	7	8	"pbp2A"	"53N_term_L7"	0	574	1438	1256
8	8	8	"pbp1b"	"47Cyt_TMH_P7"	0	575	1158	1004
8	9	8	"pcpA"	"62N_term_wCS_D11"	0	576	721	596
