# Supplementary material for: Data in support of proteomic analysis of pneumococcal pediatric clinical isolates to construct a protein array
Source: Data Brief. 2016 Feb 5;6:917–22. doi: 10.1016/j.dib.2016.01.057 (PMC4758182; doi:10.1016/j.dib.2016.01.057)
Supplement: Supplementary file 4 — Supplementary material [file mmc4.zip › Protein array raw data/IgM/C1_S44_IgM-Cy5.txt]

ATF	1.0
31	9    
"Type=GenePix Export 3"
"DateTime=2014/02/27 10:26:36"
"Settings=C:\Documents and Settings\Usuario\Escritorio\Datos Usuarios\Alfonso\Escaneado_27-2-14\Suero 44\S44_IgM-Cy5.gps"
"GalFile=C:\Documents and Settings\Usuario\Escritorio\Datos Usuarios\Alfonso\Gals\Gal_Alfonso.2.gal"
"PixelSize=5"
"Wavelengths=635	n/a"
"ImageFiles=C:\Documents and Settings\Usuario\Escritorio\Datos Usuarios\Alfonso\Escaneado_27-2-14\Suero 44\S44_IgM-Cy5.tif 1	n/a"
"NormalizationMethod=None"
"NormalizationFactors=1	n/a"
"JpegImage="
"StdDev=Type 1"
"RatioFormulations=W1/W2 (635/)"
"Barcode="
"BackgroundSubtraction=LocalFeature"
"ImageOrigin=2920, 27950"
"JpegOrigin=3330, 28385"
"Creator=GenePix Pro 4.1.1.4"
"Scanner=GenePix 4000B [92870]"
"FocusPosition=0"
"Temperature=25.41"
"LinesAveraged=1"
"Comment="
"PMTGain=660	n/a"
"ScanPower=100	n/a"
"LaserPower=1.72	n/a"
"LaserOnTime=41766	n/a"
"Filters=	n/a"
"ScanRegion=584,5590,3888,7033"
"Supplier=BioRobotics"
"ArrayerSoftwareName=TAS Application Suite (MicroGrid II)"
"ArrayerSoftwareVersion=2.2.2.5"
"Block"	"Column"	"Row"	"Name"	"ID"	"Flags"	"Index"	"F635 Median"	"F635 Median - B635"
1	1	1	"ABC_N/P"	"90Mult_M6"	0	1	510	410
1	2	1	"spr1221"	"99Mult_A10"	0	2	517	407
1	3	1	"spr1403"	"91Mult_E10"	0	3	411	292
1	4	1	"spr1496"	"92Mult_I10"	0	4	282	184
1	5	1	"ABC_NP"	"100Mult_M10"	0	5	778	667
1	6	1	"SP_0462"	"77CellW_A14"	0	6	652	532
1	7	1	"SP_0464"	"81CellW_E14"	0	7	239	125
1	8	1	"Buffer"	"Normaliz_I14"	0	8	225	124
1	9	1	"Buffer"	"Normaliz_M14"	0	9	123	41
1	1	2	"SP_0462"	"77CellW_A14"	0	10	628	521
1	2	2	"SP_0464"	"81CellW_E14"	0	11	366	228
1	3	2	"fstH"	"84Mult_A2"	0	12	2278	2102
1	4	2	"comA"	"85Mult_E2"	0	13	419	239
1	5	2	"zmpB"	"86Mult_I2"	0	14	581	403
1	6	2	"spr0601"	"98Mult_M2"	0	15	481	304
1	7	2	"celB"	"87Mult_A6"	0	16	296	159
1	8	2	"iga"	"88Mult_E6"	0	17	1074	979
1	9	2	"glnP"	"89Mult_I6"	0	18	200	124
1	1	3	"spr0601"	"98Mult_M2"	0	19	596	476
1	2	3	"celB"	"87Mult_A6"	0	20	307	165
1	3	3	"iga"	"88Mult_E6"	0	21	1028	907
1	4	3	"glnP"	"89Mult_I6"	0	22	242	114
1	5	3	"ABC_N/P"	"90Mult_M6"	0	23	322	190
1	6	3	"spr1221"	"99Mult_A10"	0	24	349	220
1	7	3	"spr1403"	"91Mult_E10"	0	25	376	243
1	8	3	"spr1496"	"92Mult_I10"	0	26	181	74
1	9	3	"ABC_NP"	"100Mult_M10"	0	27	1074	976
1	1	4	"spr1221"	"99Mult_A10"	0	28	479	337
1	2	4	"spr1403"	"91Mult_E10"	0	29	384	217
1	3	4	"spr1496"	"92Mult_I10"	0	30	182	72
1	4	4	"ABC_NP"	"100Mult_M10"	0	31	620	480
1	5	4	"SP_0462"	"77CellW_A14"	0	32	401	252
1	6	4	"SP_0464"	"81CellW_E14"	0	33	233	51
1	7	4	"fstH"	"84Mult_A2"	0	34	1885	1612
1	8	4	"comA"	"85Mult_E2"	0	35	394	217
1	9	4	"zmpB"	"86Mult_I2"	0	36	303	191
1	1	5	"SP_0464"	"81CellW_E14"	0	37	405	286
1	2	5	"fstH"	"84Mult_A2"	0	38	2195	2036
1	3	5	"comA"	"85Mult_E2"	0	39	456	337
1	4	5	"zmpB"	"86Mult_I2"	0	40	352	200
1	5	5	"spr0601"	"98Mult_M2"	0	41	361	184
1	6	5	"celB"	"87Mult_A6"	0	42	229	58
1	7	5	"iga"	"88Mult_E6"	0	43	813	678
1	8	5	"glnP"	"89Mult_I6"	0	44	200	88
1	9	5	"ABC_N/P"	"90Mult_M6"	0	45	234	135
1	1	6	"celB"	"87Mult_A6"	0	46	288	192
1	2	6	"iga"	"88Mult_E6"	0	47	1291	1180
1	3	6	"glnP"	"89Mult_I6"	0	48	155	68
1	4	6	"ABC_N/P"	"90Mult_M6"	0	49	234	130
1	5	6	"spr1221"	"99Mult_A10"	0	50	387	258
1	6	6	"spr1403"	"91Mult_E10"	0	51	322	189
1	7	6	"spr1496"	"92Mult_I10"	0	52	198	87
1	8	6	"ABC_NP"	"100Mult_M10"	0	53	1228	1127
1	9	6	"SP_0462"	"77CellW_A14"	0	54	790	696
1	1	7	"spr1403"	"91Mult_E10"	0	55	581	488
1	2	7	"spr1496"	"92Mult_I10"	0	56	277	159
1	3	7	"ABC_NP"	"100Mult_M10"	0	57	1144	1033
1	4	7	"SP_0462"	"77CellW_A14"	0	58	606	483
1	5	7	"SP_0464"	"81CellW_E14"	0	59	211	83
1	6	7	"fstH"	"84Mult_A2"	0	60	2010	1865
1	7	7	"comA"	"85Mult_E2"	0	61	361	222
1	8	7	"zmpB"	"86Mult_I2"	0	62	250	153
1	9	7	"spr0601"	"98Mult_M2"	0	63	401	306
1	1	8	"fstH"	"84Mult_A2"	0	64	2125	2013
1	2	8	"comA"	"85Mult_E2"	0	65	543	418
1	3	8	"zmpB"	"86Mult_I2"	0	66	295	180
1	4	8	"spr0601"	"98Mult_M2"	0	67	397	269
1	5	8	"celB"	"87Mult_A6"	0	68	262	129
1	6	8	"iga"	"88Mult_E6"	0	69	996	876
1	7	8	"glnP"	"89Mult_I6"	0	70	185	86
1	8	8	"ABC_N/P"	"90Mult_M6"	0	71	263	174
1	9	8	"spr1221"	"99Mult_A10"	0	72	408	320
2	1	1	"lytB"	"31CellW_N6"	0	73	1600	1414
2	2	1	"prtA"	"20CellW_B10"	0	74	1979	1708
2	3	1	"bgaA"	"43CellW_F10"	0	75	1571	1309
2	4	1	"nanA"	"46CellW_J10"	0	76	3330	2927
2	5	1	"spr1652/pfbA"	"25CellW_N10"	0	77	1590	1247
2	6	1	"nisP"	"39CellW_B14"	0	78	948	697
2	7	1	"spr1906"	"73CellW_F14"	0	79	1050	769
2	8	1	"Buffer"	"Normaliz_J14"	0	80	343	170
2	9	1	"Buffer"	"Normaliz_N14"	0	81	201	87
2	1	2	"nisP"	"39CellW_B14"	0	82	1952	1559
2	2	2	"spr1906"	"73CellW_F14"	0	83	838	191
2	3	2	"psrP"	"71CellW_B2"	0	84	2315	1642
2	4	2	"pblB_nt"	"48CellW_F2"	0	85	909	186
2	5	2	"pblB_ct"	"49CellW_J2"	0	86	1737	1047
2	6	2	"spr0075/pfbB"	"24CellW_N2"	0	87	1256	585
2	7	2	"pulA"	"19CellW_B6"	0	88	1375	478
2	8	2	"hysA"	"51CellW_F6"	0	89	2743	2179
2	9	2	"spr0328"	"26CellW_J6"	0	90	6050	5856
2	1	3	"spr0075/pfbB"	"24CellW_N2"	0	91	520	99
2	2	3	"pulA"	"19CellW_B6"	0	92	1030	439
2	3	3	"hysA"	"51CellW_F6"	0	93	827	209
2	4	3	"spr0328"	"26CellW_J6"	0	94	1978	1530
2	5	3	"lytB"	"31CellW_N6"	0	95	1079	758
2	6	3	"prtA"	"20CellW_B10"	0	96	982	519
2	7	3	"bgaA"	"43CellW_F10"	0	97	2353	1688
2	8	3	"nanA"	"46CellW_J10"	0	98	3554	2832
2	9	3	"spr1652/pfbA"	"25CellW_N10"	0	99	3344	3083
2	1	4	"prtA"	"20CellW_B10"	0	100	1725	1280
2	2	4	"bgaA"	"43CellW_F10"	0	101	1552	839
2	3	4	"nanA"	"46CellW_J10"	0	102	2287	1711
2	4	4	"spr1652/pfbA"	"25CellW_N10"	0	103	1042	703
2	5	4	"nisP"	"39CellW_B14"	0	104	684	358
2	6	4	"spr1906"	"73CellW_F14"	0	105	357	-100
2	7	4	"psrP"	"71CellW_B2"	0	106	1603	1014
2	8	4	"pblB_nt"	"48CellW_F2"	0	107	851	333
2	9	4	"pblB_ct"	"49CellW_J2"	0	108	1977	1709
2	1	5	"spr1906"	"73CellW_F14"	0	109	644	412
2	2	5	"psrP"	"71CellW_B2"	0	110	1185	570
2	3	5	"pblB_nt"	"48CellW_F2"	0	111	715	138
2	4	5	"pblB_ct"	"49CellW_J2"	0	112	1758	1163
2	5	5	"spr0075/pfbB"	"24CellW_N2"	0	113	840	187
2	6	5	"pulA"	"19CellW_B6"	0	114	772	168
2	7	5	"hysA"	"51CellW_F6"	0	115	547	74
2	8	5	"spr0328"	"26CellW_J6"	0	116	1736	1252
2	9	5	"lytB"	"31CellW_N6"	0	117	930	722
2	1	6	"pulA"	"19CellW_B6"	0	118	1121	910
2	2	6	"hysA"	"51CellW_F6"	0	119	1172	704
2	3	6	"spr0328"	"26CellW_J6"	0	120	1865	1504
2	4	6	"lytB"	"31CellW_N6"	0	121	948	521
2	5	6	"prtA"	"20CellW_B10"	0	122	1448	875
2	6	6	"bgaA"	"43CellW_F10"	0	123	1877	1131
2	7	6	"nanA"	"46CellW_J10"	0	124	1811	1132
2	8	6	"spr1652/pfbA"	"25CellW_N10"	0	125	1612	1280
2	9	6	"nisP"	"39CellW_B14"	0	126	1791	1575
2	1	7	"bgaA"	"43CellW_F10"	0	127	1355	1082
2	2	7	"nanA"	"46CellW_J10"	0	128	1764	1138
2	3	7	"spr1652/pfbA"	"25CellW_N10"	0	129	1066	660
2	4	7	"nisP"	"39CellW_B14"	0	130	947	495
2	5	7	"spr1906"	"73CellW_F14"	0	131	553	24
2	6	7	"psrP"	"71CellW_B2"	0	132	1223	512
2	7	7	"pblB_nt"	"48CellW_F2"	0	133	1257	697
2	8	7	"pblB_ct"	"49CellW_J2"	0	134	749	495
2	9	7	"spr0075/pfbB"	"24CellW_N2"	0	135	1125	940
2	1	8	"psrP"	"71CellW_B2"	0	136	1695	1520
2	2	8	"pblB_nt"	"48CellW_F2"	0	137	907	664
2	3	8	"pblB_ct"	"49CellW_J2"	0	138	1375	1110
2	4	8	"spr0075/pfbB"	"24CellW_N2"	0	139	606	334
2	5	8	"pulA"	"19CellW_B6"	0	140	779	547
2	6	8	"hysA"	"51CellW_F6"	0	141	648	405
2	7	8	"spr0328"	"26CellW_J6"	0	142	852	660
2	8	8	"lytB"	"31CellW_N6"	0	143	1096	939
2	9	8	"prtA"	"20CellW_B10"	0	144	1519	1387
3	1	1	"nanB"	"58Secret_O6"	0	145	12580	12443
3	2	1	"spr1875"	"7Secret_C10"	0	146	2935	2816
3	3	1	"galU"	"21Secret_G10"	0	147	6110	5990
3	4	1	"cbpA"	"5Secret_K10"	0	148	5209	5064
3	5	1	"gsp_781"	"2Secret_O10"	0	149	2599	2458
3	6	1	"Control_1"	"C14"	0	150	1253	1128
3	7	1	"Control_2"	"G14"	0	151	139	23
3	8	1	"Buffer"	"Normaliz_K14"	0	152	500	380
3	9	1	"Buffer"	"Normaliz_O14"	0	153	312	188
3	1	2	"Control_1"	"C14"	0	154	1237	1089
3	2	2	"Control_2"	"G14"	-50	155	145	5
3	3	2	"bloodAB"	"59Secret_C2"	0	156	2658	2455
3	4	2	"strH"	"32Secret_G2"	0	157	2538	2088
3	5	2	"lysM"	"50Secret_K2"	0	158	3573	3275
3	6	2	"lytB"	"63Secret_O2"	0	159	2542	2404
3	7	2	"phtE"	"45Secret_C6"	0	160	2336	2222
3	8	2	"spr0931"	"36Secret_G6"	0	161	4173	4053
3	9	2	"lytC"	"56Secret_K6"	0	162	6357	6236
3	1	3	"lytB"	"63Secret_O2"	0	163	3765	3601
3	2	3	"phtE"	"45Secret_C6"	0	164	1992	1756
3	3	3	"spr0931"	"36Secret_G6"	0	165	3253	3000
3	4	3	"lytC"	"56Secret_K6"	0	166	5176	4984
3	5	3	"nanB"	"58Secret_O6"	0	167	9641	9476
3	6	3	"spr1875"	"7Secret_C10"	0	168	2409	2280
3	7	3	"galU"	"21Secret_G10"	0	169	5235	5090
3	8	3	"cbpA"	"5Secret_K10"	0	170	4034	3872
3	9	3	"gsp_781"	"2Secret_O10"	0	171	2863	2744
3	1	4	"spr1875"	"7Secret_C10"	0	172	2064	1923
3	2	4	"galU"	"21Secret_G10"	0	173	6476	6129
3	3	4	"cbpA"	"5Secret_K10"	0	174	5707	5421
3	4	4	"gsp_781"	"2Secret_O10"	0	175	2453	2247
3	5	4	"Control_1"	"C14"	0	176	1070	929
3	6	4	"Control_2"	"G14"	-50	177	169	23
3	7	4	"bloodAB"	"59Secret_C2"	0	178	2741	2524
3	8	4	"strH"	"32Secret_G2"	0	179	2297	2044
3	9	4	"lysM"	"50Secret_K2"	0	180	3785	3632
3	1	5	"Control_2"	"G14"	-50	181	146	33
3	2	5	"bloodAB"	"59Secret_C2"	0	182	2960	2781
3	3	5	"strH"	"32Secret_G2"	0	183	2069	1855
3	4	5	"lysM"	"50Secret_K2"	0	184	3212	2976
3	5	5	"lytB"	"63Secret_O2"	0	185	2953	2768
3	6	5	"phtE"	"45Secret_C6"	0	186	1973	1822
3	7	5	"spr0931"	"36Secret_G6"	0	187	2984	2836
3	8	5	"lytC"	"56Secret_K6"	0	188	5583	5433
3	9	5	"nanB"	"58Secret_O6"	0	189	9248	9117
3	1	6	"phtE"	"45Secret_C6"	0	190	2275	2163
3	2	6	"spr0931"	"36Secret_G6"	0	191	3225	3077
3	3	6	"lytC"	"56Secret_K6"	0	192	5318	5189
3	4	6	"nanB"	"58Secret_O6"	0	193	9908	9778
3	5	6	"spr1875"	"7Secret_C10"	0	194	2522	2390
3	6	6	"galU"	"21Secret_G10"	0	195	5204	5079
3	7	6	"cbpA"	"5Secret_K10"	0	196	4812	4699
3	8	6	"gsp_781"	"2Secret_O10"	0	197	2747	2631
3	9	6	"Control_1"	"C14"	0	198	1399	1279
3	1	7	"galU"	"21Secret_G10"	0	199	6082	5964
3	2	7	"cbpA"	"5Secret_K10"	0	200	4785	4641
3	3	7	"gsp_781"	"2Secret_O10"	0	201	2693	2575
3	4	7	"Control_1"	"C14"	0	202	1078	970
3	5	7	"Control_2"	"G14"	-50	203	102	-3
3	6	7	"bloodAB"	"59Secret_C2"	0	204	2827	2722
3	7	7	"strH"	"32Secret_G2"	0	205	2011	1891
3	8	7	"lysM"	"50Secret_K2"	0	206	3356	3233
3	9	7	"lytB"	"63Secret_O2"	0	207	3184	3051
3	1	8	"bloodAB"	"59Secret_C2"	0	208	3073	2945
3	2	8	"strH"	"32Secret_G2"	0	209	2314	2177
3	3	8	"lysM"	"50Secret_K2"	0	210	3076	2951
3	4	8	"lytB"	"63Secret_O2"	0	211	2770	2668
3	5	8	"phtE"	"45Secret_C6"	0	212	2154	2063
3	6	8	"spr0931"	"36Secret_G6"	0	213	3375	3284
3	7	8	"lytC"	"56Secret_K6"	0	214	5835	5730
3	8	8	"nanB"	"58Secret_O6"	0	215	9015	8908
3	9	8	"spr1875"	"7Secret_C10"	0	216	3025	2885
4	1	1	"Control_10"	"P6"	-50	217	74	-11
4	2	1	"Control_11"	"D10"	-50	218	74	-6
4	3	1	"Control_12"	"H10"	0	219	360	277
4	4	1	"Buffer"	"Normaliz_L10"	0	220	115	21
4	5	1	"Buffer"	"Normaliz_P10"	-50	221	78	-24
4	6	1	"Control+"	"Rango0.2_D14"	0	222	2699	2579
4	7	1	"Control+"	"Rango0.1_H14"	0	223	198	121
4	8	1	"Buffer"	"Normaliz_L14"	0	224	471	404
4	9	1	"Buffer"	"Normaliz_P14"	-50	225	97	18
4	1	2	"Control+"	"Rango0.2_D14"	0	226	2799	2680
4	2	2	"Control+"	"Rango0.1_H14"	0	227	269	178
4	3	2	"Control_3"	"D2"	0	228	951	874
4	4	2	"Control_4"	"H2"	0	229	123	11
4	5	2	"Control_5"	"L2"	-50	230	85	-21
4	6	2	"Control_6"	"P2"	-50	231	106	10
4	7	2	"Control_7"	"D6"	-50	232	72	-18
4	8	2	"Control_8"	"H6"	0	233	76	8
4	9	2	"Control_9"	"L6"	-50	234	69	-7
4	1	3	"Control_6"	"P2"	0	235	192	112
4	2	3	"Control_7"	"D6"	-50	236	93	2
4	3	3	"Control_8"	"H6"	-50	237	121	24
4	4	3	"Control_9"	"L6"	-50	238	80	-41
4	5	3	"Control_10"	"P6"	-50	239	81	-23
4	6	3	"Control_11"	"D10"	0	240	83	2
4	7	3	"Control_12"	"H10"	0	241	570	479
4	8	3	"Buffer"	"Normaliz_L10"	0	242	183	97
4	9	3	"Buffer"	"Normaliz_P10"	-50	243	71	-7
4	1	4	"Control_11"	"D10"	-50	244	72	-12
4	2	4	"Control_12"	"H10"	0	245	404	315
4	3	4	"Buffer"	"Normaliz_L10"	-50	246	108	3
4	4	4	"Buffer"	"Normaliz_P10"	-50	247	83	-47
4	5	4	"Control+"	"Rango0.2_D14"	0	248	3163	3034
4	6	4	"Control+"	"Rango0.1_H14"	0	249	328	243
4	7	4	"Control_3"	"D2"	0	250	940	860
4	8	4	"Control_4"	"H2"	0	251	100	18
4	9	4	"Control_5"	"L2"	-50	252	69	-9
4	1	5	"Control+"	"Rango0.1_H14"	0	253	5370	5285
4	2	5	"Control_3"	"D2"	-50	254	158	71
4	3	5	"Control_4"	"H2"	0	255	110	8
4	4	5	"Control_5"	"L2"	-50	256	91	-22
4	5	5	"Control_6"	"P2"	-50	257	85	-25
4	6	5	"Control_7"	"D6"	-50	258	74	-30
4	7	5	"Control_8"	"H6"	-50	259	83	-13
4	8	5	"Control_9"	"L6"	0	260	96	11
4	9	5	"Control_10"	"P6"	-50	261	76	-1
4	1	6	"Control_7"	"D6"	-50	262	73	-2
4	2	6	"Control_8"	"H6"	-50	263	73	-12
4	3	6	"Control_9"	"L6"	0	264	133	44
4	4	6	"Control_10"	"P6"	-50	265	75	-22
4	5	6	"Control_11"	"D10"	-50	266	80	-13
4	6	6	"Control_12"	"H10"	0	267	422	324
4	7	6	"Buffer"	"Normaliz_L10"	0	268	131	23
4	8	6	"Buffer"	"Normaliz_P10"	-50	269	77	-12
4	9	6	"Control+"	"Rango0.2_D14"	0	270	1865	1788
4	1	7	"Control_12"	"H10"	0	271	390	311
4	2	7	"Buffer"	"Normaliz_L10"	0	272	213	128
4	3	7	"Buffer"	"Normaliz_P10"	-50	273	80	-6
4	4	7	"Control+"	"Rango0.2_D14"	0	274	3247	3160
4	5	7	"Control+"	"Rango0.1_H14"	0	275	255	173
4	6	7	"Control_3"	"D2"	0	276	863	788
4	7	7	"Control_4"	"H2"	-50	277	84	0
4	8	7	"Control_5"	"L2"	-50	278	76	0
4	9	7	"Control_6"	"P2"	-50	279	87	13
4	1	8	"Control_3"	"D2"	0	280	953	865
4	2	8	"Control_4"	"H2"	0	281	111	30
4	3	8	"Control_5"	"L2"	0	282	65	-4
4	4	8	"Control_6"	"P2"	-50	283	103	26
4	5	8	"Control_7"	"D6"	-50	284	71	-10
4	6	8	"Control_8"	"H6"	0	285	78	10
4	7	8	"Control_9"	"L6"	0	286	77	8
4	8	8	"Control_10"	"P6"	0	287	70	-2
4	9	8	"Control_11"	"D10"	-50	288	70	-5
5	1	1	"GADPH"	"68Cyt_M5"	0	289	4582	4516
5	2	1	"abc_sbp_2"	"30Lip_A9"	0	290	2808	2736
5	3	1	"abc_sbp"	"29Lip_E9"	0	291	887	811
5	4	1	"spr0174"	"79Lip_I9"	0	292	966	871
5	5	1	"aliA"	"10Lip_M9"	0	293	1655	1573
5	6	1	"slrA"	"17Lip_A13"	0	294	1366	1289
5	7	1	"spr0747"	"37Lip_E13"	0	295	2868	2772
5	8	1	"Buffer"	"Normaliz_I13"	-50	296	205	76
5	9	1	"Buffer"	"Normaliz_M13"	0	297	245	157
5	1	2	"slrA"	"17Lip_A13"	0	298	1516	1445
5	2	2	"spr0747"	"37Lip_E13"	0	299	3029	2956
5	3	2	"spxB"	"13Cyt_A1"	0	300	3050	2965
5	4	2	"clpP"	"66Cyt_E1"	0	301	5737	5627
5	5	2	"pavA"	"69Cyt_I1"	0	302	3656	3546
5	6	2	"eno"	"14Cyt_M1"	0	303	10633	10538
5	7	2	"PppA"	"70Cyt_A5"	0	304	3164	3040
5	8	2	"ply"	"11Cyt_E5"	0	305	7442	7267
5	9	2	"lytA"	"12Cyt_I5"	0	306	9950	9855
5	1	3	"eno"	"14Cyt_M1"	0	307	13751	13677
5	2	3	"PppA"	"70Cyt_A5"	0	308	3355	3280
5	3	3	"ply"	"11Cyt_E5"	0	309	7079	6994
5	4	3	"lytA"	"12Cyt_I5"	0	310	7224	7124
5	5	3	"GADPH"	"68Cyt_M5"	0	311	3382	3262
5	6	3	"abc_sbp_2"	"30Lip_A9"	0	312	1915	1803
5	7	3	"abc_sbp"	"29Lip_E9"	0	313	663	538
5	8	3	"spr0174"	"79Lip_I9"	0	314	993	842
5	9	3	"aliA"	"10Lip_M9"	0	315	2120	2032
5	1	4	"abc_sbp_2"	"30Lip_A9"	0	316	2554	2476
5	2	4	"abc_sbp"	"29Lip_E9"	0	317	737	658
5	3	4	"spr0174"	"79Lip_I9"	0	318	798	710
5	4	4	"aliA"	"10Lip_M9"	0	319	1701	1616
5	5	4	"slrA"	"17Lip_A13"	0	320	1205	1093
5	6	4	"spr0747"	"37Lip_E13"	0	321	2549	2424
5	7	4	"spxB"	"13Cyt_A1"	0	322	2845	2718
5	8	4	"clpP"	"66Cyt_E1"	0	323	6170	6023
5	9	4	"pavA"	"69Cyt_I1"	0	324	5572	5479
5	1	5	"spr0747"	"37Lip_E13"	0	325	3110	3042
5	2	5	"spxB"	"13Cyt_A1"	0	326	3202	3124
5	3	5	"clpP"	"66Cyt_E1"	0	327	6175	6080
5	4	5	"pavA"	"69Cyt_I1"	0	328	4935	4842
5	5	5	"eno"	"14Cyt_M1"	0	329	11198	11103
5	6	5	"PppA"	"70Cyt_A5"	0	330	3144	3034
5	7	5	"ply"	"11Cyt_E5"	0	331	6283	6156
5	8	5	"lytA"	"12Cyt_I5"	0	332	7901	7717
5	9	5	"GADPH"	"68Cyt_M5"	0	333	3857	3738
5	1	6	"PppA"	"70Cyt_A5"	0	334	3567	3500
5	2	6	"ply"	"11Cyt_E5"	0	335	8695	8614
5	3	6	"lytA"	"12Cyt_I5"	0	336	6730	6646
5	4	6	"GADPH"	"68Cyt_M5"	0	337	3699	3605
5	5	6	"abc_sbp_2"	"30Lip_A9"	0	338	1944	1833
5	6	6	"abc_sbp"	"29Lip_E9"	0	339	692	588
5	7	6	"spr0174"	"79Lip_I9"	0	340	925	811
5	8	6	"aliA"	"10Lip_M9"	0	341	2208	2002
5	9	6	"slrA"	"17Lip_A13"	0	342	1430	1308
5	1	7	"abc_sbp"	"29Lip_E9"	0	343	722	654
5	2	7	"spr0174"	"79Lip_I9"	0	344	851	775
5	3	7	"aliA"	"10Lip_M9"	0	345	1654	1574
5	4	7	"slrA"	"17Lip_A13"	0	346	1152	1065
5	5	7	"spr0747"	"37Lip_E13"	0	347	2726	2627
5	6	7	"spxB"	"13Cyt_A1"	0	348	2974	2868
5	7	7	"clpP"	"66Cyt_E1"	0	349	5963	5870
5	8	7	"pavA"	"69Cyt_I1"	0	350	5650	5493
5	9	7	"eno"	"14Cyt_M1"	0	351	12457	12359
5	1	8	"spxB"	"13Cyt_A1"	0	352	3757	3692
5	2	8	"clpP"	"66Cyt_E1"	0	353	6032	5963
5	3	8	"pavA"	"69Cyt_I1"	0	354	4642	4569
5	4	8	"eno"	"14Cyt_M1"	0	355	13636	13550
5	5	8	"PppA"	"70Cyt_A5"	0	356	3337	3251
5	6	8	"ply"	"11Cyt_E5"	0	357	8537	8456
5	7	8	"lytA"	"12Cyt_I5"	0	358	6819	6728
5	8	8	"GADPH"	"68Cyt_M5"	0	359	4210	4083
5	9	8	"abc_sbp_2"	"30Lip_A9"	0	360	2724	2626
6	1	1	"psaA"	"6Lip_N5"	0	361	1221	1139
6	2	1	"ABC_SBP"	"57Lip_B9"	0	362	3470	3374
6	3	1	"ABC_SBP"	"52Lip_F9"	0	363	781	671
6	4	1	"piuA"	"18Lip_J9"	0	364	1214	1090
6	5	1	"amiA"	"3Lip_N9"	0	365	1767	1610
6	6	1	"msmE"	"78Lip_B13"	0	366	921	782
6	7	1	"MalX"	"22Lip_F13"	0	367	1577	1458
6	8	1	"Buffer"	"Normaliz_J13"	0	368	150	21
6	9	1	"Buffer"	"Normaliz_N13"	0	369	141	23
6	1	2	"msmE"	"78Lip_B13"	0	370	933	833
6	2	2	"MalX"	"22Lip_F13"	0	371	1253	1105
6	3	2	"prsA_ppmA"	"16Lip_B1"	0	372	2204	2030
6	4	2	"lmb"	"33Lip_F1"	0	373	2920	2720
6	5	2	"piaA"	"15Lip_J1"	0	374	1493	1106
6	6	2	"phtA"	"55Lip_N1"	0	375	2516	2264
6	7	2	"glnH"	"28Lip_B5"	0	376	1411	1248
6	8	2	"pstS"	"80Lip_F5"	0	377	2271	2117
6	9	2	"aliB"	"1Lip_J5"	0	378	3441	3318
6	1	3	"phtA"	"55Lip_N1"	0	379	2563	2465
6	2	3	"glnH"	"28Lip_B5"	0	380	1272	1096
6	3	3	"pstS"	"80Lip_F5"	0	381	2221	1956
6	4	3	"aliB"	"1Lip_J5"	0	382	2622	2461
6	5	3	"psaA"	"6Lip_N5"	0	383	863	642
6	6	3	"ABC_SBP"	"57Lip_B9"	0	384	3006	2743
6	7	3	"ABC_SBP"	"52Lip_F9"	0	385	1113	866
6	8	3	"piuA"	"18Lip_J9"	0	386	1196	1015
6	9	3	"amiA"	"3Lip_N9"	0	387	2087	1947
6	1	4	"ABC_SBP"	"57Lip_B9"	0	388	3022	2906
6	2	4	"ABC_SBP"	"52Lip_F9"	0	389	1313	996
6	3	4	"piuA"	"18Lip_J9"	0	390	916	503
6	4	4	"amiA"	"3Lip_N9"	0	391	1567	1361
6	5	4	"msmE"	"78Lip_B13"	0	392	862	638
6	6	4	"MalX"	"22Lip_F13"	0	393	1122	774
6	7	4	"prsA_ppmA"	"16Lip_B1"	0	394	2367	1928
6	8	4	"lmb"	"33Lip_F1"	0	395	3478	3281
6	9	4	"piaA"	"15Lip_J1"	0	396	2088	1912
6	1	5	"MalX"	"22Lip_F13"	0	397	1299	1175
6	2	5	"prsA_ppmA"	"16Lip_B1"	0	398	1340	980
6	3	5	"lmb"	"33Lip_F1"	0	399	2542	2316
6	4	5	"piaA"	"15Lip_J1"	0	400	1235	1086
6	5	5	"phtA"	"55Lip_N1"	0	401	1919	1769
6	6	5	"glnH"	"28Lip_B5"	0	402	1313	1112
6	7	5	"pstS"	"80Lip_F5"	0	403	2059	1837
6	8	5	"aliB"	"1Lip_J5"	0	404	3469	3303
6	9	5	"psaA"	"6Lip_N5"	0	405	1155	998
6	1	6	"glnH"	"28Lip_B5"	0	406	1238	1139
6	2	6	"pstS"	"80Lip_F5"	0	407	2213	2048
6	3	6	"aliB"	"1Lip_J5"	0	408	2536	2404
6	4	6	"psaA"	"6Lip_N5"	0	409	812	684
6	5	6	"ABC_SBP"	"57Lip_B9"	0	410	2905	2761
6	6	6	"ABC_SBP"	"52Lip_F9"	0	411	1151	949
6	7	6	"piuA"	"18Lip_J9"	0	412	1070	893
6	8	6	"amiA"	"3Lip_N9"	0	413	1871	1710
6	9	6	"msmE"	"78Lip_B13"	0	414	1019	887
6	1	7	"ABC_SBP"	"52Lip_F9"	0	415	1282	1181
6	2	7	"piuA"	"18Lip_J9"	0	416	998	850
6	3	7	"amiA"	"3Lip_N9"	0	417	1598	1464
6	4	7	"msmE"	"78Lip_B13"	0	418	841	707
6	5	7	"MalX"	"22Lip_F13"	0	419	1248	997
6	6	7	"prsA_ppmA"	"16Lip_B1"	0	420	1764	1203
6	7	7	"lmb"	"33Lip_F1"	0	421	3004	2830
6	8	7	"piaA"	"15Lip_J1"	0	422	1716	1562
6	9	7	"phtA"	"55Lip_N1"	0	423	3042	2916
6	1	8	"prsA_ppmA"	"16Lip_B1"	0	424	1683	1568
6	2	8	"lmb"	"33Lip_F1"	0	425	2841	2701
6	3	8	"piaA"	"15Lip_J1"	0	426	1643	1527
6	4	8	"phtA"	"55Lip_N1"	0	427	2275	2162
6	5	8	"glnH"	"28Lip_B5"	0	428	1399	1266
6	6	8	"pstS"	"80Lip_F5"	0	429	2641	2481
6	7	8	"aliB"	"1Lip_J5"	0	430	3313	3208
6	8	8	"psaA"	"6Lip_N5"	0	431	1030	932
6	9	8	"ABC_SBP"	"57Lip_B9"	0	432	3683	3589
7	1	1	"cbpF"	"74N_term_wCS_O5"	0	433	2084	1991
7	2	1	"spr0693"	"34N_term_C9"	0	434	1190	1100
7	3	1	"ezrA"	"75N_term_G9"	0	435	2054	1965
7	4	1	"pepXP"	"72N_term_K9"	0	436	3752	3676
7	5	1	"phtD"	"44N_term_O9"	0	437	3342	3257
7	6	1	"phpA"	"27N_term_C13"	0	438	1530	1433
7	7	1	"srtA"	"64N_term_wCS_G13"	0	439	2062	1980
7	8	1	"Buffer"	"Normaliz_K13"	0	440	188	115
7	9	1	"Buffer"	"Normaliz_O13"	0	441	139	74
7	1	2	"phpA"	"27N_term_C13"	0	442	1456	1346
7	2	2	"srtA"	"64N_term_wCS_G13"	0	443	1618	1520
7	3	2	"adcA"	"23Lip_C1"	0	444	1504	1402
7	4	2	"sp_2093"	"76N_term_G1"	0	445	806	717
7	5	2	"comB"	"54N_term_K1"	0	446	1386	1293
7	6	2	"pspA"	"4N_term_O1"	0	447	3193	3089
7	7	2	"pbpX"	"41N_term_C5"	0	448	3769	3664
7	8	2	"pbpA"	"9N_term_G5"	0	449	475	389
7	9	2	"spr0334"	"42Cyt_TMH_K5"	0	450	976	900
7	1	3	"pspA"	"4N_term_O1"	0	451	2901	2781
7	2	3	"pbpX"	"41N_term_C5"	0	452	4425	4331
7	3	3	"pbpA"	"9N_term_G5"	0	453	367	276
7	4	3	"spr0334"	"42Cyt_TMH_K5"	0	454	708	617
7	5	3	"cbpF"	"74N_term_wCS_O5"	0	455	1894	1806
7	6	3	"spr0693"	"34N_term_C9"	0	456	1060	970
7	7	3	"ezrA"	"75N_term_G9"	0	457	2043	1938
7	8	3	"pepXP"	"72N_term_K9"	0	458	3214	3108
7	9	3	"phtD"	"44N_term_O9"	0	459	3075	2984
7	1	4	"spr0693"	"34N_term_C9"	0	460	1088	931
7	2	4	"ezrA"	"75N_term_G9"	0	461	2006	1918
7	3	4	"pepXP"	"72N_term_K9"	0	462	2565	2487
7	4	4	"phtD"	"44N_term_O9"	0	463	2254	2173
7	5	4	"phpA"	"27N_term_C13"	0	464	1163	1083
7	6	4	"srtA"	"64N_term_wCS_G13"	0	465	1252	1146
7	7	4	"adcA"	"23Lip_C1"	0	466	1437	1312
7	8	4	"sp_2093"	"76N_term_G1"	0	467	773	678
7	9	4	"comB"	"54N_term_K1"	0	468	1204	1132
7	1	5	"srtA"	"64N_term_wCS_G13"	0	469	1708	1537
7	2	5	"adcA"	"23Lip_C1"	0	470	1370	1274
7	3	5	"sp_2093"	"76N_term_G1"	0	471	740	650
7	4	5	"comB"	"54N_term_K1"	0	472	1256	1167
7	5	5	"pspA"	"4N_term_O1"	0	473	2857	2755
7	6	5	"pbpX"	"41N_term_C5"	0	474	3744	3632
7	7	5	"pbpA"	"9N_term_G5"	0	475	355	228
7	8	5	"spr0334"	"42Cyt_TMH_K5"	0	476	698	607
7	9	5	"cbpF"	"74N_term_wCS_O5"	0	477	1879	1803
7	1	6	"pbpX"	"41N_term_C5"	0	478	4603	4479
7	2	6	"pbpA"	"9N_term_G5"	0	479	352	224
7	3	6	"spr0334"	"42Cyt_TMH_K5"	0	480	800	686
7	4	6	"cbpF"	"74N_term_wCS_O5"	0	481	1690	1589
7	5	6	"spr0693"	"34N_term_C9"	0	482	926	834
7	6	6	"ezrA"	"75N_term_G9"	0	483	1812	1723
7	7	6	"pepXP"	"72N_term_K9"	0	484	2694	2591
7	8	6	"phtD"	"44N_term_O9"	0	485	2604	2523
7	9	6	"phpA"	"27N_term_C13"	0	486	1423	1347
7	1	7	"ezrA"	"75N_term_G9"	0	487	2250	2144
7	2	7	"pepXP"	"72N_term_K9"	0	488	3373	3239
7	3	7	"phtD"	"44N_term_O9"	0	489	2626	2509
7	4	7	"phpA"	"27N_term_C13"	0	490	1262	1167
7	5	7	"srtA"	"64N_term_wCS_G13"	0	491	1317	1231
7	6	7	"adcA"	"23Lip_C1"	0	492	1429	1335
7	7	7	"sp_2093"	"76N_term_G1"	0	493	667	566
7	8	7	"comB"	"54N_term_K1"	0	494	1159	1066
7	9	7	"pspA"	"4N_term_O1"	0	495	1964	1876
7	1	8	"adcA"	"23Lip_C1"	0	496	1607	1511
7	2	8	"sp_2093"	"76N_term_G1"	0	497	778	691
7	3	8	"comB"	"54N_term_K1"	0	498	1362	1277
7	4	8	"pspA"	"4N_term_O1"	0	499	1842	1769
7	5	8	"pbpX"	"41N_term_C5"	0	500	4185	4109
7	6	8	"pbpA"	"9N_term_G5"	0	501	489	412
7	7	8	"spr0334"	"42Cyt_TMH_K5"	0	502	926	846
7	8	8	"cbpF"	"74N_term_wCS_O5"	0	503	1559	1477
7	9	8	"spr0693"	"34N_term_C9"	0	504	1121	1038
8	1	1	"pbp1b"	"47Cyt_TMH_P5"	0	505	7879	7751
8	2	1	"pcpA"	"62N_term_wCS_D9"	0	506	311	189
8	3	1	"sphtra"	"8N_term_H9"	0	507	177	65
8	4	1	"cps4C"	"97Mult_L9"	0	508	1061	799
8	5	1	"rrgB"	"95Mult_P9"	0	509	380	255
8	6	1	"TMP"	"96Mult_D13"	0	510	569	475
8	7	1	"LambdaSa04"	"94Mult_H13"	0	511	196	86
8	8	1	"Buffer"	"Normaliz_L13"	0	512	515	387
8	9	1	"Buffer"	"Normaliz_P13"	0	513	163	67
8	1	2	"TMP"	"96Mult_D13"	0	514	705	583
8	2	2	"LambdaSa04"	"94Mult_H13"	0	515	199	79
8	3	2	"potD"	"65N_term_D1"	0	516	4553	4417
8	4	2	"pgdA"	"40N_term_H1"	0	517	4780	4380
8	5	2	"spr1370"	"38Cyt_TMH_L1"	0	518	4785	4287
8	6	2	"spr1418"	"82N_term_P1"	0	519	7282	7114
8	7	2	"stkP"	"67Cyt_TMH_D5"	0	520	1785	1620
8	8	2	"spr1584"	"83N_term_H5"	0	521	5251	5117
8	9	2	"pbp2A"	"53N_term_L5"	0	522	8956	8782
8	1	3	"spr1418"	"82N_term_P1"	0	523	8045	7888
8	2	3	"stkP"	"67Cyt_TMH_D5"	0	524	2018	1876
8	3	3	"spr1584"	"83N_term_H5"	0	525	5021	4880
8	4	3	"pbp2A"	"53N_term_L5"	0	526	8260	8059
8	5	3	"pbp1b"	"47Cyt_TMH_P5"	0	527	6540	6241
8	6	3	"pcpA"	"62N_term_wCS_D9"	0	528	351	177
8	7	3	"sphtra"	"8N_term_H9"	0	529	166	35
8	8	3	"cps4C"	"97Mult_L9"	0	530	1071	955
8	9	3	"rrgB"	"95Mult_P9"	0	531	369	238
8	1	4	"pcpA"	"62N_term_wCS_D9"	0	532	344	183
8	2	4	"sphtra"	"8N_term_H9"	0	533	224	63
8	3	4	"cps4C"	"97Mult_L9"	0	534	1058	893
8	4	4	"rrgB"	"95Mult_P9"	0	535	356	181
8	5	4	"TMP"	"96Mult_D13"	0	536	609	443
8	6	4	"LambdaSa04"	"94Mult_H13"	0	537	165	24
8	7	4	"potD"	"65N_term_D1"	0	538	5301	5093
8	8	4	"pgdA"	"40N_term_H1"	0	539	3714	3510
8	9	4	"spr1370"	"38Cyt_TMH_L1"	0	540	4667	4528
8	1	5	"LambdaSa04"	"94Mult_H13"	0	541	180	37
8	2	5	"potD"	"65N_term_D1"	0	542	4313	4174
8	3	5	"pgdA"	"40N_term_H1"	0	543	2902	2703
8	4	5	"spr1370"	"38Cyt_TMH_L1"	0	544	4482	4290
8	5	5	"spr1418"	"82N_term_P1"	0	545	7099	6963
8	6	5	"stkP"	"67Cyt_TMH_D5"	0	546	1629	1498
8	7	5	"spr1584"	"83N_term_H5"	0	547	2957	2787
8	8	5	"pbp2A"	"53N_term_L5"	0	548	6338	6183
8	9	5	"pbp1b"	"47Cyt_TMH_P5"	0	549	9492	9333
8	1	6	"stkP"	"67Cyt_TMH_D5"	0	550	2163	1997
8	2	6	"spr1584"	"83N_term_H5"	0	551	5395	5261
8	3	6	"pbp2A"	"53N_term_L5"	0	552	8797	8623
8	4	6	"pbp1b"	"47Cyt_TMH_P5"	0	553	8860	8704
8	5	6	"pcpA"	"62N_term_wCS_D9"	0	554	146	30
8	6	6	"sphtra"	"8N_term_H9"	0	555	150	47
8	7	6	"cps4C"	"97Mult_L9"	0	556	722	626
8	8	6	"rrgB"	"95Mult_P9"	0	557	351	247
8	9	6	"TMP"	"96Mult_D13"	0	558	491	377
8	1	7	"sphtra"	"8N_term_H9"	0	559	198	24
8	2	7	"cps4C"	"97Mult_L9"	0	560	1096	966
8	3	7	"rrgB"	"95Mult_P9"	0	561	443	287
8	4	7	"TMP"	"96Mult_D13"	0	562	483	344
8	5	7	"LambdaSa04"	"94Mult_H13"	0	563	181	65
8	6	7	"potD"	"65N_term_D1"	0	564	4100	3978
8	7	7	"pgdA"	"40N_term_H1"	0	565	2922	2792
8	8	7	"spr1370"	"38Cyt_TMH_L1"	0	566	4472	4331
8	9	7	"spr1418"	"82N_term_P1"	0	567	7756	7632
8	1	8	"potD"	"65N_term_D1"	0	568	4727	4548
8	2	8	"pgdA"	"40N_term_H1"	0	569	3286	3123
8	3	8	"spr1370"	"38Cyt_TMH_L1"	0	570	4917	4742
8	4	8	"spr1418"	"82N_term_P1"	0	571	7552	7354
8	5	8	"stkP"	"67Cyt_TMH_D5"	0	572	1872	1727
8	6	8	"spr1584"	"83N_term_H5"	0	573	5602	5390
8	7	8	"pbp2A"	"53N_term_L5"	0	574	9201	9012
8	8	8	"pbp1b"	"47Cyt_TMH_P5"	0	575	9906	9746
8	9	8	"pcpA"	"62N_term_wCS_D9"	0	576	365	191
