# Supplementary material for: Data in support of proteomic analysis of pneumococcal pediatric clinical isolates to construct a protein array
Source: Data Brief. 2016 Feb 5;6:917–22. doi: 10.1016/j.dib.2016.01.057 (PMC4758182; doi:10.1016/j.dib.2016.01.057)
Supplement: Supplementary file 4 — Supplementary material [file mmc4.zip › Protein array raw data/IgM/C1_S44bis_IgM-Cy5.txt]

ATF	1.0
31	9    
"Type=GenePix Export 3"
"DateTime=2014/04/03 16:06:42"
"Settings=C:\Documents and Settings\Usuario\Escritorio\Datos Usuarios\Alfonso\Resultados ensayo\Abril 2014\Escaneado_03-04-14\Suero 44 Bis\S44bis_IgM-Cy5.gps"
"GalFile=C:\Documents and Settings\Usuario\Escritorio\Datos Usuarios\Alfonso\Gals\Gal_Alfonso.2.gal"
"PixelSize=5"
"Wavelengths=635	n/a"
"ImageFiles=C:\Documents and Settings\Usuario\Escritorio\Datos Usuarios\Alfonso\Resultados ensayo\Abril 2014\Escaneado_03-04-14\Suero 44 Bis\S44bis_IgM-Cy5.tif 1	n/a"
"NormalizationMethod=None"
"NormalizationFactors=1	n/a"
"JpegImage="
"StdDev=Type 1"
"RatioFormulations=W1/W2 (635/)"
"Barcode="
"BackgroundSubtraction=LocalFeature"
"ImageOrigin=2960, 2120"
"JpegOrigin=2960, 2210"
"Creator=GenePix Pro 4.1.1.4"
"Scanner=GenePix 4000B [92870]"
"FocusPosition=0"
"Temperature=26.63"
"LinesAveraged=1"
"Comment="
"PMTGain=680	n/a"
"ScanPower=100	n/a"
"LaserPower=1.7	n/a"
"LaserOnTime=42393	n/a"
"Filters=	n/a"
"ScanRegion=592,424,3720,1744"
"Supplier=BioRobotics"
"ArrayerSoftwareName=TAS Application Suite (MicroGrid II)"
"ArrayerSoftwareVersion=2.2.2.5"
"Block"	"Column"	"Row"	"Name"	"ID"	"Flags"	"Index"	"F635 Median"	"F635 Median - B635"
1	1	1	"ABC_N/P"	"90Mult_M8"	0	1	435	296
1	2	1	"spr1221"	"99Mult_A12"	0	2	482	298
1	3	1	"spr1403"	"91Mult_E12"	0	3	570	374
1	4	1	"spr1496"	"92Mult_I12"	0	4	287	93
1	5	1	"ABC_NP"	"100Mult_M12"	0	5	1159	1025
1	6	1	"SP_0462"	"77CellW_A16"	0	6	349	216
1	7	1	"SP_0464"	"81CellW_E16"	0	7	249	83
1	8	1	"Buffer"	"Normaliz_I16"	-50	8	88	-17
1	9	1	"Buffer"	"Normaliz_M16"	-50	9	108	18
1	1	2	"SP_0462"	"77CellW_A16"	0	10	453	294
1	2	2	"SP_0464"	"81CellW_E16"	0	11	308	99
1	3	2	"fstH"	"84Mult_A4"	0	12	1589	1300
1	4	2	"comA"	"85Mult_E4"	0	13	443	194
1	5	2	"zmpB"	"86Mult_I4"	0	14	175	45
1	6	2	"spr0601"	"98Mult_M4"	0	15	513	268
1	7	2	"celB"	"87Mult_A8"	0	16	352	114
1	8	2	"iga"	"88Mult_E8"	0	17	1035	915
1	9	2	"glnP"	"89Mult_I8"	0	18	196	84
1	1	3	"spr0601"	"98Mult_M4"	0	19	417	281
1	2	3	"celB"	"87Mult_A8"	0	20	266	104
1	3	3	"iga"	"88Mult_E8"	0	21	651	476
1	4	3	"glnP"	"89Mult_I8"	0	22	366	42
1	5	3	"ABC_N/P"	"90Mult_M8"	0	23	254	95
1	6	3	"spr1221"	"99Mult_A12"	0	24	262	115
1	7	3	"spr1403"	"91Mult_E12"	0	25	353	196
1	8	3	"spr1496"	"92Mult_I12"	0	26	232	97
1	9	3	"ABC_NP"	"100Mult_M12"	0	27	1396	1273
1	1	4	"spr1221"	"99Mult_A12"	0	28	381	248
1	2	4	"spr1403"	"91Mult_E12"	0	29	390	219
1	3	4	"spr1496"	"92Mult_I12"	0	30	231	118
1	4	4	"ABC_NP"	"100Mult_M12"	0	31	978	768
1	5	4	"SP_0462"	"77CellW_A16"	0	32	426	219
1	6	4	"SP_0464"	"81CellW_E16"	0	33	142	-31
1	7	4	"fstH"	"84Mult_A4"	0	34	1524	1308
1	8	4	"comA"	"85Mult_E4"	0	35	405	274
1	9	4	"zmpB"	"86Mult_I4"	0	36	229	111
1	1	5	"SP_0464"	"81CellW_E16"	0	37	300	143
1	2	5	"fstH"	"84Mult_A4"	0	38	1552	1247
1	3	5	"comA"	"85Mult_E4"	0	39	407	272
1	4	5	"zmpB"	"86Mult_I4"	0	40	237	68
1	5	5	"spr0601"	"98Mult_M4"	0	41	260	72
1	6	5	"celB"	"87Mult_A8"	0	42	334	122
1	7	5	"iga"	"88Mult_E8"	0	43	786	504
1	8	5	"glnP"	"89Mult_I8"	0	44	367	232
1	9	5	"ABC_N/P"	"90Mult_M8"	0	45	426	311
1	1	6	"celB"	"87Mult_A8"	0	46	337	167
1	2	6	"iga"	"88Mult_E8"	0	47	796	574
1	3	6	"glnP"	"89Mult_I8"	-50	48	114	-7
1	4	6	"ABC_N/P"	"90Mult_M8"	0	49	317	168
1	5	6	"spr1221"	"99Mult_A12"	0	50	333	203
1	6	6	"spr1403"	"91Mult_E12"	0	51	307	174
1	7	6	"spr1496"	"92Mult_I12"	0	52	226	92
1	8	6	"ABC_NP"	"100Mult_M12"	0	53	971	805
1	9	6	"SP_0462"	"77CellW_A16"	0	54	677	528
1	1	7	"spr1403"	"91Mult_E12"	0	55	489	327
1	2	7	"spr1496"	"92Mult_I12"	0	56	405	191
1	3	7	"ABC_NP"	"100Mult_M12"	0	57	1042	870
1	4	7	"SP_0462"	"77CellW_A16"	0	58	650	456
1	5	7	"SP_0464"	"81CellW_E16"	-50	59	237	89
1	6	7	"fstH"	"84Mult_A4"	0	60	1714	1553
1	7	7	"comA"	"85Mult_E4"	0	61	541	403
1	8	7	"zmpB"	"86Mult_I4"	0	62	227	80
1	9	7	"spr0601"	"98Mult_M4"	0	63	410	282
1	1	8	"fstH"	"84Mult_A4"	0	64	1550	1392
1	2	8	"comA"	"85Mult_E4"	0	65	608	431
1	3	8	"zmpB"	"86Mult_I4"	0	66	213	53
1	4	8	"spr0601"	"98Mult_M4"	0	67	669	404
1	5	8	"celB"	"87Mult_A8"	0	68	264	128
1	6	8	"iga"	"88Mult_E8"	0	69	858	745
1	7	8	"glnP"	"89Mult_I8"	0	70	297	158
1	8	8	"ABC_N/P"	"90Mult_M8"	0	71	362	231
1	9	8	"spr1221"	"99Mult_A12"	0	72	417	309
2	1	1	"lytB"	"31CellW_N8"	0	73	1611	1436
2	2	1	"prtA"	"20CellW_B12"	0	74	2344	1511
2	3	1	"bgaA"	"43CellW_F12"	0	75	2004	1743
2	4	1	"nanA"	"46CellW_J12"	0	76	1958	1745
2	5	1	"spr1652/pfbA"	"25CellW_N12"	0	77	1967	1712
2	6	1	"nisP"	"39CellW_B16"	0	78	1508	1285
2	7	1	"spr1906"	"73CellW_F16"	0	79	850	732
2	8	1	"Buffer"	"Normaliz_J16"	-50	80	114	23
2	9	1	"Buffer"	"Normaliz_N16"	-50	81	100	2
2	1	2	"nisP"	"39CellW_B16"	0	82	1906	1216
2	2	2	"spr1906"	"73CellW_F16"	0	83	864	387
2	3	2	"psrP"	"71CellW_B4"	0	84	1207	764
2	4	2	"pblB_nt"	"48CellW_F4"	0	85	605	58
2	5	2	"pblB_ct"	"49CellW_J4"	0	86	1167	646
2	6	2	"spr0075/pfbB"	"24CellW_N4"	0	87	538	124
2	7	2	"pulA"	"19CellW_B8"	0	88	887	670
2	8	2	"hysA"	"51CellW_F8"	0	89	906	763
2	9	2	"spr0328"	"26CellW_J8"	0	90	2256	2158
2	1	3	"spr0075/pfbB"	"24CellW_N4"	0	91	1159	890
2	2	3	"pulA"	"19CellW_B8"	0	92	951	562
2	3	3	"hysA"	"51CellW_F8"	0	93	1013	759
2	4	3	"spr0328"	"26CellW_J8"	0	94	1970	1436
2	5	3	"lytB"	"31CellW_N8"	0	95	1200	540
2	6	3	"prtA"	"20CellW_B12"	0	96	1981	1304
2	7	3	"bgaA"	"43CellW_F12"	0	97	1939	1305
2	8	3	"nanA"	"46CellW_J12"	0	98	1796	1475
2	9	3	"spr1652/pfbA"	"25CellW_N12"	0	99	1920	1791
2	1	4	"prtA"	"20CellW_B12"	0	100	1791	1590
2	2	4	"bgaA"	"43CellW_F12"	0	101	1908	1413
2	3	4	"nanA"	"46CellW_J12"	0	102	2099	1845
2	4	4	"spr1652/pfbA"	"25CellW_N12"	0	103	2065	1368
2	5	4	"nisP"	"39CellW_B16"	0	104	1525	824
2	6	4	"spr1906"	"73CellW_F16"	0	105	1191	643
2	7	4	"psrP"	"71CellW_B4"	0	106	1219	513
2	8	4	"pblB_nt"	"48CellW_F4"	0	107	615	241
2	9	4	"pblB_ct"	"49CellW_J4"	0	108	1277	1152
2	1	5	"spr1906"	"73CellW_F16"	0	109	886	714
2	2	5	"psrP"	"71CellW_B4"	0	110	1808	1274
2	3	5	"pblB_nt"	"48CellW_F4"	0	111	742	220
2	4	5	"pblB_ct"	"49CellW_J4"	0	112	1403	644
2	5	5	"spr0075/pfbB"	"24CellW_N4"	0	113	849	250
2	6	5	"pulA"	"19CellW_B8"	0	114	768	388
2	7	5	"hysA"	"51CellW_F8"	0	115	986	527
2	8	5	"spr0328"	"26CellW_J8"	0	116	1655	1139
2	9	5	"lytB"	"31CellW_N8"	0	117	1348	1137
2	1	6	"pulA"	"19CellW_B8"	0	118	845	615
2	2	6	"hysA"	"51CellW_F8"	0	119	815	403
2	3	6	"spr0328"	"26CellW_J8"	0	120	1913	1580
2	4	6	"lytB"	"31CellW_N8"	0	121	1400	1000
2	5	6	"prtA"	"20CellW_B12"	0	122	1720	1267
2	6	6	"bgaA"	"43CellW_F12"	0	123	1923	1296
2	7	6	"nanA"	"46CellW_J12"	0	124	1796	1357
2	8	6	"spr1652/pfbA"	"25CellW_N12"	0	125	2184	1466
2	9	6	"nisP"	"39CellW_B16"	0	126	1510	1051
2	1	7	"bgaA"	"43CellW_F12"	0	127	1902	1632
2	2	7	"nanA"	"46CellW_J12"	0	128	2230	1888
2	3	7	"spr1652/pfbA"	"25CellW_N12"	0	129	2174	1929
2	4	7	"nisP"	"39CellW_B16"	0	130	1105	607
2	5	7	"spr1906"	"73CellW_F16"	0	131	768	307
2	6	7	"psrP"	"71CellW_B4"	0	132	1240	779
2	7	7	"pblB_nt"	"48CellW_F4"	0	133	684	279
2	8	7	"pblB_ct"	"49CellW_J4"	0	134	1510	1042
2	9	7	"spr0075/pfbB"	"24CellW_N4"	0	135	653	447
2	1	8	"psrP"	"71CellW_B4"	0	136	1217	1024
2	2	8	"pblB_nt"	"48CellW_F4"	0	137	792	537
2	3	8	"pblB_ct"	"49CellW_J4"	0	138	1357	1148
2	4	8	"spr0075/pfbB"	"24CellW_N4"	0	139	1083	837
2	5	8	"pulA"	"19CellW_B8"	0	140	785	563
2	6	8	"hysA"	"51CellW_F8"	0	141	953	744
2	7	8	"spr0328"	"26CellW_J8"	0	142	1888	1687
2	8	8	"lytB"	"31CellW_N8"	0	143	1293	1085
2	9	8	"prtA"	"20CellW_B12"	0	144	2622	2437
3	1	1	"nanB"	"58Secret_O8"	0	145	7398	7286
3	2	1	"spr1875"	"7Secret_C12"	0	146	3314	3200
3	3	1	"galU"	"21Secret_G12"	0	147	4149	4033
3	4	1	"cbpA"	"5Secret_K12"	0	148	4018	3893
3	5	1	"gsp_781"	"2Secret_O12"	0	149	2124	2011
3	6	1	"Control_1"	"C16"	0	150	461	373
3	7	1	"Control_2"	"G16"	0	151	490	401
3	8	1	"Buffer"	"Normaliz_K16"	-50	152	109	21
3	9	1	"Buffer"	"Normaliz_O16"	-50	153	114	12
3	1	2	"Control_1"	"C16"	0	154	871	749
3	2	2	"Control_2"	"G16"	0	155	589	465
3	3	2	"bloodAB"	"59Secret_C4"	0	156	2543	2387
3	4	2	"strH"	"32Secret_G4"	0	157	2172	2007
3	5	2	"lysM"	"50Secret_K4"	0	158	1589	1439
3	6	2	"lytB"	"63Secret_O4"	0	159	2423	2273
3	7	2	"phtE"	"45Secret_C8"	0	160	1966	1818
3	8	2	"spr0931"	"36Secret_G8"	0	161	3673	3554
3	9	2	"lytC"	"56Secret_K8"	0	162	6784	6671
3	1	3	"lytB"	"63Secret_O4"	0	163	2952	2800
3	2	3	"phtE"	"45Secret_C8"	0	164	2366	2163
3	3	3	"spr0931"	"36Secret_G8"	0	165	2868	2682
3	4	3	"lytC"	"56Secret_K8"	0	166	4720	4579
3	5	3	"nanB"	"58Secret_O8"	0	167	5219	5106
3	6	3	"spr1875"	"7Secret_C12"	0	168	3375	3237
3	7	3	"galU"	"21Secret_G12"	0	169	3956	3797
3	8	3	"cbpA"	"5Secret_K12"	0	170	4532	4385
3	9	3	"gsp_781"	"2Secret_O12"	0	171	3913	3790
3	1	4	"spr1875"	"7Secret_C12"	0	172	3387	3245
3	2	4	"galU"	"21Secret_G12"	0	173	4410	4141
3	3	4	"cbpA"	"5Secret_K12"	0	174	4219	4017
3	4	4	"gsp_781"	"2Secret_O12"	0	175	2855	2705
3	5	4	"Control_1"	"C16"	0	176	448	336
3	6	4	"Control_2"	"G16"	0	177	423	304
3	7	4	"bloodAB"	"59Secret_C4"	0	178	4048	3831
3	8	4	"strH"	"32Secret_G4"	0	179	2567	2363
3	9	4	"lysM"	"50Secret_K4"	0	180	3698	3566
3	1	5	"Control_2"	"G16"	0	181	551	409
3	2	5	"bloodAB"	"59Secret_C4"	0	182	3297	2970
3	3	5	"strH"	"32Secret_G4"	0	183	2125	1856
3	4	5	"lysM"	"50Secret_K4"	0	184	1983	1727
3	5	5	"lytB"	"63Secret_O4"	0	185	3053	2858
3	6	5	"phtE"	"45Secret_C8"	0	186	2611	2412
3	7	5	"spr0931"	"36Secret_G8"	0	187	3256	3013
3	8	5	"lytC"	"56Secret_K8"	0	188	6340	6152
3	9	5	"nanB"	"58Secret_O8"	0	189	9621	9483
3	1	6	"phtE"	"45Secret_C8"	0	190	2358	2199
3	2	6	"spr0931"	"36Secret_G8"	0	191	2492	2241
3	3	6	"lytC"	"56Secret_K8"	0	192	5823	5609
3	4	6	"nanB"	"58Secret_O8"	0	193	6736	6571
3	5	6	"spr1875"	"7Secret_C12"	0	194	2669	2466
3	6	6	"galU"	"21Secret_G12"	0	195	4511	4229
3	7	6	"cbpA"	"5Secret_K12"	0	196	4989	4764
3	8	6	"gsp_781"	"2Secret_O12"	0	197	3739	3562
3	9	6	"Control_1"	"C16"	0	198	973	840
3	1	7	"galU"	"21Secret_G12"	0	199	3483	3274
3	2	7	"cbpA"	"5Secret_K12"	0	200	4360	4130
3	3	7	"gsp_781"	"2Secret_O12"	0	201	3435	3249
3	4	7	"Control_1"	"C16"	0	202	457	326
3	5	7	"Control_2"	"G16"	0	203	479	334
3	6	7	"bloodAB"	"59Secret_C4"	0	204	3520	3065
3	7	7	"strH"	"32Secret_G4"	0	205	2183	1724
3	8	7	"lysM"	"50Secret_K4"	0	206	3799	3428
3	9	7	"lytB"	"63Secret_O4"	0	207	4737	4512
3	1	8	"bloodAB"	"59Secret_C4"	0	208	4081	3877
3	2	8	"strH"	"32Secret_G4"	0	209	2617	2400
3	3	8	"lysM"	"50Secret_K4"	0	210	3190	3000
3	4	8	"lytB"	"63Secret_O4"	0	211	2784	2621
3	5	8	"phtE"	"45Secret_C8"	0	212	2262	2100
3	6	8	"spr0931"	"36Secret_G8"	0	213	3115	2899
3	7	8	"lytC"	"56Secret_K8"	0	214	6342	6146
3	8	8	"nanB"	"58Secret_O8"	0	215	9871	9612
3	9	8	"spr1875"	"7Secret_C12"	0	216	3310	3120
4	1	1	"Control_10"	"P8"	-50	217	240	110
4	2	1	"Control_11"	"D12"	0	218	629	454
4	3	1	"Control_12"	"H12"	0	219	844	692
4	4	1	"Buffer"	"Normaliz_L12"	-50	220	128	-17
4	5	1	"Buffer"	"Normaliz_P12"	-50	221	137	-27
4	6	1	"Control+"	"Rango0.2_D16"	0	222	2883	2593
4	7	1	"Control+"	"Rango0.1_H16"	-50	223	403	158
4	8	1	"Buffer"	"Normaliz_L16"	-50	224	275	76
4	9	1	"Buffer"	"Normaliz_P16"	-50	225	300	135
4	1	2	"Control+"	"Rango0.2_D16"	0	226	3563	3383
4	2	2	"Control+"	"Rango0.1_H16"	-50	227	2152	1019
4	3	2	"Control_3"	"D4"	-50	228	262	-37
4	4	2	"Control_4"	"H4"	0	229	828	639
4	5	2	"Control_5"	"L4"	-50	230	208	-39
4	6	2	"Control_6"	"P4"	-50	231	335	-93
4	7	2	"Control_7"	"D8"	-50	232	1353	1067
4	8	2	"Control_8"	"H8"	-50	233	709	364
4	9	2	"Control_9"	"L8"	-50	234	581	389
4	1	3	"Control_6"	"P4"	-50	235	162	-71
4	2	3	"Control_7"	"D8"	-50	236	2966	1091
4	3	3	"Control_8"	"H8"	-50	237	1163	817
4	4	3	"Control_9"	"L8"	0	238	686	499
4	5	3	"Control_10"	"P8"	-50	239	211	-2
4	6	3	"Control_11"	"D12"	0	240	465	260
4	7	3	"Control_12"	"H12"	-50	241	181	69
4	8	3	"Buffer"	"Normaliz_L12"	-50	242	105	-11
4	9	3	"Buffer"	"Normaliz_P12"	-50	243	126	-3
4	1	4	"Control_11"	"D12"	-50	244	122	-46
4	2	4	"Control_12"	"H12"	-50	245	555	276
4	3	4	"Buffer"	"Normaliz_L12"	-50	246	140	-174
4	4	4	"Buffer"	"Normaliz_P12"	-50	247	146	-101
4	5	4	"Control+"	"Rango0.2_D16"	-50	248	3571	2404
4	6	4	"Control+"	"Rango0.1_H16"	-50	249	1809	1277
4	7	4	"Control_3"	"D4"	-50	250	178	-10
4	8	4	"Control_4"	"H4"	0	251	442	303
4	9	4	"Control_5"	"L4"	0	252	467	323
4	1	5	"Control+"	"Rango0.1_H16"	-50	253	372	203
4	2	5	"Control_3"	"D4"	-50	254	224	-131
4	3	5	"Control_4"	"H4"	0	255	2239	1325
4	4	5	"Control_5"	"L4"	-50	256	231	-154
4	5	5	"Control_6"	"P4"	-50	257	1788	1372
4	6	5	"Control_7"	"D8"	-50	258	2621	2040
4	7	5	"Control_8"	"H8"	-50	259	579	360
4	8	5	"Control_9"	"L8"	-50	260	211	72
4	9	5	"Control_10"	"P8"	-50	261	166	-4
4	1	6	"Control_7"	"D8"	-50	262	136	-31
4	2	6	"Control_8"	"H8"	-50	263	2669	2270
4	3	6	"Control_9"	"L8"	-50	264	1536	1156
4	4	6	"Control_10"	"P8"	-50	265	357	112
4	5	6	"Control_11"	"D12"	0	266	398	177
4	6	6	"Control_12"	"H12"	-50	267	180	-4
4	7	6	"Buffer"	"Normaliz_L12"	-50	268	131	-8
4	8	6	"Buffer"	"Normaliz_P12"	-50	269	118	-19
4	9	6	"Control+"	"Rango0.2_D16"	0	270	2938	2720
4	1	7	"Control_12"	"H12"	0	271	580	449
4	2	7	"Buffer"	"Normaliz_L12"	-50	272	141	-36
4	3	7	"Buffer"	"Normaliz_P12"	-50	273	190	-127
4	4	7	"Control+"	"Rango0.2_D16"	-50	274	4297	2335
4	5	7	"Control+"	"Rango0.1_H16"	-50	275	986	580
4	6	7	"Control_3"	"D4"	-50	276	170	-68
4	7	7	"Control_4"	"H4"	0	277	623	465
4	8	7	"Control_5"	"L4"	0	278	404	277
4	9	7	"Control_6"	"P4"	-50	279	152	5
4	1	8	"Control_3"	"D4"	-50	280	122	-8
4	2	8	"Control_4"	"H4"	0	281	1068	912
4	3	8	"Control_5"	"L4"	-50	282	372	160
4	4	8	"Control_6"	"P4"	-50	283	1798	1406
4	5	8	"Control_7"	"D8"	-50	284	2021	1696
4	6	8	"Control_8"	"H8"	-50	285	834	621
4	7	8	"Control_9"	"L8"	0	286	382	241
4	8	8	"Control_10"	"P8"	-50	287	160	43
4	9	8	"Control_11"	"D12"	0	288	313	166
5	1	1	"GADPH"	"68Cyt_M7"	0	289	8787	8594
5	2	1	"abc_sbp_2"	"30Lip_A11"	0	290	9097	8883
5	3	1	"abc_sbp"	"29Lip_E11"	0	291	2033	1802
5	4	1	"spr0174"	"79Lip_I11"	0	292	3706	3529
5	5	1	"aliA"	"10Lip_M11"	0	293	2593	2412
5	6	1	"slrA"	"17Lip_A15"	0	294	4393	4141
5	7	1	"spr0747"	"37Lip_E15"	0	295	5447	5222
5	8	1	"Buffer"	"Normaliz_I15"	-50	296	86	-9
5	9	1	"Buffer"	"Normaliz_M15"	-50	297	81	-8
5	1	2	"slrA"	"17Lip_A15"	0	298	3655	3440
5	2	2	"spr0747"	"37Lip_E15"	0	299	4119	1635
5	3	2	"spxB"	"13Cyt_A3"	-50	300	9513	5966
5	4	2	"clpP"	"66Cyt_E3"	0	301	6137	4829
5	5	2	"pavA"	"69Cyt_I3"	0	302	5822	5430
5	6	2	"eno"	"14Cyt_M3"	0	303	13494	11259
5	7	2	"PppA"	"70Cyt_A7"	0	304	11652	10611
5	8	2	"ply"	"11Cyt_E7"	0	305	14933	14601
5	9	2	"lytA"	"12Cyt_I7"	0	306	31632	31431
5	1	3	"eno"	"14Cyt_M3"	0	307	12521	12273
5	2	3	"PppA"	"70Cyt_A7"	0	308	10150	9491
5	3	3	"ply"	"11Cyt_E7"	0	309	4113	3177
5	4	3	"lytA"	"12Cyt_I7"	0	310	25585	24814
5	5	3	"GADPH"	"68Cyt_M7"	0	311	8052	7575
5	6	3	"abc_sbp_2"	"30Lip_A11"	0	312	5948	5504
5	7	3	"abc_sbp"	"29Lip_E11"	0	313	1213	128
5	8	3	"spr0174"	"79Lip_I11"	0	314	1119	640
5	9	3	"aliA"	"10Lip_M11"	0	315	2659	2488
5	1	4	"abc_sbp_2"	"30Lip_A11"	0	316	5554	5349
5	2	4	"abc_sbp"	"29Lip_E11"	0	317	690	256
5	3	4	"spr0174"	"79Lip_I11"	0	318	1180	883
5	4	4	"aliA"	"10Lip_M11"	0	319	2395	1252
5	5	4	"slrA"	"17Lip_A15"	0	320	3331	482
5	6	4	"spr0747"	"37Lip_E15"	0	321	2728	1477
5	7	4	"spxB"	"13Cyt_A3"	-50	322	9613	6420
5	8	4	"clpP"	"66Cyt_E3"	0	323	7610	5670
5	9	4	"pavA"	"69Cyt_I3"	0	324	7662	7460
5	1	5	"spr0747"	"37Lip_E15"	0	325	2920	2451
5	2	5	"spxB"	"13Cyt_A3"	-50	326	8468	3848
5	3	5	"clpP"	"66Cyt_E3"	0	327	6823	6113
5	4	5	"pavA"	"69Cyt_I3"	0	328	6442	4989
5	5	5	"eno"	"14Cyt_M3"	0	329	15177	9977
5	6	5	"PppA"	"70Cyt_A7"	0	330	6038	5295
5	7	5	"ply"	"11Cyt_E7"	0	331	3500	2368
5	8	5	"lytA"	"12Cyt_I7"	0	332	28836	28210
5	9	5	"GADPH"	"68Cyt_M7"	0	333	8967	8733
5	1	6	"PppA"	"70Cyt_A7"	0	334	6918	6657
5	2	6	"ply"	"11Cyt_E7"	-50	335	5116	4249
5	3	6	"lytA"	"12Cyt_I7"	0	336	23994	23794
5	4	6	"GADPH"	"68Cyt_M7"	0	337	7904	7594
5	5	6	"abc_sbp_2"	"30Lip_A11"	0	338	5722	4984
5	6	6	"abc_sbp"	"29Lip_E11"	0	339	4065	3523
5	7	6	"spr0174"	"79Lip_I11"	0	340	1697	1293
5	8	6	"aliA"	"10Lip_M11"	0	341	2234	1887
5	9	6	"slrA"	"17Lip_A15"	0	342	4838	4626
5	1	7	"abc_sbp"	"29Lip_E11"	0	343	2704	2479
5	2	7	"spr0174"	"79Lip_I11"	0	344	1075	802
5	3	7	"aliA"	"10Lip_M11"	0	345	2263	2049
5	4	7	"slrA"	"17Lip_A15"	0	346	3691	3172
5	5	7	"spr0747"	"37Lip_E15"	-50	347	5752	31
5	6	7	"spxB"	"13Cyt_A3"	-50	348	9433	3882
5	7	7	"clpP"	"66Cyt_E3"	0	349	7085	6312
5	8	7	"pavA"	"69Cyt_I3"	0	350	7335	7015
5	9	7	"eno"	"14Cyt_M3"	0	351	14645	14487
5	1	8	"spxB"	"13Cyt_A3"	0	352	3835	2531
5	2	8	"clpP"	"66Cyt_E3"	0	353	3817	3118
5	3	8	"pavA"	"69Cyt_I3"	0	354	4812	4616
5	4	8	"eno"	"14Cyt_M3"	0	355	11619	11017
5	5	8	"PppA"	"70Cyt_A7"	-50	356	8686	3158
5	6	8	"ply"	"11Cyt_E7"	0	357	2463	2222
5	7	8	"lytA"	"12Cyt_I7"	0	358	22185	22020
5	8	8	"GADPH"	"68Cyt_M7"	0	359	6794	6644
5	9	8	"abc_sbp_2"	"30Lip_A11"	0	360	5858	5727
6	1	1	"psaA"	"6Lip_N7"	0	361	4937	4791
6	2	1	"ABC_SBP"	"57Lip_B11"	0	362	10134	9858
6	3	1	"ABC_SBP"	"52Lip_F11"	0	363	509	309
6	4	1	"piuA"	"18Lip_J11"	0	364	531	368
6	5	1	"amiA"	"3Lip_N11"	0	365	3871	3674
6	6	1	"msmE"	"78Lip_B15"	0	366	3302	3045
6	7	1	"MalX"	"22Lip_F15"	0	367	2904	2723
6	8	1	"Buffer"	"Normaliz_J15"	0	368	414	303
6	9	1	"Buffer"	"Normaliz_N15"	0	369	361	246
6	1	2	"msmE"	"78Lip_B15"	0	370	7344	7171
6	2	2	"MalX"	"22Lip_F15"	0	371	2479	-1024
6	3	2	"prsA_ppmA"	"16Lip_B3"	-50	372	7136	2842
6	4	2	"lmb"	"33Lip_F3"	0	373	3413	2635
6	5	2	"piaA"	"15Lip_J3"	0	374	1013	739
6	6	2	"phtA"	"55Lip_N3"	0	375	3883	3278
6	7	2	"glnH"	"28Lip_B7"	0	376	8660	8167
6	8	2	"pstS"	"80Lip_F7"	0	377	3103	2909
6	9	2	"aliB"	"1Lip_J7"	0	378	3764	3627
6	1	3	"phtA"	"55Lip_N3"	0	379	6700	5338
6	2	3	"glnH"	"28Lip_B7"	0	380	2969	1674
6	3	3	"pstS"	"80Lip_F7"	0	381	3092	2427
6	4	3	"aliB"	"1Lip_J7"	0	382	3656	2982
6	5	3	"psaA"	"6Lip_N7"	0	383	5320	4616
6	6	3	"ABC_SBP"	"57Lip_B11"	0	384	14916	14193
6	7	3	"ABC_SBP"	"52Lip_F11"	-50	385	407	-324
6	8	3	"piuA"	"18Lip_J11"	0	386	673	347
6	9	3	"amiA"	"3Lip_N11"	0	387	3831	3684
6	1	4	"ABC_SBP"	"57Lip_B11"	0	388	10766	10458
6	2	4	"ABC_SBP"	"52Lip_F11"	0	389	489	-1377
6	3	4	"piuA"	"18Lip_J11"	0	390	4226	3606
6	4	4	"amiA"	"3Lip_N11"	0	391	3650	2967
6	5	4	"msmE"	"78Lip_B15"	0	392	4545	3320
6	6	4	"MalX"	"22Lip_F15"	0	393	3037	2593
6	7	4	"prsA_ppmA"	"16Lip_B3"	-50	394	6977	2356
6	8	4	"lmb"	"33Lip_F3"	-50	395	5818	1925
6	9	4	"piaA"	"15Lip_J3"	0	396	9737	9579
6	1	5	"MalX"	"22Lip_F15"	0	397	4358	4063
6	2	5	"prsA_ppmA"	"16Lip_B3"	-50	398	7573	1795
6	3	5	"lmb"	"33Lip_F3"	-50	399	5514	2128
6	4	5	"piaA"	"15Lip_J3"	0	400	1992	1411
6	5	5	"phtA"	"55Lip_N3"	0	401	8239	7610
6	6	5	"glnH"	"28Lip_B7"	0	402	5245	4917
6	7	5	"pstS"	"80Lip_F7"	0	403	3028	1805
6	8	5	"aliB"	"1Lip_J7"	0	404	3802	2394
6	9	5	"psaA"	"6Lip_N7"	0	405	5468	5246
6	1	6	"glnH"	"28Lip_B7"	0	406	1651	231
6	2	6	"pstS"	"80Lip_F7"	-50	407	7209	1408
6	3	6	"aliB"	"1Lip_J7"	0	408	4307	3466
6	4	6	"psaA"	"6Lip_N7"	0	409	4216	3821
6	5	6	"ABC_SBP"	"57Lip_B11"	0	410	10846	10296
6	6	6	"ABC_SBP"	"52Lip_F11"	0	411	3474	2079
6	7	6	"piuA"	"18Lip_J11"	0	412	3177	2589
6	8	6	"amiA"	"3Lip_N11"	0	413	4090	3738
6	9	6	"msmE"	"78Lip_B15"	0	414	4337	4104
6	1	7	"ABC_SBP"	"52Lip_F11"	-50	415	721	311
6	2	7	"piuA"	"18Lip_J11"	0	416	3417	2804
6	3	7	"amiA"	"3Lip_N11"	0	417	3408	2884
6	4	7	"msmE"	"78Lip_B15"	0	418	3687	2301
6	5	7	"MalX"	"22Lip_F15"	0	419	3640	2838
6	6	7	"prsA_ppmA"	"16Lip_B3"	-50	420	7116	1674
6	7	7	"lmb"	"33Lip_F3"	-50	421	6010	1504
6	8	7	"piaA"	"15Lip_J3"	0	422	3282	2923
6	9	7	"phtA"	"55Lip_N3"	0	423	9237	9023
6	1	8	"prsA_ppmA"	"16Lip_B3"	0	424	5531	2431
6	2	8	"lmb"	"33Lip_F3"	-50	425	4261	833
6	3	8	"piaA"	"15Lip_J3"	0	426	5396	5071
6	4	8	"phtA"	"55Lip_N3"	0	427	3211	2841
6	5	8	"glnH"	"28Lip_B7"	0	428	6180	5878
6	6	8	"pstS"	"80Lip_F7"	0	429	2671	2344
6	7	8	"aliB"	"1Lip_J7"	0	430	2832	2454
6	8	8	"psaA"	"6Lip_N7"	0	431	3076	2859
6	9	8	"ABC_SBP"	"57Lip_B11"	0	432	12687	12523
7	1	1	"cbpF"	"74N_term_wCS_O7"	0	433	3898	3712
7	2	1	"spr0693"	"34N_term_C11"	0	434	3171	2918
7	3	1	"ezrA"	"75N_term_G11"	0	435	1394	1157
7	4	1	"pepXP"	"72N_term_K11"	0	436	5416	4798
7	5	1	"phtD"	"44N_term_O11"	0	437	4178	3913
7	6	1	"phpA"	"27N_term_C15"	0	438	2500	2306
7	7	1	"srtA"	"64N_term_wCS_G15"	0	439	2919	2756
7	8	1	"Buffer"	"Normaliz_K15"	-50	440	112	6
7	9	1	"Buffer"	"Normaliz_O15"	-50	441	105	2
7	1	2	"phpA"	"27N_term_C15"	0	442	1934	1541
7	2	2	"srtA"	"64N_term_wCS_G15"	0	443	2999	1663
7	3	2	"adcA"	"23Lip_C3"	0	444	4779	2900
7	4	2	"sp_2093"	"76N_term_G3"	0	445	3069	708
7	5	2	"comB"	"54N_term_K3"	0	446	2853	1728
7	6	2	"pspA"	"4N_term_O3"	0	447	5615	3784
7	7	2	"pbpX"	"41N_term_C7"	0	448	4877	3117
7	8	2	"pbpA"	"9N_term_G7"	0	449	846	629
7	9	2	"spr0334"	"42Cyt_TMH_K7"	0	450	2192	2051
7	1	3	"pspA"	"4N_term_O3"	0	451	4111	3716
7	2	3	"pbpX"	"41N_term_C7"	0	452	5844	4162
7	3	3	"pbpA"	"9N_term_G7"	0	453	1031	499
7	4	3	"spr0334"	"42Cyt_TMH_K7"	0	454	2685	1667
7	5	3	"cbpF"	"74N_term_wCS_O7"	0	455	2452	2046
7	6	3	"spr0693"	"34N_term_C11"	0	456	2259	1782
7	7	3	"ezrA"	"75N_term_G11"	0	457	1372	-1163
7	8	3	"pepXP"	"72N_term_K11"	0	458	2989	1656
7	9	3	"phtD"	"44N_term_O11"	0	459	3779	3545
7	1	4	"spr0693"	"34N_term_C11"	0	460	2433	2192
7	2	4	"ezrA"	"75N_term_G11"	-50	461	1421	-903
7	3	4	"pepXP"	"72N_term_K11"	0	462	2682	1821
7	4	4	"phtD"	"44N_term_O11"	0	463	2760	1630
7	5	4	"phpA"	"27N_term_C15"	0	464	1983	722
7	6	4	"srtA"	"64N_term_wCS_G15"	0	465	4764	3193
7	7	4	"adcA"	"23Lip_C3"	-50	466	4031	1007
7	8	4	"sp_2093"	"76N_term_G3"	0	467	1938	-185
7	9	4	"comB"	"54N_term_K3"	0	468	3397	2989
7	1	5	"srtA"	"64N_term_wCS_G15"	0	469	2017	1789
7	2	5	"adcA"	"23Lip_C3"	0	470	4188	891
7	3	5	"sp_2093"	"76N_term_G3"	0	471	3940	1365
7	4	5	"comB"	"54N_term_K3"	0	472	3205	1759
7	5	5	"pspA"	"4N_term_O3"	0	473	3495	1882
7	6	5	"pbpX"	"41N_term_C7"	0	474	5624	2933
7	7	5	"pbpA"	"9N_term_G7"	0	475	1646	-850
7	8	5	"spr0334"	"42Cyt_TMH_K7"	0	476	3084	1562
7	9	5	"cbpF"	"74N_term_wCS_O7"	0	477	2569	2122
7	1	6	"pbpX"	"41N_term_C7"	0	478	5385	5013
7	2	6	"pbpA"	"9N_term_G7"	0	479	2105	-429
7	3	6	"spr0334"	"42Cyt_TMH_K7"	0	480	1711	778
7	4	6	"cbpF"	"74N_term_wCS_O7"	0	481	1425	761
7	5	6	"spr0693"	"34N_term_C11"	0	482	2079	1260
7	6	6	"ezrA"	"75N_term_G11"	0	483	1871	-731
7	7	6	"pepXP"	"72N_term_K11"	-50	484	2352	-302
7	8	6	"phtD"	"44N_term_O11"	0	485	3747	2322
7	9	6	"phpA"	"27N_term_C15"	0	486	1512	1096
7	1	7	"ezrA"	"75N_term_G11"	0	487	2152	1238
7	2	7	"pepXP"	"72N_term_K11"	0	488	2891	2133
7	3	7	"phtD"	"44N_term_O11"	0	489	1647	1166
7	4	7	"phpA"	"27N_term_C15"	-50	490	2180	544
7	5	7	"srtA"	"64N_term_wCS_G15"	-50	491	1898	41
7	6	7	"adcA"	"23Lip_C3"	0	492	4558	1010
7	7	7	"sp_2093"	"76N_term_G3"	0	493	4967	1615
7	8	7	"comB"	"54N_term_K3"	-50	494	3449	1723
7	9	7	"pspA"	"4N_term_O3"	0	495	3362	1823
7	1	8	"adcA"	"23Lip_C3"	0	496	2538	2209
7	2	8	"sp_2093"	"76N_term_G3"	0	497	1658	856
7	3	8	"comB"	"54N_term_K3"	0	498	2782	1430
7	4	8	"pspA"	"4N_term_O3"	0	499	4936	2832
7	5	8	"pbpX"	"41N_term_C7"	0	500	5195	3334
7	6	8	"pbpA"	"9N_term_G7"	0	501	3206	1082
7	7	8	"spr0334"	"42Cyt_TMH_K7"	0	502	1808	1286
7	8	8	"cbpF"	"74N_term_wCS_O7"	0	503	1124	875
7	9	8	"spr0693"	"34N_term_C11"	0	504	1926	1726
8	1	1	"pbp1b"	"47Cyt_TMH_P7"	0	505	4503	4267
8	2	1	"pcpA"	"62N_term_wCS_D11"	-50	506	2749	2541
8	3	1	"sphtra"	"8N_term_H11"	-50	507	2543	2285
8	4	1	"cps4C"	"97Mult_L11"	-50	508	2433	2155
8	5	1	"rrgB"	"95Mult_P11"	-50	509	1395	1205
8	6	1	"TMP"	"96Mult_D15"	-50	510	2008	1780
8	7	1	"LambdaSa04"	"94Mult_H15"	-50	511	2219	1933
8	8	1	"Buffer"	"Normaliz_L15"	0	512	817	640
8	9	1	"Buffer"	"Normaliz_P15"	-50	513	171	48
8	1	2	"TMP"	"96Mult_D15"	0	514	719	403
8	2	2	"LambdaSa04"	"94Mult_H15"	-50	515	794	-125
8	3	2	"potD"	"65N_term_D3"	-50	516	7328	3370
8	4	2	"pgdA"	"40N_term_H3"	-50	517	5399	955
8	5	2	"spr1370"	"38Cyt_TMH_L3"	-50	518	4066	2279
8	6	2	"spr1418"	"82N_term_P3"	-50	519	4474	3657
8	7	2	"stkP"	"67Cyt_TMH_D7"	-50	520	3458	2430
8	8	2	"spr1584"	"83N_term_H7"	0	521	3709	3281
8	9	2	"pbp2A"	"53N_term_L7"	0	522	3020	2832
8	1	3	"spr1418"	"82N_term_P3"	-50	523	4227	3948
8	2	3	"stkP"	"67Cyt_TMH_D7"	-50	524	4432	2480
8	3	3	"spr1584"	"83N_term_H7"	-50	525	5772	2280
8	4	3	"pbp2A"	"53N_term_L7"	-50	526	5977	3686
8	5	3	"pbp1b"	"47Cyt_TMH_P7"	0	527	3192	2000
8	6	3	"pcpA"	"62N_term_wCS_D11"	-50	528	1491	935
8	7	3	"sphtra"	"8N_term_H11"	-50	529	2646	1553
8	8	3	"cps4C"	"97Mult_L11"	-50	530	2387	857
8	9	3	"rrgB"	"95Mult_P11"	0	531	1024	589
8	1	4	"pcpA"	"62N_term_wCS_D11"	0	532	1504	1146
8	2	4	"sphtra"	"8N_term_H11"	-50	533	4297	1960
8	3	4	"cps4C"	"97Mult_L11"	-50	534	2830	623
8	4	4	"rrgB"	"95Mult_P11"	0	535	1131	329
8	5	4	"TMP"	"96Mult_D15"	-50	536	1436	655
8	6	4	"LambdaSa04"	"94Mult_H15"	-50	537	1416	455
8	7	4	"potD"	"65N_term_D3"	-50	538	6204	2905
8	8	4	"pgdA"	"40N_term_H3"	-50	539	5547	1197
8	9	4	"spr1370"	"38Cyt_TMH_L3"	-50	540	4115	3112
8	1	5	"LambdaSa04"	"94Mult_H15"	-50	541	1137	907
8	2	5	"potD"	"65N_term_D3"	-50	542	7881	4373
8	3	5	"pgdA"	"40N_term_H3"	-50	543	8047	2143
8	4	5	"spr1370"	"38Cyt_TMH_L3"	-50	544	6411	3583
8	5	5	"spr1418"	"82N_term_P3"	-50	545	5588	3433
8	6	5	"stkP"	"67Cyt_TMH_D7"	-50	546	4134	1701
8	7	5	"spr1584"	"83N_term_H7"	-50	547	6031	2904
8	8	5	"pbp2A"	"53N_term_L7"	-50	548	4963	2475
8	9	5	"pbp1b"	"47Cyt_TMH_P7"	0	549	5039	4204
8	1	6	"stkP"	"67Cyt_TMH_D7"	0	550	3708	3408
8	2	6	"spr1584"	"83N_term_H7"	-50	551	6023	2124
8	3	6	"pbp2A"	"53N_term_L7"	-50	552	6966	1236
8	4	6	"pbp1b"	"47Cyt_TMH_P7"	-50	553	5807	3438
8	5	6	"pcpA"	"62N_term_wCS_D11"	-50	554	2999	824
8	6	6	"sphtra"	"8N_term_H11"	-50	555	3762	233
8	7	6	"cps4C"	"97Mult_L11"	-50	556	4768	466
8	8	6	"rrgB"	"95Mult_P11"	-50	557	2455	1270
8	9	6	"TMP"	"96Mult_D15"	0	558	910	295
8	1	7	"sphtra"	"8N_term_H11"	0	559	819	554
8	2	7	"cps4C"	"97Mult_L11"	-50	560	4800	1540
8	3	7	"rrgB"	"95Mult_P11"	-50	561	2192	1025
8	4	7	"TMP"	"96Mult_D15"	-50	562	899	51
8	5	7	"LambdaSa04"	"94Mult_H15"	-50	563	1245	145
8	6	7	"potD"	"65N_term_D3"	-50	564	7861	3193
8	7	7	"pgdA"	"40N_term_H3"	-50	565	6669	475
8	8	7	"spr1370"	"38Cyt_TMH_L3"	-50	566	5963	1359
8	9	7	"spr1418"	"82N_term_P3"	-50	567	4895	3373
8	1	8	"potD"	"65N_term_D3"	0	568	6999	6712
8	2	8	"pgdA"	"40N_term_H3"	-50	569	7283	3185
8	3	8	"spr1370"	"38Cyt_TMH_L3"	-50	570	5016	2434
8	4	8	"spr1418"	"82N_term_P3"	0	571	5809	2939
8	5	8	"stkP"	"67Cyt_TMH_D7"	-50	572	4081	2588
8	6	8	"spr1584"	"83N_term_H7"	-50	573	4579	3552
8	7	8	"pbp2A"	"53N_term_L7"	-50	574	6765	6214
8	8	8	"pbp1b"	"47Cyt_TMH_P7"	-50	575	4552	3884
8	9	8	"pcpA"	"62N_term_wCS_D11"	0	576	2803	1932
