# Supplementary material for: Data in support of proteomic analysis of pneumococcal pediatric clinical isolates to construct a protein array
Source: Data Brief. 2016 Feb 5;6:917–22. doi: 10.1016/j.dib.2016.01.057 (PMC4758182; doi:10.1016/j.dib.2016.01.057)
Supplement: Supplementary file 4 — Supplementary material [file mmc4.zip › Protein array raw data/IgM/C1_S45_IgM-Cy5.txt]

Row	Name	ID	Flags	Index	F635 Median	F635 Median - B635	Name	Media acotada	Sin Blanco	Name	MIM
1	ABC_NP	100Mult_M12	0	5	767	671	ABC_NP	566,3333333	566,3333333	ABC_NP	566,3333333
3	ABC_NP	100Mult_M12	0	27	797	709				aliA	944,6666667
4	ABC_NP	100Mult_M12	0	31	692	596				ply	3430,666667
6	ABC_NP	100Mult_M12	0	53	546	432				lytA	3937
7	ABC_NP	100Mult_M12	0	57	385	275				spxB	1171,333333
1	aliA	10Lip_M11	0	293	999	904	aliA	944,6666667	944,6666667	eno	5254
3	aliA	10Lip_M11	0	315	1020	946				piaA	937
4	aliA	10Lip_M11	0	319	1242	1107				prsA_ppmA	727,3333333
6	aliA	10Lip_M11	0	341	934	847				slrA	572
7	aliA	10Lip_M11	0	345	1078	984				piuA	475,3333333
2	ply	11Cyt_E7	0	305	3449	3364	ply	3430,666667	3430,666667	pulA	403
3	ply	11Cyt_E7	0	309	3251	3142				aliB	1120,666667
5	ply	11Cyt_E7	0	331	3044	2940				prtA	696
6	ply	11Cyt_E7	0	335	4236	4129				galU	2431
8	ply	11Cyt_E7	0	357	3904	3786				MalX	400,6666667
2	lytA	12Cyt_I7	0	306	4039	3964	lytA	3937	3937	adcA	671
3	lytA	12Cyt_I7	0	310	4329	4173				spr0075/pfbB	498,6666667
5	lytA	12Cyt_I7	0	332	3756	3674				spr1652/pfbA	873,3333333
6	lytA	12Cyt_I7	0	336	4439	4343				spr0328	941
8	lytA	12Cyt_I7	0	358	3713	3602				phpA	654
2	spxB	13Cyt_A3	0	300	1177	1063	spxB	1171,333333	1171,333333	glnH	590
4	spxB	13Cyt_A3	0	322	1181	1076				abc_sbp	255,3333333
5	spxB	13Cyt_A3	0	326	1253	1139				gsp_781	815,6666667
7	spxB	13Cyt_A3	0	348	1470	1299				abc_sbp_2	968,6666667
8	spxB	13Cyt_A3	0	352	1413	1344				lytB	398,6666667
2	eno	14Cyt_M3	0	303	4602	4497	eno	5254	5254	strH	791,6666667
3	eno	14Cyt_M3	0	307	6089	6018				lmb	1253,666667
5	eno	14Cyt_M3	0	329	5352	5182				spr0693	437,3333333
7	eno	14Cyt_M3	0	351	4641	4562				spr0931	1610
8	eno	14Cyt_M3	0	355	7164	7070				spr0747	1460,666667
2	piaA	15Lip_J3	0	374	878	744	piaA	937	937	spr1370	1130,666667
4	piaA	15Lip_J3	0	396	1233	1134				nisP	695
5	piaA	15Lip_J3	0	400	976	837				amiA	1029,666667
7	piaA	15Lip_J3	0	422	1089	983				pgdA	848,3333333
8	piaA	15Lip_J3	0	426	1072	991				pbpX	2389
2	prsA_ppmA	16Lip_B3	0	372	832	719	prsA_ppmA	727,3333333	727,3333333	spr0334	225
4	prsA_ppmA	16Lip_B3	0	394	921	786				bgaA	803,6666667
5	prsA_ppmA	16Lip_B3	0	398	744	589				phtD	527,6666667
7	prsA_ppmA	16Lip_B3	0	420	890	758				phtE	885,3333333
8	prsA_ppmA	16Lip_B3	0	424	799	705				nanA	725,6666667
1	slrA	17Lip_A15	0	294	669	572	slrA	572	572	pbp1b	2741
2	slrA	17Lip_A15	0	298	588	519				pblB_nt	411
4	slrA	17Lip_A15	0	320	718	573				pblB_ct	514,6666667
6	slrA	17Lip_A15	0	342	667	592				pspA	817,3333333
7	slrA	17Lip_A15	0	346	675	571				lysM	943,6666667
1	piuA	18Lip_J11	0	364	581	484	piuA	475,3333333	475,3333333	hysA	525,6666667
3	piuA	18Lip_J11	0	386	652	551				ABC_SBP	595
4	piuA	18Lip_J11	0	390	513	374				pbp2A	2097
6	piuA	18Lip_J11	0	412	598	483				comB	377
7	piuA	18Lip_J11	0	416	563	459				phtA	821
2	pulA	19CellW_B8	0	88	685	437	pulA	403	403	lytC	2524
3	pulA	19CellW_B8	0	92	588	411				ABC_SBP	873,3333333
5	pulA	19CellW_B8	0	114	578	361				nanB	3453,333333
6	pulA	19CellW_B8	0	118	584	470				bloodAB	1055
8	pulA	19CellW_B8	0	140	500	354				cbpA	2223,666667
2	aliB	1Lip_J7	0	378	1319	1224	aliB	1120,666667	1120,666667	pcpA	90,33333333
3	aliB	1Lip_J7	0	382	983	879				lytB	1457
5	aliB	1Lip_J7	0	404	1236	1135				srtA	479,3333333
6	aliB	1Lip_J7	0	408	1140	1003				potD	3224
8	aliB	1Lip_J7	0	430	1408	1324				clpP	2470,333333
1	prtA	20CellW_B12	0	74	1179	1058	prtA	696	696	stkP	802,6666667
3	prtA	20CellW_B12	0	96	882	619				GADPH	3268,666667
4	prtA	20CellW_B12	0	100	881	747				pavA	2030,666667
6	prtA	20CellW_B12	0	122	718	530				psaA	569
8	prtA	20CellW_B12	0	144	820	722				PppA	3736,333333
1	galU	21Secret_G12	0	147	2707	2624	galU	2431	2431	psrP	758
3	galU	21Secret_G12	0	169	2420	2333				pepXP	934
4	galU	21Secret_G12	0	173	2598	2505				spr1906	322
6	galU	21Secret_G12	0	195	2295	2205				cbpF	579,3333333
7	galU	21Secret_G12	0	199	2565	2455				ezrA	478,6666667
1	MalX	22Lip_F15	0	367	568	470	MalX	400,6666667	400,6666667	sp_2093	312,3333333
2	MalX	22Lip_F15	0	371	488	375				SP_0462	245,3333333
4	MalX	22Lip_F15	0	393	525	388				msmE	612,6666667
5	MalX	22Lip_F15	0	397	501	397				spr0174	445,3333333
7	MalX	22Lip_F15	0	419	533	417				spr1875	909,6666667
2	adcA	23Lip_C3	0	444	957	746	adcA	671	671	pstS	713,3333333
4	adcA	23Lip_C3	0	466	1405	1125				SP_0464	135,6666667
5	adcA	23Lip_C3	0	470	897	655				spr1418	2145
7	adcA	23Lip_C3	0	492	634	372				spr1584	1882,666667
8	adcA	23Lip_C3	0	496	724	612				fstH	818
2	spr0075/pfbB	24CellW_N4	0	87	783	539	spr0075/pfbB	498,6666667	498,6666667	comA	257,3333333
3	spr0075/pfbB	24CellW_N4	0	91	632	496				zmpB	168,6666667
5	spr0075/pfbB	24CellW_N4	0	113	741	461				celB	91,33333333
7	spr0075/pfbB	24CellW_N4	0	135	879	730				iga	381,6666667
8	spr0075/pfbB	24CellW_N4	0	139	596	439				glnP	44,66666667
1	spr1652/pfbA	25CellW_N12	0	77	1229	1091	spr1652/pfbA	873,3333333	873,3333333	sphtra	24
3	spr1652/pfbA	25CellW_N12	0	99	1677	1534				ABC_N/P	101,6666667
4	spr1652/pfbA	25CellW_N12	0	103	944	746				spr1403	284,6666667
6	spr1652/pfbA	25CellW_N12	0	125	965	783				spr1496	147
7	spr1652/pfbA	25CellW_N12	0	129	853	696				LambdaSa04	26
2	spr0328	26CellW_J8	0	90	2793	2690	spr0328	941	941	rrgB	85,66666667
3	spr0328	26CellW_J8	0	94	1131	950				TMP	190,6666667
5	spr0328	26CellW_J8	0	116	1138	950				cps4C	377,3333333
6	spr0328	26CellW_J8	0	120	1058	864				spr0601	226
8	spr0328	26CellW_J8	0	142	1096	923				spr1221	245,3333333
1	phpA	27N_term_C15	0	438	1110	999	phpA	654	654	pbpA	85,33333333
2	phpA	27N_term_C15	0	442	742	613				Control_1	64,66666667
4	phpA	27N_term_C15	0	464	608	374				Control_11	-8,666666667
6	phpA	27N_term_C15	0	486	973	855				Control_3	275
7	phpA	27N_term_C15	0	490	709	494				Control_7	268,6666667
2	glnH	28Lip_B7	0	376	756	642	glnH	590	590	Control_2	22,66666667
3	glnH	28Lip_B7	0	380	648	469				Control_12	214,3333333
5	glnH	28Lip_B7	0	402	667	517				Control_4	7
6	glnH	28Lip_B7	0	406	712	611				Control_8	6,666666667
8	glnH	28Lip_B7	0	428	782	687				Control_5	108
1	abc_sbp	29Lip_E11	0	291	369	281	abc_sbp	255,3333333	255,3333333	Control_9	185,3333333
3	abc_sbp	29Lip_E11	0	313	406	264				Buffer	153,5625
4	abc_sbp	29Lip_E11	0	317	294	198				Control_6	98,66666667
6	abc_sbp	29Lip_E11	0	339	355	221				Control+	73
7	abc_sbp	29Lip_E11	0	343	425	341				Control+	1703,333333
1	gsp_781	2Secret_O12	0	149	915	825	gsp_781	815,6666667	815,6666667
3	gsp_781	2Secret_O12	0	171	861	779
4	gsp_781	2Secret_O12	0	175	856	771
6	gsp_781	2Secret_O12	0	197	924	843
7	gsp_781	2Secret_O12	0	201	926	843
1	abc_sbp_2	30Lip_A11	0	290	1009	931	abc_sbp_2	968,6666667	968,6666667
3	abc_sbp_2	30Lip_A11	0	312	948	842
4	abc_sbp_2	30Lip_A11	0	316	1024	946
6	abc_sbp_2	30Lip_A11	0	338	1197	1035
8	abc_sbp_2	30Lip_A11	0	360	1128	1029
1	lytB	31CellW_N8	0	73	801	715	lytB	398,6666667	398,6666667
3	lytB	31CellW_N8	0	95	611	410
5	lytB	31CellW_N8	0	117	537	389
6	lytB	31CellW_N8	0	121	471	280
8	lytB	31CellW_N8	0	143	545	397
2	strH	32Secret_G4	0	157	964	873	strH	791,6666667	791,6666667
4	strH	32Secret_G4	0	179	784	697
5	strH	32Secret_G4	0	183	803	727
7	strH	32Secret_G4	0	205	862	775
8	strH	32Secret_G4	0	209	956	883
2	lmb	33Lip_F3	0	373	1175	1053	lmb	1253,666667	1253,666667
4	lmb	33Lip_F3	0	395	1678	1574
5	lmb	33Lip_F3	0	399	1220	1069
7	lmb	33Lip_F3	0	421	1535	1429
8	lmb	33Lip_F3	0	425	1352	1263
1	spr0693	34N_term_C11	0	434	678	552	spr0693	437,3333333	437,3333333
3	spr0693	34N_term_C11	0	456	626	403
4	spr0693	34N_term_C11	0	460	726	550
6	spr0693	34N_term_C11	0	482	602	344
8	spr0693	34N_term_C11	0	504	471	359
2	spr0931	36Secret_G8	0	161	1786	1712	spr0931	1610	1610
3	spr0931	36Secret_G8	0	165	1856	1769
5	spr0931	36Secret_G8	0	187	1565	1476
6	spr0931	36Secret_G8	0	191	1656	1576
8	spr0931	36Secret_G8	0	213	1618	1542
1	spr0747	37Lip_E15	0	295	1692	1589	spr0747	1460,666667	1460,666667
2	spr0747	37Lip_E15	0	299	1539	1458
4	spr0747	37Lip_E15	0	321	1477	1365
5	spr0747	37Lip_E15	0	325	1580	1499
7	spr0747	37Lip_E15	0	347	1564	1425
2	spr1370	38Cyt_TMH_L3	0	518	1322	1187	spr1370	1130,666667	1130,666667
4	spr1370	38Cyt_TMH_L3	0	540	1469	1359
5	spr1370	38Cyt_TMH_L3	0	544	1163	990
7	spr1370	38Cyt_TMH_L3	0	566	1226	1123
8	spr1370	38Cyt_TMH_L3	0	570	1178	1082
1	nisP	39CellW_B16	0	78	1359	1197	nisP	695	695
2	nisP	39CellW_B16	0	82	864	752
4	nisP	39CellW_B16	0	104	711	509
6	nisP	39CellW_B16	0	126	952	824
7	nisP	39CellW_B16	0	130	518	352
1	amiA	3Lip_N11	0	365	1071	969	amiA	1029,666667	1029,666667
3	amiA	3Lip_N11	0	387	1255	1157
4	amiA	3Lip_N11	0	391	1068	963
6	amiA	3Lip_N11	0	413	1335	1229
7	amiA	3Lip_N11	0	417	987	889
2	pgdA	40N_term_H3	0	517	1129	1013	pgdA	848,3333333	848,3333333
4	pgdA	40N_term_H3	0	539	977	854
5	pgdA	40N_term_H3	0	543	993	859
7	pgdA	40N_term_H3	0	565	923	794
8	pgdA	40N_term_H3	0	569	931	832
2	pbpX	41N_term_C7	0	448	3033	2841	pbpX	2389	2389
3	pbpX	41N_term_C7	0	452	2262	2034
5	pbpX	41N_term_C7	0	474	2233	1994
6	pbpX	41N_term_C7	0	478	2452	2292
8	pbpX	41N_term_C7	0	500	2984	2880
2	spr0334	42Cyt_TMH_K7	0	450	517	430	spr0334	225	225
3	spr0334	42Cyt_TMH_K7	0	454	390	218
5	spr0334	42Cyt_TMH_K7	0	476	384	140
6	spr0334	42Cyt_TMH_K7	0	480	277	105
8	spr0334	42Cyt_TMH_K7	0	502	428	317
1	bgaA	43CellW_F12	0	75	1178	1046	bgaA	803,6666667	803,6666667
3	bgaA	43CellW_F12	0	97	1211	893
4	bgaA	43CellW_F12	0	101	1017	816
6	bgaA	43CellW_F12	0	123	921	702
7	bgaA	43CellW_F12	0	127	588	474
1	phtD	44N_term_O11	0	437	1013	890	phtD	527,6666667	527,6666667
3	phtD	44N_term_O11	0	459	504	386
4	phtD	44N_term_O11	0	463	645	452
6	phtD	44N_term_O11	0	485	854	625
7	phtD	44N_term_O11	0	489	647	506
2	phtE	45Secret_C8	0	160	918	839	phtE	885,3333333	885,3333333
3	phtE	45Secret_C8	0	164	1026	928
5	phtE	45Secret_C8	0	186	785	696
6	phtE	45Secret_C8	0	190	1064	940
8	phtE	45Secret_C8	0	212	966	889
1	nanA	46CellW_J12	0	76	971	833	nanA	725,6666667	725,6666667
3	nanA	46CellW_J12	0	98	1088	852
4	nanA	46CellW_J12	0	102	896	738
6	nanA	46CellW_J12	0	124	722	483
7	nanA	46CellW_J12	0	128	761	606
1	pbp1b	47Cyt_TMH_P7	0	505	3029	2930	pbp1b	2741	2741
3	pbp1b	47Cyt_TMH_P7	0	527	2573	2419
5	pbp1b	47Cyt_TMH_P7	0	549	3097	2961
6	pbp1b	47Cyt_TMH_P7	0	553	2238	2074
8	pbp1b	47Cyt_TMH_P7	0	575	3004	2874
2	pblB_nt	48CellW_F4	0	85	703	484	pblB_nt	411	411
4	pblB_nt	48CellW_F4	0	107	726	469
5	pblB_nt	48CellW_F4	0	111	588	325
7	pblB_nt	48CellW_F4	0	133	676	403
8	pblB_nt	48CellW_F4	0	137	501	361
2	pblB_ct	49CellW_J4	0	86	760	577	pblB_ct	514,6666667	514,6666667
4	pblB_ct	49CellW_J4	0	108	1108	933
5	pblB_ct	49CellW_J4	0	112	714	424
7	pblB_ct	49CellW_J4	0	134	690	498
8	pblB_ct	49CellW_J4	0	138	599	469
2	pspA	4N_term_O3	0	447	816	579	pspA	817,3333333	817,3333333
3	pspA	4N_term_O3	0	451	988	848
5	pspA	4N_term_O3	0	473	1027	803
7	pspA	4N_term_O3	0	495	947	801
8	pspA	4N_term_O3	0	499	971	849
2	lysM	50Secret_K4	0	158	1027	941	lysM	943,6666667	943,6666667
4	lysM	50Secret_K4	0	180	1000	918
5	lysM	50Secret_K4	0	184	977	892
7	lysM	50Secret_K4	0	206	1057	976
8	lysM	50Secret_K4	0	210	1045	972
2	hysA	51CellW_F8	0	89	2504	2362	hysA	525,6666667	525,6666667
3	hysA	51CellW_F8	0	93	617	436
5	hysA	51CellW_F8	0	115	687	418
6	hysA	51CellW_F8	0	119	672	505
8	hysA	51CellW_F8	0	141	768	636
1	ABC_SBP	52Lip_F11	0	363	597	510	ABC_SBP	595	595
3	ABC_SBP	52Lip_F11	0	385	812	690
4	ABC_SBP	52Lip_F11	0	389	581	418
6	ABC_SBP	52Lip_F11	0	411	710	585
7	ABC_SBP	52Lip_F11	0	415	800	702
2	pbp2A	53N_term_L7	0	522	2258	2145	pbp2A	2097	2097
3	pbp2A	53N_term_L7	0	526	2215	2091
5	pbp2A	53N_term_L7	0	548	2084	1977
6	pbp2A	53N_term_L7	0	552	2168	2055
8	pbp2A	53N_term_L7	0	574	2350	2234
2	comB	54N_term_K3	0	446	555	334	comB	377	377
4	comB	54N_term_K3	0	468	689	564
5	comB	54N_term_K3	0	472	385	163
7	comB	54N_term_K3	0	494	573	389
8	comB	54N_term_K3	0	498	520	408
2	phtA	55Lip_N3	0	375	933	817	phtA	821	821
3	phtA	55Lip_N3	0	379	898	800
5	phtA	55Lip_N3	0	401	803	656
7	phtA	55Lip_N3	0	423	1109	1007
8	phtA	55Lip_N3	0	427	936	846
2	lytC	56Secret_K8	0	162	2750	2678	lytC	2524	2524
3	lytC	56Secret_K8	0	166	2679	2594
5	lytC	56Secret_K8	0	188	2532	2452
6	lytC	56Secret_K8	0	192	2534	2454
8	lytC	56Secret_K8	0	214	2601	2524
1	ABC_SBP	57Lip_B11	0	362	955	873	ABC_SBP	873,3333333	873,3333333
3	ABC_SBP	57Lip_B11	0	384	979	866
4	ABC_SBP	57Lip_B11	0	388	917	821
6	ABC_SBP	57Lip_B11	0	410	991	881
8	ABC_SBP	57Lip_B11	0	432	1092	1010
1	nanB	58Secret_O8	0	145	3933	3853	nanB	3453,333333	3453,333333
3	nanB	58Secret_O8	0	167	3523	3436
5	nanB	58Secret_O8	0	189	3708	3632
6	nanB	58Secret_O8	0	193	3309	3221
8	nanB	58Secret_O8	0	215	3372	3292
2	bloodAB	59Secret_C4	0	156	1166	1065	bloodAB	1055	1055
4	bloodAB	59Secret_C4	0	178	1023	930
5	bloodAB	59Secret_C4	0	182	1266	1177
7	bloodAB	59Secret_C4	0	204	1035	946
8	bloodAB	59Secret_C4	0	208	1250	1154
1	cbpA	5Secret_K12	0	148	2308	2219	cbpA	2223,666667	2223,666667
3	cbpA	5Secret_K12	0	170	2096	2014
4	cbpA	5Secret_K12	0	174	2479	2402
6	cbpA	5Secret_K12	0	196	2169	2079
7	cbpA	5Secret_K12	0	200	2451	2373
1	pcpA	62N_term_wCS_D11	0	506	238	144	pcpA	90,33333333	90,33333333
3	pcpA	62N_term_wCS_D11	0	528	202	66
4	pcpA	62N_term_wCS_D11	0	532	227	108
6	pcpA	62N_term_wCS_D11	0	554	191	33
8	pcpA	62N_term_wCS_D11	0	576	200	97
2	lytB	63Secret_O4	0	159	1494	1410	lytB	1457	1457
3	lytB	63Secret_O4	0	163	1735	1636
5	lytB	63Secret_O4	0	185	1260	1173
7	lytB	63Secret_O4	0	207	1599	1520
8	lytB	63Secret_O4	0	211	1516	1441
1	srtA	64N_term_wCS_G15	0	439	1306	1199	srtA	479,3333333	479,3333333
2	srtA	64N_term_wCS_G15	0	443	540	339
4	srtA	64N_term_wCS_G15	0	465	338	150
5	srtA	64N_term_wCS_G15	0	469	801	633
7	srtA	64N_term_wCS_G15	0	491	714	466
2	potD	65N_term_D3	0	516	3586	3489	potD	3224	3224
4	potD	65N_term_D3	0	538	3114	2986
5	potD	65N_term_D3	0	542	3558	3450
7	potD	65N_term_D3	0	564	3186	3073
8	potD	65N_term_D3	0	568	3256	3149
2	clpP	66Cyt_E3	0	301	2751	2610	clpP	2470,333333	2470,333333
4	clpP	66Cyt_E3	0	323	2459	2379
5	clpP	66Cyt_E3	0	327	2666	2566
7	clpP	66Cyt_E3	0	349	2294	2166
8	clpP	66Cyt_E3	0	353	2553	2466
2	stkP	67Cyt_TMH_D7	0	520	866	761	stkP	802,6666667	802,6666667
3	stkP	67Cyt_TMH_D7	0	524	999	858
5	stkP	67Cyt_TMH_D7	0	546	618	478
6	stkP	67Cyt_TMH_D7	0	550	995	899
8	stkP	67Cyt_TMH_D7	0	572	889	789
1	GADPH	68Cyt_M7	0	289	2871	2803	GADPH	3268,666667	3268,666667
3	GADPH	68Cyt_M7	0	311	3286	3176
5	GADPH	68Cyt_M7	0	333	3459	3385
6	GADPH	68Cyt_M7	0	337	3604	3502
8	GADPH	68Cyt_M7	0	359	3325	3245
2	pavA	69Cyt_I3	0	302	1881	1771	pavA	2030,666667	2030,666667
4	pavA	69Cyt_I3	0	324	2049	1974
5	pavA	69Cyt_I3	0	328	2223	2089
7	pavA	69Cyt_I3	0	350	2120	2029
8	pavA	69Cyt_I3	0	354	2263	2178
1	psaA	6Lip_N7	0	361	667	588	psaA	569	569
3	psaA	6Lip_N7	0	383	572	468
5	psaA	6Lip_N7	0	405	767	664
6	psaA	6Lip_N7	0	409	566	440
8	psaA	6Lip_N7	0	431	735	651
2	PppA	70Cyt_A7	0	304	3934	3819	PppA	3736,333333	3736,333333
3	PppA	70Cyt_A7	0	308	3772	3685
5	PppA	70Cyt_A7	0	330	3829	3705
6	PppA	70Cyt_A7	0	334	4691	4600
8	PppA	70Cyt_A7	0	356	3719	3629
2	psrP	71CellW_B4	0	84	1020	751	psrP	758	758
4	psrP	71CellW_B4	0	106	1204	869
5	psrP	71CellW_B4	0	110	983	723
7	psrP	71CellW_B4	0	132	803	559
8	psrP	71CellW_B4	0	136	927	800
1	pepXP	72N_term_K11	0	436	1005	890	pepXP	934	934
3	pepXP	72N_term_K11	0	458	1661	1501
4	pepXP	72N_term_K11	0	462	1150	999
6	pepXP	72N_term_K11	0	484	735	409
7	pepXP	72N_term_K11	0	488	1059	913
1	spr1906	73CellW_F16	0	79	874	727	spr1906	322	322
2	spr1906	73CellW_F16	0	83	518	362
4	spr1906	73CellW_F16	0	105	285	103
5	spr1906	73CellW_F16	0	109	480	355
7	spr1906	73CellW_F16	0	131	424	249
1	cbpF	74N_term_wCS_O7	0	433	857	727	cbpF	579,3333333	579,3333333
3	cbpF	74N_term_wCS_O7	0	455	668	494
5	cbpF	74N_term_wCS_O7	0	477	788	683
6	cbpF	74N_term_wCS_O7	0	481	792	561
8	cbpF	74N_term_wCS_O7	0	503	438	325
1	ezrA	75N_term_G11	0	435	880	775	ezrA	478,6666667	478,6666667
3	ezrA	75N_term_G11	0	457	587	345
4	ezrA	75N_term_G11	0	461	680	452
6	ezrA	75N_term_G11	0	483	736	443
7	ezrA	75N_term_G11	0	487	678	541
2	sp_2093	76N_term_G3	0	445	668	441	sp_2093	312,3333333	312,3333333
4	sp_2093	76N_term_G3	0	467	593	347
5	sp_2093	76N_term_G3	0	471	491	275
7	sp_2093	76N_term_G3	0	493	427	203
8	sp_2093	76N_term_G3	0	497	425	315
1	SP_0462	77CellW_A16	0	6	389	302	SP_0462	245,3333333	245,3333333
2	SP_0462	77CellW_A16	0	10	568	477
4	SP_0462	77CellW_A16	0	32	282	186
6	SP_0462	77CellW_A16	0	54	336	248
7	SP_0462	77CellW_A16	0	58	242	137
1	msmE	78Lip_B15	0	366	591	494	msmE	612,6666667	612,6666667
2	msmE	78Lip_B15	0	370	569	476
4	msmE	78Lip_B15	0	392	777	652
6	msmE	78Lip_B15	0	414	992	882
7	msmE	78Lip_B15	0	418	798	692
1	spr0174	79Lip_I11	0	292	515	428	spr0174	445,3333333	445,3333333
3	spr0174	79Lip_I11	0	314	487	394
4	spr0174	79Lip_I11	0	318	516	427
6	spr0174	79Lip_I11	0	340	611	499
7	spr0174	79Lip_I11	0	344	589	481
1	spr1875	7Secret_C12	0	146	971	890	spr1875	909,6666667	909,6666667
3	spr1875	7Secret_C12	0	168	963	878
4	spr1875	7Secret_C12	0	172	1073	961
6	spr1875	7Secret_C12	0	194	923	838
8	spr1875	7Secret_C12	0	216	1137	1062
2	pstS	80Lip_F7	0	377	879	778	pstS	713,3333333	713,3333333
3	pstS	80Lip_F7	0	381	718	559
5	pstS	80Lip_F7	0	403	823	701
6	pstS	80Lip_F7	0	407	791	661
8	pstS	80Lip_F7	0	429	892	794
1	SP_0464	81CellW_E16	0	7	253	172	SP_0464	135,6666667	135,6666667
2	SP_0464	81CellW_E16	0	11	296	172
4	SP_0464	81CellW_E16	0	33	192	63
5	SP_0464	81CellW_E16	0	37	296	200
7	SP_0464	81CellW_E16	0	59	165	50
2	spr1418	82N_term_P3	0	519	2138	2005	spr1418	2145	2145
3	spr1418	82N_term_P3	0	523	2424	2293
5	spr1418	82N_term_P3	0	545	2192	2017
7	spr1418	82N_term_P3	0	567	2611	2482
8	spr1418	82N_term_P3	0	571	2228	2125
2	spr1584	83N_term_H7	0	521	2017	1903	spr1584	1882,666667	1882,666667
3	spr1584	83N_term_H7	0	525	2039	1918
5	spr1584	83N_term_H7	0	547	1963	1826
6	spr1584	83N_term_H7	0	551	1999	1879
8	spr1584	83N_term_H7	0	573	1970	1866
2	fstH	84Mult_A4	0	12	1038	911	fstH	818	818
4	fstH	84Mult_A4	0	34	800	659
5	fstH	84Mult_A4	0	38	1028	905
7	fstH	84Mult_A4	0	60	809	668
8	fstH	84Mult_A4	0	64	958	881
2	comA	85Mult_E4	0	13	345	233	comA	257,3333333	257,3333333
4	comA	85Mult_E4	0	35	382	254
5	comA	85Mult_E4	0	39	405	285
7	comA	85Mult_E4	0	61	318	210
8	comA	85Mult_E4	0	65	363	287
2	zmpB	86Mult_I4	0	14	241	147	zmpB	168,6666667	168,6666667
4	zmpB	86Mult_I4	0	36	329	194
5	zmpB	86Mult_I4	0	40	211	104
7	zmpB	86Mult_I4	0	62	264	182
8	zmpB	86Mult_I4	0	66	256	177
2	celB	87Mult_A8	0	16	174	80	celB	91,33333333	91,33333333
3	celB	87Mult_A8	0	20	208	98
5	celB	87Mult_A8	0	42	156	47
6	celB	87Mult_A8	0	46	198	104
8	celB	87Mult_A8	0	68	207	96
2	iga	88Mult_E8	0	17	591	512	iga	381,6666667	381,6666667
3	iga	88Mult_E8	0	21	489	368
5	iga	88Mult_E8	0	43	433	276
6	iga	88Mult_E8	0	47	494	373
8	iga	88Mult_E8	0	69	511	404
2	glnP	89Mult_I8	0	18	144	68	glnP	44,66666667	44,66666667
3	glnP	89Mult_I8	0	22	130	26
5	glnP	89Mult_I8	0	44	210	30
6	glnP	89Mult_I8	0	48	217	93
8	glnP	89Mult_I8	0	70	116	36
1	sphtra	8N_term_H11	0	507	157	72	sphtra	24	24
3	sphtra	8N_term_H11	0	529	116	-13
4	sphtra	8N_term_H11	0	533	127	-4
6	sphtra	8N_term_H11	0	555	185	41
7	sphtra	8N_term_H11	0	559	129	35
1	ABC_N/P	90Mult_M8	0	1	251	176	ABC_N/P	101,6666667	101,6666667
3	ABC_N/P	90Mult_M8	0	23	196	106
5	ABC_N/P	90Mult_M8	0	45	217	113
6	ABC_N/P	90Mult_M8	0	49	173	70
8	ABC_N/P	90Mult_M8	0	71	163	86
1	spr1403	91Mult_E12	0	3	456	363	spr1403	284,6666667	284,6666667
3	spr1403	91Mult_E12	0	25	362	256
4	spr1403	91Mult_E12	0	29	385	275
6	spr1403	91Mult_E12	0	51	399	275
7	spr1403	91Mult_E12	0	55	385	304
1	spr1496	92Mult_I12	0	4	281	187	spr1496	147	147
3	spr1496	92Mult_I12	0	26	242	162
4	spr1496	92Mult_I12	0	30	248	136
6	spr1496	92Mult_I12	0	52	273	143
7	spr1496	92Mult_I12	0	56	235	130
1	LambdaSa04	94Mult_H15	0	511	144	52	LambdaSa04	26	26
2	LambdaSa04	94Mult_H15	0	515	144	24
4	LambdaSa04	94Mult_H15	0	537	123	18
5	LambdaSa04	94Mult_H15	0	541	120	36
7	LambdaSa04	94Mult_H15	0	563	111	3
1	rrgB	95Mult_P11	0	509	221	90	rrgB	85,66666667	85,66666667
3	rrgB	95Mult_P11	0	531	217	97
4	rrgB	95Mult_P11	0	535	230	84
6	rrgB	95Mult_P11	0	557	191	77
7	rrgB	95Mult_P11	0	561	189	83
1	TMP	96Mult_D15	0	510	314	213	TMP	190,6666667	190,6666667
2	TMP	96Mult_D15	0	514	329	212
4	TMP	96Mult_D15	0	536	236	97
6	TMP	96Mult_D15	0	558	346	205
7	TMP	96Mult_D15	0	562	280	155
1	cps4C	97Mult_L11	0	508	572	465	cps4C	377,3333333	377,3333333
3	cps4C	97Mult_L11	0	530	488	358
4	cps4C	97Mult_L11	0	534	539	403
6	cps4C	97Mult_L11	0	556	466	318
7	cps4C	97Mult_L11	0	560	481	371
2	spr0601	98Mult_M4	0	15	283	187	spr0601	226	226
3	spr0601	98Mult_M4	0	19	411	315
5	spr0601	98Mult_M4	0	41	282	179
7	spr0601	98Mult_M4	0	63	338	257
8	spr0601	98Mult_M4	0	67	328	234
1	spr1221	99Mult_A12	0	2	404	311	spr1221	245,3333333	245,3333333
3	spr1221	99Mult_A12	0	24	309	193
4	spr1221	99Mult_A12	0	28	388	285
6	spr1221	99Mult_A12	0	50	269	167
8	spr1221	99Mult_A12	0	72	331	258
2	pbpA	9N_term_G7	0	449	243	138	pbpA	85,33333333	85,33333333
3	pbpA	9N_term_G7	0	453	248	61
5	pbpA	9N_term_G7	0	475	401	7
6	pbpA	9N_term_G7	0	479	248	57
8	pbpA	9N_term_G7	0	501	255	150
1	Control_1	C16	0	150	180	78	Control_1	64,66666667	64,66666667
2	Control_1	C16	0	154	156	66
4	Control_1	C16	0	176	145	58
6	Control_1	C16	0	198	147	70
7	Control_1	C16	0	202	119	34
1	Control_11	D12	-50	218	98	-6	Control_11	-8,666666667	-8,666666667
3	Control_11	D12	-50	240	76	-17
4	Control_11	D12	-50	244	76	-8
6	Control_11	D12	-50	266	73	-12
8	Control_11	D12	0	288	101	20
2	Control_3	D4	0	228	427	342	Control_3	275	275
4	Control_3	D4	0	250	359	267
5	Control_3	D4	0	254	993	891
7	Control_3	D4	0	276	295	216
8	Control_3	D4	0	280	305	216
2	Control_7	D8	0	232	412	315	Control_7	268,6666667	268,6666667
3	Control_7	D8	0	236	435	341
5	Control_7	D8	0	258	330	246
6	Control_7	D8	0	262	344	245
8	Control_7	D8	0	284	339	243
1	Control_2	G16	0	151	102	19	Control_2	22,66666667	22,66666667
2	Control_2	G16	0	155	129	30
4	Control_2	G16	0	177	87	4
5	Control_2	G16	0	181	148	27
7	Control_2	G16	0	203	100	22
1	Control_12	H12	0	219	358	260	Control_12	214,3333333	214,3333333
3	Control_12	H12	0	241	287	197
4	Control_12	H12	0	245	370	275
6	Control_12	H12	0	267	189	106
7	Control_12	H12	0	271	275	186
2	Control_4	H4	-50	229	107	1	Control_4	7	7
4	Control_4	H4	-50	251	87	1
5	Control_4	H4	-50	255	104	13
7	Control_4	H4	-50	277	88	7
8	Control_4	H4	-50	281	100	14
2	Control_8	H8	0	233	121	11	Control_8	6,666666667	6,666666667
3	Control_8	H8	-50	237	112	15
5	Control_8	H8	-50	259	90	3
6	Control_8	H8	-50	263	98	-1
8	Control_8	H8	-50	285	86	6
2	Control_5	L4	0	230	479	372	Control_5	108	108
4	Control_5	L4	0	252	427	322
5	Control_5	L4	-50	256	87	2
7	Control_5	L4	-50	278	77	0
8	Control_5	L4	-50	282	75	-5
2	Control_9	L8	0	234	287	181	Control_9	185,3333333	185,3333333
3	Control_9	L8	0	238	294	194
5	Control_9	L8	0	260	198	120
6	Control_9	L8	0	264	270	181
8	Control_9	L8	0	286	285	206
1	Buffer	Normaliz_I15	0	296	376	303	Buffer	153,5625	153,5625
1	Buffer	Normaliz_I16	0	8	138	58
1	Buffer	Normaliz_J15	0	368	138	50
1	Buffer	Normaliz_J16	0	80	207	104
1	Buffer	Normaliz_K15	0	440	139	58
1	Buffer	Normaliz_K16	0	152	116	37
1	Buffer	Normaliz_L12	0	220	553	439
3	Buffer	Normaliz_L12	0	242	426	326
4	Buffer	Normaliz_L12	0	246	340	237
6	Buffer	Normaliz_L12	0	268	309	217
7	Buffer	Normaliz_L12	0	272	392	299
1	Buffer	Normaliz_L15	0	512	180	88
1	Buffer	Normaliz_L16	0	224	385	281
1	Buffer	Normaliz_M15	0	297	278	206
1	Buffer	Normaliz_M16	0	9	112	41
1	Buffer	Normaliz_N15	0	369	173	83
1	Buffer	Normaliz_N16	0	81	136	55
1	Buffer	Normaliz_O15	0	441	110	39
1	Buffer	Normaliz_O16	0	153	137	60
1	Buffer	Normaliz_P12	0	221	591	465
3	Buffer	Normaliz_P12	0	243	356	247
4	Buffer	Normaliz_P12	0	247	484	385
6	Buffer	Normaliz_P12	0	269	261	180
7	Buffer	Normaliz_P12	-50	273	138	40
1	Buffer	Normaliz_P15	0	513	143	50
1	Buffer	Normaliz_P16	0	225	337	234
2	Control_6	P4	-50	231	114	11	Control_6	98,66666667	98,66666667
3	Control_6	P4	-50	235	101	4
5	Control_6	P4	-50	257	93	4
7	Control_6	P4	-50	279	103	14
8	Control_6	P4	-50	283	111	22
1	Control_10	P8	0	217	487	385
3	Control_10	P8	-50	239	223	117
5	Control_10	P8	0	261	290	193
6	Control_10	P8	0	265	360	271
8	Control_10	P8	0	287	316	235
1	Control+	Rango0.1_H16	-50	223	153	39	Control+	73	73
2	Control+	Rango0.1_H16	-50	227	176	73
4	Control+	Rango0.1_H16	-50	249	176	74
5	Control+	Rango0.1_H16	-50	253	221	126
7	Control+	Rango0.1_H16	-50	275	166	72
1	Control+	Rango0.2_D16	0	222	2501	2334	Control+	1703,333333	1703,333333
2	Control+	Rango0.2_D16	0	226	1927	1801
4	Control+	Rango0.2_D16	0	248	1775	1646
6	Control+	Rango0.2_D16	0	270	1275	1184
7	Control+	Rango0.2_D16	0	274	1787	1663
