# Supplementary material for: Data in support of proteomic analysis of pneumococcal pediatric clinical isolates to construct a protein array
Source: Data Brief. 2016 Feb 5;6:917–22. doi: 10.1016/j.dib.2016.01.057 (PMC4758182; doi:10.1016/j.dib.2016.01.057)
Supplement: Supplementary file 4 — Supplementary material [file mmc4.zip › Protein array raw data/IgM/C1_S45bis_IgM-Cy5.txt]

ATF	1.0
31	9    
"Type=GenePix Export 3"
"DateTime=2014/04/03 16:10:26"
"Settings=C:\Documents and Settings\Usuario\Escritorio\Datos Usuarios\Alfonso\Resultados ensayo\Abril 2014\Escaneado_03-04-14\Suero 45 Bis\S45bis_IgM-Cy5.gps"
"GalFile=C:\Documents and Settings\Usuario\Escritorio\Datos Usuarios\Alfonso\Gals\Gal_Alfonso.2.gal"
"PixelSize=5"
"Wavelengths=635	n/a"
"ImageFiles=C:\Documents and Settings\Usuario\Escritorio\Datos Usuarios\Alfonso\Resultados ensayo\Abril 2014\Escaneado_03-04-14\Suero 45 Bis\S45bis_IgM-Cy5.tif 1	n/a"
"NormalizationMethod=None"
"NormalizationFactors=1	n/a"
"JpegImage="
"StdDev=Type 1"
"RatioFormulations=W1/W2 (635/)"
"Barcode="
"BackgroundSubtraction=LocalFeature"
"ImageOrigin=2960, 11240"
"JpegOrigin=3030, 11240"
"Creator=GenePix Pro 4.1.1.4"
"Scanner=GenePix 4000B [92870]"
"FocusPosition=0"
"Temperature=26.82"
"LinesAveraged=1"
"Comment="
"PMTGain=680	n/a"
"ScanPower=100	n/a"
"LaserPower=1.7	n/a"
"LaserOnTime=42396	n/a"
"Filters=	n/a"
"ScanRegion=592,2248,3720,3509"
"Supplier=BioRobotics"
"ArrayerSoftwareName=TAS Application Suite (MicroGrid II)"
"ArrayerSoftwareVersion=2.2.2.5"
"Block"	"Column"	"Row"	"Name"	"ID"	"Flags"	"Index"	"F635 Median"	"F635 Median - B635"
1	1	1	"ABC_N/P"	"90Mult_M6"	0	1	505	280
1	2	1	"spr1221"	"99Mult_A10"	0	2	604	339
1	3	1	"spr1403"	"91Mult_E10"	0	3	461	242
1	4	1	"spr1496"	"92Mult_I10"	-50	4	250	57
1	5	1	"ABC_NP"	"100Mult_M10"	0	5	940	772
1	6	1	"SP_0462"	"77CellW_A14"	0	6	600	417
1	7	1	"SP_0464"	"81CellW_E14"	0	7	333	200
1	8	1	"Buffer"	"Normaliz_I14"	0	8	195	82
1	9	1	"Buffer"	"Normaliz_M14"	0	9	518	416
1	1	2	"SP_0462"	"77CellW_A14"	0	10	536	294
1	2	2	"SP_0464"	"81CellW_E14"	0	11	310	-7
1	3	2	"fstH"	"84Mult_A2"	0	12	1459	969
1	4	2	"comA"	"85Mult_E2"	0	13	474	144
1	5	2	"zmpB"	"86Mult_I2"	0	14	428	211
1	6	2	"spr0601"	"98Mult_M2"	0	15	395	150
1	7	2	"celB"	"87Mult_A6"	0	16	230	75
1	8	2	"iga"	"88Mult_E6"	0	17	804	684
1	9	2	"glnP"	"89Mult_I6"	0	18	204	88
1	1	3	"spr0601"	"98Mult_M2"	0	19	607	339
1	2	3	"celB"	"87Mult_A6"	0	20	342	55
1	3	3	"iga"	"88Mult_E6"	0	21	652	433
1	4	3	"glnP"	"89Mult_I6"	0	22	202	26
1	5	3	"ABC_N/P"	"90Mult_M6"	0	23	374	161
1	6	3	"spr1221"	"99Mult_A10"	0	24	426	205
1	7	3	"spr1403"	"91Mult_E10"	0	25	256	99
1	8	3	"spr1496"	"92Mult_I10"	0	26	168	24
1	9	3	"ABC_NP"	"100Mult_M10"	0	27	1155	1020
1	1	4	"spr1221"	"99Mult_A10"	0	28	473	240
1	2	4	"spr1403"	"91Mult_E10"	0	29	415	87
1	3	4	"spr1496"	"92Mult_I10"	0	30	212	47
1	4	4	"ABC_NP"	"100Mult_M10"	0	31	384	219
1	5	4	"SP_0462"	"77CellW_A14"	0	32	373	133
1	6	4	"SP_0464"	"81CellW_E14"	0	33	199	-3
1	7	4	"fstH"	"84Mult_A2"	0	34	1084	759
1	8	4	"comA"	"85Mult_E2"	0	35	385	99
1	9	4	"zmpB"	"86Mult_I2"	0	36	304	155
1	1	5	"SP_0464"	"81CellW_E14"	0	37	316	116
1	2	5	"fstH"	"84Mult_A2"	0	38	1384	838
1	3	5	"comA"	"85Mult_E2"	0	39	409	120
1	4	5	"zmpB"	"86Mult_I2"	0	40	573	297
1	5	5	"spr0601"	"98Mult_M2"	0	41	568	233
1	6	5	"celB"	"87Mult_A6"	0	42	233	49
1	7	5	"iga"	"88Mult_E6"	0	43	373	153
1	8	5	"glnP"	"89Mult_I6"	0	44	740	459
1	9	5	"ABC_N/P"	"90Mult_M6"	0	45	413	186
1	1	6	"celB"	"87Mult_A6"	0	46	376	206
1	2	6	"iga"	"88Mult_E6"	0	47	438	189
1	3	6	"glnP"	"89Mult_I6"	0	48	218	-25
1	4	6	"ABC_N/P"	"90Mult_M6"	0	49	284	45
1	5	6	"spr1221"	"99Mult_A10"	0	50	441	184
1	6	6	"spr1403"	"91Mult_E10"	0	51	380	141
1	7	6	"spr1496"	"92Mult_I10"	0	52	174	20
1	8	6	"ABC_NP"	"100Mult_M10"	0	53	479	330
1	9	6	"SP_0462"	"77CellW_A14"	0	54	589	381
1	1	7	"spr1403"	"91Mult_E10"	0	55	453	279
1	2	7	"spr1496"	"92Mult_I10"	0	56	353	164
1	3	7	"ABC_NP"	"100Mult_M10"	0	57	979	698
1	4	7	"SP_0462"	"77CellW_A14"	0	58	595	331
1	5	7	"SP_0464"	"81CellW_E14"	0	59	307	126
1	6	7	"fstH"	"84Mult_A2"	0	60	1155	861
1	7	7	"comA"	"85Mult_E2"	0	61	334	85
1	8	7	"zmpB"	"86Mult_I2"	0	62	240	84
1	9	7	"spr0601"	"98Mult_M2"	0	63	305	115
1	1	8	"fstH"	"84Mult_A2"	0	64	1580	1311
1	2	8	"comA"	"85Mult_E2"	0	65	519	276
1	3	8	"zmpB"	"86Mult_I2"	0	66	393	179
1	4	8	"spr0601"	"98Mult_M2"	0	67	377	145
1	5	8	"celB"	"87Mult_A6"	0	68	247	73
1	6	8	"iga"	"88Mult_E6"	0	69	494	341
1	7	8	"glnP"	"89Mult_I6"	0	70	213	81
1	8	8	"ABC_N/P"	"90Mult_M6"	0	71	272	102
1	9	8	"spr1221"	"99Mult_A10"	0	72	485	316
2	1	1	"lytB"	"31CellW_N6"	0	73	1429	1280
2	2	1	"prtA"	"20CellW_B10"	0	74	1266	1055
2	3	1	"bgaA"	"43CellW_F10"	0	75	1394	1221
2	4	1	"nanA"	"46CellW_J10"	0	76	1393	1178
2	5	1	"spr1652/pfbA"	"25CellW_N10"	0	77	1269	1094
2	6	1	"nisP"	"39CellW_B14"	0	78	977	703
2	7	1	"spr1906"	"73CellW_F14"	0	79	670	448
2	8	1	"Buffer"	"Normaliz_J14"	0	80	283	141
2	9	1	"Buffer"	"Normaliz_N14"	0	81	180	43
2	1	2	"nisP"	"39CellW_B14"	0	82	1289	1109
2	2	2	"spr1906"	"73CellW_F14"	0	83	756	292
2	3	2	"psrP"	"71CellW_B2"	0	84	1967	638
2	4	2	"pblB_nt"	"48CellW_F2"	0	85	2146	624
2	5	2	"pblB_ct"	"49CellW_J2"	0	86	1183	859
2	6	2	"spr0075/pfbB"	"24CellW_N2"	0	87	1075	596
2	7	2	"pulA"	"19CellW_B6"	0	88	758	402
2	8	2	"hysA"	"51CellW_F6"	0	89	752	576
2	9	2	"spr0328"	"26CellW_J6"	0	90	1289	1081
2	1	3	"spr0075/pfbB"	"24CellW_N2"	0	91	1187	1016
2	2	3	"pulA"	"19CellW_B6"	0	92	1066	819
2	3	3	"hysA"	"51CellW_F6"	0	93	1381	1131
2	4	3	"spr0328"	"26CellW_J6"	0	94	1399	1110
2	5	3	"lytB"	"31CellW_N6"	0	95	1039	767
2	6	3	"prtA"	"20CellW_B10"	0	96	1143	325
2	7	3	"bgaA"	"43CellW_F10"	0	97	1229	177
2	8	3	"nanA"	"46CellW_J10"	0	98	1014	717
2	9	3	"spr1652/pfbA"	"25CellW_N10"	0	99	1469	1219
2	1	4	"prtA"	"20CellW_B10"	0	100	1206	1030
2	2	4	"bgaA"	"43CellW_F10"	0	101	1474	871
2	3	4	"nanA"	"46CellW_J10"	0	102	1290	992
2	4	4	"spr1652/pfbA"	"25CellW_N10"	0	103	1437	1213
2	5	4	"nisP"	"39CellW_B14"	0	104	1450	977
2	6	4	"spr1906"	"73CellW_F14"	0	105	1395	252
2	7	4	"psrP"	"71CellW_B2"	0	106	2187	481
2	8	4	"pblB_nt"	"48CellW_F2"	0	107	1394	279
2	9	4	"pblB_ct"	"49CellW_J2"	0	108	1187	946
2	1	5	"spr1906"	"73CellW_F14"	0	109	444	277
2	2	5	"psrP"	"71CellW_B2"	0	110	2059	786
2	3	5	"pblB_nt"	"48CellW_F2"	0	111	1858	517
2	4	5	"pblB_ct"	"49CellW_J2"	0	112	1360	713
2	5	5	"spr0075/pfbB"	"24CellW_N2"	0	113	1317	852
2	6	5	"pulA"	"19CellW_B6"	0	114	1156	589
2	7	5	"hysA"	"51CellW_F6"	0	115	1345	349
2	8	5	"spr0328"	"26CellW_J6"	0	116	1076	819
2	9	5	"lytB"	"31CellW_N6"	0	117	785	510
2	1	6	"pulA"	"19CellW_B6"	0	118	2865	2662
2	2	6	"hysA"	"51CellW_F6"	0	119	1663	884
2	3	6	"spr0328"	"26CellW_J6"	0	120	1591	1157
2	4	6	"lytB"	"31CellW_N6"	0	121	744	329
2	5	6	"prtA"	"20CellW_B10"	0	122	718	346
2	6	6	"bgaA"	"43CellW_F10"	0	123	1450	973
2	7	6	"nanA"	"46CellW_J10"	0	124	1285	439
2	8	6	"spr1652/pfbA"	"25CellW_N10"	0	125	949	575
2	9	6	"nisP"	"39CellW_B14"	0	126	585	35
2	1	7	"bgaA"	"43CellW_F10"	0	127	2352	2099
2	2	7	"nanA"	"46CellW_J10"	0	128	1160	490
2	3	7	"spr1652/pfbA"	"25CellW_N10"	0	129	1123	772
2	4	7	"nisP"	"39CellW_B14"	0	130	1374	821
2	5	7	"spr1906"	"73CellW_F14"	0	131	652	227
2	6	7	"psrP"	"71CellW_B2"	0	132	1739	462
2	7	7	"pblB_nt"	"48CellW_F2"	0	133	2075	301
2	8	7	"pblB_ct"	"49CellW_J2"	0	134	1353	338
2	9	7	"spr0075/pfbB"	"24CellW_N2"	0	135	917	662
2	1	8	"psrP"	"71CellW_B2"	0	136	1132	930
2	2	8	"pblB_nt"	"48CellW_F2"	0	137	1457	969
2	3	8	"pblB_ct"	"49CellW_J2"	0	138	1227	686
2	4	8	"spr0075/pfbB"	"24CellW_N2"	0	139	1340	334
2	5	8	"pulA"	"19CellW_B6"	0	140	1991	1658
2	6	8	"hysA"	"51CellW_F6"	0	141	1274	1018
2	7	8	"spr0328"	"26CellW_J6"	0	142	1534	1212
2	8	8	"lytB"	"31CellW_N6"	-50	143	1117	825
2	9	8	"prtA"	"20CellW_B10"	0	144	824	570
3	1	1	"nanB"	"58Secret_O6"	0	145	5552	5354
3	2	1	"spr1875"	"7Secret_C10"	0	146	3034	2642
3	3	1	"galU"	"21Secret_G10"	0	147	2256	2067
3	4	1	"cbpA"	"5Secret_K10"	0	148	1427	1261
3	5	1	"gsp_781"	"2Secret_O10"	0	149	1845	1732
3	6	1	"Control_1"	"C14"	-50	150	210	111
3	7	1	"Control_2"	"G14"	-50	151	213	103
3	8	1	"Buffer"	"Normaliz_K14"	0	152	1076	949
3	9	1	"Buffer"	"Normaliz_O14"	0	153	1345	1237
3	1	2	"Control_1"	"C14"	0	154	335	168
3	2	2	"Control_2"	"G14"	0	155	325	-32
3	3	2	"bloodAB"	"59Secret_C2"	0	156	3306	2608
3	4	2	"strH"	"32Secret_G2"	0	157	3097	1878
3	5	2	"lysM"	"50Secret_K2"	0	158	1717	1378
3	6	2	"lytB"	"63Secret_O2"	0	159	1434	1220
3	7	2	"phtE"	"45Secret_C6"	0	160	2232	1853
3	8	2	"spr0931"	"36Secret_G6"	0	161	5525	4167
3	9	2	"lytC"	"56Secret_K6"	0	162	3714	3567
3	1	3	"lytB"	"63Secret_O2"	0	163	3122	2874
3	2	3	"phtE"	"45Secret_C6"	0	164	2807	1442
3	3	3	"spr0931"	"36Secret_G6"	0	165	2928	2416
3	4	3	"lytC"	"56Secret_K6"	0	166	2995	2609
3	5	3	"nanB"	"58Secret_O6"	0	167	2828	2519
3	6	3	"spr1875"	"7Secret_C10"	0	168	2368	1974
3	7	3	"galU"	"21Secret_G10"	0	169	2091	1607
3	8	3	"cbpA"	"5Secret_K10"	0	170	700	354
3	9	3	"gsp_781"	"2Secret_O10"	0	171	2208	2063
3	1	4	"spr1875"	"7Secret_C10"	0	172	3201	2880
3	2	4	"galU"	"21Secret_G10"	0	173	3270	836
3	3	4	"cbpA"	"5Secret_K10"	0	174	2351	1852
3	4	4	"gsp_781"	"2Secret_O10"	0	175	839	553
3	5	4	"Control_1"	"C14"	0	176	167	-32
3	6	4	"Control_2"	"G14"	0	177	410	162
3	7	4	"bloodAB"	"59Secret_C2"	0	178	3213	2041
3	8	4	"strH"	"32Secret_G2"	0	179	2261	1817
3	9	4	"lysM"	"50Secret_K2"	0	180	3394	3192
3	1	5	"Control_2"	"G14"	0	181	1686	1462
3	2	5	"bloodAB"	"59Secret_C2"	0	182	3410	1378
3	3	5	"strH"	"32Secret_G2"	0	183	3425	1709
3	4	5	"lysM"	"50Secret_K2"	0	184	3223	1748
3	5	5	"lytB"	"63Secret_O2"	0	185	3086	1392
3	6	5	"phtE"	"45Secret_C6"	0	186	2732	1853
3	7	5	"spr0931"	"36Secret_G6"	0	187	2855	2071
3	8	5	"lytC"	"56Secret_K6"	0	188	3359	2910
3	9	5	"nanB"	"58Secret_O6"	0	189	6912	6701
3	1	6	"phtE"	"45Secret_C6"	0	190	1687	1482
3	2	6	"spr0931"	"36Secret_G6"	0	191	2231	1433
3	3	6	"lytC"	"56Secret_K6"	0	192	2492	2191
3	4	6	"nanB"	"58Secret_O6"	0	193	2852	1896
3	5	6	"spr1875"	"7Secret_C10"	0	194	2687	1384
3	6	6	"galU"	"21Secret_G10"	0	195	2219	887
3	7	6	"cbpA"	"5Secret_K10"	0	196	875	244
3	8	6	"gsp_781"	"2Secret_O10"	0	197	2257	1881
3	9	6	"Control_1"	"C14"	0	198	469	300
3	1	7	"galU"	"21Secret_G10"	0	199	1855	1568
3	2	7	"cbpA"	"5Secret_K10"	0	200	1988	1297
3	3	7	"gsp_781"	"2Secret_O10"	0	201	938	743
3	4	7	"Control_1"	"C14"	0	202	182	36
3	5	7	"Control_2"	"G14"	0	203	451	237
3	6	7	"bloodAB"	"59Secret_C2"	0	204	3768	1438
3	7	7	"strH"	"32Secret_G2"	0	205	3858	1221
3	8	7	"lysM"	"50Secret_K2"	0	206	3988	1761
3	9	7	"lytB"	"63Secret_O2"	0	207	3854	3509
3	1	8	"bloodAB"	"59Secret_C2"	0	208	4089	1823
3	2	8	"strH"	"32Secret_G2"	0	209	4102	1955
3	3	8	"lysM"	"50Secret_K2"	0	210	2935	2615
3	4	8	"lytB"	"63Secret_O2"	0	211	1655	1448
3	5	8	"phtE"	"45Secret_C6"	0	212	1840	1575
3	6	8	"spr0931"	"36Secret_G6"	0	213	2400	1738
3	7	8	"lytC"	"56Secret_K6"	0	214	3526	2892
3	8	8	"nanB"	"58Secret_O6"	0	215	4701	3719
3	9	8	"spr1875"	"7Secret_C10"	0	216	3694	3275
4	1	1	"Control_10"	"P6"	-50	217	263	115
4	2	1	"Control_11"	"D10"	0	218	243	133
4	3	1	"Control_12"	"H10"	0	219	897	789
4	4	1	"Buffer"	"Normaliz_L10"	0	220	596	483
4	5	1	"Buffer"	"Normaliz_P10"	-50	221	214	74
4	6	1	"Control+"	"Rango0.2_D14"	0	222	1820	1654
4	7	1	"Control+"	"Rango0.1_H14"	0	223	229	131
4	8	1	"Buffer"	"Normaliz_L14"	-50	224	101	4
4	9	1	"Buffer"	"Normaliz_P14"	0	225	594	488
4	1	2	"Control+"	"Rango0.2_D14"	0	226	2467	2108
4	2	2	"Control+"	"Rango0.1_H14"	0	227	434	297
4	3	2	"Control_3"	"D2"	0	228	426	317
4	4	2	"Control_4"	"H2"	-50	229	109	9
4	5	2	"Control_5"	"L2"	-50	230	118	-5
4	6	2	"Control_6"	"P2"	-50	231	96	-38
4	7	2	"Control_7"	"D6"	0	232	258	158
4	8	2	"Control_8"	"H6"	-50	233	89	-6
4	9	2	"Control_9"	"L6"	0	234	233	129
4	1	3	"Control_6"	"P2"	-50	235	101	-34
4	2	3	"Control_7"	"D6"	0	236	481	366
4	3	3	"Control_8"	"H6"	-50	237	118	11
4	4	3	"Control_9"	"L6"	0	238	328	210
4	5	3	"Control_10"	"P6"	-50	239	213	92
4	6	3	"Control_11"	"D10"	0	240	172	68
4	7	3	"Control_12"	"H10"	0	241	495	404
4	8	3	"Buffer"	"Normaliz_L10"	0	242	303	213
4	9	3	"Buffer"	"Normaliz_P10"	0	243	189	88
4	1	4	"Control_11"	"D10"	-50	244	735	556
4	2	4	"Control_12"	"H10"	-50	245	658	497
4	3	4	"Buffer"	"Normaliz_L10"	0	246	380	274
4	4	4	"Buffer"	"Normaliz_P10"	-50	247	343	207
4	5	4	"Control+"	"Rango0.2_D14"	0	248	2335	1988
4	6	4	"Control+"	"Rango0.1_H14"	0	249	362	245
4	7	4	"Control_3"	"D2"	0	250	294	211
4	8	4	"Control_4"	"H2"	-50	251	88	-1
4	9	4	"Control_5"	"L2"	0	252	163	65
4	1	5	"Control+"	"Rango0.1_H14"	-50	253	555	338
4	2	5	"Control_3"	"D2"	-50	254	231	57
4	3	5	"Control_4"	"H2"	-50	255	109	3
4	4	5	"Control_5"	"L2"	0	256	306	197
4	5	5	"Control_6"	"P2"	-50	257	147	-2
4	6	5	"Control_7"	"D6"	0	258	335	228
4	7	5	"Control_8"	"H6"	-50	259	89	2
4	8	5	"Control_9"	"L6"	0	260	188	102
4	9	5	"Control_10"	"P6"	0	261	318	221
4	1	6	"Control_7"	"D6"	0	262	625	509
4	2	6	"Control_8"	"H6"	-50	263	121	12
4	3	6	"Control_9"	"L6"	0	264	408	296
4	4	6	"Control_10"	"P6"	-50	265	232	82
4	5	6	"Control_11"	"D10"	0	266	245	130
4	6	6	"Control_12"	"H10"	0	267	666	565
4	7	6	"Buffer"	"Normaliz_L10"	0	268	331	241
4	8	6	"Buffer"	"Normaliz_P10"	-50	269	100	12
4	9	6	"Control+"	"Rango0.2_D14"	0	270	1552	1456
4	1	7	"Control_12"	"H10"	0	271	600	496
4	2	7	"Buffer"	"Normaliz_L10"	0	272	563	459
4	3	7	"Buffer"	"Normaliz_P10"	-50	273	350	211
4	4	7	"Control+"	"Rango0.2_D14"	0	274	2394	2058
4	5	7	"Control+"	"Rango0.1_H14"	0	275	423	282
4	6	7	"Control_3"	"D2"	0	276	367	266
4	7	7	"Control_4"	"H2"	-50	277	96	8
4	8	7	"Control_5"	"L2"	0	278	158	75
4	9	7	"Control_6"	"P2"	-50	279	96	3
4	1	8	"Control_3"	"D2"	0	280	436	338
4	2	8	"Control_4"	"H2"	-50	281	95	-9
4	3	8	"Control_5"	"L2"	0	282	363	250
4	4	8	"Control_6"	"P2"	-50	283	121	-13
4	5	8	"Control_7"	"D6"	0	284	369	262
4	6	8	"Control_8"	"H6"	-50	285	106	8
4	7	8	"Control_9"	"L6"	0	286	276	190
4	8	8	"Control_10"	"P6"	0	287	228	144
4	9	8	"Control_11"	"D10"	0	288	199	109
5	1	1	"GADPH"	"68Cyt_M5"	0	289	4450	4318
5	2	1	"abc_sbp_2"	"30Lip_A9"	0	290	4848	4693
5	3	1	"abc_sbp"	"29Lip_E9"	0	291	1634	1504
5	4	1	"spr0174"	"79Lip_I9"	0	292	955	840
5	5	1	"aliA"	"10Lip_M9"	0	293	1393	1278
5	6	1	"slrA"	"17Lip_A13"	0	294	3251	3096
5	7	1	"spr0747"	"37Lip_E13"	0	295	2028	1878
5	8	1	"Buffer"	"Normaliz_I13"	0	296	774	666
5	9	1	"Buffer"	"Normaliz_M13"	0	297	252	158
5	1	2	"slrA"	"17Lip_A13"	0	298	2589	2373
5	2	2	"spr0747"	"37Lip_E13"	0	299	1420	1023
5	3	2	"spxB"	"13Cyt_A1"	0	300	2228	2070
5	4	2	"clpP"	"66Cyt_E1"	0	301	3762	3569
5	5	2	"pavA"	"69Cyt_I1"	0	302	3695	3553
5	6	2	"eno"	"14Cyt_M1"	0	303	7657	4865
5	7	2	"PppA"	"70Cyt_A5"	0	304	5826	3956
5	8	2	"ply"	"11Cyt_E5"	0	305	6202	6062
5	9	2	"lytA"	"12Cyt_I5"	0	306	15678	15573
5	1	3	"eno"	"14Cyt_M1"	0	307	7557	4857
5	2	3	"PppA"	"70Cyt_A5"	0	308	5459	2545
5	3	3	"ply"	"11Cyt_E5"	0	309	5556	5357
5	4	3	"lytA"	"12Cyt_I5"	0	310	13570	13187
5	5	3	"GADPH"	"68Cyt_M5"	0	311	3413	3160
5	6	3	"abc_sbp_2"	"30Lip_A9"	0	312	4203	3923
5	7	3	"abc_sbp"	"29Lip_E9"	0	313	1310	994
5	8	3	"spr0174"	"79Lip_I9"	0	314	899	723
5	9	3	"aliA"	"10Lip_M9"	0	315	1338	1218
5	1	4	"abc_sbp_2"	"30Lip_A9"	0	316	3936	3748
5	2	4	"abc_sbp"	"29Lip_E9"	0	317	1186	965
5	3	4	"spr0174"	"79Lip_I9"	0	318	875	741
5	4	4	"aliA"	"10Lip_M9"	0	319	1271	990
5	5	4	"slrA"	"17Lip_A13"	0	320	2020	1475
5	6	4	"spr0747"	"37Lip_E13"	0	321	1593	1198
5	7	4	"spxB"	"13Cyt_A1"	0	322	2582	2224
5	8	4	"clpP"	"66Cyt_E1"	0	323	4246	4037
5	9	4	"pavA"	"69Cyt_I1"	0	324	3991	3846
5	1	5	"spr0747"	"37Lip_E13"	0	325	1462	1312
5	2	5	"spxB"	"13Cyt_A1"	0	326	3893	3710
5	3	5	"clpP"	"66Cyt_E1"	0	327	3667	3548
5	4	5	"pavA"	"69Cyt_I1"	0	328	4280	3903
5	5	5	"eno"	"14Cyt_M1"	0	329	7244	5175
5	6	5	"PppA"	"70Cyt_A5"	0	330	5522	4042
5	7	5	"ply"	"11Cyt_E5"	0	331	4482	3947
5	8	5	"lytA"	"12Cyt_I5"	0	332	14166	13975
5	9	5	"GADPH"	"68Cyt_M5"	0	333	3825	3680
5	1	6	"PppA"	"70Cyt_A5"	0	334	4898	4683
5	2	6	"ply"	"11Cyt_E5"	0	335	4028	3830
5	3	6	"lytA"	"12Cyt_I5"	0	336	12775	12666
5	4	6	"GADPH"	"68Cyt_M5"	0	337	3431	3161
5	5	6	"abc_sbp_2"	"30Lip_A9"	0	338	4302	3988
5	6	6	"abc_sbp"	"29Lip_E9"	0	339	961	735
5	7	6	"spr0174"	"79Lip_I9"	0	340	844	580
5	8	6	"aliA"	"10Lip_M9"	0	341	1279	1037
5	9	6	"slrA"	"17Lip_A13"	0	342	2382	2199
5	1	7	"abc_sbp"	"29Lip_E9"	0	343	1152	1027
5	2	7	"spr0174"	"79Lip_I9"	0	344	733	599
5	3	7	"aliA"	"10Lip_M9"	0	345	1106	954
5	4	7	"slrA"	"17Lip_A13"	0	346	2855	2520
5	5	7	"spr0747"	"37Lip_E13"	0	347	2584	2066
5	6	7	"spxB"	"13Cyt_A1"	0	348	2024	1860
5	7	7	"clpP"	"66Cyt_E1"	0	349	3928	3745
5	8	7	"pavA"	"69Cyt_I1"	0	350	3518	3282
5	9	7	"eno"	"14Cyt_M1"	0	351	7618	7341
5	1	8	"spxB"	"13Cyt_A1"	0	352	1621	1515
5	2	8	"clpP"	"66Cyt_E1"	0	353	3321	3179
5	3	8	"pavA"	"69Cyt_I1"	0	354	3092	2914
5	4	8	"eno"	"14Cyt_M1"	0	355	6985	5535
5	5	8	"PppA"	"70Cyt_A5"	0	356	4836	2944
5	6	8	"ply"	"11Cyt_E5"	0	357	5465	5318
5	7	8	"lytA"	"12Cyt_I5"	0	358	12509	12378
5	8	8	"GADPH"	"68Cyt_M5"	0	359	3246	3118
5	9	8	"abc_sbp_2"	"30Lip_A9"	0	360	3856	3699
6	1	1	"psaA"	"6Lip_N5"	0	361	3272	3154
6	2	1	"ABC_SBP"	"57Lip_B9"	0	362	8136	8003
6	3	1	"ABC_SBP"	"52Lip_F9"	0	363	881	743
6	4	1	"piuA"	"18Lip_J9"	0	364	1821	1671
6	5	1	"amiA"	"3Lip_N9"	-50	365	1946	1797
6	6	1	"msmE"	"78Lip_B13"	0	366	2360	2211
6	7	1	"MalX"	"22Lip_F13"	0	367	2316	2184
6	8	1	"Buffer"	"Normaliz_J13"	0	368	455	341
6	9	1	"Buffer"	"Normaliz_N13"	0	369	487	396
6	1	2	"msmE"	"78Lip_B13"	0	370	2687	2519
6	2	2	"MalX"	"22Lip_F13"	0	371	1767	1512
6	3	2	"prsA_ppmA"	"16Lip_B1"	0	372	2673	2342
6	4	2	"lmb"	"33Lip_F1"	0	373	2614	2231
6	5	2	"piaA"	"15Lip_J1"	0	374	3215	2883
6	6	2	"phtA"	"55Lip_N1"	0	375	2058	1845
6	7	2	"glnH"	"28Lip_B5"	0	376	4069	3853
6	8	2	"pstS"	"80Lip_F5"	0	377	4065	3888
6	9	2	"aliB"	"1Lip_J5"	0	378	1813	1705
6	1	3	"phtA"	"55Lip_N1"	0	379	2483	2300
6	2	3	"glnH"	"28Lip_B5"	0	380	4420	4202
6	3	3	"pstS"	"80Lip_F5"	0	381	1998	1774
6	4	3	"aliB"	"1Lip_J5"	0	382	1959	1716
6	5	3	"psaA"	"6Lip_N5"	0	383	2504	2245
6	6	3	"ABC_SBP"	"57Lip_B9"	0	384	7491	7297
6	7	3	"ABC_SBP"	"52Lip_F9"	0	385	282	23
6	8	3	"piuA"	"18Lip_J9"	0	386	1546	1312
6	9	3	"amiA"	"3Lip_N9"	0	387	1541	1435
6	1	4	"ABC_SBP"	"57Lip_B9"	0	388	8766	8616
6	2	4	"ABC_SBP"	"52Lip_F9"	0	389	372	174
6	3	4	"piuA"	"18Lip_J9"	0	390	2248	2054
6	4	4	"amiA"	"3Lip_N9"	0	391	1598	1345
6	5	4	"msmE"	"78Lip_B13"	0	392	1841	1554
6	6	4	"MalX"	"22Lip_F13"	0	393	3345	3064
6	7	4	"prsA_ppmA"	"16Lip_B1"	0	394	2818	1413
6	8	4	"lmb"	"33Lip_F1"	0	395	2373	1939
6	9	4	"piaA"	"15Lip_J1"	0	396	3168	3058
6	1	5	"MalX"	"22Lip_F13"	0	397	2408	2241
6	2	5	"prsA_ppmA"	"16Lip_B1"	0	398	3438	1055
6	3	5	"lmb"	"33Lip_F1"	0	399	2691	1882
6	4	5	"piaA"	"15Lip_J1"	0	400	2884	2362
6	5	5	"phtA"	"55Lip_N1"	0	401	4650	4056
6	6	5	"glnH"	"28Lip_B5"	0	402	3634	3376
6	7	5	"pstS"	"80Lip_F5"	0	403	3522	3162
6	8	5	"aliB"	"1Lip_J5"	0	404	2124	1908
6	9	5	"psaA"	"6Lip_N5"	0	405	3310	3143
6	1	6	"glnH"	"28Lip_B5"	0	406	4785	4614
6	2	6	"pstS"	"80Lip_F5"	0	407	3891	3138
6	3	6	"aliB"	"1Lip_J5"	0	408	2822	2571
6	4	6	"psaA"	"6Lip_N5"	0	409	2484	2243
6	5	6	"ABC_SBP"	"57Lip_B9"	0	410	4808	4587
6	6	6	"ABC_SBP"	"52Lip_F9"	0	411	2767	2545
6	7	6	"piuA"	"18Lip_J9"	0	412	1904	1609
6	8	6	"amiA"	"3Lip_N9"	0	413	1815	1569
6	9	6	"msmE"	"78Lip_B13"	0	414	2550	2360
6	1	7	"ABC_SBP"	"52Lip_F9"	0	415	384	229
6	2	7	"piuA"	"18Lip_J9"	0	416	1774	1600
6	3	7	"amiA"	"3Lip_N9"	0	417	1603	1420
6	4	7	"msmE"	"78Lip_B13"	0	418	4883	4446
6	5	7	"MalX"	"22Lip_F13"	0	419	2729	2294
6	6	7	"prsA_ppmA"	"16Lip_B1"	0	420	2511	1750
6	7	7	"lmb"	"33Lip_F1"	0	421	1757	1134
6	8	7	"piaA"	"15Lip_J1"	0	422	2228	1946
6	9	7	"phtA"	"55Lip_N1"	0	423	1748	1568
6	1	8	"prsA_ppmA"	"16Lip_B1"	0	424	2709	2457
6	2	8	"lmb"	"33Lip_F1"	0	425	2181	1952
6	3	8	"piaA"	"15Lip_J1"	0	426	2550	2359
6	4	8	"phtA"	"55Lip_N1"	0	427	2876	1750
6	5	8	"glnH"	"28Lip_B5"	0	428	3035	2688
6	6	8	"pstS"	"80Lip_F5"	0	429	1718	1480
6	7	8	"aliB"	"1Lip_J5"	0	430	1627	1423
6	8	8	"psaA"	"6Lip_N5"	0	431	1941	1777
6	9	8	"ABC_SBP"	"57Lip_B9"	0	432	8488	8348
7	1	1	"cbpF"	"74N_term_wCS_O5"	0	433	1488	1351
7	2	1	"spr0693"	"34N_term_C9"	0	434	1155	959
7	3	1	"ezrA"	"75N_term_G9"	0	435	916	764
7	4	1	"pepXP"	"72N_term_K9"	0	436	1842	1702
7	5	1	"phtD"	"44N_term_O9"	0	437	2322	2183
7	6	1	"phpA"	"27N_term_C13"	0	438	1608	1470
7	7	1	"srtA"	"64N_term_wCS_G13"	0	439	2407	2302
7	8	1	"Buffer"	"Normaliz_K13"	0	440	259	190
7	9	1	"Buffer"	"Normaliz_O13"	0	441	205	144
7	1	2	"phpA"	"27N_term_C13"	0	442	997	833
7	2	2	"srtA"	"64N_term_wCS_G13"	0	443	1551	1218
7	3	2	"adcA"	"23Lip_C1"	0	444	2138	1736
7	4	2	"sp_2093"	"76N_term_G1"	0	445	688	319
7	5	2	"comB"	"54N_term_K1"	0	446	794	476
7	6	2	"pspA"	"4N_term_O1"	0	447	1866	1272
7	7	2	"pbpX"	"41N_term_C5"	0	448	2625	2198
7	8	2	"pbpA"	"9N_term_G5"	0	449	392	253
7	9	2	"spr0334"	"42Cyt_TMH_K5"	0	450	859	770
7	1	3	"pspA"	"4N_term_O1"	0	451	1947	1783
7	2	3	"pbpX"	"41N_term_C5"	0	452	2978	2628
7	3	3	"pbpA"	"9N_term_G5"	0	453	486	108
7	4	3	"spr0334"	"42Cyt_TMH_K5"	0	454	1034	614
7	5	3	"cbpF"	"74N_term_wCS_O5"	0	455	1078	597
7	6	3	"spr0693"	"34N_term_C9"	0	456	983	638
7	7	3	"ezrA"	"75N_term_G9"	0	457	921	542
7	8	3	"pepXP"	"72N_term_K9"	0	458	1699	1482
7	9	3	"phtD"	"44N_term_O9"	0	459	1491	1357
7	1	4	"spr0693"	"34N_term_C9"	0	460	1030	868
7	2	4	"ezrA"	"75N_term_G9"	0	461	1219	819
7	3	4	"pepXP"	"72N_term_K9"	0	462	1565	1321
7	4	4	"phtD"	"44N_term_O9"	0	463	1140	722
7	5	4	"phpA"	"27N_term_C13"	0	464	1165	844
7	6	4	"srtA"	"64N_term_wCS_G13"	0	465	1234	964
7	7	4	"adcA"	"23Lip_C1"	0	466	2002	1347
7	8	4	"sp_2093"	"76N_term_G1"	0	467	756	474
7	9	4	"comB"	"54N_term_K1"	0	468	1055	904
7	1	5	"srtA"	"64N_term_wCS_G13"	0	469	1525	1301
7	2	5	"adcA"	"23Lip_C1"	0	470	1484	837
7	3	5	"sp_2093"	"76N_term_G1"	0	471	759	456
7	4	5	"comB"	"54N_term_K1"	0	472	1058	478
7	5	5	"pspA"	"4N_term_O1"	0	473	1506	848
7	6	5	"pbpX"	"41N_term_C5"	0	474	2263	2020
7	7	5	"pbpA"	"9N_term_G5"	0	475	1092	622
7	8	5	"spr0334"	"42Cyt_TMH_K5"	0	476	904	600
7	9	5	"cbpF"	"74N_term_wCS_O5"	0	477	1442	1160
7	1	6	"pbpX"	"41N_term_C5"	0	478	2397	2184
7	2	6	"pbpA"	"9N_term_G5"	0	479	923	417
7	3	6	"spr0334"	"42Cyt_TMH_K5"	0	480	822	622
7	4	6	"cbpF"	"74N_term_wCS_O5"	0	481	1142	752
7	5	6	"spr0693"	"34N_term_C9"	0	482	1182	695
7	6	6	"ezrA"	"75N_term_G9"	0	483	737	475
7	7	6	"pepXP"	"72N_term_K9"	0	484	1575	1264
7	8	6	"phtD"	"44N_term_O9"	0	485	1242	831
7	9	6	"phpA"	"27N_term_C13"	0	486	1047	804
7	1	7	"ezrA"	"75N_term_G9"	0	487	885	730
7	2	7	"pepXP"	"72N_term_K9"	0	488	1545	1285
7	3	7	"phtD"	"44N_term_O9"	0	489	1425	1188
7	4	7	"phpA"	"27N_term_C13"	0	490	1127	841
7	5	7	"srtA"	"64N_term_wCS_G13"	0	491	1057	509
7	6	7	"adcA"	"23Lip_C1"	0	492	1802	1121
7	7	7	"sp_2093"	"76N_term_G1"	0	493	691	351
7	8	7	"comB"	"54N_term_K1"	0	494	1069	416
7	9	7	"pspA"	"4N_term_O1"	0	495	1648	1058
7	1	8	"adcA"	"23Lip_C1"	0	496	1251	1099
7	2	8	"sp_2093"	"76N_term_G1"	0	497	703	473
7	3	8	"comB"	"54N_term_K1"	0	498	1087	854
7	4	8	"pspA"	"4N_term_O1"	0	499	1349	1092
7	5	8	"pbpX"	"41N_term_C5"	0	500	2093	1708
7	6	8	"pbpA"	"9N_term_G5"	0	501	1054	800
7	7	8	"spr0334"	"42Cyt_TMH_K5"	0	502	712	527
7	8	8	"cbpF"	"74N_term_wCS_O5"	0	503	1004	799
7	9	8	"spr0693"	"34N_term_C9"	0	504	926	757
8	1	1	"pbp1b"	"47Cyt_TMH_P5"	0	505	2729	2634
8	2	1	"pcpA"	"62N_term_wCS_D9"	0	506	183	78
8	3	1	"sphtra"	"8N_term_H9"	0	507	199	85
8	4	1	"cps4C"	"97Mult_L9"	0	508	998	869
8	5	1	"rrgB"	"95Mult_P9"	0	509	218	106
8	6	1	"TMP"	"96Mult_D13"	0	510	851	728
8	7	1	"LambdaSa04"	"94Mult_H13"	0	511	372	249
8	8	1	"Buffer"	"Normaliz_L13"	0	512	357	258
8	9	1	"Buffer"	"Normaliz_P13"	0	513	766	678
8	1	2	"TMP"	"96Mult_D13"	0	514	720	630
8	2	2	"LambdaSa04"	"94Mult_H13"	0	515	188	31
8	3	2	"potD"	"65N_term_D1"	0	516	2358	1801
8	4	2	"pgdA"	"40N_term_H1"	0	517	2217	1316
8	5	2	"spr1370"	"38Cyt_TMH_L1"	0	518	1653	1426
8	6	2	"spr1418"	"82N_term_P1"	0	519	2499	2368
8	7	2	"stkP"	"67Cyt_TMH_D5"	0	520	1182	1055
8	8	2	"spr1584"	"83N_term_H5"	0	521	2545	2437
8	9	2	"pbp2A"	"53N_term_L5"	0	522	2979	2887
8	1	3	"spr1418"	"82N_term_P1"	0	523	2536	2450
8	2	3	"stkP"	"67Cyt_TMH_D5"	0	524	1294	1152
8	3	3	"spr1584"	"83N_term_H5"	0	525	1603	1392
8	4	3	"pbp2A"	"53N_term_L5"	0	526	2629	2280
8	5	3	"pbp1b"	"47Cyt_TMH_P5"	0	527	2672	2285
8	6	3	"pcpA"	"62N_term_wCS_D9"	0	528	145	-17
8	7	3	"sphtra"	"8N_term_H9"	0	529	109	-58
8	8	3	"cps4C"	"97Mult_L9"	0	530	1007	847
8	9	3	"rrgB"	"95Mult_P9"	0	531	316	198
8	1	4	"pcpA"	"62N_term_wCS_D9"	0	532	411	306
8	2	4	"sphtra"	"8N_term_H9"	0	533	356	189
8	3	4	"cps4C"	"97Mult_L9"	0	534	660	504
8	4	4	"rrgB"	"95Mult_P9"	0	535	667	427
8	5	4	"TMP"	"96Mult_D13"	0	536	1263	994
8	6	4	"LambdaSa04"	"94Mult_H13"	0	537	462	290
8	7	4	"potD"	"65N_term_D1"	0	538	2830	2212
8	8	4	"pgdA"	"40N_term_H1"	0	539	1797	1469
8	9	4	"spr1370"	"38Cyt_TMH_L1"	0	540	2725	2593
8	1	5	"LambdaSa04"	"94Mult_H13"	-50	541	694	531
8	2	5	"potD"	"65N_term_D1"	0	542	2993	1714
8	3	5	"pgdA"	"40N_term_H1"	0	543	2221	1262
8	4	5	"spr1370"	"38Cyt_TMH_L1"	0	544	2553	1817
8	5	5	"spr1418"	"82N_term_P1"	0	545	3179	2833
8	6	5	"stkP"	"67Cyt_TMH_D5"	0	546	1267	1085
8	7	5	"spr1584"	"83N_term_H5"	0	547	1508	1218
8	8	5	"pbp2A"	"53N_term_L5"	0	548	2549	2335
8	9	5	"pbp1b"	"47Cyt_TMH_P5"	0	549	3117	2969
8	1	6	"stkP"	"67Cyt_TMH_D5"	0	550	1110	921
8	2	6	"spr1584"	"83N_term_H5"	0	551	1900	1076
8	3	6	"pbp2A"	"53N_term_L5"	0	552	2664	2294
8	4	6	"pbp1b"	"47Cyt_TMH_P5"	0	553	3136	2104
8	5	6	"pcpA"	"62N_term_wCS_D9"	0	554	1754	1364
8	6	6	"sphtra"	"8N_term_H9"	0	555	531	325
8	7	6	"cps4C"	"97Mult_L9"	0	556	861	659
8	8	6	"rrgB"	"95Mult_P9"	0	557	292	120
8	9	6	"TMP"	"96Mult_D13"	0	558	1687	1538
8	1	7	"sphtra"	"8N_term_H9"	0	559	887	680
8	2	7	"cps4C"	"97Mult_L9"	0	560	1604	1319
8	3	7	"rrgB"	"95Mult_P9"	0	561	255	64
8	4	7	"TMP"	"96Mult_D13"	-50	562	1617	1411
8	5	7	"LambdaSa04"	"94Mult_H13"	0	563	417	176
8	6	7	"potD"	"65N_term_D1"	0	564	3117	2135
8	7	7	"pgdA"	"40N_term_H1"	0	565	2772	1166
8	8	7	"spr1370"	"38Cyt_TMH_L1"	-50	566	2329	1981
8	9	7	"spr1418"	"82N_term_P1"	0	567	2537	2340
8	1	8	"potD"	"65N_term_D1"	0	568	2642	2383
8	2	8	"pgdA"	"40N_term_H1"	0	569	2028	1774
8	3	8	"spr1370"	"38Cyt_TMH_L1"	0	570	2678	2521
8	4	8	"spr1418"	"82N_term_P1"	0	571	3276	3128
8	5	8	"stkP"	"67Cyt_TMH_D5"	0	572	1286	1130
8	6	8	"spr1584"	"83N_term_H5"	0	573	2106	1867
8	7	8	"pbp2A"	"53N_term_L5"	-50	574	1012	823
8	8	8	"pbp1b"	"47Cyt_TMH_P5"	0	575	3613	3336
8	9	8	"pcpA"	"62N_term_wCS_D9"	0	576	1062	909
