# Supplementary material for: Data in support of proteomic analysis of pneumococcal pediatric clinical isolates to construct a protein array
Source: Data Brief. 2016 Feb 5;6:917–22. doi: 10.1016/j.dib.2016.01.057 (PMC4758182; doi:10.1016/j.dib.2016.01.057)
Supplement: Supplementary file 4 — Supplementary material [file mmc4.zip › Protein array raw data/IgM/C1_S46_IgM-Cy5.txt]

ATF	1.0
31	9    
"Type=GenePix Export 3"
"DateTime=2014/02/27 10:34:59"
"Settings=C:\Documents and Settings\Usuario\Escritorio\Datos Usuarios\Alfonso\Escaneado_27-2-14\Suero 46\S46_IgM-Cy5.gps"
"GalFile=C:\Documents and Settings\Usuario\Escritorio\Datos Usuarios\Alfonso\Gals\Gal_Alfonso.2.gal"
"PixelSize=5"
"Wavelengths=635	n/a"
"ImageFiles=C:\Documents and Settings\Usuario\Escritorio\Datos Usuarios\Alfonso\Escaneado_27-2-14\Suero 46\S46_IgM-Cy5.tif 1	n/a"
"NormalizationMethod=None"
"NormalizationFactors=1	n/a"
"JpegImage="
"StdDev=Type 1"
"RatioFormulations=W1/W2 (635/)"
"Barcode="
"BackgroundSubtraction=LocalFeature"
"ImageOrigin=2920, 45160"
"JpegOrigin=3320, 45795"
"Creator=GenePix Pro 4.1.1.4"
"Scanner=GenePix 4000B [92870]"
"FocusPosition=0"
"Temperature=25.72"
"LinesAveraged=1"
"Comment="
"PMTGain=700	n/a"
"ScanPower=100	n/a"
"LaserPower=1.72	n/a"
"LaserOnTime=41775	n/a"
"Filters=	n/a"
"ScanRegion=584,9032,3888,10520"
"Supplier=BioRobotics"
"ArrayerSoftwareName=TAS Application Suite (MicroGrid II)"
"ArrayerSoftwareVersion=2.2.2.5"
"Block"	"Column"	"Row"	"Name"	"ID"	"Flags"	"Index"	"F635 Median"	"F635 Median - B635"
1	1	1	"ABC_N/P"	"90Mult_M6"	0	1	123	53
1	2	1	"spr1221"	"99Mult_A10"	0	2	199	111
1	3	1	"spr1403"	"91Mult_E10"	0	3	177	95
1	4	1	"spr1496"	"92Mult_I10"	0	4	126	47
1	5	1	"ABC_NP"	"100Mult_M10"	0	5	368	286
1	6	1	"SP_0462"	"77CellW_A14"	0	6	305	223
1	7	1	"SP_0464"	"81CellW_E14"	0	7	135	56
1	8	1	"Buffer"	"Normaliz_I14"	0	8	82	14
1	9	1	"Buffer"	"Normaliz_M14"	0	9	72	10
1	1	2	"SP_0462"	"77CellW_A14"	0	10	349	265
1	2	2	"SP_0464"	"81CellW_E14"	0	11	115	10
1	3	2	"fstH"	"84Mult_A2"	0	12	640	530
1	4	2	"comA"	"85Mult_E2"	0	13	150	50
1	5	2	"zmpB"	"86Mult_I2"	0	14	98	3
1	6	2	"spr0601"	"98Mult_M2"	0	15	145	55
1	7	2	"celB"	"87Mult_A6"	0	16	126	31
1	8	2	"iga"	"88Mult_E6"	0	17	323	235
1	9	2	"glnP"	"89Mult_I6"	0	18	86	17
1	1	3	"spr0601"	"98Mult_M2"	0	19	193	100
1	2	3	"celB"	"87Mult_A6"	0	20	124	26
1	3	3	"iga"	"88Mult_E6"	0	21	251	143
1	4	3	"glnP"	"89Mult_I6"	0	22	133	27
1	5	3	"ABC_N/P"	"90Mult_M6"	0	23	83	-11
1	6	3	"spr1221"	"99Mult_A10"	0	24	176	79
1	7	3	"spr1403"	"91Mult_E10"	0	25	141	34
1	8	3	"spr1496"	"92Mult_I10"	0	26	125	23
1	9	3	"ABC_NP"	"100Mult_M10"	0	27	334	249
1	1	4	"spr1221"	"99Mult_A10"	0	28	175	89
1	2	4	"spr1403"	"91Mult_E10"	0	29	115	22
1	3	4	"spr1496"	"92Mult_I10"	0	30	106	17
1	4	4	"ABC_NP"	"100Mult_M10"	0	31	184	90
1	5	4	"SP_0462"	"77CellW_A14"	0	32	256	165
1	6	4	"SP_0464"	"81CellW_E14"	0	33	113	10
1	7	4	"fstH"	"84Mult_A2"	0	34	636	492
1	8	4	"comA"	"85Mult_E2"	0	35	196	77
1	9	4	"zmpB"	"86Mult_I2"	0	36	141	39
1	1	5	"SP_0464"	"81CellW_E14"	0	37	117	39
1	2	5	"fstH"	"84Mult_A2"	0	38	619	503
1	3	5	"comA"	"85Mult_E2"	0	39	156	60
1	4	5	"zmpB"	"86Mult_I2"	0	40	91	-4
1	5	5	"spr0601"	"98Mult_M2"	0	41	205	108
1	6	5	"celB"	"87Mult_A6"	0	42	102	-3
1	7	5	"iga"	"88Mult_E6"	0	43	296	143
1	8	5	"glnP"	"89Mult_I6"	0	44	147	33
1	9	5	"ABC_N/P"	"90Mult_M6"	0	45	121	36
1	1	6	"celB"	"87Mult_A6"	0	46	113	37
1	2	6	"iga"	"88Mult_E6"	0	47	298	193
1	3	6	"glnP"	"89Mult_I6"	0	48	85	-1
1	4	6	"ABC_N/P"	"90Mult_M6"	0	49	94	16
1	5	6	"spr1221"	"99Mult_A10"	0	50	144	47
1	6	6	"spr1403"	"91Mult_E10"	0	51	133	35
1	7	6	"spr1496"	"92Mult_I10"	0	52	90	-27
1	8	6	"ABC_NP"	"100Mult_M10"	0	53	219	130
1	9	6	"SP_0462"	"77CellW_A14"	0	54	242	157
1	1	7	"spr1403"	"91Mult_E10"	0	55	128	52
1	2	7	"spr1496"	"92Mult_I10"	0	56	105	25
1	3	7	"ABC_NP"	"100Mult_M10"	0	57	290	210
1	4	7	"SP_0462"	"77CellW_A14"	0	58	156	58
1	5	7	"SP_0464"	"81CellW_E14"	0	59	106	11
1	6	7	"fstH"	"84Mult_A2"	0	60	568	461
1	7	7	"comA"	"85Mult_E2"	0	61	192	89
1	8	7	"zmpB"	"86Mult_I2"	0	62	95	12
1	9	7	"spr0601"	"98Mult_M2"	0	63	190	106
1	1	8	"fstH"	"84Mult_A2"	0	64	575	490
1	2	8	"comA"	"85Mult_E2"	0	65	168	82
1	3	8	"zmpB"	"86Mult_I2"	0	66	115	28
1	4	8	"spr0601"	"98Mult_M2"	0	67	172	74
1	5	8	"celB"	"87Mult_A6"	0	68	104	16
1	6	8	"iga"	"88Mult_E6"	0	69	270	179
1	7	8	"glnP"	"89Mult_I6"	0	70	88	-3
1	8	8	"ABC_N/P"	"90Mult_M6"	0	71	110	35
1	9	8	"spr1221"	"99Mult_A10"	0	72	186	102
2	1	1	"lytB"	"31CellW_N6"	0	73	367	281
2	2	1	"prtA"	"20CellW_B10"	0	74	509	388
2	3	1	"bgaA"	"43CellW_F10"	0	75	604	488
2	4	1	"nanA"	"46CellW_J10"	0	76	276	171
2	5	1	"spr1652/pfbA"	"25CellW_N10"	0	77	482	363
2	6	1	"nisP"	"39CellW_B14"	0	78	323	186
2	7	1	"spr1906"	"73CellW_F14"	0	79	247	114
2	8	1	"Buffer"	"Normaliz_J14"	0	80	102	0
2	9	1	"Buffer"	"Normaliz_N14"	0	81	91	9
2	1	2	"nisP"	"39CellW_B14"	0	82	340	215
2	2	2	"spr1906"	"73CellW_F14"	0	83	253	66
2	3	2	"psrP"	"71CellW_B2"	0	84	350	142
2	4	2	"pblB_nt"	"48CellW_F2"	0	85	290	105
2	5	2	"pblB_ct"	"49CellW_J2"	0	86	246	89
2	6	2	"spr0075/pfbB"	"24CellW_N2"	0	87	266	90
2	7	2	"pulA"	"19CellW_B6"	0	88	272	51
2	8	2	"hysA"	"51CellW_F6"	0	89	463	292
2	9	2	"spr0328"	"26CellW_J6"	0	90	617	497
2	1	3	"spr0075/pfbB"	"24CellW_N2"	0	91	299	133
2	2	3	"pulA"	"19CellW_B6"	0	92	339	157
2	3	3	"hysA"	"51CellW_F6"	0	93	359	152
2	4	3	"spr0328"	"26CellW_J6"	0	94	400	200
2	5	3	"lytB"	"31CellW_N6"	0	95	299	152
2	6	3	"prtA"	"20CellW_B10"	0	96	339	171
2	7	3	"bgaA"	"43CellW_F10"	0	97	568	341
2	8	3	"nanA"	"46CellW_J10"	0	98	415	195
2	9	3	"spr1652/pfbA"	"25CellW_N10"	0	99	496	335
2	1	4	"prtA"	"20CellW_B10"	0	100	358	229
2	2	4	"bgaA"	"43CellW_F10"	0	101	572	368
2	3	4	"nanA"	"46CellW_J10"	0	102	388	186
2	4	4	"spr1652/pfbA"	"25CellW_N10"	0	103	449	251
2	5	4	"nisP"	"39CellW_B14"	0	104	360	213
2	6	4	"spr1906"	"73CellW_F14"	0	105	200	46
2	7	4	"psrP"	"71CellW_B2"	0	106	350	149
2	8	4	"pblB_nt"	"48CellW_F2"	0	107	250	73
2	9	4	"pblB_ct"	"49CellW_J2"	0	108	357	200
2	1	5	"spr1906"	"73CellW_F14"	0	109	197	79
2	2	5	"psrP"	"71CellW_B2"	0	110	410	156
2	3	5	"pblB_nt"	"48CellW_F2"	0	111	279	52
2	4	5	"pblB_ct"	"49CellW_J2"	0	112	313	119
2	5	5	"spr0075/pfbB"	"24CellW_N2"	0	113	184	21
2	6	5	"pulA"	"19CellW_B6"	0	114	288	107
2	7	5	"hysA"	"51CellW_F6"	0	115	198	-3
2	8	5	"spr0328"	"26CellW_J6"	0	116	431	276
2	9	5	"lytB"	"31CellW_N6"	0	117	228	115
2	1	6	"pulA"	"19CellW_B6"	0	118	303	185
2	2	6	"hysA"	"51CellW_F6"	0	119	328	162
2	3	6	"spr0328"	"26CellW_J6"	0	120	240	100
2	4	6	"lytB"	"31CellW_N6"	0	121	216	78
2	5	6	"prtA"	"20CellW_B10"	0	122	452	271
2	6	6	"bgaA"	"43CellW_F10"	0	123	546	289
2	7	6	"nanA"	"46CellW_J10"	0	124	443	194
2	8	6	"spr1652/pfbA"	"25CellW_N10"	0	125	494	302
2	9	6	"nisP"	"39CellW_B14"	0	126	364	247
2	1	7	"bgaA"	"43CellW_F10"	0	127	431	291
2	2	7	"nanA"	"46CellW_J10"	0	128	387	213
2	3	7	"spr1652/pfbA"	"25CellW_N10"	0	129	386	256
2	4	7	"nisP"	"39CellW_B14"	0	130	168	29
2	5	7	"spr1906"	"73CellW_F14"	0	131	260	72
2	6	7	"psrP"	"71CellW_B2"	0	132	332	93
2	7	7	"pblB_nt"	"48CellW_F2"	0	133	230	0
2	8	7	"pblB_ct"	"49CellW_J2"	0	134	355	189
2	9	7	"spr0075/pfbB"	"24CellW_N2"	0	135	349	224
2	1	8	"psrP"	"71CellW_B2"	0	136	410	293
2	2	8	"pblB_nt"	"48CellW_F2"	0	137	234	92
2	3	8	"pblB_ct"	"49CellW_J2"	0	138	361	237
2	4	8	"spr0075/pfbB"	"24CellW_N2"	0	139	231	101
2	5	8	"pulA"	"19CellW_B6"	0	140	268	160
2	6	8	"hysA"	"51CellW_F6"	0	141	252	147
2	7	8	"spr0328"	"26CellW_J6"	0	142	494	376
2	8	8	"lytB"	"31CellW_N6"	0	143	259	155
2	9	8	"prtA"	"20CellW_B10"	0	144	417	334
3	1	1	"nanB"	"58Secret_O6"	0	145	1869	1776
3	2	1	"spr1875"	"7Secret_C10"	0	146	699	608
3	3	1	"galU"	"21Secret_G10"	0	147	1309	1204
3	4	1	"cbpA"	"5Secret_K10"	0	148	1660	1546
3	5	1	"gsp_781"	"2Secret_O10"	0	149	666	556
3	6	1	"Control_1"	"C14"	0	150	180	83
3	7	1	"Control_2"	"G14"	0	151	97	7
3	8	1	"Buffer"	"Normaliz_K14"	0	152	85	11
3	9	1	"Buffer"	"Normaliz_O14"	0	153	82	16
3	1	2	"Control_1"	"C14"	0	154	237	137
3	2	2	"Control_2"	"G14"	0	155	100	-4
3	3	2	"bloodAB"	"59Secret_C2"	0	156	596	481
3	4	2	"strH"	"32Secret_G2"	0	157	352	220
3	5	2	"lysM"	"50Secret_K2"	0	158	588	450
3	6	2	"lytB"	"63Secret_O2"	0	159	647	514
3	7	2	"phtE"	"45Secret_C6"	0	160	463	353
3	8	2	"spr0931"	"36Secret_G6"	0	161	608	529
3	9	2	"lytC"	"56Secret_K6"	0	162	1199	1122
3	1	3	"lytB"	"63Secret_O2"	0	163	837	721
3	2	3	"phtE"	"45Secret_C6"	0	164	488	357
3	3	3	"spr0931"	"36Secret_G6"	0	165	562	442
3	4	3	"lytC"	"56Secret_K6"	0	166	1053	925
3	5	3	"nanB"	"58Secret_O6"	0	167	1584	1447
3	6	3	"spr1875"	"7Secret_C10"	0	168	679	542
3	7	3	"galU"	"21Secret_G10"	0	169	1173	1057
3	8	3	"cbpA"	"5Secret_K10"	0	170	1918	1820
3	9	3	"gsp_781"	"2Secret_O10"	0	171	660	570
3	1	4	"spr1875"	"7Secret_C10"	0	172	635	522
3	2	4	"galU"	"21Secret_G10"	0	173	1189	1053
3	3	4	"cbpA"	"5Secret_K10"	0	174	1717	1589
3	4	4	"gsp_781"	"2Secret_O10"	0	175	660	524
3	5	4	"Control_1"	"C14"	0	176	198	77
3	6	4	"Control_2"	"G14"	0	177	107	-6
3	7	4	"bloodAB"	"59Secret_C2"	0	178	567	441
3	8	4	"strH"	"32Secret_G2"	0	179	387	272
3	9	4	"lysM"	"50Secret_K2"	0	180	628	536
3	1	5	"Control_2"	"G14"	0	181	106	11
3	2	5	"bloodAB"	"59Secret_C2"	0	182	631	497
3	3	5	"strH"	"32Secret_G2"	0	183	382	243
3	4	5	"lysM"	"50Secret_K2"	0	184	594	410
3	5	5	"lytB"	"63Secret_O2"	0	185	663	497
3	6	5	"phtE"	"45Secret_C6"	0	186	465	341
3	7	5	"spr0931"	"36Secret_G6"	0	187	607	495
3	8	5	"lytC"	"56Secret_K6"	0	188	1267	1174
3	9	5	"nanB"	"58Secret_O6"	0	189	1839	1757
3	1	6	"phtE"	"45Secret_C6"	0	190	500	400
3	2	6	"spr0931"	"36Secret_G6"	0	191	624	484
3	3	6	"lytC"	"56Secret_K6"	0	192	1085	958
3	4	6	"nanB"	"58Secret_O6"	0	193	1586	1415
3	5	6	"spr1875"	"7Secret_C10"	0	194	710	547
3	6	6	"galU"	"21Secret_G10"	0	195	1138	1016
3	7	6	"cbpA"	"5Secret_K10"	0	196	1692	1581
3	8	6	"gsp_781"	"2Secret_O10"	0	197	728	635
3	9	6	"Control_1"	"C14"	0	198	254	174
3	1	7	"galU"	"21Secret_G10"	0	199	942	811
3	2	7	"cbpA"	"5Secret_K10"	0	200	1595	1418
3	3	7	"gsp_781"	"2Secret_O10"	0	201	553	417
3	4	7	"Control_1"	"C14"	0	202	233	97
3	5	7	"Control_2"	"G14"	0	203	114	1
3	6	7	"bloodAB"	"59Secret_C2"	0	204	618	507
3	7	7	"strH"	"32Secret_G2"	0	205	381	267
3	8	7	"lysM"	"50Secret_K2"	0	206	671	574
3	9	7	"lytB"	"63Secret_O2"	0	207	849	761
3	1	8	"bloodAB"	"59Secret_C2"	0	208	692	577
3	2	8	"strH"	"32Secret_G2"	0	209	427	288
3	3	8	"lysM"	"50Secret_K2"	0	210	685	552
3	4	8	"lytB"	"63Secret_O2"	0	211	742	609
3	5	8	"phtE"	"45Secret_C6"	0	212	491	384
3	6	8	"spr0931"	"36Secret_G6"	0	213	619	513
3	7	8	"lytC"	"56Secret_K6"	0	214	1086	988
3	8	8	"nanB"	"58Secret_O6"	0	215	1750	1659
3	9	8	"spr1875"	"7Secret_C10"	0	216	910	830
4	1	1	"Control_10"	"P6"	-50	217	68	-6
4	2	1	"Control_11"	"D10"	0	218	66	-5
4	3	1	"Control_12"	"H10"	0	219	237	165
4	4	1	"Buffer"	"Normaliz_L10"	0	220	88	13
4	5	1	"Buffer"	"Normaliz_P10"	-50	221	66	-15
4	6	1	"Control+"	"Rango0.2_D14"	0	222	1086	989
4	7	1	"Control+"	"Rango0.1_H14"	-50	223	99	22
4	8	1	"Buffer"	"Normaliz_L14"	-50	224	84	13
4	9	1	"Buffer"	"Normaliz_P14"	0	225	68	4
4	1	2	"Control+"	"Rango0.2_D14"	0	226	1169	1035
4	2	2	"Control+"	"Rango0.1_H14"	-50	227	101	11
4	3	2	"Control_3"	"D2"	0	228	139	65
4	4	2	"Control_4"	"H2"	0	229	80	6
4	5	2	"Control_5"	"L2"	0	230	88	14
4	6	2	"Control_6"	"P2"	-50	231	64	-20
4	7	2	"Control_7"	"D6"	0	232	62	-10
4	8	2	"Control_8"	"H6"	0	233	61	-5
4	9	2	"Control_9"	"L6"	0	234	71	15
4	1	3	"Control_6"	"P2"	-50	235	126	-32
4	2	3	"Control_7"	"D6"	-50	236	102	-77
4	3	3	"Control_8"	"H6"	-50	237	76	-53
4	4	3	"Control_9"	"L6"	0	238	85	15
4	5	3	"Control_10"	"P6"	0	239	63	-8
4	6	3	"Control_11"	"D10"	0	240	84	16
4	7	3	"Control_12"	"H10"	-50	241	120	45
4	8	3	"Buffer"	"Normaliz_L10"	0	242	85	10
4	9	3	"Buffer"	"Normaliz_P10"	0	243	61	-7
4	1	4	"Control_11"	"D10"	-50	244	204	62
4	2	4	"Control_12"	"H10"	-50	245	219	34
4	3	4	"Buffer"	"Normaliz_L10"	-50	246	196	52
4	4	4	"Buffer"	"Normaliz_P10"	-50	247	98	0
4	5	4	"Control+"	"Rango0.2_D14"	0	248	1349	1249
4	6	4	"Control+"	"Rango0.1_H14"	-50	249	120	34
4	7	4	"Control_3"	"D2"	0	250	182	98
4	8	4	"Control_4"	"H2"	-50	251	70	-3
4	9	4	"Control_5"	"L2"	0	252	65	-1
4	1	5	"Control+"	"Rango0.1_H14"	0	253	1699	1619
4	2	5	"Control_3"	"D2"	0	254	147	37
4	3	5	"Control_4"	"H2"	-50	255	87	-2
4	4	5	"Control_5"	"L2"	-50	256	84	-12
4	5	5	"Control_6"	"P2"	-50	257	107	3
4	6	5	"Control_7"	"D6"	-50	258	75	-32
4	7	5	"Control_8"	"H6"	-50	259	71	-15
4	8	5	"Control_9"	"L6"	0	260	69	-5
4	9	5	"Control_10"	"P6"	0	261	65	-2
4	1	6	"Control_7"	"D6"	-50	262	75	7
4	2	6	"Control_8"	"H6"	0	263	68	-4
4	3	6	"Control_9"	"L6"	0	264	77	0
4	4	6	"Control_10"	"P6"	0	265	93	10
4	5	6	"Control_11"	"D10"	0	266	85	1
4	6	6	"Control_12"	"H10"	0	267	210	119
4	7	6	"Buffer"	"Normaliz_L10"	0	268	84	-2
4	8	6	"Buffer"	"Normaliz_P10"	0	269	77	-5
4	9	6	"Control+"	"Rango0.2_D14"	0	270	1072	993
4	1	7	"Control_12"	"H10"	0	271	324	256
4	2	7	"Buffer"	"Normaliz_L10"	0	272	94	21
4	3	7	"Buffer"	"Normaliz_P10"	-50	273	71	-16
4	4	7	"Control+"	"Rango0.2_D14"	0	274	1269	1157
4	5	7	"Control+"	"Rango0.1_H14"	-50	275	107	18
4	6	7	"Control_3"	"D2"	0	276	142	48
4	7	7	"Control_4"	"H2"	-50	277	72	-13
4	8	7	"Control_5"	"L2"	-50	278	76	8
4	9	7	"Control_6"	"P2"	-50	279	76	1
4	1	8	"Control_3"	"D2"	0	280	342	273
4	2	8	"Control_4"	"H2"	-50	281	71	-4
4	3	8	"Control_5"	"L2"	-50	282	69	-11
4	4	8	"Control_6"	"P2"	-50	283	87	-8
4	5	8	"Control_7"	"D6"	0	284	69	-10
4	6	8	"Control_8"	"H6"	0	285	90	10
4	7	8	"Control_9"	"L6"	-50	286	84	-1
4	8	8	"Control_10"	"P6"	0	287	76	4
4	9	8	"Control_11"	"D10"	0	288	79	8
5	1	1	"GADPH"	"68Cyt_M5"	0	289	1122	1058
5	2	1	"abc_sbp_2"	"30Lip_A9"	0	290	838	765
5	3	1	"abc_sbp"	"29Lip_E9"	0	291	253	183
5	4	1	"spr0174"	"79Lip_I9"	0	292	337	267
5	5	1	"aliA"	"10Lip_M9"	0	293	499	422
5	6	1	"slrA"	"17Lip_A13"	0	294	554	472
5	7	1	"spr0747"	"37Lip_E13"	0	295	636	558
5	8	1	"Buffer"	"Normaliz_I13"	0	296	102	31
5	9	1	"Buffer"	"Normaliz_M13"	0	297	91	19
5	1	2	"slrA"	"17Lip_A13"	0	298	610	545
5	2	2	"spr0747"	"37Lip_E13"	0	299	584	511
5	3	2	"spxB"	"13Cyt_A1"	0	300	1222	1144
5	4	2	"clpP"	"66Cyt_E1"	0	301	1473	1393
5	5	2	"pavA"	"69Cyt_I1"	0	302	942	862
5	6	2	"eno"	"14Cyt_M1"	0	303	5163	5084
5	7	2	"PppA"	"70Cyt_A5"	0	304	1344	1266
5	8	2	"ply"	"11Cyt_E5"	0	305	2916	2836
5	9	2	"lytA"	"12Cyt_I5"	0	306	5288	5211
5	1	3	"eno"	"14Cyt_M1"	0	307	7718	7650
5	2	3	"PppA"	"70Cyt_A5"	0	308	1320	1242
5	3	3	"ply"	"11Cyt_E5"	0	309	3516	3431
5	4	3	"lytA"	"12Cyt_I5"	0	310	5440	5352
5	5	3	"GADPH"	"68Cyt_M5"	0	311	1146	1067
5	6	3	"abc_sbp_2"	"30Lip_A9"	0	312	658	575
5	7	3	"abc_sbp"	"29Lip_E9"	0	313	267	180
5	8	3	"spr0174"	"79Lip_I9"	0	314	345	262
5	9	3	"aliA"	"10Lip_M9"	0	315	540	469
5	1	4	"abc_sbp_2"	"30Lip_A9"	0	316	892	827
5	2	4	"abc_sbp"	"29Lip_E9"	0	317	309	219
5	3	4	"spr0174"	"79Lip_I9"	0	318	323	228
5	4	4	"aliA"	"10Lip_M9"	0	319	585	491
5	5	4	"slrA"	"17Lip_A13"	0	320	448	367
5	6	4	"spr0747"	"37Lip_E13"	0	321	541	451
5	7	4	"spxB"	"13Cyt_A1"	0	322	1022	933
5	8	4	"clpP"	"66Cyt_E1"	0	323	1425	1346
5	9	4	"pavA"	"69Cyt_I1"	0	324	1177	1101
5	1	5	"spr0747"	"37Lip_E13"	0	325	627	556
5	2	5	"spxB"	"13Cyt_A1"	0	326	1317	1228
5	3	5	"clpP"	"66Cyt_E1"	0	327	1744	1670
5	4	5	"pavA"	"69Cyt_I1"	0	328	1122	1046
5	5	5	"eno"	"14Cyt_M1"	0	329	6519	6439
5	6	5	"PppA"	"70Cyt_A5"	0	330	1314	1222
5	7	5	"ply"	"11Cyt_E5"	0	331	2757	2668
5	8	5	"lytA"	"12Cyt_I5"	0	332	5125	5045
5	9	5	"GADPH"	"68Cyt_M5"	0	333	1048	970
5	1	6	"PppA"	"70Cyt_A5"	0	334	1716	1636
5	2	6	"ply"	"11Cyt_E5"	0	335	4782	4686
5	3	6	"lytA"	"12Cyt_I5"	0	336	6443	6366
5	4	6	"GADPH"	"68Cyt_M5"	0	337	1251	1179
5	5	6	"abc_sbp_2"	"30Lip_A9"	0	338	719	642
5	6	6	"abc_sbp"	"29Lip_E9"	0	339	303	212
5	7	6	"spr0174"	"79Lip_I9"	0	340	332	238
5	8	6	"aliA"	"10Lip_M9"	0	341	524	430
5	9	6	"slrA"	"17Lip_A13"	0	342	479	398
5	1	7	"abc_sbp"	"29Lip_E9"	0	343	427	349
5	2	7	"spr0174"	"79Lip_I9"	0	344	423	327
5	3	7	"aliA"	"10Lip_M9"	0	345	643	559
5	4	7	"slrA"	"17Lip_A13"	0	346	653	576
5	5	7	"spr0747"	"37Lip_E13"	0	347	646	576
5	6	7	"spxB"	"13Cyt_A1"	0	348	1155	1078
5	7	7	"clpP"	"66Cyt_E1"	0	349	1435	1356
5	8	7	"pavA"	"69Cyt_I1"	0	350	1024	945
5	9	7	"eno"	"14Cyt_M1"	0	351	4621	4544
5	1	8	"spxB"	"13Cyt_A1"	0	352	1824	1760
5	2	8	"clpP"	"66Cyt_E1"	0	353	1998	1929
5	3	8	"pavA"	"69Cyt_I1"	0	354	1406	1338
5	4	8	"eno"	"14Cyt_M1"	0	355	10340	10264
5	5	8	"PppA"	"70Cyt_A5"	0	356	1525	1443
5	6	8	"ply"	"11Cyt_E5"	0	357	4042	3966
5	7	8	"lytA"	"12Cyt_I5"	0	358	6047	5973
5	8	8	"GADPH"	"68Cyt_M5"	0	359	1083	1013
5	9	8	"abc_sbp_2"	"30Lip_A9"	0	360	755	686
6	1	1	"psaA"	"6Lip_N5"	0	361	679	597
6	2	1	"ABC_SBP"	"57Lip_B9"	0	362	984	884
6	3	1	"ABC_SBP"	"52Lip_F9"	0	363	395	292
6	4	1	"piuA"	"18Lip_J9"	0	364	369	275
6	5	1	"amiA"	"3Lip_N9"	0	365	510	405
6	6	1	"msmE"	"78Lip_B13"	0	366	685	564
6	7	1	"MalX"	"22Lip_F13"	0	367	506	346
6	8	1	"Buffer"	"Normaliz_J13"	0	368	117	-34
6	9	1	"Buffer"	"Normaliz_N13"	0	369	81	5
6	1	2	"msmE"	"78Lip_B13"	0	370	732	627
6	2	2	"MalX"	"22Lip_F13"	0	371	429	274
6	3	2	"prsA_ppmA"	"16Lip_B1"	0	372	494	336
6	4	2	"lmb"	"33Lip_F1"	0	373	842	723
6	5	2	"piaA"	"15Lip_J1"	0	374	692	527
6	6	2	"phtA"	"55Lip_N1"	0	375	584	351
6	7	2	"glnH"	"28Lip_B5"	0	376	563	372
6	8	2	"pstS"	"80Lip_F5"	0	377	754	624
6	9	2	"aliB"	"1Lip_J5"	0	378	656	565
6	1	3	"phtA"	"55Lip_N1"	0	379	668	554
6	2	3	"glnH"	"28Lip_B5"	0	380	436	281
6	3	3	"pstS"	"80Lip_F5"	0	381	730	582
6	4	3	"aliB"	"1Lip_J5"	0	382	702	589
6	5	3	"psaA"	"6Lip_N5"	0	383	455	297
6	6	3	"ABC_SBP"	"57Lip_B9"	0	384	815	541
6	7	3	"ABC_SBP"	"52Lip_F9"	0	385	307	104
6	8	3	"piuA"	"18Lip_J9"	0	386	273	137
6	9	3	"amiA"	"3Lip_N9"	0	387	386	274
6	1	4	"ABC_SBP"	"57Lip_B9"	0	388	876	768
6	2	4	"ABC_SBP"	"52Lip_F9"	0	389	308	187
6	3	4	"piuA"	"18Lip_J9"	0	390	282	175
6	4	4	"amiA"	"3Lip_N9"	0	391	437	331
6	5	4	"msmE"	"78Lip_B13"	0	392	574	430
6	6	4	"MalX"	"22Lip_F13"	0	393	357	122
6	7	4	"prsA_ppmA"	"16Lip_B1"	0	394	615	383
6	8	4	"lmb"	"33Lip_F1"	0	395	606	453
6	9	4	"piaA"	"15Lip_J1"	0	396	692	578
6	1	5	"MalX"	"22Lip_F13"	0	397	395	281
6	2	5	"prsA_ppmA"	"16Lip_B1"	0	398	568	396
6	3	5	"lmb"	"33Lip_F1"	0	399	690	556
6	4	5	"piaA"	"15Lip_J1"	0	400	623	493
6	5	5	"phtA"	"55Lip_N1"	0	401	554	400
6	6	5	"glnH"	"28Lip_B5"	0	402	327	154
6	7	5	"pstS"	"80Lip_F5"	0	403	674	486
6	8	5	"aliB"	"1Lip_J5"	0	404	637	498
6	9	5	"psaA"	"6Lip_N5"	0	405	767	652
6	1	6	"glnH"	"28Lip_B5"	0	406	467	356
6	2	6	"pstS"	"80Lip_F5"	0	407	782	622
6	3	6	"aliB"	"1Lip_J5"	0	408	648	517
6	4	6	"psaA"	"6Lip_N5"	0	409	438	292
6	5	6	"ABC_SBP"	"57Lip_B9"	0	410	776	625
6	6	6	"ABC_SBP"	"52Lip_F9"	0	411	205	60
6	7	6	"piuA"	"18Lip_J9"	0	412	299	161
6	8	6	"amiA"	"3Lip_N9"	0	413	440	312
6	9	6	"msmE"	"78Lip_B13"	0	414	646	518
6	1	7	"ABC_SBP"	"52Lip_F9"	0	415	405	299
6	2	7	"piuA"	"18Lip_J9"	0	416	280	169
6	3	7	"amiA"	"3Lip_N9"	0	417	427	320
6	4	7	"msmE"	"78Lip_B13"	0	418	594	466
6	5	7	"MalX"	"22Lip_F13"	0	419	344	200
6	6	7	"prsA_ppmA"	"16Lip_B1"	0	420	631	421
6	7	7	"lmb"	"33Lip_F1"	0	421	785	588
6	8	7	"piaA"	"15Lip_J1"	0	422	736	592
6	9	7	"phtA"	"55Lip_N1"	0	423	599	492
6	1	8	"prsA_ppmA"	"16Lip_B1"	0	424	581	465
6	2	8	"lmb"	"33Lip_F1"	0	425	702	583
6	3	8	"piaA"	"15Lip_J1"	0	426	684	580
6	4	8	"phtA"	"55Lip_N1"	0	427	552	441
6	5	8	"glnH"	"28Lip_B5"	0	428	409	297
6	6	8	"pstS"	"80Lip_F5"	0	429	833	692
6	7	8	"aliB"	"1Lip_J5"	0	430	652	511
6	8	8	"psaA"	"6Lip_N5"	0	431	569	457
6	9	8	"ABC_SBP"	"57Lip_B9"	0	432	889	796
7	1	1	"cbpF"	"74N_term_wCS_O5"	0	433	506	410
7	2	1	"spr0693"	"34N_term_C9"	0	434	329	222
7	3	1	"ezrA"	"75N_term_G9"	0	435	578	467
7	4	1	"pepXP"	"72N_term_K9"	0	436	692	568
7	5	1	"phtD"	"44N_term_O9"	0	437	567	459
7	6	1	"phpA"	"27N_term_C13"	0	438	396	293
7	7	1	"srtA"	"64N_term_wCS_G13"	0	439	663	561
7	8	1	"Buffer"	"Normaliz_K13"	0	440	104	11
7	9	1	"Buffer"	"Normaliz_O13"	0	441	94	9
7	1	2	"phpA"	"27N_term_C13"	0	442	392	293
7	2	2	"srtA"	"64N_term_wCS_G13"	0	443	475	360
7	3	2	"adcA"	"23Lip_C1"	0	444	432	292
7	4	2	"sp_2093"	"76N_term_G1"	0	445	274	125
7	5	2	"comB"	"54N_term_K1"	0	446	321	195
7	6	2	"pspA"	"4N_term_O1"	0	447	646	522
7	7	2	"pbpX"	"41N_term_C5"	0	448	931	811
7	8	2	"pbpA"	"9N_term_G5"	0	449	226	124
7	9	2	"spr0334"	"42Cyt_TMH_K5"	0	450	346	258
7	1	3	"pspA"	"4N_term_O1"	0	451	649	532
7	2	3	"pbpX"	"41N_term_C5"	0	452	835	710
7	3	3	"pbpA"	"9N_term_G5"	0	453	230	90
7	4	3	"spr0334"	"42Cyt_TMH_K5"	0	454	282	142
7	5	3	"cbpF"	"74N_term_wCS_O5"	0	455	519	402
7	6	3	"spr0693"	"34N_term_C9"	0	456	325	191
7	7	3	"ezrA"	"75N_term_G9"	0	457	622	476
7	8	3	"pepXP"	"72N_term_K9"	0	458	723	601
7	9	3	"phtD"	"44N_term_O9"	0	459	578	473
7	1	4	"spr0693"	"34N_term_C9"	0	460	307	175
7	2	4	"ezrA"	"75N_term_G9"	0	461	579	428
7	3	4	"pepXP"	"72N_term_K9"	0	462	666	483
7	4	4	"phtD"	"44N_term_O9"	0	463	525	359
7	5	4	"phpA"	"27N_term_C13"	0	464	365	236
7	6	4	"srtA"	"64N_term_wCS_G13"	0	465	425	299
7	7	4	"adcA"	"23Lip_C1"	0	466	431	281
7	8	4	"sp_2093"	"76N_term_G1"	0	467	275	136
7	9	4	"comB"	"54N_term_K1"	0	468	351	237
7	1	5	"srtA"	"64N_term_wCS_G13"	0	469	487	367
7	2	5	"adcA"	"23Lip_C1"	0	470	407	254
7	3	5	"sp_2093"	"76N_term_G1"	0	471	248	76
7	4	5	"comB"	"54N_term_K1"	0	472	315	143
7	5	5	"pspA"	"4N_term_O1"	0	473	705	549
7	6	5	"pbpX"	"41N_term_C5"	0	474	818	689
7	7	5	"pbpA"	"9N_term_G5"	0	475	215	78
7	8	5	"spr0334"	"42Cyt_TMH_K5"	0	476	267	146
7	9	5	"cbpF"	"74N_term_wCS_O5"	0	477	573	472
7	1	6	"pbpX"	"41N_term_C5"	0	478	878	762
7	2	6	"pbpA"	"9N_term_G5"	0	479	197	49
7	3	6	"spr0334"	"42Cyt_TMH_K5"	0	480	253	116
7	4	6	"cbpF"	"74N_term_wCS_O5"	0	481	475	328
7	5	6	"spr0693"	"34N_term_C9"	0	482	286	137
7	6	6	"ezrA"	"75N_term_G9"	0	483	580	444
7	7	6	"pepXP"	"72N_term_K9"	0	484	680	550
7	8	6	"phtD"	"44N_term_O9"	0	485	505	397
7	9	6	"phpA"	"27N_term_C13"	0	486	408	311
7	1	7	"ezrA"	"75N_term_G9"	0	487	661	541
7	2	7	"pepXP"	"72N_term_K9"	0	488	665	505
7	3	7	"phtD"	"44N_term_O9"	0	489	481	330
7	4	7	"phpA"	"27N_term_C13"	0	490	351	201
7	5	7	"srtA"	"64N_term_wCS_G13"	0	491	427	281
7	6	7	"adcA"	"23Lip_C1"	0	492	430	281
7	7	7	"sp_2093"	"76N_term_G1"	0	493	258	127
7	8	7	"comB"	"54N_term_K1"	0	494	299	174
7	9	7	"pspA"	"4N_term_O1"	0	495	747	632
7	1	8	"adcA"	"23Lip_C1"	0	496	450	346
7	2	8	"sp_2093"	"76N_term_G1"	0	497	294	160
7	3	8	"comB"	"54N_term_K1"	0	498	304	175
7	4	8	"pspA"	"4N_term_O1"	0	499	724	595
7	5	8	"pbpX"	"41N_term_C5"	0	500	835	707
7	6	8	"pbpA"	"9N_term_G5"	0	501	195	73
7	7	8	"spr0334"	"42Cyt_TMH_K5"	0	502	260	149
7	8	8	"cbpF"	"74N_term_wCS_O5"	0	503	573	459
7	9	8	"spr0693"	"34N_term_C9"	0	504	343	231
8	1	1	"pbp1b"	"47Cyt_TMH_P5"	0	505	2202	2115
8	2	1	"pcpA"	"62N_term_wCS_D9"	0	506	153	67
8	3	1	"sphtra"	"8N_term_H9"	0	507	112	32
8	4	1	"cps4C"	"97Mult_L9"	0	508	356	265
8	5	1	"rrgB"	"95Mult_P9"	0	509	148	26
8	6	1	"TMP"	"96Mult_D13"	0	510	265	144
8	7	1	"LambdaSa04"	"94Mult_H13"	0	511	91	-36
8	8	1	"Buffer"	"Normaliz_L13"	0	512	166	44
8	9	1	"Buffer"	"Normaliz_P13"	0	513	115	25
8	1	2	"TMP"	"96Mult_D13"	0	514	261	160
8	2	2	"LambdaSa04"	"94Mult_H13"	0	515	104	0
8	3	2	"potD"	"65N_term_D1"	0	516	1206	1095
8	4	2	"pgdA"	"40N_term_H1"	0	517	1146	1009
8	5	2	"spr1370"	"38Cyt_TMH_L1"	0	518	672	535
8	6	2	"spr1418"	"82N_term_P1"	0	519	1562	1433
8	7	2	"stkP"	"67Cyt_TMH_D5"	0	520	477	345
8	8	2	"spr1584"	"83N_term_H5"	0	521	1086	955
8	9	2	"pbp2A"	"53N_term_L5"	0	522	1491	1384
8	1	3	"spr1418"	"82N_term_P1"	0	523	1698	1587
8	2	3	"stkP"	"67Cyt_TMH_D5"	0	524	593	469
8	3	3	"spr1584"	"83N_term_H5"	0	525	1361	1231
8	4	3	"pbp2A"	"53N_term_L5"	0	526	1818	1671
8	5	3	"pbp1b"	"47Cyt_TMH_P5"	0	527	2027	1886
8	6	3	"pcpA"	"62N_term_wCS_D9"	0	528	177	49
8	7	3	"sphtra"	"8N_term_H9"	0	529	82	-38
8	8	3	"cps4C"	"97Mult_L9"	0	530	252	115
8	9	3	"rrgB"	"95Mult_P9"	0	531	230	104
8	1	4	"pcpA"	"62N_term_wCS_D9"	0	532	153	55
8	2	4	"sphtra"	"8N_term_H9"	0	533	99	-33
8	3	4	"cps4C"	"97Mult_L9"	0	534	336	217
8	4	4	"rrgB"	"95Mult_P9"	0	535	147	15
8	5	4	"TMP"	"96Mult_D13"	0	536	246	117
8	6	4	"LambdaSa04"	"94Mult_H13"	0	537	98	-17
8	7	4	"potD"	"65N_term_D1"	0	538	1012	881
8	8	4	"pgdA"	"40N_term_H1"	0	539	832	661
8	9	4	"spr1370"	"38Cyt_TMH_L1"	0	540	591	425
8	1	5	"LambdaSa04"	"94Mult_H13"	0	541	104	6
8	2	5	"potD"	"65N_term_D1"	0	542	1181	1003
8	3	5	"pgdA"	"40N_term_H1"	0	543	1023	850
8	4	5	"spr1370"	"38Cyt_TMH_L1"	0	544	562	423
8	5	5	"spr1418"	"82N_term_P1"	0	545	1543	1411
8	6	5	"stkP"	"67Cyt_TMH_D5"	0	546	405	278
8	7	5	"spr1584"	"83N_term_H5"	0	547	872	707
8	8	5	"pbp2A"	"53N_term_L5"	0	548	948	774
8	9	5	"pbp1b"	"47Cyt_TMH_P5"	0	549	819	566
8	1	6	"stkP"	"67Cyt_TMH_D5"	0	550	618	532
8	2	6	"spr1584"	"83N_term_H5"	0	551	1366	1245
8	3	6	"pbp2A"	"53N_term_L5"	0	552	1866	1710
8	4	6	"pbp1b"	"47Cyt_TMH_P5"	0	553	1773	1597
8	5	6	"pcpA"	"62N_term_wCS_D9"	0	554	136	7
8	6	6	"sphtra"	"8N_term_H9"	0	555	176	55
8	7	6	"cps4C"	"97Mult_L9"	0	556	252	95
8	8	6	"rrgB"	"95Mult_P9"	0	557	255	118
8	9	6	"TMP"	"96Mult_D13"	0	558	241	75
8	1	7	"sphtra"	"8N_term_H9"	0	559	111	16
8	2	7	"cps4C"	"97Mult_L9"	0	560	285	168
8	3	7	"rrgB"	"95Mult_P9"	0	561	125	-7
8	4	7	"TMP"	"96Mult_D13"	0	562	238	97
8	5	7	"LambdaSa04"	"94Mult_H13"	-50	563	119	8
8	6	7	"potD"	"65N_term_D1"	0	564	1164	1036
8	7	7	"pgdA"	"40N_term_H1"	0	565	1093	888
8	8	7	"spr1370"	"38Cyt_TMH_L1"	0	566	480	343
8	9	7	"spr1418"	"82N_term_P1"	0	567	1461	1329
8	1	8	"potD"	"65N_term_D1"	0	568	1141	1037
8	2	8	"pgdA"	"40N_term_H1"	0	569	961	841
8	3	8	"spr1370"	"38Cyt_TMH_L1"	0	570	645	529
8	4	8	"spr1418"	"82N_term_P1"	0	571	1646	1534
8	5	8	"stkP"	"67Cyt_TMH_D5"	0	572	522	423
8	6	8	"spr1584"	"83N_term_H5"	0	573	955	834
8	7	8	"pbp2A"	"53N_term_L5"	0	574	1204	1037
8	8	8	"pbp1b"	"47Cyt_TMH_P5"	0	575	2022	1885
8	9	8	"pcpA"	"62N_term_wCS_D9"	0	576	121	16
