# Supplementary material for: Data in support of proteomic analysis of pneumococcal pediatric clinical isolates to construct a protein array
Source: Data Brief. 2016 Feb 5;6:917–22. doi: 10.1016/j.dib.2016.01.057 (PMC4758182; doi:10.1016/j.dib.2016.01.057)
Supplement: Supplementary file 4 — Supplementary material [file mmc4.zip › Protein array raw data/IgM/C1_S46bis_IgM-Cy5.txt]

ATF	1.0
31	9    
"Type=GenePix Export 3"
"DateTime=2014/04/03 16:13:39"
"Settings=C:\Documents and Settings\Usuario\Escritorio\Datos Usuarios\Alfonso\Resultados ensayo\Abril 2014\Escaneado_03-04-14\Suero 46 Bis\S46bis_IgM-Cy5.gps"
"GalFile=C:\Documents and Settings\Usuario\Escritorio\Datos Usuarios\Alfonso\Gals\Gal_Alfonso.2.gal"
"PixelSize=5"
"Wavelengths=635	n/a"
"ImageFiles=C:\Documents and Settings\Usuario\Escritorio\Datos Usuarios\Alfonso\Resultados ensayo\Abril 2014\Escaneado_03-04-14\Suero 46 Bis\S46bis_IgM-Cy5.tif 1	n/a"
"NormalizationMethod=None"
"NormalizationFactors=1	n/a"
"JpegImage="
"StdDev=Type 1"
"RatioFormulations=W1/W2 (635/)"
"Barcode="
"BackgroundSubtraction=LocalFeature"
"ImageOrigin=2960, 19645"
"JpegOrigin=3065, 19645"
"Creator=GenePix Pro 4.1.1.4"
"Scanner=GenePix 4000B [92870]"
"FocusPosition=0"
"Temperature=26.94"
"LinesAveraged=1"
"Comment="
"PMTGain=730	n/a"
"ScanPower=100	n/a"
"LaserPower=1.69	n/a"
"LaserOnTime=42399	n/a"
"Filters=	n/a"
"ScanRegion=592,3929,3720,5219"
"Supplier=BioRobotics"
"ArrayerSoftwareName=TAS Application Suite (MicroGrid II)"
"ArrayerSoftwareVersion=2.2.2.5"
"Block"	"Column"	"Row"	"Name"	"ID"	"Flags"	"Index"	"F635 Median"	"F635 Median - B635"
1	1	1	"ABC_N/P"	"90Mult_M8"	0	1	316	123
1	2	1	"spr1221"	"99Mult_A12"	0	2	295	67
1	3	1	"spr1403"	"91Mult_E12"	0	3	218	70
1	4	1	"spr1496"	"92Mult_I12"	0	4	178	27
1	5	1	"ABC_NP"	"100Mult_M12"	0	5	527	358
1	6	1	"SP_0462"	"77CellW_A16"	0	6	402	210
1	7	1	"SP_0464"	"81CellW_E16"	0	7	298	147
1	8	1	"Buffer"	"Normaliz_I16"	-50	8	115	1
1	9	1	"Buffer"	"Normaliz_M16"	-50	9	109	5
1	1	2	"SP_0462"	"77CellW_A16"	0	10	429	204
1	2	2	"SP_0464"	"81CellW_E16"	-50	11	183	-74
1	3	2	"fstH"	"84Mult_A4"	0	12	743	335
1	4	2	"comA"	"85Mult_E4"	-50	13	268	-34
1	5	2	"zmpB"	"86Mult_I4"	-50	14	192	39
1	6	2	"spr0601"	"98Mult_M4"	0	15	398	115
1	7	2	"celB"	"87Mult_A8"	-50	16	186	-34
1	8	2	"iga"	"88Mult_E8"	0	17	357	197
1	9	2	"glnP"	"89Mult_I8"	0	18	309	149
1	1	3	"spr0601"	"98Mult_M4"	0	19	292	96
1	2	3	"celB"	"87Mult_A8"	-50	20	203	20
1	3	3	"iga"	"88Mult_E8"	0	21	330	5
1	4	3	"glnP"	"89Mult_I8"	-50	22	353	-20
1	5	3	"ABC_N/P"	"90Mult_M8"	-50	23	222	50
1	6	3	"spr1221"	"99Mult_A12"	0	24	244	79
1	7	3	"spr1403"	"91Mult_E12"	-50	25	139	-27
1	8	3	"spr1496"	"92Mult_I12"	-50	26	98	-57
1	9	3	"ABC_NP"	"100Mult_M12"	0	27	469	333
1	1	4	"spr1221"	"99Mult_A12"	-50	28	260	68
1	2	4	"spr1403"	"91Mult_E12"	-50	29	209	-56
1	3	4	"spr1496"	"92Mult_I12"	-50	30	237	-23
1	4	4	"ABC_NP"	"100Mult_M12"	0	31	732	359
1	5	4	"SP_0462"	"77CellW_A16"	-50	32	293	37
1	6	4	"SP_0464"	"81CellW_E16"	-50	33	189	6
1	7	4	"fstH"	"84Mult_A4"	0	34	638	298
1	8	4	"comA"	"85Mult_E4"	0	35	292	65
1	9	4	"zmpB"	"86Mult_I4"	0	36	151	21
1	1	5	"SP_0464"	"81CellW_E16"	0	37	202	34
1	2	5	"fstH"	"84Mult_A4"	0	38	833	407
1	3	5	"comA"	"85Mult_E4"	-50	39	569	204
1	4	5	"zmpB"	"86Mult_I4"	-50	40	200	-63
1	5	5	"spr0601"	"98Mult_M4"	0	41	239	72
1	6	5	"celB"	"87Mult_A8"	-50	42	138	7
1	7	5	"iga"	"88Mult_E8"	0	43	318	-8
1	8	5	"glnP"	"89Mult_I8"	-50	44	506	178
1	9	5	"ABC_N/P"	"90Mult_M8"	-50	45	147	18
1	1	6	"celB"	"87Mult_A8"	0	46	216	57
1	2	6	"iga"	"88Mult_E8"	-50	47	278	30
1	3	6	"glnP"	"89Mult_I8"	-50	48	424	108
1	4	6	"ABC_N/P"	"90Mult_M8"	-50	49	337	9
1	5	6	"spr1221"	"99Mult_A12"	-50	50	217	51
1	6	6	"spr1403"	"91Mult_E12"	-50	51	121	26
1	7	6	"spr1496"	"92Mult_I12"	-50	52	89	-30
1	8	6	"ABC_NP"	"100Mult_M12"	-50	53	369	146
1	9	6	"SP_0462"	"77CellW_A16"	0	54	405	201
1	1	7	"spr1403"	"91Mult_E12"	-50	55	287	111
1	2	7	"spr1496"	"92Mult_I12"	-50	56	172	-10
1	3	7	"ABC_NP"	"100Mult_M12"	0	57	977	653
1	4	7	"SP_0462"	"77CellW_A16"	-50	58	453	68
1	5	7	"SP_0464"	"81CellW_E16"	-50	59	189	-67
1	6	7	"fstH"	"84Mult_A4"	0	60	523	232
1	7	7	"comA"	"85Mult_E4"	-50	61	220	47
1	8	7	"zmpB"	"86Mult_I4"	-50	62	108	-42
1	9	7	"spr0601"	"98Mult_M4"	0	63	315	138
1	1	8	"fstH"	"84Mult_A4"	0	64	929	752
1	2	8	"comA"	"85Mult_E4"	-50	65	334	159
1	3	8	"zmpB"	"86Mult_I4"	0	66	444	203
1	4	8	"spr0601"	"98Mult_M4"	0	67	289	82
1	5	8	"celB"	"87Mult_A8"	-50	68	162	22
1	6	8	"iga"	"88Mult_E8"	0	69	316	153
1	7	8	"glnP"	"89Mult_I8"	0	70	137	12
1	8	8	"ABC_N/P"	"90Mult_M8"	0	71	260	138
1	9	8	"spr1221"	"99Mult_A12"	0	72	293	164
2	1	1	"lytB"	"31CellW_N8"	0	73	612	440
2	2	1	"prtA"	"20CellW_B12"	-50	74	837	601
2	3	1	"bgaA"	"43CellW_F12"	0	75	835	621
2	4	1	"nanA"	"46CellW_J12"	0	76	674	483
2	5	1	"spr1652/pfbA"	"25CellW_N12"	0	77	561	381
2	6	1	"nisP"	"39CellW_B16"	-50	78	519	231
2	7	1	"spr1906"	"73CellW_F16"	-50	79	418	232
2	8	1	"Buffer"	"Normaliz_J16"	-50	80	110	-7
2	9	1	"Buffer"	"Normaliz_N16"	-50	81	109	11
2	1	2	"nisP"	"39CellW_B16"	-50	82	785	416
2	2	2	"spr1906"	"73CellW_F16"	-50	83	688	139
2	3	2	"psrP"	"71CellW_B4"	-50	84	473	181
2	4	2	"pblB_nt"	"48CellW_F4"	-50	85	475	185
2	5	2	"pblB_ct"	"49CellW_J4"	0	86	443	143
2	6	2	"spr0075/pfbB"	"24CellW_N4"	-50	87	673	200
2	7	2	"pulA"	"19CellW_B8"	-50	88	447	83
2	8	2	"hysA"	"51CellW_F8"	0	89	433	291
2	9	2	"spr0328"	"26CellW_J8"	0	90	814	699
2	1	3	"spr0075/pfbB"	"24CellW_N4"	-50	91	808	521
2	2	3	"pulA"	"19CellW_B8"	-50	92	595	242
2	3	3	"hysA"	"51CellW_F8"	0	93	547	304
2	4	3	"spr0328"	"26CellW_J8"	0	94	709	342
2	5	3	"lytB"	"31CellW_N8"	0	95	639	300
2	6	3	"prtA"	"20CellW_B12"	-50	96	494	241
2	7	3	"bgaA"	"43CellW_F12"	-50	97	664	385
2	8	3	"nanA"	"46CellW_J12"	0	98	612	396
2	9	3	"spr1652/pfbA"	"25CellW_N12"	0	99	582	452
2	1	4	"prtA"	"20CellW_B12"	-50	100	717	559
2	2	4	"bgaA"	"43CellW_F12"	0	101	823	571
2	3	4	"nanA"	"46CellW_J12"	0	102	867	599
2	4	4	"spr1652/pfbA"	"25CellW_N12"	-50	103	833	256
2	5	4	"nisP"	"39CellW_B16"	-50	104	654	97
2	6	4	"spr1906"	"73CellW_F16"	0	105	442	148
2	7	4	"psrP"	"71CellW_B4"	-50	106	411	117
2	8	4	"pblB_nt"	"48CellW_F4"	-50	107	362	90
2	9	4	"pblB_ct"	"49CellW_J4"	0	108	382	221
2	1	5	"spr1906"	"73CellW_F16"	0	109	547	365
2	2	5	"psrP"	"71CellW_B4"	0	110	758	399
2	3	5	"pblB_nt"	"48CellW_F4"	-50	111	303	16
2	4	5	"pblB_ct"	"49CellW_J4"	-50	112	617	171
2	5	5	"spr0075/pfbB"	"24CellW_N4"	0	113	475	57
2	6	5	"pulA"	"19CellW_B8"	-50	114	557	217
2	7	5	"hysA"	"51CellW_F8"	-50	115	509	135
2	8	5	"spr0328"	"26CellW_J8"	-50	116	596	191
2	9	5	"lytB"	"31CellW_N8"	0	117	462	231
2	1	6	"pulA"	"19CellW_B8"	0	118	339	165
2	2	6	"hysA"	"51CellW_F8"	-50	119	542	234
2	3	6	"spr0328"	"26CellW_J8"	0	120	808	577
2	4	6	"lytB"	"31CellW_N8"	-50	121	473	139
2	5	6	"prtA"	"20CellW_B12"	-50	122	711	337
2	6	6	"bgaA"	"43CellW_F12"	-50	123	576	244
2	7	6	"nanA"	"46CellW_J12"	0	124	783	463
2	8	6	"spr1652/pfbA"	"25CellW_N12"	-50	125	771	216
2	9	6	"nisP"	"39CellW_B16"	0	126	538	196
2	1	7	"bgaA"	"43CellW_F12"	0	127	686	503
2	2	7	"nanA"	"46CellW_J12"	0	128	691	442
2	3	7	"spr1652/pfbA"	"25CellW_N12"	-50	129	648	297
2	4	7	"nisP"	"39CellW_B16"	-50	130	726	85
2	5	7	"spr1906"	"73CellW_F16"	-50	131	597	85
2	6	7	"psrP"	"71CellW_B4"	-50	132	545	110
2	7	7	"pblB_nt"	"48CellW_F4"	-50	133	551	179
2	8	7	"pblB_ct"	"49CellW_J4"	0	134	404	40
2	9	7	"spr0075/pfbB"	"24CellW_N4"	-50	135	605	272
2	1	8	"psrP"	"71CellW_B4"	0	136	681	380
2	2	8	"pblB_nt"	"48CellW_F4"	0	137	407	161
2	3	8	"pblB_ct"	"49CellW_J4"	-50	138	775	552
2	4	8	"spr0075/pfbB"	"24CellW_N4"	-50	139	717	312
2	5	8	"pulA"	"19CellW_B8"	0	140	353	52
2	6	8	"hysA"	"51CellW_F8"	0	141	809	610
2	7	8	"spr0328"	"26CellW_J8"	-50	142	684	489
2	8	8	"lytB"	"31CellW_N8"	0	143	496	355
2	9	8	"prtA"	"20CellW_B12"	-50	144	604	464
3	1	1	"nanB"	"58Secret_O8"	0	145	2838	2732
3	2	1	"spr1875"	"7Secret_C12"	0	146	1314	1201
3	3	1	"galU"	"21Secret_G12"	0	147	1236	1049
3	4	1	"cbpA"	"5Secret_K12"	0	148	1787	1603
3	5	1	"gsp_781"	"2Secret_O12"	-50	149	831	694
3	6	1	"Control_1"	"C16"	0	150	271	158
3	7	1	"Control_2"	"G16"	0	151	273	169
3	8	1	"Buffer"	"Normaliz_K16"	-50	152	92	5
3	9	1	"Buffer"	"Normaliz_O16"	-50	153	87	-1
3	1	2	"Control_1"	"C16"	0	154	290	178
3	2	2	"Control_2"	"G16"	0	155	358	181
3	3	2	"bloodAB"	"59Secret_C4"	0	156	1136	794
3	4	2	"strH"	"32Secret_G4"	0	157	688	432
3	5	2	"lysM"	"50Secret_K4"	0	158	1100	696
3	6	2	"lytB"	"63Secret_O4"	0	159	981	552
3	7	2	"phtE"	"45Secret_C8"	0	160	843	658
3	8	2	"spr0931"	"36Secret_G8"	0	161	821	698
3	9	2	"lytC"	"56Secret_K8"	0	162	1519	1423
3	1	3	"lytB"	"63Secret_O4"	0	163	1282	1113
3	2	3	"phtE"	"45Secret_C8"	0	164	725	437
3	3	3	"spr0931"	"36Secret_G8"	0	165	620	363
3	4	3	"lytC"	"56Secret_K8"	0	166	1378	1157
3	5	3	"nanB"	"58Secret_O8"	0	167	2537	2299
3	6	3	"spr1875"	"7Secret_C12"	0	168	1456	1118
3	7	3	"galU"	"21Secret_G12"	0	169	689	289
3	8	3	"cbpA"	"5Secret_K12"	0	170	2258	2033
3	9	3	"gsp_781"	"2Secret_O12"	0	171	1132	985
3	1	4	"spr1875"	"7Secret_C12"	0	172	1358	1184
3	2	4	"galU"	"21Secret_G12"	0	173	826	579
3	3	4	"cbpA"	"5Secret_K12"	0	174	637	401
3	4	4	"gsp_781"	"2Secret_O12"	0	175	1207	738
3	5	4	"Control_1"	"C16"	0	176	456	243
3	6	4	"Control_2"	"G16"	0	177	453	204
3	7	4	"bloodAB"	"59Secret_C4"	-50	178	1153	577
3	8	4	"strH"	"32Secret_G4"	0	179	906	585
3	9	4	"lysM"	"50Secret_K4"	0	180	1911	1717
3	1	5	"Control_2"	"G16"	0	181	359	157
3	2	5	"bloodAB"	"59Secret_C4"	-50	182	1366	750
3	3	5	"strH"	"32Secret_G4"	0	183	919	689
3	4	5	"lysM"	"50Secret_K4"	0	184	1213	696
3	5	5	"lytB"	"63Secret_O4"	0	185	1137	756
3	6	5	"phtE"	"45Secret_C8"	0	186	828	555
3	7	5	"spr0931"	"36Secret_G8"	0	187	967	475
3	8	5	"lytC"	"56Secret_K8"	0	188	1479	1205
3	9	5	"nanB"	"58Secret_O8"	0	189	1968	1853
3	1	6	"phtE"	"45Secret_C8"	0	190	862	614
3	2	6	"spr0931"	"36Secret_G8"	0	191	791	353
3	3	6	"lytC"	"56Secret_K8"	0	192	1431	1235
3	4	6	"nanB"	"58Secret_O8"	0	193	2512	2317
3	5	6	"spr1875"	"7Secret_C12"	0	194	1652	1391
3	6	6	"galU"	"21Secret_G12"	0	195	1004	681
3	7	6	"cbpA"	"5Secret_K12"	0	196	1791	1433
3	8	6	"gsp_781"	"2Secret_O12"	0	197	1424	1177
3	9	6	"Control_1"	"C16"	0	198	496	389
3	1	7	"galU"	"21Secret_G12"	0	199	1556	1199
3	2	7	"cbpA"	"5Secret_K12"	0	200	1532	1173
3	3	7	"gsp_781"	"2Secret_O12"	0	201	1221	837
3	4	7	"Control_1"	"C16"	0	202	715	482
3	5	7	"Control_2"	"G16"	0	203	337	86
3	6	7	"bloodAB"	"59Secret_C4"	-50	204	1307	650
3	7	7	"strH"	"32Secret_G4"	0	205	787	196
3	8	7	"lysM"	"50Secret_K4"	0	206	1647	901
3	9	7	"lytB"	"63Secret_O4"	0	207	1136	920
3	1	8	"bloodAB"	"59Secret_C4"	0	208	1362	1028
3	2	8	"strH"	"32Secret_G4"	0	209	548	291
3	3	8	"lysM"	"50Secret_K4"	0	210	1320	894
3	4	8	"lytB"	"63Secret_O4"	-50	211	1429	458
3	5	8	"phtE"	"45Secret_C8"	0	212	852	479
3	6	8	"spr0931"	"36Secret_G8"	0	213	1339	860
3	7	8	"lytC"	"56Secret_K8"	0	214	1569	1303
3	8	8	"nanB"	"58Secret_O8"	0	215	1757	1503
3	9	8	"spr1875"	"7Secret_C12"	0	216	1745	1579
4	1	1	"Control_10"	"P8"	-50	217	82	-6
4	2	1	"Control_11"	"D12"	0	218	98	-1
4	3	1	"Control_12"	"H12"	0	219	480	378
4	4	1	"Buffer"	"Normaliz_L12"	0	220	85	-4
4	5	1	"Buffer"	"Normaliz_P12"	-50	221	79	-16
4	6	1	"Control+"	"Rango0.2_D16"	0	222	1408	1276
4	7	1	"Control+"	"Rango0.1_H16"	-50	223	250	71
4	8	1	"Buffer"	"Normaliz_L16"	-50	224	298	102
4	9	1	"Buffer"	"Normaliz_P16"	-50	225	167	32
4	1	2	"Control+"	"Rango0.2_D16"	0	226	1840	1711
4	2	2	"Control+"	"Rango0.1_H16"	-50	227	554	327
4	3	2	"Control_3"	"D4"	-50	228	154	-2
4	4	2	"Control_4"	"H4"	0	229	357	258
4	5	2	"Control_5"	"L4"	0	230	127	21
4	6	2	"Control_6"	"P4"	-50	231	111	-18
4	7	2	"Control_7"	"D8"	-50	232	736	527
4	8	2	"Control_8"	"H8"	-50	233	417	122
4	9	2	"Control_9"	"L8"	-50	234	443	287
4	1	3	"Control_6"	"P4"	-50	235	88	-57
4	2	3	"Control_7"	"D8"	0	236	1418	791
4	3	3	"Control_8"	"H8"	-50	237	290	63
4	4	3	"Control_9"	"L8"	-50	238	116	7
4	5	3	"Control_10"	"P8"	-50	239	106	-9
4	6	3	"Control_11"	"D12"	-50	240	157	56
4	7	3	"Control_12"	"H12"	0	241	349	244
4	8	3	"Buffer"	"Normaliz_L12"	-50	242	72	-29
4	9	3	"Buffer"	"Normaliz_P12"	-50	243	83	-5
4	1	4	"Control_11"	"D12"	-50	244	78	-33
4	2	4	"Control_12"	"H12"	-50	245	666	441
4	3	4	"Buffer"	"Normaliz_L12"	-50	246	108	-95
4	4	4	"Buffer"	"Normaliz_P12"	-50	247	94	-25
4	5	4	"Control+"	"Rango0.2_D16"	0	248	1900	1626
4	6	4	"Control+"	"Rango0.1_H16"	-50	249	521	244
4	7	4	"Control_3"	"D4"	-50	250	146	0
4	8	4	"Control_4"	"H4"	0	251	343	232
4	9	4	"Control_5"	"L4"	-50	252	97	0
4	1	5	"Control+"	"Rango0.1_H16"	-50	253	186	93
4	2	5	"Control_3"	"D4"	-50	254	157	-20
4	3	5	"Control_4"	"H4"	-50	255	945	607
4	4	5	"Control_5"	"L4"	-50	256	112	-36
4	5	5	"Control_6"	"P4"	-50	257	125	-42
4	6	5	"Control_7"	"D8"	-50	258	998	771
4	7	5	"Control_8"	"H8"	0	259	525	389
4	8	5	"Control_9"	"L8"	-50	260	101	-14
4	9	5	"Control_10"	"P8"	-50	261	129	15
4	1	6	"Control_7"	"D8"	-50	262	90	6
4	2	6	"Control_8"	"H8"	-50	263	540	346
4	3	6	"Control_9"	"L8"	-50	264	357	91
4	4	6	"Control_10"	"P8"	-50	265	120	-19
4	5	6	"Control_11"	"D12"	-50	266	141	26
4	6	6	"Control_12"	"H12"	0	267	324	216
4	7	6	"Buffer"	"Normaliz_L12"	-50	268	100	-20
4	8	6	"Buffer"	"Normaliz_P12"	-50	269	91	-40
4	9	6	"Control+"	"Rango0.2_D16"	0	270	1408	1147
4	1	7	"Control_12"	"H12"	0	271	322	231
4	2	7	"Buffer"	"Normaliz_L12"	-50	272	126	5
4	3	7	"Buffer"	"Normaliz_P12"	-50	273	80	-48
4	4	7	"Control+"	"Rango0.2_D16"	0	274	1967	1680
4	5	7	"Control+"	"Rango0.1_H16"	-50	275	1043	758
4	6	7	"Control_3"	"D4"	-50	276	127	-31
4	7	7	"Control_4"	"H4"	-50	277	350	242
4	8	7	"Control_5"	"L4"	-50	278	105	0
4	9	7	"Control_6"	"P4"	-50	279	121	-11
4	1	8	"Control_3"	"D4"	-50	280	92	8
4	2	8	"Control_4"	"H4"	0	281	411	308
4	3	8	"Control_5"	"L4"	-50	282	114	-2
4	4	8	"Control_6"	"P4"	-50	283	157	-16
4	5	8	"Control_7"	"D8"	-50	284	1129	921
4	6	8	"Control_8"	"H8"	0	285	479	324
4	7	8	"Control_9"	"L8"	-50	286	123	26
4	8	8	"Control_10"	"P8"	-50	287	141	44
4	9	8	"Control_11"	"D12"	-50	288	125	23
5	1	1	"GADPH"	"68Cyt_M7"	0	289	1643	1526
5	2	1	"abc_sbp_2"	"30Lip_A11"	0	290	2212	2063
5	3	1	"abc_sbp"	"29Lip_E11"	0	291	659	500
5	4	1	"spr0174"	"79Lip_I11"	0	292	529	329
5	5	1	"aliA"	"10Lip_M11"	0	293	743	615
5	6	1	"slrA"	"17Lip_A15"	-50	294	1349	1147
5	7	1	"spr0747"	"37Lip_E15"	-50	295	1703	1539
5	8	1	"Buffer"	"Normaliz_I15"	-50	296	86	2
5	9	1	"Buffer"	"Normaliz_M15"	-50	297	86	4
5	1	2	"slrA"	"17Lip_A15"	-50	298	1779	635
5	2	2	"spr0747"	"37Lip_E15"	-50	299	2075	88
5	3	2	"spxB"	"13Cyt_A3"	-50	300	2528	723
5	4	2	"clpP"	"66Cyt_E3"	0	301	2855	1935
5	5	2	"pavA"	"69Cyt_I3"	0	302	1441	1091
5	6	2	"eno"	"14Cyt_M3"	0	303	3621	2732
5	7	2	"PppA"	"70Cyt_A7"	0	304	2689	1338
5	8	2	"ply"	"11Cyt_E7"	0	305	1962	1815
5	9	2	"lytA"	"12Cyt_I7"	0	306	12117	12037
5	1	3	"eno"	"14Cyt_M3"	-50	307	4046	3280
5	2	3	"PppA"	"70Cyt_A7"	0	308	2587	552
5	3	3	"ply"	"11Cyt_E7"	0	309	1666	1275
5	4	3	"lytA"	"12Cyt_I7"	0	310	10683	10435
5	5	3	"GADPH"	"68Cyt_M7"	0	311	1136	814
5	6	3	"abc_sbp_2"	"30Lip_A11"	0	312	1498	1038
5	7	3	"abc_sbp"	"29Lip_E11"	-50	313	220	-385
5	8	3	"spr0174"	"79Lip_I11"	-50	314	406	-8
5	9	3	"aliA"	"10Lip_M11"	0	315	761	635
5	1	4	"abc_sbp_2"	"30Lip_A11"	0	316	1891	1653
5	2	4	"abc_sbp"	"29Lip_E11"	0	317	568	-298
5	3	4	"spr0174"	"79Lip_I11"	0	318	728	480
5	4	4	"aliA"	"10Lip_M11"	0	319	502	301
5	5	4	"slrA"	"17Lip_A15"	-50	320	1371	474
5	6	4	"spr0747"	"37Lip_E15"	-50	321	1546	-60
5	7	4	"spxB"	"13Cyt_A3"	-50	322	2198	889
5	8	4	"clpP"	"66Cyt_E3"	0	323	1991	1122
5	9	4	"pavA"	"69Cyt_I3"	0	324	1334	1184
5	1	5	"spr0747"	"37Lip_E15"	-50	325	1586	1347
5	2	5	"spxB"	"13Cyt_A3"	-50	326	2787	1119
5	3	5	"clpP"	"66Cyt_E3"	-50	327	1728	1227
5	4	5	"pavA"	"69Cyt_I3"	0	328	1584	1267
5	5	5	"eno"	"14Cyt_M3"	-50	329	2792	1587
5	6	5	"PppA"	"70Cyt_A7"	-50	330	2641	832
5	7	5	"ply"	"11Cyt_E7"	-50	331	1966	1087
5	8	5	"lytA"	"12Cyt_I7"	0	332	9722	9471
5	9	5	"GADPH"	"68Cyt_M7"	0	333	1538	1452
5	1	6	"PppA"	"70Cyt_A7"	-50	334	2490	2292
5	2	6	"ply"	"11Cyt_E7"	-50	335	1845	1606
5	3	6	"lytA"	"12Cyt_I7"	0	336	10449	10319
5	4	6	"GADPH"	"68Cyt_M7"	0	337	1845	1636
5	5	6	"abc_sbp_2"	"30Lip_A11"	0	338	1857	1418
5	6	6	"abc_sbp"	"29Lip_E11"	0	339	763	-15
5	7	6	"spr0174"	"79Lip_I11"	0	340	608	256
5	8	6	"aliA"	"10Lip_M11"	0	341	839	593
5	9	6	"slrA"	"17Lip_A15"	0	342	2289	1995
5	1	7	"abc_sbp"	"29Lip_E11"	0	343	1397	1150
5	2	7	"spr0174"	"79Lip_I11"	0	344	1787	1589
5	3	7	"aliA"	"10Lip_M11"	0	345	1124	879
5	4	7	"slrA"	"17Lip_A15"	-50	346	1612	286
5	5	7	"spr0747"	"37Lip_E15"	-50	347	1805	-24
5	6	7	"spxB"	"13Cyt_A3"	-50	348	2395	664
5	7	7	"clpP"	"66Cyt_E3"	-50	349	1976	949
5	8	7	"pavA"	"69Cyt_I3"	0	350	2368	2008
5	9	7	"eno"	"14Cyt_M3"	0	351	2842	2496
5	1	8	"spxB"	"13Cyt_A3"	0	352	2228	1468
5	2	8	"clpP"	"66Cyt_E3"	0	353	1716	1270
5	3	8	"pavA"	"69Cyt_I3"	0	354	2550	2222
5	4	8	"eno"	"14Cyt_M3"	-50	355	4149	2060
5	5	8	"PppA"	"70Cyt_A7"	0	356	2619	1164
5	6	8	"ply"	"11Cyt_E7"	0	357	1986	1701
5	7	8	"lytA"	"12Cyt_I7"	0	358	10967	10815
5	8	8	"GADPH"	"68Cyt_M7"	0	359	1826	1714
5	9	8	"abc_sbp_2"	"30Lip_A11"	0	360	3376	3279
6	1	1	"psaA"	"6Lip_N7"	0	361	2482	2375
6	2	1	"ABC_SBP"	"57Lip_B11"	0	362	3856	3664
6	3	1	"ABC_SBP"	"52Lip_F11"	-50	363	379	114
6	4	1	"piuA"	"18Lip_J11"	0	364	271	102
6	5	1	"amiA"	"3Lip_N11"	0	365	1432	1287
6	6	1	"msmE"	"78Lip_B15"	0	366	1609	1271
6	7	1	"MalX"	"22Lip_F15"	0	367	3576	2873
6	8	1	"Buffer"	"Normaliz_J15"	-50	368	81	-37
6	9	1	"Buffer"	"Normaliz_N15"	-50	369	77	-13
6	1	2	"msmE"	"78Lip_B15"	-50	370	3731	3579
6	2	2	"MalX"	"22Lip_F15"	-50	371	2957	1087
6	3	2	"prsA_ppmA"	"16Lip_B3"	-50	372	2395	323
6	4	2	"lmb"	"33Lip_F3"	-50	373	1638	557
6	5	2	"piaA"	"15Lip_J3"	0	374	569	288
6	6	2	"phtA"	"55Lip_N3"	-50	375	2258	1039
6	7	2	"glnH"	"28Lip_B7"	-50	376	1823	412
6	8	2	"pstS"	"80Lip_F7"	0	377	1730	1546
6	9	2	"aliB"	"1Lip_J7"	0	378	736	629
6	1	3	"phtA"	"55Lip_N3"	-50	379	3324	3118
6	2	3	"glnH"	"28Lip_B7"	-50	380	1499	394
6	3	3	"pstS"	"80Lip_F7"	0	381	782	447
6	4	3	"aliB"	"1Lip_J7"	0	382	648	294
6	5	3	"psaA"	"6Lip_N7"	0	383	2145	1358
6	6	3	"ABC_SBP"	"57Lip_B11"	0	384	1706	535
6	7	3	"ABC_SBP"	"52Lip_F11"	-50	385	521	-748
6	8	3	"piuA"	"18Lip_J11"	-50	386	407	129
6	9	3	"amiA"	"3Lip_N11"	0	387	1169	1066
6	1	4	"ABC_SBP"	"57Lip_B11"	-50	388	2329	2046
6	2	4	"ABC_SBP"	"52Lip_F11"	-50	389	2660	384
6	3	4	"piuA"	"18Lip_J11"	-50	390	695	368
6	4	4	"amiA"	"3Lip_N11"	0	391	468	187
6	5	4	"msmE"	"78Lip_B15"	0	392	2738	1847
6	6	4	"MalX"	"22Lip_F15"	-50	393	1178	151
6	7	4	"prsA_ppmA"	"16Lip_B3"	-50	394	1482	205
6	8	4	"lmb"	"33Lip_F3"	-50	395	1206	118
6	9	4	"piaA"	"15Lip_J3"	0	396	768	630
6	1	5	"MalX"	"22Lip_F15"	-50	397	1786	1545
6	2	5	"prsA_ppmA"	"16Lip_B3"	-50	398	2307	91
6	3	5	"lmb"	"33Lip_F3"	-50	399	2282	845
6	4	5	"piaA"	"15Lip_J3"	-50	400	962	686
6	5	5	"phtA"	"55Lip_N3"	0	401	711	356
6	6	5	"glnH"	"28Lip_B7"	0	402	798	549
6	7	5	"pstS"	"80Lip_F7"	0	403	1568	447
6	8	5	"aliB"	"1Lip_J7"	0	404	465	-180
6	9	5	"psaA"	"6Lip_N7"	0	405	1658	1492
6	1	6	"glnH"	"28Lip_B7"	0	406	626	468
6	2	6	"pstS"	"80Lip_F7"	-50	407	1345	302
6	3	6	"aliB"	"1Lip_J7"	0	408	776	518
6	4	6	"psaA"	"6Lip_N7"	0	409	1346	1167
6	5	6	"ABC_SBP"	"57Lip_B11"	-50	410	345	13
6	6	6	"ABC_SBP"	"52Lip_F11"	-50	411	1659	1252
6	7	6	"piuA"	"18Lip_J11"	-50	412	857	595
6	8	6	"amiA"	"3Lip_N11"	0	413	1275	871
6	9	6	"msmE"	"78Lip_B15"	0	414	1161	763
6	1	7	"ABC_SBP"	"52Lip_F11"	-50	415	911	706
6	2	7	"piuA"	"18Lip_J11"	-50	416	1231	896
6	3	7	"amiA"	"3Lip_N11"	0	417	773	474
6	4	7	"msmE"	"78Lip_B15"	0	418	4359	3946
6	5	7	"MalX"	"22Lip_F15"	-50	419	1834	753
6	6	7	"prsA_ppmA"	"16Lip_B3"	-50	420	1889	388
6	7	7	"lmb"	"33Lip_F3"	-50	421	1303	54
6	8	7	"piaA"	"15Lip_J3"	-50	422	2269	1503
6	9	7	"phtA"	"55Lip_N3"	0	423	3098	2784
6	1	8	"prsA_ppmA"	"16Lip_B3"	-50	424	1853	499
6	2	8	"lmb"	"33Lip_F3"	-50	425	1902	229
6	3	8	"piaA"	"15Lip_J3"	-50	426	1676	966
6	4	8	"phtA"	"55Lip_N3"	-50	427	1660	866
6	5	8	"glnH"	"28Lip_B7"	-50	428	2113	1751
6	6	8	"pstS"	"80Lip_F7"	-50	429	1705	1280
6	7	8	"aliB"	"1Lip_J7"	-50	430	1936	1575
6	8	8	"psaA"	"6Lip_N7"	0	431	1623	1416
6	9	8	"ABC_SBP"	"57Lip_B11"	0	432	2378	2260
7	1	1	"cbpF"	"74N_term_wCS_O7"	0	433	664	424
7	2	1	"spr0693"	"34N_term_C11"	0	434	1015	662
7	3	1	"ezrA"	"75N_term_G11"	0	435	415	194
7	4	1	"pepXP"	"72N_term_K11"	0	436	552	318
7	5	1	"phtD"	"44N_term_O11"	-50	437	875	537
7	6	1	"phpA"	"27N_term_C15"	0	438	1563	862
7	7	1	"srtA"	"64N_term_wCS_G15"	0	439	2480	2211
7	8	1	"Buffer"	"Normaliz_K15"	-50	440	115	-83
7	9	1	"Buffer"	"Normaliz_O15"	-50	441	105	-10
7	1	2	"phpA"	"27N_term_C15"	-50	442	619	154
7	2	2	"srtA"	"64N_term_wCS_G15"	0	443	613	171
7	3	2	"adcA"	"23Lip_C3"	-50	444	1014	379
7	4	2	"sp_2093"	"76N_term_G3"	-50	445	1082	369
7	5	2	"comB"	"54N_term_K3"	-50	446	929	536
7	6	2	"pspA"	"4N_term_O3"	-50	447	1072	574
7	7	2	"pbpX"	"41N_term_C7"	-50	448	978	558
7	8	2	"pbpA"	"9N_term_G7"	0	449	831	494
7	9	2	"spr0334"	"42Cyt_TMH_K7"	0	450	668	487
7	1	3	"pspA"	"4N_term_O3"	-50	451	1075	567
7	2	3	"pbpX"	"41N_term_C7"	-50	452	842	443
7	3	3	"pbpA"	"9N_term_G7"	0	453	490	177
7	4	3	"spr0334"	"42Cyt_TMH_K7"	0	454	655	347
7	5	3	"cbpF"	"74N_term_wCS_O7"	0	455	569	336
7	6	3	"spr0693"	"34N_term_C11"	0	456	851	575
7	7	3	"ezrA"	"75N_term_G11"	0	457	584	191
7	8	3	"pepXP"	"72N_term_K11"	0	458	823	586
7	9	3	"phtD"	"44N_term_O11"	0	459	681	493
7	1	4	"spr0693"	"34N_term_C11"	0	460	616	262
7	2	4	"ezrA"	"75N_term_G11"	-50	461	409	-179
7	3	4	"pepXP"	"72N_term_K11"	0	462	477	223
7	4	4	"phtD"	"44N_term_O11"	0	463	837	621
7	5	4	"phpA"	"27N_term_C15"	0	464	719	405
7	6	4	"srtA"	"64N_term_wCS_G15"	-50	465	681	207
7	7	4	"adcA"	"23Lip_C3"	-50	466	1073	381
7	8	4	"sp_2093"	"76N_term_G3"	-50	467	670	193
7	9	4	"comB"	"54N_term_K3"	0	468	737	476
7	1	5	"srtA"	"64N_term_wCS_G15"	-50	469	781	529
7	2	5	"adcA"	"23Lip_C3"	-50	470	1230	356
7	3	5	"sp_2093"	"76N_term_G3"	-50	471	931	305
7	4	5	"comB"	"54N_term_K3"	-50	472	941	460
7	5	5	"pspA"	"4N_term_O3"	-50	473	982	515
7	6	5	"pbpX"	"41N_term_C7"	-50	474	875	469
7	7	5	"pbpA"	"9N_term_G7"	0	475	480	99
7	8	5	"spr0334"	"42Cyt_TMH_K7"	0	476	1142	824
7	9	5	"cbpF"	"74N_term_wCS_O7"	-50	477	494	327
7	1	6	"pbpX"	"41N_term_C7"	0	478	847	651
7	2	6	"pbpA"	"9N_term_G7"	0	479	658	190
7	3	6	"spr0334"	"42Cyt_TMH_K7"	0	480	596	296
7	4	6	"cbpF"	"74N_term_wCS_O7"	0	481	453	158
7	5	6	"spr0693"	"34N_term_C11"	0	482	566	279
7	6	6	"ezrA"	"75N_term_G11"	0	483	519	122
7	7	6	"pepXP"	"72N_term_K11"	-50	484	645	183
7	8	6	"phtD"	"44N_term_O11"	0	485	1619	1338
7	9	6	"phpA"	"27N_term_C15"	0	486	748	571
7	1	7	"ezrA"	"75N_term_G11"	0	487	460	216
7	2	7	"pepXP"	"72N_term_K11"	-50	488	646	228
7	3	7	"phtD"	"44N_term_O11"	-50	489	608	232
7	4	7	"phpA"	"27N_term_C15"	-50	490	590	165
7	5	7	"srtA"	"64N_term_wCS_G15"	-50	491	629	53
7	6	7	"adcA"	"23Lip_C3"	-50	492	1199	312
7	7	7	"sp_2093"	"76N_term_G3"	-50	493	1042	258
7	8	7	"comB"	"54N_term_K3"	-50	494	938	251
7	9	7	"pspA"	"4N_term_O3"	0	495	852	388
7	1	8	"adcA"	"23Lip_C3"	-50	496	644	165
7	2	8	"sp_2093"	"76N_term_G3"	-50	497	793	155
7	3	8	"comB"	"54N_term_K3"	-50	498	761	267
7	4	8	"pspA"	"4N_term_O3"	-50	499	919	520
7	5	8	"pbpX"	"41N_term_C7"	-50	500	761	420
7	6	8	"pbpA"	"9N_term_G7"	-50	501	598	251
7	7	8	"spr0334"	"42Cyt_TMH_K7"	0	502	892	599
7	8	8	"cbpF"	"74N_term_wCS_O7"	-50	503	415	139
7	9	8	"spr0693"	"34N_term_C11"	-50	504	550	374
8	1	1	"pbp1b"	"47Cyt_TMH_P7"	0	505	1339	1174
8	2	1	"pcpA"	"62N_term_wCS_D11"	-50	506	1226	977
8	3	1	"sphtra"	"8N_term_H11"	0	507	1623	1252
8	4	1	"cps4C"	"97Mult_L11"	0	508	804	557
8	5	1	"rrgB"	"95Mult_P11"	0	509	610	329
8	6	1	"TMP"	"96Mult_D15"	0	510	813	515
8	7	1	"LambdaSa04"	"94Mult_H15"	-50	511	655	395
8	8	1	"Buffer"	"Normaliz_L15"	-50	512	219	66
8	9	1	"Buffer"	"Normaliz_P15"	-50	513	130	19
8	1	2	"TMP"	"96Mult_D15"	0	514	552	346
8	2	2	"LambdaSa04"	"94Mult_H15"	-50	515	669	95
8	3	2	"potD"	"65N_term_D3"	-50	516	1412	305
8	4	2	"pgdA"	"40N_term_H3"	-50	517	1307	322
8	5	2	"spr1370"	"38Cyt_TMH_L3"	-50	518	1132	603
8	6	2	"spr1418"	"82N_term_P3"	-50	519	1004	260
8	7	2	"stkP"	"67Cyt_TMH_D7"	-50	520	890	232
8	8	2	"spr1584"	"83N_term_H7"	0	521	1272	918
8	9	2	"pbp2A"	"53N_term_L7"	0	522	793	636
8	1	3	"spr1418"	"82N_term_P3"	0	523	1212	981
8	2	3	"stkP"	"67Cyt_TMH_D7"	-50	524	961	332
8	3	3	"spr1584"	"83N_term_H7"	-50	525	1116	388
8	4	3	"pbp2A"	"53N_term_L7"	-50	526	910	457
8	5	3	"pbp1b"	"47Cyt_TMH_P7"	0	527	1182	813
8	6	3	"pcpA"	"62N_term_wCS_D11"	-50	528	703	86
8	7	3	"sphtra"	"8N_term_H11"	-50	529	674	-102
8	8	3	"cps4C"	"97Mult_L11"	-50	530	877	140
8	9	3	"rrgB"	"95Mult_P11"	-50	531	713	407
8	1	4	"pcpA"	"62N_term_wCS_D11"	-50	532	468	250
8	2	4	"sphtra"	"8N_term_H11"	-50	533	811	106
8	3	4	"cps4C"	"97Mult_L11"	-50	534	913	256
8	4	4	"rrgB"	"95Mult_P11"	-50	535	494	169
8	5	4	"TMP"	"96Mult_D15"	-50	536	620	267
8	6	4	"LambdaSa04"	"94Mult_H15"	-50	537	488	3
8	7	4	"potD"	"65N_term_D3"	-50	538	764	-184
8	8	4	"pgdA"	"40N_term_H3"	-50	539	1385	271
8	9	4	"spr1370"	"38Cyt_TMH_L3"	0	540	533	-134
8	1	5	"LambdaSa04"	"94Mult_H15"	-50	541	372	181
8	2	5	"potD"	"65N_term_D3"	-50	542	1425	592
8	3	5	"pgdA"	"40N_term_H3"	-50	543	1276	340
8	4	5	"spr1370"	"38Cyt_TMH_L3"	-50	544	1031	493
8	5	5	"spr1418"	"82N_term_P3"	-50	545	940	452
8	6	5	"stkP"	"67Cyt_TMH_D7"	-50	546	783	267
8	7	5	"spr1584"	"83N_term_H7"	-50	547	894	341
8	8	5	"pbp2A"	"53N_term_L7"	-50	548	860	309
8	9	5	"pbp1b"	"47Cyt_TMH_P7"	-50	549	1218	827
8	1	6	"stkP"	"67Cyt_TMH_D7"	-50	550	924	703
8	2	6	"spr1584"	"83N_term_H7"	-50	551	982	464
8	3	6	"pbp2A"	"53N_term_L7"	-50	552	687	235
8	4	6	"pbp1b"	"47Cyt_TMH_P7"	-50	553	975	666
8	5	6	"pcpA"	"62N_term_wCS_D11"	-50	554	783	341
8	6	6	"sphtra"	"8N_term_H11"	-50	555	675	24
8	7	6	"cps4C"	"97Mult_L11"	0	556	665	66
8	8	6	"rrgB"	"95Mult_P11"	0	557	789	307
8	9	6	"TMP"	"96Mult_D15"	-50	558	367	103
8	1	7	"sphtra"	"8N_term_H11"	-50	559	299	-69
8	2	7	"cps4C"	"97Mult_L11"	-50	560	488	160
8	3	7	"rrgB"	"95Mult_P11"	-50	561	270	25
8	4	7	"TMP"	"96Mult_D15"	-50	562	321	37
8	5	7	"LambdaSa04"	"94Mult_H15"	-50	563	361	-12
8	6	7	"potD"	"65N_term_D3"	-50	564	1474	622
8	7	7	"pgdA"	"40N_term_H3"	-50	565	1354	506
8	8	7	"spr1370"	"38Cyt_TMH_L3"	-50	566	868	281
8	9	7	"spr1418"	"82N_term_P3"	-50	567	926	451
8	1	8	"potD"	"65N_term_D3"	-50	568	1395	728
8	2	8	"pgdA"	"40N_term_H3"	-50	569	1193	490
8	3	8	"spr1370"	"38Cyt_TMH_L3"	-50	570	816	420
8	4	8	"spr1418"	"82N_term_P3"	-50	571	838	476
8	5	8	"stkP"	"67Cyt_TMH_D7"	-50	572	564	217
8	6	8	"spr1584"	"83N_term_H7"	-50	573	669	387
8	7	8	"pbp2A"	"53N_term_L7"	-50	574	493	288
8	8	8	"pbp1b"	"47Cyt_TMH_P7"	-50	575	632	427
8	9	8	"pcpA"	"62N_term_wCS_D11"	-50	576	490	192
