# Supplementary material for: Data in support of proteomic analysis of pneumococcal pediatric clinical isolates to construct a protein array
Source: Data Brief. 2016 Feb 5;6:917–22. doi: 10.1016/j.dib.2016.01.057 (PMC4758182; doi:10.1016/j.dib.2016.01.057)
Supplement: Supplementary file 4 — Supplementary material [file mmc4.zip › Protein array raw data/IgM/C1_S48_IgM-Cy5.txt]

ATF	1.0
31	9    
"Type=GenePix Export 3"
"DateTime=2014/03/05 12:05:31"
"Settings=C:\Documents and Settings\Usuario\Escritorio\Datos Usuarios\Alfonso\Resultados ensayo\Marzo 2014\Escaneado_5-3-14\Suero 48\S48_IgM-Cy5.gps"
"GalFile=C:\Documents and Settings\Usuario\Escritorio\Datos Usuarios\Alfonso\Gals\Gal_Alfonso.2.gal"
"PixelSize=5"
"Wavelengths=635	n/a"
"ImageFiles=C:\Documents and Settings\Usuario\Escritorio\Datos Usuarios\Alfonso\Resultados ensayo\Marzo 2014\Escaneado_5-3-14\Suero 48\S48_IgM-Cy5.tif 1	n/a"
"NormalizationMethod=None"
"NormalizationFactors=1	n/a"
"JpegImage="
"StdDev=Type 1"
"RatioFormulations=W1/W2 (635/)"
"Barcode="
"BackgroundSubtraction=LocalFeature"
"ImageOrigin=3080, 36235"
"JpegOrigin=3360, 36455"
"Creator=GenePix Pro 4.1.1.4"
"Scanner=GenePix 4000B [92870]"
"FocusPosition=0"
"Temperature=27.24"
"LinesAveraged=1"
"Comment="
"PMTGain=650	n/a"
"ScanPower=100	n/a"
"LaserPower=1.68	n/a"
"LaserOnTime=41801	n/a"
"Filters=	n/a"
"ScanRegion=616,7247,3872,8613"
"Supplier=BioRobotics"
"ArrayerSoftwareName=TAS Application Suite (MicroGrid II)"
"ArrayerSoftwareVersion=2.2.2.5"
"Block"	"Column"	"Row"	"Name"	"ID"	"Flags"	"Index"	"F635 Median"	"F635 Median - B635"
1	1	1	"ABC_N/P"	"90Mult_M8"	0	1	221	157
1	2	1	"spr1221"	"99Mult_A12"	0	2	412	327
1	3	1	"spr1403"	"91Mult_E12"	0	3	434	347
1	4	1	"spr1496"	"92Mult_I12"	0	4	188	115
1	5	1	"ABC_NP"	"100Mult_M12"	0	5	949	865
1	6	1	"SP_0462"	"77CellW_A16"	0	6	427	343
1	7	1	"SP_0464"	"81CellW_E16"	0	7	334	254
1	8	1	"Buffer"	"Normaliz_I16"	0	8	92	31
1	9	1	"Buffer"	"Normaliz_M16"	0	9	106	49
1	1	2	"SP_0462"	"77CellW_A16"	0	10	765	692
1	2	2	"SP_0464"	"81CellW_E16"	0	11	403	271
1	3	2	"fstH"	"84Mult_A4"	0	12	1570	1399
1	4	2	"comA"	"85Mult_E4"	0	13	294	191
1	5	2	"zmpB"	"86Mult_I4"	0	14	172	73
1	6	2	"spr0601"	"98Mult_M4"	0	15	335	218
1	7	2	"celB"	"87Mult_A8"	0	16	201	111
1	8	2	"iga"	"88Mult_E8"	0	17	616	552
1	9	2	"glnP"	"89Mult_I8"	0	18	122	61
1	1	3	"spr0601"	"98Mult_M4"	0	19	343	267
1	2	3	"celB"	"87Mult_A8"	0	20	152	68
1	3	3	"iga"	"88Mult_E8"	0	21	710	611
1	4	3	"glnP"	"89Mult_I8"	0	22	246	149
1	5	3	"ABC_N/P"	"90Mult_M8"	0	23	192	98
1	6	3	"spr1221"	"99Mult_A12"	0	24	243	155
1	7	3	"spr1403"	"91Mult_E12"	0	25	405	308
1	8	3	"spr1496"	"92Mult_I12"	0	26	204	123
1	9	3	"ABC_NP"	"100Mult_M12"	0	27	770	703
1	1	4	"spr1221"	"99Mult_A12"	0	28	394	313
1	2	4	"spr1403"	"91Mult_E12"	0	29	524	431
1	3	4	"spr1496"	"92Mult_I12"	0	30	273	191
1	4	4	"ABC_NP"	"100Mult_M12"	0	31	475	391
1	5	4	"SP_0462"	"77CellW_A16"	0	32	319	235
1	6	4	"SP_0464"	"81CellW_E16"	0	33	266	180
1	7	4	"fstH"	"84Mult_A4"	0	34	1443	1315
1	8	4	"comA"	"85Mult_E4"	0	35	312	211
1	9	4	"zmpB"	"86Mult_I4"	0	36	207	129
1	1	5	"SP_0464"	"81CellW_E16"	0	37	860	775
1	2	5	"fstH"	"84Mult_A4"	0	38	2242	2094
1	3	5	"comA"	"85Mult_E4"	0	39	269	188
1	4	5	"zmpB"	"86Mult_I4"	0	40	144	74
1	5	5	"spr0601"	"98Mult_M4"	0	41	246	169
1	6	5	"celB"	"87Mult_A8"	0	42	383	291
1	7	5	"iga"	"88Mult_E8"	0	43	704	603
1	8	5	"glnP"	"89Mult_I8"	0	44	178	86
1	9	5	"ABC_N/P"	"90Mult_M8"	0	45	209	140
1	1	6	"celB"	"87Mult_A8"	0	46	220	147
1	2	6	"iga"	"88Mult_E8"	0	47	691	605
1	3	6	"glnP"	"89Mult_I8"	0	48	152	83
1	4	6	"ABC_N/P"	"90Mult_M8"	0	49	357	268
1	5	6	"spr1221"	"99Mult_A12"	0	50	438	310
1	6	6	"spr1403"	"91Mult_E12"	0	51	491	360
1	7	6	"spr1496"	"92Mult_I12"	0	52	460	358
1	8	6	"ABC_NP"	"100Mult_M12"	0	53	1012	914
1	9	6	"SP_0462"	"77CellW_A16"	0	54	663	578
1	1	7	"spr1403"	"91Mult_E12"	0	55	1004	932
1	2	7	"spr1496"	"92Mult_I12"	0	56	417	346
1	3	7	"ABC_NP"	"100Mult_M12"	0	57	1395	1325
1	4	7	"SP_0462"	"77CellW_A16"	0	58	853	756
1	5	7	"SP_0464"	"81CellW_E16"	0	59	1050	915
1	6	7	"fstH"	"84Mult_A4"	0	60	2091	1867
1	7	7	"comA"	"85Mult_E4"	0	61	428	314
1	8	7	"zmpB"	"86Mult_I4"	0	62	317	217
1	9	7	"spr0601"	"98Mult_M4"	0	63	851	730
1	1	8	"fstH"	"84Mult_A4"	0	64	2175	2091
1	2	8	"comA"	"85Mult_E4"	0	65	372	297
1	3	8	"zmpB"	"86Mult_I4"	0	66	307	248
1	4	8	"spr0601"	"98Mult_M4"	0	67	522	461
1	5	8	"celB"	"87Mult_A8"	0	68	263	188
1	6	8	"iga"	"88Mult_E8"	0	69	775	681
1	7	8	"glnP"	"89Mult_I8"	0	70	387	310
1	8	8	"ABC_N/P"	"90Mult_M8"	0	71	325	249
1	9	8	"spr1221"	"99Mult_A12"	0	72	524	438
2	1	1	"lytB"	"31CellW_N8"	0	73	817	745
2	2	1	"prtA"	"20CellW_B12"	0	74	1787	1687
2	3	1	"bgaA"	"43CellW_F12"	0	75	766	607
2	4	1	"nanA"	"46CellW_J12"	0	76	1842	1556
2	5	1	"spr1652/pfbA"	"25CellW_N12"	0	77	1979	1646
2	6	1	"nisP"	"39CellW_B16"	0	78	1708	1510
2	7	1	"spr1906"	"73CellW_F16"	0	79	718	604
2	8	1	"Buffer"	"Normaliz_J16"	0	80	539	456
2	9	1	"Buffer"	"Normaliz_N16"	0	81	108	42
2	1	2	"nisP"	"39CellW_B16"	0	82	870	768
2	2	2	"spr1906"	"73CellW_F16"	-50	83	278	49
2	3	2	"psrP"	"71CellW_B4"	0	84	3552	2483
2	4	2	"pblB_nt"	"48CellW_F4"	0	85	2487	1289
2	5	2	"pblB_ct"	"49CellW_J4"	0	86	911	556
2	6	2	"spr0075/pfbB"	"24CellW_N4"	0	87	2321	1941
2	7	2	"pulA"	"19CellW_B8"	0	88	3150	2486
2	8	2	"hysA"	"51CellW_F8"	0	89	6087	5887
2	9	2	"spr0328"	"26CellW_J8"	0	90	3078	2984
2	1	3	"spr0075/pfbB"	"24CellW_N4"	0	91	2889	2723
2	2	3	"pulA"	"19CellW_B8"	0	92	899	538
2	3	3	"hysA"	"51CellW_F8"	0	93	2846	2594
2	4	3	"spr0328"	"26CellW_J8"	0	94	1740	1392
2	5	3	"lytB"	"31CellW_N8"	0	95	711	474
2	6	3	"prtA"	"20CellW_B12"	0	96	1456	1124
2	7	3	"bgaA"	"43CellW_F12"	0	97	254	-443
2	8	3	"nanA"	"46CellW_J12"	0	98	2368	1844
2	9	3	"spr1652/pfbA"	"25CellW_N12"	0	99	1300	1140
2	1	4	"prtA"	"20CellW_B12"	0	100	1438	1320
2	2	4	"bgaA"	"43CellW_F12"	0	101	586	255
2	3	4	"nanA"	"46CellW_J12"	0	102	2439	2213
2	4	4	"spr1652/pfbA"	"25CellW_N12"	0	103	1619	1393
2	5	4	"nisP"	"39CellW_B16"	0	104	958	756
2	6	4	"spr1906"	"73CellW_F16"	0	105	587	406
2	7	4	"psrP"	"71CellW_B4"	0	106	3639	2642
2	8	4	"pblB_nt"	"48CellW_F4"	0	107	1087	531
2	9	4	"pblB_ct"	"49CellW_J4"	0	108	1903	1728
2	1	5	"spr1906"	"73CellW_F16"	0	109	1079	959
2	2	5	"psrP"	"71CellW_B4"	0	110	4137	2882
2	3	5	"pblB_nt"	"48CellW_F4"	0	111	2038	917
2	4	5	"pblB_ct"	"49CellW_J4"	0	112	1256	885
2	5	5	"spr0075/pfbB"	"24CellW_N4"	0	113	1874	1507
2	6	5	"pulA"	"19CellW_B8"	0	114	1133	654
2	7	5	"hysA"	"51CellW_F8"	0	115	3830	2843
2	8	5	"spr0328"	"26CellW_J8"	0	116	1677	1086
2	9	5	"lytB"	"31CellW_N8"	0	117	1072	892
2	1	6	"pulA"	"19CellW_B8"	0	118	708	590
2	2	6	"hysA"	"51CellW_F8"	0	119	3138	2296
2	3	6	"spr0328"	"26CellW_J8"	0	120	1061	864
2	4	6	"lytB"	"31CellW_N8"	0	121	872	723
2	5	6	"prtA"	"20CellW_B12"	0	122	812	646
2	6	6	"bgaA"	"43CellW_F12"	0	123	1501	1228
2	7	6	"nanA"	"46CellW_J12"	0	124	2575	2112
2	8	6	"spr1652/pfbA"	"25CellW_N12"	0	125	2019	1681
2	9	6	"nisP"	"39CellW_B16"	0	126	816	707
2	1	7	"bgaA"	"43CellW_F12"	0	127	1477	1346
2	2	7	"nanA"	"46CellW_J12"	0	128	2634	2380
2	3	7	"spr1652/pfbA"	"25CellW_N12"	0	129	1826	1632
2	4	7	"nisP"	"39CellW_B16"	0	130	1276	973
2	5	7	"spr1906"	"73CellW_F16"	0	131	595	419
2	6	7	"psrP"	"71CellW_B4"	0	132	3230	2871
2	7	7	"pblB_nt"	"48CellW_F4"	0	133	1989	1091
2	8	7	"pblB_ct"	"49CellW_J4"	0	134	1180	981
2	9	7	"spr0075/pfbB"	"24CellW_N4"	0	135	2115	1949
2	1	8	"psrP"	"71CellW_B4"	0	136	1337	1228
2	2	8	"pblB_nt"	"48CellW_F4"	0	137	777	612
2	3	8	"pblB_ct"	"49CellW_J4"	0	138	1705	1517
2	4	8	"spr0075/pfbB"	"24CellW_N4"	0	139	1784	1410
2	5	8	"pulA"	"19CellW_B8"	0	140	828	692
2	6	8	"hysA"	"51CellW_F8"	0	141	3903	3803
2	7	8	"spr0328"	"26CellW_J8"	0	142	2108	1970
2	8	8	"lytB"	"31CellW_N8"	0	143	612	510
2	9	8	"prtA"	"20CellW_B12"	0	144	1730	1647
3	1	1	"nanB"	"58Secret_O8"	0	145	14107	14032
3	2	1	"spr1875"	"7Secret_C12"	0	146	1997	1900
3	3	1	"galU"	"21Secret_G12"	0	147	6285	6152
3	4	1	"cbpA"	"5Secret_K12"	0	148	3986	3897
3	5	1	"gsp_781"	"2Secret_O12"	0	149	4186	4102
3	6	1	"Control_1"	"C16"	0	150	124	51
3	7	1	"Control_2"	"G16"	0	151	78	16
3	8	1	"Buffer"	"Normaliz_K16"	0	152	102	44
3	9	1	"Buffer"	"Normaliz_O16"	0	153	81	24
3	1	2	"Control_1"	"C16"	0	154	120	29
3	2	2	"Control_2"	"G16"	0	155	90	-71
3	3	2	"bloodAB"	"59Secret_C4"	0	156	2563	1969
3	4	2	"strH"	"32Secret_G4"	0	157	1052	637
3	5	2	"lysM"	"50Secret_K4"	0	158	2535	2258
3	6	2	"lytB"	"63Secret_O4"	0	159	2243	2081
3	7	2	"phtE"	"45Secret_C8"	0	160	3015	2895
3	8	2	"spr0931"	"36Secret_G8"	0	161	2541	2446
3	9	2	"lytC"	"56Secret_K8"	0	162	3735	3664
3	1	3	"lytB"	"63Secret_O4"	0	163	5466	5299
3	2	3	"phtE"	"45Secret_C8"	0	164	6286	5959
3	3	3	"spr0931"	"36Secret_G8"	0	165	4636	4275
3	4	3	"lytC"	"56Secret_K8"	0	166	4862	4210
3	5	3	"nanB"	"58Secret_O8"	0	167	8051	7727
3	6	3	"spr1875"	"7Secret_C12"	0	168	1562	1335
3	7	3	"galU"	"21Secret_G12"	0	169	3845	3651
3	8	3	"cbpA"	"5Secret_K12"	0	170	3397	3273
3	9	3	"gsp_781"	"2Secret_O12"	0	171	3058	2978
3	1	4	"spr1875"	"7Secret_C12"	0	172	3412	3166
3	2	4	"galU"	"21Secret_G12"	0	173	9990	8977
3	3	4	"cbpA"	"5Secret_K12"	0	174	4810	4513
3	4	4	"gsp_781"	"2Secret_O12"	0	175	3843	3615
3	5	4	"Control_1"	"C16"	0	176	170	50
3	6	4	"Control_2"	"G16"	0	177	99	-29
3	7	4	"bloodAB"	"59Secret_C4"	0	178	1689	1494
3	8	4	"strH"	"32Secret_G4"	0	179	825	663
3	9	4	"lysM"	"50Secret_K4"	0	180	1334	1237
3	1	5	"Control_2"	"G16"	0	181	122	-19
3	2	5	"bloodAB"	"59Secret_C4"	0	182	3332	2537
3	3	5	"strH"	"32Secret_G4"	0	183	1168	651
3	4	5	"lysM"	"50Secret_K4"	0	184	3870	3266
3	5	5	"lytB"	"63Secret_O4"	0	185	2360	2090
3	6	5	"phtE"	"45Secret_C8"	0	186	2392	2214
3	7	5	"spr0931"	"36Secret_G8"	0	187	1744	1573
3	8	5	"lytC"	"56Secret_K8"	0	188	3409	3232
3	9	5	"nanB"	"58Secret_O8"	0	189	4924	4827
3	1	6	"phtE"	"45Secret_C8"	0	190	5496	5343
3	2	6	"spr0931"	"36Secret_G8"	0	191	3900	3108
3	3	6	"lytC"	"56Secret_K8"	0	192	4875	4349
3	4	6	"nanB"	"58Secret_O8"	0	193	5392	5161
3	5	6	"spr1875"	"7Secret_C12"	0	194	1580	1393
3	6	6	"galU"	"21Secret_G12"	0	195	2579	2401
3	7	6	"cbpA"	"5Secret_K12"	0	196	3368	3207
3	8	6	"gsp_781"	"2Secret_O12"	0	197	3674	3532
3	9	6	"Control_1"	"C16"	0	198	173	100
3	1	7	"galU"	"21Secret_G12"	0	199	5878	5758
3	2	7	"cbpA"	"5Secret_K12"	0	200	4609	4413
3	3	7	"gsp_781"	"2Secret_O12"	0	201	3736	3569
3	4	7	"Control_1"	"C16"	0	202	210	119
3	5	7	"Control_2"	"G16"	0	203	117	24
3	6	7	"bloodAB"	"59Secret_C4"	0	204	1584	1425
3	7	7	"strH"	"32Secret_G4"	0	205	970	688
3	8	7	"lysM"	"50Secret_K4"	0	206	1533	1273
3	9	7	"lytB"	"63Secret_O4"	0	207	2254	2170
3	1	8	"bloodAB"	"59Secret_C4"	0	208	2095	2008
3	2	8	"strH"	"32Secret_G4"	0	209	1138	1048
3	3	8	"lysM"	"50Secret_K4"	0	210	1694	1595
3	4	8	"lytB"	"63Secret_O4"	0	211	1881	1786
3	5	8	"phtE"	"45Secret_C8"	0	212	2711	2621
3	6	8	"spr0931"	"36Secret_G8"	0	213	2743	2633
3	7	8	"lytC"	"56Secret_K8"	0	214	4392	4257
3	8	8	"nanB"	"58Secret_O8"	0	215	6532	6408
3	9	8	"spr1875"	"7Secret_C12"	0	216	2297	2228
4	1	1	"Control_10"	"P8"	0	217	187	110
4	2	1	"Control_11"	"D12"	0	218	169	100
4	3	1	"Control_12"	"H12"	0	219	174	107
4	4	1	"Buffer"	"Normaliz_L12"	0	220	107	40
4	5	1	"Buffer"	"Normaliz_P12"	0	221	163	85
4	6	1	"Control+"	"Rango0.2_D16"	0	222	6689	6534
4	7	1	"Control+"	"Rango0.1_H16"	0	223	188	113
4	8	1	"Buffer"	"Normaliz_L16"	0	224	169	116
4	9	1	"Buffer"	"Normaliz_P16"	0	225	120	68
4	1	2	"Control+"	"Rango0.2_D16"	0	226	5221	4946
4	2	2	"Control+"	"Rango0.1_H16"	0	227	259	166
4	3	2	"Control_3"	"D4"	0	228	203	132
4	4	2	"Control_4"	"H4"	0	229	109	32
4	5	2	"Control_5"	"L4"	0	230	95	9
4	6	2	"Control_6"	"P4"	0	231	78	-21
4	7	2	"Control_7"	"D8"	0	232	152	78
4	8	2	"Control_8"	"H8"	0	233	77	13
4	9	2	"Control_9"	"L8"	0	234	108	44
4	1	3	"Control_6"	"P4"	0	235	75	2
4	2	3	"Control_7"	"D8"	0	236	134	62
4	3	3	"Control_8"	"H8"	0	237	117	40
4	4	3	"Control_9"	"L8"	0	238	119	30
4	5	3	"Control_10"	"P8"	0	239	154	26
4	6	3	"Control_11"	"D12"	0	240	262	163
4	7	3	"Control_12"	"H12"	0	241	262	182
4	8	3	"Buffer"	"Normaliz_L12"	0	242	138	54
4	9	3	"Buffer"	"Normaliz_P12"	0	243	164	78
4	1	4	"Control_11"	"D12"	0	244	224	148
4	2	4	"Control_12"	"H12"	0	245	188	115
4	3	4	"Buffer"	"Normaliz_L12"	0	246	123	55
4	4	4	"Buffer"	"Normaliz_P12"	0	247	182	88
4	5	4	"Control+"	"Rango0.2_D16"	0	248	6665	6240
4	6	4	"Control+"	"Rango0.1_H16"	0	249	408	281
4	7	4	"Control_3"	"D4"	0	250	349	271
4	8	4	"Control_4"	"H4"	0	251	116	32
4	9	4	"Control_5"	"L4"	0	252	116	31
4	1	5	"Control+"	"Rango0.1_H16"	0	253	4322	4231
4	2	5	"Control_3"	"D4"	0	254	234	157
4	3	5	"Control_4"	"H4"	0	255	104	34
4	4	5	"Control_5"	"L4"	0	256	84	5
4	5	5	"Control_6"	"P4"	0	257	106	7
4	6	5	"Control_7"	"D8"	0	258	158	78
4	7	5	"Control_8"	"H8"	0	259	83	8
4	8	5	"Control_9"	"L8"	0	260	202	99
4	9	5	"Control_10"	"P8"	0	261	207	113
4	1	6	"Control_7"	"D8"	0	262	146	78
4	2	6	"Control_8"	"H8"	0	263	111	33
4	3	6	"Control_9"	"L8"	0	264	140	49
4	4	6	"Control_10"	"P8"	0	265	219	110
4	5	6	"Control_11"	"D12"	0	266	273	193
4	6	6	"Control_12"	"H12"	0	267	260	194
4	7	6	"Buffer"	"Normaliz_L12"	0	268	134	57
4	8	6	"Buffer"	"Normaliz_P12"	0	269	175	53
4	9	6	"Control+"	"Rango0.2_D16"	0	270	5659	5567
4	1	7	"Control_12"	"H12"	0	271	421	350
4	2	7	"Buffer"	"Normaliz_L12"	0	272	133	56
4	3	7	"Buffer"	"Normaliz_P12"	0	273	212	106
4	4	7	"Control+"	"Rango0.2_D16"	0	274	3813	3450
4	5	7	"Control+"	"Rango0.1_H16"	0	275	310	187
4	6	7	"Control_3"	"D4"	0	276	255	189
4	7	7	"Control_4"	"H4"	0	277	94	29
4	8	7	"Control_5"	"L4"	0	278	124	45
4	9	7	"Control_6"	"P4"	0	279	199	123
4	1	8	"Control_3"	"D4"	0	280	317	239
4	2	8	"Control_4"	"H4"	0	281	167	87
4	3	8	"Control_5"	"L4"	0	282	141	76
4	4	8	"Control_6"	"P4"	0	283	218	138
4	5	8	"Control_7"	"D8"	0	284	226	158
4	6	8	"Control_8"	"H8"	0	285	210	144
4	7	8	"Control_9"	"L8"	0	286	258	198
4	8	8	"Control_10"	"P8"	0	287	294	224
4	9	8	"Control_11"	"D12"	0	288	410	334
5	1	1	"GADPH"	"68Cyt_M7"	0	289	3261	3192
5	2	1	"abc_sbp_2"	"30Lip_A11"	0	290	1053	991
5	3	1	"abc_sbp"	"29Lip_E11"	0	291	489	426
5	4	1	"spr0174"	"79Lip_I11"	0	292	803	726
5	5	1	"aliA"	"10Lip_M11"	0	293	1409	1345
5	6	1	"slrA"	"17Lip_A15"	0	294	1200	1132
5	7	1	"spr0747"	"37Lip_E15"	0	295	2321	2260
5	8	1	"Buffer"	"Normaliz_I15"	0	296	180	130
5	9	1	"Buffer"	"Normaliz_M15"	0	297	371	319
5	1	2	"slrA"	"17Lip_A15"	0	298	960	879
5	2	2	"spr0747"	"37Lip_E15"	0	299	1847	1747
5	3	2	"spxB"	"13Cyt_A3"	0	300	2085	1932
5	4	2	"clpP"	"66Cyt_E3"	0	301	3827	3711
5	5	2	"pavA"	"69Cyt_I3"	0	302	3302	3227
5	6	2	"eno"	"14Cyt_M3"	0	303	15870	15771
5	7	2	"PppA"	"70Cyt_A7"	0	304	4751	4631
5	8	2	"ply"	"11Cyt_E7"	0	305	11502	11403
5	9	2	"lytA"	"12Cyt_I7"	0	306	9415	9347
5	1	3	"eno"	"14Cyt_M3"	0	307	15381	15298
5	2	3	"PppA"	"70Cyt_A7"	0	308	4885	4748
5	3	3	"ply"	"11Cyt_E7"	0	309	10703	10380
5	4	3	"lytA"	"12Cyt_I7"	0	310	5623	5451
5	5	3	"GADPH"	"68Cyt_M7"	0	311	3482	3387
5	6	3	"abc_sbp_2"	"30Lip_A11"	0	312	1047	886
5	7	3	"abc_sbp"	"29Lip_E11"	0	313	492	255
5	8	3	"spr0174"	"79Lip_I11"	0	314	893	710
5	9	3	"aliA"	"10Lip_M11"	0	315	1572	1488
5	1	4	"abc_sbp_2"	"30Lip_A11"	0	316	874	779
5	2	4	"abc_sbp"	"29Lip_E11"	0	317	378	253
5	3	4	"spr0174"	"79Lip_I11"	0	318	890	765
5	4	4	"aliA"	"10Lip_M11"	0	319	1343	1219
5	5	4	"slrA"	"17Lip_A15"	0	320	1231	1121
5	6	4	"spr0747"	"37Lip_E15"	0	321	1823	1644
5	7	4	"spxB"	"13Cyt_A3"	0	322	2332	1963
5	8	4	"clpP"	"66Cyt_E3"	0	323	3851	3641
5	9	4	"pavA"	"69Cyt_I3"	0	324	3948	3868
5	1	5	"spr0747"	"37Lip_E15"	0	325	2250	2135
5	2	5	"spxB"	"13Cyt_A3"	0	326	1917	1713
5	3	5	"clpP"	"66Cyt_E3"	0	327	4934	4807
5	4	5	"pavA"	"69Cyt_I3"	0	328	3118	3014
5	5	5	"eno"	"14Cyt_M3"	0	329	14142	14032
5	6	5	"PppA"	"70Cyt_A7"	0	330	5233	5081
5	7	5	"ply"	"11Cyt_E7"	0	331	9978	9388
5	8	5	"lytA"	"12Cyt_I7"	0	332	5659	5279
5	9	5	"GADPH"	"68Cyt_M7"	0	333	3959	3863
5	1	6	"PppA"	"70Cyt_A7"	0	334	4834	4722
5	2	6	"ply"	"11Cyt_E7"	0	335	7675	7487
5	3	6	"lytA"	"12Cyt_I7"	0	336	5342	5233
5	4	6	"GADPH"	"68Cyt_M7"	0	337	3121	3034
5	5	6	"abc_sbp_2"	"30Lip_A11"	0	338	915	811
5	6	6	"abc_sbp"	"29Lip_E11"	0	339	695	543
5	7	6	"spr0174"	"79Lip_I11"	0	340	1899	1629
5	8	6	"aliA"	"10Lip_M11"	0	341	2451	2297
5	9	6	"slrA"	"17Lip_A15"	0	342	1724	1648
5	1	7	"abc_sbp"	"29Lip_E11"	0	343	950	850
5	2	7	"spr0174"	"79Lip_I11"	0	344	974	856
5	3	7	"aliA"	"10Lip_M11"	0	345	1470	1395
5	4	7	"slrA"	"17Lip_A15"	0	346	1474	1374
5	5	7	"spr0747"	"37Lip_E15"	0	347	2715	2581
5	6	7	"spxB"	"13Cyt_A3"	0	348	1857	1576
5	7	7	"clpP"	"66Cyt_E3"	0	349	2846	2624
5	8	7	"pavA"	"69Cyt_I3"	0	350	3528	3420
5	9	7	"eno"	"14Cyt_M3"	0	351	14925	14853
5	1	8	"spxB"	"13Cyt_A3"	0	352	3014	2876
5	2	8	"clpP"	"66Cyt_E3"	0	353	2972	2852
5	3	8	"pavA"	"69Cyt_I3"	0	354	2498	2433
5	4	8	"eno"	"14Cyt_M3"	0	355	16401	16317
5	5	8	"PppA"	"70Cyt_A7"	0	356	4216	4100
5	6	8	"ply"	"11Cyt_E7"	0	357	9759	9581
5	7	8	"lytA"	"12Cyt_I7"	0	358	6679	6518
5	8	8	"GADPH"	"68Cyt_M7"	0	359	4331	4246
5	9	8	"abc_sbp_2"	"30Lip_A11"	0	360	1545	1476
6	1	1	"psaA"	"6Lip_N7"	0	361	3419	3338
6	2	1	"ABC_SBP"	"57Lip_B11"	0	362	2120	2043
6	3	1	"ABC_SBP"	"52Lip_F11"	0	363	168	99
6	4	1	"piuA"	"18Lip_J11"	0	364	1062	994
6	5	1	"amiA"	"3Lip_N11"	0	365	1613	1535
6	6	1	"msmE"	"78Lip_B15"	0	366	936	843
6	7	1	"MalX"	"22Lip_F15"	0	367	879	809
6	8	1	"Buffer"	"Normaliz_J15"	0	368	104	48
6	9	1	"Buffer"	"Normaliz_N15"	0	369	108	61
6	1	2	"msmE"	"78Lip_B15"	0	370	1047	961
6	2	2	"MalX"	"22Lip_F15"	0	371	642	520
6	3	2	"prsA_ppmA"	"16Lip_B3"	0	372	2522	2205
6	4	2	"lmb"	"33Lip_F3"	0	373	714	564
6	5	2	"piaA"	"15Lip_J3"	0	374	980	876
6	6	2	"phtA"	"55Lip_N3"	0	375	1631	1506
6	7	2	"glnH"	"28Lip_B7"	0	376	773	664
6	8	2	"pstS"	"80Lip_F7"	0	377	1271	1195
6	9	2	"aliB"	"1Lip_J7"	0	378	1355	1300
6	1	3	"phtA"	"55Lip_N3"	0	379	1602	1509
6	2	3	"glnH"	"28Lip_B7"	0	380	802	691
6	3	3	"pstS"	"80Lip_F7"	0	381	1373	1043
6	4	3	"aliB"	"1Lip_J7"	0	382	1495	1247
6	5	3	"psaA"	"6Lip_N7"	0	383	5191	5084
6	6	3	"ABC_SBP"	"57Lip_B11"	0	384	2003	1894
6	7	3	"ABC_SBP"	"52Lip_F11"	0	385	770	650
6	8	3	"piuA"	"18Lip_J11"	0	386	857	775
6	9	3	"amiA"	"3Lip_N11"	0	387	1372	1316
6	1	4	"ABC_SBP"	"57Lip_B11"	0	388	1986	1895
6	2	4	"ABC_SBP"	"52Lip_F11"	0	389	206	62
6	3	4	"piuA"	"18Lip_J11"	0	390	979	843
6	4	4	"amiA"	"3Lip_N11"	0	391	1417	1210
6	5	4	"msmE"	"78Lip_B15"	0	392	1549	1392
6	6	4	"MalX"	"22Lip_F15"	0	393	253	133
6	7	4	"prsA_ppmA"	"16Lip_B3"	0	394	2514	2192
6	8	4	"lmb"	"33Lip_F3"	0	395	250	140
6	9	4	"piaA"	"15Lip_J3"	0	396	853	794
6	1	5	"MalX"	"22Lip_F15"	0	397	573	473
6	2	5	"prsA_ppmA"	"16Lip_B3"	0	398	2938	2383
6	3	5	"lmb"	"33Lip_F3"	0	399	672	531
6	4	5	"piaA"	"15Lip_J3"	0	400	1020	858
6	5	5	"phtA"	"55Lip_N3"	0	401	949	774
6	6	5	"glnH"	"28Lip_B7"	0	402	593	489
6	7	5	"pstS"	"80Lip_F7"	0	403	357	130
6	8	5	"aliB"	"1Lip_J7"	0	404	1288	1144
6	9	5	"psaA"	"6Lip_N7"	0	405	4988	4921
6	1	6	"glnH"	"28Lip_B7"	0	406	924	826
6	2	6	"pstS"	"80Lip_F7"	0	407	646	361
6	3	6	"aliB"	"1Lip_J7"	0	408	1395	1246
6	4	6	"psaA"	"6Lip_N7"	0	409	2348	2220
6	5	6	"ABC_SBP"	"57Lip_B11"	0	410	1746	1591
6	6	6	"ABC_SBP"	"52Lip_F11"	0	411	856	738
6	7	6	"piuA"	"18Lip_J11"	0	412	947	854
6	8	6	"amiA"	"3Lip_N11"	0	413	1612	1529
6	9	6	"msmE"	"78Lip_B15"	0	414	1718	1653
6	1	7	"ABC_SBP"	"52Lip_F11"	0	415	374	264
6	2	7	"piuA"	"18Lip_J11"	0	416	1288	1106
6	3	7	"amiA"	"3Lip_N11"	0	417	1906	1797
6	4	7	"msmE"	"78Lip_B15"	0	418	1189	1070
6	5	7	"MalX"	"22Lip_F15"	0	419	1023	859
6	6	7	"prsA_ppmA"	"16Lip_B3"	0	420	2494	2080
6	7	7	"lmb"	"33Lip_F3"	0	421	441	322
6	8	7	"piaA"	"15Lip_J3"	0	422	982	902
6	9	7	"phtA"	"55Lip_N3"	0	423	1566	1490
6	1	8	"prsA_ppmA"	"16Lip_B3"	0	424	2614	2416
6	2	8	"lmb"	"33Lip_F3"	0	425	1200	1051
6	3	8	"piaA"	"15Lip_J3"	0	426	1068	991
6	4	8	"phtA"	"55Lip_N3"	0	427	1310	1193
6	5	8	"glnH"	"28Lip_B7"	0	428	856	761
6	6	8	"pstS"	"80Lip_F7"	0	429	1413	1326
6	7	8	"aliB"	"1Lip_J7"	0	430	1606	1521
6	8	8	"psaA"	"6Lip_N7"	0	431	2955	2883
6	9	8	"ABC_SBP"	"57Lip_B11"	0	432	1557	1497
7	1	1	"cbpF"	"74N_term_wCS_O7"	0	433	1223	1107
7	2	1	"spr0693"	"34N_term_C11"	0	434	788	709
7	3	1	"ezrA"	"75N_term_G11"	0	435	95	27
7	4	1	"pepXP"	"72N_term_K11"	0	436	1543	1454
7	5	1	"phtD"	"44N_term_O11"	0	437	1565	1483
7	6	1	"phpA"	"27N_term_C15"	0	438	801	700
7	7	1	"srtA"	"64N_term_wCS_G15"	0	439	1039	939
7	8	1	"Buffer"	"Normaliz_K15"	0	440	92	26
7	9	1	"Buffer"	"Normaliz_O15"	0	441	101	49
7	1	2	"phpA"	"27N_term_C15"	0	442	1125	1007
7	2	2	"srtA"	"64N_term_wCS_G15"	0	443	434	294
7	3	2	"adcA"	"23Lip_C3"	0	444	2023	1735
7	4	2	"sp_2093"	"76N_term_G3"	0	445	1901	1588
7	5	2	"comB"	"54N_term_K3"	0	446	470	326
7	6	2	"pspA"	"4N_term_O3"	0	447	2173	1802
7	7	2	"pbpX"	"41N_term_C7"	0	448	2979	2304
7	8	2	"pbpA"	"9N_term_G7"	0	449	323	206
7	9	2	"spr0334"	"42Cyt_TMH_K7"	0	450	1027	962
7	1	3	"pspA"	"4N_term_O3"	0	451	2628	2410
7	2	3	"pbpX"	"41N_term_C7"	0	452	3129	2822
7	3	3	"pbpA"	"9N_term_G7"	0	453	145	5
7	4	3	"spr0334"	"42Cyt_TMH_K7"	0	454	699	468
7	5	3	"cbpF"	"74N_term_wCS_O7"	0	455	694	492
7	6	3	"spr0693"	"34N_term_C11"	0	456	662	411
7	7	3	"ezrA"	"75N_term_G11"	0	457	182	-292
7	8	3	"pepXP"	"72N_term_K11"	0	458	2432	2166
7	9	3	"phtD"	"44N_term_O11"	0	459	560	460
7	1	4	"spr0693"	"34N_term_C11"	0	460	840	674
7	2	4	"ezrA"	"75N_term_G11"	0	461	813	465
7	3	4	"pepXP"	"72N_term_K11"	0	462	1522	1374
7	4	4	"phtD"	"44N_term_O11"	0	463	1098	792
7	5	4	"phpA"	"27N_term_C15"	0	464	965	729
7	6	4	"srtA"	"64N_term_wCS_G15"	0	465	393	219
7	7	4	"adcA"	"23Lip_C3"	0	466	2541	2054
7	8	4	"sp_2093"	"76N_term_G3"	0	467	707	448
7	9	4	"comB"	"54N_term_K3"	0	468	1055	949
7	1	5	"srtA"	"64N_term_wCS_G15"	0	469	624	497
7	2	5	"adcA"	"23Lip_C3"	0	470	2647	2122
7	3	5	"sp_2093"	"76N_term_G3"	0	471	460	237
7	4	5	"comB"	"54N_term_K3"	0	472	1046	801
7	5	5	"pspA"	"4N_term_O3"	0	473	1823	1442
7	6	5	"pbpX"	"41N_term_C7"	0	474	3302	3090
7	7	5	"pbpA"	"9N_term_G7"	0	475	376	66
7	8	5	"spr0334"	"42Cyt_TMH_K7"	0	476	772	606
7	9	5	"cbpF"	"74N_term_wCS_O7"	0	477	1301	1201
7	1	6	"pbpX"	"41N_term_C7"	0	478	3541	3427
7	2	6	"pbpA"	"9N_term_G7"	0	479	418	16
7	3	6	"spr0334"	"42Cyt_TMH_K7"	0	480	1043	821
7	4	6	"cbpF"	"74N_term_wCS_O7"	0	481	435	200
7	5	6	"spr0693"	"34N_term_C11"	0	482	1045	576
7	6	6	"ezrA"	"75N_term_G11"	0	483	413	61
7	7	6	"pepXP"	"72N_term_K11"	0	484	2409	2198
7	8	6	"phtD"	"44N_term_O11"	0	485	354	111
7	9	6	"phpA"	"27N_term_C15"	0	486	1252	1109
7	1	7	"ezrA"	"75N_term_G11"	0	487	2131	1990
7	2	7	"pepXP"	"72N_term_K11"	0	488	2079	1622
7	3	7	"phtD"	"44N_term_O11"	0	489	1650	1311
7	4	7	"phpA"	"27N_term_C15"	0	490	761	495
7	5	7	"srtA"	"64N_term_wCS_G15"	0	491	829	586
7	6	7	"adcA"	"23Lip_C3"	0	492	1645	1076
7	7	7	"sp_2093"	"76N_term_G3"	0	493	648	160
7	8	7	"comB"	"54N_term_K3"	0	494	1922	1382
7	9	7	"pspA"	"4N_term_O3"	0	495	2225	1903
7	1	8	"adcA"	"23Lip_C3"	0	496	2507	2350
7	2	8	"sp_2093"	"76N_term_G3"	0	497	1165	911
7	3	8	"comB"	"54N_term_K3"	0	498	1422	1167
7	4	8	"pspA"	"4N_term_O3"	0	499	3907	3409
7	5	8	"pbpX"	"41N_term_C7"	0	500	1770	1669
7	6	8	"pbpA"	"9N_term_G7"	0	501	605	478
7	7	8	"spr0334"	"42Cyt_TMH_K7"	0	502	645	534
7	8	8	"cbpF"	"74N_term_wCS_O7"	0	503	948	863
7	9	8	"spr0693"	"34N_term_C11"	0	504	896	816
8	1	1	"pbp1b"	"47Cyt_TMH_P7"	0	505	9022	8965
8	2	1	"pcpA"	"62N_term_wCS_D11"	0	506	199	139
8	3	1	"sphtra"	"8N_term_H11"	0	507	81	16
8	4	1	"cps4C"	"97Mult_L11"	0	508	612	534
8	5	1	"rrgB"	"95Mult_P11"	0	509	192	117
8	6	1	"TMP"	"96Mult_D15"	0	510	282	217
8	7	1	"LambdaSa04"	"94Mult_H15"	0	511	66	1
8	8	1	"Buffer"	"Normaliz_L15"	0	512	103	46
8	9	1	"Buffer"	"Normaliz_P15"	0	513	76	20
8	1	2	"TMP"	"96Mult_D15"	0	514	370	303
8	2	2	"LambdaSa04"	"94Mult_H15"	0	515	98	22
8	3	2	"potD"	"65N_term_D3"	0	516	4166	4043
8	4	2	"pgdA"	"40N_term_H3"	0	517	5263	4987
8	5	2	"spr1370"	"38Cyt_TMH_L3"	0	518	3303	3181
8	6	2	"spr1418"	"82N_term_P3"	0	519	4770	4680
8	7	2	"stkP"	"67Cyt_TMH_D7"	0	520	1827	1727
8	8	2	"spr1584"	"83N_term_H7"	0	521	5527	5444
8	9	2	"pbp2A"	"53N_term_L7"	0	522	7728	7662
8	1	3	"spr1418"	"82N_term_P3"	0	523	5895	5827
8	2	3	"stkP"	"67Cyt_TMH_D7"	0	524	2239	2164
8	3	3	"spr1584"	"83N_term_H7"	0	525	4737	4622
8	4	3	"pbp2A"	"53N_term_L7"	0	526	4971	4826
8	5	3	"pbp1b"	"47Cyt_TMH_P7"	0	527	8421	8327
8	6	3	"pcpA"	"62N_term_wCS_D11"	0	528	158	78
8	7	3	"sphtra"	"8N_term_H11"	0	529	97	-7
8	8	3	"cps4C"	"97Mult_L11"	0	530	622	462
8	9	3	"rrgB"	"95Mult_P11"	0	531	1405	1285
8	1	4	"pcpA"	"62N_term_wCS_D11"	0	532	247	187
8	2	4	"sphtra"	"8N_term_H11"	0	533	124	37
8	3	4	"cps4C"	"97Mult_L11"	0	534	528	403
8	4	4	"rrgB"	"95Mult_P11"	0	535	232	105
8	5	4	"TMP"	"96Mult_D15"	0	536	240	150
8	6	4	"LambdaSa04"	"94Mult_H15"	0	537	74	-2
8	7	4	"potD"	"65N_term_D3"	0	538	3931	3815
8	8	4	"pgdA"	"40N_term_H3"	0	539	4142	3920
8	9	4	"spr1370"	"38Cyt_TMH_L3"	0	540	5224	5097
8	1	5	"LambdaSa04"	"94Mult_H15"	0	541	156	95
8	2	5	"potD"	"65N_term_D3"	0	542	4549	4426
8	3	5	"pgdA"	"40N_term_H3"	0	543	4524	4364
8	4	5	"spr1370"	"38Cyt_TMH_L3"	0	544	2976	2819
8	5	5	"spr1418"	"82N_term_P3"	0	545	3890	3756
8	6	5	"stkP"	"67Cyt_TMH_D7"	0	546	1789	1692
8	7	5	"spr1584"	"83N_term_H7"	0	547	5146	5019
8	8	5	"pbp2A"	"53N_term_L7"	0	548	7357	7245
8	9	5	"pbp1b"	"47Cyt_TMH_P7"	0	549	15546	15460
8	1	6	"stkP"	"67Cyt_TMH_D7"	0	550	2190	2119
8	2	6	"spr1584"	"83N_term_H7"	0	551	4821	4678
8	3	6	"pbp2A"	"53N_term_L7"	0	552	4874	4748
8	4	6	"pbp1b"	"47Cyt_TMH_P7"	0	553	7225	7067
8	5	6	"pcpA"	"62N_term_wCS_D11"	0	554	315	166
8	6	6	"sphtra"	"8N_term_H11"	0	555	103	-31
8	7	6	"cps4C"	"97Mult_L11"	0	556	573	408
8	8	6	"rrgB"	"95Mult_P11"	0	557	288	156
8	9	6	"TMP"	"96Mult_D15"	0	558	466	358
8	1	7	"sphtra"	"8N_term_H11"	0	559	218	150
8	2	7	"cps4C"	"97Mult_L11"	0	560	613	480
8	3	7	"rrgB"	"95Mult_P11"	0	561	315	186
8	4	7	"TMP"	"96Mult_D15"	0	562	455	329
8	5	7	"LambdaSa04"	"94Mult_H15"	0	563	161	71
8	6	7	"potD"	"65N_term_D3"	0	564	3688	3564
8	7	7	"pgdA"	"40N_term_H3"	0	565	5651	5402
8	8	7	"spr1370"	"38Cyt_TMH_L3"	0	566	3882	3713
8	9	7	"spr1418"	"82N_term_P3"	0	567	11826	11744
8	1	8	"potD"	"65N_term_D3"	0	568	3303	3238
8	2	8	"pgdA"	"40N_term_H3"	0	569	3060	2962
8	3	8	"spr1370"	"38Cyt_TMH_L3"	0	570	2003	1927
8	4	8	"spr1418"	"82N_term_P3"	0	571	4196	4132
8	5	8	"stkP"	"67Cyt_TMH_D7"	0	572	1620	1556
8	6	8	"spr1584"	"83N_term_H7"	0	573	4674	4605
8	7	8	"pbp2A"	"53N_term_L7"	0	574	6107	6015
8	8	8	"pbp1b"	"47Cyt_TMH_P7"	0	575	14768	14678
8	9	8	"pcpA"	"62N_term_wCS_D11"	0	576	568	503
