# Supplementary material for: Data in support of proteomic analysis of pneumococcal pediatric clinical isolates to construct a protein array
Source: Data Brief. 2016 Feb 5;6:917–22. doi: 10.1016/j.dib.2016.01.057 (PMC4758182; doi:10.1016/j.dib.2016.01.057)
Supplement: Supplementary file 4 — Supplementary material [file mmc4.zip › Protein array raw data/IgM/C1_S48bis_IgM-Cy5.txt]

ATF	1.0
29	9    
"Type=GenePix Export 3"
"DateTime=2014/04/04 14:14:26"
"Settings=C:\Documents and Settings\Usuario\Escritorio\Datos Usuarios\Alfonso\Resultados ensayo\Abril 2014\Escaneado_04-04-14\Suero 48 Bis\S48bis_IgM-Cy5.gps"
"GalFile=C:\Documents and Settings\Usuario\Escritorio\Datos Usuarios\Alfonso\Gals\Gal_Alfonso.2.gal"
"PixelSize=5"
"Wavelengths=635	n/a"
"ImageFiles=C:\Documents and Settings\Usuario\Escritorio\Datos Usuarios\Alfonso\Resultados ensayo\Abril 2014\Escaneado_04-04-14\Suero 48 Bis\S48bis_IgM-Cy5.tif 1	n/a"
"NormalizationMethod=None"
"NormalizationFactors=1	n/a"
"JpegImage="
"StdDev=Type 1"
"RatioFormulations=W1/W2 (635/)"
"Barcode="
"BackgroundSubtraction=LocalFeature"
"ImageOrigin=3360, 11025"
"JpegOrigin=3390, 11025"
"Creator=GenePix Pro 4.1.1.4"
"Scanner=GenePix 4000B [92870]"
"FocusPosition=0"
"Temperature=27.3"
"LinesAveraged=1"
"Comment="
"PMTGain=710	n/a"
"ScanPower=100	n/a"
"LaserPower=1.69	n/a"
"LaserOnTime=42451	n/a"
"Filters=	n/a"
"ScanRegion=672,2205,3800,3470"
"Supplier="
"Block"	"Column"	"Row"	"Name"	"ID"	"Flags"	"Index"	"F635 Median"	"F635 Median - B635"
1	1	1	"ABC_N/P"	"90Mult_M6"	0	1	333	237
1	2	1	"spr1221"	"99Mult_A10"	0	2	523	425
1	3	1	"spr1403"	"91Mult_E10"	0	3	508	403
1	4	1	"spr1496"	"92Mult_I10"	0	4	378	265
1	5	1	"ABC_NP"	"100Mult_M10"	0	5	978	777
1	6	1	"SP_0462"	"77CellW_A14"	0	6	867	731
1	7	1	"SP_0464"	"81CellW_E14"	0	7	622	480
1	8	1	"Buffer"	"Normaliz_I14"	-50	8	152	22
1	9	1	"Buffer"	"Normaliz_M14"	-50	9	130	8
1	1	2	"SP_0462"	"77CellW_A14"	0	10	744	627
1	2	2	"SP_0464"	"81CellW_E14"	0	11	326	208
1	3	2	"fstH"	"84Mult_A2"	0	12	1752	1631
1	4	2	"comA"	"85Mult_E2"	0	13	446	324
1	5	2	"zmpB"	"86Mult_I2"	0	14	330	189
1	6	2	"spr0601"	"98Mult_M2"	0	15	929	744
1	7	2	"celB"	"87Mult_A6"	0	16	422	141
1	8	2	"iga"	"88Mult_E6"	0	17	1276	1061
1	9	2	"glnP"	"89Mult_I6"	0	18	353	196
1	1	3	"spr0601"	"98Mult_M2"	0	19	749	631
1	2	3	"celB"	"87Mult_A6"	0	20	370	235
1	3	3	"iga"	"88Mult_E6"	0	21	889	761
1	4	3	"glnP"	"89Mult_I6"	-50	22	155	-12
1	5	3	"ABC_N/P"	"90Mult_M6"	0	23	290	116
1	6	3	"spr1221"	"99Mult_A10"	0	24	577	375
1	7	3	"spr1403"	"91Mult_E10"	0	25	578	328
1	8	3	"spr1496"	"92Mult_I10"	0	26	493	250
1	9	3	"ABC_NP"	"100Mult_M10"	0	27	1354	1161
1	1	4	"spr1221"	"99Mult_A10"	0	28	541	428
1	2	4	"spr1403"	"91Mult_E10"	0	29	397	233
1	3	4	"spr1496"	"92Mult_I10"	0	30	257	82
1	4	4	"ABC_NP"	"100Mult_M10"	0	31	600	330
1	5	4	"SP_0462"	"77CellW_A14"	0	32	581	317
1	6	4	"SP_0464"	"81CellW_E14"	0	33	355	145
1	7	4	"fstH"	"84Mult_A2"	0	34	2404	2159
1	8	4	"comA"	"85Mult_E2"	0	35	666	448
1	9	4	"zmpB"	"86Mult_I2"	0	36	576	384
1	1	5	"SP_0464"	"81CellW_E14"	0	37	322	204
1	2	5	"fstH"	"84Mult_A2"	0	38	2445	2287
1	3	5	"comA"	"85Mult_E2"	0	39	370	227
1	4	5	"zmpB"	"86Mult_I2"	0	40	240	83
1	5	5	"spr0601"	"98Mult_M2"	0	41	708	498
1	6	5	"celB"	"87Mult_A6"	0	42	310	97
1	7	5	"iga"	"88Mult_E6"	0	43	941	608
1	8	5	"glnP"	"89Mult_I6"	0	44	314	71
1	9	5	"ABC_N/P"	"90Mult_M6"	0	45	379	200
1	1	6	"celB"	"87Mult_A6"	0	46	270	145
1	2	6	"iga"	"88Mult_E6"	0	47	845	696
1	3	6	"glnP"	"89Mult_I6"	-50	48	186	56
1	4	6	"ABC_N/P"	"90Mult_M6"	0	49	195	56
1	5	6	"spr1221"	"99Mult_A10"	0	50	510	348
1	6	6	"spr1403"	"91Mult_E10"	0	51	483	295
1	7	6	"spr1496"	"92Mult_I10"	0	52	507	271
1	8	6	"ABC_NP"	"100Mult_M10"	0	53	823	622
1	9	6	"SP_0462"	"77CellW_A14"	0	54	1475	1316
1	1	7	"spr1403"	"91Mult_E10"	0	55	440	317
1	2	7	"spr1496"	"92Mult_I10"	0	56	321	164
1	3	7	"ABC_NP"	"100Mult_M10"	0	57	796	665
1	4	7	"SP_0462"	"77CellW_A14"	0	58	559	434
1	5	7	"SP_0464"	"81CellW_E14"	0	59	340	183
1	6	7	"fstH"	"84Mult_A2"	0	60	1584	1389
1	7	7	"comA"	"85Mult_E2"	0	61	462	310
1	8	7	"zmpB"	"86Mult_I2"	0	62	372	221
1	9	7	"spr0601"	"98Mult_M2"	0	63	665	515
1	1	8	"fstH"	"84Mult_A2"	0	64	2288	2181
1	2	8	"comA"	"85Mult_E2"	0	65	513	389
1	3	8	"zmpB"	"86Mult_I2"	0	66	286	191
1	4	8	"spr0601"	"98Mult_M2"	0	67	483	385
1	5	8	"celB"	"87Mult_A6"	0	68	236	106
1	6	8	"iga"	"88Mult_E6"	0	69	886	742
1	7	8	"glnP"	"89Mult_I6"	0	70	197	52
1	8	8	"ABC_N/P"	"90Mult_M6"	0	71	291	150
1	9	8	"spr1221"	"99Mult_A10"	0	72	594	477
2	1	1	"lytB"	"31CellW_N6"	0	73	1500	1309
2	2	1	"prtA"	"20CellW_B10"	0	74	3296	3054
2	3	1	"bgaA"	"43CellW_F10"	0	75	2084	1842
2	4	1	"nanA"	"46CellW_J10"	0	76	2264	1824
2	5	1	"spr1652/pfbA"	"25CellW_N10"	0	77	2665	2219
2	6	1	"nisP"	"39CellW_B14"	0	78	1741	1433
2	7	1	"spr1906"	"73CellW_F14"	0	79	1088	867
2	8	1	"Buffer"	"Normaliz_J14"	-50	80	164	-11
2	9	1	"Buffer"	"Normaliz_N14"	-50	81	168	6
2	1	2	"nisP"	"39CellW_B14"	0	82	1941	1710
2	2	2	"spr1906"	"73CellW_F14"	0	83	1045	640
2	3	2	"psrP"	"71CellW_B2"	0	84	3267	2595
2	4	2	"pblB_nt"	"48CellW_F2"	0	85	623	-411
2	5	2	"pblB_ct"	"49CellW_J2"	0	86	1407	602
2	6	2	"spr0075/pfbB"	"24CellW_N2"	0	87	3259	2710
2	7	2	"pulA"	"19CellW_B6"	0	88	1223	778
2	8	2	"hysA"	"51CellW_F6"	0	89	10222	9871
2	9	2	"spr0328"	"26CellW_J6"	0	90	3653	3443
2	1	3	"spr0075/pfbB"	"24CellW_N2"	0	91	5239	4981
2	2	3	"pulA"	"19CellW_B6"	0	92	1592	1129
2	3	3	"hysA"	"51CellW_F6"	0	93	6416	5798
2	4	3	"spr0328"	"26CellW_J6"	0	94	4772	4020
2	5	3	"lytB"	"31CellW_N6"	0	95	944	251
2	6	3	"prtA"	"20CellW_B10"	0	96	3713	2957
2	7	3	"bgaA"	"43CellW_F10"	0	97	2287	1379
2	8	3	"nanA"	"46CellW_J10"	0	98	2463	1622
2	9	3	"spr1652/pfbA"	"25CellW_N10"	0	99	1829	1518
2	1	4	"prtA"	"20CellW_B10"	0	100	2134	1822
2	2	4	"bgaA"	"43CellW_F10"	0	101	2839	2373
2	3	4	"nanA"	"46CellW_J10"	0	102	2062	1527
2	4	4	"spr1652/pfbA"	"25CellW_N10"	0	103	2093	1600
2	5	4	"nisP"	"39CellW_B14"	0	104	1838	1324
2	6	4	"spr1906"	"73CellW_F14"	0	105	2653	2122
2	7	4	"psrP"	"71CellW_B2"	0	106	1426	502
2	8	4	"pblB_nt"	"48CellW_F2"	0	107	1214	409
2	9	4	"pblB_ct"	"49CellW_J2"	0	108	2708	2282
2	1	5	"spr1906"	"73CellW_F14"	0	109	1258	952
2	2	5	"psrP"	"71CellW_B2"	0	110	3457	2637
2	3	5	"pblB_nt"	"48CellW_F2"	0	111	904	317
2	4	5	"pblB_ct"	"49CellW_J2"	0	112	1025	382
2	5	5	"spr0075/pfbB"	"24CellW_N2"	0	113	5944	4428
2	6	5	"pulA"	"19CellW_B6"	0	114	4496	3807
2	7	5	"hysA"	"51CellW_F6"	0	115	5291	4583
2	8	5	"spr0328"	"26CellW_J6"	0	116	2665	1899
2	9	5	"lytB"	"31CellW_N6"	0	117	2160	1764
2	1	6	"pulA"	"19CellW_B6"	0	118	1201	990
2	2	6	"hysA"	"51CellW_F6"	0	119	7213	6551
2	3	6	"spr0328"	"26CellW_J6"	0	120	4674	4017
2	4	6	"lytB"	"31CellW_N6"	0	121	1979	1527
2	5	6	"prtA"	"20CellW_B10"	0	122	2256	1577
2	6	6	"bgaA"	"43CellW_F10"	0	123	3010	2420
2	7	6	"nanA"	"46CellW_J10"	0	124	2370	1749
2	8	6	"spr1652/pfbA"	"25CellW_N10"	0	125	2105	1524
2	9	6	"nisP"	"39CellW_B14"	0	126	1602	1295
2	1	7	"bgaA"	"43CellW_F10"	0	127	2919	2679
2	2	7	"nanA"	"46CellW_J10"	0	128	3922	3410
2	3	7	"spr1652/pfbA"	"25CellW_N10"	0	129	2919	2483
2	4	7	"nisP"	"39CellW_B14"	0	130	1581	1131
2	5	7	"spr1906"	"73CellW_F14"	0	131	1295	669
2	6	7	"psrP"	"71CellW_B2"	0	132	4355	3110
2	7	7	"pblB_nt"	"48CellW_F2"	0	133	1741	666
2	8	7	"pblB_ct"	"49CellW_J2"	0	134	1316	774
2	9	7	"spr0075/pfbB"	"24CellW_N2"	0	135	5100	4723
2	1	8	"psrP"	"71CellW_B2"	0	136	1587	1381
2	2	8	"pblB_nt"	"48CellW_F2"	0	137	803	484
2	3	8	"pblB_ct"	"49CellW_J2"	0	138	1084	733
2	4	8	"spr0075/pfbB"	"24CellW_N2"	0	139	2945	2536
2	5	8	"pulA"	"19CellW_B6"	0	140	1623	1295
2	6	8	"hysA"	"51CellW_F6"	0	141	5153	4741
2	7	8	"spr0328"	"26CellW_J6"	0	142	2285	1800
2	8	8	"lytB"	"31CellW_N6"	0	143	2126	1775
2	9	8	"prtA"	"20CellW_B10"	0	144	3314	3091
3	1	1	"nanB"	"58Secret_O6"	0	145	11280	11007
3	2	1	"spr1875"	"7Secret_C10"	0	146	3629	3139
3	3	1	"galU"	"21Secret_G10"	0	147	6009	4710
3	4	1	"cbpA"	"5Secret_K10"	0	148	9839	9318
3	5	1	"gsp_781"	"2Secret_O10"	0	149	6187	5782
3	6	1	"Control_1"	"C14"	0	150	1677	1491
3	7	1	"Control_2"	"G14"	-50	151	125	-23
3	8	1	"Buffer"	"Normaliz_K14"	-50	152	170	28
3	9	1	"Buffer"	"Normaliz_O14"	-50	153	167	21
3	1	2	"Control_1"	"C14"	0	154	1202	988
3	2	2	"Control_2"	"G14"	0	155	290	-193
3	3	2	"bloodAB"	"59Secret_C2"	0	156	3616	2787
3	4	2	"strH"	"32Secret_G2"	0	157	1627	784
3	5	2	"lysM"	"50Secret_K2"	0	158	2690	1920
3	6	2	"lytB"	"63Secret_O2"	0	159	2697	1964
3	7	2	"phtE"	"45Secret_C6"	0	160	3716	3178
3	8	2	"spr0931"	"36Secret_G6"	0	161	3644	3434
3	9	2	"lytC"	"56Secret_K6"	0	162	5223	5059
3	1	3	"lytB"	"63Secret_O2"	0	163	2736	2519
3	2	3	"phtE"	"45Secret_C6"	0	164	3162	1811
3	3	3	"spr0931"	"36Secret_G6"	0	165	5708	4759
3	4	3	"lytC"	"56Secret_K6"	0	166	5228	4139
3	5	3	"nanB"	"58Secret_O6"	0	167	13249	12104
3	6	3	"spr1875"	"7Secret_C10"	0	168	2852	1883
3	7	3	"galU"	"21Secret_G10"	0	169	11460	10124
3	8	3	"cbpA"	"5Secret_K10"	0	170	3805	3378
3	9	3	"gsp_781"	"2Secret_O10"	0	171	5022	4757
3	1	4	"spr1875"	"7Secret_C10"	0	172	2890	2645
3	2	4	"galU"	"21Secret_G10"	0	173	4201	3584
3	3	4	"cbpA"	"5Secret_K10"	0	174	7147	6592
3	4	4	"gsp_781"	"2Secret_O10"	0	175	4055	3416
3	5	4	"Control_1"	"C14"	0	176	2474	2037
3	6	4	"Control_2"	"G14"	-50	177	180	-147
3	7	4	"bloodAB"	"59Secret_C2"	0	178	5149	3900
3	8	4	"strH"	"32Secret_G2"	0	179	2075	1633
3	9	4	"lysM"	"50Secret_K2"	0	180	3886	3622
3	1	5	"Control_2"	"G14"	-50	181	211	-107
3	2	5	"bloodAB"	"59Secret_C2"	0	182	2760	2208
3	3	5	"strH"	"32Secret_G2"	0	183	1575	1045
3	4	5	"lysM"	"50Secret_K2"	0	184	2533	1727
3	5	5	"lytB"	"63Secret_O2"	0	185	2924	2265
3	6	5	"phtE"	"45Secret_C6"	0	186	4313	3584
3	7	5	"spr0931"	"36Secret_G6"	0	187	5034	3826
3	8	5	"lytC"	"56Secret_K6"	0	188	5514	5146
3	9	5	"nanB"	"58Secret_O6"	0	189	13074	12886
3	1	6	"phtE"	"45Secret_C6"	0	190	3961	1978
3	2	6	"spr0931"	"36Secret_G6"	0	191	2889	1680
3	3	6	"lytC"	"56Secret_K6"	0	192	4095	3367
3	4	6	"nanB"	"58Secret_O6"	0	193	14595	13518
3	5	6	"spr1875"	"7Secret_C10"	0	194	1914	1077
3	6	6	"galU"	"21Secret_G10"	0	195	4799	4185
3	7	6	"cbpA"	"5Secret_K10"	0	196	3111	2616
3	8	6	"gsp_781"	"2Secret_O10"	0	197	4233	3962
3	9	6	"Control_1"	"C14"	0	198	2564	2390
3	1	7	"galU"	"21Secret_G10"	0	199	9434	8466
3	2	7	"cbpA"	"5Secret_K10"	0	200	6855	5839
3	3	7	"gsp_781"	"2Secret_O10"	0	201	4438	3772
3	4	7	"Control_1"	"C14"	0	202	1859	1126
3	5	7	"Control_2"	"G14"	-50	203	185	-208
3	6	7	"bloodAB"	"59Secret_C2"	0	204	2838	2593
3	7	7	"strH"	"32Secret_G2"	0	205	1557	1194
3	8	7	"lysM"	"50Secret_K2"	0	206	3531	3209
3	9	7	"lytB"	"63Secret_O2"	0	207	3482	3257
3	1	8	"bloodAB"	"59Secret_C2"	0	208	3584	3007
3	2	8	"strH"	"32Secret_G2"	0	209	1975	1521
3	3	8	"lysM"	"50Secret_K2"	0	210	4855	4290
3	4	8	"lytB"	"63Secret_O2"	0	211	4029	3166
3	5	8	"phtE"	"45Secret_C6"	0	212	2801	2498
3	6	8	"spr0931"	"36Secret_G6"	0	213	3753	3563
3	7	8	"lytC"	"56Secret_K6"	0	214	4205	3950
3	8	8	"nanB"	"58Secret_O6"	0	215	13214	12965
3	9	8	"spr1875"	"7Secret_C10"	0	216	2218	2052
4	1	1	"Control_10"	"P6"	-50	217	137	2
4	2	1	"Control_11"	"D10"	-50	218	142	5
4	3	1	"Control_12"	"H10"	-50	219	145	2
4	4	1	"Buffer"	"Normaliz_L10"	-50	220	141	-2
4	5	1	"Buffer"	"Normaliz_P10"	-50	221	139	-4
4	6	1	"Control+"	"Rango0.2_D14"	-50	222	140	-13
4	7	1	"Control+"	"Rango0.1_H14"	-50	223	137	13
4	8	1	"Buffer"	"Normaliz_L14"	-50	224	126	11
4	9	1	"Buffer"	"Normaliz_P14"	-50	225	145	21
4	1	2	"Control+"	"Rango0.2_D14"	0	226	255	109
4	2	2	"Control+"	"Rango0.1_H14"	0	227	803	651
4	3	2	"Control_3"	"D2"	0	228	1150	1007
4	4	2	"Control_4"	"H2"	-50	229	147	8
4	5	2	"Control_5"	"L2"	-50	230	132	0
4	6	2	"Control_6"	"P2"	0	231	5358	5232
4	7	2	"Control_7"	"D6"	-50	232	149	39
4	8	2	"Control_8"	"H6"	-50	233	115	16
4	9	2	"Control_9"	"L6"	-50	234	137	36
4	1	3	"Control_6"	"P2"	0	235	5327	5178
4	2	3	"Control_7"	"D6"	-50	236	252	99
4	3	3	"Control_8"	"H6"	-50	237	125	-15
4	4	3	"Control_9"	"L6"	-50	238	137	-4
4	5	3	"Control_10"	"P6"	0	239	425	299
4	6	3	"Control_11"	"D10"	-50	240	124	-3
4	7	3	"Control_12"	"H10"	-50	241	134	26
4	8	3	"Buffer"	"Normaliz_L10"	-50	242	131	33
4	9	3	"Buffer"	"Normaliz_P10"	-50	243	181	74
4	1	4	"Control_11"	"D10"	-50	244	156	3
4	2	4	"Control_12"	"H10"	-50	245	387	185
4	3	4	"Buffer"	"Normaliz_L10"	-50	246	221	22
4	4	4	"Buffer"	"Normaliz_P10"	0	247	792	593
4	5	4	"Control+"	"Rango0.2_D14"	-50	248	262	71
4	6	4	"Control+"	"Rango0.1_H14"	0	249	561	397
4	7	4	"Control_3"	"D2"	0	250	507	377
4	8	4	"Control_4"	"H2"	-50	251	131	30
4	9	4	"Control_5"	"L2"	-50	252	100	-3
4	1	5	"Control+"	"Rango0.1_H14"	0	253	989	768
4	2	5	"Control_3"	"D2"	0	254	1297	1039
4	3	5	"Control_4"	"H2"	-50	255	347	93
4	4	5	"Control_5"	"L2"	-50	256	276	19
4	5	5	"Control_6"	"P2"	-50	257	4309	4002
4	6	5	"Control_7"	"D6"	-50	258	320	64
4	7	5	"Control_8"	"H6"	-50	259	161	-17
4	8	5	"Control_9"	"L6"	-50	260	112	-10
4	9	5	"Control_10"	"P6"	-50	261	180	90
4	1	6	"Control_7"	"D6"	0	262	7559	7276
4	2	6	"Control_8"	"H6"	-50	263	219	-31
4	3	6	"Control_9"	"L6"	-50	264	259	29
4	4	6	"Control_10"	"P6"	-50	265	315	68
4	5	6	"Control_11"	"D10"	-50	266	286	16
4	6	6	"Control_12"	"H10"	0	267	420	214
4	7	6	"Buffer"	"Normaliz_L10"	-50	268	208	2
4	8	6	"Buffer"	"Normaliz_P10"	0	269	380	230
4	9	6	"Control+"	"Rango0.2_D14"	-50	270	97	-2
4	1	7	"Control_12"	"H10"	-50	271	328	89
4	2	7	"Buffer"	"Normaliz_L10"	-50	272	225	-15
4	3	7	"Buffer"	"Normaliz_P10"	0	273	745	509
4	4	7	"Control+"	"Rango0.2_D14"	-50	274	307	43
4	5	7	"Control+"	"Rango0.1_H14"	0	275	756	501
4	6	7	"Control_3"	"D2"	0	276	995	784
4	7	7	"Control_4"	"H2"	-50	277	214	26
4	8	7	"Control_5"	"L2"	-50	278	178	25
4	9	7	"Control_6"	"P2"	-50	279	1583	1452
4	1	8	"Control_3"	"D2"	0	280	1539	1317
4	2	8	"Control_4"	"H2"	-50	281	274	39
4	3	8	"Control_5"	"L2"	-50	282	264	3
4	4	8	"Control_6"	"P2"	-50	283	5329	4916
4	5	8	"Control_7"	"D6"	-50	284	377	79
4	6	8	"Control_8"	"H6"	-50	285	205	3
4	7	8	"Control_9"	"L6"	-50	286	184	0
4	8	8	"Control_10"	"P6"	-50	287	161	34
4	9	8	"Control_11"	"D10"	-50	288	116	0
5	1	1	"GADPH"	"68Cyt_M5"	0	289	3340	3251
5	2	1	"abc_sbp_2"	"30Lip_A9"	0	290	3794	3699
5	3	1	"abc_sbp"	"29Lip_E9"	0	291	2275	2170
5	4	1	"spr0174"	"79Lip_I9"	0	292	918	819
5	5	1	"aliA"	"10Lip_M9"	0	293	1335	1234
5	6	1	"slrA"	"17Lip_A13"	0	294	1819	1687
5	7	1	"spr0747"	"37Lip_E13"	0	295	1928	1758
5	8	1	"Buffer"	"Normaliz_I13"	0	296	129	24
5	9	1	"Buffer"	"Normaliz_M13"	-50	297	96	-19
5	1	2	"slrA"	"17Lip_A13"	0	298	2051	1957
5	2	2	"spr0747"	"37Lip_E13"	0	299	1924	1805
5	3	2	"spxB"	"13Cyt_A1"	0	300	2488	2354
5	4	2	"clpP"	"66Cyt_E1"	0	301	2740	2616
5	5	2	"pavA"	"69Cyt_I1"	0	302	2706	2557
5	6	2	"eno"	"14Cyt_M1"	0	303	9331	9076
5	7	2	"PppA"	"70Cyt_A5"	0	304	23902	23241
5	8	2	"ply"	"11Cyt_E5"	0	305	10282	9968
5	9	2	"lytA"	"12Cyt_I5"	0	306	29280	29012
5	1	3	"eno"	"14Cyt_M1"	0	307	8276	8173
5	2	3	"PppA"	"70Cyt_A5"	0	308	15994	15847
5	3	3	"ply"	"11Cyt_E5"	0	309	13214	13003
5	4	3	"lytA"	"12Cyt_I5"	0	310	31084	30884
5	5	3	"GADPH"	"68Cyt_M5"	0	311	2992	2806
5	6	3	"abc_sbp_2"	"30Lip_A9"	0	312	3126	2871
5	7	3	"abc_sbp"	"29Lip_E9"	0	313	2209	1653
5	8	3	"spr0174"	"79Lip_I9"	0	314	987	472
5	9	3	"aliA"	"10Lip_M9"	0	315	1405	1238
5	1	4	"abc_sbp_2"	"30Lip_A9"	0	316	3714	3609
5	2	4	"abc_sbp"	"29Lip_E9"	0	317	2171	2036
5	3	4	"spr0174"	"79Lip_I9"	0	318	1008	835
5	4	4	"aliA"	"10Lip_M9"	0	319	1373	1207
5	5	4	"slrA"	"17Lip_A13"	0	320	1703	1496
5	6	4	"spr0747"	"37Lip_E13"	0	321	1998	1565
5	7	4	"spxB"	"13Cyt_A1"	0	322	2397	1602
5	8	4	"clpP"	"66Cyt_E1"	0	323	3394	2773
5	9	4	"pavA"	"69Cyt_I1"	0	324	3836	3621
5	1	5	"spr0747"	"37Lip_E13"	0	325	1844	1730
5	2	5	"spxB"	"13Cyt_A1"	0	326	2577	2454
5	3	5	"clpP"	"66Cyt_E1"	0	327	2883	2738
5	4	5	"pavA"	"69Cyt_I1"	0	328	2673	2506
5	5	5	"eno"	"14Cyt_M1"	0	329	9591	9371
5	6	5	"PppA"	"70Cyt_A5"	0	330	16785	16362
5	7	5	"ply"	"11Cyt_E5"	0	331	11871	11127
5	8	5	"lytA"	"12Cyt_I5"	0	332	32644	32035
5	9	5	"GADPH"	"68Cyt_M5"	0	333	4494	4257
5	1	6	"PppA"	"70Cyt_A5"	0	334	12119	12004
5	2	6	"ply"	"11Cyt_E5"	0	335	10371	10236
5	3	6	"lytA"	"12Cyt_I5"	0	336	27012	26858
5	4	6	"GADPH"	"68Cyt_M5"	0	337	3107	2939
5	5	6	"abc_sbp_2"	"30Lip_A9"	0	338	2780	2596
5	6	6	"abc_sbp"	"29Lip_E9"	0	339	1816	1601
5	7	6	"spr0174"	"79Lip_I9"	0	340	864	485
5	8	6	"aliA"	"10Lip_M9"	0	341	1150	736
5	9	6	"slrA"	"17Lip_A13"	0	342	2273	2082
5	1	7	"abc_sbp"	"29Lip_E9"	0	343	1988	1889
5	2	7	"spr0174"	"79Lip_I9"	0	344	931	818
5	3	7	"aliA"	"10Lip_M9"	0	345	1306	1183
5	4	7	"slrA"	"17Lip_A13"	0	346	1784	1630
5	5	7	"spr0747"	"37Lip_E13"	0	347	1791	1589
5	6	7	"spxB"	"13Cyt_A1"	0	348	1801	1612
5	7	7	"clpP"	"66Cyt_E1"	0	349	6440	6192
5	8	7	"pavA"	"69Cyt_I1"	0	350	2387	2081
5	9	7	"eno"	"14Cyt_M1"	0	351	10450	10257
5	1	8	"spxB"	"13Cyt_A1"	0	352	1959	1869
5	2	8	"clpP"	"66Cyt_E1"	0	353	2520	2423
5	3	8	"pavA"	"69Cyt_I1"	0	354	2299	2194
5	4	8	"eno"	"14Cyt_M1"	0	355	8149	8012
5	5	8	"PppA"	"70Cyt_A5"	0	356	12816	12654
5	6	8	"ply"	"11Cyt_E5"	0	357	8301	8137
5	7	8	"lytA"	"12Cyt_I5"	0	358	32115	31966
5	8	8	"GADPH"	"68Cyt_M5"	0	359	2257	2137
5	9	8	"abc_sbp_2"	"30Lip_A9"	0	360	2903	2785
6	1	1	"psaA"	"6Lip_N5"	0	361	11036	10922
6	2	1	"ABC_SBP"	"57Lip_B9"	0	362	9496	9369
6	3	1	"ABC_SBP"	"52Lip_F9"	0	363	3270	3120
6	4	1	"piuA"	"18Lip_J9"	0	364	3655	3507
6	5	1	"amiA"	"3Lip_N9"	0	365	2044	1898
6	6	1	"msmE"	"78Lip_B13"	0	366	4093	3971
6	7	1	"MalX"	"22Lip_F13"	0	367	2381	2268
6	8	1	"Buffer"	"Normaliz_J13"	-50	368	125	-6
6	9	1	"Buffer"	"Normaliz_N13"	-50	369	142	-20
6	1	2	"msmE"	"78Lip_B13"	0	370	3777	3627
6	2	2	"MalX"	"22Lip_F13"	0	371	2408	2157
6	3	2	"prsA_ppmA"	"16Lip_B1"	0	372	3824	3577
6	4	2	"lmb"	"33Lip_F1"	0	373	7451	7257
6	5	2	"piaA"	"15Lip_J1"	0	374	4915	4757
6	6	2	"phtA"	"55Lip_N1"	0	375	3086	2941
6	7	2	"glnH"	"28Lip_B5"	0	376	5662	5504
6	8	2	"pstS"	"80Lip_F5"	0	377	1652	1491
6	9	2	"aliB"	"1Lip_J5"	0	378	2462	2324
6	1	3	"phtA"	"55Lip_N1"	0	379	3255	3089
6	2	3	"glnH"	"28Lip_B5"	0	380	6806	6526
6	3	3	"pstS"	"80Lip_F5"	0	381	3140	2837
6	4	3	"aliB"	"1Lip_J5"	0	382	2284	2033
6	5	3	"psaA"	"6Lip_N5"	0	383	13160	12979
6	6	3	"ABC_SBP"	"57Lip_B9"	0	384	8141	7972
6	7	3	"ABC_SBP"	"52Lip_F9"	0	385	5684	5455
6	8	3	"piuA"	"18Lip_J9"	0	386	3495	3251
6	9	3	"amiA"	"3Lip_N9"	0	387	2276	2088
6	1	4	"ABC_SBP"	"57Lip_B9"	0	388	9409	9180
6	2	4	"ABC_SBP"	"52Lip_F9"	0	389	6194	5847
6	3	4	"piuA"	"18Lip_J9"	0	390	1838	1604
6	4	4	"amiA"	"3Lip_N9"	-50	391	1479	1233
6	5	4	"msmE"	"78Lip_B13"	0	392	3657	3453
6	6	4	"MalX"	"22Lip_F13"	0	393	2296	2105
6	7	4	"prsA_ppmA"	"16Lip_B1"	0	394	1506	1142
6	8	4	"lmb"	"33Lip_F1"	0	395	8308	7904
6	9	4	"piaA"	"15Lip_J1"	0	396	8263	8016
6	1	5	"MalX"	"22Lip_F13"	0	397	2200	1884
6	2	5	"prsA_ppmA"	"16Lip_B1"	0	398	1647	1141
6	3	5	"lmb"	"33Lip_F1"	0	399	6371	6109
6	4	5	"piaA"	"15Lip_J1"	0	400	4837	4556
6	5	5	"phtA"	"55Lip_N1"	0	401	4429	4121
6	6	5	"glnH"	"28Lip_B5"	0	402	6151	5911
6	7	5	"pstS"	"80Lip_F5"	0	403	1774	1342
6	8	5	"aliB"	"1Lip_J5"	0	404	2231	1726
6	9	5	"psaA"	"6Lip_N5"	0	405	15471	15220
6	1	6	"glnH"	"28Lip_B5"	0	406	5968	5720
6	2	6	"pstS"	"80Lip_F5"	0	407	1591	1162
6	3	6	"aliB"	"1Lip_J5"	0	408	2610	2336
6	4	6	"psaA"	"6Lip_N5"	0	409	13854	13520
6	5	6	"ABC_SBP"	"57Lip_B9"	0	410	7590	7133
6	6	6	"ABC_SBP"	"52Lip_F9"	0	411	6228	5848
6	7	6	"piuA"	"18Lip_J9"	0	412	4207	3725
6	8	6	"amiA"	"3Lip_N9"	0	413	3035	2506
6	9	6	"msmE"	"78Lip_B13"	0	414	4213	3981
6	1	7	"ABC_SBP"	"52Lip_F9"	0	415	4573	4302
6	2	7	"piuA"	"18Lip_J9"	0	416	3272	2986
6	3	7	"amiA"	"3Lip_N9"	0	417	1552	1389
6	4	7	"msmE"	"78Lip_B13"	0	418	3425	3223
6	5	7	"MalX"	"22Lip_F13"	0	419	2729	2463
6	6	7	"prsA_ppmA"	"16Lip_B1"	0	420	1742	1449
6	7	7	"lmb"	"33Lip_F1"	0	421	9144	8715
6	8	7	"piaA"	"15Lip_J1"	0	422	7442	6878
6	9	7	"phtA"	"55Lip_N1"	0	423	5361	5104
6	1	8	"prsA_ppmA"	"16Lip_B1"	0	424	1205	1022
6	2	8	"lmb"	"33Lip_F1"	0	425	5941	5790
6	3	8	"piaA"	"15Lip_J1"	0	426	4796	4664
6	4	8	"phtA"	"55Lip_N1"	0	427	2949	2735
6	5	8	"glnH"	"28Lip_B5"	0	428	6548	6300
6	6	8	"pstS"	"80Lip_F5"	0	429	1646	1446
6	7	8	"aliB"	"1Lip_J5"	0	430	3299	3004
6	8	8	"psaA"	"6Lip_N5"	0	431	20442	20025
6	9	8	"ABC_SBP"	"57Lip_B9"	0	432	17254	16996
7	1	1	"cbpF"	"74N_term_wCS_O5"	0	433	961	820
7	2	1	"spr0693"	"34N_term_C9"	0	434	1370	1203
7	3	1	"ezrA"	"75N_term_G9"	0	435	2781	2593
7	4	1	"pepXP"	"72N_term_K9"	0	436	2782	1497
7	5	1	"phtD"	"44N_term_O9"	0	437	3010	2833
7	6	1	"phpA"	"27N_term_C13"	0	438	1838	1713
7	7	1	"srtA"	"64N_term_wCS_G13"	0	439	3150	3034
7	8	1	"Buffer"	"Normaliz_K13"	-50	440	134	25
7	9	1	"Buffer"	"Normaliz_O13"	-50	441	147	32
7	1	2	"phpA"	"27N_term_C13"	0	442	1952	1705
7	2	2	"srtA"	"64N_term_wCS_G13"	0	443	2345	2016
7	3	2	"adcA"	"23Lip_C1"	0	444	1101	883
7	4	2	"sp_2093"	"76N_term_G1"	0	445	793	547
7	5	2	"comB"	"54N_term_K1"	0	446	897	679
7	6	2	"pspA"	"4N_term_O1"	0	447	3342	3057
7	7	2	"pbpX"	"41N_term_C5"	0	448	3346	3013
7	8	2	"pbpA"	"9N_term_G5"	0	449	796	579
7	9	2	"spr0334"	"42Cyt_TMH_K5"	0	450	2056	1932
7	1	3	"pspA"	"4N_term_O1"	0	451	3348	3147
7	2	3	"pbpX"	"41N_term_C5"	0	452	2937	2642
7	3	3	"pbpA"	"9N_term_G5"	0	453	577	332
7	4	3	"spr0334"	"42Cyt_TMH_K5"	0	454	791	535
7	5	3	"cbpF"	"74N_term_wCS_O5"	0	455	1043	826
7	6	3	"spr0693"	"34N_term_C9"	0	456	1022	805
7	7	3	"ezrA"	"75N_term_G9"	0	457	2003	1423
7	8	3	"pepXP"	"72N_term_K9"	0	458	1447	975
7	9	3	"phtD"	"44N_term_O9"	0	459	2185	2062
7	1	4	"spr0693"	"34N_term_C9"	0	460	1793	1618
7	2	4	"ezrA"	"75N_term_G9"	0	461	3021	2713
7	3	4	"pepXP"	"72N_term_K9"	0	462	2032	1654
7	4	4	"phtD"	"44N_term_O9"	0	463	1642	1247
7	5	4	"phpA"	"27N_term_C13"	0	464	1798	1560
7	6	4	"srtA"	"64N_term_wCS_G13"	0	465	2444	2229
7	7	4	"adcA"	"23Lip_C1"	0	466	1649	1301
7	8	4	"sp_2093"	"76N_term_G1"	0	467	883	505
7	9	4	"comB"	"54N_term_K1"	0	468	840	674
7	1	5	"srtA"	"64N_term_wCS_G13"	0	469	2298	2087
7	2	5	"adcA"	"23Lip_C1"	0	470	1857	1404
7	3	5	"sp_2093"	"76N_term_G1"	0	471	971	559
7	4	5	"comB"	"54N_term_K1"	0	472	1105	758
7	5	5	"pspA"	"4N_term_O1"	0	473	3399	3097
7	6	5	"pbpX"	"41N_term_C5"	0	474	3026	2709
7	7	5	"pbpA"	"9N_term_G5"	0	475	931	550
7	8	5	"spr0334"	"42Cyt_TMH_K5"	0	476	1632	1378
7	9	5	"cbpF"	"74N_term_wCS_O5"	0	477	2230	2022
7	1	6	"pbpX"	"41N_term_C5"	0	478	3313	3052
7	2	6	"pbpA"	"9N_term_G5"	0	479	864	36
7	3	6	"spr0334"	"42Cyt_TMH_K5"	0	480	1454	844
7	4	6	"cbpF"	"74N_term_wCS_O5"	0	481	2182	1734
7	5	6	"spr0693"	"34N_term_C9"	0	482	1766	1369
7	6	6	"ezrA"	"75N_term_G9"	0	483	3488	2930
7	7	6	"pepXP"	"72N_term_K9"	0	484	2191	1642
7	8	6	"phtD"	"44N_term_O9"	0	485	1831	1542
7	9	6	"phpA"	"27N_term_C13"	0	486	2812	2591
7	1	7	"ezrA"	"75N_term_G9"	0	487	4347	4003
7	2	7	"pepXP"	"72N_term_K9"	0	488	2709	1440
7	3	7	"phtD"	"44N_term_O9"	0	489	2167	1637
7	4	7	"phpA"	"27N_term_C13"	0	490	2221	1892
7	5	7	"srtA"	"64N_term_wCS_G13"	0	491	3051	2630
7	6	7	"adcA"	"23Lip_C1"	0	492	1351	786
7	7	7	"sp_2093"	"76N_term_G1"	0	493	889	419
7	8	7	"comB"	"54N_term_K1"	0	494	1077	803
7	9	7	"pspA"	"4N_term_O1"	0	495	4026	3817
7	1	8	"adcA"	"23Lip_C1"	0	496	1614	1371
7	2	8	"sp_2093"	"76N_term_G1"	0	497	1507	1148
7	3	8	"comB"	"54N_term_K1"	0	498	1137	908
7	4	8	"pspA"	"4N_term_O1"	0	499	3279	2977
7	5	8	"pbpX"	"41N_term_C5"	0	500	3234	2909
7	6	8	"pbpA"	"9N_term_G5"	0	501	958	643
7	7	8	"spr0334"	"42Cyt_TMH_K5"	0	502	1448	1145
7	8	8	"cbpF"	"74N_term_wCS_O5"	0	503	1906	1668
7	9	8	"spr0693"	"34N_term_C9"	0	504	1916	1725
8	1	1	"pbp1b"	"47Cyt_TMH_P5"	0	505	7619	7406
8	2	1	"pcpA"	"62N_term_wCS_D9"	0	506	736	407
8	3	1	"sphtra"	"8N_term_H9"	0	507	806	497
8	4	1	"cps4C"	"97Mult_L9"	0	508	1250	943
8	5	1	"rrgB"	"95Mult_P9"	0	509	633	446
8	6	1	"TMP"	"96Mult_D13"	0	510	1286	1109
8	7	1	"LambdaSa04"	"94Mult_H13"	-50	511	234	78
8	8	1	"Buffer"	"Normaliz_L13"	0	512	148	51
8	9	1	"Buffer"	"Normaliz_P13"	-50	513	141	-7
8	1	2	"TMP"	"96Mult_D13"	-50	514	1615	1303
8	2	2	"LambdaSa04"	"94Mult_H13"	0	515	1304	653
8	3	2	"potD"	"65N_term_D1"	0	516	3444	2907
8	4	2	"pgdA"	"40N_term_H1"	0	517	3627	3226
8	5	2	"spr1370"	"38Cyt_TMH_L1"	0	518	7756	7520
8	6	2	"spr1418"	"82N_term_P1"	0	519	2943	2774
8	7	2	"stkP"	"67Cyt_TMH_D5"	0	520	1267	1073
8	8	2	"spr1584"	"83N_term_H5"	0	521	2367	2169
8	9	2	"pbp2A"	"53N_term_L5"	0	522	3146	2808
8	1	3	"spr1418"	"82N_term_P1"	0	523	4039	3719
8	2	3	"stkP"	"67Cyt_TMH_D5"	0	524	1193	829
8	3	3	"spr1584"	"83N_term_H5"	0	525	2918	2494
8	4	3	"pbp2A"	"53N_term_L5"	0	526	3269	2837
8	5	3	"pbp1b"	"47Cyt_TMH_P5"	0	527	5082	4889
8	6	3	"pcpA"	"62N_term_wCS_D9"	-50	528	289	79
8	7	3	"sphtra"	"8N_term_H9"	-50	529	277	31
8	8	3	"cps4C"	"97Mult_L9"	0	530	916	542
8	9	3	"rrgB"	"95Mult_P9"	0	531	883	508
8	1	4	"pcpA"	"62N_term_wCS_D9"	0	532	613	387
8	2	4	"sphtra"	"8N_term_H9"	-50	533	272	-50
8	3	4	"cps4C"	"97Mult_L9"	0	534	1778	1202
8	4	4	"rrgB"	"95Mult_P9"	0	535	1040	341
8	5	4	"TMP"	"96Mult_D13"	0	536	1462	1201
8	6	4	"LambdaSa04"	"94Mult_H13"	-50	537	1049	768
8	7	4	"potD"	"65N_term_D1"	0	538	2872	2470
8	8	4	"pgdA"	"40N_term_H1"	0	539	6484	5991
8	9	4	"spr1370"	"38Cyt_TMH_L1"	0	540	8181	7909
8	1	5	"LambdaSa04"	"94Mult_H13"	-50	541	413	167
8	2	5	"potD"	"65N_term_D1"	0	542	1930	1606
8	3	5	"pgdA"	"40N_term_H1"	0	543	3735	3116
8	4	5	"spr1370"	"38Cyt_TMH_L1"	0	544	6135	5480
8	5	5	"spr1418"	"82N_term_P1"	0	545	3554	3195
8	6	5	"stkP"	"67Cyt_TMH_D5"	0	546	1282	1048
8	7	5	"spr1584"	"83N_term_H5"	0	547	2860	2396
8	8	5	"pbp2A"	"53N_term_L5"	0	548	3599	3173
8	9	5	"pbp1b"	"47Cyt_TMH_P5"	0	549	4325	3934
8	1	6	"stkP"	"67Cyt_TMH_D5"	0	550	1198	848
8	2	6	"spr1584"	"83N_term_H5"	0	551	2337	1930
8	3	6	"pbp2A"	"53N_term_L5"	0	552	3604	3228
8	4	6	"pbp1b"	"47Cyt_TMH_P5"	0	553	3757	3367
8	5	6	"pcpA"	"62N_term_wCS_D9"	0	554	974	503
8	6	6	"sphtra"	"8N_term_H9"	0	555	282	37
8	7	6	"cps4C"	"97Mult_L9"	0	556	899	407
8	8	6	"rrgB"	"95Mult_P9"	0	557	1110	573
8	9	6	"TMP"	"96Mult_D13"	0	558	1549	1308
8	1	7	"sphtra"	"8N_term_H9"	0	559	776	431
8	2	7	"cps4C"	"97Mult_L9"	0	560	725	274
8	3	7	"rrgB"	"95Mult_P9"	0	561	683	430
8	4	7	"TMP"	"96Mult_D13"	0	562	1030	708
8	5	7	"LambdaSa04"	"94Mult_H13"	0	563	529	-56
8	6	7	"potD"	"65N_term_D1"	0	564	2755	2396
8	7	7	"pgdA"	"40N_term_H1"	0	565	4677	4206
8	8	7	"spr1370"	"38Cyt_TMH_L1"	0	566	7124	6575
8	9	7	"spr1418"	"82N_term_P1"	0	567	3492	3183
8	1	8	"potD"	"65N_term_D1"	0	568	2213	2007
8	2	8	"pgdA"	"40N_term_H1"	0	569	2667	2327
8	3	8	"spr1370"	"38Cyt_TMH_L1"	0	570	5795	5501
8	4	8	"spr1418"	"82N_term_P1"	0	571	2434	2179
8	5	8	"stkP"	"67Cyt_TMH_D5"	0	572	1795	1603
8	6	8	"spr1584"	"83N_term_H5"	0	573	2177	1984
8	7	8	"pbp2A"	"53N_term_L5"	0	574	2764	2515
8	8	8	"pbp1b"	"47Cyt_TMH_P5"	0	575	3598	3238
8	9	8	"pcpA"	"62N_term_wCS_D9"	0	576	985	735
