# Supplementary material for: Data in support of proteomic analysis of pneumococcal pediatric clinical isolates to construct a protein array
Source: Data Brief. 2016 Feb 5;6:917–22. doi: 10.1016/j.dib.2016.01.057 (PMC4758182; doi:10.1016/j.dib.2016.01.057)
Supplement: Supplementary file 4 — Supplementary material [file mmc4.zip › Protein array raw data/IgM/C1_S51_IgM-Cy-5.txt]

ATF	1.0
31	9    
"Type=GenePix Export 3"
"DateTime=2013/11/08 11:05:24"
"Settings=C:\Documents and Settings\Usuario\Escritorio\Datos Usuarios\Alfonso\Xtal10052443_7-11-13\Suero 51\S51_IgM-Cy-5.gps"
"GalFile=C:\Documents and Settings\Usuario\Escritorio\Datos Usuarios\Alfonso\Gals\Gal_Alfonso.2.gal"
"PixelSize=5"
"Wavelengths=635	n/a"
"ImageFiles=C:\Documents and Settings\Usuario\Escritorio\Datos Usuarios\Alfonso\Xtal10052443_7-11-13\Suero 51\S51_IgM-Cy-5.tif 1	n/a"
"NormalizationMethod=None"
"NormalizationFactors=1	n/a"
"JpegImage="
"StdDev=Type 1"
"RatioFormulations=W1/W2 (635/)"
"Barcode="
"BackgroundSubtraction=LocalFeature"
"ImageOrigin=3040, 36130"
"JpegOrigin=3320, 36690"
"Creator=GenePix Pro 4.1.1.4"
"Scanner=GenePix 4000B [92870]"
"FocusPosition=0"
"Temperature=28.28"
"LinesAveraged=1"
"Comment="
"PMTGain=600	n/a"
"ScanPower=100	n/a"
"LaserPower=1.67	n/a"
"LaserOnTime=40874	n/a"
"Filters=	n/a"
"ScanRegion=608,7226,3816,8710"
"Supplier=BioRobotics"
"ArrayerSoftwareName=TAS Application Suite (MicroGrid II)"
"ArrayerSoftwareVersion=2.2.2.5"
"Block"	"Column"	"Row"	"Name"	"ID"	"Flags"	"Index"	"F635 Median"	"F635 Median - B635"
1	1	1	"ABC_N/P"	"90Mult_M6"	0	1	566	388
1	2	1	"spr1221"	"99Mult_A10"	0	2	629	425
1	3	1	"spr1403"	"91Mult_E10"	0	3	460	273
1	4	1	"spr1496"	"92Mult_I10"	0	4	721	526
1	5	1	"ABC_NP"	"100Mult_M10"	0	5	995	782
1	6	1	"SP_0462"	"77CellW_A14"	0	6	793	600
1	7	1	"SP_0464"	"81CellW_E14"	0	7	432	251
1	8	1	"Buffer"	"Normaliz_I14"	0	8	726	567
1	9	1	"Buffer"	"Normaliz_M14"	0	9	773	612
1	1	2	"SP_0462"	"77CellW_A14"	0	10	525	345
1	2	2	"SP_0464"	"81CellW_E14"	0	11	397	189
1	3	2	"fstH"	"84Mult_A2"	0	12	1549	1325
1	4	2	"comA"	"85Mult_E2"	0	13	730	479
1	5	2	"zmpB"	"86Mult_I2"	0	14	414	151
1	6	2	"spr0601"	"98Mult_M2"	0	15	495	257
1	7	2	"celB"	"87Mult_A6"	0	16	717	508
1	8	2	"iga"	"88Mult_E6"	0	17	697	508
1	9	2	"glnP"	"89Mult_I6"	0	18	285	129
1	1	3	"spr0601"	"98Mult_M2"	0	19	595	384
1	2	3	"celB"	"87Mult_A6"	0	20	647	367
1	3	3	"iga"	"88Mult_E6"	0	21	675	469
1	4	3	"glnP"	"89Mult_I6"	0	22	536	259
1	5	3	"ABC_N/P"	"90Mult_M6"	0	23	488	223
1	6	3	"spr1221"	"99Mult_A10"	0	24	570	319
1	7	3	"spr1403"	"91Mult_E10"	0	25	388	88
1	8	3	"spr1496"	"92Mult_I10"	0	26	276	7
1	9	3	"ABC_NP"	"100Mult_M10"	0	27	593	418
1	1	4	"spr1221"	"99Mult_A10"	0	28	440	242
1	2	4	"spr1403"	"91Mult_E10"	0	29	398	125
1	3	4	"spr1496"	"92Mult_I10"	0	30	286	65
1	4	4	"ABC_NP"	"100Mult_M10"	0	31	600	263
1	5	4	"SP_0462"	"77CellW_A14"	0	32	375	46
1	6	4	"SP_0464"	"81CellW_E14"	0	33	319	34
1	7	4	"fstH"	"84Mult_A2"	0	34	1964	1381
1	8	4	"comA"	"85Mult_E2"	0	35	1553	819
1	9	4	"zmpB"	"86Mult_I2"	0	36	979	743
1	1	5	"SP_0464"	"81CellW_E14"	0	37	358	156
1	2	5	"fstH"	"84Mult_A2"	0	38	1541	1074
1	3	5	"comA"	"85Mult_E2"	0	39	1120	689
1	4	5	"zmpB"	"86Mult_I2"	0	40	1211	785
1	5	5	"spr0601"	"98Mult_M2"	0	41	933	498
1	6	5	"celB"	"87Mult_A6"	0	42	490	170
1	7	5	"iga"	"88Mult_E6"	0	43	625	218
1	8	5	"glnP"	"89Mult_I6"	0	44	587	138
1	9	5	"ABC_N/P"	"90Mult_M6"	0	45	473	270
1	1	6	"celB"	"87Mult_A6"	0	46	669	432
1	2	6	"iga"	"88Mult_E6"	0	47	821	355
1	3	6	"glnP"	"89Mult_I6"	0	48	352	48
1	4	6	"ABC_N/P"	"90Mult_M6"	0	49	340	57
1	5	6	"spr1221"	"99Mult_A10"	0	50	569	230
1	6	6	"spr1403"	"91Mult_E10"	0	51	432	97
1	7	6	"spr1496"	"92Mult_I10"	0	52	631	186
1	8	6	"ABC_NP"	"100Mult_M10"	0	53	643	266
1	9	6	"SP_0462"	"77CellW_A14"	0	54	306	126
1	1	7	"spr1403"	"91Mult_E10"	0	55	524	287
1	2	7	"spr1496"	"92Mult_I10"	0	56	538	-28
1	3	7	"ABC_NP"	"100Mult_M10"	0	57	953	356
1	4	7	"SP_0462"	"77CellW_A14"	0	58	710	197
1	5	7	"SP_0464"	"81CellW_E14"	0	59	454	84
1	6	7	"fstH"	"84Mult_A2"	0	60	1667	1323
1	7	7	"comA"	"85Mult_E2"	0	61	976	378
1	8	7	"zmpB"	"86Mult_I2"	0	62	863	393
1	9	7	"spr0601"	"98Mult_M2"	0	63	481	269
1	1	8	"fstH"	"84Mult_A2"	0	64	1867	1646
1	2	8	"comA"	"85Mult_E2"	0	65	1242	603
1	3	8	"zmpB"	"86Mult_I2"	0	66	1440	765
1	4	8	"spr0601"	"98Mult_M2"	0	67	1081	634
1	5	8	"celB"	"87Mult_A6"	0	68	839	565
1	6	8	"iga"	"88Mult_E6"	0	69	1090	819
1	7	8	"glnP"	"89Mult_I6"	0	70	446	72
1	8	8	"ABC_N/P"	"90Mult_M6"	0	71	401	165
1	9	8	"spr1221"	"99Mult_A10"	0	72	439	261
2	1	1	"lytB"	"31CellW_N6"	0	73	1932	1723
2	2	1	"prtA"	"20CellW_B10"	0	74	1346	1123
2	3	1	"bgaA"	"43CellW_F10"	0	75	3797	3548
2	4	1	"nanA"	"46CellW_J10"	0	76	1656	1332
2	5	1	"spr1652/pfbA"	"25CellW_N10"	0	77	3708	3391
2	6	1	"nisP"	"39CellW_B14"	0	78	1030	742
2	7	1	"spr1906"	"73CellW_F14"	0	79	1769	1480
2	8	1	"Buffer"	"Normaliz_J14"	0	80	655	387
2	9	1	"Buffer"	"Normaliz_N14"	0	81	782	539
2	1	2	"nisP"	"39CellW_B14"	0	82	937	707
2	2	2	"spr1906"	"73CellW_F14"	0	83	781	526
2	3	2	"psrP"	"71CellW_B2"	0	84	1793	1462
2	4	2	"pblB_nt"	"48CellW_F2"	0	85	1534	1029
2	5	2	"pblB_ct"	"49CellW_J2"	0	86	1024	674
2	6	2	"spr0075/pfbB"	"24CellW_N2"	0	87	881	552
2	7	2	"pulA"	"19CellW_B6"	0	88	855	520
2	8	2	"hysA"	"51CellW_F6"	0	89	761	498
2	9	2	"spr0328"	"26CellW_J6"	0	90	1520	1266
2	1	3	"spr0075/pfbB"	"24CellW_N2"	0	91	865	624
2	2	3	"pulA"	"19CellW_B6"	0	92	765	494
2	3	3	"hysA"	"51CellW_F6"	0	93	606	331
2	4	3	"spr0328"	"26CellW_J6"	0	94	578	220
2	5	3	"lytB"	"31CellW_N6"	0	95	1913	1566
2	6	3	"prtA"	"20CellW_B10"	0	96	939	602
2	7	3	"bgaA"	"43CellW_F10"	0	97	4220	3819
2	8	3	"nanA"	"46CellW_J10"	0	98	1756	1393
2	9	3	"spr1652/pfbA"	"25CellW_N10"	0	99	4402	4082
2	1	4	"prtA"	"20CellW_B10"	0	100	761	535
2	2	4	"bgaA"	"43CellW_F10"	0	101	2632	2330
2	3	4	"nanA"	"46CellW_J10"	0	102	861	598
2	4	4	"spr1652/pfbA"	"25CellW_N10"	0	103	2805	2465
2	5	4	"nisP"	"39CellW_B14"	0	104	1052	665
2	6	4	"spr1906"	"73CellW_F14"	0	105	867	538
2	7	4	"psrP"	"71CellW_B2"	0	106	2656	1947
2	8	4	"pblB_nt"	"48CellW_F2"	0	107	1717	917
2	9	4	"pblB_ct"	"49CellW_J2"	0	108	2033	1622
2	1	5	"spr1906"	"73CellW_F14"	0	109	618	399
2	2	5	"psrP"	"71CellW_B2"	0	110	1552	1006
2	3	5	"pblB_nt"	"48CellW_F2"	0	111	1315	807
2	4	5	"pblB_ct"	"49CellW_J2"	0	112	865	442
2	5	5	"spr0075/pfbB"	"24CellW_N2"	0	113	773	408
2	6	5	"pulA"	"19CellW_B6"	0	114	1044	698
2	7	5	"hysA"	"51CellW_F6"	0	115	981	468
2	8	5	"spr0328"	"26CellW_J6"	0	116	959	520
2	9	5	"lytB"	"31CellW_N6"	0	117	1929	1581
2	1	6	"pulA"	"19CellW_B6"	0	118	745	502
2	2	6	"hysA"	"51CellW_F6"	0	119	694	280
2	3	6	"spr0328"	"26CellW_J6"	0	120	628	345
2	4	6	"lytB"	"31CellW_N6"	0	121	1197	788
2	5	6	"prtA"	"20CellW_B10"	0	122	1071	659
2	6	6	"bgaA"	"43CellW_F10"	0	123	2110	1681
2	7	6	"nanA"	"46CellW_J10"	0	124	2354	1726
2	8	6	"spr1652/pfbA"	"25CellW_N10"	0	125	1615	1226
2	9	6	"nisP"	"39CellW_B14"	0	126	1157	852
2	1	7	"bgaA"	"43CellW_F10"	0	127	1362	1092
2	2	7	"nanA"	"46CellW_J10"	0	128	1023	516
2	3	7	"spr1652/pfbA"	"25CellW_N10"	0	129	1537	1118
2	4	7	"nisP"	"39CellW_B14"	0	130	743	56
2	5	7	"spr1906"	"73CellW_F14"	0	131	1013	472
2	6	7	"psrP"	"71CellW_B2"	0	132	2237	1073
2	7	7	"pblB_nt"	"48CellW_F2"	0	133	3912	1670
2	8	7	"pblB_ct"	"49CellW_J2"	0	134	2201	1169
2	9	7	"spr0075/pfbB"	"24CellW_N2"	0	135	1363	966
2	1	8	"psrP"	"71CellW_B2"	0	136	1787	1486
2	2	8	"pblB_nt"	"48CellW_F2"	0	137	2217	1486
2	3	8	"pblB_ct"	"49CellW_J2"	0	138	2288	1651
2	4	8	"spr0075/pfbB"	"24CellW_N2"	0	139	1388	944
2	5	8	"pulA"	"19CellW_B6"	0	140	1251	924
2	6	8	"hysA"	"51CellW_F6"	0	141	1119	684
2	7	8	"spr0328"	"26CellW_J6"	0	142	2112	1302
2	8	8	"lytB"	"31CellW_N6"	0	143	1609	1118
2	9	8	"prtA"	"20CellW_B10"	0	144	2733	2358
3	1	1	"nanB"	"58Secret_O6"	0	145	3859	3679
3	2	1	"spr1875"	"7Secret_C10"	0	146	1113	909
3	3	1	"galU"	"21Secret_G10"	0	147	3014	2795
3	4	1	"cbpA"	"5Secret_K10"	0	148	2659	2421
3	5	1	"gsp_781"	"2Secret_O10"	0	149	2434	2232
3	6	1	"Control_1"	"C14"	0	150	502	330
3	7	1	"Control_2"	"G14"	0	151	204	50
3	8	1	"Buffer"	"Normaliz_K14"	0	152	711	559
3	9	1	"Buffer"	"Normaliz_O14"	0	153	676	517
3	1	2	"Control_1"	"C14"	0	154	498	317
3	2	2	"Control_2"	"G14"	0	155	240	2
3	3	2	"bloodAB"	"59Secret_C2"	0	156	3657	3205
3	4	2	"strH"	"32Secret_G2"	0	157	3498	1994
3	5	2	"lysM"	"50Secret_K2"	0	158	1370	632
3	6	2	"lytB"	"63Secret_O2"	0	159	3509	3264
3	7	2	"phtE"	"45Secret_C6"	0	160	1239	991
3	8	2	"spr0931"	"36Secret_G6"	0	161	4757	4474
3	9	2	"lytC"	"56Secret_K6"	0	162	5193	4982
3	1	3	"lytB"	"63Secret_O2"	0	163	3204	2968
3	2	3	"phtE"	"45Secret_C6"	0	164	1121	718
3	3	3	"spr0931"	"36Secret_G6"	0	165	2018	1667
3	4	3	"lytC"	"56Secret_K6"	0	166	4915	2929
3	5	3	"nanB"	"58Secret_O6"	0	167	2956	2068
3	6	3	"spr1875"	"7Secret_C10"	0	168	508	189
3	7	3	"galU"	"21Secret_G10"	0	169	802	359
3	8	3	"cbpA"	"5Secret_K10"	0	170	1713	1131
3	9	3	"gsp_781"	"2Secret_O10"	0	171	1897	1625
3	1	4	"spr1875"	"7Secret_C10"	0	172	859	634
3	2	4	"galU"	"21Secret_G10"	0	173	1815	1190
3	3	4	"cbpA"	"5Secret_K10"	0	174	620	357
3	4	4	"gsp_781"	"2Secret_O10"	0	175	1621	1336
3	5	4	"Control_1"	"C14"	0	176	399	116
3	6	4	"Control_2"	"G14"	0	177	280	-17
3	7	4	"bloodAB"	"59Secret_C2"	0	178	3722	3040
3	8	4	"strH"	"32Secret_G2"	0	179	1180	561
3	9	4	"lysM"	"50Secret_K2"	0	180	5335	5023
3	1	5	"Control_2"	"G14"	0	181	400	202
3	2	5	"bloodAB"	"59Secret_C2"	0	182	3647	2094
3	3	5	"strH"	"32Secret_G2"	0	183	3428	617
3	4	5	"lysM"	"50Secret_K2"	0	184	3439	1285
3	5	5	"lytB"	"63Secret_O2"	0	185	2827	1713
3	6	5	"phtE"	"45Secret_C6"	0	186	2932	2288
3	7	5	"spr0931"	"36Secret_G6"	0	187	3503	2758
3	8	5	"lytC"	"56Secret_K6"	0	188	2224	1590
3	9	5	"nanB"	"58Secret_O6"	0	189	4371	4118
3	1	6	"phtE"	"45Secret_C6"	0	190	2265	1642
3	2	6	"spr0931"	"36Secret_G6"	0	191	3997	837
3	3	6	"lytC"	"56Secret_K6"	0	192	4022	904
3	4	6	"nanB"	"58Secret_O6"	0	193	3190	642
3	5	6	"spr1875"	"7Secret_C10"	0	194	2174	594
3	6	6	"galU"	"21Secret_G10"	0	195	1924	408
3	7	6	"cbpA"	"5Secret_K10"	0	196	2102	162
3	8	6	"gsp_781"	"2Secret_O10"	0	197	950	201
3	9	6	"Control_1"	"C14"	0	198	347	159
3	1	7	"galU"	"21Secret_G10"	0	199	2294	615
3	2	7	"cbpA"	"5Secret_K10"	0	200	3734	624
3	3	7	"gsp_781"	"2Secret_O10"	0	201	2411	513
3	4	7	"Control_1"	"C14"	0	202	356	-412
3	5	7	"Control_2"	"G14"	0	203	250	-794
3	6	7	"bloodAB"	"59Secret_C2"	0	204	4793	1991
3	7	7	"strH"	"32Secret_G2"	0	205	5878	1263
3	8	7	"lysM"	"50Secret_K2"	0	206	5308	1828
3	9	7	"lytB"	"63Secret_O2"	0	207	3044	2789
3	1	8	"bloodAB"	"59Secret_C2"	0	208	3442	2474
3	2	8	"strH"	"32Secret_G2"	0	209	3751	1536
3	3	8	"lysM"	"50Secret_K2"	0	210	3545	2308
3	4	8	"lytB"	"63Secret_O2"	0	211	2923	2163
3	5	8	"phtE"	"45Secret_C6"	0	212	1963	1225
3	6	8	"spr0931"	"36Secret_G6"	0	213	2632	1327
3	7	8	"lytC"	"56Secret_K6"	0	214	4005	2240
3	8	8	"nanB"	"58Secret_O6"	0	215	3800	2495
3	9	8	"spr1875"	"7Secret_C10"	0	216	1591	1394
4	1	1	"Control_10"	"P6"	0	217	346	80
4	2	1	"Control_11"	"D10"	0	218	724	367
4	3	1	"Control_12"	"H10"	0	219	555	265
4	4	1	"Buffer"	"Normaliz_L10"	0	220	490	209
4	5	1	"Buffer"	"Normaliz_P10"	0	221	254	-24
4	6	1	"Control+"	"Rango0.2_D14"	0	222	4545	4126
4	7	1	"Control+"	"Rango0.1_H14"	0	223	630	242
4	8	1	"Buffer"	"Normaliz_L14"	0	224	697	466
4	9	1	"Buffer"	"Normaliz_P14"	0	225	462	257
4	1	2	"Control+"	"Rango0.2_D14"	0	226	4742	4177
4	2	2	"Control+"	"Rango0.1_H14"	0	227	1156	671
4	3	2	"Control_3"	"D2"	0	228	262	-32
4	4	2	"Control_4"	"H2"	0	229	346	75
4	5	2	"Control_5"	"L2"	0	230	280	10
4	6	2	"Control_6"	"P2"	0	231	389	58
4	7	2	"Control_7"	"D6"	0	232	253	-63
4	8	2	"Control_8"	"H6"	0	233	329	90
4	9	2	"Control_9"	"L6"	0	234	439	220
4	1	3	"Control_6"	"P2"	0	235	364	52
4	2	3	"Control_7"	"D6"	0	236	274	-42
4	3	3	"Control_8"	"H6"	0	237	393	112
4	4	3	"Control_9"	"L6"	0	238	590	279
4	5	3	"Control_10"	"P6"	0	239	318	-46
4	6	3	"Control_11"	"D10"	0	240	537	204
4	7	3	"Control_12"	"H10"	0	241	485	192
4	8	3	"Buffer"	"Normaliz_L10"	0	242	416	138
4	9	3	"Buffer"	"Normaliz_P10"	0	243	253	7
4	1	4	"Control_11"	"D10"	0	244	850	484
4	2	4	"Control_12"	"H10"	0	245	770	416
4	3	4	"Buffer"	"Normaliz_L10"	0	246	564	275
4	4	4	"Buffer"	"Normaliz_P10"	0	247	429	-5
4	5	4	"Control+"	"Rango0.2_D14"	0	248	5455	3715
4	6	4	"Control+"	"Rango0.1_H14"	0	249	980	389
4	7	4	"Control_3"	"D2"	0	250	334	-19
4	8	4	"Control_4"	"H2"	0	251	447	136
4	9	4	"Control_5"	"L2"	0	252	293	9
4	1	5	"Control+"	"Rango0.1_H14"	0	253	681	267
4	2	5	"Control_3"	"D2"	0	254	255	-86
4	3	5	"Control_4"	"H2"	0	255	357	77
4	4	5	"Control_5"	"L2"	0	256	311	-31
4	5	5	"Control_6"	"P2"	0	257	524	70
4	6	5	"Control_7"	"D6"	0	258	328	-59
4	7	5	"Control_8"	"H6"	0	259	423	109
4	8	5	"Control_9"	"L6"	0	260	313	16
4	9	5	"Control_10"	"P6"	0	261	290	3
4	1	6	"Control_7"	"D6"	0	262	249	-2
4	2	6	"Control_8"	"H6"	0	263	323	78
4	3	6	"Control_9"	"L6"	0	264	482	228
4	4	6	"Control_10"	"P6"	0	265	309	-41
4	5	6	"Control_11"	"D10"	0	266	769	364
4	6	6	"Control_12"	"H10"	0	267	552	230
4	7	6	"Buffer"	"Normaliz_L10"	0	268	450	160
4	8	6	"Buffer"	"Normaliz_P10"	0	269	270	-4
4	9	6	"Control+"	"Rango0.2_D14"	0	270	3377	3101
4	1	7	"Control_12"	"H10"	0	271	362	150
4	2	7	"Buffer"	"Normaliz_L10"	0	272	345	137
4	3	7	"Buffer"	"Normaliz_P10"	0	273	230	-21
4	4	7	"Control+"	"Rango0.2_D14"	0	274	4958	3692
4	5	7	"Control+"	"Rango0.1_H14"	0	275	1661	746
4	6	7	"Control_3"	"D2"	0	276	282	-42
4	7	7	"Control_4"	"H2"	0	277	299	40
4	8	7	"Control_5"	"L2"	0	278	246	12
4	9	7	"Control_6"	"P2"	0	279	328	116
4	1	8	"Control_3"	"D2"	0	280	215	2
4	2	8	"Control_4"	"H2"	0	281	264	51
4	3	8	"Control_5"	"L2"	0	282	249	24
4	4	8	"Control_6"	"P2"	0	283	636	314
4	5	8	"Control_7"	"D6"	0	284	333	2
4	6	8	"Control_8"	"H6"	0	285	339	74
4	7	8	"Control_9"	"L6"	0	286	253	17
4	8	8	"Control_10"	"P6"	0	287	253	39
4	9	8	"Control_11"	"D10"	0	288	366	173
5	1	1	"GADPH"	"68Cyt_M5"	0	289	3009	2825
5	2	1	"abc_sbp_2"	"30Lip_A9"	0	290	1754	1555
5	3	1	"abc_sbp"	"29Lip_E9"	0	291	418	232
5	4	1	"spr0174"	"79Lip_I9"	0	292	1542	1299
5	5	1	"aliA"	"10Lip_M9"	0	293	1178	923
5	6	1	"slrA"	"17Lip_A13"	0	294	1491	1281
5	7	1	"spr0747"	"37Lip_E13"	0	295	1987	1805
5	8	1	"Buffer"	"Normaliz_I13"	0	296	829	668
5	9	1	"Buffer"	"Normaliz_M13"	0	297	743	590
5	1	2	"slrA"	"17Lip_A13"	0	298	767	557
5	2	2	"spr0747"	"37Lip_E13"	0	299	1592	1321
5	3	2	"spxB"	"13Cyt_A1"	0	300	3654	3396
5	4	2	"clpP"	"66Cyt_E1"	0	301	4349	3882
5	5	2	"pavA"	"69Cyt_I1"	0	302	2811	2478
5	6	2	"eno"	"14Cyt_M1"	0	303	7931	7634
5	7	2	"PppA"	"70Cyt_A5"	0	304	3895	3584
5	8	2	"ply"	"11Cyt_E5"	0	305	3026	2811
5	9	2	"lytA"	"12Cyt_I5"	0	306	1812	1636
5	1	3	"eno"	"14Cyt_M1"	0	307	6718	6463
5	2	3	"PppA"	"70Cyt_A5"	0	308	2390	1975
5	3	3	"ply"	"11Cyt_E5"	0	309	2107	1825
5	4	3	"lytA"	"12Cyt_I5"	0	310	1808	1171
5	5	3	"GADPH"	"68Cyt_M5"	0	311	2543	2017
5	6	3	"abc_sbp_2"	"30Lip_A9"	0	312	1569	1185
5	7	3	"abc_sbp"	"29Lip_E9"	0	313	1463	1035
5	8	3	"spr0174"	"79Lip_I9"	0	314	1693	1405
5	9	3	"aliA"	"10Lip_M9"	0	315	1436	1224
5	1	4	"abc_sbp_2"	"30Lip_A9"	0	316	1806	1548
5	2	4	"abc_sbp"	"29Lip_E9"	0	317	906	506
5	3	4	"spr0174"	"79Lip_I9"	0	318	1424	1168
5	4	4	"aliA"	"10Lip_M9"	0	319	1242	739
5	5	4	"slrA"	"17Lip_A13"	0	320	1145	620
5	6	4	"spr0747"	"37Lip_E13"	0	321	1755	1301
5	7	4	"spxB"	"13Cyt_A1"	0	322	5275	4218
5	8	4	"clpP"	"66Cyt_E1"	0	323	5818	5127
5	9	4	"pavA"	"69Cyt_I1"	0	324	4688	4428
5	1	5	"spr0747"	"37Lip_E13"	0	325	1675	1420
5	2	5	"spxB"	"13Cyt_A1"	0	326	4187	2635
5	3	5	"clpP"	"66Cyt_E1"	0	327	4924	3965
5	4	5	"pavA"	"69Cyt_I1"	0	328	6208	4932
5	5	5	"eno"	"14Cyt_M1"	0	329	9388	8818
5	6	5	"PppA"	"70Cyt_A5"	0	330	1409	1028
5	7	5	"ply"	"11Cyt_E5"	0	331	2500	1602
5	8	5	"lytA"	"12Cyt_I5"	0	332	2046	1284
5	9	5	"GADPH"	"68Cyt_M5"	0	333	4310	3995
5	1	6	"PppA"	"70Cyt_A5"	0	334	1953	1714
5	2	6	"ply"	"11Cyt_E5"	0	335	2451	1559
5	3	6	"lytA"	"12Cyt_I5"	0	336	2753	2128
5	4	6	"GADPH"	"68Cyt_M5"	0	337	3999	2227
5	5	6	"abc_sbp_2"	"30Lip_A9"	0	338	1960	1458
5	6	6	"abc_sbp"	"29Lip_E9"	0	339	806	390
5	7	6	"spr0174"	"79Lip_I9"	0	340	2252	1429
5	8	6	"aliA"	"10Lip_M9"	0	341	1136	645
5	9	6	"slrA"	"17Lip_A13"	0	342	1309	989
5	1	7	"abc_sbp"	"29Lip_E9"	0	343	770	534
5	2	7	"spr0174"	"79Lip_I9"	0	344	2055	599
5	3	7	"aliA"	"10Lip_M9"	0	345	1396	574
5	4	7	"slrA"	"17Lip_A13"	0	346	1079	215
5	5	7	"spr0747"	"37Lip_E13"	0	347	3428	2363
5	6	7	"spxB"	"13Cyt_A1"	0	348	7186	3476
5	7	7	"clpP"	"66Cyt_E1"	0	349	7837	4524
5	8	7	"pavA"	"69Cyt_I1"	0	350	6481	5185
5	9	7	"eno"	"14Cyt_M1"	0	351	7399	7110
5	1	8	"spxB"	"13Cyt_A1"	0	352	4093	3770
5	2	8	"clpP"	"66Cyt_E1"	0	353	7517	5046
5	3	8	"pavA"	"69Cyt_I1"	0	354	6062	4810
5	4	8	"eno"	"14Cyt_M1"	0	355	7216	6772
5	5	8	"PppA"	"70Cyt_A5"	0	356	2498	1700
5	6	8	"ply"	"11Cyt_E5"	0	357	4790	3013
5	7	8	"lytA"	"12Cyt_I5"	0	358	4708	2720
5	8	8	"GADPH"	"68Cyt_M5"	0	359	3640	2402
5	9	8	"abc_sbp_2"	"30Lip_A9"	0	360	1497	1259
6	1	1	"psaA"	"6Lip_N5"	0	361	572	395
6	2	1	"ABC_SBP"	"57Lip_B9"	0	362	487	292
6	3	1	"ABC_SBP"	"52Lip_F9"	0	363	362	183
6	4	1	"piuA"	"18Lip_J9"	0	364	442	235
6	5	1	"amiA"	"3Lip_N9"	0	365	520	310
6	6	1	"msmE"	"78Lip_B13"	0	366	685	463
6	7	1	"MalX"	"22Lip_F13"	0	367	506	321
6	8	1	"Buffer"	"Normaliz_J13"	0	368	716	540
6	9	1	"Buffer"	"Normaliz_N13"	0	369	350	185
6	1	2	"msmE"	"78Lip_B13"	0	370	552	363
6	2	2	"MalX"	"22Lip_F13"	0	371	440	198
6	3	2	"prsA_ppmA"	"16Lip_B1"	0	372	1747	1422
6	4	2	"lmb"	"33Lip_F1"	0	373	1258	828
6	5	2	"piaA"	"15Lip_J1"	0	374	828	513
6	6	2	"phtA"	"55Lip_N1"	0	375	637	365
6	7	2	"glnH"	"28Lip_B5"	0	376	310	99
6	8	2	"pstS"	"80Lip_F5"	0	377	1629	1400
6	9	2	"aliB"	"1Lip_J5"	0	378	1103	926
6	1	3	"phtA"	"55Lip_N1"	0	379	596	382
6	2	3	"glnH"	"28Lip_B5"	0	380	472	178
6	3	3	"pstS"	"80Lip_F5"	0	381	1087	735
6	4	3	"aliB"	"1Lip_J5"	0	382	896	470
6	5	3	"psaA"	"6Lip_N5"	0	383	344	120
6	6	3	"ABC_SBP"	"57Lip_B9"	0	384	308	102
6	7	3	"ABC_SBP"	"52Lip_F9"	0	385	299	60
6	8	3	"piuA"	"18Lip_J9"	0	386	536	260
6	9	3	"amiA"	"3Lip_N9"	0	387	524	314
6	1	4	"ABC_SBP"	"57Lip_B9"	0	388	351	148
6	2	4	"ABC_SBP"	"52Lip_F9"	0	389	456	148
6	3	4	"piuA"	"18Lip_J9"	0	390	321	104
6	4	4	"amiA"	"3Lip_N9"	0	391	480	193
6	5	4	"msmE"	"78Lip_B13"	0	392	365	137
6	6	4	"MalX"	"22Lip_F13"	0	393	289	86
6	7	4	"prsA_ppmA"	"16Lip_B1"	0	394	1875	1358
6	8	4	"lmb"	"33Lip_F1"	0	395	1035	688
6	9	4	"piaA"	"15Lip_J1"	0	396	989	773
6	1	5	"MalX"	"22Lip_F13"	0	397	316	94
6	2	5	"prsA_ppmA"	"16Lip_B1"	0	398	1727	819
6	3	5	"lmb"	"33Lip_F1"	0	399	1294	627
6	4	5	"piaA"	"15Lip_J1"	0	400	1122	520
6	5	5	"phtA"	"55Lip_N1"	0	401	795	352
6	6	5	"glnH"	"28Lip_B5"	0	402	457	194
6	7	5	"pstS"	"80Lip_F5"	0	403	1559	1074
6	8	5	"aliB"	"1Lip_J5"	0	404	674	271
6	9	5	"psaA"	"6Lip_N5"	0	405	531	334
6	1	6	"glnH"	"28Lip_B5"	0	406	889	593
6	2	6	"pstS"	"80Lip_F5"	0	407	1248	364
6	3	6	"aliB"	"1Lip_J5"	0	408	824	120
6	4	6	"psaA"	"6Lip_N5"	0	409	629	55
6	5	6	"ABC_SBP"	"57Lip_B9"	0	410	622	197
6	6	6	"ABC_SBP"	"52Lip_F9"	0	411	654	184
6	7	6	"piuA"	"18Lip_J9"	0	412	883	22
6	8	6	"amiA"	"3Lip_N9"	0	413	915	184
6	9	6	"msmE"	"78Lip_B13"	0	414	518	270
6	1	7	"ABC_SBP"	"52Lip_F9"	0	415	413	136
6	2	7	"piuA"	"18Lip_J9"	0	416	703	39
6	3	7	"amiA"	"3Lip_N9"	0	417	882	208
6	4	7	"msmE"	"78Lip_B13"	0	418	745	85
6	5	7	"MalX"	"22Lip_F13"	0	419	752	124
6	6	7	"prsA_ppmA"	"16Lip_B1"	0	420	2036	838
6	7	7	"lmb"	"33Lip_F1"	0	421	2175	593
6	8	7	"piaA"	"15Lip_J1"	0	422	2037	763
6	9	7	"phtA"	"55Lip_N1"	0	423	1021	560
6	1	8	"prsA_ppmA"	"16Lip_B1"	0	424	1317	962
6	2	8	"lmb"	"33Lip_F1"	0	425	1427	735
6	3	8	"piaA"	"15Lip_J1"	0	426	1209	672
6	4	8	"phtA"	"55Lip_N1"	0	427	1039	513
6	5	8	"glnH"	"28Lip_B5"	0	428	983	435
6	6	8	"pstS"	"80Lip_F5"	0	429	1627	880
6	7	8	"aliB"	"1Lip_J5"	0	430	1920	1105
6	8	8	"psaA"	"6Lip_N5"	0	431	1450	878
6	9	8	"ABC_SBP"	"57Lip_B9"	0	432	1151	786
7	1	1	"cbpF"	"74N_term_wCS_O5"	0	433	1315	1168
7	2	1	"spr0693"	"34N_term_C9"	0	434	547	385
7	3	1	"ezrA"	"75N_term_G9"	0	435	2294	2143
7	4	1	"pepXP"	"72N_term_K9"	0	436	2522	2359
7	5	1	"phtD"	"44N_term_O9"	0	437	977	813
7	6	1	"phpA"	"27N_term_C13"	0	438	1182	1021
7	7	1	"srtA"	"64N_term_wCS_G13"	0	439	907	755
7	8	1	"Buffer"	"Normaliz_K13"	0	440	726	587
7	9	1	"Buffer"	"Normaliz_O13"	0	441	429	292
7	1	2	"phpA"	"27N_term_C13"	0	442	521	356
7	2	2	"srtA"	"64N_term_wCS_G13"	0	443	1059	823
7	3	2	"adcA"	"23Lip_C1"	0	444	1590	1341
7	4	2	"sp_2093"	"76N_term_G1"	0	445	1158	684
7	5	2	"comB"	"54N_term_K1"	0	446	1228	906
7	6	2	"pspA"	"4N_term_O1"	0	447	1725	1527
7	7	2	"pbpX"	"41N_term_C5"	0	448	3750	3569
7	8	2	"pbpA"	"9N_term_G5"	0	449	465	287
7	9	2	"spr0334"	"42Cyt_TMH_K5"	0	450	593	439
7	1	3	"pspA"	"4N_term_O1"	0	451	2477	2283
7	2	3	"pbpX"	"41N_term_C5"	0	452	3242	2768
7	3	3	"pbpA"	"9N_term_G5"	0	453	410	137
7	4	3	"spr0334"	"42Cyt_TMH_K5"	0	454	974	241
7	5	3	"cbpF"	"74N_term_wCS_O5"	0	455	1228	525
7	6	3	"spr0693"	"34N_term_C9"	0	456	521	235
7	7	3	"ezrA"	"75N_term_G9"	0	457	668	392
7	8	3	"pepXP"	"72N_term_K9"	0	458	834	586
7	9	3	"phtD"	"44N_term_O9"	0	459	692	502
7	1	4	"spr0693"	"34N_term_C9"	0	460	1314	1130
7	2	4	"ezrA"	"75N_term_G9"	0	461	2291	1720
7	3	4	"pepXP"	"72N_term_K9"	0	462	1638	1401
7	4	4	"phtD"	"44N_term_O9"	0	463	731	346
7	5	4	"phpA"	"27N_term_C13"	0	464	676	385
7	6	4	"srtA"	"64N_term_wCS_G13"	0	465	505	247
7	7	4	"adcA"	"23Lip_C1"	0	466	2422	1979
7	8	4	"sp_2093"	"76N_term_G1"	0	467	1432	1136
7	9	4	"comB"	"54N_term_K1"	0	468	1572	1375
7	1	5	"srtA"	"64N_term_wCS_G13"	0	469	700	505
7	2	5	"adcA"	"23Lip_C1"	0	470	1700	906
7	3	5	"sp_2093"	"76N_term_G1"	0	471	988	587
7	4	5	"comB"	"54N_term_K1"	0	472	1773	1421
7	5	5	"pspA"	"4N_term_O1"	0	473	2496	2214
7	6	5	"pbpX"	"41N_term_C5"	0	474	2864	2512
7	7	5	"pbpA"	"9N_term_G5"	0	475	1955	1359
7	8	5	"spr0334"	"42Cyt_TMH_K5"	0	476	463	108
7	9	5	"cbpF"	"74N_term_wCS_O5"	0	477	1521	1338
7	1	6	"pbpX"	"41N_term_C5"	0	478	4098	3868
7	2	6	"pbpA"	"9N_term_G5"	0	479	1159	350
7	3	6	"spr0334"	"42Cyt_TMH_K5"	0	480	572	250
7	4	6	"cbpF"	"74N_term_wCS_O5"	0	481	1113	720
7	5	6	"spr0693"	"34N_term_C9"	0	482	558	151
7	6	6	"ezrA"	"75N_term_G9"	0	483	1544	602
7	7	6	"pepXP"	"72N_term_K9"	0	484	2082	1175
7	8	6	"phtD"	"44N_term_O9"	0	485	689	376
7	9	6	"phpA"	"27N_term_C13"	0	486	715	526
7	1	7	"ezrA"	"75N_term_G9"	0	487	1921	1689
7	2	7	"pepXP"	"72N_term_K9"	0	488	2911	763
7	3	7	"phtD"	"44N_term_O9"	0	489	1172	18
7	4	7	"phpA"	"27N_term_C13"	0	490	928	-19
7	5	7	"srtA"	"64N_term_wCS_G13"	0	491	1113	520
7	6	7	"adcA"	"23Lip_C1"	0	492	3542	1732
7	7	7	"sp_2093"	"76N_term_G1"	0	493	3565	1152
7	8	7	"comB"	"54N_term_K1"	0	494	1434	942
7	9	7	"pspA"	"4N_term_O1"	0	495	1764	1568
7	1	8	"adcA"	"23Lip_C1"	0	496	3409	3099
7	2	8	"sp_2093"	"76N_term_G1"	0	497	4444	3160
7	3	8	"comB"	"54N_term_K1"	0	498	3796	2994
7	4	8	"pspA"	"4N_term_O1"	0	499	3594	2616
7	5	8	"pbpX"	"41N_term_C5"	0	500	3623	3148
7	6	8	"pbpA"	"9N_term_G5"	0	501	1428	1140
7	7	8	"spr0334"	"42Cyt_TMH_K5"	0	502	1346	977
7	8	8	"cbpF"	"74N_term_wCS_O5"	0	503	1794	1512
7	9	8	"spr0693"	"34N_term_C9"	0	504	1021	846
8	1	1	"pbp1b"	"47Cyt_TMH_P5"	0	505	3475	3270
8	2	1	"pcpA"	"62N_term_wCS_D9"	0	506	1327	1091
8	3	1	"sphtra"	"8N_term_H9"	0	507	703	487
8	4	1	"cps4C"	"97Mult_L9"	0	508	761	530
8	5	1	"rrgB"	"95Mult_P9"	0	509	571	340
8	6	1	"TMP"	"96Mult_D13"	0	510	672	428
8	7	1	"LambdaSa04"	"94Mult_H13"	0	511	441	208
8	8	1	"Buffer"	"Normaliz_L13"	0	512	759	573
8	9	1	"Buffer"	"Normaliz_P13"	0	513	669	480
8	1	2	"TMP"	"96Mult_D13"	0	514	1182	957
8	2	2	"LambdaSa04"	"94Mult_H13"	0	515	606	302
8	3	2	"potD"	"65N_term_D1"	0	516	5646	5381
8	4	2	"pgdA"	"40N_term_H1"	0	517	1082	766
8	5	2	"spr1370"	"38Cyt_TMH_L1"	0	518	1324	1040
8	6	2	"spr1418"	"82N_term_P1"	0	519	2988	2733
8	7	2	"stkP"	"67Cyt_TMH_D5"	0	520	942	699
8	8	2	"spr1584"	"83N_term_H5"	0	521	2601	2365
8	9	2	"pbp2A"	"53N_term_L5"	0	522	2524	2308
8	1	3	"spr1418"	"82N_term_P1"	0	523	2699	2444
8	2	3	"stkP"	"67Cyt_TMH_D5"	0	524	1212	864
8	3	3	"spr1584"	"83N_term_H5"	0	525	2393	2113
8	4	3	"pbp2A"	"53N_term_L5"	0	526	2440	1935
8	5	3	"pbp1b"	"47Cyt_TMH_P5"	0	527	2716	2188
8	6	3	"pcpA"	"62N_term_wCS_D9"	0	528	720	367
8	7	3	"sphtra"	"8N_term_H9"	0	529	670	311
8	8	3	"cps4C"	"97Mult_L9"	0	530	773	472
8	9	3	"rrgB"	"95Mult_P9"	0	531	736	513
8	1	4	"pcpA"	"62N_term_wCS_D9"	0	532	1060	801
8	2	4	"sphtra"	"8N_term_H9"	0	533	856	481
8	3	4	"cps4C"	"97Mult_L9"	0	534	755	493
8	4	4	"rrgB"	"95Mult_P9"	0	535	763	392
8	5	4	"TMP"	"96Mult_D13"	0	536	1091	612
8	6	4	"LambdaSa04"	"94Mult_H13"	0	537	703	295
8	7	4	"potD"	"65N_term_D1"	0	538	4283	3593
8	8	4	"pgdA"	"40N_term_H1"	0	539	2547	2132
8	9	4	"spr1370"	"38Cyt_TMH_L1"	0	540	1462	1235
8	1	5	"LambdaSa04"	"94Mult_H13"	0	541	544	322
8	2	5	"potD"	"65N_term_D1"	0	542	4556	4038
8	3	5	"pgdA"	"40N_term_H1"	0	543	2548	2248
8	4	5	"spr1370"	"38Cyt_TMH_L1"	0	544	1857	1512
8	5	5	"spr1418"	"82N_term_P1"	0	545	2216	1909
8	6	5	"stkP"	"67Cyt_TMH_D5"	0	546	937	635
8	7	5	"spr1584"	"83N_term_H5"	0	547	1923	1366
8	8	5	"pbp2A"	"53N_term_L5"	0	548	1479	1107
8	9	5	"pbp1b"	"47Cyt_TMH_P5"	0	549	3714	3474
8	1	6	"stkP"	"67Cyt_TMH_D5"	0	550	1385	1135
8	2	6	"spr1584"	"83N_term_H5"	0	551	2004	1279
8	3	6	"pbp2A"	"53N_term_L5"	0	552	2208	1356
8	4	6	"pbp1b"	"47Cyt_TMH_P5"	0	553	2695	1199
8	5	6	"pcpA"	"62N_term_wCS_D9"	0	554	1400	702
8	6	6	"sphtra"	"8N_term_H9"	0	555	524	136
8	7	6	"cps4C"	"97Mult_L9"	0	556	869	384
8	8	6	"rrgB"	"95Mult_P9"	0	557	556	206
8	9	6	"TMP"	"96Mult_D13"	0	558	1246	997
8	1	7	"sphtra"	"8N_term_H9"	0	559	733	435
8	2	7	"cps4C"	"97Mult_L9"	0	560	1830	557
8	3	7	"rrgB"	"95Mult_P9"	0	561	1368	213
8	4	7	"TMP"	"96Mult_D13"	0	562	1134	-190
8	5	7	"LambdaSa04"	"94Mult_H13"	0	563	1138	215
8	6	7	"potD"	"65N_term_D1"	0	564	5135	4180
8	7	7	"pgdA"	"40N_term_H1"	0	565	3190	1856
8	8	7	"spr1370"	"38Cyt_TMH_L1"	0	566	1094	523
8	9	7	"spr1418"	"82N_term_P1"	0	567	3485	3233
8	1	8	"potD"	"65N_term_D1"	0	568	4009	3744
8	2	8	"pgdA"	"40N_term_H1"	0	569	2493	2000
8	3	8	"spr1370"	"38Cyt_TMH_L1"	0	570	1152	939
8	4	8	"spr1418"	"82N_term_P1"	0	571	2359	2145
8	5	8	"stkP"	"67Cyt_TMH_D5"	0	572	1121	890
8	6	8	"spr1584"	"83N_term_H5"	0	573	2013	1764
8	7	8	"pbp2A"	"53N_term_L5"	0	574	2787	2493
8	8	8	"pbp1b"	"47Cyt_TMH_P5"	0	575	1536	1301
8	9	8	"pcpA"	"62N_term_wCS_D9"	0	576	591	386
