# Supplementary material for: Data in support of proteomic analysis of pneumococcal pediatric clinical isolates to construct a protein array
Source: Data Brief. 2016 Feb 5;6:917–22. doi: 10.1016/j.dib.2016.01.057 (PMC4758182; doi:10.1016/j.dib.2016.01.057)
Supplement: Supplementary file 4 — Supplementary material [file mmc4.zip › Protein array raw data/IgM/C1_S51bis_IgM-Cy-5.txt]

ATF	1.0							
31	9							
Type=GenePix Export 3								
DateTime=2013/12/04 10:19:16								
Settings=C:\Documents and Settings\Usuario\Escritorio\Datos Usuarios\Alfonso\Escaneado_3-12-13\Xtal10052449_IgM-Cy5\Suero 51\S51bis_IgM-Cy5.gps								
GalFile=C:\Documents and Settings\Usuario\Escritorio\Datos Usuarios\Alfonso\Gals\Gal_Alfonso.2.gal								
PixelSize=5								
"Wavelengths=635	n/a"								
"ImageFiles=C:\Documents and Settings\Usuario\Escritorio\Datos Usuarios\Alfonso\Escaneado_3-12-13\Xtal10052449_IgM-Cy5\Suero 51\S51bis_IgM-Cy-5.tif 1	n/a"								
NormalizationMethod=None								
"NormalizationFactors=1	n/a"								
JpegImage=								
StdDev=Type 1								
RatioFormulations=W1/W2 (635/)								
Barcode=								
BackgroundSubtraction=LocalFeature								
ImageOrigin=2720, 36720								
JpegOrigin=3255, 36985								
Creator=GenePix Pro 4.1.1.4								
Scanner=GenePix 4000B [92870]								
FocusPosition=0								
Temperature=25.38								
LinesAveraged=1								
Comment=								
"PMTGain=560	n/a"								
"ScanPower=100	n/a"								
"LaserPower=1.73	n/a"								
"LaserOnTime=41154	n/a"								
"Filters=	n/a"								
ScanRegion=544,7344,3880,8753								
Supplier=BioRobotics								
ArrayerSoftwareName=TAS Application Suite (MicroGrid II)								
ArrayerSoftwareVersion=2.2.2.5								
Block	Column	Row	Name	ID	Flags	Index	F635 Median	F635 Median - B635
1	1	1	ABC_N/P	90Mult_M8	0	1	190	107
1	2	1	spr1221	99Mult_A12	0	2	205	83
1	3	1	spr1403	91Mult_E12	-50	3	189	38
1	4	1	spr1496	92Mult_I12	-50	4	210	53
1	5	1	ABC_NP	100Mult_M12	0	5	262	163
1	6	1	SP_0462	77CellW_A16	0	6	314	207
1	7	1	SP_0464	81CellW_E16	-50	7	168	35
1	8	1	Buffer	Normaliz_I16	-50	8	257	58
1	9	1	Buffer	Normaliz_M16	-50	9	148	33
1	1	2	SP_0462	77CellW_A16	0	10	189	86
1	2	2	SP_0464	81CellW_E16	-50	11	102	-12
1	3	2	fstH	84Mult_A4	0	12	452	293
1	4	2	comA	85Mult_E4	0	13	163	23
1	5	2	zmpB	86Mult_I4	0	14	133	47
1	6	2	spr0601	98Mult_M4	-50	15	115	-4
1	7	2	celB	87Mult_A8	-50	16	130	-21
1	8	2	iga	88Mult_E8	-50	17	290	83
1	9	2	glnP	89Mult_I8	-50	18	279	124
1	1	3	spr0601	98Mult_M4	0	19	171	72
1	2	3	celB	87Mult_A8	-50	20	90	-16
1	3	3	iga	88Mult_E8	-50	21	221	82
1	4	3	glnP	89Mult_I8	-50	22	152	34
1	5	3	ABC_N/P	90Mult_M8	-50	23	88	-1
1	6	3	spr1221	99Mult_A12	-50	24	127	25
1	7	3	spr1403	91Mult_E12	-50	25	126	6
1	8	3	spr1496	92Mult_I12	0	26	204	48
1	9	3	ABC_NP	100Mult_M12	0	27	326	212
1	1	4	spr1221	99Mult_A12	0	28	185	91
1	2	4	spr1403	91Mult_E12	-50	29	119	3
1	3	4	spr1496	92Mult_I12	-50	30	141	18
1	4	4	ABC_NP	100Mult_M12	0	31	227	129
1	5	4	SP_0462	77CellW_A16	0	32	215	106
1	6	4	SP_0464	81CellW_E16	-50	33	95	-4
1	7	4	fstH	84Mult_A4	0	34	360	244
1	8	4	comA	85Mult_E4	0	35	220	110
1	9	4	zmpB	86Mult_I4	0	36	111	26
1	1	5	SP_0464	81CellW_E16	-50	37	166	63
1	2	5	fstH	84Mult_A4	0	38	313	182
1	3	5	comA	85Mult_E4	0	39	123	18
1	4	5	zmpB	86Mult_I4	0	40	127	44
1	5	5	spr0601	98Mult_M4	-50	41	87	3
1	6	5	celB	87Mult_A8	-50	42	77	-13
1	7	5	iga	88Mult_E8	-50	43	244	106
1	8	5	glnP	89Mult_I8	-50	44	144	46
1	9	5	ABC_N/P	90Mult_M8	-50	45	89	10
1	1	6	celB	87Mult_A8	-50	46	195	87
1	2	6	iga	88Mult_E8	-50	47	192	51
1	3	6	glnP	89Mult_I8	-50	48	94	-16
1	4	6	ABC_N/P	90Mult_M8	-50	49	94	12
1	5	6	spr1221	99Mult_A12	-50	50	89	5
1	6	6	spr1403	91Mult_E12	-50	51	128	20
1	7	6	spr1496	92Mult_I12	-50	52	165	36
1	8	6	ABC_NP	100Mult_M12	0	53	256	154
1	9	6	SP_0462	77CellW_A16	-50	54	154	61
1	1	7	spr1403	91Mult_E12	-50	55	48	-20
1	2	7	spr1496	92Mult_I12	-50	56	49	-12
1	3	7	ABC_NP	100Mult_M12	0	57	196	106
1	4	7	SP_0462	77CellW_A16	-50	58	167	61
1	5	7	SP_0464	81CellW_E16	-50	59	134	12
1	6	7	fstH	84Mult_A4	0	60	523	397
1	7	7	comA	85Mult_E4	0	61	122	33
1	8	7	zmpB	86Mult_I4	-50	62	74	-4
1	9	7	spr0601	98Mult_M4	0	63	240	133
1	1	8	fstH	84Mult_A4	0	64	686	613
1	2	8	comA	85Mult_E4	0	65	223	156
1	3	8	zmpB	86Mult_I4	0	66	102	24
1	4	8	spr0601	98Mult_M4	0	67	180	76
1	5	8	celB	87Mult_A8	0	68	175	53
1	6	8	iga	88Mult_E8	0	69	275	178
1	7	8	glnP	89Mult_I8	-50	70	114	36
1	8	8	ABC_N/P	90Mult_M8	-50	71	126	42
1	9	8	spr1221	99Mult_A12	0	72	218	116
2	1	1	lytB	31CellW_N8	0	73	563	457
2	2	1	prtA	20CellW_B12	0	74	689	595
2	3	1	bgaA	43CellW_F12	0	75	857	764
2	4	1	nanA	46CellW_J12	0	76	605	502
2	5	1	spr1652/pfbA	25CellW_N12	0	77	759	653
2	6	1	nisP	39CellW_B16	0	78	529	422
2	7	1	spr1906	73CellW_F16	0	79	582	482
2	8	1	Buffer	Normaliz_J16	0	80	184	84
2	9	1	Buffer	Normaliz_N16	0	81	213	112
2	1	2	nisP	39CellW_B16	0	82	551	448
2	2	2	spr1906	73CellW_F16	0	83	510	408
2	3	2	psrP	71CellW_B4	0	84	323	233
2	4	2	pblB_nt	48CellW_F4	0	85	472	370
2	5	2	pblB_ct	49CellW_J4	0	86	485	370
2	6	2	spr0075/pfbB	24CellW_N4	0	87	241	106
2	7	2	pulA	19CellW_B8	0	88	310	177
2	8	2	hysA	51CellW_F8	0	89	463	358
2	9	2	spr0328	26CellW_J8	0	90	719	615
2	1	3	spr0075/pfbB	24CellW_N4	0	91	435	320
2	2	3	pulA	19CellW_B8	0	92	490	367
2	3	3	hysA	51CellW_F8	0	93	380	280
2	4	3	spr0328	26CellW_J8	0	94	577	463
2	5	3	lytB	31CellW_N8	0	95	485	373
2	6	3	prtA	20CellW_B12	0	96	542	428
2	7	3	bgaA	43CellW_F12	0	97	835	730
2	8	3	nanA	46CellW_J12	0	98	535	439
2	9	3	spr1652/pfbA	25CellW_N12	0	99	760	656
2	1	4	prtA	20CellW_B12	0	100	530	424
2	2	4	bgaA	43CellW_F12	0	101	817	717
2	3	4	nanA	46CellW_J12	0	102	396	303
2	4	4	spr1652/pfbA	25CellW_N12	0	103	678	580
2	5	4	nisP	39CellW_B16	0	104	386	273
2	6	4	spr1906	73CellW_F16	0	105	476	372
2	7	4	psrP	71CellW_B4	0	106	191	88
2	8	4	pblB_nt	48CellW_F4	0	107	353	255
2	9	4	pblB_ct	49CellW_J4	0	108	597	499
2	1	5	spr1906	73CellW_F16	0	109	543	439
2	2	5	psrP	71CellW_B4	0	110	399	305
2	3	5	pblB_nt	48CellW_F4	0	111	211	124
2	4	5	pblB_ct	49CellW_J4	0	112	515	429
2	5	5	spr0075/pfbB	24CellW_N4	0	113	274	160
2	6	5	pulA	19CellW_B8	0	114	338	204
2	7	5	hysA	51CellW_F8	0	115	365	160
2	8	5	spr0328	26CellW_J8	-50	116	98	-16
2	9	5	lytB	31CellW_N8	0	117	485	390
2	1	6	pulA	19CellW_B8	0	118	446	346
2	2	6	hysA	51CellW_F8	0	119	258	163
2	3	6	spr0328	26CellW_J8	-50	120	100	15
2	4	6	lytB	31CellW_N8	0	121	348	256
2	5	6	prtA	20CellW_B12	0	122	444	341
2	6	6	bgaA	43CellW_F12	0	123	752	647
2	7	6	nanA	46CellW_J12	0	124	420	308
2	8	6	spr1652/pfbA	25CellW_N12	0	125	721	621
2	9	6	nisP	39CellW_B16	0	126	528	430
2	1	7	bgaA	43CellW_F12	0	127	839	748
2	2	7	nanA	46CellW_J12	0	128	504	417
2	3	7	spr1652/pfbA	25CellW_N12	0	129	675	590
2	4	7	nisP	39CellW_B16	0	130	426	321
2	5	7	spr1906	73CellW_F16	0	131	517	413
2	6	7	psrP	71CellW_B4	0	132	342	241
2	7	7	pblB_nt	48CellW_F4	0	133	340	234
2	8	7	pblB_ct	49CellW_J4	0	134	438	340
2	9	7	spr0075/pfbB	24CellW_N4	0	135	465	365
2	1	8	psrP	71CellW_B4	0	136	498	402
2	2	8	pblB_nt	48CellW_F4	0	137	344	250
2	3	8	pblB_ct	49CellW_J4	0	138	604	512
2	4	8	spr0075/pfbB	24CellW_N4	0	139	206	102
2	5	8	pulA	19CellW_B8	0	140	283	183
2	6	8	hysA	51CellW_F8	0	141	346	242
2	7	8	spr0328	26CellW_J8	-50	142	102	0
2	8	8	lytB	31CellW_N8	0	143	511	414
2	9	8	prtA	20CellW_B12	0	144	559	465
3	1	1	nanB	58Secret_O8	0	145	2869	2791
3	2	1	spr1875	7Secret_C12	0	146	857	780
3	3	1	galU	21Secret_G12	0	147	1516	1438
3	4	1	cbpA	5Secret_K12	0	148	1565	1487
3	5	1	gsp_781	2Secret_O12	0	149	781	707
3	6	1	Control_1	C16	-50	150	82	10
3	7	1	Control_2	G16	-50	151	78	5
3	8	1	Buffer	Normaliz_K16	0	152	139	63
3	9	1	Buffer	Normaliz_O16	-50	153	92	9
3	1	2	Control_1	C16	-50	154	103	28
3	2	2	Control_2	G16	-50	155	81	8
3	3	2	bloodAB	59Secret_C4	0	156	727	654
3	4	2	strH	32Secret_G4	0	157	536	460
3	5	2	lysM	50Secret_K4	0	158	733	661
3	6	2	lytB	63Secret_O4	0	159	613	540
3	7	2	phtE	45Secret_C8	0	160	512	436
3	8	2	spr0931	36Secret_G8	0	161	1666	1589
3	9	2	lytC	56Secret_K8	0	162	1259	1182
3	1	3	lytB	63Secret_O4	0	163	714	635
3	2	3	phtE	45Secret_C8	0	164	508	432
3	3	3	spr0931	36Secret_G8	0	165	1781	1704
3	4	3	lytC	56Secret_K8	0	166	1136	1060
3	5	3	nanB	58Secret_O8	0	167	2360	2286
3	6	3	spr1875	7Secret_C12	0	168	841	764
3	7	3	galU	21Secret_G12	0	169	1430	1350
3	8	3	cbpA	5Secret_K12	0	170	1356	1270
3	9	3	gsp_781	2Secret_O12	0	171	827	742
3	1	4	spr1875	7Secret_C12	0	172	859	781
3	2	4	galU	21Secret_G12	0	173	1443	1366
3	3	4	cbpA	5Secret_K12	0	174	1501	1425
3	4	4	gsp_781	2Secret_O12	0	175	816	739
3	5	4	Control_1	C16	-50	176	95	18
3	6	4	Control_2	G16	-50	177	87	7
3	7	4	bloodAB	59Secret_C4	0	178	774	692
3	8	4	strH	32Secret_G4	0	179	616	517
3	9	4	lysM	50Secret_K4	0	180	1301	1197
3	1	5	Control_2	G16	-50	181	83	6
3	2	5	bloodAB	59Secret_C4	0	182	750	673
3	3	5	strH	32Secret_G4	0	183	577	502
3	4	5	lysM	50Secret_K4	0	184	732	652
3	5	5	lytB	63Secret_O4	0	185	686	604
3	6	5	phtE	45Secret_C8	0	186	498	416
3	7	5	spr0931	36Secret_G8	0	187	1707	1616
3	8	5	lytC	56Secret_K8	0	188	1060	959
3	9	5	nanB	58Secret_O8	0	189	2142	2040
3	1	6	phtE	45Secret_C8	0	190	554	473
3	2	6	spr0931	36Secret_G8	0	191	1856	1771
3	3	6	lytC	56Secret_K8	0	192	1214	1132
3	4	6	nanB	58Secret_O8	0	193	2729	2648
3	5	6	spr1875	7Secret_C12	0	194	875	786
3	6	6	galU	21Secret_G12	0	195	1610	1521
3	7	6	cbpA	5Secret_K12	0	196	1447	1353
3	8	6	gsp_781	2Secret_O12	0	197	1031	942
3	9	6	Control_1	C16	-50	198	193	107
3	1	7	galU	21Secret_G12	0	199	1637	1552
3	2	7	cbpA	5Secret_K12	0	200	1645	1559
3	3	7	gsp_781	2Secret_O12	0	201	805	721
3	4	7	Control_1	C16	-50	202	100	2
3	5	7	Control_2	G16	-50	203	168	51
3	6	7	bloodAB	59Secret_C4	0	204	674	575
3	7	7	strH	32Secret_G4	0	205	578	489
3	8	7	lysM	50Secret_K4	0	206	1309	1218
3	9	7	lytB	63Secret_O4	0	207	732	650
3	1	8	bloodAB	59Secret_C4	0	208	882	795
3	2	8	strH	32Secret_G4	0	209	639	550
3	3	8	lysM	50Secret_K4	0	210	877	791
3	4	8	lytB	63Secret_O4	0	211	885	738
3	5	8	phtE	45Secret_C8	0	212	624	445
3	6	8	spr0931	36Secret_G8	0	213	1751	1653
3	7	8	lytC	56Secret_K8	0	214	1192	1105
3	8	8	nanB	58Secret_O8	0	215	2157	2070
3	9	8	spr1875	7Secret_C12	0	216	1035	950
4	1	1	Control_10	P8	0	217	261	167
4	2	1	Control_11	D12	-50	218	118	26
4	3	1	Control_12	H12	-50	219	113	23
4	4	1	Buffer	Normaliz_L12	-50	220	109	20
4	5	1	Buffer	Normaliz_P12	-50	221	158	72
4	6	1	Control+	Rango0.2_D16	0	222	1599	1509
4	7	1	Control+	Rango0.1_H16	-50	223	112	20
4	8	1	Buffer	Normaliz_L16	-50	224	89	-1
4	9	1	Buffer	Normaliz_P16	-50	225	151	67
4	1	2	Control+	Rango0.2_D16	0	226	1449	1351
4	2	2	Control+	Rango0.1_H16	-50	227	108	12
4	3	2	Control_3	D4	-50	228	93	2
4	4	2	Control_4	H4	-50	229	90	1
4	5	2	Control_5	L4	-50	230	113	22
4	6	2	Control_6	P4	-50	231	90	-4
4	7	2	Control_7	D8	-50	232	114	24
4	8	2	Control_8	H8	-50	233	89	-1
4	9	2	Control_9	L8	-50	234	102	17
4	1	3	Control_6	P4	-50	235	95	0
4	2	3	Control_7	D8	0	236	328	236
4	3	3	Control_8	H8	-50	237	98	3
4	4	3	Control_9	L8	0	238	169	75
4	5	3	Control_10	P8	0	239	253	158
4	6	3	Control_11	D12	0	240	181	86
4	7	3	Control_12	H12	0	241	218	126
4	8	3	Buffer	Normaliz_L12	-50	242	157	64
4	9	3	Buffer	Normaliz_P12	-50	243	157	69
4	1	4	Control_11	D12	0	244	254	159
4	2	4	Control_12	H12	0	245	287	192
4	3	4	Buffer	Normaliz_L12	-50	246	96	0
4	4	4	Buffer	Normaliz_P12	-50	247	98	1
4	5	4	Control+	Rango0.2_D16	0	248	1449	1349
4	6	4	Control+	Rango0.1_H16	-50	249	123	23
4	7	4	Control_3	D4	-50	250	87	-4
4	8	4	Control_4	H4	-50	251	87	-4
4	9	4	Control_5	L4	0	252	204	117
4	1	5	Control+	Rango0.1_H16	0	253	1831	1663
4	2	5	Control_3	D4	-50	254	116	-17
4	3	5	Control_4	H4	-50	255	99	-5
4	4	5	Control_5	L4	-50	256	97	3
4	5	5	Control_6	P4	-50	257	94	-3
4	6	5	Control_7	D8	-50	258	126	28
4	7	5	Control_8	H8	-50	259	94	3
4	8	5	Control_9	L8	0	260	148	57
4	9	5	Control_10	P8	-50	261	114	29
4	1	6	Control_7	D8	0	262	431	215
4	2	6	Control_8	H8	-50	263	170	-39
4	3	6	Control_9	L8	-50	264	286	144
4	4	6	Control_10	P8	0	265	285	186
4	5	6	Control_11	D12	0	266	259	165
4	6	6	Control_12	H12	-50	267	112	19
4	7	6	Buffer	Normaliz_L12	-50	268	92	-2
4	8	6	Buffer	Normaliz_P12	-50	269	91	0
4	9	6	Control+	Rango0.2_D16	0	270	1065	976
4	1	7	Control_12	H12	0	271	370	230
4	2	7	Buffer	Normaliz_L12	-50	272	143	12
4	3	7	Buffer	Normaliz_P12	-50	273	180	18
4	4	7	Control+	Rango0.2_D16	0	274	1702	1546
4	5	7	Control+	Rango0.1_H16	-50	275	131	22
4	6	7	Control_3	D4	-50	276	91	-1
4	7	7	Control_4	H4	-50	277	95	8
4	8	7	Control_5	L4	-50	278	86	3
4	9	7	Control_6	P4	-50	279	82	1
4	1	8	Control_3	D4	-50	280	86	-8
4	2	8	Control_4	H4	-50	281	120	11
4	3	8	Control_5	L4	-50	282	113	2
4	4	8	Control_6	P4	-50	283	128	-6
4	5	8	Control_7	D8	0	284	315	205
4	6	8	Control_8	H8	-50	285	89	-7
4	7	8	Control_9	L8	-50	286	99	13
4	8	8	Control_10	P8	0	287	178	95
4	9	8	Control_11	D12	0	288	204	127
5	1	1	GADPH	68Cyt_M7	0	289	1624	1537
5	2	1	abc_sbp_2	30Lip_A11	0	290	1041	957
5	3	1	abc_sbp	29Lip_E11	0	291	419	333
5	4	1	spr0174	79Lip_I11	0	292	510	429
5	5	1	aliA	10Lip_M11	0	293	727	646
5	6	1	slrA	17Lip_A15	0	294	630	548
5	7	1	spr0747	37Lip_E15	0	295	990	903
5	8	1	Buffer	Normaliz_I15	-50	296	157	68
5	9	1	Buffer	Normaliz_M15	-50	297	163	77
5	1	2	slrA	17Lip_A15	0	298	583	497
5	2	2	spr0747	37Lip_E15	0	299	805	726
5	3	2	spxB	13Cyt_A3	0	300	706	624
5	4	2	clpP	66Cyt_E3	0	301	1493	1413
5	5	2	pavA	69Cyt_I3	0	302	1005	928
5	6	2	eno	14Cyt_M3	0	303	1870	1793
5	7	2	PppA	70Cyt_A7	0	304	1164	1077
5	8	2	ply	11Cyt_E7	0	305	3015	2925
5	9	2	lytA	12Cyt_I7	0	306	6188	6105
5	1	3	eno	14Cyt_M3	0	307	1679	1592
5	2	3	PppA	70Cyt_A7	0	308	974	897
5	3	3	ply	11Cyt_E7	0	309	2147	2070
5	4	3	lytA	12Cyt_I7	0	310	4355	4278
5	5	3	GADPH	68Cyt_M7	0	311	1500	1421
5	6	3	abc_sbp_2	30Lip_A11	0	312	934	852
5	7	3	abc_sbp	29Lip_E11	0	313	423	337
5	8	3	spr0174	79Lip_I11	0	314	506	420
5	9	3	aliA	10Lip_M11	0	315	758	674
5	1	4	abc_sbp_2	30Lip_A11	0	316	1067	982
5	2	4	abc_sbp	29Lip_E11	0	317	385	307
5	3	4	spr0174	79Lip_I11	0	318	452	375
5	4	4	aliA	10Lip_M11	0	319	620	543
5	5	4	slrA	17Lip_A15	0	320	506	428
5	6	4	spr0747	37Lip_E15	0	321	856	776
5	7	4	spxB	13Cyt_A3	0	322	774	691
5	8	4	clpP	66Cyt_E3	0	323	1293	1208
5	9	4	pavA	69Cyt_I3	0	324	1147	1061
5	1	5	spr0747	37Lip_E15	0	325	796	711
5	2	5	spxB	13Cyt_A3	0	326	1306	1226
5	3	5	clpP	66Cyt_E3	0	327	1488	1409
5	4	5	pavA	69Cyt_I3	0	328	952	876
5	5	5	eno	14Cyt_M3	0	329	1652	1578
5	6	5	PppA	70Cyt_A7	0	330	1006	928
5	7	5	ply	11Cyt_E7	0	331	2469	2383
5	8	5	lytA	12Cyt_I7	0	332	4826	4737
5	9	5	GADPH	68Cyt_M7	0	333	1826	1740
5	1	6	PppA	70Cyt_A7	0	334	1011	924
5	2	6	ply	11Cyt_E7	0	335	1471	1389
5	3	6	lytA	12Cyt_I7	0	336	4574	4494
5	4	6	GADPH	68Cyt_M7	0	337	1568	1492
5	5	6	abc_sbp_2	30Lip_A11	0	338	924	848
5	6	6	abc_sbp	29Lip_E11	0	339	378	299
5	7	6	spr0174	79Lip_I11	0	340	473	388
5	8	6	aliA	10Lip_M11	0	341	633	549
5	9	6	slrA	17Lip_A15	0	342	618	535
5	1	7	abc_sbp	29Lip_E11	0	343	402	317
5	2	7	spr0174	79Lip_I11	0	344	464	386
5	3	7	aliA	10Lip_M11	0	345	598	521
5	4	7	slrA	17Lip_A15	0	346	550	469
5	5	7	spr0747	37Lip_E15	0	347	835	754
5	6	7	spxB	13Cyt_A3	0	348	658	577
5	7	7	clpP	66Cyt_E3	0	349	1658	1574
5	8	7	pavA	69Cyt_I3	0	350	1013	932
5	9	7	eno	14Cyt_M3	0	351	1941	1859
5	1	8	spxB	13Cyt_A3	0	352	850	767
5	2	8	clpP	66Cyt_E3	0	353	1540	1460
5	3	8	pavA	69Cyt_I3	0	354	976	898
5	4	8	eno	14Cyt_M3	0	355	1947	1865
5	5	8	PppA	70Cyt_A7	0	356	1099	1020
5	6	8	ply	11Cyt_E7	0	357	2701	2618
5	7	8	lytA	12Cyt_I7	0	358	5061	4980
5	8	8	GADPH	68Cyt_M7	0	359	1751	1669
5	9	8	abc_sbp_2	30Lip_A11	0	360	1382	1299
6	1	1	psaA	6Lip_N7	0	361	1046	951
6	2	1	ABC_SBP	57Lip_B11	0	362	2785	2684
6	3	1	ABC_SBP	52Lip_F11	0	363	1241	1143
6	4	1	piuA	18Lip_J11	0	364	610	513
6	5	1	amiA	3Lip_N11	0	365	1205	1106
6	6	1	msmE	78Lip_B15	0	366	1530	1423
6	7	1	MalX	22Lip_F15	0	367	959	846
6	8	1	Buffer	Normaliz_J15	-50	368	123	20
6	9	1	Buffer	Normaliz_N15	-50	369	213	114
6	1	2	msmE	78Lip_B15	0	370	1913	1815
6	2	2	MalX	22Lip_F15	0	371	813	717
6	3	2	prsA_ppmA	16Lip_B3	0	372	582	484
6	4	2	lmb	33Lip_F3	0	373	1427	1329
6	5	2	piaA	15Lip_J3	0	374	1618	1528
6	6	2	phtA	55Lip_N3	0	375	791	693
6	7	2	glnH	28Lip_B7	0	376	1634	1531
6	8	2	pstS	80Lip_F7	0	377	927	830
6	9	2	aliB	1Lip_J7	0	378	1334	1239
6	1	3	phtA	55Lip_N3	0	379	926	827
6	2	3	glnH	28Lip_B7	0	380	1780	1684
6	3	3	pstS	80Lip_F7	0	381	888	792
6	4	3	aliB	1Lip_J7	0	382	1280	1186
6	5	3	psaA	6Lip_N7	0	383	838	748
6	6	3	ABC_SBP	57Lip_B11	0	384	2303	2213
6	7	3	ABC_SBP	52Lip_F11	0	385	992	900
6	8	3	piuA	18Lip_J11	0	386	556	465
6	9	3	amiA	3Lip_N11	0	387	1061	969
6	1	4	ABC_SBP	57Lip_B11	0	388	2791	2693
6	2	4	ABC_SBP	52Lip_F11	0	389	1102	1005
6	3	4	piuA	18Lip_J11	0	390	595	503
6	4	4	amiA	3Lip_N11	0	391	1158	1067
6	5	4	msmE	78Lip_B15	0	392	1579	1488
6	6	4	MalX	22Lip_F15	0	393	801	706
6	7	4	prsA_ppmA	16Lip_B3	0	394	689	596
6	8	4	lmb	33Lip_F3	0	395	1281	1195
6	9	4	piaA	15Lip_J3	0	396	1725	1639
6	1	5	MalX	22Lip_F15	0	397	874	775
6	2	5	prsA_ppmA	16Lip_B3	0	398	889	791
6	3	5	lmb	33Lip_F3	0	399	1409	1317
6	4	5	piaA	15Lip_J3	0	400	1431	1341
6	5	5	phtA	55Lip_N3	0	401	786	694
6	6	5	glnH	28Lip_B7	0	402	1649	1553
6	7	5	pstS	80Lip_F7	0	403	799	708
6	8	5	aliB	1Lip_J7	0	404	1094	1008
6	9	5	psaA	6Lip_N7	0	405	868	781
6	1	6	glnH	28Lip_B7	0	406	1883	1786
6	2	6	pstS	80Lip_F7	0	407	858	761
6	3	6	aliB	1Lip_J7	0	408	1124	1033
6	4	6	psaA	6Lip_N7	0	409	824	730
6	5	6	ABC_SBP	57Lip_B11	0	410	2290	2191
6	6	6	ABC_SBP	52Lip_F11	0	411	934	844
6	7	6	piuA	18Lip_J11	0	412	502	417
6	8	6	amiA	3Lip_N11	0	413	1051	962
6	9	6	msmE	78Lip_B15	0	414	1635	1542
6	1	7	ABC_SBP	52Lip_F11	0	415	1196	1095
6	2	7	piuA	18Lip_J11	0	416	550	457
6	3	7	amiA	3Lip_N11	0	417	988	898
6	4	7	msmE	78Lip_B15	0	418	1488	1387
6	5	7	MalX	22Lip_F15	0	419	819	718
6	6	7	prsA_ppmA	16Lip_B3	0	420	613	521
6	7	7	lmb	33Lip_F3	0	421	1271	1185
6	8	7	piaA	15Lip_J3	0	422	1555	1467
6	9	7	phtA	55Lip_N3	0	423	875	783
6	1	8	prsA_ppmA	16Lip_B3	0	424	646	538
6	2	8	lmb	33Lip_F3	0	425	1371	1272
6	3	8	piaA	15Lip_J3	0	426	1830	1739
6	4	8	phtA	55Lip_N3	0	427	782	687
6	5	8	glnH	28Lip_B7	0	428	1675	1574
6	6	8	pstS	80Lip_F7	0	429	860	765
6	7	8	aliB	1Lip_J7	0	430	1080	987
6	8	8	psaA	6Lip_N7	0	431	925	833
6	9	8	ABC_SBP	57Lip_B11	0	432	2959	2866
7	1	1	cbpF	74N_term_wCS_O7	0	433	865	779
7	2	1	spr0693	34N_term_C11	0	434	424	333
7	3	1	ezrA	75N_term_G11	0	435	742	640
7	4	1	pepXP	72N_term_K11	0	436	1134	1028
7	5	1	phtD	44N_term_O11	0	437	673	578
7	6	1	phpA	27N_term_C15	0	438	586	490
7	7	1	srtA	64N_term_wCS_G15	0	439	668	568
7	8	1	Buffer	Normaliz_K15	0	440	201	109
7	9	1	Buffer	Normaliz_O15	0	441	165	74
7	1	2	phpA	27N_term_C15	0	442	494	400
7	2	2	srtA	64N_term_wCS_G15	0	443	467	376
7	3	2	adcA	23Lip_C3	0	444	647	556
7	4	2	sp_2093	76N_term_G3	0	445	315	191
7	5	2	comB	54N_term_K3	0	446	407	300
7	6	2	pspA	4N_term_O3	0	447	744	647
7	7	2	pbpX	41N_term_C7	0	448	1182	1066
7	8	2	pbpA	9N_term_G7	0	449	366	271
7	9	2	spr0334	42Cyt_TMH_K7	0	450	509	420
7	1	3	pspA	4N_term_O3	0	451	761	668
7	2	3	pbpX	41N_term_C7	0	452	1147	1053
7	3	3	pbpA	9N_term_G7	-50	453	91	6
7	4	3	spr0334	42Cyt_TMH_K7	0	454	380	229
7	5	3	cbpF	74N_term_wCS_O7	0	455	694	548
7	6	3	spr0693	34N_term_C11	0	456	440	312
7	7	3	ezrA	75N_term_G11	0	457	691	564
7	8	3	pepXP	72N_term_K11	0	458	1190	1094
7	9	3	phtD	44N_term_O11	0	459	659	569
7	1	4	spr0693	34N_term_C11	0	460	454	360
7	2	4	ezrA	75N_term_G11	0	461	644	540
7	3	4	pepXP	72N_term_K11	0	462	1085	990
7	4	4	phtD	44N_term_O11	0	463	586	308
7	5	4	phpA	27N_term_C15	0	464	451	265
7	6	4	srtA	64N_term_wCS_G15	0	465	378	258
7	7	4	adcA	23Lip_C3	0	466	555	438
7	8	4	sp_2093	76N_term_G3	0	467	380	295
7	9	4	comB	54N_term_K3	0	468	521	432
7	1	5	srtA	64N_term_wCS_G15	0	469	514	411
7	2	5	adcA	23Lip_C3	0	470	639	519
7	3	5	sp_2093	76N_term_G3	0	471	217	118
7	4	5	comB	54N_term_K3	0	472	268	135
7	5	5	pspA	4N_term_O3	0	473	777	670
7	6	5	pbpX	41N_term_C7	0	474	812	708
7	7	5	pbpA	9N_term_G7	0	475	430	325
7	8	5	spr0334	42Cyt_TMH_K7	0	476	362	270
7	9	5	cbpF	74N_term_wCS_O7	0	477	792	701
7	1	6	pbpX	41N_term_C7	0	478	1205	1119
7	2	6	pbpA	9N_term_G7	-50	479	92	-4
7	3	6	spr0334	42Cyt_TMH_K7	0	480	358	258
7	4	6	cbpF	74N_term_wCS_O7	0	481	712	574
7	5	6	spr0693	34N_term_C11	0	482	413	279
7	6	6	ezrA	75N_term_G11	0	483	589	480
7	7	6	pepXP	72N_term_K11	0	484	887	768
7	8	6	phtD	44N_term_O11	0	485	505	402
7	9	6	phpA	27N_term_C15	0	486	483	388
7	1	7	ezrA	75N_term_G11	0	487	705	622
7	2	7	pepXP	72N_term_K11	0	488	998	915
7	3	7	phtD	44N_term_O11	0	489	628	534
7	4	7	phpA	27N_term_C15	0	490	415	286
7	5	7	srtA	64N_term_wCS_G15	0	491	479	351
7	6	7	adcA	23Lip_C3	-50	492	559	445
7	7	7	sp_2093	76N_term_G3	0	493	347	217
7	8	7	comB	54N_term_K3	0	494	599	499
7	9	7	pspA	4N_term_O3	0	495	889	794
7	1	8	adcA	23Lip_C3	0	496	484	402
7	2	8	sp_2093	76N_term_G3	0	497	338	260
7	3	8	comB	54N_term_K3	0	498	446	364
7	4	8	pspA	4N_term_O3	0	499	678	583
7	5	8	pbpX	41N_term_C7	0	500	1121	1020
7	6	8	pbpA	9N_term_G7	0	501	194	116
7	7	8	spr0334	42Cyt_TMH_K7	0	502	433	348
7	8	8	cbpF	74N_term_wCS_O7	0	503	738	643
7	9	8	spr0693	34N_term_C11	0	504	471	375
8	1	1	pbp1b	47Cyt_TMH_P7	0	505	2150	2055
8	2	1	pcpA	62N_term_wCS_D11	-50	506	216	116
8	3	1	sphtra	8N_term_H11	-50	507	143	36
8	4	1	cps4C	97Mult_L11	0	508	512	360
8	5	1	rrgB	95Mult_P11	0	509	462	126
8	6	1	TMP	96Mult_D15	0	510	524	362
8	7	1	LambdaSa04	94Mult_H15	-50	511	166	51
8	8	1	Buffer	Normaliz_L15	-50	512	112	-5
8	9	1	Buffer	Normaliz_P15	-50	513	103	3
8	1	2	TMP	96Mult_D15	0	514	440	326
8	2	2	LambdaSa04	94Mult_H15	-50	515	148	45
8	3	2	potD	65N_term_D3	0	516	1763	1658
8	4	2	pgdA	40N_term_H3	0	517	1024	882
8	5	2	spr1370	38Cyt_TMH_L3	0	518	933	704
8	6	2	spr1418	82N_term_P3	0	519	1845	1693
8	7	2	stkP	67Cyt_TMH_D7	0	520	442	334
8	8	2	spr1584	83N_term_H7	0	521	1297	1189
8	9	2	pbp2A	53N_term_L7	0	522	1263	1168
8	1	3	spr1418	82N_term_P3	0	523	1684	1596
8	2	3	stkP	67Cyt_TMH_D7	0	524	412	320
8	3	3	spr1584	83N_term_H7	0	525	1192	1081
8	4	3	pbp2A	53N_term_L7	0	526	1147	984
8	5	3	pbp1b	47Cyt_TMH_P7	0	527	1080	936
8	6	3	pcpA	62N_term_wCS_D11	-50	528	130	24
8	7	3	sphtra	8N_term_H11	-50	529	113	2
8	8	3	cps4C	97Mult_L11	0	530	545	438
8	9	3	rrgB	95Mult_P11	0	531	243	151
8	1	4	pcpA	62N_term_wCS_D11	0	532	209	124
8	2	4	sphtra	8N_term_H11	-50	533	131	36
8	3	4	cps4C	97Mult_L11	0	534	414	288
8	4	4	rrgB	95Mult_P11	-50	535	450	241
8	5	4	TMP	96Mult_D15	-50	536	683	491
8	6	4	LambdaSa04	94Mult_H15	-50	537	138	34
8	7	4	potD	65N_term_D3	0	538	1602	1491
8	8	4	pgdA	40N_term_H3	0	539	969	864
8	9	4	spr1370	38Cyt_TMH_L3	0	540	1035	944
8	1	5	LambdaSa04	94Mult_H15	-50	541	103	14
8	2	5	potD	65N_term_D3	0	542	1768	1673
8	3	5	pgdA	40N_term_H3	0	543	1097	978
8	4	5	spr1370	38Cyt_TMH_L3	0	544	855	701
8	5	5	spr1418	82N_term_P3	0	545	1601	1480
8	6	5	stkP	67Cyt_TMH_D7	0	546	388	293
8	7	5	spr1584	83N_term_H7	0	547	1129	1019
8	8	5	pbp2A	53N_term_L7	0	548	1077	966
8	9	5	pbp1b	47Cyt_TMH_P7	0	549	1564	1471
8	1	6	stkP	67Cyt_TMH_D7	0	550	422	326
8	2	6	spr1584	83N_term_H7	0	551	848	755
8	3	6	pbp2A	53N_term_L7	0	552	870	750
8	4	6	pbp1b	47Cyt_TMH_P7	0	553	1281	1101
8	5	6	pcpA	62N_term_wCS_D11	0	554	164	61
8	6	6	sphtra	8N_term_H11	0	555	175	79
8	7	6	cps4C	97Mult_L11	0	556	279	172
8	8	6	rrgB	95Mult_P11	-50	557	332	223
8	9	6	TMP	96Mult_D15	0	558	755	660
8	1	7	sphtra	8N_term_H11	0	559	206	105
8	2	7	cps4C	97Mult_L11	0	560	316	224
8	3	7	rrgB	95Mult_P11	0	561	522	421
8	4	7	TMP	96Mult_D15	0	562	621	510
8	5	7	LambdaSa04	94Mult_H15	-50	563	82	-6
8	6	7	potD	65N_term_D3	0	564	1612	1521
8	7	7	pgdA	40N_term_H3	0	565	1072	970
8	8	7	spr1370	38Cyt_TMH_L3	0	566	969	882
8	9	7	spr1418	82N_term_P3	0	567	1608	1521
8	1	8	potD	65N_term_D3	0	568	1636	1541
8	2	8	pgdA	40N_term_H3	0	569	1218	1131
8	3	8	spr1370	38Cyt_TMH_L3	0	570	955	873
8	4	8	spr1418	82N_term_P3	0	571	1622	1535
8	5	8	stkP	67Cyt_TMH_D7	0	572	440	352
8	6	8	spr1584	83N_term_H7	0	573	1119	1027
8	7	8	pbp2A	53N_term_L7	0	574	755	659
8	8	8	pbp1b	47Cyt_TMH_P7	0	575	2157	2069
8	9	8	pcpA	62N_term_wCS_D11	0	576	264	177
