# Supplementary material for: Data in support of proteomic analysis of pneumococcal pediatric clinical isolates to construct a protein array
Source: Data Brief. 2016 Feb 5;6:917–22. doi: 10.1016/j.dib.2016.01.057 (PMC4758182; doi:10.1016/j.dib.2016.01.057)
Supplement: Supplementary file 4 — Supplementary material [file mmc4.zip › Protein array raw data/IgM/C1_S57bis_IgM-Cy5.txt]

ATF	1.0
31	9    
"Type=GenePix Export 3"
"DateTime=2014/04/09 09:58:57"
"Settings=C:\Documents and Settings\Usuario\Escritorio\Datos Usuarios\Alfonso\Resultados ensayo\Abril 2014\Escaneado_09-04-14\Suero 57 Bis\S57bis_IgM-Cy5.gps"
"GalFile=C:\Documents and Settings\Usuario\Escritorio\Datos Usuarios\Alfonso\Gals\Gal_Alfonso.2.gal"
"PixelSize=5"
"Wavelengths=635	n/a"
"ImageFiles=C:\Documents and Settings\Usuario\Escritorio\Datos Usuarios\Alfonso\Resultados ensayo\Abril 2014\Escaneado_09-04-14\Suero 57 Bis\S57bis_IgM-Cy5.tif 1	n/a"
"NormalizationMethod=None"
"NormalizationFactors=1	n/a"
"JpegImage="
"StdDev=Type 1"
"RatioFormulations=W1/W2 (635/)"
"Barcode="
"BackgroundSubtraction=LocalFeature"
"ImageOrigin=3120, 10975"
"JpegOrigin=3355, 11120"
"Creator=GenePix Pro 4.1.1.4"
"Scanner=GenePix 4000B [92870]"
"FocusPosition=0"
"Temperature=30.48"
"LinesAveraged=1"
"Comment="
"PMTGain=640	n/a"
"ScanPower=100	n/a"
"LaserPower=1.71	n/a"
"LaserOnTime=42639	n/a"
"Filters=	n/a"
"ScanRegion=624,2195,3824,3530"
"Supplier=BioRobotics"
"ArrayerSoftwareName=TAS Application Suite (MicroGrid II)"
"ArrayerSoftwareVersion=2.2.2.5"
"Block"	"Column"	"Row"	"Name"	"ID"	"Flags"	"Index"	"F635 Median"	"F635 Median - B635"
1	1	1	"ABC_N/P"	"90Mult_M6"	0	1	498	326
1	2	1	"spr1221"	"99Mult_A10"	0	2	567	418
1	3	1	"spr1403"	"91Mult_E10"	0	3	678	506
1	4	1	"spr1496"	"92Mult_I10"	0	4	543	361
1	5	1	"ABC_NP"	"100Mult_M10"	0	5	1608	1410
1	6	1	"SP_0462"	"77CellW_A14"	0	6	1163	954
1	7	1	"SP_0464"	"81CellW_E14"	0	7	651	458
1	8	1	"Buffer"	"Normaliz_I14"	0	8	529	328
1	9	1	"Buffer"	"Normaliz_M14"	-50	9	190	-7
1	1	2	"SP_0462"	"77CellW_A14"	0	10	938	698
1	2	2	"SP_0464"	"81CellW_E14"	0	11	424	186
1	3	2	"fstH"	"84Mult_A2"	0	12	2646	2422
1	4	2	"comA"	"85Mult_E2"	0	13	577	333
1	5	2	"zmpB"	"86Mult_I2"	0	14	432	214
1	6	2	"spr0601"	"98Mult_M2"	0	15	639	412
1	7	2	"celB"	"87Mult_A6"	0	16	490	278
1	8	2	"iga"	"88Mult_E6"	0	17	1520	1312
1	9	2	"glnP"	"89Mult_I6"	0	18	441	233
1	1	3	"spr0601"	"98Mult_M2"	0	19	522	331
1	2	3	"celB"	"87Mult_A6"	0	20	443	212
1	3	3	"iga"	"88Mult_E6"	0	21	1471	1164
1	4	3	"glnP"	"89Mult_I6"	0	22	733	402
1	5	3	"ABC_N/P"	"90Mult_M6"	0	23	434	189
1	6	3	"spr1221"	"99Mult_A10"	0	24	613	370
1	7	3	"spr1403"	"91Mult_E10"	0	25	699	447
1	8	3	"spr1496"	"92Mult_I10"	0	26	460	219
1	9	3	"ABC_NP"	"100Mult_M10"	0	27	1470	1236
1	1	4	"spr1221"	"99Mult_A10"	0	28	541	368
1	2	4	"spr1403"	"91Mult_E10"	0	29	631	426
1	3	4	"spr1496"	"92Mult_I10"	0	30	504	247
1	4	4	"ABC_NP"	"100Mult_M10"	0	31	1113	883
1	5	4	"SP_0462"	"77CellW_A14"	0	32	873	638
1	6	4	"SP_0464"	"81CellW_E14"	0	33	464	230
1	7	4	"fstH"	"84Mult_A2"	0	34	1999	1735
1	8	4	"comA"	"85Mult_E2"	0	35	738	496
1	9	4	"zmpB"	"86Mult_I2"	0	36	491	287
1	1	5	"SP_0464"	"81CellW_E14"	0	37	503	324
1	2	5	"fstH"	"84Mult_A2"	0	38	2355	2131
1	3	5	"comA"	"85Mult_E2"	0	39	555	340
1	4	5	"zmpB"	"86Mult_I2"	0	40	422	203
1	5	5	"spr0601"	"98Mult_M2"	0	41	581	352
1	6	5	"celB"	"87Mult_A6"	0	42	511	262
1	7	5	"iga"	"88Mult_E6"	0	43	1241	972
1	8	5	"glnP"	"89Mult_I6"	0	44	344	90
1	9	5	"ABC_N/P"	"90Mult_M6"	0	45	475	274
1	1	6	"celB"	"87Mult_A6"	0	46	468	291
1	2	6	"iga"	"88Mult_E6"	0	47	1002	785
1	3	6	"glnP"	"89Mult_I6"	0	48	328	120
1	4	6	"ABC_N/P"	"90Mult_M6"	0	49	483	243
1	5	6	"spr1221"	"99Mult_A10"	0	50	543	275
1	6	6	"spr1403"	"91Mult_E10"	0	51	631	371
1	7	6	"spr1496"	"92Mult_I10"	0	52	475	204
1	8	6	"ABC_NP"	"100Mult_M10"	0	53	1444	1213
1	9	6	"SP_0462"	"77CellW_A14"	0	54	1059	851
1	1	7	"spr1403"	"91Mult_E10"	0	55	582	388
1	2	7	"spr1496"	"92Mult_I10"	0	56	493	285
1	3	7	"ABC_NP"	"100Mult_M10"	0	57	1337	1156
1	4	7	"SP_0462"	"77CellW_A14"	0	58	925	690
1	5	7	"SP_0464"	"81CellW_E14"	0	59	556	264
1	6	7	"fstH"	"84Mult_A2"	0	60	2322	2063
1	7	7	"comA"	"85Mult_E2"	0	61	938	662
1	8	7	"zmpB"	"86Mult_I2"	0	62	468	231
1	9	7	"spr0601"	"98Mult_M2"	0	63	574	355
1	1	8	"fstH"	"84Mult_A2"	0	64	2542	2365
1	2	8	"comA"	"85Mult_E2"	0	65	548	368
1	3	8	"zmpB"	"86Mult_I2"	0	66	375	198
1	4	8	"spr0601"	"98Mult_M2"	0	67	565	378
1	5	8	"celB"	"87Mult_A6"	0	68	556	351
1	6	8	"iga"	"88Mult_E6"	0	69	1336	1114
1	7	8	"glnP"	"89Mult_I6"	0	70	452	237
1	8	8	"ABC_N/P"	"90Mult_M6"	0	71	523	313
1	9	8	"spr1221"	"99Mult_A10"	0	72	723	520
2	1	1	"lytB"	"31CellW_N6"	0	73	1793	1490
2	2	1	"prtA"	"20CellW_B10"	0	74	2741	2399
2	3	1	"bgaA"	"43CellW_F10"	0	75	2495	2222
2	4	1	"nanA"	"46CellW_J10"	0	76	2293	2059
2	5	1	"spr1652/pfbA"	"25CellW_N10"	0	77	1954	1725
2	6	1	"nisP"	"39CellW_B14"	0	78	1825	1611
2	7	1	"spr1906"	"73CellW_F14"	0	79	1322	1104
2	8	1	"Buffer"	"Normaliz_J14"	0	80	588	389
2	9	1	"Buffer"	"Normaliz_N14"	-50	81	188	-24
2	1	2	"nisP"	"39CellW_B14"	0	82	1597	1366
2	2	2	"spr1906"	"73CellW_F14"	0	83	1388	1067
2	3	2	"psrP"	"71CellW_B2"	0	84	1431	1045
2	4	2	"pblB_nt"	"48CellW_F2"	0	85	1307	843
2	5	2	"pblB_ct"	"49CellW_J2"	0	86	1204	896
2	6	2	"spr0075/pfbB"	"24CellW_N2"	0	87	982	706
2	7	2	"pulA"	"19CellW_B6"	0	88	1006	744
2	8	2	"hysA"	"51CellW_F6"	0	89	1478	1236
2	9	2	"spr0328"	"26CellW_J6"	0	90	2204	1961
2	1	3	"spr0075/pfbB"	"24CellW_N2"	0	91	1510	1251
2	2	3	"pulA"	"19CellW_B6"	0	92	1089	774
2	3	3	"hysA"	"51CellW_F6"	0	93	904	559
2	4	3	"spr0328"	"26CellW_J6"	0	94	1711	1254
2	5	3	"lytB"	"31CellW_N6"	0	95	1498	1163
2	6	3	"prtA"	"20CellW_B10"	0	96	2386	2113
2	7	3	"bgaA"	"43CellW_F10"	0	97	2237	1968
2	8	3	"nanA"	"46CellW_J10"	0	98	2218	1955
2	9	3	"spr1652/pfbA"	"25CellW_N10"	0	99	1985	1768
2	1	4	"prtA"	"20CellW_B10"	0	100	1889	1624
2	2	4	"bgaA"	"43CellW_F10"	0	101	2201	1868
2	3	4	"nanA"	"46CellW_J10"	0	102	2268	1957
2	4	4	"spr1652/pfbA"	"25CellW_N10"	0	103	1680	1367
2	5	4	"nisP"	"39CellW_B14"	0	104	1667	1388
2	6	4	"spr1906"	"73CellW_F14"	0	105	1182	895
2	7	4	"psrP"	"71CellW_B2"	0	106	1440	1116
2	8	4	"pblB_nt"	"48CellW_F2"	0	107	874	590
2	9	4	"pblB_ct"	"49CellW_J2"	0	108	1590	1345
2	1	5	"spr1906"	"73CellW_F14"	0	109	1274	1019
2	2	5	"psrP"	"71CellW_B2"	0	110	1764	1287
2	3	5	"pblB_nt"	"48CellW_F2"	0	111	1235	829
2	4	5	"pblB_ct"	"49CellW_J2"	0	112	1597	1304
2	5	5	"spr0075/pfbB"	"24CellW_N2"	0	113	981	712
2	6	5	"pulA"	"19CellW_B6"	0	114	1073	809
2	7	5	"hysA"	"51CellW_F6"	0	115	1085	767
2	8	5	"spr0328"	"26CellW_J6"	0	116	1556	1270
2	9	5	"lytB"	"31CellW_N6"	0	117	1443	1212
2	1	6	"pulA"	"19CellW_B6"	0	118	1148	928
2	2	6	"hysA"	"51CellW_F6"	0	119	1180	848
2	3	6	"spr0328"	"26CellW_J6"	0	120	1004	645
2	4	6	"lytB"	"31CellW_N6"	0	121	1448	1060
2	5	6	"prtA"	"20CellW_B10"	0	122	2606	2210
2	6	6	"bgaA"	"43CellW_F10"	0	123	2142	1844
2	7	6	"nanA"	"46CellW_J10"	0	124	2175	1886
2	8	6	"spr1652/pfbA"	"25CellW_N10"	0	125	1883	1652
2	9	6	"nisP"	"39CellW_B14"	0	126	1714	1514
2	1	7	"bgaA"	"43CellW_F10"	0	127	2237	1980
2	2	7	"nanA"	"46CellW_J10"	0	128	2088	1818
2	3	7	"spr1652/pfbA"	"25CellW_N10"	0	129	2020	1730
2	4	7	"nisP"	"39CellW_B14"	0	130	1417	1015
2	5	7	"spr1906"	"73CellW_F14"	0	131	1270	809
2	6	7	"psrP"	"71CellW_B2"	0	132	1639	1134
2	7	7	"pblB_nt"	"48CellW_F2"	0	133	1393	984
2	8	7	"pblB_ct"	"49CellW_J2"	0	134	1251	1005
2	9	7	"spr0075/pfbB"	"24CellW_N2"	0	135	1563	1340
2	1	8	"psrP"	"71CellW_B2"	0	136	1163	909
2	2	8	"pblB_nt"	"48CellW_F2"	-50	137	694	452
2	3	8	"pblB_ct"	"49CellW_J2"	0	138	1409	1181
2	4	8	"spr0075/pfbB"	"24CellW_N2"	0	139	1088	795
2	5	8	"pulA"	"19CellW_B6"	0	140	1025	723
2	6	8	"hysA"	"51CellW_F6"	0	141	1332	1020
2	7	8	"spr0328"	"26CellW_J6"	0	142	1764	1499
2	8	8	"lytB"	"31CellW_N6"	0	143	994	770
2	9	8	"prtA"	"20CellW_B10"	0	144	2102	1854
3	1	1	"nanB"	"58Secret_O6"	0	145	9262	9009
3	2	1	"spr1875"	"7Secret_C10"	0	146	3043	2697
3	3	1	"galU"	"21Secret_G10"	0	147	6994	6356
3	4	1	"cbpA"	"5Secret_K10"	0	148	3379	2486
3	5	1	"gsp_781"	"2Secret_O10"	0	149	4484	3782
3	6	1	"Control_1"	"C14"	0	150	893	243
3	7	1	"Control_2"	"G14"	-50	151	914	245
3	8	1	"Buffer"	"Normaliz_K14"	-50	152	1356	902
3	9	1	"Buffer"	"Normaliz_O14"	-50	153	377	16
3	1	2	"Control_1"	"C14"	-50	154	603	286
3	2	2	"Control_2"	"G14"	0	155	568	287
3	3	2	"bloodAB"	"59Secret_C2"	0	156	4224	3596
3	4	2	"strH"	"32Secret_G2"	0	157	4113	2742
3	5	2	"lysM"	"50Secret_K2"	0	158	3766	2867
3	6	2	"lytB"	"63Secret_O2"	0	159	3683	2741
3	7	2	"phtE"	"45Secret_C6"	0	160	2495	1562
3	8	2	"spr0931"	"36Secret_G6"	0	161	3282	2390
3	9	2	"lytC"	"56Secret_K6"	0	162	6079	5136
3	1	3	"lytB"	"63Secret_O2"	0	163	4095	3178
3	2	3	"phtE"	"45Secret_C6"	0	164	3697	3104
3	3	3	"spr0931"	"36Secret_G6"	0	165	4060	3301
3	4	3	"lytC"	"56Secret_K6"	0	166	4984	3983
3	5	3	"nanB"	"58Secret_O6"	0	167	8818	8260
3	6	3	"spr1875"	"7Secret_C10"	0	168	3301	2671
3	7	3	"galU"	"21Secret_G10"	0	169	6986	6231
3	8	3	"cbpA"	"5Secret_K10"	0	170	5262	4812
3	9	3	"gsp_781"	"2Secret_O10"	0	171	3864	3354
3	1	4	"spr1875"	"7Secret_C10"	0	172	2410	1796
3	2	4	"galU"	"21Secret_G10"	0	173	5171	4443
3	3	4	"cbpA"	"5Secret_K10"	0	174	4410	3767
3	4	4	"gsp_781"	"2Secret_O10"	0	175	3686	3026
3	5	4	"Control_1"	"C14"	0	176	736	357
3	6	4	"Control_2"	"G14"	0	177	472	40
3	7	4	"bloodAB"	"59Secret_C2"	0	178	4273	3624
3	8	4	"strH"	"32Secret_G2"	0	179	2031	1683
3	9	4	"lysM"	"50Secret_K2"	0	180	3555	3182
3	1	5	"Control_2"	"G14"	-50	181	232	-129
3	2	5	"bloodAB"	"59Secret_C2"	0	182	4461	3843
3	3	5	"strH"	"32Secret_G2"	0	183	3276	2216
3	4	5	"lysM"	"50Secret_K2"	0	184	4797	3176
3	5	5	"lytB"	"63Secret_O2"	0	185	4931	4109
3	6	5	"phtE"	"45Secret_C6"	0	186	2470	1815
3	7	5	"spr0931"	"36Secret_G6"	0	187	2928	2112
3	8	5	"lytC"	"56Secret_K6"	0	188	5798	5338
3	9	5	"nanB"	"58Secret_O6"	0	189	9449	9125
3	1	6	"phtE"	"45Secret_C6"	0	190	2401	2070
3	2	6	"spr0931"	"36Secret_G6"	0	191	3528	2679
3	3	6	"lytC"	"56Secret_K6"	0	192	4481	3744
3	4	6	"nanB"	"58Secret_O6"	0	193	6123	5220
3	5	6	"spr1875"	"7Secret_C10"	0	194	3114	1964
3	6	6	"galU"	"21Secret_G10"	0	195	7123	6152
3	7	6	"cbpA"	"5Secret_K10"	0	196	3879	2532
3	8	6	"gsp_781"	"2Secret_O10"	0	197	4559	3650
3	9	6	"Control_1"	"C14"	0	198	795	450
3	1	7	"galU"	"21Secret_G10"	0	199	6005	5625
3	2	7	"cbpA"	"5Secret_K10"	0	200	5140	4595
3	3	7	"gsp_781"	"2Secret_O10"	0	201	3943	3575
3	4	7	"Control_1"	"C14"	0	202	785	418
3	5	7	"Control_2"	"G14"	-50	203	328	-149
3	6	7	"bloodAB"	"59Secret_C2"	0	204	3607	2396
3	7	7	"strH"	"32Secret_G2"	0	205	2507	981
3	8	7	"lysM"	"50Secret_K2"	0	206	3376	2761
3	9	7	"lytB"	"63Secret_O2"	0	207	3908	3549
3	1	8	"bloodAB"	"59Secret_C2"	0	208	3704	3273
3	2	8	"strH"	"32Secret_G2"	0	209	2967	2411
3	3	8	"lysM"	"50Secret_K2"	0	210	3250	2814
3	4	8	"lytB"	"63Secret_O2"	0	211	4523	3893
3	5	8	"phtE"	"45Secret_C6"	0	212	2918	2161
3	6	8	"spr0931"	"36Secret_G6"	0	213	3049	2254
3	7	8	"lytC"	"56Secret_K6"	0	214	5918	5515
3	8	8	"nanB"	"58Secret_O6"	0	215	9547	9224
3	9	8	"spr1875"	"7Secret_C10"	0	216	3465	3064
4	1	1	"Control_10"	"P6"	0	217	378	141
4	2	1	"Control_11"	"D10"	0	218	399	152
4	3	1	"Control_12"	"H10"	0	219	686	457
4	4	1	"Buffer"	"Normaliz_L10"	-50	220	244	46
4	5	1	"Buffer"	"Normaliz_P10"	-50	221	258	52
4	6	1	"Control+"	"Rango0.2_D14"	0	222	3432	3133
4	7	1	"Control+"	"Rango0.1_H14"	-50	223	334	111
4	8	1	"Buffer"	"Normaliz_L14"	0	224	371	177
4	9	1	"Buffer"	"Normaliz_P14"	-50	225	171	-2
4	1	2	"Control+"	"Rango0.2_D14"	0	226	3451	2914
4	2	2	"Control+"	"Rango0.1_H14"	0	227	2318	2008
4	3	2	"Control_3"	"D2"	0	228	764	517
4	4	2	"Control_4"	"H2"	-50	229	248	20
4	5	2	"Control_5"	"L2"	0	230	328	108
4	6	2	"Control_6"	"P2"	-50	231	223	-22
4	7	2	"Control_7"	"D6"	0	232	502	296
4	8	2	"Control_8"	"H6"	-50	233	232	31
4	9	2	"Control_9"	"L6"	0	234	380	195
4	1	3	"Control_6"	"P2"	-50	235	236	-23
4	2	3	"Control_7"	"D6"	0	236	560	329
4	3	3	"Control_8"	"H6"	-50	237	257	29
4	4	3	"Control_9"	"L6"	0	238	434	206
4	5	3	"Control_10"	"P6"	-50	239	306	75
4	6	3	"Control_11"	"D10"	0	240	387	168
4	7	3	"Control_12"	"H10"	-50	241	567	345
4	8	3	"Buffer"	"Normaliz_L10"	0	242	299	99
4	9	3	"Buffer"	"Normaliz_P10"	0	243	276	84
4	1	4	"Control_11"	"D10"	0	244	404	141
4	2	4	"Control_12"	"H10"	0	245	575	335
4	3	4	"Buffer"	"Normaliz_L10"	0	246	439	203
4	4	4	"Buffer"	"Normaliz_P10"	-50	247	378	115
4	5	4	"Control+"	"Rango0.2_D14"	0	248	3493	3020
4	6	4	"Control+"	"Rango0.1_H14"	-50	249	513	266
4	7	4	"Control_3"	"D2"	0	250	629	416
4	8	4	"Control_4"	"H2"	-50	251	226	22
4	9	4	"Control_5"	"L2"	0	252	449	246
4	1	5	"Control+"	"Rango0.1_H14"	0	253	2212	1879
4	2	5	"Control_3"	"D2"	-50	254	610	303
4	3	5	"Control_4"	"H2"	-50	255	270	24
4	4	5	"Control_5"	"L2"	-50	256	276	14
4	5	5	"Control_6"	"P2"	-50	257	237	-32
4	6	5	"Control_7"	"D6"	0	258	608	384
4	7	5	"Control_8"	"H6"	-50	259	208	4
4	8	5	"Control_9"	"L6"	0	260	494	292
4	9	5	"Control_10"	"P6"	0	261	386	182
4	1	6	"Control_7"	"D6"	-50	262	468	196
4	2	6	"Control_8"	"H6"	-50	263	258	-1
4	3	6	"Control_9"	"L6"	0	264	479	244
4	4	6	"Control_10"	"P6"	-50	265	321	54
4	5	6	"Control_11"	"D10"	-50	266	305	73
4	6	6	"Control_12"	"H10"	0	267	480	274
4	7	6	"Buffer"	"Normaliz_L10"	0	268	294	103
4	8	6	"Buffer"	"Normaliz_P10"	-50	269	217	29
4	9	6	"Control+"	"Rango0.2_D14"	0	270	3259	3053
4	1	7	"Control_12"	"H10"	0	271	679	434
4	2	7	"Buffer"	"Normaliz_L10"	-50	272	288	52
4	3	7	"Buffer"	"Normaliz_P10"	-50	273	306	57
4	4	7	"Control+"	"Rango0.2_D14"	0	274	3442	2871
4	5	7	"Control+"	"Rango0.1_H14"	0	275	601	332
4	6	7	"Control_3"	"D2"	0	276	695	490
4	7	7	"Control_4"	"H2"	-50	277	219	30
4	8	7	"Control_5"	"L2"	0	278	426	239
4	9	7	"Control_6"	"P2"	-50	279	187	-4
4	1	8	"Control_3"	"D2"	0	280	897	648
4	2	8	"Control_4"	"H2"	-50	281	282	46
4	3	8	"Control_5"	"L2"	0	282	470	239
4	4	8	"Control_6"	"P2"	-50	283	188	-56
4	5	8	"Control_7"	"D6"	0	284	511	278
4	6	8	"Control_8"	"H6"	-50	285	229	23
4	7	8	"Control_9"	"L6"	0	286	406	222
4	8	8	"Control_10"	"P6"	0	287	335	152
4	9	8	"Control_11"	"D10"	0	288	419	239
5	1	1	"GADPH"	"68Cyt_M5"	0	289	5492	5278
5	2	1	"abc_sbp_2"	"30Lip_A9"	0	290	3277	3008
5	3	1	"abc_sbp"	"29Lip_E9"	0	291	1413	1213
5	4	1	"spr0174"	"79Lip_I9"	0	292	1212	970
5	5	1	"aliA"	"10Lip_M9"	0	293	1981	1702
5	6	1	"slrA"	"17Lip_A13"	0	294	1904	1680
5	7	1	"spr0747"	"37Lip_E13"	0	295	4032	3807
5	8	1	"Buffer"	"Normaliz_I13"	0	296	738	527
5	9	1	"Buffer"	"Normaliz_M13"	-50	297	258	-7
5	1	2	"slrA"	"17Lip_A13"	0	298	1983	1771
5	2	2	"spr0747"	"37Lip_E13"	0	299	3770	3490
5	3	2	"spxB"	"13Cyt_A1"	0	300	3089	2863
5	4	2	"clpP"	"66Cyt_E1"	0	301	4556	4152
5	5	2	"pavA"	"69Cyt_I1"	0	302	4384	4015
5	6	2	"eno"	"14Cyt_M1"	0	303	5704	5464
5	7	2	"PppA"	"70Cyt_A5"	0	304	2924	2724
5	8	2	"ply"	"11Cyt_E5"	0	305	5092	4873
5	9	2	"lytA"	"12Cyt_I5"	0	306	10533	10263
5	1	3	"eno"	"14Cyt_M1"	0	307	4511	4299
5	2	3	"PppA"	"70Cyt_A5"	0	308	2210	1964
5	3	3	"ply"	"11Cyt_E5"	0	309	3581	3308
5	4	3	"lytA"	"12Cyt_I5"	0	310	6389	6063
5	5	3	"GADPH"	"68Cyt_M5"	0	311	3503	3207
5	6	3	"abc_sbp_2"	"30Lip_A9"	0	312	1953	1671
5	7	3	"abc_sbp"	"29Lip_E9"	0	313	1249	1047
5	8	3	"spr0174"	"79Lip_I9"	0	314	1152	974
5	9	3	"aliA"	"10Lip_M9"	0	315	1943	1741
5	1	4	"abc_sbp_2"	"30Lip_A9"	0	316	2343	2091
5	2	4	"abc_sbp"	"29Lip_E9"	0	317	1368	1110
5	3	4	"spr0174"	"79Lip_I9"	0	318	956	676
5	4	4	"aliA"	"10Lip_M9"	0	319	1441	1130
5	5	4	"slrA"	"17Lip_A13"	0	320	1202	963
5	6	4	"spr0747"	"37Lip_E13"	0	321	2515	2296
5	7	4	"spxB"	"13Cyt_A1"	0	322	3446	2867
5	8	4	"clpP"	"66Cyt_E1"	0	323	4663	4437
5	9	4	"pavA"	"69Cyt_I1"	0	324	3935	3762
5	1	5	"spr0747"	"37Lip_E13"	0	325	3578	2795
5	2	5	"spxB"	"13Cyt_A1"	0	326	2589	2080
5	3	5	"clpP"	"66Cyt_E1"	0	327	3905	3445
5	4	5	"pavA"	"69Cyt_I1"	0	328	3525	2988
5	5	5	"eno"	"14Cyt_M1"	0	329	3377	3010
5	6	5	"PppA"	"70Cyt_A5"	0	330	2489	2299
5	7	5	"ply"	"11Cyt_E5"	0	331	4336	4069
5	8	5	"lytA"	"12Cyt_I5"	0	332	8296	7858
5	9	5	"GADPH"	"68Cyt_M5"	0	333	4632	4428
5	1	6	"PppA"	"70Cyt_A5"	0	334	3076	2653
5	2	6	"ply"	"11Cyt_E5"	0	335	1586	1004
5	3	6	"lytA"	"12Cyt_I5"	0	336	4535	4005
5	4	6	"GADPH"	"68Cyt_M5"	0	337	1862	1190
5	5	6	"abc_sbp_2"	"30Lip_A9"	0	338	2405	1962
5	6	6	"abc_sbp"	"29Lip_E9"	0	339	928	753
5	7	6	"spr0174"	"79Lip_I9"	0	340	957	790
5	8	6	"aliA"	"10Lip_M9"	0	341	2181	1959
5	9	6	"slrA"	"17Lip_A13"	0	342	1603	1402
5	1	7	"abc_sbp"	"29Lip_E9"	0	343	1446	954
5	2	7	"spr0174"	"79Lip_I9"	0	344	986	496
5	3	7	"aliA"	"10Lip_M9"	0	345	1473	974
5	4	7	"slrA"	"17Lip_A13"	0	346	1463	910
5	5	7	"spr0747"	"37Lip_E13"	0	347	2829	2560
5	6	7	"spxB"	"13Cyt_A1"	0	348	2435	2292
5	7	7	"clpP"	"66Cyt_E1"	0	349	4489	4321
5	8	7	"pavA"	"69Cyt_I1"	0	350	4035	3839
5	9	7	"eno"	"14Cyt_M1"	0	351	5511	4879
5	1	8	"spxB"	"13Cyt_A1"	0	352	3127	2766
5	2	8	"clpP"	"66Cyt_E1"	0	353	4134	3733
5	3	8	"pavA"	"69Cyt_I1"	0	354	3437	3044
5	4	8	"eno"	"14Cyt_M1"	0	355	4965	4577
5	5	8	"PppA"	"70Cyt_A5"	0	356	2816	2601
5	6	8	"ply"	"11Cyt_E5"	0	357	4358	4165
5	7	8	"lytA"	"12Cyt_I5"	0	358	8261	7698
5	8	8	"GADPH"	"68Cyt_M5"	0	359	4293	4085
5	9	8	"abc_sbp_2"	"30Lip_A9"	0	360	2690	2521
6	1	1	"psaA"	"6Lip_N5"	0	361	2877	2671
6	2	1	"ABC_SBP"	"57Lip_B9"	0	362	7583	7380
6	3	1	"ABC_SBP"	"52Lip_F9"	0	363	2759	2552
6	4	1	"piuA"	"18Lip_J9"	0	364	3988	3790
6	5	1	"amiA"	"3Lip_N9"	0	365	2704	2505
6	6	1	"msmE"	"78Lip_B13"	0	366	3189	2970
6	7	1	"MalX"	"22Lip_F13"	0	367	2855	2641
6	8	1	"Buffer"	"Normaliz_J13"	0	368	1195	978
6	9	1	"Buffer"	"Normaliz_N13"	-50	369	251	15
6	1	2	"msmE"	"78Lip_B13"	0	370	2950	2768
6	2	2	"MalX"	"22Lip_F13"	0	371	2205	1967
6	3	2	"prsA_ppmA"	"16Lip_B1"	0	372	1798	1526
6	4	2	"lmb"	"33Lip_F1"	0	373	3243	3018
6	5	2	"piaA"	"15Lip_J1"	0	374	3429	3219
6	6	2	"phtA"	"55Lip_N1"	0	375	2918	2695
6	7	2	"glnH"	"28Lip_B5"	0	376	3861	3619
6	8	2	"pstS"	"80Lip_F5"	0	377	3267	2973
6	9	2	"aliB"	"1Lip_J5"	0	378	3512	3233
6	1	3	"phtA"	"55Lip_N1"	0	379	2837	2664
6	2	3	"glnH"	"28Lip_B5"	0	380	3770	3542
6	3	3	"pstS"	"80Lip_F5"	0	381	2546	2336
6	4	3	"aliB"	"1Lip_J5"	0	382	2716	2514
6	5	3	"psaA"	"6Lip_N5"	0	383	2736	2537
6	6	3	"ABC_SBP"	"57Lip_B9"	0	384	6790	6561
6	7	3	"ABC_SBP"	"52Lip_F9"	0	385	2255	1968
6	8	3	"piuA"	"18Lip_J9"	0	386	4477	4135
6	9	3	"amiA"	"3Lip_N9"	0	387	2993	2728
6	1	4	"ABC_SBP"	"57Lip_B9"	0	388	6320	6128
6	2	4	"ABC_SBP"	"52Lip_F9"	0	389	2552	2257
6	3	4	"piuA"	"18Lip_J9"	0	390	3689	3457
6	4	4	"amiA"	"3Lip_N9"	0	391	2371	2179
6	5	4	"msmE"	"78Lip_B13"	0	392	2511	2290
6	6	4	"MalX"	"22Lip_F13"	0	393	2549	2265
6	7	4	"prsA_ppmA"	"16Lip_B1"	0	394	3146	2669
6	8	4	"lmb"	"33Lip_F1"	0	395	3101	2715
6	9	4	"piaA"	"15Lip_J1"	0	396	3778	3548
6	1	5	"MalX"	"22Lip_F13"	0	397	2363	2146
6	2	5	"prsA_ppmA"	"16Lip_B1"	0	398	2137	1834
6	3	5	"lmb"	"33Lip_F1"	0	399	2878	2662
6	4	5	"piaA"	"15Lip_J1"	0	400	3311	3117
6	5	5	"phtA"	"55Lip_N1"	0	401	2756	2541
6	6	5	"glnH"	"28Lip_B5"	0	402	3848	3581
6	7	5	"pstS"	"80Lip_F5"	0	403	2850	2441
6	8	5	"aliB"	"1Lip_J5"	0	404	2470	2005
6	9	5	"psaA"	"6Lip_N5"	0	405	3385	3168
6	1	6	"glnH"	"28Lip_B5"	0	406	3867	3606
6	2	6	"pstS"	"80Lip_F5"	0	407	2014	1761
6	3	6	"aliB"	"1Lip_J5"	0	408	3159	2948
6	4	6	"psaA"	"6Lip_N5"	0	409	2607	2399
6	5	6	"ABC_SBP"	"57Lip_B9"	0	410	5936	5716
6	6	6	"ABC_SBP"	"52Lip_F9"	0	411	2716	2460
6	7	6	"piuA"	"18Lip_J9"	0	412	3955	3579
6	8	6	"amiA"	"3Lip_N9"	0	413	2467	2056
6	9	6	"msmE"	"78Lip_B13"	0	414	2817	2620
6	1	7	"ABC_SBP"	"52Lip_F9"	0	415	2385	2130
6	2	7	"piuA"	"18Lip_J9"	0	416	3589	3360
6	3	7	"amiA"	"3Lip_N9"	0	417	2618	2404
6	4	7	"msmE"	"78Lip_B13"	0	418	2660	2448
6	5	7	"MalX"	"22Lip_F13"	0	419	2440	2212
6	6	7	"prsA_ppmA"	"16Lip_B1"	0	420	2250	1972
6	7	7	"lmb"	"33Lip_F1"	0	421	2077	1765
6	8	7	"piaA"	"15Lip_J1"	0	422	3504	3253
6	9	7	"phtA"	"55Lip_N1"	0	423	2832	2669
6	1	8	"prsA_ppmA"	"16Lip_B1"	0	424	2089	1870
6	2	8	"lmb"	"33Lip_F1"	0	425	2176	1963
6	3	8	"piaA"	"15Lip_J1"	0	426	2961	2776
6	4	8	"phtA"	"55Lip_N1"	0	427	2586	2402
6	5	8	"glnH"	"28Lip_B5"	0	428	3323	3142
6	6	8	"pstS"	"80Lip_F5"	0	429	2532	2339
6	7	8	"aliB"	"1Lip_J5"	0	430	2477	2290
6	8	8	"psaA"	"6Lip_N5"	0	431	2553	2388
6	9	8	"ABC_SBP"	"57Lip_B9"	0	432	7345	7200
7	1	1	"cbpF"	"74N_term_wCS_O5"	0	433	2347	2121
7	2	1	"spr0693"	"34N_term_C9"	0	434	2977	2652
7	3	1	"ezrA"	"75N_term_G9"	0	435	2711	2438
7	4	1	"pepXP"	"72N_term_K9"	0	436	4838	4624
7	5	1	"phtD"	"44N_term_O9"	0	437	3040	2809
7	6	1	"phpA"	"27N_term_C13"	0	438	2705	2469
7	7	1	"srtA"	"64N_term_wCS_G13"	0	439	2738	2487
7	8	1	"Buffer"	"Normaliz_K13"	0	440	901	650
7	9	1	"Buffer"	"Normaliz_O13"	-50	441	215	-7
7	1	2	"phpA"	"27N_term_C13"	0	442	2622	2301
7	2	2	"srtA"	"64N_term_wCS_G13"	0	443	2953	2145
7	3	2	"adcA"	"23Lip_C1"	0	444	2266	1735
7	4	2	"sp_2093"	"76N_term_G1"	0	445	1269	927
7	5	2	"comB"	"54N_term_K1"	0	446	1621	1102
7	6	2	"pspA"	"4N_term_O1"	0	447	3441	3058
7	7	2	"pbpX"	"41N_term_C5"	0	448	4893	4487
7	8	2	"pbpA"	"9N_term_G5"	0	449	772	476
7	9	2	"spr0334"	"42Cyt_TMH_K5"	0	450	1909	1706
7	1	3	"pspA"	"4N_term_O1"	0	451	3714	3295
7	2	3	"pbpX"	"41N_term_C5"	0	452	4851	4293
7	3	3	"pbpA"	"9N_term_G5"	0	453	694	119
7	4	3	"spr0334"	"42Cyt_TMH_K5"	0	454	2046	1558
7	5	3	"cbpF"	"74N_term_wCS_O5"	0	455	1922	1442
7	6	3	"spr0693"	"34N_term_C9"	0	456	2324	1987
7	7	3	"ezrA"	"75N_term_G9"	0	457	2588	2213
7	8	3	"pepXP"	"72N_term_K9"	0	458	4187	3903
7	9	3	"phtD"	"44N_term_O9"	0	459	2747	2537
7	1	4	"spr0693"	"34N_term_C9"	0	460	2454	2156
7	2	4	"ezrA"	"75N_term_G9"	0	461	2631	2216
7	3	4	"pepXP"	"72N_term_K9"	0	462	5419	4016
7	4	4	"phtD"	"44N_term_O9"	0	463	2277	1855
7	5	4	"phpA"	"27N_term_C13"	0	464	2768	2048
7	6	4	"srtA"	"64N_term_wCS_G13"	0	465	2800	2418
7	7	4	"adcA"	"23Lip_C1"	0	466	2726	2221
7	8	4	"sp_2093"	"76N_term_G1"	0	467	1392	1043
7	9	4	"comB"	"54N_term_K1"	0	468	2042	1786
7	1	5	"srtA"	"64N_term_wCS_G13"	0	469	1549	1274
7	2	5	"adcA"	"23Lip_C1"	0	470	2581	2250
7	3	5	"sp_2093"	"76N_term_G1"	0	471	1312	943
7	4	5	"comB"	"54N_term_K1"	0	472	1918	1602
7	5	5	"pspA"	"4N_term_O1"	0	473	3575	2796
7	6	5	"pbpX"	"41N_term_C5"	0	474	4733	4150
7	7	5	"pbpA"	"9N_term_G5"	0	475	739	37
7	8	5	"spr0334"	"42Cyt_TMH_K5"	0	476	2117	1646
7	9	5	"cbpF"	"74N_term_wCS_O5"	0	477	2038	1784
7	1	6	"pbpX"	"41N_term_C5"	0	478	4897	4544
7	2	6	"pbpA"	"9N_term_G5"	0	479	1017	611
7	3	6	"spr0334"	"42Cyt_TMH_K5"	0	480	1730	1394
7	4	6	"cbpF"	"74N_term_wCS_O5"	0	481	1874	1438
7	5	6	"spr0693"	"34N_term_C9"	0	482	2936	2248
7	6	6	"ezrA"	"75N_term_G9"	0	483	3327	2625
7	7	6	"pepXP"	"72N_term_K9"	0	484	3804	3268
7	8	6	"phtD"	"44N_term_O9"	0	485	2314	1933
7	9	6	"phpA"	"27N_term_C13"	0	486	2744	2507
7	1	7	"ezrA"	"75N_term_G9"	0	487	2253	1977
7	2	7	"pepXP"	"72N_term_K9"	0	488	4257	3997
7	3	7	"phtD"	"44N_term_O9"	0	489	2842	2586
7	4	7	"phpA"	"27N_term_C13"	0	490	2632	2264
7	5	7	"srtA"	"64N_term_wCS_G13"	0	491	2573	2071
7	6	7	"adcA"	"23Lip_C1"	0	492	1853	1177
7	7	7	"sp_2093"	"76N_term_G1"	0	493	1140	680
7	8	7	"comB"	"54N_term_K1"	0	494	2291	2002
7	9	7	"pspA"	"4N_term_O1"	0	495	3501	3250
7	1	8	"adcA"	"23Lip_C1"	0	496	1658	1399
7	2	8	"sp_2093"	"76N_term_G1"	0	497	1152	913
7	3	8	"comB"	"54N_term_K1"	0	498	1551	1318
7	4	8	"pspA"	"4N_term_O1"	0	499	3234	2974
7	5	8	"pbpX"	"41N_term_C5"	0	500	4251	4002
7	6	8	"pbpA"	"9N_term_G5"	0	501	724	443
7	7	8	"spr0334"	"42Cyt_TMH_K5"	0	502	1709	1462
7	8	8	"cbpF"	"74N_term_wCS_O5"	0	503	1647	1426
7	9	8	"spr0693"	"34N_term_C9"	0	504	2399	2195
8	1	1	"pbp1b"	"47Cyt_TMH_P5"	0	505	7283	6999
8	2	1	"pcpA"	"62N_term_wCS_D9"	0	506	789	513
8	3	1	"sphtra"	"8N_term_H9"	0	507	290	15
8	4	1	"cps4C"	"97Mult_L9"	0	508	1084	788
8	5	1	"rrgB"	"95Mult_P9"	0	509	618	209
8	6	1	"TMP"	"96Mult_D13"	0	510	1044	691
8	7	1	"LambdaSa04"	"94Mult_H13"	0	511	381	187
8	8	1	"Buffer"	"Normaliz_L13"	-50	512	177	-23
8	9	1	"Buffer"	"Normaliz_P13"	-50	513	196	-30
8	1	2	"TMP"	"96Mult_D13"	0	514	933	645
8	2	2	"LambdaSa04"	"94Mult_H13"	0	515	608	283
8	3	2	"potD"	"65N_term_D1"	0	516	5521	5138
8	4	2	"pgdA"	"40N_term_H1"	0	517	4567	4018
8	5	2	"spr1370"	"38Cyt_TMH_L1"	0	518	3251	2435
8	6	2	"spr1418"	"82N_term_P1"	0	519	5335	4705
8	7	2	"stkP"	"67Cyt_TMH_D5"	0	520	2060	1766
8	8	2	"spr1584"	"83N_term_H5"	0	521	3901	3668
8	9	2	"pbp2A"	"53N_term_L5"	0	522	5617	5354
8	1	3	"spr1418"	"82N_term_P1"	0	523	5116	4801
8	2	3	"stkP"	"67Cyt_TMH_D5"	0	524	2019	1743
8	3	3	"spr1584"	"83N_term_H5"	0	525	4044	3686
8	4	3	"pbp2A"	"53N_term_L5"	0	526	5878	5235
8	5	3	"pbp1b"	"47Cyt_TMH_P5"	0	527	6498	5840
8	6	3	"pcpA"	"62N_term_wCS_D9"	-50	528	988	604
8	7	3	"sphtra"	"8N_term_H9"	0	529	571	273
8	8	3	"cps4C"	"97Mult_L9"	0	530	975	732
8	9	3	"rrgB"	"95Mult_P9"	0	531	440	148
8	1	4	"pcpA"	"62N_term_wCS_D9"	0	532	1391	1052
8	2	4	"sphtra"	"8N_term_H9"	-50	533	303	0
8	3	4	"cps4C"	"97Mult_L9"	0	534	1267	1020
8	4	4	"rrgB"	"95Mult_P9"	0	535	558	259
8	5	4	"TMP"	"96Mult_D13"	0	536	821	555
8	6	4	"LambdaSa04"	"94Mult_H13"	-50	537	138	-66
8	7	4	"potD"	"65N_term_D1"	0	538	4421	4143
8	8	4	"pgdA"	"40N_term_H1"	0	539	3774	3357
8	9	4	"spr1370"	"38Cyt_TMH_L1"	0	540	3576	3252
8	1	5	"LambdaSa04"	"94Mult_H13"	0	541	1204	862
8	2	5	"potD"	"65N_term_D1"	0	542	5251	4930
8	3	5	"pgdA"	"40N_term_H1"	0	543	4580	4211
8	4	5	"spr1370"	"38Cyt_TMH_L1"	0	544	3584	3217
8	5	5	"spr1418"	"82N_term_P1"	0	545	5246	4938
8	6	5	"stkP"	"67Cyt_TMH_D5"	0	546	1588	1332
8	7	5	"spr1584"	"83N_term_H5"	0	547	2336	1960
8	8	5	"pbp2A"	"53N_term_L5"	0	548	5450	5014
8	9	5	"pbp1b"	"47Cyt_TMH_P5"	0	549	5873	5629
8	1	6	"stkP"	"67Cyt_TMH_D5"	0	550	2227	1976
8	2	6	"spr1584"	"83N_term_H5"	0	551	2797	2445
8	3	6	"pbp2A"	"53N_term_L5"	0	552	4572	4185
8	4	6	"pbp1b"	"47Cyt_TMH_P5"	0	553	5150	4579
8	5	6	"pcpA"	"62N_term_wCS_D9"	0	554	413	110
8	6	6	"sphtra"	"8N_term_H9"	0	555	759	511
8	7	6	"cps4C"	"97Mult_L9"	0	556	997	728
8	8	6	"rrgB"	"95Mult_P9"	0	557	555	330
8	9	6	"TMP"	"96Mult_D13"	0	558	978	805
8	1	7	"sphtra"	"8N_term_H9"	0	559	546	314
8	2	7	"cps4C"	"97Mult_L9"	0	560	1136	837
8	3	7	"rrgB"	"95Mult_P9"	-50	561	424	164
8	4	7	"TMP"	"96Mult_D13"	0	562	1066	819
8	5	7	"LambdaSa04"	"94Mult_H13"	-50	563	346	117
8	6	7	"potD"	"65N_term_D1"	0	564	4236	4020
8	7	7	"pgdA"	"40N_term_H1"	0	565	3920	3644
8	8	7	"spr1370"	"38Cyt_TMH_L1"	0	566	3169	2893
8	9	7	"spr1418"	"82N_term_P1"	0	567	5274	5040
8	1	8	"potD"	"65N_term_D1"	0	568	4546	4373
8	2	8	"pgdA"	"40N_term_H1"	0	569	4197	3979
8	3	8	"spr1370"	"38Cyt_TMH_L1"	0	570	2856	2637
8	4	8	"spr1418"	"82N_term_P1"	0	571	4376	4169
8	5	8	"stkP"	"67Cyt_TMH_D5"	0	572	1893	1712
8	6	8	"spr1584"	"83N_term_H5"	0	573	3452	3268
8	7	8	"pbp2A"	"53N_term_L5"	0	574	4281	4037
8	8	8	"pbp1b"	"47Cyt_TMH_P5"	0	575	6026	5782
8	9	8	"pcpA"	"62N_term_wCS_D9"	0	576	508	319
