# Supplementary material for: Data in support of proteomic analysis of pneumococcal pediatric clinical isolates to construct a protein array
Source: Data Brief. 2016 Feb 5;6:917–22. doi: 10.1016/j.dib.2016.01.057 (PMC4758182; doi:10.1016/j.dib.2016.01.057)
Supplement: Supplementary file 4 — Supplementary material [file mmc4.zip › Protein array raw data/IgM/C1_S58_IgM-Cy5.txt]

ATF	1.0
31	9    
"Type=GenePix Export 3"
"DateTime=2014/03/05 12:07:20"
"Settings=C:\Documents and Settings\Usuario\Escritorio\Datos Usuarios\Alfonso\Resultados ensayo\Marzo 2014\Escaneado_5-3-14\Suero 58\S58_IgM-Cy5.gps"
"GalFile=C:\Documents and Settings\Usuario\Escritorio\Datos Usuarios\Alfonso\Gals\Gal_Alfonso.2.gal"
"PixelSize=5"
"Wavelengths=635	n/a"
"ImageFiles=C:\Documents and Settings\Usuario\Escritorio\Datos Usuarios\Alfonso\Resultados ensayo\Marzo 2014\Escaneado_5-3-14\Suero 58\S58_IgM-Cy5.tif 1	n/a"
"NormalizationMethod=None"
"NormalizationFactors=1	n/a"
"JpegImage="
"StdDev=Type 1"
"RatioFormulations=W1/W2 (635/)"
"Barcode="
"BackgroundSubtraction=LocalFeature"
"ImageOrigin=3080, 44615"
"JpegOrigin=3370, 45460"
"Creator=GenePix Pro 4.1.1.4"
"Scanner=GenePix 4000B [92870]"
"FocusPosition=0"
"Temperature=27.36"
"LinesAveraged=1"
"Comment="
"PMTGain=650	n/a"
"ScanPower=100	n/a"
"LaserPower=1.68	n/a"
"LaserOnTime=41802	n/a"
"Filters=	n/a"
"ScanRegion=616,8923,3872,10438"
"Supplier=BioRobotics"
"ArrayerSoftwareName=TAS Application Suite (MicroGrid II)"
"ArrayerSoftwareVersion=2.2.2.5"
"Block"	"Column"	"Row"	"Name"	"ID"	"Flags"	"Index"	"F635 Median"	"F635 Median - B635"
1	1	1	"ABC_N/P"	"90Mult_M6"	0	1	132	81
1	2	1	"spr1221"	"99Mult_A10"	0	2	149	92
1	3	1	"spr1403"	"91Mult_E10"	0	3	152	97
1	4	1	"spr1496"	"92Mult_I10"	0	4	136	79
1	5	1	"ABC_NP"	"100Mult_M10"	0	5	260	203
1	6	1	"SP_0462"	"77CellW_A14"	0	6	151	96
1	7	1	"SP_0464"	"81CellW_E14"	0	7	160	111
1	8	1	"Buffer"	"Normaliz_I14"	0	8	90	43
1	9	1	"Buffer"	"Normaliz_M14"	0	9	111	63
1	1	2	"SP_0462"	"77CellW_A14"	0	10	169	113
1	2	2	"SP_0464"	"81CellW_E14"	0	11	119	46
1	3	2	"fstH"	"84Mult_A2"	0	12	1222	1130
1	4	2	"comA"	"85Mult_E2"	0	13	258	167
1	5	2	"zmpB"	"86Mult_I2"	0	14	231	148
1	6	2	"spr0601"	"98Mult_M2"	0	15	244	160
1	7	2	"celB"	"87Mult_A6"	0	16	124	42
1	8	2	"iga"	"88Mult_E6"	0	17	242	174
1	9	2	"glnP"	"89Mult_I6"	0	18	153	84
1	1	3	"spr0601"	"98Mult_M2"	0	19	424	343
1	2	3	"celB"	"87Mult_A6"	0	20	229	137
1	3	3	"iga"	"88Mult_E6"	0	21	272	189
1	4	3	"glnP"	"89Mult_I6"	0	22	123	45
1	5	3	"ABC_N/P"	"90Mult_M6"	0	23	145	62
1	6	3	"spr1221"	"99Mult_A10"	0	24	155	70
1	7	3	"spr1403"	"91Mult_E10"	0	25	114	22
1	8	3	"spr1496"	"92Mult_I10"	0	26	174	88
1	9	3	"ABC_NP"	"100Mult_M10"	0	27	319	232
1	1	4	"spr1221"	"99Mult_A10"	0	28	154	82
1	2	4	"spr1403"	"91Mult_E10"	0	29	144	62
1	3	4	"spr1496"	"92Mult_I10"	0	30	278	204
1	4	4	"ABC_NP"	"100Mult_M10"	0	31	248	171
1	5	4	"SP_0462"	"77CellW_A14"	0	32	153	84
1	6	4	"SP_0464"	"81CellW_E14"	0	33	125	48
1	7	4	"fstH"	"84Mult_A2"	0	34	861	742
1	8	4	"comA"	"85Mult_E2"	0	35	223	128
1	9	4	"zmpB"	"86Mult_I2"	0	36	327	265
1	1	5	"SP_0464"	"81CellW_E14"	0	37	337	260
1	2	5	"fstH"	"84Mult_A2"	0	38	1150	1010
1	3	5	"comA"	"85Mult_E2"	0	39	256	165
1	4	5	"zmpB"	"86Mult_I2"	0	40	202	127
1	5	5	"spr0601"	"98Mult_M2"	0	41	213	143
1	6	5	"celB"	"87Mult_A6"	0	42	157	83
1	7	5	"iga"	"88Mult_E6"	0	43	227	124
1	8	5	"glnP"	"89Mult_I6"	0	44	176	74
1	9	5	"ABC_N/P"	"90Mult_M6"	0	45	142	68
1	1	6	"celB"	"87Mult_A6"	0	46	229	163
1	2	6	"iga"	"88Mult_E6"	0	47	277	170
1	3	6	"glnP"	"89Mult_I6"	0	48	115	48
1	4	6	"ABC_N/P"	"90Mult_M6"	0	49	113	54
1	5	6	"spr1221"	"99Mult_A10"	0	50	152	89
1	6	6	"spr1403"	"91Mult_E10"	0	51	254	186
1	7	6	"spr1496"	"92Mult_I10"	0	52	543	476
1	8	6	"ABC_NP"	"100Mult_M10"	0	53	397	325
1	9	6	"SP_0462"	"77CellW_A14"	0	54	326	259
1	1	7	"spr1403"	"91Mult_E10"	0	55	260	200
1	2	7	"spr1496"	"92Mult_I10"	0	56	571	503
1	3	7	"ABC_NP"	"100Mult_M10"	0	57	266	206
1	4	7	"SP_0462"	"77CellW_A14"	0	58	186	122
1	5	7	"SP_0464"	"81CellW_E14"	0	59	431	364
1	6	7	"fstH"	"84Mult_A2"	0	60	1419	1303
1	7	7	"comA"	"85Mult_E2"	0	61	307	206
1	8	7	"zmpB"	"86Mult_I2"	0	62	247	171
1	9	7	"spr0601"	"98Mult_M2"	0	63	371	298
1	1	8	"fstH"	"84Mult_A2"	0	64	1508	1408
1	2	8	"comA"	"85Mult_E2"	0	65	281	183
1	3	8	"zmpB"	"86Mult_I2"	0	66	394	322
1	4	8	"spr0601"	"98Mult_M2"	0	67	728	633
1	5	8	"celB"	"87Mult_A6"	0	68	234	147
1	6	8	"iga"	"88Mult_E6"	0	69	418	332
1	7	8	"glnP"	"89Mult_I6"	0	70	224	143
1	8	8	"ABC_N/P"	"90Mult_M6"	0	71	169	108
1	9	8	"spr1221"	"99Mult_A10"	0	72	222	165
2	1	1	"lytB"	"31CellW_N6"	0	73	661	603
2	2	1	"prtA"	"20CellW_B10"	0	74	621	561
2	3	1	"bgaA"	"43CellW_F10"	0	75	848	792
2	4	1	"nanA"	"46CellW_J10"	0	76	451	394
2	5	1	"spr1652/pfbA"	"25CellW_N10"	0	77	652	586
2	6	1	"nisP"	"39CellW_B14"	0	78	535	461
2	7	1	"spr1906"	"73CellW_F14"	0	79	379	305
2	8	1	"Buffer"	"Normaliz_J14"	0	80	305	246
2	9	1	"Buffer"	"Normaliz_N14"	0	81	317	262
2	1	2	"nisP"	"39CellW_B14"	0	82	574	503
2	2	2	"spr1906"	"73CellW_F14"	0	83	336	254
2	3	2	"psrP"	"71CellW_B2"	0	84	497	402
2	4	2	"pblB_nt"	"48CellW_F2"	0	85	361	239
2	5	2	"pblB_ct"	"49CellW_J2"	0	86	335	231
2	6	2	"spr0075/pfbB"	"24CellW_N2"	0	87	221	110
2	7	2	"pulA"	"19CellW_B6"	0	88	416	293
2	8	2	"hysA"	"51CellW_F6"	0	89	329	247
2	9	2	"spr0328"	"26CellW_J6"	0	90	874	805
2	1	3	"spr0075/pfbB"	"24CellW_N2"	0	91	300	218
2	2	3	"pulA"	"19CellW_B6"	0	92	215	113
2	3	3	"hysA"	"51CellW_F6"	0	93	138	52
2	4	3	"spr0328"	"26CellW_J6"	0	94	385	244
2	5	3	"lytB"	"31CellW_N6"	0	95	393	260
2	6	3	"prtA"	"20CellW_B10"	0	96	126	35
2	7	3	"bgaA"	"43CellW_F10"	0	97	328	212
2	8	3	"nanA"	"46CellW_J10"	0	98	545	429
2	9	3	"spr1652/pfbA"	"25CellW_N10"	0	99	497	400
2	1	4	"prtA"	"20CellW_B10"	0	100	267	184
2	2	4	"bgaA"	"43CellW_F10"	0	101	1041	938
2	3	4	"nanA"	"46CellW_J10"	0	102	592	516
2	4	4	"spr1652/pfbA"	"25CellW_N10"	0	103	703	588
2	5	4	"nisP"	"39CellW_B14"	0	104	321	218
2	6	4	"spr1906"	"73CellW_F14"	0	105	103	40
2	7	4	"psrP"	"71CellW_B2"	0	106	736	620
2	8	4	"pblB_nt"	"48CellW_F2"	0	107	243	125
2	9	4	"pblB_ct"	"49CellW_J2"	0	108	654	563
2	1	5	"spr1906"	"73CellW_F14"	0	109	429	347
2	2	5	"psrP"	"71CellW_B2"	0	110	961	818
2	3	5	"pblB_nt"	"48CellW_F2"	0	111	253	148
2	4	5	"pblB_ct"	"49CellW_J2"	0	112	468	333
2	5	5	"spr0075/pfbB"	"24CellW_N2"	0	113	335	199
2	6	5	"pulA"	"19CellW_B6"	0	114	403	317
2	7	5	"hysA"	"51CellW_F6"	0	115	168	48
2	8	5	"spr0328"	"26CellW_J6"	0	116	386	267
2	9	5	"lytB"	"31CellW_N6"	0	117	432	333
2	1	6	"pulA"	"19CellW_B6"	0	118	327	256
2	2	6	"hysA"	"51CellW_F6"	0	119	333	213
2	3	6	"spr0328"	"26CellW_J6"	0	120	846	753
2	4	6	"lytB"	"31CellW_N6"	0	121	347	214
2	5	6	"prtA"	"20CellW_B10"	0	122	818	667
2	6	6	"bgaA"	"43CellW_F10"	0	123	950	840
2	7	6	"nanA"	"46CellW_J10"	0	124	780	667
2	8	6	"spr1652/pfbA"	"25CellW_N10"	0	125	568	456
2	9	6	"nisP"	"39CellW_B14"	0	126	447	363
2	1	7	"bgaA"	"43CellW_F10"	0	127	1123	1042
2	2	7	"nanA"	"46CellW_J10"	0	128	1285	1183
2	3	7	"spr1652/pfbA"	"25CellW_N10"	0	129	812	702
2	4	7	"nisP"	"39CellW_B14"	0	130	850	717
2	5	7	"spr1906"	"73CellW_F14"	0	131	645	508
2	6	7	"psrP"	"71CellW_B2"	0	132	1435	1172
2	7	7	"pblB_nt"	"48CellW_F2"	0	133	428	264
2	8	7	"pblB_ct"	"49CellW_J2"	0	134	568	452
2	9	7	"spr0075/pfbB"	"24CellW_N2"	0	135	320	233
2	1	8	"psrP"	"71CellW_B2"	0	136	1040	919
2	2	8	"pblB_nt"	"48CellW_F2"	0	137	619	523
2	3	8	"pblB_ct"	"49CellW_J2"	0	138	731	624
2	4	8	"spr0075/pfbB"	"24CellW_N2"	0	139	526	412
2	5	8	"pulA"	"19CellW_B6"	0	140	314	213
2	6	8	"hysA"	"51CellW_F6"	0	141	625	458
2	7	8	"spr0328"	"26CellW_J6"	0	142	805	721
2	8	8	"lytB"	"31CellW_N6"	0	143	542	477
2	9	8	"prtA"	"20CellW_B10"	0	144	422	361
3	1	1	"nanB"	"58Secret_O6"	0	145	4618	4566
3	2	1	"spr1875"	"7Secret_C10"	0	146	1021	964
3	3	1	"galU"	"21Secret_G10"	0	147	134	71
3	4	1	"cbpA"	"5Secret_K10"	0	148	2429	2351
3	5	1	"gsp_781"	"2Secret_O10"	0	149	883	805
3	6	1	"Control_1"	"C14"	0	150	125	66
3	7	1	"Control_2"	"G14"	0	151	67	19
3	8	1	"Buffer"	"Normaliz_K14"	0	152	154	108
3	9	1	"Buffer"	"Normaliz_O14"	0	153	90	45
3	1	2	"Control_1"	"C14"	0	154	132	71
3	2	2	"Control_2"	"G14"	0	155	68	-17
3	3	2	"bloodAB"	"59Secret_C2"	0	156	1908	1430
3	4	2	"strH"	"32Secret_G2"	0	157	2050	1335
3	5	2	"lysM"	"50Secret_K2"	0	158	1114	847
3	6	2	"lytB"	"63Secret_O2"	0	159	1300	1172
3	7	2	"phtE"	"45Secret_C6"	0	160	429	354
3	8	2	"spr0931"	"36Secret_G6"	0	161	1192	1118
3	9	2	"lytC"	"56Secret_K6"	0	162	3625	3565
3	1	3	"lytB"	"63Secret_O2"	0	163	1970	1866
3	2	3	"phtE"	"45Secret_C6"	0	164	377	266
3	3	3	"spr0931"	"36Secret_G6"	0	165	218	101
3	4	3	"lytC"	"56Secret_K6"	0	166	2303	2101
3	5	3	"nanB"	"58Secret_O6"	0	167	4293	4131
3	6	3	"spr1875"	"7Secret_C10"	0	168	714	598
3	7	3	"galU"	"21Secret_G10"	0	169	106	-18
3	8	3	"cbpA"	"5Secret_K10"	0	170	1825	1672
3	9	3	"gsp_781"	"2Secret_O10"	0	171	142	69
3	1	4	"spr1875"	"7Secret_C10"	0	172	204	131
3	2	4	"galU"	"21Secret_G10"	0	173	207	82
3	3	4	"cbpA"	"5Secret_K10"	0	174	2538	2430
3	4	4	"gsp_781"	"2Secret_O10"	0	175	191	79
3	5	4	"Control_1"	"C14"	0	176	110	26
3	6	4	"Control_2"	"G14"	0	177	66	-5
3	7	4	"bloodAB"	"59Secret_C2"	0	178	2250	1966
3	8	4	"strH"	"32Secret_G2"	0	179	960	624
3	9	4	"lysM"	"50Secret_K2"	0	180	2876	2758
3	1	5	"Control_2"	"G14"	0	181	82	19
3	2	5	"bloodAB"	"59Secret_C2"	0	182	2410	1990
3	3	5	"strH"	"32Secret_G2"	0	183	1541	1195
3	4	5	"lysM"	"50Secret_K2"	0	184	1464	1206
3	5	5	"lytB"	"63Secret_O2"	0	185	1437	1288
3	6	5	"phtE"	"45Secret_C6"	0	186	633	548
3	7	5	"spr0931"	"36Secret_G6"	0	187	234	46
3	8	5	"lytC"	"56Secret_K6"	0	188	3271	2999
3	9	5	"nanB"	"58Secret_O6"	0	189	3655	3561
3	1	6	"phtE"	"45Secret_C6"	0	190	908	840
3	2	6	"spr0931"	"36Secret_G6"	0	191	229	104
3	3	6	"lytC"	"56Secret_K6"	0	192	2333	2198
3	4	6	"nanB"	"58Secret_O6"	0	193	4259	4120
3	5	6	"spr1875"	"7Secret_C10"	0	194	1272	1169
3	6	6	"galU"	"21Secret_G10"	0	195	276	74
3	7	6	"cbpA"	"5Secret_K10"	0	196	1241	964
3	8	6	"gsp_781"	"2Secret_O10"	0	197	1311	1193
3	9	6	"Control_1"	"C14"	0	198	164	103
3	1	7	"galU"	"21Secret_G10"	0	199	1184	1089
3	2	7	"cbpA"	"5Secret_K10"	0	200	1010	786
3	3	7	"gsp_781"	"2Secret_O10"	-50	201	346	237
3	4	7	"Control_1"	"C14"	0	202	872	800
3	5	7	"Control_2"	"G14"	0	203	639	575
3	6	7	"bloodAB"	"59Secret_C2"	0	204	2689	1520
3	7	7	"strH"	"32Secret_G2"	0	205	3602	873
3	8	7	"lysM"	"50Secret_K2"	0	206	2449	2044
3	9	7	"lytB"	"63Secret_O2"	0	207	1916	1839
3	1	8	"bloodAB"	"59Secret_C2"	0	208	3148	2567
3	2	8	"strH"	"32Secret_G2"	0	209	3234	1928
3	3	8	"lysM"	"50Secret_K2"	0	210	1933	1555
3	4	8	"lytB"	"63Secret_O2"	0	211	1738	1631
3	5	8	"phtE"	"45Secret_C6"	0	212	553	486
3	6	8	"spr0931"	"36Secret_G6"	0	213	831	747
3	7	8	"lytC"	"56Secret_K6"	0	214	2807	2675
3	8	8	"nanB"	"58Secret_O6"	0	215	3412	3313
3	9	8	"spr1875"	"7Secret_C10"	0	216	467	406
4	1	1	"Control_10"	"P6"	0	217	50	0
4	2	1	"Control_11"	"D10"	0	218	44	0
4	3	1	"Control_12"	"H10"	0	219	44	1
4	4	1	"Buffer"	"Normaliz_L10"	0	220	43	1
4	5	1	"Buffer"	"Normaliz_P10"	0	221	41	-7
4	6	1	"Control+"	"Rango0.2_D14"	0	222	764	715
4	7	1	"Control+"	"Rango0.1_H14"	0	223	45	3
4	8	1	"Buffer"	"Normaliz_L14"	0	224	41	0
4	9	1	"Buffer"	"Normaliz_P14"	0	225	43	2
4	1	2	"Control+"	"Rango0.2_D14"	0	226	793	738
4	2	2	"Control+"	"Rango0.1_H14"	0	227	53	8
4	3	2	"Control_3"	"D2"	0	228	46	3
4	4	2	"Control_4"	"H2"	0	229	44	1
4	5	2	"Control_5"	"L2"	0	230	44	0
4	6	2	"Control_6"	"P2"	0	231	50	3
4	7	2	"Control_7"	"D6"	0	232	107	65
4	8	2	"Control_8"	"H6"	0	233	42	0
4	9	2	"Control_9"	"L6"	0	234	41	0
4	1	3	"Control_6"	"P2"	0	235	43	-1
4	2	3	"Control_7"	"D6"	0	236	110	67
4	3	3	"Control_8"	"H6"	0	237	47	5
4	4	3	"Control_9"	"L6"	0	238	42	-6
4	5	3	"Control_10"	"P6"	0	239	50	-2
4	6	3	"Control_11"	"D10"	0	240	44	0
4	7	3	"Control_12"	"H10"	0	241	44	3
4	8	3	"Buffer"	"Normaliz_L10"	0	242	41	0
4	9	3	"Buffer"	"Normaliz_P10"	0	243	43	3
4	1	4	"Control_11"	"D10"	0	244	49	6
4	2	4	"Control_12"	"H10"	0	245	46	3
4	3	4	"Buffer"	"Normaliz_L10"	0	246	42	-2
4	4	4	"Buffer"	"Normaliz_P10"	0	247	41	-13
4	5	4	"Control+"	"Rango0.2_D14"	0	248	692	635
4	6	4	"Control+"	"Rango0.1_H14"	0	249	51	8
4	7	4	"Control_3"	"D2"	0	250	41	0
4	8	4	"Control_4"	"H2"	0	251	44	4
4	9	4	"Control_5"	"L2"	0	252	42	1
4	1	5	"Control+"	"Rango0.1_H14"	0	253	56	14
4	2	5	"Control_3"	"D2"	0	254	47	1
4	3	5	"Control_4"	"H2"	0	255	44	-2
4	4	5	"Control_5"	"L2"	0	256	44	-2
4	5	5	"Control_6"	"P2"	0	257	47	4
4	6	5	"Control_7"	"D6"	0	258	109	67
4	7	5	"Control_8"	"H6"	0	259	43	2
4	8	5	"Control_9"	"L6"	0	260	45	0
4	9	5	"Control_10"	"P6"	0	261	43	-6
4	1	6	"Control_7"	"D6"	0	262	215	170
4	2	6	"Control_8"	"H6"	0	263	46	1
4	3	6	"Control_9"	"L6"	0	264	46	-2
4	4	6	"Control_10"	"P6"	0	265	52	2
4	5	6	"Control_11"	"D10"	0	266	44	-2
4	6	6	"Control_12"	"H10"	0	267	44	1
4	7	6	"Buffer"	"Normaliz_L10"	0	268	43	2
4	8	6	"Buffer"	"Normaliz_P10"	0	269	41	-11
4	9	6	"Control+"	"Rango0.2_D14"	0	270	1146	1094
4	1	7	"Control_12"	"H10"	0	271	54	7
4	2	7	"Buffer"	"Normaliz_L10"	0	272	47	1
4	3	7	"Buffer"	"Normaliz_P10"	0	273	97	42
4	4	7	"Control+"	"Rango0.2_D14"	0	274	1295	1228
4	5	7	"Control+"	"Rango0.1_H14"	0	275	58	9
4	6	7	"Control_3"	"D2"	0	276	41	-1
4	7	7	"Control_4"	"H2"	0	277	40	-2
4	8	7	"Control_5"	"L2"	0	278	38	-7
4	9	7	"Control_6"	"P2"	0	279	75	29
4	1	8	"Control_3"	"D2"	0	280	44	1
4	2	8	"Control_4"	"H2"	0	281	43	-1
4	3	8	"Control_5"	"L2"	0	282	47	-1
4	4	8	"Control_6"	"P2"	0	283	146	93
4	5	8	"Control_7"	"D6"	0	284	316	267
4	6	8	"Control_8"	"H6"	0	285	42	-1
4	7	8	"Control_9"	"L6"	0	286	40	-1
4	8	8	"Control_10"	"P6"	0	287	52	10
4	9	8	"Control_11"	"D10"	0	288	41	-2
5	1	1	"GADPH"	"68Cyt_M5"	0	289	1568	1516
5	2	1	"abc_sbp_2"	"30Lip_A9"	0	290	557	502
5	3	1	"abc_sbp"	"29Lip_E9"	0	291	281	224
5	4	1	"spr0174"	"79Lip_I9"	0	292	437	382
5	5	1	"aliA"	"10Lip_M9"	0	293	802	753
5	6	1	"slrA"	"17Lip_A13"	0	294	573	522
5	7	1	"spr0747"	"37Lip_E13"	0	295	2022	1970
5	8	1	"Buffer"	"Normaliz_I13"	0	296	738	682
5	9	1	"Buffer"	"Normaliz_M13"	0	297	835	785
5	1	2	"slrA"	"17Lip_A13"	0	298	619	563
5	2	2	"spr0747"	"37Lip_E13"	0	299	1176	1111
5	3	2	"spxB"	"13Cyt_A1"	0	300	966	869
5	4	2	"clpP"	"66Cyt_E1"	0	301	1969	1891
5	5	2	"pavA"	"69Cyt_I1"	0	302	2512	2455
5	6	2	"eno"	"14Cyt_M1"	0	303	1911	1857
5	7	2	"PppA"	"70Cyt_A5"	0	304	1215	1151
5	8	2	"ply"	"11Cyt_E5"	0	305	1542	1477
5	9	2	"lytA"	"12Cyt_I5"	0	306	1344	1292
5	1	3	"eno"	"14Cyt_M1"	0	307	2191	2130
5	2	3	"PppA"	"70Cyt_A5"	0	308	957	882
5	3	3	"ply"	"11Cyt_E5"	0	309	1192	1092
5	4	3	"lytA"	"12Cyt_I5"	0	310	1212	1137
5	5	3	"GADPH"	"68Cyt_M5"	0	311	1420	1366
5	6	3	"abc_sbp_2"	"30Lip_A9"	0	312	662	601
5	7	3	"abc_sbp"	"29Lip_E9"	0	313	375	274
5	8	3	"spr0174"	"79Lip_I9"	0	314	567	472
5	9	3	"aliA"	"10Lip_M9"	0	315	891	836
5	1	4	"abc_sbp_2"	"30Lip_A9"	0	316	839	770
5	2	4	"abc_sbp"	"29Lip_E9"	0	317	227	110
5	3	4	"spr0174"	"79Lip_I9"	0	318	455	374
5	4	4	"aliA"	"10Lip_M9"	0	319	724	654
5	5	4	"slrA"	"17Lip_A13"	0	320	456	400
5	6	4	"spr0747"	"37Lip_E13"	0	321	1570	1502
5	7	4	"spxB"	"13Cyt_A1"	0	322	1849	1701
5	8	4	"clpP"	"66Cyt_E1"	0	323	2124	2040
5	9	4	"pavA"	"69Cyt_I1"	0	324	3236	3185
5	1	5	"spr0747"	"37Lip_E13"	0	325	262	192
5	2	5	"spxB"	"13Cyt_A1"	0	326	2189	2002
5	3	5	"clpP"	"66Cyt_E1"	0	327	2081	2005
5	4	5	"pavA"	"69Cyt_I1"	0	328	2546	2490
5	5	5	"eno"	"14Cyt_M1"	0	329	1874	1814
5	6	5	"PppA"	"70Cyt_A5"	0	330	1158	1066
5	7	5	"ply"	"11Cyt_E5"	0	331	1688	1542
5	8	5	"lytA"	"12Cyt_I5"	0	332	1219	1143
5	9	5	"GADPH"	"68Cyt_M5"	0	333	1698	1647
5	1	6	"PppA"	"70Cyt_A5"	0	334	1500	1437
5	2	6	"ply"	"11Cyt_E5"	-50	335	316	236
5	3	6	"lytA"	"12Cyt_I5"	0	336	1009	956
5	4	6	"GADPH"	"68Cyt_M5"	0	337	1698	1644
5	5	6	"abc_sbp_2"	"30Lip_A9"	0	338	693	632
5	6	6	"abc_sbp"	"29Lip_E9"	0	339	469	376
5	7	6	"spr0174"	"79Lip_I9"	0	340	632	533
5	8	6	"aliA"	"10Lip_M9"	0	341	740	667
5	9	6	"slrA"	"17Lip_A13"	0	342	644	592
5	1	7	"abc_sbp"	"29Lip_E9"	0	343	455	387
5	2	7	"spr0174"	"79Lip_I9"	0	344	779	692
5	3	7	"aliA"	"10Lip_M9"	0	345	719	659
5	4	7	"slrA"	"17Lip_A13"	0	346	573	514
5	5	7	"spr0747"	"37Lip_E13"	0	347	1940	1879
5	6	7	"spxB"	"13Cyt_A1"	0	348	1803	1705
5	7	7	"clpP"	"66Cyt_E1"	0	349	2867	2772
5	8	7	"pavA"	"69Cyt_I1"	0	350	2765	2705
5	9	7	"eno"	"14Cyt_M1"	0	351	2158	2109
5	1	8	"spxB"	"13Cyt_A1"	0	352	2989	2903
5	2	8	"clpP"	"66Cyt_E1"	0	353	3184	3108
5	3	8	"pavA"	"69Cyt_I1"	0	354	2931	2876
5	4	8	"eno"	"14Cyt_M1"	0	355	3024	2975
5	5	8	"PppA"	"70Cyt_A5"	0	356	1248	1196
5	6	8	"ply"	"11Cyt_E5"	0	357	1722	1663
5	7	8	"lytA"	"12Cyt_I5"	0	358	1644	1585
5	8	8	"GADPH"	"68Cyt_M5"	0	359	2060	2007
5	9	8	"abc_sbp_2"	"30Lip_A9"	0	360	936	888
6	1	1	"psaA"	"6Lip_N5"	0	361	557	500
6	2	1	"ABC_SBP"	"57Lip_B9"	0	362	958	891
6	3	1	"ABC_SBP"	"52Lip_F9"	0	363	94	8
6	4	1	"piuA"	"18Lip_J9"	0	364	465	397
6	5	1	"amiA"	"3Lip_N9"	0	365	120	47
6	6	1	"msmE"	"78Lip_B13"	0	366	559	478
6	7	1	"MalX"	"22Lip_F13"	0	367	761	696
6	8	1	"Buffer"	"Normaliz_J13"	0	368	66	16
6	9	1	"Buffer"	"Normaliz_N13"	0	369	95	49
6	1	2	"msmE"	"78Lip_B13"	0	370	612	526
6	2	2	"MalX"	"22Lip_F13"	0	371	170	-15
6	3	2	"prsA_ppmA"	"16Lip_B1"	0	372	2411	1799
6	4	2	"lmb"	"33Lip_F1"	0	373	653	478
6	5	2	"piaA"	"15Lip_J1"	0	374	1037	889
6	6	2	"phtA"	"55Lip_N1"	0	375	992	839
6	7	2	"glnH"	"28Lip_B5"	0	376	590	508
6	8	2	"pstS"	"80Lip_F5"	0	377	1107	1048
6	9	2	"aliB"	"1Lip_J5"	0	378	1167	1117
6	1	3	"phtA"	"55Lip_N1"	0	379	1320	1203
6	2	3	"glnH"	"28Lip_B5"	0	380	797	648
6	3	3	"pstS"	"80Lip_F5"	0	381	182	83
6	4	3	"aliB"	"1Lip_J5"	0	382	1462	1362
6	5	3	"psaA"	"6Lip_N5"	0	383	335	228
6	6	3	"ABC_SBP"	"57Lip_B9"	0	384	502	359
6	7	3	"ABC_SBP"	"52Lip_F9"	0	385	94	-63
6	8	3	"piuA"	"18Lip_J9"	0	386	346	260
6	9	3	"amiA"	"3Lip_N9"	0	387	157	93
6	1	4	"ABC_SBP"	"57Lip_B9"	0	388	917	822
6	2	4	"ABC_SBP"	"52Lip_F9"	0	389	141	-105
6	3	4	"piuA"	"18Lip_J9"	0	390	118	30
6	4	4	"amiA"	"3Lip_N9"	0	391	1048	957
6	5	4	"msmE"	"78Lip_B13"	0	392	524	423
6	6	4	"MalX"	"22Lip_F13"	0	393	115	-23
6	7	4	"prsA_ppmA"	"16Lip_B1"	0	394	1862	1309
6	8	4	"lmb"	"33Lip_F1"	0	395	515	354
6	9	4	"piaA"	"15Lip_J1"	0	396	922	839
6	1	5	"MalX"	"22Lip_F13"	0	397	267	184
6	2	5	"prsA_ppmA"	"16Lip_B1"	0	398	2254	1389
6	3	5	"lmb"	"33Lip_F1"	0	399	1238	893
6	4	5	"piaA"	"15Lip_J1"	0	400	309	208
6	5	5	"phtA"	"55Lip_N1"	0	401	161	79
6	6	5	"glnH"	"28Lip_B5"	0	402	499	427
6	7	5	"pstS"	"80Lip_F5"	0	403	143	51
6	8	5	"aliB"	"1Lip_J5"	0	404	1159	1082
6	9	5	"psaA"	"6Lip_N5"	0	405	326	269
6	1	6	"glnH"	"28Lip_B5"	0	406	642	578
6	2	6	"pstS"	"80Lip_F5"	0	407	288	154
6	3	6	"aliB"	"1Lip_J5"	0	408	1083	980
6	4	6	"psaA"	"6Lip_N5"	0	409	322	245
6	5	6	"ABC_SBP"	"57Lip_B9"	0	410	668	571
6	6	6	"ABC_SBP"	"52Lip_F9"	0	411	106	-31
6	7	6	"piuA"	"18Lip_J9"	0	412	96	14
6	8	6	"amiA"	"3Lip_N9"	0	413	867	794
6	9	6	"msmE"	"78Lip_B13"	0	414	344	279
6	1	7	"ABC_SBP"	"52Lip_F9"	0	415	121	35
6	2	7	"piuA"	"18Lip_J9"	0	416	115	6
6	3	7	"amiA"	"3Lip_N9"	0	417	1068	988
6	4	7	"msmE"	"78Lip_B13"	0	418	595	478
6	5	7	"MalX"	"22Lip_F13"	0	419	325	138
6	6	7	"prsA_ppmA"	"16Lip_B1"	0	420	2144	1227
6	7	7	"lmb"	"33Lip_F1"	0	421	1207	740
6	8	7	"piaA"	"15Lip_J1"	0	422	170	51
6	9	7	"phtA"	"55Lip_N1"	0	423	1139	1026
6	1	8	"prsA_ppmA"	"16Lip_B1"	0	424	2096	1568
6	2	8	"lmb"	"33Lip_F1"	0	425	1933	1454
6	3	8	"piaA"	"15Lip_J1"	0	426	373	280
6	4	8	"phtA"	"55Lip_N1"	0	427	1226	1056
6	5	8	"glnH"	"28Lip_B5"	0	428	207	112
6	6	8	"pstS"	"80Lip_F5"	0	429	773	686
6	7	8	"aliB"	"1Lip_J5"	0	430	1114	1023
6	8	8	"psaA"	"6Lip_N5"	0	431	350	288
6	9	8	"ABC_SBP"	"57Lip_B9"	0	432	444	387
7	1	1	"cbpF"	"74N_term_wCS_O5"	0	433	1086	1039
7	2	1	"spr0693"	"34N_term_C9"	0	434	398	352
7	3	1	"ezrA"	"75N_term_G9"	0	435	701	645
7	4	1	"pepXP"	"72N_term_K9"	0	436	1911	1858
7	5	1	"phtD"	"44N_term_O9"	0	437	497	447
7	6	1	"phpA"	"27N_term_C13"	0	438	861	810
7	7	1	"srtA"	"64N_term_wCS_G13"	0	439	600	550
7	8	1	"Buffer"	"Normaliz_K13"	0	440	86	43
7	9	1	"Buffer"	"Normaliz_O13"	0	441	91	48
7	1	2	"phpA"	"27N_term_C13"	0	442	681	627
7	2	2	"srtA"	"64N_term_wCS_G13"	0	443	400	339
7	3	2	"adcA"	"23Lip_C1"	0	444	841	757
7	4	2	"sp_2093"	"76N_term_G1"	0	445	347	272
7	5	2	"comB"	"54N_term_K1"	0	446	671	605
7	6	2	"pspA"	"4N_term_O1"	0	447	918	831
7	7	2	"pbpX"	"41N_term_C5"	0	448	2691	2615
7	8	2	"pbpA"	"9N_term_G5"	0	449	188	133
7	9	2	"spr0334"	"42Cyt_TMH_K5"	0	450	377	328
7	1	3	"pspA"	"4N_term_O1"	0	451	739	663
7	2	3	"pbpX"	"41N_term_C5"	0	452	1496	1422
7	3	3	"pbpA"	"9N_term_G5"	0	453	151	91
7	4	3	"spr0334"	"42Cyt_TMH_K5"	0	454	320	255
7	5	3	"cbpF"	"74N_term_wCS_O5"	0	455	1171	1104
7	6	3	"spr0693"	"34N_term_C9"	0	456	401	314
7	7	3	"ezrA"	"75N_term_G9"	0	457	162	56
7	8	3	"pepXP"	"72N_term_K9"	0	458	1784	1709
7	9	3	"phtD"	"44N_term_O9"	0	459	260	202
7	1	4	"spr0693"	"34N_term_C9"	0	460	377	312
7	2	4	"ezrA"	"75N_term_G9"	0	461	306	222
7	3	4	"pepXP"	"72N_term_K9"	0	462	1721	1658
7	4	4	"phtD"	"44N_term_O9"	0	463	525	461
7	5	4	"phpA"	"27N_term_C13"	0	464	841	772
7	6	4	"srtA"	"64N_term_wCS_G13"	0	465	501	427
7	7	4	"adcA"	"23Lip_C1"	0	466	1150	1024
7	8	4	"sp_2093"	"76N_term_G1"	0	467	351	258
7	9	4	"comB"	"54N_term_K1"	0	468	703	643
7	1	5	"srtA"	"64N_term_wCS_G13"	0	469	277	218
7	2	5	"adcA"	"23Lip_C1"	0	470	991	879
7	3	5	"sp_2093"	"76N_term_G1"	0	471	252	179
7	4	5	"comB"	"54N_term_K1"	0	472	655	585
7	5	5	"pspA"	"4N_term_O1"	0	473	765	685
7	6	5	"pbpX"	"41N_term_C5"	0	474	2385	2321
7	7	5	"pbpA"	"9N_term_G5"	0	475	163	76
7	8	5	"spr0334"	"42Cyt_TMH_K5"	0	476	315	240
7	9	5	"cbpF"	"74N_term_wCS_O5"	0	477	1161	1100
7	1	6	"pbpX"	"41N_term_C5"	0	478	2782	2724
7	2	6	"pbpA"	"9N_term_G5"	0	479	99	30
7	3	6	"spr0334"	"42Cyt_TMH_K5"	0	480	260	204
7	4	6	"cbpF"	"74N_term_wCS_O5"	0	481	942	879
7	5	6	"spr0693"	"34N_term_C9"	0	482	476	400
7	6	6	"ezrA"	"75N_term_G9"	0	483	301	218
7	7	6	"pepXP"	"72N_term_K9"	0	484	1826	1748
7	8	6	"phtD"	"44N_term_O9"	0	485	687	622
7	9	6	"phpA"	"27N_term_C13"	0	486	1021	958
7	1	7	"ezrA"	"75N_term_G9"	0	487	996	927
7	2	7	"pepXP"	"72N_term_K9"	0	488	1447	1379
7	3	7	"phtD"	"44N_term_O9"	0	489	522	459
7	4	7	"phpA"	"27N_term_C13"	0	490	593	507
7	5	7	"srtA"	"64N_term_wCS_G13"	0	491	511	416
7	6	7	"adcA"	"23Lip_C1"	0	492	1518	1348
7	7	7	"sp_2093"	"76N_term_G1"	0	493	527	383
7	8	7	"comB"	"54N_term_K1"	0	494	375	292
7	9	7	"pspA"	"4N_term_O1"	0	495	1200	1123
7	1	8	"adcA"	"23Lip_C1"	0	496	1702	1608
7	2	8	"sp_2093"	"76N_term_G1"	0	497	453	362
7	3	8	"comB"	"54N_term_K1"	0	498	403	331
7	4	8	"pspA"	"4N_term_O1"	0	499	1041	944
7	5	8	"pbpX"	"41N_term_C5"	0	500	1259	1182
7	6	8	"pbpA"	"9N_term_G5"	0	501	248	173
7	7	8	"spr0334"	"42Cyt_TMH_K5"	0	502	468	395
7	8	8	"cbpF"	"74N_term_wCS_O5"	0	503	1176	1109
7	9	8	"spr0693"	"34N_term_C9"	0	504	572	513
8	1	1	"pbp1b"	"47Cyt_TMH_P5"	0	505	3692	3637
8	2	1	"pcpA"	"62N_term_wCS_D9"	0	506	202	150
8	3	1	"sphtra"	"8N_term_H9"	0	507	118	68
8	4	1	"cps4C"	"97Mult_L9"	0	508	510	454
8	5	1	"rrgB"	"95Mult_P9"	0	509	176	110
8	6	1	"TMP"	"96Mult_D13"	0	510	185	129
8	7	1	"LambdaSa04"	"94Mult_H13"	0	511	99	54
8	8	1	"Buffer"	"Normaliz_L13"	0	512	53	12
8	9	1	"Buffer"	"Normaliz_P13"	0	513	270	229
8	1	2	"TMP"	"96Mult_D13"	0	514	274	218
8	2	2	"LambdaSa04"	"94Mult_H13"	0	515	158	92
8	3	2	"potD"	"65N_term_D1"	0	516	1705	1610
8	4	2	"pgdA"	"40N_term_H1"	0	517	963	854
8	5	2	"spr1370"	"38Cyt_TMH_L1"	0	518	1117	1008
8	6	2	"spr1418"	"82N_term_P1"	0	519	2666	2574
8	7	2	"stkP"	"67Cyt_TMH_D5"	0	520	623	559
8	8	2	"spr1584"	"83N_term_H5"	0	521	1445	1389
8	9	2	"pbp2A"	"53N_term_L5"	0	522	1891	1842
8	1	3	"spr1418"	"82N_term_P1"	0	523	2777	2704
8	2	3	"stkP"	"67Cyt_TMH_D5"	0	524	967	878
8	3	3	"spr1584"	"83N_term_H5"	0	525	1725	1632
8	4	3	"pbp2A"	"53N_term_L5"	0	526	2107	2008
8	5	3	"pbp1b"	"47Cyt_TMH_P5"	0	527	2987	2889
8	6	3	"pcpA"	"62N_term_wCS_D9"	0	528	182	91
8	7	3	"sphtra"	"8N_term_H9"	0	529	107	5
8	8	3	"cps4C"	"97Mult_L9"	0	530	341	232
8	9	3	"rrgB"	"95Mult_P9"	0	531	310	223
8	1	4	"pcpA"	"62N_term_wCS_D9"	0	532	288	222
8	2	4	"sphtra"	"8N_term_H9"	0	533	146	65
8	3	4	"cps4C"	"97Mult_L9"	0	534	479	410
8	4	4	"rrgB"	"95Mult_P9"	0	535	323	217
8	5	4	"TMP"	"96Mult_D13"	0	536	254	155
8	6	4	"LambdaSa04"	"94Mult_H13"	0	537	131	60
8	7	4	"potD"	"65N_term_D1"	0	538	1230	1126
8	8	4	"pgdA"	"40N_term_H1"	0	539	630	488
8	9	4	"spr1370"	"38Cyt_TMH_L1"	0	540	1158	1063
8	1	5	"LambdaSa04"	"94Mult_H13"	0	541	301	243
8	2	5	"potD"	"65N_term_D1"	0	542	2053	1962
8	3	5	"pgdA"	"40N_term_H1"	0	543	825	740
8	4	5	"spr1370"	"38Cyt_TMH_L1"	0	544	1426	1131
8	5	5	"spr1418"	"82N_term_P1"	0	545	2192	1958
8	6	5	"stkP"	"67Cyt_TMH_D5"	0	546	674	599
8	7	5	"spr1584"	"83N_term_H5"	0	547	1356	1265
8	8	5	"pbp2A"	"53N_term_L5"	0	548	1593	1515
8	9	5	"pbp1b"	"47Cyt_TMH_P5"	0	549	2743	2684
8	1	6	"stkP"	"67Cyt_TMH_D5"	0	550	903	838
8	2	6	"spr1584"	"83N_term_H5"	0	551	1129	1042
8	3	6	"pbp2A"	"53N_term_L5"	0	552	1984	1906
8	4	6	"pbp1b"	"47Cyt_TMH_P5"	0	553	2758	2647
8	5	6	"pcpA"	"62N_term_wCS_D9"	0	554	305	219
8	6	6	"sphtra"	"8N_term_H9"	0	555	176	100
8	7	6	"cps4C"	"97Mult_L9"	0	556	463	382
8	8	6	"rrgB"	"95Mult_P9"	0	557	157	91
8	9	6	"TMP"	"96Mult_D13"	0	558	362	301
8	1	7	"sphtra"	"8N_term_H9"	0	559	290	223
8	2	7	"cps4C"	"97Mult_L9"	0	560	694	611
8	3	7	"rrgB"	"95Mult_P9"	0	561	642	556
8	4	7	"TMP"	"96Mult_D13"	0	562	420	317
8	5	7	"LambdaSa04"	"94Mult_H13"	0	563	320	254
8	6	7	"potD"	"65N_term_D1"	0	564	1299	1206
8	7	7	"pgdA"	"40N_term_H1"	0	565	575	474
8	8	7	"spr1370"	"38Cyt_TMH_L1"	0	566	755	647
8	9	7	"spr1418"	"82N_term_P1"	0	567	2257	2158
8	1	8	"potD"	"65N_term_D1"	0	568	1942	1869
8	2	8	"pgdA"	"40N_term_H1"	0	569	833	751
8	3	8	"spr1370"	"38Cyt_TMH_L1"	0	570	1483	1384
8	4	8	"spr1418"	"82N_term_P1"	0	571	2230	2092
8	5	8	"stkP"	"67Cyt_TMH_D5"	0	572	777	714
8	6	8	"spr1584"	"83N_term_H5"	0	573	1409	1348
8	7	8	"pbp2A"	"53N_term_L5"	0	574	1522	1459
8	8	8	"pbp1b"	"47Cyt_TMH_P5"	0	575	1955	1882
8	9	8	"pcpA"	"62N_term_wCS_D9"	0	576	344	279
