# Supplementary material for: Data in support of proteomic analysis of pneumococcal pediatric clinical isolates to construct a protein array
Source: Data Brief. 2016 Feb 5;6:917–22. doi: 10.1016/j.dib.2016.01.057 (PMC4758182; doi:10.1016/j.dib.2016.01.057)
Supplement: Supplementary file 4 — Supplementary material [file mmc4.zip › Protein array raw data/IgM/C1_S58bis_IgM-Cy5.txt]

ATF	1.0
31	9    
"Type=GenePix Export 3"
"DateTime=2014/04/10 13:35:50"
"Settings=C:\Documents and Settings\Usuario\Escritorio\Datos Usuarios\Alfonso\Resultados ensayo\Abril 2014\Escaneado_10-04-14\Suero 58bis\S58bis_IgM-Cy5.gps"
"GalFile=C:\Documents and Settings\Usuario\Escritorio\Datos Usuarios\Alfonso\Gals\Gal_Alfonso.2.gal"
"PixelSize=5"
"Wavelengths=635	n/a"
"ImageFiles=C:\Documents and Settings\Usuario\Escritorio\Datos Usuarios\Alfonso\Resultados ensayo\Abril 2014\Escaneado_10-04-14\Suero 58bis\S58bis_IgM-Cy5.tif 1	n/a"
"NormalizationMethod=None"
"NormalizationFactors=1	n/a"
"JpegImage="
"StdDev=Type 1"
"RatioFormulations=W1/W2 (635/)"
"Barcode="
"BackgroundSubtraction=LocalFeature"
"ImageOrigin=2960, 1760"
"JpegOrigin=3355, 2270"
"Creator=GenePix Pro 4.1.1.4"
"Scanner=GenePix 4000B [92870]"
"FocusPosition=0"
"Temperature=30.75"
"LinesAveraged=1"
"Comment="
"PMTGain=680	n/a"
"ScanPower=100	n/a"
"LaserPower=1.71	n/a"
"LaserOnTime=42883	n/a"
"Filters=	n/a"
"ScanRegion=592,352,3880,1832"
"Supplier=BioRobotics"
"ArrayerSoftwareName=TAS Application Suite (MicroGrid II)"
"ArrayerSoftwareVersion=2.2.2.5"
"Block"	"Column"	"Row"	"Name"	"ID"	"Flags"	"Index"	"F635 Median"	"F635 Median - B635"
1	1	1	"ABC_N/P"	"90Mult_M8"	0	1	354	275
1	2	1	"spr1221"	"99Mult_A12"	0	2	524	443
1	3	1	"spr1403"	"91Mult_E12"	0	3	616	536
1	4	1	"spr1496"	"92Mult_I12"	0	4	384	307
1	5	1	"ABC_NP"	"100Mult_M12"	0	5	1089	989
1	6	1	"SP_0462"	"77CellW_A16"	0	6	555	463
1	7	1	"SP_0464"	"81CellW_E16"	0	7	377	293
1	8	1	"Buffer"	"Normaliz_I16"	0	8	278	196
1	9	1	"Buffer"	"Normaliz_M16"	-50	9	79	0
1	1	2	"SP_0462"	"77CellW_A16"	0	10	616	540
1	2	2	"SP_0464"	"81CellW_E16"	0	11	311	222
1	3	2	"fstH"	"84Mult_A4"	0	12	1271	1164
1	4	2	"comA"	"85Mult_E4"	0	13	368	279
1	5	2	"zmpB"	"86Mult_I4"	0	14	219	113
1	6	2	"spr0601"	"98Mult_M4"	0	15	258	146
1	7	2	"celB"	"87Mult_A8"	0	16	243	150
1	8	2	"iga"	"88Mult_E8"	0	17	857	768
1	9	2	"glnP"	"89Mult_I8"	0	18	219	137
1	1	3	"spr0601"	"98Mult_M4"	0	19	379	298
1	2	3	"celB"	"87Mult_A8"	0	20	205	117
1	3	3	"iga"	"88Mult_E8"	0	21	675	574
1	4	3	"glnP"	"89Mult_I8"	0	22	182	82
1	5	3	"ABC_N/P"	"90Mult_M8"	0	23	230	125
1	6	3	"spr1221"	"99Mult_A12"	0	24	380	264
1	7	3	"spr1403"	"91Mult_E12"	0	25	409	304
1	8	3	"spr1496"	"92Mult_I12"	0	26	264	170
1	9	3	"ABC_NP"	"100Mult_M12"	0	27	972	883
1	1	4	"spr1221"	"99Mult_A12"	0	28	413	327
1	2	4	"spr1403"	"91Mult_E12"	0	29	550	465
1	3	4	"spr1496"	"92Mult_I12"	0	30	329	251
1	4	4	"ABC_NP"	"100Mult_M12"	0	31	850	760
1	5	4	"SP_0462"	"77CellW_A16"	0	32	405	310
1	6	4	"SP_0464"	"81CellW_E16"	0	33	424	278
1	7	4	"fstH"	"84Mult_A4"	0	34	866	675
1	8	4	"comA"	"85Mult_E4"	0	35	285	175
1	9	4	"zmpB"	"86Mult_I4"	0	36	220	127
1	1	5	"SP_0464"	"81CellW_E16"	0	37	352	274
1	2	5	"fstH"	"84Mult_A4"	0	38	1086	985
1	3	5	"comA"	"85Mult_E4"	0	39	289	194
1	4	5	"zmpB"	"86Mult_I4"	0	40	177	69
1	5	5	"spr0601"	"98Mult_M4"	0	41	282	167
1	6	5	"celB"	"87Mult_A8"	0	42	230	108
1	7	5	"iga"	"88Mult_E8"	0	43	601	463
1	8	5	"glnP"	"89Mult_I8"	0	44	156	51
1	9	5	"ABC_N/P"	"90Mult_M8"	0	45	227	146
1	1	6	"celB"	"87Mult_A8"	0	46	242	172
1	2	6	"iga"	"88Mult_E8"	0	47	615	521
1	3	6	"glnP"	"89Mult_I8"	0	48	161	53
1	4	6	"ABC_N/P"	"90Mult_M8"	0	49	179	68
1	5	6	"spr1221"	"99Mult_A12"	0	50	281	153
1	6	6	"spr1403"	"91Mult_E12"	0	51	419	320
1	7	6	"spr1496"	"92Mult_I12"	0	52	291	203
1	8	6	"ABC_NP"	"100Mult_M12"	0	53	776	671
1	9	6	"SP_0462"	"77CellW_A16"	0	54	465	376
1	1	7	"spr1403"	"91Mult_E12"	0	55	580	515
1	2	7	"spr1496"	"92Mult_I12"	0	56	327	256
1	3	7	"ABC_NP"	"100Mult_M12"	0	57	918	831
1	4	7	"SP_0462"	"77CellW_A16"	0	58	426	336
1	5	7	"SP_0464"	"81CellW_E16"	0	59	312	215
1	6	7	"fstH"	"84Mult_A4"	0	60	976	858
1	7	7	"comA"	"85Mult_E4"	0	61	261	123
1	8	7	"zmpB"	"86Mult_I4"	0	62	186	57
1	9	7	"spr0601"	"98Mult_M4"	0	63	247	149
1	1	8	"fstH"	"84Mult_A4"	0	64	1222	1148
1	2	8	"comA"	"85Mult_E4"	0	65	364	298
1	3	8	"zmpB"	"86Mult_I4"	0	66	218	141
1	4	8	"spr0601"	"98Mult_M4"	0	67	273	197
1	5	8	"celB"	"87Mult_A8"	0	68	244	169
1	6	8	"iga"	"88Mult_E8"	0	69	638	536
1	7	8	"glnP"	"89Mult_I8"	0	70	185	77
1	8	8	"ABC_N/P"	"90Mult_M8"	0	71	240	132
1	9	8	"spr1221"	"99Mult_A12"	0	72	366	280
2	1	1	"lytB"	"31CellW_N8"	0	73	927	854
2	2	1	"prtA"	"20CellW_B12"	0	74	1085	1014
2	3	1	"bgaA"	"43CellW_F12"	0	75	1011	940
2	4	1	"nanA"	"46CellW_J12"	0	76	722	651
2	5	1	"spr1652/pfbA"	"25CellW_N12"	0	77	1010	938
2	6	1	"nisP"	"39CellW_B16"	0	78	852	781
2	7	1	"spr1906"	"73CellW_F16"	0	79	380	314
2	8	1	"Buffer"	"Normaliz_J16"	0	80	156	95
2	9	1	"Buffer"	"Normaliz_N16"	0	81	60	-7
2	1	2	"nisP"	"39CellW_B16"	0	82	1005	930
2	2	2	"spr1906"	"73CellW_F16"	0	83	467	389
2	3	2	"psrP"	"71CellW_B4"	0	84	475	397
2	4	2	"pblB_nt"	"48CellW_F4"	0	85	390	315
2	5	2	"pblB_ct"	"49CellW_J4"	0	86	557	470
2	6	2	"spr0075/pfbB"	"24CellW_N4"	0	87	337	253
2	7	2	"pulA"	"19CellW_B8"	0	88	432	361
2	8	2	"hysA"	"51CellW_F8"	0	89	770	704
2	9	2	"spr0328"	"26CellW_J8"	0	90	707	647
2	1	3	"spr0075/pfbB"	"24CellW_N4"	0	91	316	246
2	2	3	"pulA"	"19CellW_B8"	0	92	430	356
2	3	3	"hysA"	"51CellW_F8"	0	93	688	606
2	4	3	"spr0328"	"26CellW_J8"	0	94	771	688
2	5	3	"lytB"	"31CellW_N8"	0	95	670	569
2	6	3	"prtA"	"20CellW_B12"	0	96	867	767
2	7	3	"bgaA"	"43CellW_F12"	0	97	973	887
2	8	3	"nanA"	"46CellW_J12"	0	98	727	652
2	9	3	"spr1652/pfbA"	"25CellW_N12"	0	99	735	670
2	1	4	"prtA"	"20CellW_B12"	0	100	1043	964
2	2	4	"bgaA"	"43CellW_F12"	0	101	965	889
2	3	4	"nanA"	"46CellW_J12"	0	102	687	610
2	4	4	"spr1652/pfbA"	"25CellW_N12"	0	103	950	864
2	5	4	"nisP"	"39CellW_B16"	0	104	753	663
2	6	4	"spr1906"	"73CellW_F16"	0	105	460	357
2	7	4	"psrP"	"71CellW_B4"	0	106	569	434
2	8	4	"pblB_nt"	"48CellW_F4"	0	107	467	343
2	9	4	"pblB_ct"	"49CellW_J4"	0	108	577	503
2	1	5	"spr1906"	"73CellW_F16"	0	109	515	437
2	2	5	"psrP"	"71CellW_B4"	0	110	643	553
2	3	5	"pblB_nt"	"48CellW_F4"	0	111	511	409
2	4	5	"pblB_ct"	"49CellW_J4"	0	112	584	483
2	5	5	"spr0075/pfbB"	"24CellW_N4"	0	113	320	218
2	6	5	"pulA"	"19CellW_B8"	0	114	372	262
2	7	5	"hysA"	"51CellW_F8"	0	115	516	390
2	8	5	"spr0328"	"26CellW_J8"	0	116	636	519
2	9	5	"lytB"	"31CellW_N8"	0	117	652	579
2	1	6	"pulA"	"19CellW_B8"	0	118	482	409
2	2	6	"hysA"	"51CellW_F8"	0	119	561	472
2	3	6	"spr0328"	"26CellW_J8"	0	120	744	638
2	4	6	"lytB"	"31CellW_N8"	0	121	706	605
2	5	6	"prtA"	"20CellW_B12"	0	122	854	749
2	6	6	"bgaA"	"43CellW_F12"	0	123	847	758
2	7	6	"nanA"	"46CellW_J12"	0	124	649	569
2	8	6	"spr1652/pfbA"	"25CellW_N12"	0	125	843	762
2	9	6	"nisP"	"39CellW_B16"	0	126	786	709
2	1	7	"bgaA"	"43CellW_F12"	0	127	1116	1047
2	2	7	"nanA"	"46CellW_J12"	0	128	789	714
2	3	7	"spr1652/pfbA"	"25CellW_N12"	0	129	998	923
2	4	7	"nisP"	"39CellW_B16"	0	130	737	655
2	5	7	"spr1906"	"73CellW_F16"	0	131	429	339
2	6	7	"psrP"	"71CellW_B4"	0	132	558	467
2	7	7	"pblB_nt"	"48CellW_F4"	0	133	450	342
2	8	7	"pblB_ct"	"49CellW_J4"	0	134	524	425
2	9	7	"spr0075/pfbB"	"24CellW_N4"	0	135	291	216
2	1	8	"psrP"	"71CellW_B4"	0	136	564	491
2	2	8	"pblB_nt"	"48CellW_F4"	0	137	454	381
2	3	8	"pblB_ct"	"49CellW_J4"	0	138	626	554
2	4	8	"spr0075/pfbB"	"24CellW_N4"	0	139	325	252
2	5	8	"pulA"	"19CellW_B8"	0	140	406	330
2	6	8	"hysA"	"51CellW_F8"	0	141	574	486
2	7	8	"spr0328"	"26CellW_J8"	0	142	689	591
2	8	8	"lytB"	"31CellW_N8"	0	143	624	534
2	9	8	"prtA"	"20CellW_B12"	0	144	1025	933
3	1	1	"nanB"	"58Secret_O8"	0	145	4549	4467
3	2	1	"spr1875"	"7Secret_C12"	0	146	1575	1498
3	3	1	"galU"	"21Secret_G12"	0	147	1899	1833
3	4	1	"cbpA"	"5Secret_K12"	0	148	2176	2115
3	5	1	"gsp_781"	"2Secret_O12"	0	149	1004	939
3	6	1	"Control_1"	"C16"	-50	150	77	15
3	7	1	"Control_2"	"G16"	-50	151	66	7
3	8	1	"Buffer"	"Normaliz_K16"	0	152	186	131
3	9	1	"Buffer"	"Normaliz_O16"	0	153	57	2
3	1	2	"Control_1"	"C16"	-50	154	112	28
3	2	2	"Control_2"	"G16"	-50	155	83	-1
3	3	2	"bloodAB"	"59Secret_C4"	0	156	1679	1604
3	4	2	"strH"	"32Secret_G4"	0	157	615	551
3	5	2	"lysM"	"50Secret_K4"	0	158	748	653
3	6	2	"lytB"	"63Secret_O4"	0	159	1235	1145
3	7	2	"phtE"	"45Secret_C8"	0	160	637	571
3	8	2	"spr0931"	"36Secret_G8"	-50	161	68	7
3	9	2	"lytC"	"56Secret_K8"	0	162	2274	2219
3	1	3	"lytB"	"63Secret_O4"	0	163	1654	1564
3	2	3	"phtE"	"45Secret_C8"	0	164	988	887
3	3	3	"spr0931"	"36Secret_G8"	-50	165	134	41
3	4	3	"lytC"	"56Secret_K8"	0	166	2156	2064
3	5	3	"nanB"	"58Secret_O8"	0	167	2872	2745
3	6	3	"spr1875"	"7Secret_C12"	0	168	1077	957
3	7	3	"galU"	"21Secret_G12"	0	169	1946	1873
3	8	3	"cbpA"	"5Secret_K12"	0	170	2178	2115
3	9	3	"gsp_781"	"2Secret_O12"	0	171	942	883
3	1	4	"spr1875"	"7Secret_C12"	0	172	1438	1345
3	2	4	"galU"	"21Secret_G12"	0	173	2182	2079
3	3	4	"cbpA"	"5Secret_K12"	0	174	2600	2506
3	4	4	"gsp_781"	"2Secret_O12"	0	175	1038	949
3	5	4	"Control_1"	"C16"	-50	176	143	61
3	6	4	"Control_2"	"G16"	-50	177	72	-9
3	7	4	"bloodAB"	"59Secret_C4"	0	178	1352	1284
3	8	4	"strH"	"32Secret_G4"	0	179	734	669
3	9	4	"lysM"	"50Secret_K4"	0	180	877	817
3	1	5	"Control_2"	"G16"	-50	181	88	4
3	2	5	"bloodAB"	"59Secret_C4"	0	182	1458	1373
3	3	5	"strH"	"32Secret_G4"	0	183	711	623
3	4	5	"lysM"	"50Secret_K4"	0	184	692	580
3	5	5	"lytB"	"63Secret_O4"	0	185	1237	1122
3	6	5	"phtE"	"45Secret_C8"	0	186	764	670
3	7	5	"spr0931"	"36Secret_G8"	-50	187	78	3
3	8	5	"lytC"	"56Secret_K8"	0	188	2184	2113
3	9	5	"nanB"	"58Secret_O8"	0	189	3172	3108
3	1	6	"phtE"	"45Secret_C8"	0	190	1011	933
3	2	6	"spr0931"	"36Secret_G8"	-50	191	96	16
3	3	6	"lytC"	"56Secret_K8"	0	192	1795	1701
3	4	6	"nanB"	"58Secret_O8"	0	193	2588	2479
3	5	6	"spr1875"	"7Secret_C12"	0	194	1120	1000
3	6	6	"galU"	"21Secret_G12"	0	195	1866	1768
3	7	6	"cbpA"	"5Secret_K12"	0	196	2483	2403
3	8	6	"gsp_781"	"2Secret_O12"	0	197	959	893
3	9	6	"Control_1"	"C16"	0	198	224	160
3	1	7	"galU"	"21Secret_G12"	0	199	2080	1997
3	2	7	"cbpA"	"5Secret_K12"	0	200	2446	2366
3	3	7	"gsp_781"	"2Secret_O12"	0	201	888	810
3	4	7	"Control_1"	"C16"	0	202	179	103
3	5	7	"Control_2"	"G16"	-50	203	77	3
3	6	7	"bloodAB"	"59Secret_C4"	0	204	1462	1385
3	7	7	"strH"	"32Secret_G4"	0	205	758	674
3	8	7	"lysM"	"50Secret_K4"	0	206	792	714
3	9	7	"lytB"	"63Secret_O4"	0	207	1270	1207
3	1	8	"bloodAB"	"59Secret_C4"	0	208	1714	1634
3	2	8	"strH"	"32Secret_G4"	0	209	864	786
3	3	8	"lysM"	"50Secret_K4"	0	210	777	704
3	4	8	"lytB"	"63Secret_O4"	0	211	1183	1108
3	5	8	"phtE"	"45Secret_C8"	0	212	792	719
3	6	8	"spr0931"	"36Secret_G8"	-50	213	71	-3
3	7	8	"lytC"	"56Secret_K8"	0	214	2052	1977
3	8	8	"nanB"	"58Secret_O8"	0	215	2525	2453
3	9	8	"spr1875"	"7Secret_C12"	0	216	1106	1041
4	1	1	"Control_10"	"P8"	0	217	110	47
4	2	1	"Control_11"	"D12"	0	218	114	44
4	3	1	"Control_12"	"H12"	0	219	307	246
4	4	1	"Buffer"	"Normaliz_L12"	0	220	132	71
4	5	1	"Buffer"	"Normaliz_P12"	0	221	132	77
4	6	1	"Control+"	"Rango0.2_D16"	0	222	550	470
4	7	1	"Control+"	"Rango0.1_H16"	-50	223	192	108
4	8	1	"Buffer"	"Normaliz_L16"	0	224	111	54
4	9	1	"Buffer"	"Normaliz_P16"	0	225	52	-4
4	1	2	"Control+"	"Rango0.2_D16"	0	226	554	478
4	2	2	"Control+"	"Rango0.1_H16"	-50	227	407	313
4	3	2	"Control_3"	"D4"	-50	228	82	14
4	4	2	"Control_4"	"H4"	0	229	74	14
4	5	2	"Control_5"	"L4"	0	230	110	49
4	6	2	"Control_6"	"P4"	-50	231	96	10
4	7	2	"Control_7"	"D8"	-50	232	75	-9
4	8	2	"Control_8"	"H8"	0	233	88	31
4	9	2	"Control_9"	"L8"	0	234	102	42
4	1	3	"Control_6"	"P4"	-50	235	76	12
4	2	3	"Control_7"	"D8"	0	236	127	61
4	3	3	"Control_8"	"H8"	0	237	96	35
4	4	3	"Control_9"	"L8"	0	238	103	41
4	5	3	"Control_10"	"P8"	0	239	115	55
4	6	3	"Control_11"	"D12"	-50	240	107	38
4	7	3	"Control_12"	"H12"	0	241	285	221
4	8	3	"Buffer"	"Normaliz_L12"	0	242	167	109
4	9	3	"Buffer"	"Normaliz_P12"	0	243	106	46
4	1	4	"Control_11"	"D12"	-50	244	92	25
4	2	4	"Control_12"	"H12"	0	245	308	244
4	3	4	"Buffer"	"Normaliz_L12"	0	246	118	55
4	4	4	"Buffer"	"Normaliz_P12"	0	247	150	84
4	5	4	"Control+"	"Rango0.2_D16"	0	248	575	504
4	6	4	"Control+"	"Rango0.1_H16"	0	249	385	287
4	7	4	"Control_3"	"D4"	-50	250	103	30
4	8	4	"Control_4"	"H4"	0	251	68	13
4	9	4	"Control_5"	"L4"	0	252	129	75
4	1	5	"Control+"	"Rango0.1_H16"	-50	253	234	146
4	2	5	"Control_3"	"D4"	-50	254	182	98
4	3	5	"Control_4"	"H4"	0	255	78	18
4	4	5	"Control_5"	"L4"	0	256	121	59
4	5	5	"Control_6"	"P4"	-50	257	83	14
4	6	5	"Control_7"	"D8"	-50	258	77	1
4	7	5	"Control_8"	"H8"	0	259	106	52
4	8	5	"Control_9"	"L8"	0	260	98	45
4	9	5	"Control_10"	"P8"	0	261	81	28
4	1	6	"Control_7"	"D8"	-50	262	84	15
4	2	6	"Control_8"	"H8"	0	263	93	19
4	3	6	"Control_9"	"L8"	0	264	139	77
4	4	6	"Control_10"	"P8"	-50	265	85	9
4	5	6	"Control_11"	"D12"	0	266	142	80
4	6	6	"Control_12"	"H12"	0	267	183	121
4	7	6	"Buffer"	"Normaliz_L12"	-50	268	97	36
4	8	6	"Buffer"	"Normaliz_P12"	0	269	198	134
4	9	6	"Control+"	"Rango0.2_D16"	0	270	605	549
4	1	7	"Control_12"	"H12"	0	271	221	165
4	2	7	"Buffer"	"Normaliz_L12"	0	272	147	84
4	3	7	"Buffer"	"Normaliz_P12"	-50	273	98	21
4	4	7	"Control+"	"Rango0.2_D16"	0	274	597	439
4	5	7	"Control+"	"Rango0.1_H16"	-50	275	139	56
4	6	7	"Control_3"	"D4"	0	276	106	47
4	7	7	"Control_4"	"H4"	0	277	84	26
4	8	7	"Control_5"	"L4"	0	278	72	14
4	9	7	"Control_6"	"P4"	0	279	81	25
4	1	8	"Control_3"	"D4"	-50	280	101	39
4	2	8	"Control_4"	"H4"	0	281	102	37
4	3	8	"Control_5"	"L4"	0	282	178	110
4	4	8	"Control_6"	"P4"	-50	283	96	12
4	5	8	"Control_7"	"D8"	-50	284	79	3
4	6	8	"Control_8"	"H8"	0	285	79	16
4	7	8	"Control_9"	"L8"	-50	286	72	12
4	8	8	"Control_10"	"P8"	0	287	97	37
4	9	8	"Control_11"	"D12"	0	288	100	44
5	1	1	"GADPH"	"68Cyt_M7"	0	289	2603	2538
5	2	1	"abc_sbp_2"	"30Lip_A11"	0	290	1697	1622
5	3	1	"abc_sbp"	"29Lip_E11"	0	291	806	737
5	4	1	"spr0174"	"79Lip_I11"	0	292	793	709
5	5	1	"aliA"	"10Lip_M11"	0	293	1018	926
5	6	1	"slrA"	"17Lip_A15"	0	294	1097	1023
5	7	1	"spr0747"	"37Lip_E15"	0	295	2250	2179
5	8	1	"Buffer"	"Normaliz_I15"	0	296	268	201
5	9	1	"Buffer"	"Normaliz_M15"	-50	297	59	-6
5	1	2	"slrA"	"17Lip_A15"	0	298	1080	1004
5	2	2	"spr0747"	"37Lip_E15"	0	299	2024	1935
5	3	2	"spxB"	"13Cyt_A3"	0	300	1077	991
5	4	2	"clpP"	"66Cyt_E3"	0	301	2770	2631
5	5	2	"pavA"	"69Cyt_I3"	0	302	1959	1820
5	6	2	"eno"	"14Cyt_M3"	0	303	2490	2386
5	7	2	"PppA"	"70Cyt_A7"	0	304	3486	3399
5	8	2	"ply"	"11Cyt_E7"	0	305	2159	2075
5	9	2	"lytA"	"12Cyt_I7"	0	306	4291	4222
5	1	3	"eno"	"14Cyt_M3"	0	307	2369	2260
5	2	3	"PppA"	"70Cyt_A7"	0	308	2553	2390
5	3	3	"ply"	"11Cyt_E7"	0	309	2034	1929
5	4	3	"lytA"	"12Cyt_I7"	0	310	1828	1684
5	5	3	"GADPH"	"68Cyt_M7"	0	311	1848	1675
5	6	3	"abc_sbp_2"	"30Lip_A11"	0	312	1428	1324
5	7	3	"abc_sbp"	"29Lip_E11"	0	313	825	739
5	8	3	"spr0174"	"79Lip_I11"	0	314	699	614
5	9	3	"aliA"	"10Lip_M11"	0	315	919	849
5	1	4	"abc_sbp_2"	"30Lip_A11"	0	316	1054	952
5	2	4	"abc_sbp"	"29Lip_E11"	0	317	510	373
5	3	4	"spr0174"	"79Lip_I11"	0	318	747	651
5	4	4	"aliA"	"10Lip_M11"	0	319	1122	1024
5	5	4	"slrA"	"17Lip_A15"	0	320	1071	930
5	6	4	"spr0747"	"37Lip_E15"	0	321	2123	2021
5	7	4	"spxB"	"13Cyt_A3"	0	322	1166	1083
5	8	4	"clpP"	"66Cyt_E3"	0	323	2446	2361
5	9	4	"pavA"	"69Cyt_I3"	0	324	2022	1951
5	1	5	"spr0747"	"37Lip_E15"	0	325	2058	1988
5	2	5	"spxB"	"13Cyt_A3"	0	326	1403	1312
5	3	5	"clpP"	"66Cyt_E3"	0	327	2671	2567
5	4	5	"pavA"	"69Cyt_I3"	0	328	1725	1599
5	5	5	"eno"	"14Cyt_M3"	0	329	2235	2079
5	6	5	"PppA"	"70Cyt_A7"	0	330	3089	2995
5	7	5	"ply"	"11Cyt_E7"	0	331	1917	1834
5	8	5	"lytA"	"12Cyt_I7"	0	332	3598	3516
5	9	5	"GADPH"	"68Cyt_M7"	0	333	2391	2318
5	1	6	"PppA"	"70Cyt_A7"	0	334	3662	3594
5	2	6	"ply"	"11Cyt_E7"	0	335	1411	1325
5	3	6	"lytA"	"12Cyt_I7"	0	336	1938	1844
5	4	6	"GADPH"	"68Cyt_M7"	0	337	1900	1775
5	5	6	"abc_sbp_2"	"30Lip_A11"	0	338	914	798
5	6	6	"abc_sbp"	"29Lip_E11"	0	339	643	557
5	7	6	"spr0174"	"79Lip_I11"	0	340	783	706
5	8	6	"aliA"	"10Lip_M11"	0	341	939	861
5	9	6	"slrA"	"17Lip_A15"	0	342	1214	1134
5	1	7	"abc_sbp"	"29Lip_E11"	0	343	674	611
5	2	7	"spr0174"	"79Lip_I11"	0	344	699	631
5	3	7	"aliA"	"10Lip_M11"	0	345	783	715
5	4	7	"slrA"	"17Lip_A15"	0	346	846	766
5	5	7	"spr0747"	"37Lip_E15"	0	347	1718	1634
5	6	7	"spxB"	"13Cyt_A3"	0	348	811	728
5	7	7	"clpP"	"66Cyt_E3"	0	349	2060	1981
5	8	7	"pavA"	"69Cyt_I3"	0	350	1673	1595
5	9	7	"eno"	"14Cyt_M3"	0	351	2080	2004
5	1	8	"spxB"	"13Cyt_A3"	0	352	911	857
5	2	8	"clpP"	"66Cyt_E3"	0	353	2043	1980
5	3	8	"pavA"	"69Cyt_I3"	0	354	1538	1471
5	4	8	"eno"	"14Cyt_M3"	0	355	1591	1529
5	5	8	"PppA"	"70Cyt_A7"	0	356	3591	3524
5	6	8	"ply"	"11Cyt_E7"	0	357	1822	1762
5	7	8	"lytA"	"12Cyt_I7"	0	358	3214	3159
5	8	8	"GADPH"	"68Cyt_M7"	0	359	2483	2424
5	9	8	"abc_sbp_2"	"30Lip_A11"	0	360	1779	1719
6	1	1	"psaA"	"6Lip_N7"	0	361	1274	1198
6	2	1	"ABC_SBP"	"57Lip_B11"	0	362	2724	2653
6	3	1	"ABC_SBP"	"52Lip_F11"	0	363	1402	1325
6	4	1	"piuA"	"18Lip_J11"	0	364	789	702
6	5	1	"amiA"	"3Lip_N11"	0	365	1478	1395
6	6	1	"msmE"	"78Lip_B15"	0	366	1114	1040
6	7	1	"MalX"	"22Lip_F15"	0	367	1096	1017
6	8	1	"Buffer"	"Normaliz_J15"	0	368	264	191
6	9	1	"Buffer"	"Normaliz_N15"	-50	369	74	-1
6	1	2	"msmE"	"78Lip_B15"	0	370	1111	1037
6	2	2	"MalX"	"22Lip_F15"	0	371	903	815
6	3	2	"prsA_ppmA"	"16Lip_B3"	0	372	815	733
6	4	2	"lmb"	"33Lip_F3"	0	373	1711	1605
6	5	2	"piaA"	"15Lip_J3"	0	374	1156	1050
6	6	2	"phtA"	"55Lip_N3"	0	375	1146	1067
6	7	2	"glnH"	"28Lip_B7"	0	376	1734	1657
6	8	2	"pstS"	"80Lip_F7"	0	377	1221	1141
6	9	2	"aliB"	"1Lip_J7"	0	378	1781	1704
6	1	3	"phtA"	"55Lip_N3"	0	379	1040	965
6	2	3	"glnH"	"28Lip_B7"	0	380	1458	1370
6	3	3	"pstS"	"80Lip_F7"	0	381	1015	936
6	4	3	"aliB"	"1Lip_J7"	0	382	1058	974
6	5	3	"psaA"	"6Lip_N7"	0	383	893	807
6	6	3	"ABC_SBP"	"57Lip_B11"	0	384	2133	2049
6	7	3	"ABC_SBP"	"52Lip_F11"	0	385	1280	1190
6	8	3	"piuA"	"18Lip_J11"	0	386	744	659
6	9	3	"amiA"	"3Lip_N11"	0	387	1606	1529
6	1	4	"ABC_SBP"	"57Lip_B11"	0	388	2542	2462
6	2	4	"ABC_SBP"	"52Lip_F11"	0	389	1099	1012
6	3	4	"piuA"	"18Lip_J11"	0	390	606	529
6	4	4	"amiA"	"3Lip_N11"	0	391	1171	1090
6	5	4	"msmE"	"78Lip_B15"	0	392	975	887
6	6	4	"MalX"	"22Lip_F15"	0	393	911	821
6	7	4	"prsA_ppmA"	"16Lip_B3"	0	394	795	701
6	8	4	"lmb"	"33Lip_F3"	0	395	1834	1745
6	9	4	"piaA"	"15Lip_J3"	0	396	1462	1380
6	1	5	"MalX"	"22Lip_F15"	0	397	1076	988
6	2	5	"prsA_ppmA"	"16Lip_B3"	0	398	834	726
6	3	5	"lmb"	"33Lip_F3"	0	399	1385	1258
6	4	5	"piaA"	"15Lip_J3"	0	400	1025	874
6	5	5	"phtA"	"55Lip_N3"	0	401	1552	1444
6	6	5	"glnH"	"28Lip_B7"	0	402	1527	1437
6	7	5	"pstS"	"80Lip_F7"	0	403	986	904
6	8	5	"aliB"	"1Lip_J7"	0	404	1370	1284
6	9	5	"psaA"	"6Lip_N7"	0	405	1139	1061
6	1	6	"glnH"	"28Lip_B7"	0	406	1633	1543
6	2	6	"pstS"	"80Lip_F7"	0	407	1024	927
6	3	6	"aliB"	"1Lip_J7"	0	408	1240	1116
6	4	6	"psaA"	"6Lip_N7"	0	409	903	762
6	5	6	"ABC_SBP"	"57Lip_B11"	0	410	1563	1456
6	6	6	"ABC_SBP"	"52Lip_F11"	0	411	1142	1055
6	7	6	"piuA"	"18Lip_J11"	0	412	642	555
6	8	6	"amiA"	"3Lip_N11"	0	413	1364	1278
6	9	6	"msmE"	"78Lip_B15"	0	414	1195	1121
6	1	7	"ABC_SBP"	"52Lip_F11"	0	415	1070	997
6	2	7	"piuA"	"18Lip_J11"	0	416	517	440
6	3	7	"amiA"	"3Lip_N11"	0	417	916	836
6	4	7	"msmE"	"78Lip_B15"	0	418	855	773
6	5	7	"MalX"	"22Lip_F15"	0	419	787	704
6	6	7	"prsA_ppmA"	"16Lip_B3"	0	420	625	543
6	7	7	"lmb"	"33Lip_F3"	0	421	1358	1267
6	8	7	"piaA"	"15Lip_J3"	0	422	833	747
6	9	7	"phtA"	"55Lip_N3"	0	423	955	882
6	1	8	"prsA_ppmA"	"16Lip_B3"	0	424	655	594
6	2	8	"lmb"	"33Lip_F3"	0	425	1221	1148
6	3	8	"piaA"	"15Lip_J3"	0	426	868	796
6	4	8	"phtA"	"55Lip_N3"	0	427	754	683
6	5	8	"glnH"	"28Lip_B7"	0	428	1181	1107
6	6	8	"pstS"	"80Lip_F7"	0	429	810	740
6	7	8	"aliB"	"1Lip_J7"	0	430	1074	1005
6	8	8	"psaA"	"6Lip_N7"	0	431	769	700
6	9	8	"ABC_SBP"	"57Lip_B11"	0	432	1803	1732
7	1	1	"cbpF"	"74N_term_wCS_O7"	0	433	1245	1160
7	2	1	"spr0693"	"34N_term_C11"	0	434	746	659
7	3	1	"ezrA"	"75N_term_G11"	0	435	1381	1294
7	4	1	"pepXP"	"72N_term_K11"	0	436	2079	1987
7	5	1	"phtD"	"44N_term_O11"	0	437	974	887
7	6	1	"phpA"	"27N_term_C15"	0	438	1349	1277
7	7	1	"srtA"	"64N_term_wCS_G15"	0	439	1291	1214
7	8	1	"Buffer"	"Normaliz_K15"	0	440	220	150
7	9	1	"Buffer"	"Normaliz_O15"	-50	441	70	8
7	1	2	"phpA"	"27N_term_C15"	0	442	1169	1087
7	2	2	"srtA"	"64N_term_wCS_G15"	0	443	807	719
7	3	2	"adcA"	"23Lip_C3"	0	444	798	702
7	4	2	"sp_2093"	"76N_term_G3"	0	445	605	491
7	5	2	"comB"	"54N_term_K3"	0	446	596	501
7	6	2	"pspA"	"4N_term_O3"	0	447	1094	1019
7	7	2	"pbpX"	"41N_term_C7"	0	448	2828	2751
7	8	2	"pbpA"	"9N_term_G7"	0	449	344	270
7	9	2	"spr0334"	"42Cyt_TMH_K7"	0	450	636	569
7	1	3	"pspA"	"4N_term_O3"	0	451	975	893
7	2	3	"pbpX"	"41N_term_C7"	0	452	2512	2426
7	3	3	"pbpA"	"9N_term_G7"	0	453	477	384
7	4	3	"spr0334"	"42Cyt_TMH_K7"	0	454	440	331
7	5	3	"cbpF"	"74N_term_wCS_O7"	0	455	1109	1012
7	6	3	"spr0693"	"34N_term_C11"	0	456	578	492
7	7	3	"ezrA"	"75N_term_G11"	0	457	1057	971
7	8	3	"pepXP"	"72N_term_K11"	0	458	1715	1634
7	9	3	"phtD"	"44N_term_O11"	0	459	898	829
7	1	4	"spr0693"	"34N_term_C11"	0	460	1006	925
7	2	4	"ezrA"	"75N_term_G11"	0	461	1346	1253
7	3	4	"pepXP"	"72N_term_K11"	0	462	2121	2031
7	4	4	"phtD"	"44N_term_O11"	0	463	860	775
7	5	4	"phpA"	"27N_term_C15"	0	464	1113	1023
7	6	4	"srtA"	"64N_term_wCS_G15"	0	465	881	772
7	7	4	"adcA"	"23Lip_C3"	0	466	884	776
7	8	4	"sp_2093"	"76N_term_G3"	0	467	550	464
7	9	4	"comB"	"54N_term_K3"	0	468	639	570
7	1	5	"srtA"	"64N_term_wCS_G15"	0	469	1219	1122
7	2	5	"adcA"	"23Lip_C3"	0	470	1205	1073
7	3	5	"sp_2093"	"76N_term_G3"	0	471	674	543
7	4	5	"comB"	"54N_term_K3"	0	472	978	822
7	5	5	"pspA"	"4N_term_O3"	0	473	862	707
7	6	5	"pbpX"	"41N_term_C7"	0	474	2332	2158
7	7	5	"pbpA"	"9N_term_G7"	0	475	969	830
7	8	5	"spr0334"	"42Cyt_TMH_K7"	0	476	503	422
7	9	5	"cbpF"	"74N_term_wCS_O7"	0	477	1181	1115
7	1	6	"pbpX"	"41N_term_C7"	0	478	2363	2250
7	2	6	"pbpA"	"9N_term_G7"	0	479	939	799
7	3	6	"spr0334"	"42Cyt_TMH_K7"	0	480	461	357
7	4	6	"cbpF"	"74N_term_wCS_O7"	0	481	893	755
7	5	6	"spr0693"	"34N_term_C11"	0	482	1072	926
7	6	6	"ezrA"	"75N_term_G11"	0	483	1454	1297
7	7	6	"pepXP"	"72N_term_K11"	0	484	1870	1726
7	8	6	"phtD"	"44N_term_O11"	0	485	850	780
7	9	6	"phpA"	"27N_term_C15"	0	486	1202	1144
7	1	7	"ezrA"	"75N_term_G11"	0	487	1179	1075
7	2	7	"pepXP"	"72N_term_K11"	0	488	1419	1300
7	3	7	"phtD"	"44N_term_O11"	0	489	773	698
7	4	7	"phpA"	"27N_term_C15"	0	490	1096	1020
7	5	7	"srtA"	"64N_term_wCS_G15"	0	491	1019	936
7	6	7	"adcA"	"23Lip_C3"	0	492	721	606
7	7	7	"sp_2093"	"76N_term_G3"	0	493	491	365
7	8	7	"comB"	"54N_term_K3"	0	494	816	735
7	9	7	"pspA"	"4N_term_O3"	0	495	932	872
7	1	8	"adcA"	"23Lip_C3"	0	496	310	221
7	2	8	"sp_2093"	"76N_term_G3"	0	497	584	492
7	3	8	"comB"	"54N_term_K3"	0	498	645	580
7	4	8	"pspA"	"4N_term_O3"	0	499	1076	1004
7	5	8	"pbpX"	"41N_term_C7"	0	500	2876	2804
7	6	8	"pbpA"	"9N_term_G7"	0	501	275	196
7	7	8	"spr0334"	"42Cyt_TMH_K7"	0	502	585	512
7	8	8	"cbpF"	"74N_term_wCS_O7"	0	503	1080	1014
7	9	8	"spr0693"	"34N_term_C11"	0	504	768	709
8	1	1	"pbp1b"	"47Cyt_TMH_P7"	0	505	3192	3108
8	2	1	"pcpA"	"62N_term_wCS_D11"	0	506	280	204
8	3	1	"sphtra"	"8N_term_H11"	-50	507	136	55
8	4	1	"cps4C"	"97Mult_L11"	0	508	650	570
8	5	1	"rrgB"	"95Mult_P11"	0	509	174	92
8	6	1	"TMP"	"96Mult_D15"	0	510	333	251
8	7	1	"LambdaSa04"	"94Mult_H15"	0	511	142	53
8	8	1	"Buffer"	"Normaliz_L15"	0	512	229	154
8	9	1	"Buffer"	"Normaliz_P15"	-50	513	73	-2
8	1	2	"TMP"	"96Mult_D15"	0	514	408	326
8	2	2	"LambdaSa04"	"94Mult_H15"	-50	515	109	28
8	3	2	"potD"	"65N_term_D3"	0	516	2916	2830
8	4	2	"pgdA"	"40N_term_H3"	0	517	1424	1321
8	5	2	"spr1370"	"38Cyt_TMH_L3"	0	518	1656	1526
8	6	2	"spr1418"	"82N_term_P3"	0	519	1781	1672
8	7	2	"stkP"	"67Cyt_TMH_D7"	0	520	982	894
8	8	2	"spr1584"	"83N_term_H7"	0	521	1948	1873
8	9	2	"pbp2A"	"53N_term_L7"	0	522	1847	1778
8	1	3	"spr1418"	"82N_term_P3"	0	523	1851	1775
8	2	3	"stkP"	"67Cyt_TMH_D7"	0	524	793	715
8	3	3	"spr1584"	"83N_term_H7"	0	525	1645	1561
8	4	3	"pbp2A"	"53N_term_L7"	0	526	1616	1511
8	5	3	"pbp1b"	"47Cyt_TMH_P7"	0	527	2605	2467
8	6	3	"pcpA"	"62N_term_wCS_D11"	0	528	242	132
8	7	3	"sphtra"	"8N_term_H11"	0	529	167	84
8	8	3	"cps4C"	"97Mult_L11"	0	530	694	620
8	9	3	"rrgB"	"95Mult_P11"	0	531	215	146
8	1	4	"pcpA"	"62N_term_wCS_D11"	0	532	239	149
8	2	4	"sphtra"	"8N_term_H11"	-50	533	133	44
8	3	4	"cps4C"	"97Mult_L11"	0	534	623	539
8	4	4	"rrgB"	"95Mult_P11"	0	535	222	138
8	5	4	"TMP"	"96Mult_D15"	0	536	376	287
8	6	4	"LambdaSa04"	"94Mult_H15"	-50	537	122	33
8	7	4	"potD"	"65N_term_D3"	0	538	2986	2906
8	8	4	"pgdA"	"40N_term_H3"	0	539	1392	1321
8	9	4	"spr1370"	"38Cyt_TMH_L3"	0	540	1781	1713
8	1	5	"LambdaSa04"	"94Mult_H15"	0	541	143	54
8	2	5	"potD"	"65N_term_D3"	0	542	2880	2783
8	3	5	"pgdA"	"40N_term_H3"	0	543	1176	1062
8	4	5	"spr1370"	"38Cyt_TMH_L3"	0	544	1640	1520
8	5	5	"spr1418"	"82N_term_P3"	0	545	1622	1526
8	6	5	"stkP"	"67Cyt_TMH_D7"	0	546	761	669
8	7	5	"spr1584"	"83N_term_H7"	0	547	1780	1694
8	8	5	"pbp2A"	"53N_term_L7"	0	548	1627	1560
8	9	5	"pbp1b"	"47Cyt_TMH_P7"	0	549	2790	2725
8	1	6	"stkP"	"67Cyt_TMH_D7"	0	550	973	897
8	2	6	"spr1584"	"83N_term_H7"	0	551	1910	1807
8	3	6	"pbp2A"	"53N_term_L7"	0	552	1833	1731
8	4	6	"pbp1b"	"47Cyt_TMH_P7"	0	553	2889	2762
8	5	6	"pcpA"	"62N_term_wCS_D11"	0	554	262	164
8	6	6	"sphtra"	"8N_term_H11"	0	555	232	144
8	7	6	"cps4C"	"97Mult_L11"	0	556	374	282
8	8	6	"rrgB"	"95Mult_P11"	0	557	199	124
8	9	6	"TMP"	"96Mult_D15"	0	558	440	373
8	1	7	"sphtra"	"8N_term_H11"	0	559	264	195
8	2	7	"cps4C"	"97Mult_L11"	0	560	541	450
8	3	7	"rrgB"	"95Mult_P11"	0	561	182	109
8	4	7	"TMP"	"96Mult_D15"	0	562	435	358
8	5	7	"LambdaSa04"	"94Mult_H15"	-50	563	133	49
8	6	7	"potD"	"65N_term_D3"	0	564	2602	2525
8	7	7	"pgdA"	"40N_term_H3"	0	565	1215	1131
8	8	7	"spr1370"	"38Cyt_TMH_L3"	0	566	1691	1607
8	9	7	"spr1418"	"82N_term_P3"	0	567	1704	1624
8	1	8	"potD"	"65N_term_D3"	0	568	3035	2982
8	2	8	"pgdA"	"40N_term_H3"	0	569	1366	1301
8	3	8	"spr1370"	"38Cyt_TMH_L3"	0	570	1610	1541
8	4	8	"spr1418"	"82N_term_P3"	0	571	1699	1629
8	5	8	"stkP"	"67Cyt_TMH_D7"	0	572	820	756
8	6	8	"spr1584"	"83N_term_H7"	0	573	1855	1792
8	7	8	"pbp2A"	"53N_term_L7"	0	574	1507	1448
8	8	8	"pbp1b"	"47Cyt_TMH_P7"	0	575	2373	2305
8	9	8	"pcpA"	"62N_term_wCS_D11"	0	576	232	171
