# Supplementary material for: Data in support of proteomic analysis of pneumococcal pediatric clinical isolates to construct a protein array
Source: Data Brief. 2016 Feb 5;6:917–22. doi: 10.1016/j.dib.2016.01.057 (PMC4758182; doi:10.1016/j.dib.2016.01.057)
Supplement: Supplementary file 4 — Supplementary material [file mmc4.zip › Protein array raw data/IgM/C1_Sv11_IgM-Cy5.txt]

ATF	1.0
31	9    
"Type=GenePix Export 3"
"DateTime=2014/04/30 14:48:51"
"Settings=C:\Documents and Settings\Usuario\Escritorio\Datos Usuarios\Alfonso\Resultados ensayo\Abril 2014\Escaneado_30-04-14\Suero v11\Sv11_IgM-Cy5.gps"
"GalFile=C:\Documents and Settings\Usuario\Escritorio\Datos Usuarios\Alfonso\Gals\Gal_Alfonso.2.gal"
"PixelSize=5"
"Wavelengths=635	n/a"
"ImageFiles=C:\Documents and Settings\Usuario\Escritorio\Datos Usuarios\Alfonso\Resultados ensayo\Abril 2014\Escaneado_30-04-14\Suero v11\Sv11_IgM-Cy5.tif 1	n/a"
"NormalizationMethod=None"
"NormalizationFactors=1	n/a"
"JpegImage="
"StdDev=Type 1"
"RatioFormulations=W1/W2 (635/)"
"Barcode="
"BackgroundSubtraction=LocalFeature"
"ImageOrigin=2920, 27855"
"JpegOrigin=3320, 28465"
"Creator=GenePix Pro 4.1.1.4"
"Scanner=GenePix 4000B [92870]"
"FocusPosition=0"
"Temperature=33.47"
"LinesAveraged=1"
"Comment="
"PMTGain=700	n/a"
"ScanPower=100	n/a"
"LaserPower=1.73	n/a"
"LaserOnTime=42993	n/a"
"Filters=	n/a"
"ScanRegion=584,5571,3848,7055"
"Supplier=BioRobotics"
"ArrayerSoftwareName=TAS Application Suite (MicroGrid II)"
"ArrayerSoftwareVersion=2.2.2.5"
"Block"	"Column"	"Row"	"Name"	"ID"	"Flags"	"Index"	"F635 Median"	"F635 Median - B635"
1	1	1	"ABC_N/P"	"90Mult_M6"	0	1	265	212
1	2	1	"spr1221"	"99Mult_A10"	0	2	282	223
1	3	1	"spr1403"	"91Mult_E10"	0	3	221	158
1	4	1	"spr1496"	"92Mult_I10"	0	4	133	64
1	5	1	"ABC_NP"	"100Mult_M10"	0	5	211	134
1	6	1	"SP_0462"	"77CellW_A14"	0	6	233	150
1	7	1	"SP_0464"	"81CellW_E14"	0	7	224	120
1	8	1	"Buffer"	"Normaliz_I14"	-50	8	62	-12
1	9	1	"Buffer"	"Normaliz_M14"	-50	9	77	13
1	1	2	"SP_0462"	"77CellW_A14"	0	10	252	189
1	2	2	"SP_0464"	"81CellW_E14"	0	11	171	103
1	3	2	"fstH"	"84Mult_A2"	0	12	431	359
1	4	2	"comA"	"85Mult_E2"	0	13	140	65
1	5	2	"zmpB"	"86Mult_I2"	0	14	114	25
1	6	2	"spr0601"	"98Mult_M2"	0	15	217	115
1	7	2	"celB"	"87Mult_A6"	0	16	213	89
1	8	2	"iga"	"88Mult_E6"	0	17	839	751
1	9	2	"glnP"	"89Mult_I6"	0	18	207	140
1	1	3	"spr0601"	"98Mult_M2"	0	19	110	41
1	2	3	"celB"	"87Mult_A6"	0	20	110	34
1	3	3	"iga"	"88Mult_E6"	0	21	409	343
1	4	3	"glnP"	"89Mult_I6"	0	22	123	51
1	5	3	"ABC_N/P"	"90Mult_M6"	0	23	155	75
1	6	3	"spr1221"	"99Mult_A10"	0	24	234	156
1	7	3	"spr1403"	"91Mult_E10"	0	25	294	206
1	8	3	"spr1496"	"92Mult_I10"	-50	26	116	28
1	9	3	"ABC_NP"	"100Mult_M10"	0	27	606	524
1	1	4	"spr1221"	"99Mult_A10"	0	28	230	162
1	2	4	"spr1403"	"91Mult_E10"	0	29	170	80
1	3	4	"spr1496"	"92Mult_I10"	0	30	167	29
1	4	4	"ABC_NP"	"100Mult_M10"	-50	31	668	475
1	5	4	"SP_0462"	"77CellW_A14"	0	32	425	304
1	6	4	"SP_0464"	"81CellW_E14"	-50	33	138	48
1	7	4	"fstH"	"84Mult_A2"	0	34	254	169
1	8	4	"comA"	"85Mult_E2"	0	35	128	44
1	9	4	"zmpB"	"86Mult_I2"	0	36	191	114
1	1	5	"SP_0464"	"81CellW_E14"	0	37	190	123
1	2	5	"fstH"	"84Mult_A2"	0	38	411	256
1	3	5	"comA"	"85Mult_E2"	-50	39	4420	1179
1	4	5	"zmpB"	"86Mult_I2"	-50	40	4004	1152
1	5	5	"spr0601"	"98Mult_M2"	-50	41	113	-51
1	6	5	"celB"	"87Mult_A6"	0	42	106	31
1	7	5	"iga"	"88Mult_E6"	0	43	352	285
1	8	5	"glnP"	"89Mult_I6"	0	44	118	58
1	9	5	"ABC_N/P"	"90Mult_M6"	0	45	100	43
1	1	6	"celB"	"87Mult_A6"	0	46	162	96
1	2	6	"iga"	"88Mult_E6"	0	47	348	106
1	3	6	"glnP"	"89Mult_I6"	-50	48	4250	945
1	4	6	"ABC_N/P"	"90Mult_M6"	-50	49	2394	-135
1	5	6	"spr1221"	"99Mult_A10"	0	50	192	85
1	6	6	"spr1403"	"91Mult_E10"	0	51	162	92
1	7	6	"spr1496"	"92Mult_I10"	0	52	123	55
1	8	6	"ABC_NP"	"100Mult_M10"	0	53	168	111
1	9	6	"SP_0462"	"77CellW_A14"	0	54	84	38
1	1	7	"spr1403"	"91Mult_E10"	0	55	242	171
1	2	7	"spr1496"	"92Mult_I10"	-50	56	279	96
1	3	7	"ABC_NP"	"100Mult_M10"	-50	57	2614	549
1	4	7	"SP_0462"	"77CellW_A14"	0	58	261	62
1	5	7	"SP_0464"	"81CellW_E14"	0	59	170	98
1	6	7	"fstH"	"84Mult_A2"	0	60	442	372
1	7	7	"comA"	"85Mult_E2"	0	61	95	33
1	8	7	"zmpB"	"86Mult_I2"	-50	62	65	6
1	9	7	"spr0601"	"98Mult_M2"	0	63	88	43
1	1	8	"fstH"	"84Mult_A2"	0	64	577	515
1	2	8	"comA"	"85Mult_E2"	-50	65	230	136
1	3	8	"zmpB"	"86Mult_I2"	-50	66	1838	1707
1	4	8	"spr0601"	"98Mult_M2"	0	67	120	39
1	5	8	"celB"	"87Mult_A6"	0	68	157	96
1	6	8	"iga"	"88Mult_E6"	0	69	505	450
1	7	8	"glnP"	"89Mult_I6"	0	70	63	17
1	8	8	"ABC_N/P"	"90Mult_M6"	0	71	84	37
1	9	8	"spr1221"	"99Mult_A10"	0	72	172	123
2	1	1	"lytB"	"31CellW_N6"	-50	73	250	150
2	2	1	"prtA"	"20CellW_B10"	-50	74	178	64
2	3	1	"bgaA"	"43CellW_F10"	-50	75	414	243
2	4	1	"nanA"	"46CellW_J10"	0	76	385	168
2	5	1	"spr1652/pfbA"	"25CellW_N10"	0	77	376	242
2	6	1	"nisP"	"39CellW_B14"	-50	78	94	-7
2	7	1	"spr1906"	"73CellW_F14"	0	79	165	51
2	8	1	"Buffer"	"Normaliz_J14"	-50	80	419	343
2	9	1	"Buffer"	"Normaliz_N14"	-50	81	98	17
2	1	2	"nisP"	"39CellW_B14"	-50	82	243	72
2	2	2	"spr1906"	"73CellW_F14"	-50	83	173	-50
2	3	2	"psrP"	"71CellW_B2"	0	84	977	550
2	4	2	"pblB_nt"	"48CellW_F2"	-50	85	570	67
2	5	2	"pblB_ct"	"49CellW_J2"	-50	86	431	185
2	6	2	"spr0075/pfbB"	"24CellW_N2"	0	87	392	153
2	7	2	"pulA"	"19CellW_B6"	-50	88	343	133
2	8	2	"hysA"	"51CellW_F6"	0	89	236	104
2	9	2	"spr0328"	"26CellW_J6"	0	90	539	443
2	1	3	"spr0075/pfbB"	"24CellW_N2"	-50	91	284	153
2	2	3	"pulA"	"19CellW_B6"	-50	92	157	-5
2	3	3	"hysA"	"51CellW_F6"	-50	93	341	157
2	4	3	"spr0328"	"26CellW_J6"	0	94	689	412
2	5	3	"lytB"	"31CellW_N6"	-50	95	250	92
2	6	3	"prtA"	"20CellW_B10"	-50	96	141	-8
2	7	3	"bgaA"	"43CellW_F10"	-50	97	413	147
2	8	3	"nanA"	"46CellW_J10"	-50	98	269	54
2	9	3	"spr1652/pfbA"	"25CellW_N10"	0	99	412	281
2	1	4	"prtA"	"20CellW_B10"	-50	100	72	7
2	2	4	"bgaA"	"43CellW_F10"	-50	101	151	20
2	3	4	"nanA"	"46CellW_J10"	-50	102	214	43
2	4	4	"spr1652/pfbA"	"25CellW_N10"	-50	103	352	154
2	5	4	"nisP"	"39CellW_B14"	-50	104	230	68
2	6	4	"spr1906"	"73CellW_F14"	-50	105	194	53
2	7	4	"psrP"	"71CellW_B2"	0	106	679	443
2	8	4	"pblB_nt"	"48CellW_F2"	0	107	523	180
2	9	4	"pblB_ct"	"49CellW_J2"	0	108	376	234
2	1	5	"spr1906"	"73CellW_F14"	-50	109	48	-16
2	2	5	"psrP"	"71CellW_B2"	0	110	195	67
2	3	5	"pblB_nt"	"48CellW_F2"	0	111	380	200
2	4	5	"pblB_ct"	"49CellW_J2"	-50	112	523	196
2	5	5	"spr0075/pfbB"	"24CellW_N2"	-50	113	438	91
2	6	5	"pulA"	"19CellW_B6"	0	114	767	484
2	7	5	"hysA"	"51CellW_F6"	-50	115	143	-38
2	8	5	"spr0328"	"26CellW_J6"	0	116	442	255
2	9	5	"lytB"	"31CellW_N6"	0	117	210	77
2	1	6	"pulA"	"19CellW_B6"	0	118	93	28
2	2	6	"hysA"	"51CellW_F6"	-50	119	60	-14
2	3	6	"spr0328"	"26CellW_J6"	-50	120	101	24
2	4	6	"lytB"	"31CellW_N6"	-50	121	229	86
2	5	6	"prtA"	"20CellW_B10"	-50	122	293	131
2	6	6	"bgaA"	"43CellW_F10"	-50	123	367	195
2	7	6	"nanA"	"46CellW_J10"	-50	124	181	-40
2	8	6	"spr1652/pfbA"	"25CellW_N10"	-50	125	239	78
2	9	6	"nisP"	"39CellW_B14"	-50	126	181	60
2	1	7	"bgaA"	"43CellW_F10"	-50	127	82	-7
2	2	7	"nanA"	"46CellW_J10"	-50	128	51	-39
2	3	7	"spr1652/pfbA"	"25CellW_N10"	-50	129	77	9
2	4	7	"nisP"	"39CellW_B14"	-50	130	68	-23
2	5	7	"spr1906"	"73CellW_F14"	0	131	204	82
2	6	7	"psrP"	"71CellW_B2"	0	132	953	766
2	7	7	"pblB_nt"	"48CellW_F2"	0	133	609	109
2	8	7	"pblB_ct"	"49CellW_J2"	-50	134	521	176
2	9	7	"spr0075/pfbB"	"24CellW_N2"	-50	135	441	230
2	1	8	"psrP"	"71CellW_B2"	0	136	667	560
2	2	8	"pblB_nt"	"48CellW_F2"	0	137	303	164
2	3	8	"pblB_ct"	"49CellW_J2"	-50	138	193	108
2	4	8	"spr0075/pfbB"	"24CellW_N2"	-50	139	142	34
2	5	8	"pulA"	"19CellW_B6"	-50	140	188	70
2	6	8	"hysA"	"51CellW_F6"	-50	141	406	245
2	7	8	"spr0328"	"26CellW_J6"	-50	142	580	346
2	8	8	"lytB"	"31CellW_N6"	-50	143	282	142
2	9	8	"prtA"	"20CellW_B10"	-50	144	229	104
3	1	1	"nanB"	"58Secret_O6"	0	145	2181	2120
3	2	1	"spr1875"	"7Secret_C10"	0	146	624	518
3	3	1	"galU"	"21Secret_G10"	-50	147	474	243
3	4	1	"cbpA"	"5Secret_K10"	-50	148	414	215
3	5	1	"gsp_781"	"2Secret_O10"	0	149	1174	1072
3	6	1	"Control_1"	"C14"	0	150	208	132
3	7	1	"Control_2"	"G14"	0	151	166	70
3	8	1	"Buffer"	"Normaliz_K14"	-50	152	65	5
3	9	1	"Buffer"	"Normaliz_O14"	-50	153	63	13
3	1	2	"Control_1"	"C14"	0	154	193	123
3	2	2	"Control_2"	"G14"	0	155	181	41
3	3	2	"bloodAB"	"59Secret_C2"	-50	156	967	489
3	4	2	"strH"	"32Secret_G2"	-50	157	936	183
3	5	2	"lysM"	"50Secret_K2"	0	158	628	235
3	6	2	"lytB"	"63Secret_O2"	0	159	544	370
3	7	2	"phtE"	"45Secret_C6"	0	160	671	442
3	8	2	"spr0931"	"36Secret_G6"	0	161	548	436
3	9	2	"lytC"	"56Secret_K6"	0	162	383	313
3	1	3	"lytB"	"63Secret_O2"	0	163	1460	1354
3	2	3	"phtE"	"45Secret_C6"	0	164	650	523
3	3	3	"spr0931"	"36Secret_G6"	0	165	549	320
3	4	3	"lytC"	"56Secret_K6"	-50	166	410	78
3	5	3	"nanB"	"58Secret_O6"	0	167	697	510
3	6	3	"spr1875"	"7Secret_C10"	0	168	396	210
3	7	3	"galU"	"21Secret_G10"	-50	169	86	-38
3	8	3	"cbpA"	"5Secret_K10"	-50	170	65	-32
3	9	3	"gsp_781"	"2Secret_O10"	0	171	275	210
3	1	4	"spr1875"	"7Secret_C10"	0	172	872	762
3	2	4	"galU"	"21Secret_G10"	0	173	367	215
3	3	4	"cbpA"	"5Secret_K10"	-50	174	158	-15
3	4	4	"gsp_781"	"2Secret_O10"	0	175	1351	1234
3	5	4	"Control_1"	"C14"	0	176	210	127
3	6	4	"Control_2"	"G14"	-50	177	69	-22
3	7	4	"bloodAB"	"59Secret_C2"	-50	178	203	66
3	8	4	"strH"	"32Secret_G2"	-50	179	518	282
3	9	4	"lysM"	"50Secret_K2"	0	180	514	414
3	1	5	"Control_2"	"G14"	-50	181	141	44
3	2	5	"bloodAB"	"59Secret_C2"	0	182	1150	708
3	3	5	"strH"	"32Secret_G2"	0	183	1085	283
3	4	5	"lysM"	"50Secret_K2"	0	184	563	132
3	5	5	"lytB"	"63Secret_O2"	0	185	445	354
3	6	5	"phtE"	"45Secret_C6"	0	186	134	66
3	7	5	"spr0931"	"36Secret_G6"	0	187	403	307
3	8	5	"lytC"	"56Secret_K6"	-50	188	141	-8
3	9	5	"nanB"	"58Secret_O6"	0	189	777	711
3	1	6	"phtE"	"45Secret_C6"	0	190	995	881
3	2	6	"spr0931"	"36Secret_G6"	-50	191	593	377
3	3	6	"lytC"	"56Secret_K6"	-50	192	192	-48
3	4	6	"nanB"	"58Secret_O6"	-50	193	297	184
3	5	6	"spr1875"	"7Secret_C10"	0	194	190	122
3	6	6	"galU"	"21Secret_G10"	-50	195	106	6
3	7	6	"cbpA"	"5Secret_K10"	-50	196	96	-35
3	8	6	"gsp_781"	"2Secret_O10"	0	197	1084	1018
3	9	6	"Control_1"	"C14"	0	198	139	92
3	1	7	"galU"	"21Secret_G10"	-50	199	651	511
3	2	7	"cbpA"	"5Secret_K10"	-50	200	390	-56
3	3	7	"gsp_781"	"2Secret_O10"	-50	201	599	503
3	4	7	"Control_1"	"C14"	-50	202	99	53
3	5	7	"Control_2"	"G14"	-50	203	57	9
3	6	7	"bloodAB"	"59Secret_C2"	0	204	710	381
3	7	7	"strH"	"32Secret_G2"	-50	205	1061	290
3	8	7	"lysM"	"50Secret_K2"	-50	206	789	582
3	9	7	"lytB"	"63Secret_O2"	0	207	1697	1640
3	1	8	"bloodAB"	"59Secret_C2"	-50	208	908	797
3	2	8	"strH"	"32Secret_G2"	-50	209	735	362
3	3	8	"lysM"	"50Secret_K2"	-50	210	653	540
3	4	8	"lytB"	"63Secret_O2"	0	211	410	358
3	5	8	"phtE"	"45Secret_C6"	0	212	377	331
3	6	8	"spr0931"	"36Secret_G6"	-50	213	543	428
3	7	8	"lytC"	"56Secret_K6"	-50	214	263	117
3	8	8	"nanB"	"58Secret_O6"	-50	215	715	617
3	9	8	"spr1875"	"7Secret_C10"	0	216	825	764
4	1	1	"Control_10"	"P6"	-50	217	145	86
4	2	1	"Control_11"	"D10"	-50	218	54	-8
4	3	1	"Control_12"	"H10"	-50	219	74	15
4	4	1	"Buffer"	"Normaliz_L10"	-50	220	103	41
4	5	1	"Buffer"	"Normaliz_P10"	-50	221	47	-4
4	6	1	"Control+"	"Rango0.2_D14"	0	222	836	782
4	7	1	"Control+"	"Rango0.1_H14"	-50	223	51	-6
4	8	1	"Buffer"	"Normaliz_L14"	-50	224	69	13
4	9	1	"Buffer"	"Normaliz_P14"	-50	225	262	207
4	1	2	"Control+"	"Rango0.2_D14"	0	226	755	705
4	2	2	"Control+"	"Rango0.1_H14"	-50	227	55	4
4	3	2	"Control_3"	"D2"	-50	228	43	-13
4	4	2	"Control_4"	"H2"	-50	229	78	16
4	5	2	"Control_5"	"L2"	-50	230	64	6
4	6	2	"Control_6"	"P2"	-50	231	84	20
4	7	2	"Control_7"	"D6"	-50	232	224	167
4	8	2	"Control_8"	"H6"	-50	233	44	-8
4	9	2	"Control_9"	"L6"	-50	234	63	13
4	1	3	"Control_6"	"P2"	-50	235	48	3
4	2	3	"Control_7"	"D6"	-50	236	77	28
4	3	3	"Control_8"	"H6"	-50	237	53	3
4	4	3	"Control_9"	"L6"	-50	238	50	0
4	5	3	"Control_10"	"P6"	-50	239	138	81
4	6	3	"Control_11"	"D10"	-50	240	73	7
4	7	3	"Control_12"	"H10"	-50	241	83	22
4	8	3	"Buffer"	"Normaliz_L10"	-50	242	92	35
4	9	3	"Buffer"	"Normaliz_P10"	-50	243	58	3
4	1	4	"Control_11"	"D10"	-50	244	42	1
4	2	4	"Control_12"	"H10"	-50	245	41	0
4	3	4	"Buffer"	"Normaliz_L10"	-50	246	49	3
4	4	4	"Buffer"	"Normaliz_P10"	-50	247	42	-7
4	5	4	"Control+"	"Rango0.2_D14"	0	248	791	738
4	6	4	"Control+"	"Rango0.1_H14"	-50	249	65	5
4	7	4	"Control_3"	"D2"	-50	250	61	5
4	8	4	"Control_4"	"H2"	-50	251	57	2
4	9	4	"Control_5"	"L2"	-50	252	65	10
4	1	5	"Control+"	"Rango0.1_H14"	0	253	223	183
4	2	5	"Control_3"	"D2"	-50	254	39	0
4	3	5	"Control_4"	"H2"	-50	255	40	-6
4	4	5	"Control_5"	"L2"	-50	256	50	-2
4	5	5	"Control_6"	"P2"	-50	257	46	-11
4	6	5	"Control_7"	"D6"	-50	258	167	107
4	7	5	"Control_8"	"H6"	-50	259	69	8
4	8	5	"Control_9"	"L6"	-50	260	59	7
4	9	5	"Control_10"	"P6"	-50	261	127	75
4	1	6	"Control_7"	"D6"	-50	262	42	1
4	2	6	"Control_8"	"H6"	-50	263	37	-5
4	3	6	"Control_9"	"L6"	-50	264	42	-4
4	4	6	"Control_10"	"P6"	-50	265	44	-8
4	5	6	"Control_11"	"D10"	-50	266	65	11
4	6	6	"Control_12"	"H10"	-50	267	60	5
4	7	6	"Buffer"	"Normaliz_L10"	-50	268	86	33
4	8	6	"Buffer"	"Normaliz_P10"	-50	269	56	8
4	9	6	"Control+"	"Rango0.2_D14"	0	270	503	452
4	1	7	"Control_12"	"H10"	-50	271	44	3
4	2	7	"Buffer"	"Normaliz_L10"	-50	272	45	3
4	3	7	"Buffer"	"Normaliz_P10"	-50	273	38	-6
4	4	7	"Control+"	"Rango0.2_D14"	-50	274	207	164
4	5	7	"Control+"	"Rango0.1_H14"	-50	275	53	10
4	6	7	"Control_3"	"D2"	-50	276	58	11
4	7	7	"Control_4"	"H2"	-50	277	61	11
4	8	7	"Control_5"	"L2"	-50	278	54	6
4	9	7	"Control_6"	"P2"	-50	279	57	10
4	1	8	"Control_3"	"D2"	-50	280	47	4
4	2	8	"Control_4"	"H2"	-50	281	41	0
4	3	8	"Control_5"	"L2"	-50	282	40	0
4	4	8	"Control_6"	"P2"	-50	283	41	3
4	5	8	"Control_7"	"D6"	-50	284	64	22
4	6	8	"Control_8"	"H6"	-50	285	46	-4
4	7	8	"Control_9"	"L6"	-50	286	52	-4
4	8	8	"Control_10"	"P6"	-50	287	102	51
4	9	8	"Control_11"	"D10"	-50	288	53	6
5	1	1	"GADPH"	"68Cyt_M5"	0	289	2869	2811
5	2	1	"abc_sbp_2"	"30Lip_A9"	0	290	728	659
5	3	1	"abc_sbp"	"29Lip_E9"	0	291	308	223
5	4	1	"spr0174"	"79Lip_I9"	0	292	350	270
5	5	1	"aliA"	"10Lip_M9"	0	293	655	504
5	6	1	"slrA"	"17Lip_A13"	0	294	469	302
5	7	1	"spr0747"	"37Lip_E13"	0	295	136	39
5	8	1	"Buffer"	"Normaliz_I13"	-50	296	38	-21
5	9	1	"Buffer"	"Normaliz_M13"	-50	297	45	-10
5	1	2	"slrA"	"17Lip_A13"	0	298	406	337
5	2	2	"spr0747"	"37Lip_E13"	0	299	892	815
5	3	2	"spxB"	"13Cyt_A1"	0	300	924	840
5	4	2	"clpP"	"66Cyt_E1"	0	301	1908	1792
5	5	2	"pavA"	"69Cyt_I1"	0	302	1536	1220
5	6	2	"eno"	"14Cyt_M1"	0	303	1698	1359
5	7	2	"PppA"	"70Cyt_A5"	0	304	1020	786
5	8	2	"ply"	"11Cyt_E5"	-50	305	226	90
5	9	2	"lytA"	"12Cyt_I5"	-50	306	185	73
5	1	3	"eno"	"14Cyt_M1"	0	307	1591	1523
5	2	3	"PppA"	"70Cyt_A5"	0	308	1024	940
5	3	3	"ply"	"11Cyt_E5"	0	309	1429	1333
5	4	3	"lytA"	"12Cyt_I5"	0	310	1612	1463
5	5	3	"GADPH"	"68Cyt_M5"	0	311	2082	1815
5	6	3	"abc_sbp_2"	"30Lip_A9"	-50	312	291	80
5	7	3	"abc_sbp"	"29Lip_E9"	-50	313	253	11
5	8	3	"spr0174"	"79Lip_I9"	-50	314	329	154
5	9	3	"aliA"	"10Lip_M9"	0	315	405	277
5	1	4	"abc_sbp_2"	"30Lip_A9"	0	316	596	530
5	2	4	"abc_sbp"	"29Lip_E9"	0	317	247	159
5	3	4	"spr0174"	"79Lip_I9"	0	318	296	192
5	4	4	"aliA"	"10Lip_M9"	0	319	775	558
5	5	4	"slrA"	"17Lip_A13"	-50	320	364	26
5	6	4	"spr0747"	"37Lip_E13"	0	321	259	39
5	7	4	"spxB"	"13Cyt_A1"	0	322	784	496
5	8	4	"clpP"	"66Cyt_E1"	0	323	1433	1127
5	9	4	"pavA"	"69Cyt_I1"	0	324	1328	1171
5	1	5	"spr0747"	"37Lip_E13"	0	325	845	783
5	2	5	"spxB"	"13Cyt_A1"	0	326	848	762
5	3	5	"clpP"	"66Cyt_E1"	0	327	2054	1922
5	4	5	"pavA"	"69Cyt_I1"	0	328	2069	1589
5	5	5	"eno"	"14Cyt_M1"	0	329	1577	945
5	6	5	"PppA"	"70Cyt_A5"	0	330	611	273
5	7	5	"ply"	"11Cyt_E5"	0	331	916	536
5	8	5	"lytA"	"12Cyt_I5"	-50	332	1010	388
5	9	5	"GADPH"	"68Cyt_M5"	0	333	1635	1438
5	1	6	"PppA"	"70Cyt_A5"	0	334	1036	979
5	2	6	"ply"	"11Cyt_E5"	0	335	1300	1227
5	3	6	"lytA"	"12Cyt_I5"	0	336	1630	1505
5	4	6	"GADPH"	"68Cyt_M5"	0	337	2367	1969
5	5	6	"abc_sbp_2"	"30Lip_A9"	0	338	642	131
5	6	6	"abc_sbp"	"29Lip_E9"	0	339	184	12
5	7	6	"spr0174"	"79Lip_I9"	0	340	242	136
5	8	6	"aliA"	"10Lip_M9"	0	341	711	560
5	9	6	"slrA"	"17Lip_A13"	0	342	405	246
5	1	7	"abc_sbp"	"29Lip_E9"	0	343	271	211
5	2	7	"spr0174"	"79Lip_I9"	0	344	266	200
5	3	7	"aliA"	"10Lip_M9"	0	345	703	634
5	4	7	"slrA"	"17Lip_A13"	0	346	414	282
5	5	7	"spr0747"	"37Lip_E13"	0	347	671	535
5	6	7	"spxB"	"13Cyt_A1"	0	348	918	822
5	7	7	"clpP"	"66Cyt_E1"	0	349	2357	2268
5	8	7	"pavA"	"69Cyt_I1"	0	350	2137	2035
5	9	7	"eno"	"14Cyt_M1"	0	351	1751	1660
5	1	8	"spxB"	"13Cyt_A1"	0	352	974	919
5	2	8	"clpP"	"66Cyt_E1"	0	353	2485	2430
5	3	8	"pavA"	"69Cyt_I1"	0	354	2205	2138
5	4	8	"eno"	"14Cyt_M1"	0	355	1782	1668
5	5	8	"PppA"	"70Cyt_A5"	0	356	1172	1087
5	6	8	"ply"	"11Cyt_E5"	0	357	1527	1451
5	7	8	"lytA"	"12Cyt_I5"	0	358	1630	1569
5	8	8	"GADPH"	"68Cyt_M5"	0	359	2244	2175
5	9	8	"abc_sbp_2"	"30Lip_A9"	0	360	789	715
6	1	1	"psaA"	"6Lip_N5"	0	361	312	255
6	2	1	"ABC_SBP"	"57Lip_B9"	0	362	1195	1117
6	3	1	"ABC_SBP"	"52Lip_F9"	-50	363	88	-2
6	4	1	"piuA"	"18Lip_J9"	-50	364	135	10
6	5	1	"amiA"	"3Lip_N9"	-50	365	235	93
6	6	1	"msmE"	"78Lip_B13"	0	366	871	698
6	7	1	"MalX"	"22Lip_F13"	-50	367	331	188
6	8	1	"Buffer"	"Normaliz_J13"	-50	368	75	-1
6	9	1	"Buffer"	"Normaliz_N13"	-50	369	71	2
6	1	2	"msmE"	"78Lip_B13"	0	370	230	170
6	2	2	"MalX"	"22Lip_F13"	0	371	128	29
6	3	2	"prsA_ppmA"	"16Lip_B1"	0	372	226	89
6	4	2	"lmb"	"33Lip_F1"	-50	373	525	246
6	5	2	"piaA"	"15Lip_J1"	-50	374	474	220
6	6	2	"phtA"	"55Lip_N1"	-50	375	661	300
6	7	2	"glnH"	"28Lip_B5"	-50	376	540	185
6	8	2	"pstS"	"80Lip_F5"	0	377	898	757
6	9	2	"aliB"	"1Lip_J5"	0	378	703	567
6	1	3	"phtA"	"55Lip_N1"	0	379	193	133
6	2	3	"glnH"	"28Lip_B5"	0	380	309	209
6	3	3	"pstS"	"80Lip_F5"	0	381	566	415
6	4	3	"aliB"	"1Lip_J5"	-50	382	903	550
6	5	3	"psaA"	"6Lip_N5"	-50	383	497	132
6	6	3	"ABC_SBP"	"57Lip_B9"	-50	384	425	98
6	7	3	"ABC_SBP"	"52Lip_F9"	-50	385	482	141
6	8	3	"piuA"	"18Lip_J9"	-50	386	355	111
6	9	3	"amiA"	"3Lip_N9"	-50	387	657	361
6	1	4	"ABC_SBP"	"57Lip_B9"	0	388	1101	1026
6	2	4	"ABC_SBP"	"52Lip_F9"	0	389	415	292
6	3	4	"piuA"	"18Lip_J9"	0	390	526	381
6	4	4	"amiA"	"3Lip_N9"	0	391	935	683
6	5	4	"msmE"	"78Lip_B13"	-50	392	582	200
6	6	4	"MalX"	"22Lip_F13"	-50	393	509	77
6	7	4	"prsA_ppmA"	"16Lip_B1"	-50	394	629	225
6	8	4	"lmb"	"33Lip_F1"	0	395	729	443
6	9	4	"piaA"	"15Lip_J1"	-50	396	519	182
6	1	5	"MalX"	"22Lip_F13"	0	397	475	394
6	2	5	"prsA_ppmA"	"16Lip_B1"	0	398	635	517
6	3	5	"lmb"	"33Lip_F1"	0	399	1587	1428
6	4	5	"piaA"	"15Lip_J1"	0	400	1009	771
6	5	5	"phtA"	"55Lip_N1"	0	401	1140	786
6	6	5	"glnH"	"28Lip_B5"	-50	402	828	252
6	7	5	"pstS"	"80Lip_F5"	-50	403	1182	559
6	8	5	"aliB"	"1Lip_J5"	-50	404	796	357
6	9	5	"psaA"	"6Lip_N5"	-50	405	795	417
6	1	6	"glnH"	"28Lip_B5"	0	406	715	622
6	2	6	"pstS"	"80Lip_F5"	0	407	1250	1132
6	3	6	"aliB"	"1Lip_J5"	0	408	1972	1849
6	4	6	"psaA"	"6Lip_N5"	0	409	546	420
6	5	6	"ABC_SBP"	"57Lip_B9"	0	410	1485	1337
6	6	6	"ABC_SBP"	"52Lip_F9"	0	411	497	200
6	7	6	"piuA"	"18Lip_J9"	-50	412	583	58
6	8	6	"amiA"	"3Lip_N9"	-50	413	1012	441
6	9	6	"msmE"	"78Lip_B13"	0	414	788	582
6	1	7	"ABC_SBP"	"52Lip_F9"	0	415	663	550
6	2	7	"piuA"	"18Lip_J9"	0	416	908	746
6	3	7	"amiA"	"3Lip_N9"	0	417	1368	1220
6	4	7	"msmE"	"78Lip_B13"	0	418	457	327
6	5	7	"MalX"	"22Lip_F13"	0	419	568	406
6	6	7	"prsA_ppmA"	"16Lip_B1"	0	420	785	515
6	7	7	"lmb"	"33Lip_F1"	-50	421	879	424
6	8	7	"piaA"	"15Lip_J1"	0	422	1215	854
6	9	7	"phtA"	"55Lip_N1"	0	423	1540	1402
6	1	8	"prsA_ppmA"	"16Lip_B1"	0	424	710	625
6	2	8	"lmb"	"33Lip_F1"	0	425	1716	1606
6	3	8	"piaA"	"15Lip_J1"	0	426	1152	1035
6	4	8	"phtA"	"55Lip_N1"	0	427	1622	1503
6	5	8	"glnH"	"28Lip_B5"	0	428	665	555
6	6	8	"pstS"	"80Lip_F5"	0	429	1325	1189
6	7	8	"aliB"	"1Lip_J5"	0	430	2335	2152
6	8	8	"psaA"	"6Lip_N5"	0	431	876	725
6	9	8	"ABC_SBP"	"57Lip_B9"	0	432	2526	2419
7	1	1	"cbpF"	"74N_term_wCS_O5"	0	433	421	362
7	2	1	"spr0693"	"34N_term_C9"	0	434	692	629
7	3	1	"ezrA"	"75N_term_G9"	0	435	565	469
7	4	1	"pepXP"	"72N_term_K9"	0	436	214	129
7	5	1	"phtD"	"44N_term_O9"	0	437	384	316
7	6	1	"phpA"	"27N_term_C13"	0	438	696	569
7	7	1	"srtA"	"64N_term_wCS_G13"	0	439	644	558
7	8	1	"Buffer"	"Normaliz_K13"	0	440	60	5
7	9	1	"Buffer"	"Normaliz_O13"	0	441	45	-9
7	1	2	"phpA"	"27N_term_C13"	0	442	855	788
7	2	2	"srtA"	"64N_term_wCS_G13"	0	443	706	624
7	3	2	"adcA"	"23Lip_C1"	0	444	635	497
7	4	2	"sp_2093"	"76N_term_G1"	0	445	205	92
7	5	2	"comB"	"54N_term_K1"	0	446	175	105
7	6	2	"pspA"	"4N_term_O1"	0	447	415	278
7	7	2	"pbpX"	"41N_term_C5"	0	448	1094	969
7	8	2	"pbpA"	"9N_term_G5"	0	449	241	154
7	9	2	"spr0334"	"42Cyt_TMH_K5"	0	450	356	290
7	1	3	"pspA"	"4N_term_O1"	0	451	731	658
7	2	3	"pbpX"	"41N_term_C5"	0	452	2150	2076
7	3	3	"pbpA"	"9N_term_G5"	0	453	154	70
7	4	3	"spr0334"	"42Cyt_TMH_K5"	0	454	374	281
7	5	3	"cbpF"	"74N_term_wCS_O5"	0	455	102	28
7	6	3	"spr0693"	"34N_term_C9"	0	456	148	70
7	7	3	"ezrA"	"75N_term_G9"	0	457	418	301
7	8	3	"pepXP"	"72N_term_K9"	0	458	744	563
7	9	3	"phtD"	"44N_term_O9"	0	459	845	753
7	1	4	"spr0693"	"34N_term_C9"	0	460	524	447
7	2	4	"ezrA"	"75N_term_G9"	0	461	573	495
7	3	4	"pepXP"	"72N_term_K9"	0	462	479	399
7	4	4	"phtD"	"44N_term_O9"	0	463	693	542
7	5	4	"phpA"	"27N_term_C13"	0	464	371	162
7	6	4	"srtA"	"64N_term_wCS_G13"	0	465	167	67
7	7	4	"adcA"	"23Lip_C1"	0	466	297	196
7	8	4	"sp_2093"	"76N_term_G1"	0	467	487	346
7	9	4	"comB"	"54N_term_K1"	0	468	484	412
7	1	5	"srtA"	"64N_term_wCS_G13"	0	469	723	655
7	2	5	"adcA"	"23Lip_C1"	0	470	739	665
7	3	5	"sp_2093"	"76N_term_G1"	0	471	749	670
7	4	5	"comB"	"54N_term_K1"	0	472	572	447
7	5	5	"pspA"	"4N_term_O1"	0	473	532	339
7	6	5	"pbpX"	"41N_term_C5"	0	474	1444	1338
7	7	5	"pbpA"	"9N_term_G5"	0	475	99	39
7	8	5	"spr0334"	"42Cyt_TMH_K5"	0	476	162	109
7	9	5	"cbpF"	"74N_term_wCS_O5"	0	477	237	195
7	1	6	"pbpX"	"41N_term_C5"	0	478	2181	2113
7	2	6	"pbpA"	"9N_term_G5"	0	479	186	110
7	3	6	"spr0334"	"42Cyt_TMH_K5"	0	480	533	455
7	4	6	"cbpF"	"74N_term_wCS_O5"	0	481	321	241
7	5	6	"spr0693"	"34N_term_C9"	0	482	591	517
7	6	6	"ezrA"	"75N_term_G9"	0	483	655	583
7	7	6	"pepXP"	"72N_term_K9"	0	484	619	554
7	8	6	"phtD"	"44N_term_O9"	0	485	715	658
7	9	6	"phpA"	"27N_term_C13"	0	486	267	220
7	1	7	"ezrA"	"75N_term_G9"	0	487	685	601
7	2	7	"pepXP"	"72N_term_K9"	0	488	665	578
7	3	7	"phtD"	"44N_term_O9"	0	489	924	846
7	4	7	"phpA"	"27N_term_C13"	0	490	813	737
7	5	7	"srtA"	"64N_term_wCS_G13"	0	491	827	753
7	6	7	"adcA"	"23Lip_C1"	0	492	685	611
7	7	7	"sp_2093"	"76N_term_G1"	0	493	731	656
7	8	7	"comB"	"54N_term_K1"	0	494	614	549
7	9	7	"pspA"	"4N_term_O1"	0	495	875	820
7	1	8	"adcA"	"23Lip_C1"	0	496	827	752
7	2	8	"sp_2093"	"76N_term_G1"	0	497	853	774
7	3	8	"comB"	"54N_term_K1"	0	498	709	636
7	4	8	"pspA"	"4N_term_O1"	0	499	859	791
7	5	8	"pbpX"	"41N_term_C5"	0	500	2482	2422
7	6	8	"pbpA"	"9N_term_G5"	0	501	212	147
7	7	8	"spr0334"	"42Cyt_TMH_K5"	0	502	612	553
7	8	8	"cbpF"	"74N_term_wCS_O5"	0	503	506	454
7	9	8	"spr0693"	"34N_term_C9"	0	504	666	614
8	1	1	"pbp1b"	"47Cyt_TMH_P5"	0	505	4409	4348
8	2	1	"pcpA"	"62N_term_wCS_D9"	0	506	133	72
8	3	1	"sphtra"	"8N_term_H9"	-50	507	61	11
8	4	1	"cps4C"	"97Mult_L9"	0	508	95	40
8	5	1	"rrgB"	"95Mult_P9"	-50	509	65	-5
8	6	1	"TMP"	"96Mult_D13"	0	510	208	123
8	7	1	"LambdaSa04"	"94Mult_H13"	-50	511	77	13
8	8	1	"Buffer"	"Normaliz_L13"	-50	512	52	-2
8	9	1	"Buffer"	"Normaliz_P13"	-50	513	44	-12
8	1	2	"TMP"	"96Mult_D13"	0	514	172	83
8	2	2	"LambdaSa04"	"94Mult_H13"	-50	515	80	-52
8	3	2	"potD"	"65N_term_D1"	0	516	560	464
8	4	2	"pgdA"	"40N_term_H1"	0	517	185	71
8	5	2	"spr1370"	"38Cyt_TMH_L1"	0	518	211	118
8	6	2	"spr1418"	"82N_term_P1"	0	519	1220	1098
8	7	2	"stkP"	"67Cyt_TMH_D5"	-50	520	273	114
8	8	2	"spr1584"	"83N_term_H5"	0	521	878	712
8	9	2	"pbp2A"	"53N_term_L5"	0	522	761	654
8	1	3	"spr1418"	"82N_term_P1"	0	523	1326	1208
8	2	3	"stkP"	"67Cyt_TMH_D5"	0	524	1254	988
8	3	3	"spr1584"	"83N_term_H5"	0	525	428	294
8	4	3	"pbp2A"	"53N_term_L5"	0	526	223	96
8	5	3	"pbp1b"	"47Cyt_TMH_P5"	0	527	813	701
8	6	3	"pcpA"	"62N_term_wCS_D9"	0	528	151	16
8	7	3	"sphtra"	"8N_term_H9"	-50	529	126	-41
8	8	3	"cps4C"	"97Mult_L9"	0	530	362	129
8	9	3	"rrgB"	"95Mult_P9"	-50	531	146	44
8	1	4	"pcpA"	"62N_term_wCS_D9"	0	532	122	65
8	2	4	"sphtra"	"8N_term_H9"	-50	533	69	-30
8	3	4	"cps4C"	"97Mult_L9"	0	534	93	12
8	4	4	"rrgB"	"95Mult_P9"	-50	535	69	-40
8	5	4	"TMP"	"96Mult_D13"	0	536	166	45
8	6	4	"LambdaSa04"	"94Mult_H13"	-50	537	99	-13
8	7	4	"potD"	"65N_term_D1"	0	538	1121	1024
8	8	4	"pgdA"	"40N_term_H1"	0	539	693	600
8	9	4	"spr1370"	"38Cyt_TMH_L1"	0	540	970	901
8	1	5	"LambdaSa04"	"94Mult_H13"	-50	541	45	5
8	2	5	"potD"	"65N_term_D1"	0	542	324	278
8	3	5	"pgdA"	"40N_term_H1"	0	543	244	176
8	4	5	"spr1370"	"38Cyt_TMH_L1"	0	544	1031	929
8	5	5	"spr1418"	"82N_term_P1"	0	545	1188	1094
8	6	5	"stkP"	"67Cyt_TMH_D5"	0	546	378	288
8	7	5	"spr1584"	"83N_term_H5"	0	547	1919	1819
8	8	5	"pbp2A"	"53N_term_L5"	0	548	1843	1771
8	9	5	"pbp1b"	"47Cyt_TMH_P5"	0	549	3673	3609
8	1	6	"stkP"	"67Cyt_TMH_D5"	0	550	183	142
8	2	6	"spr1584"	"83N_term_H5"	0	551	707	660
8	3	6	"pbp2A"	"53N_term_L5"	0	552	1885	1821
8	4	6	"pbp1b"	"47Cyt_TMH_P5"	0	553	3399	3315
8	5	6	"pcpA"	"62N_term_wCS_D9"	0	554	159	93
8	6	6	"sphtra"	"8N_term_H9"	-50	555	91	24
8	7	6	"cps4C"	"97Mult_L9"	0	556	293	220
8	8	6	"rrgB"	"95Mult_P9"	0	557	115	59
8	9	6	"TMP"	"96Mult_D13"	0	558	197	147
8	1	7	"sphtra"	"8N_term_H9"	-50	559	88	42
8	2	7	"cps4C"	"97Mult_L9"	0	560	304	255
8	3	7	"rrgB"	"95Mult_P9"	0	561	96	36
8	4	7	"TMP"	"96Mult_D13"	0	562	212	144
8	5	7	"LambdaSa04"	"94Mult_H13"	-50	563	97	37
8	6	7	"potD"	"65N_term_D1"	0	564	1152	1087
8	7	7	"pgdA"	"40N_term_H1"	0	565	811	734
8	8	7	"spr1370"	"38Cyt_TMH_L1"	0	566	1154	1080
8	9	7	"spr1418"	"82N_term_P1"	0	567	1249	1197
8	1	8	"potD"	"65N_term_D1"	0	568	1533	1484
8	2	8	"pgdA"	"40N_term_H1"	0	569	1027	978
8	3	8	"spr1370"	"38Cyt_TMH_L1"	0	570	1318	1270
8	4	8	"spr1418"	"82N_term_P1"	0	571	1473	1409
8	5	8	"stkP"	"67Cyt_TMH_D5"	0	572	514	454
8	6	8	"spr1584"	"83N_term_H5"	0	573	1516	1462
8	7	8	"pbp2A"	"53N_term_L5"	0	574	1758	1698
8	8	8	"pbp1b"	"47Cyt_TMH_P5"	0	575	3399	3342
8	9	8	"pcpA"	"62N_term_wCS_D9"	0	576	209	161
