# Supplementary material for: Data in support of proteomic analysis of pneumococcal pediatric clinical isolates to construct a protein array
Source: Data Brief. 2016 Feb 5;6:917–22. doi: 10.1016/j.dib.2016.01.057 (PMC4758182; doi:10.1016/j.dib.2016.01.057)
Supplement: Supplementary file 4 — Supplementary material [file mmc4.zip › Protein array raw data/IgM/C1_Sv11bis_IgM-Cy5.txt]

ATF	1.0
31	9    
"Type=GenePix Export 3"
"DateTime=2014/05/08 13:58:08"
"Settings=C:\Documents and Settings\Usuario\Escritorio\Datos Usuarios\Alfonso\Resultados ensayo\Mayo 2014\Escaneado_08-05-14\Suero v11bis\Sv11bis_IgM-Cy5.gps"
"GalFile=C:\Documents and Settings\Usuario\Escritorio\Datos Usuarios\Alfonso\Gals\Gal_Alfonso.2.gal"
"PixelSize=5"
"Wavelengths=635	n/a"
"ImageFiles=C:\Documents and Settings\Usuario\Escritorio\Datos Usuarios\Alfonso\Resultados ensayo\Mayo 2014\Escaneado_08-05-14\Suero v11bis\Sv11bis_IgM-Cy5.tif 1	n/a"
"NormalizationMethod=None"
"NormalizationFactors=1	n/a"
"JpegImage="
"StdDev=Type 1"
"RatioFormulations=W1/W2 (635/)"
"Barcode="
"BackgroundSubtraction=LocalFeature"
"ImageOrigin=3080, 45160"
"JpegOrigin=3330, 45810"
"Creator=GenePix Pro 4.1.1.4"
"Scanner=GenePix 4000B [92870]"
"FocusPosition=0"
"Temperature=31.55"
"LinesAveraged=1"
"Comment="
"PMTGain=700	n/a"
"ScanPower=100	n/a"
"LaserPower=1.75	n/a"
"LaserOnTime=43118	n/a"
"Filters=	n/a"
"ScanRegion=616,9032,3856,10521"
"Supplier=BioRobotics"
"ArrayerSoftwareName=TAS Application Suite (MicroGrid II)"
"ArrayerSoftwareVersion=2.2.2.5"
"Block"	"Column"	"Row"	"Name"	"ID"	"Flags"	"Index"	"F635 Median"	"F635 Median - B635"
1	1	1	"ABC_N/P"	"90Mult_M6"	0	1	147	84
1	2	1	"spr1221"	"99Mult_A10"	0	2	174	107
1	3	1	"spr1403"	"91Mult_E10"	0	3	344	266
1	4	1	"spr1496"	"92Mult_I10"	0	4	194	98
1	5	1	"ABC_NP"	"100Mult_M10"	0	5	688	592
1	6	1	"SP_0462"	"77CellW_A14"	0	6	500	403
1	7	1	"SP_0464"	"81CellW_E14"	0	7	130	51
1	8	1	"Buffer"	"Normaliz_I14"	-50	8	68	5
1	9	1	"Buffer"	"Normaliz_M14"	-50	9	77	4
1	1	2	"SP_0462"	"77CellW_A14"	0	10	250	170
1	2	2	"SP_0464"	"81CellW_E14"	-50	11	114	18
1	3	2	"fstH"	"84Mult_A2"	0	12	693	600
1	4	2	"comA"	"85Mult_E2"	-50	13	108	-5
1	5	2	"zmpB"	"86Mult_I2"	-50	14	122	2
1	6	2	"spr0601"	"98Mult_M2"	0	15	1100	893
1	7	2	"celB"	"87Mult_A6"	0	16	247	107
1	8	2	"iga"	"88Mult_E6"	0	17	484	420
1	9	2	"glnP"	"89Mult_I6"	0	18	179	110
1	1	3	"spr0601"	"98Mult_M2"	0	19	319	211
1	2	3	"celB"	"87Mult_A6"	0	20	154	15
1	3	3	"iga"	"88Mult_E6"	0	21	399	313
1	4	3	"glnP"	"89Mult_I6"	0	22	148	46
1	5	3	"ABC_N/P"	"90Mult_M6"	-50	23	87	-3
1	6	3	"spr1221"	"99Mult_A10"	0	24	424	254
1	7	3	"spr1403"	"91Mult_E10"	0	25	741	531
1	8	3	"spr1496"	"92Mult_I10"	-50	26	147	2
1	9	3	"ABC_NP"	"100Mult_M10"	0	27	2789	2670
1	1	4	"spr1221"	"99Mult_A10"	0	28	174	92
1	2	4	"spr1403"	"91Mult_E10"	0	29	179	71
1	3	4	"spr1496"	"92Mult_I10"	0	30	122	37
1	4	4	"ABC_NP"	"100Mult_M10"	0	31	331	235
1	5	4	"SP_0462"	"77CellW_A14"	0	32	180	85
1	6	4	"SP_0464"	"81CellW_E14"	0	33	187	78
1	7	4	"fstH"	"84Mult_A2"	0	34	640	480
1	8	4	"comA"	"85Mult_E2"	0	35	236	81
1	9	4	"zmpB"	"86Mult_I2"	0	36	138	21
1	1	5	"SP_0464"	"81CellW_E14"	0	37	131	57
1	2	5	"fstH"	"84Mult_A2"	0	38	687	580
1	3	5	"comA"	"85Mult_E2"	-50	39	116	37
1	4	5	"zmpB"	"86Mult_I2"	-50	40	79	8
1	5	5	"spr0601"	"98Mult_M2"	-50	41	88	1
1	6	5	"celB"	"87Mult_A6"	-50	42	91	4
1	7	5	"iga"	"88Mult_E6"	0	43	213	118
1	8	5	"glnP"	"89Mult_I6"	-50	44	188	60
1	9	5	"ABC_N/P"	"90Mult_M6"	-50	45	179	88
1	1	6	"celB"	"87Mult_A6"	0	46	187	107
1	2	6	"iga"	"88Mult_E6"	0	47	345	240
1	3	6	"glnP"	"89Mult_I6"	-50	48	85	19
1	4	6	"ABC_N/P"	"90Mult_M6"	0	49	86	18
1	5	6	"spr1221"	"99Mult_A10"	0	50	131	52
1	6	6	"spr1403"	"91Mult_E10"	0	51	143	65
1	7	6	"spr1496"	"92Mult_I10"	0	52	105	13
1	8	6	"ABC_NP"	"100Mult_M10"	0	53	421	313
1	9	6	"SP_0462"	"77CellW_A14"	0	54	348	262
1	1	7	"spr1403"	"91Mult_E10"	0	55	300	215
1	2	7	"spr1496"	"92Mult_I10"	0	56	112	8
1	3	7	"ABC_NP"	"100Mult_M10"	0	57	444	363
1	4	7	"SP_0462"	"77CellW_A14"	0	58	173	41
1	5	7	"SP_0464"	"81CellW_E14"	0	59	108	3
1	6	7	"fstH"	"84Mult_A2"	0	60	820	727
1	7	7	"comA"	"85Mult_E2"	0	61	141	35
1	8	7	"zmpB"	"86Mult_I2"	0	62	132	55
1	9	7	"spr0601"	"98Mult_M2"	0	63	146	76
1	1	8	"fstH"	"84Mult_A2"	0	64	909	821
1	2	8	"comA"	"85Mult_E2"	0	65	206	102
1	3	8	"zmpB"	"86Mult_I2"	0	66	96	19
1	4	8	"spr0601"	"98Mult_M2"	0	67	192	96
1	5	8	"celB"	"87Mult_A6"	0	68	138	51
1	6	8	"iga"	"88Mult_E6"	0	69	489	413
1	7	8	"glnP"	"89Mult_I6"	0	70	127	44
1	8	8	"ABC_N/P"	"90Mult_M6"	0	71	132	51
1	9	8	"spr1221"	"99Mult_A10"	0	72	199	128
2	1	1	"lytB"	"31CellW_N6"	0	73	350	257
2	2	1	"prtA"	"20CellW_B10"	-50	74	326	214
2	3	1	"bgaA"	"43CellW_F10"	-50	75	516	374
2	4	1	"nanA"	"46CellW_J10"	-50	76	407	244
2	5	1	"spr1652/pfbA"	"25CellW_N10"	0	77	612	503
2	6	1	"nisP"	"39CellW_B14"	0	78	448	315
2	7	1	"spr1906"	"73CellW_F14"	0	79	397	285
2	8	1	"Buffer"	"Normaliz_J14"	-50	80	95	1
2	9	1	"Buffer"	"Normaliz_N14"	0	81	857	735
2	1	2	"nisP"	"39CellW_B14"	-50	82	113	22
2	2	2	"spr1906"	"73CellW_F14"	-50	83	129	-26
2	3	2	"psrP"	"71CellW_B2"	-50	84	523	227
2	4	2	"pblB_nt"	"48CellW_F2"	-50	85	482	23
2	5	2	"pblB_ct"	"49CellW_J2"	0	86	1275	1006
2	6	2	"spr0075/pfbB"	"24CellW_N2"	0	87	536	285
2	7	2	"pulA"	"19CellW_B6"	-50	88	295	103
2	8	2	"hysA"	"51CellW_F6"	0	89	654	523
2	9	2	"spr0328"	"26CellW_J6"	0	90	681	583
2	1	3	"spr0075/pfbB"	"24CellW_N2"	-50	91	394	254
2	2	3	"pulA"	"19CellW_B6"	-50	92	115	-25
2	3	3	"hysA"	"51CellW_F6"	-50	93	375	227
2	4	3	"spr0328"	"26CellW_J6"	-50	94	391	194
2	5	3	"lytB"	"31CellW_N6"	-50	95	133	-18
2	6	3	"prtA"	"20CellW_B10"	0	96	625	342
2	7	3	"bgaA"	"43CellW_F10"	0	97	830	314
2	8	3	"nanA"	"46CellW_J10"	-50	98	252	-179
2	9	3	"spr1652/pfbA"	"25CellW_N10"	-50	99	363	208
2	1	4	"prtA"	"20CellW_B10"	0	100	480	369
2	2	4	"bgaA"	"43CellW_F10"	-50	101	623	444
2	3	4	"nanA"	"46CellW_J10"	-50	102	278	108
2	4	4	"spr1652/pfbA"	"25CellW_N10"	-50	103	296	134
2	5	4	"nisP"	"39CellW_B14"	-50	104	144	38
2	6	4	"spr1906"	"73CellW_F14"	-50	105	163	19
2	7	4	"psrP"	"71CellW_B2"	-50	106	664	181
2	8	4	"pblB_nt"	"48CellW_F2"	-50	107	668	-4
2	9	4	"pblB_ct"	"49CellW_J2"	0	108	783	564
2	1	5	"spr1906"	"73CellW_F14"	-50	109	272	168
2	2	5	"psrP"	"71CellW_B2"	-50	110	694	261
2	3	5	"pblB_nt"	"48CellW_F2"	-50	111	473	82
2	4	5	"pblB_ct"	"49CellW_J2"	-50	112	547	207
2	5	5	"spr0075/pfbB"	"24CellW_N2"	-50	113	307	53
2	6	5	"pulA"	"19CellW_B6"	-50	114	114	31
2	7	5	"hysA"	"51CellW_F6"	-50	115	127	-13
2	8	5	"spr0328"	"26CellW_J6"	-50	116	355	84
2	9	5	"lytB"	"31CellW_N6"	-50	117	251	132
2	1	6	"pulA"	"19CellW_B6"	-50	118	287	193
2	2	6	"hysA"	"51CellW_F6"	-50	119	184	-6
2	3	6	"spr0328"	"26CellW_J6"	-50	120	377	222
2	4	6	"lytB"	"31CellW_N6"	-50	121	280	132
2	5	6	"prtA"	"20CellW_B10"	-50	122	374	229
2	6	6	"bgaA"	"43CellW_F10"	-50	123	506	313
2	7	6	"nanA"	"46CellW_J10"	-50	124	219	-75
2	8	6	"spr1652/pfbA"	"25CellW_N10"	-50	125	396	251
2	9	6	"nisP"	"39CellW_B14"	0	126	467	370
2	1	7	"bgaA"	"43CellW_F10"	-50	127	638	518
2	2	7	"nanA"	"46CellW_J10"	-50	128	240	84
2	3	7	"spr1652/pfbA"	"25CellW_N10"	-50	129	444	296
2	4	7	"nisP"	"39CellW_B14"	-50	130	230	108
2	5	7	"spr1906"	"73CellW_F14"	0	131	285	140
2	6	7	"psrP"	"71CellW_B2"	0	132	1279	632
2	7	7	"pblB_nt"	"48CellW_F2"	-50	133	456	-101
2	8	7	"pblB_ct"	"49CellW_J2"	0	134	563	353
2	9	7	"spr0075/pfbB"	"24CellW_N2"	0	135	572	455
2	1	8	"psrP"	"71CellW_B2"	0	136	768	642
2	2	8	"pblB_nt"	"48CellW_F2"	-50	137	375	209
2	3	8	"pblB_ct"	"49CellW_J2"	-50	138	506	287
2	4	8	"spr0075/pfbB"	"24CellW_N2"	0	139	672	513
2	5	8	"pulA"	"19CellW_B6"	-50	140	129	39
2	6	8	"hysA"	"51CellW_F6"	-50	141	370	222
2	7	8	"spr0328"	"26CellW_J6"	0	142	419	273
2	8	8	"lytB"	"31CellW_N6"	0	143	175	55
2	9	8	"prtA"	"20CellW_B10"	-50	144	354	267
3	1	1	"nanB"	"58Secret_O6"	0	145	5742	5663
3	2	1	"spr1875"	"7Secret_C10"	0	146	1436	1351
3	3	1	"galU"	"21Secret_G10"	0	147	1034	918
3	4	1	"cbpA"	"5Secret_K10"	0	148	326	180
3	5	1	"gsp_781"	"2Secret_O10"	0	149	2178	2090
3	6	1	"Control_1"	"C14"	0	150	346	266
3	7	1	"Control_2"	"G14"	-50	151	138	51
3	8	1	"Buffer"	"Normaliz_K14"	-50	152	98	-8
3	9	1	"Buffer"	"Normaliz_O14"	-50	153	111	19
3	1	2	"Control_1"	"C14"	0	154	360	262
3	2	2	"Control_2"	"G14"	-50	155	123	14
3	3	2	"bloodAB"	"59Secret_C2"	0	156	2361	1306
3	4	2	"strH"	"32Secret_G2"	-50	157	2662	1195
3	5	2	"lysM"	"50Secret_K2"	0	158	376	208
3	6	2	"lytB"	"63Secret_O2"	0	159	1683	1524
3	7	2	"phtE"	"45Secret_C6"	0	160	946	691
3	8	2	"spr0931"	"36Secret_G6"	0	161	1239	1113
3	9	2	"lytC"	"56Secret_K6"	0	162	2109	2016
3	1	3	"lytB"	"63Secret_O2"	0	163	1739	1625
3	2	3	"phtE"	"45Secret_C6"	0	164	1014	892
3	3	3	"spr0931"	"36Secret_G6"	0	165	1179	987
3	4	3	"lytC"	"56Secret_K6"	0	166	1073	511
3	5	3	"nanB"	"58Secret_O6"	0	167	3681	3533
3	6	3	"spr1875"	"7Secret_C10"	0	168	911	723
3	7	3	"galU"	"21Secret_G10"	-50	169	390	-42
3	8	3	"cbpA"	"5Secret_K10"	-50	170	182	-252
3	9	3	"gsp_781"	"2Secret_O10"	0	171	2887	2798
3	1	4	"spr1875"	"7Secret_C10"	0	172	1386	1250
3	2	4	"galU"	"21Secret_G10"	0	173	915	682
3	3	4	"cbpA"	"5Secret_K10"	0	174	229	60
3	4	4	"gsp_781"	"2Secret_O10"	0	175	1228	1111
3	5	4	"Control_1"	"C14"	-50	176	188	60
3	6	4	"Control_2"	"G14"	-50	177	108	-4
3	7	4	"bloodAB"	"59Secret_C2"	0	178	1778	791
3	8	4	"strH"	"32Secret_G2"	-50	179	2091	694
3	9	4	"lysM"	"50Secret_K2"	0	180	647	509
3	1	5	"Control_2"	"G14"	-50	181	90	-21
3	2	5	"bloodAB"	"59Secret_C2"	0	182	1535	796
3	3	5	"strH"	"32Secret_G2"	-50	183	1007	271
3	4	5	"lysM"	"50Secret_K2"	-50	184	388	154
3	5	5	"lytB"	"63Secret_O2"	0	185	1439	1261
3	6	5	"phtE"	"45Secret_C6"	0	186	835	714
3	7	5	"spr0931"	"36Secret_G6"	0	187	1171	988
3	8	5	"lytC"	"56Secret_K6"	0	188	1371	932
3	9	5	"nanB"	"58Secret_O6"	0	189	5210	5097
3	1	6	"phtE"	"45Secret_C6"	0	190	954	860
3	2	6	"spr0931"	"36Secret_G6"	0	191	918	776
3	3	6	"lytC"	"56Secret_K6"	0	192	1232	1035
3	4	6	"nanB"	"58Secret_O6"	0	193	4735	4533
3	5	6	"spr1875"	"7Secret_C10"	0	194	1505	1310
3	6	6	"galU"	"21Secret_G10"	0	195	803	582
3	7	6	"cbpA"	"5Secret_K10"	0	196	373	179
3	8	6	"gsp_781"	"2Secret_O10"	0	197	2682	2567
3	9	6	"Control_1"	"C14"	0	198	315	209
3	1	7	"galU"	"21Secret_G10"	0	199	770	622
3	2	7	"cbpA"	"5Secret_K10"	-50	200	170	8
3	3	7	"gsp_781"	"2Secret_O10"	0	201	1856	1744
3	4	7	"Control_1"	"C14"	0	202	237	88
3	5	7	"Control_2"	"G14"	0	203	239	86
3	6	7	"bloodAB"	"59Secret_C2"	0	204	2075	1393
3	7	7	"strH"	"32Secret_G2"	-50	205	2022	1135
3	8	7	"lysM"	"50Secret_K2"	0	206	522	346
3	9	7	"lytB"	"63Secret_O2"	0	207	1838	1724
3	1	8	"bloodAB"	"59Secret_C2"	0	208	1306	1160
3	2	8	"strH"	"32Secret_G2"	0	209	1117	924
3	3	8	"lysM"	"50Secret_K2"	0	210	1228	1105
3	4	8	"lytB"	"63Secret_O2"	0	211	1096	963
3	5	8	"phtE"	"45Secret_C6"	0	212	852	741
3	6	8	"spr0931"	"36Secret_G6"	0	213	1576	1448
3	7	8	"lytC"	"56Secret_K6"	0	214	2128	1989
3	8	8	"nanB"	"58Secret_O6"	0	215	5018	4864
3	9	8	"spr1875"	"7Secret_C10"	0	216	2132	1990
4	1	1	"Control_10"	"P6"	-50	217	76	8
4	2	1	"Control_11"	"D10"	0	218	72	5
4	3	1	"Control_12"	"H10"	0	219	315	249
4	4	1	"Buffer"	"Normaliz_L10"	0	220	96	40
4	5	1	"Buffer"	"Normaliz_P10"	0	221	68	7
4	6	1	"Control+"	"Rango0.2_D14"	0	222	1614	1525
4	7	1	"Control+"	"Rango0.1_H14"	-50	223	120	39
4	8	1	"Buffer"	"Normaliz_L14"	-50	224	84	-1
4	9	1	"Buffer"	"Normaliz_P14"	0	225	88	4
4	1	2	"Control+"	"Rango0.2_D14"	0	226	1833	1762
4	2	2	"Control+"	"Rango0.1_H14"	-50	227	102	32
4	3	2	"Control_3"	"D2"	0	228	50	-10
4	4	2	"Control_4"	"H2"	0	229	92	37
4	5	2	"Control_5"	"L2"	0	230	122	66
4	6	2	"Control_6"	"P2"	-50	231	55	-11
4	7	2	"Control_7"	"D6"	0	232	58	-8
4	8	2	"Control_8"	"H6"	0	233	58	-4
4	9	2	"Control_9"	"L6"	0	234	76	10
4	1	3	"Control_6"	"P2"	-50	235	108	42
4	2	3	"Control_7"	"D6"	0	236	60	-3
4	3	3	"Control_8"	"H6"	0	237	71	16
4	4	3	"Control_9"	"L6"	0	238	77	23
4	5	3	"Control_10"	"P6"	-50	239	63	-4
4	6	3	"Control_11"	"D10"	0	240	56	-12
4	7	3	"Control_12"	"H10"	0	241	320	268
4	8	3	"Buffer"	"Normaliz_L10"	0	242	69	15
4	9	3	"Buffer"	"Normaliz_P10"	0	243	61	4
4	1	4	"Control_11"	"D10"	0	244	94	27
4	2	4	"Control_12"	"H10"	0	245	173	120
4	3	4	"Buffer"	"Normaliz_L10"	0	246	47	-3
4	4	4	"Buffer"	"Normaliz_P10"	-50	247	46	-4
4	5	4	"Control+"	"Rango0.2_D14"	0	248	1034	953
4	6	4	"Control+"	"Rango0.1_H14"	-50	249	120	49
4	7	4	"Control_3"	"D2"	0	250	66	20
4	8	4	"Control_4"	"H2"	0	251	62	13
4	9	4	"Control_5"	"L2"	0	252	81	28
4	1	5	"Control+"	"Rango0.1_H14"	0	253	2243	2155
4	2	5	"Control_3"	"D2"	-50	254	47	-25
4	3	5	"Control_4"	"H2"	0	255	67	17
4	4	5	"Control_5"	"L2"	0	256	70	20
4	5	5	"Control_6"	"P2"	0	257	50	-7
4	6	5	"Control_7"	"D6"	-50	258	70	12
4	7	5	"Control_8"	"H6"	0	259	50	-4
4	8	5	"Control_9"	"L6"	0	260	48	-1
4	9	5	"Control_10"	"P6"	-50	261	62	11
4	1	6	"Control_7"	"D6"	-50	262	72	-2
4	2	6	"Control_8"	"H6"	-50	263	58	-15
4	3	6	"Control_9"	"L6"	0	264	56	6
4	4	6	"Control_10"	"P6"	-50	265	47	-14
4	5	6	"Control_11"	"D10"	0	266	42	-21
4	6	6	"Control_12"	"H10"	0	267	98	48
4	7	6	"Buffer"	"Normaliz_L10"	0	268	80	29
4	8	6	"Buffer"	"Normaliz_P10"	0	269	49	-6
4	9	6	"Control+"	"Rango0.2_D14"	0	270	1173	1116
4	1	7	"Control_12"	"H10"	0	271	217	159
4	2	7	"Buffer"	"Normaliz_L10"	-50	272	52	-4
4	3	7	"Buffer"	"Normaliz_P10"	-50	273	46	-6
4	4	7	"Control+"	"Rango0.2_D14"	0	274	1424	1325
4	5	7	"Control+"	"Rango0.1_H14"	-50	275	103	22
4	6	7	"Control_3"	"D2"	0	276	45	-2
4	7	7	"Control_4"	"H2"	0	277	85	29
4	8	7	"Control_5"	"L2"	0	278	95	42
4	9	7	"Control_6"	"P2"	0	279	66	15
4	1	8	"Control_3"	"D2"	-50	280	49	-4
4	2	8	"Control_4"	"H2"	-50	281	63	13
4	3	8	"Control_5"	"L2"	0	282	113	64
4	4	8	"Control_6"	"P2"	-50	283	71	13
4	5	8	"Control_7"	"D6"	0	284	60	0
4	6	8	"Control_8"	"H6"	0	285	47	-2
4	7	8	"Control_9"	"L6"	-50	286	57	1
4	8	8	"Control_10"	"P6"	-50	287	42	-19
4	9	8	"Control_11"	"D10"	-50	288	66	7
5	1	1	"GADPH"	"68Cyt_M5"	0	289	3979	3916
5	2	1	"abc_sbp_2"	"30Lip_A9"	0	290	2570	2505
5	3	1	"abc_sbp"	"29Lip_E9"	0	291	784	728
5	4	1	"spr0174"	"79Lip_I9"	0	292	590	533
5	5	1	"aliA"	"10Lip_M9"	0	293	1255	1191
5	6	1	"slrA"	"17Lip_A13"	0	294	1650	1552
5	7	1	"spr0747"	"37Lip_E13"	0	295	3830	3707
5	8	1	"Buffer"	"Normaliz_I13"	-50	296	178	78
5	9	1	"Buffer"	"Normaliz_M13"	-50	297	73	-8
5	1	2	"slrA"	"17Lip_A13"	0	298	1335	1276
5	2	2	"spr0747"	"37Lip_E13"	0	299	1942	1881
5	3	2	"spxB"	"13Cyt_A1"	0	300	1282	1226
5	4	2	"clpP"	"66Cyt_E1"	0	301	3185	3119
5	5	2	"pavA"	"69Cyt_I1"	0	302	3222	3108
5	6	2	"eno"	"14Cyt_M1"	0	303	10115	7822
5	7	2	"PppA"	"70Cyt_A5"	-50	304	5231	2618
5	8	2	"ply"	"11Cyt_E5"	0	305	7914	7202
5	9	2	"lytA"	"12Cyt_I5"	0	306	4797	4606
5	1	3	"eno"	"14Cyt_M1"	0	307	4646	4584
5	2	3	"PppA"	"70Cyt_A5"	0	308	2291	2230
5	3	3	"ply"	"11Cyt_E5"	0	309	2665	2606
5	4	3	"lytA"	"12Cyt_I5"	0	310	5144	5080
5	5	3	"GADPH"	"68Cyt_M5"	0	311	3876	3773
5	6	3	"abc_sbp_2"	"30Lip_A9"	0	312	2223	1066
5	7	3	"abc_sbp"	"29Lip_E9"	-50	313	2283	657
5	8	3	"spr0174"	"79Lip_I9"	0	314	801	-1405
5	9	3	"aliA"	"10Lip_M9"	-50	315	5597	3634
5	1	4	"abc_sbp_2"	"30Lip_A9"	0	316	2402	2342
5	2	4	"abc_sbp"	"29Lip_E9"	0	317	1018	952
5	3	4	"spr0174"	"79Lip_I9"	0	318	440	378
5	4	4	"aliA"	"10Lip_M9"	0	319	706	640
5	5	4	"slrA"	"17Lip_A13"	0	320	1031	962
5	6	4	"spr0747"	"37Lip_E13"	0	321	2191	2046
5	7	4	"spxB"	"13Cyt_A1"	0	322	1775	1561
5	8	4	"clpP"	"66Cyt_E1"	0	323	3247	2351
5	9	4	"pavA"	"69Cyt_I1"	0	324	5382	3701
5	1	5	"spr0747"	"37Lip_E13"	0	325	2278	2223
5	2	5	"spxB"	"13Cyt_A1"	0	326	2034	1972
5	3	5	"clpP"	"66Cyt_E1"	0	327	3024	2961
5	4	5	"pavA"	"69Cyt_I1"	0	328	1812	1739
5	5	5	"eno"	"14Cyt_M1"	0	329	3133	3066
5	6	5	"PppA"	"70Cyt_A5"	0	330	2075	1998
5	7	5	"ply"	"11Cyt_E5"	0	331	3959	3871
5	8	5	"lytA"	"12Cyt_I5"	0	332	4594	4303
5	9	5	"GADPH"	"68Cyt_M5"	0	333	4720	3704
5	1	6	"PppA"	"70Cyt_A5"	0	334	2738	2675
5	2	6	"ply"	"11Cyt_E5"	0	335	4391	4325
5	3	6	"lytA"	"12Cyt_I5"	0	336	6517	6448
5	4	6	"GADPH"	"68Cyt_M5"	0	337	3300	3231
5	5	6	"abc_sbp_2"	"30Lip_A9"	0	338	1454	1390
5	6	6	"abc_sbp"	"29Lip_E9"	0	339	663	589
5	7	6	"spr0174"	"79Lip_I9"	0	340	479	397
5	8	6	"aliA"	"10Lip_M9"	0	341	1211	1119
5	9	6	"slrA"	"17Lip_A13"	0	342	1347	1260
5	1	7	"abc_sbp"	"29Lip_E9"	0	343	1364	1300
5	2	7	"spr0174"	"79Lip_I9"	0	344	528	453
5	3	7	"aliA"	"10Lip_M9"	0	345	942	872
5	4	7	"slrA"	"17Lip_A13"	0	346	1265	1205
5	5	7	"spr0747"	"37Lip_E13"	0	347	2099	2030
5	6	7	"spxB"	"13Cyt_A1"	0	348	1419	1348
5	7	7	"clpP"	"66Cyt_E1"	0	349	2384	2310
5	8	7	"pavA"	"69Cyt_I1"	0	350	2329	2257
5	9	7	"eno"	"14Cyt_M1"	0	351	4180	4120
5	1	8	"spxB"	"13Cyt_A1"	0	352	2805	2745
5	2	8	"clpP"	"66Cyt_E1"	0	353	3475	3415
5	3	8	"pavA"	"69Cyt_I1"	0	354	3167	3110
5	4	8	"eno"	"14Cyt_M1"	0	355	5054	4994
5	5	8	"PppA"	"70Cyt_A5"	0	356	2593	2523
5	6	8	"ply"	"11Cyt_E5"	0	357	4468	4399
5	7	8	"lytA"	"12Cyt_I5"	0	358	7035	6970
5	8	8	"GADPH"	"68Cyt_M5"	0	359	3217	3154
5	9	8	"abc_sbp_2"	"30Lip_A9"	0	360	1824	1754
6	1	1	"psaA"	"6Lip_N5"	0	361	1557	1452
6	2	1	"ABC_SBP"	"57Lip_B9"	0	362	6612	6490
6	3	1	"ABC_SBP"	"52Lip_F9"	0	363	2232	2145
6	4	1	"piuA"	"18Lip_J9"	0	364	1372	1281
6	5	1	"amiA"	"3Lip_N9"	0	365	1477	1374
6	6	1	"msmE"	"78Lip_B13"	0	366	1663	1420
6	7	1	"MalX"	"22Lip_F13"	0	367	944	645
6	8	1	"Buffer"	"Normaliz_J13"	-50	368	89	3
6	9	1	"Buffer"	"Normaliz_N13"	-50	369	109	31
6	1	2	"msmE"	"78Lip_B13"	0	370	1959	1850
6	2	2	"MalX"	"22Lip_F13"	0	371	1305	1154
6	3	2	"prsA_ppmA"	"16Lip_B1"	0	372	1796	1664
6	4	2	"lmb"	"33Lip_F1"	0	373	2499	2352
6	5	2	"piaA"	"15Lip_J1"	0	374	1960	1705
6	6	2	"phtA"	"55Lip_N1"	0	375	2135	1427
6	7	2	"glnH"	"28Lip_B5"	0	376	1186	537
6	8	2	"pstS"	"80Lip_F5"	0	377	1627	1480
6	9	2	"aliB"	"1Lip_J5"	0	378	1243	1152
6	1	3	"phtA"	"55Lip_N1"	0	379	2214	2118
6	2	3	"glnH"	"28Lip_B5"	0	380	3643	3510
6	3	3	"pstS"	"80Lip_F5"	0	381	1709	1548
6	4	3	"aliB"	"1Lip_J5"	0	382	1579	1374
6	5	3	"psaA"	"6Lip_N5"	0	383	983	775
6	6	3	"ABC_SBP"	"57Lip_B9"	0	384	5024	4700
6	7	3	"ABC_SBP"	"52Lip_F9"	0	385	1101	615
6	8	3	"piuA"	"18Lip_J9"	0	386	700	500
6	9	3	"amiA"	"3Lip_N9"	0	387	1117	1002
6	1	4	"ABC_SBP"	"57Lip_B9"	0	388	6020	5931
6	2	4	"ABC_SBP"	"52Lip_F9"	0	389	2256	2111
6	3	4	"piuA"	"18Lip_J9"	0	390	1114	904
6	4	4	"amiA"	"3Lip_N9"	0	391	1048	817
6	5	4	"msmE"	"78Lip_B13"	0	392	1378	1230
6	6	4	"MalX"	"22Lip_F13"	0	393	899	781
6	7	4	"prsA_ppmA"	"16Lip_B1"	0	394	1430	1296
6	8	4	"lmb"	"33Lip_F1"	0	395	1516	1369
6	9	4	"piaA"	"15Lip_J1"	0	396	2046	1946
6	1	5	"MalX"	"22Lip_F13"	0	397	1460	1367
6	2	5	"prsA_ppmA"	"16Lip_B1"	0	398	1722	1580
6	3	5	"lmb"	"33Lip_F1"	0	399	2451	2300
6	4	5	"piaA"	"15Lip_J1"	0	400	1991	1868
6	5	5	"phtA"	"55Lip_N1"	0	401	1532	1420
6	6	5	"glnH"	"28Lip_B5"	0	402	2446	2339
6	7	5	"pstS"	"80Lip_F5"	0	403	1054	937
6	8	5	"aliB"	"1Lip_J5"	0	404	790	652
6	9	5	"psaA"	"6Lip_N5"	0	405	1251	1137
6	1	6	"glnH"	"28Lip_B5"	0	406	3786	3654
6	2	6	"pstS"	"80Lip_F5"	0	407	1374	1258
6	3	6	"aliB"	"1Lip_J5"	0	408	1328	1224
6	4	6	"psaA"	"6Lip_N5"	0	409	889	761
6	5	6	"ABC_SBP"	"57Lip_B9"	0	410	5052	4932
6	6	6	"ABC_SBP"	"52Lip_F9"	0	411	1455	1344
6	7	6	"piuA"	"18Lip_J9"	0	412	632	435
6	8	6	"amiA"	"3Lip_N9"	0	413	1044	824
6	9	6	"msmE"	"78Lip_B13"	0	414	1601	1482
6	1	7	"ABC_SBP"	"52Lip_F9"	0	415	2872	2745
6	2	7	"piuA"	"18Lip_J9"	0	416	933	795
6	3	7	"amiA"	"3Lip_N9"	0	417	1056	955
6	4	7	"msmE"	"78Lip_B13"	0	418	1318	1187
6	5	7	"MalX"	"22Lip_F13"	0	419	845	726
6	6	7	"prsA_ppmA"	"16Lip_B1"	0	420	1203	1081
6	7	7	"lmb"	"33Lip_F1"	0	421	2182	2004
6	8	7	"piaA"	"15Lip_J1"	0	422	2535	2367
6	9	7	"phtA"	"55Lip_N1"	0	423	2223	2131
6	1	8	"prsA_ppmA"	"16Lip_B1"	0	424	1075	995
6	2	8	"lmb"	"33Lip_F1"	0	425	2424	2326
6	3	8	"piaA"	"15Lip_J1"	0	426	1786	1688
6	4	8	"phtA"	"55Lip_N1"	0	427	1183	1086
6	5	8	"glnH"	"28Lip_B5"	0	428	2385	2287
6	6	8	"pstS"	"80Lip_F5"	0	429	1927	1819
6	7	8	"aliB"	"1Lip_J5"	0	430	2098	1999
6	8	8	"psaA"	"6Lip_N5"	0	431	1606	1503
6	9	8	"ABC_SBP"	"57Lip_B9"	0	432	6558	6456
7	1	1	"cbpF"	"74N_term_wCS_O5"	0	433	773	702
7	2	1	"spr0693"	"34N_term_C9"	0	434	925	848
7	3	1	"ezrA"	"75N_term_G9"	0	435	1316	1236
7	4	1	"pepXP"	"72N_term_K9"	0	436	2344	2089
7	5	1	"phtD"	"44N_term_O9"	0	437	3373	2095
7	6	1	"phpA"	"27N_term_C13"	0	438	2989	2506
7	7	1	"srtA"	"64N_term_wCS_G13"	0	439	2014	1887
7	8	1	"Buffer"	"Normaliz_K13"	-50	440	100	-2
7	9	1	"Buffer"	"Normaliz_O13"	0	441	884	773
7	1	2	"phpA"	"27N_term_C13"	0	442	805	717
7	2	2	"srtA"	"64N_term_wCS_G13"	0	443	1542	1436
7	3	2	"adcA"	"23Lip_C1"	0	444	1023	936
7	4	2	"sp_2093"	"76N_term_G1"	0	445	728	526
7	5	2	"comB"	"54N_term_K1"	0	446	1467	758
7	6	2	"pspA"	"4N_term_O1"	0	447	2520	1500
7	7	2	"pbpX"	"41N_term_C5"	0	448	4498	4100
7	8	2	"pbpA"	"9N_term_G5"	0	449	301	203
7	9	2	"spr0334"	"42Cyt_TMH_K5"	0	450	1429	1342
7	1	3	"pspA"	"4N_term_O1"	0	451	1071	978
7	2	3	"pbpX"	"41N_term_C5"	0	452	2168	2065
7	3	3	"pbpA"	"9N_term_G5"	-50	453	180	91
7	4	3	"spr0334"	"42Cyt_TMH_K5"	0	454	1045	919
7	5	3	"cbpF"	"74N_term_wCS_O5"	0	455	1041	865
7	6	3	"spr0693"	"34N_term_C9"	0	456	1181	826
7	7	3	"ezrA"	"75N_term_G9"	0	457	1086	812
7	8	3	"pepXP"	"72N_term_K9"	0	458	2200	2089
7	9	3	"phtD"	"44N_term_O9"	0	459	1949	1859
7	1	4	"spr0693"	"34N_term_C9"	0	460	704	622
7	2	4	"ezrA"	"75N_term_G9"	0	461	731	642
7	3	4	"pepXP"	"72N_term_K9"	0	462	1709	1617
7	4	4	"phtD"	"44N_term_O9"	0	463	1506	1383
7	5	4	"phpA"	"27N_term_C13"	0	464	1275	1139
7	6	4	"srtA"	"64N_term_wCS_G13"	0	465	1606	1470
7	7	4	"adcA"	"23Lip_C1"	0	466	1045	905
7	8	4	"sp_2093"	"76N_term_G1"	0	467	808	699
7	9	4	"comB"	"54N_term_K1"	0	468	855	767
7	1	5	"srtA"	"64N_term_wCS_G13"	0	469	1831	1763
7	2	5	"adcA"	"23Lip_C1"	0	470	665	587
7	3	5	"sp_2093"	"76N_term_G1"	0	471	557	475
7	4	5	"comB"	"54N_term_K1"	0	472	575	466
7	5	5	"pspA"	"4N_term_O1"	0	473	1554	1407
7	6	5	"pbpX"	"41N_term_C5"	0	474	2941	2800
7	7	5	"pbpA"	"9N_term_G5"	0	475	238	104
7	8	5	"spr0334"	"42Cyt_TMH_K5"	0	476	1182	1052
7	9	5	"cbpF"	"74N_term_wCS_O5"	0	477	1167	1069
7	1	6	"pbpX"	"41N_term_C5"	0	478	2781	2709
7	2	6	"pbpA"	"9N_term_G5"	-50	479	140	67
7	3	6	"spr0334"	"42Cyt_TMH_K5"	0	480	780	697
7	4	6	"cbpF"	"74N_term_wCS_O5"	0	481	912	797
7	5	6	"spr0693"	"34N_term_C9"	0	482	1027	847
7	6	6	"ezrA"	"75N_term_G9"	0	483	1861	1612
7	7	6	"pepXP"	"72N_term_K9"	0	484	2249	1987
7	8	6	"phtD"	"44N_term_O9"	0	485	2056	1903
7	9	6	"phpA"	"27N_term_C13"	0	486	1400	1308
7	1	7	"ezrA"	"75N_term_G9"	0	487	1297	1217
7	2	7	"pepXP"	"72N_term_K9"	0	488	1741	1643
7	3	7	"phtD"	"44N_term_O9"	0	489	1054	940
7	4	7	"phpA"	"27N_term_C13"	0	490	887	752
7	5	7	"srtA"	"64N_term_wCS_G13"	0	491	1400	1249
7	6	7	"adcA"	"23Lip_C1"	0	492	1169	973
7	7	7	"sp_2093"	"76N_term_G1"	0	493	1149	907
7	8	7	"comB"	"54N_term_K1"	0	494	684	543
7	9	7	"pspA"	"4N_term_O1"	0	495	1991	1906
7	1	8	"adcA"	"23Lip_C1"	0	496	1303	1230
7	2	8	"sp_2093"	"76N_term_G1"	0	497	824	731
7	3	8	"comB"	"54N_term_K1"	0	498	495	395
7	4	8	"pspA"	"4N_term_O1"	0	499	1110	987
7	5	8	"pbpX"	"41N_term_C5"	0	500	2000	1874
7	6	8	"pbpA"	"9N_term_G5"	0	501	441	314
7	7	8	"spr0334"	"42Cyt_TMH_K5"	0	502	1063	948
7	8	8	"cbpF"	"74N_term_wCS_O5"	0	503	1489	1399
7	9	8	"spr0693"	"34N_term_C9"	0	504	1346	1272
8	1	1	"pbp1b"	"47Cyt_TMH_P5"	0	505	5551	5478
8	2	1	"pcpA"	"62N_term_wCS_D9"	0	506	195	115
8	3	1	"sphtra"	"8N_term_H9"	-50	507	130	60
8	4	1	"cps4C"	"97Mult_L9"	0	508	563	479
8	5	1	"rrgB"	"95Mult_P9"	0	509	156	64
8	6	1	"TMP"	"96Mult_D13"	0	510	318	239
8	7	1	"LambdaSa04"	"94Mult_H13"	-50	511	85	-9
8	8	1	"Buffer"	"Normaliz_L13"	-50	512	75	-11
8	9	1	"Buffer"	"Normaliz_P13"	-50	513	97	28
8	1	2	"TMP"	"96Mult_D13"	0	514	410	331
8	2	2	"LambdaSa04"	"94Mult_H13"	-50	515	122	39
8	3	2	"potD"	"65N_term_D1"	0	516	2855	2763
8	4	2	"pgdA"	"40N_term_H1"	0	517	2524	2402
8	5	2	"spr1370"	"38Cyt_TMH_L1"	0	518	2521	2398
8	6	2	"spr1418"	"82N_term_P1"	0	519	2234	2047
8	7	2	"stkP"	"67Cyt_TMH_D5"	0	520	1028	668
8	8	2	"spr1584"	"83N_term_H5"	0	521	3486	3257
8	9	2	"pbp2A"	"53N_term_L5"	0	522	3654	3584
8	1	3	"spr1418"	"82N_term_P1"	0	523	3226	3158
8	2	3	"stkP"	"67Cyt_TMH_D5"	0	524	1298	1211
8	3	3	"spr1584"	"83N_term_H5"	0	525	3106	3015
8	4	3	"pbp2A"	"53N_term_L5"	0	526	3216	3103
8	5	3	"pbp1b"	"47Cyt_TMH_P5"	0	527	5153	5031
8	6	3	"pcpA"	"62N_term_wCS_D9"	0	528	173	-5
8	7	3	"sphtra"	"8N_term_H9"	0	529	391	60
8	8	3	"cps4C"	"97Mult_L9"	0	530	515	330
8	9	3	"rrgB"	"95Mult_P9"	0	531	170	110
8	1	4	"pcpA"	"62N_term_wCS_D9"	0	532	181	123
8	2	4	"sphtra"	"8N_term_H9"	-50	533	119	39
8	3	4	"cps4C"	"97Mult_L9"	0	534	468	381
8	4	4	"rrgB"	"95Mult_P9"	0	535	151	32
8	5	4	"TMP"	"96Mult_D13"	0	536	261	160
8	6	4	"LambdaSa04"	"94Mult_H13"	-50	537	77	9
8	7	4	"potD"	"65N_term_D1"	0	538	1627	1565
8	8	4	"pgdA"	"40N_term_H1"	0	539	2302	2245
8	9	4	"spr1370"	"38Cyt_TMH_L1"	0	540	2418	2358
8	1	5	"LambdaSa04"	"94Mult_H13"	-50	541	123	60
8	2	5	"potD"	"65N_term_D1"	0	542	2739	2660
8	3	5	"pgdA"	"40N_term_H1"	0	543	2377	2296
8	4	5	"spr1370"	"38Cyt_TMH_L1"	0	544	2434	2342
8	5	5	"spr1418"	"82N_term_P1"	0	545	2775	2699
8	6	5	"stkP"	"67Cyt_TMH_D5"	0	546	1043	983
8	7	5	"spr1584"	"83N_term_H5"	0	547	2177	2118
8	8	5	"pbp2A"	"53N_term_L5"	0	548	3194	3133
8	9	5	"pbp1b"	"47Cyt_TMH_P5"	0	549	4964	4906
8	1	6	"stkP"	"67Cyt_TMH_D5"	0	550	1502	1438
8	2	6	"spr1584"	"83N_term_H5"	0	551	3379	3296
8	3	6	"pbp2A"	"53N_term_L5"	0	552	3509	3426
8	4	6	"pbp1b"	"47Cyt_TMH_P5"	0	553	5103	5022
8	5	6	"pcpA"	"62N_term_wCS_D9"	0	554	149	75
8	6	6	"sphtra"	"8N_term_H9"	-50	555	93	27
8	7	6	"cps4C"	"97Mult_L9"	0	556	290	216
8	8	6	"rrgB"	"95Mult_P9"	0	557	182	113
8	9	6	"TMP"	"96Mult_D13"	0	558	329	272
8	1	7	"sphtra"	"8N_term_H9"	-50	559	125	53
8	2	7	"cps4C"	"97Mult_L9"	0	560	479	387
8	3	7	"rrgB"	"95Mult_P9"	0	561	146	58
8	4	7	"TMP"	"96Mult_D13"	0	562	281	193
8	5	7	"LambdaSa04"	"94Mult_H13"	-50	563	98	24
8	6	7	"potD"	"65N_term_D1"	0	564	1823	1758
8	7	7	"pgdA"	"40N_term_H1"	0	565	1695	1620
8	8	7	"spr1370"	"38Cyt_TMH_L1"	0	566	2160	2085
8	9	7	"spr1418"	"82N_term_P1"	0	567	2791	2725
8	1	8	"potD"	"65N_term_D1"	0	568	3393	3329
8	2	8	"pgdA"	"40N_term_H1"	0	569	2748	2668
8	3	8	"spr1370"	"38Cyt_TMH_L1"	0	570	2776	2705
8	4	8	"spr1418"	"82N_term_P1"	0	571	3075	3015
8	5	8	"stkP"	"67Cyt_TMH_D5"	0	572	1117	1063
8	6	8	"spr1584"	"83N_term_H5"	0	573	2038	1986
8	7	8	"pbp2A"	"53N_term_L5"	0	574	3119	3063
8	8	8	"pbp1b"	"47Cyt_TMH_P5"	0	575	4874	4816
8	9	8	"pcpA"	"62N_term_wCS_D9"	0	576	181	117
