# Supplementary material for: Data in support of proteomic analysis of pneumococcal pediatric clinical isolates to construct a protein array
Source: Data Brief. 2016 Feb 5;6:917–22. doi: 10.1016/j.dib.2016.01.057 (PMC4758182; doi:10.1016/j.dib.2016.01.057)
Supplement: Supplementary file 4 — Supplementary material [file mmc4.zip › Protein array raw data/IgM/C1_Sv12_IgM-Cy5.txt]

ATF	1.0
31	9    
"Type=GenePix Export 3"
"DateTime=2014/04/30 14:51:40"
"Settings=C:\Documents and Settings\Usuario\Escritorio\Datos Usuarios\Alfonso\Resultados ensayo\Abril 2014\Escaneado_30-04-14\Suero v12\Sv12_IgM-Cy5.gps"
"GalFile=C:\Documents and Settings\Usuario\Escritorio\Datos Usuarios\Alfonso\Gals\Gal_Alfonso.2.gal"
"PixelSize=5"
"Wavelengths=635	n/a"
"ImageFiles=C:\Documents and Settings\Usuario\Escritorio\Datos Usuarios\Alfonso\Resultados ensayo\Abril 2014\Escaneado_30-04-14\Suero v12\Sv12_IgM-Cy5.tif 1	n/a"
"NormalizationMethod=None"
"NormalizationFactors=1	n/a"
"JpegImage="
"StdDev=Type 1"
"RatioFormulations=W1/W2 (635/)"
"Barcode="
"BackgroundSubtraction=LocalFeature"
"ImageOrigin=2920, 36585"
"JpegOrigin=3305, 36875"
"Creator=GenePix Pro 4.1.1.4"
"Scanner=GenePix 4000B [92870]"
"FocusPosition=0"
"Temperature=33.56"
"LinesAveraged=1"
"Comment="
"PMTGain=750	n/a"
"ScanPower=100	n/a"
"LaserPower=1.73	n/a"
"LaserOnTime=42997	n/a"
"Filters=	n/a"
"ScanRegion=584,7317,3848,8718"
"Supplier=BioRobotics"
"ArrayerSoftwareName=TAS Application Suite (MicroGrid II)"
"ArrayerSoftwareVersion=2.2.2.5"
"Block"	"Column"	"Row"	"Name"	"ID"	"Flags"	"Index"	"F635 Median"	"F635 Median - B635"
1	1	1	"ABC_N/P"	"90Mult_M8"	0	1	124	80
1	2	1	"spr1221"	"99Mult_A12"	0	2	130	83
1	3	1	"spr1403"	"91Mult_E12"	0	3	149	92
1	4	1	"spr1496"	"92Mult_I12"	-50	4	102	29
1	5	1	"ABC_NP"	"100Mult_M12"	0	5	339	266
1	6	1	"SP_0462"	"77CellW_A16"	0	6	385	325
1	7	1	"SP_0464"	"81CellW_E16"	0	7	172	109
1	8	1	"Buffer"	"Normaliz_I16"	-50	8	51	-5
1	9	1	"Buffer"	"Normaliz_M16"	-50	9	59	10
1	1	2	"SP_0462"	"77CellW_A16"	0	10	217	172
1	2	2	"SP_0464"	"81CellW_E16"	0	11	99	35
1	3	2	"fstH"	"84Mult_A4"	0	12	137	68
1	4	2	"comA"	"85Mult_E4"	0	13	164	72
1	5	2	"zmpB"	"86Mult_I4"	-50	14	125	31
1	6	2	"spr0601"	"98Mult_M4"	-50	15	133	76
1	7	2	"celB"	"87Mult_A8"	-50	16	100	36
1	8	2	"iga"	"88Mult_E8"	-50	17	126	70
1	9	2	"glnP"	"89Mult_I8"	-50	18	58	4
1	1	3	"spr0601"	"98Mult_M4"	0	19	107	63
1	2	3	"celB"	"87Mult_A8"	0	20	80	26
1	3	3	"iga"	"88Mult_E8"	0	21	82	25
1	4	3	"glnP"	"89Mult_I8"	-50	22	97	24
1	5	3	"ABC_N/P"	"90Mult_M8"	-50	23	88	14
1	6	3	"spr1221"	"99Mult_A12"	-50	24	88	39
1	7	3	"spr1403"	"91Mult_E12"	0	25	86	40
1	8	3	"spr1496"	"92Mult_I12"	-50	26	58	14
1	9	3	"ABC_NP"	"100Mult_M12"	-50	27	96	48
1	1	4	"spr1221"	"99Mult_A12"	0	28	105	60
1	2	4	"spr1403"	"91Mult_E12"	0	29	188	136
1	3	4	"spr1496"	"92Mult_I12"	0	30	86	35
1	4	4	"ABC_NP"	"100Mult_M12"	0	31	180	123
1	5	4	"SP_0462"	"77CellW_A16"	0	32	82	32
1	6	4	"SP_0464"	"81CellW_E16"	0	33	44	-3
1	7	4	"fstH"	"84Mult_A4"	0	34	76	27
1	8	4	"comA"	"85Mult_E4"	0	35	74	28
1	9	4	"zmpB"	"86Mult_I4"	-50	36	70	27
1	1	5	"SP_0464"	"81CellW_E16"	0	37	127	80
1	2	5	"fstH"	"84Mult_A4"	0	38	386	336
1	3	5	"comA"	"85Mult_E4"	0	39	93	49
1	4	5	"zmpB"	"86Mult_I4"	-50	40	52	2
1	5	5	"spr0601"	"98Mult_M4"	0	41	57	8
1	6	5	"celB"	"87Mult_A8"	-50	42	57	10
1	7	5	"iga"	"88Mult_E8"	0	43	75	19
1	8	5	"glnP"	"89Mult_I8"	-50	44	76	16
1	9	5	"ABC_N/P"	"90Mult_M8"	0	45	93	45
1	1	6	"celB"	"87Mult_A8"	0	46	81	37
1	2	6	"iga"	"88Mult_E8"	0	47	151	102
1	3	6	"glnP"	"89Mult_I8"	-50	48	63	19
1	4	6	"ABC_N/P"	"90Mult_M8"	-50	49	50	9
1	5	6	"spr1221"	"99Mult_A12"	0	50	65	23
1	6	6	"spr1403"	"91Mult_E12"	0	51	126	82
1	7	6	"spr1496"	"92Mult_I12"	-50	52	93	33
1	8	6	"ABC_NP"	"100Mult_M12"	0	53	169	103
1	9	6	"SP_0462"	"77CellW_A16"	0	54	190	140
1	1	7	"spr1403"	"91Mult_E12"	0	55	178	131
1	2	7	"spr1496"	"92Mult_I12"	0	56	106	56
1	3	7	"ABC_NP"	"100Mult_M12"	0	57	137	91
1	4	7	"SP_0462"	"77CellW_A16"	0	58	87	42
1	5	7	"SP_0464"	"81CellW_E16"	0	59	59	16
1	6	7	"fstH"	"84Mult_A4"	0	60	284	242
1	7	7	"comA"	"85Mult_E4"	0	61	109	57
1	8	7	"zmpB"	"86Mult_I4"	-50	62	61	-3
1	9	7	"spr0601"	"98Mult_M4"	0	63	121	71
1	1	8	"fstH"	"84Mult_A4"	0	64	478	435
1	2	8	"comA"	"85Mult_E4"	0	65	118	71
1	3	8	"zmpB"	"86Mult_I4"	0	66	60	15
1	4	8	"spr0601"	"98Mult_M4"	0	67	61	18
1	5	8	"celB"	"87Mult_A8"	0	68	73	25
1	6	8	"iga"	"88Mult_E8"	0	69	103	59
1	7	8	"glnP"	"89Mult_I8"	0	70	105	51
1	8	8	"ABC_N/P"	"90Mult_M8"	0	71	105	53
1	9	8	"spr1221"	"99Mult_A12"	0	72	119	75
2	1	1	"lytB"	"31CellW_N8"	-50	73	203	129
2	2	1	"prtA"	"20CellW_B12"	-50	74	204	43
2	3	1	"bgaA"	"43CellW_F12"	-50	75	223	64
2	4	1	"nanA"	"46CellW_J12"	-50	76	274	106
2	5	1	"spr1652/pfbA"	"25CellW_N12"	-50	77	151	13
2	6	1	"nisP"	"39CellW_B16"	-50	78	130	16
2	7	1	"spr1906"	"73CellW_F16"	-50	79	104	22
2	8	1	"Buffer"	"Normaliz_J16"	-50	80	61	5
2	9	1	"Buffer"	"Normaliz_N16"	-50	81	56	-5
2	1	2	"nisP"	"39CellW_B16"	-50	82	79	7
2	2	2	"spr1906"	"73CellW_F16"	-50	83	118	-5
2	3	2	"psrP"	"71CellW_B4"	0	84	272	129
2	4	2	"pblB_nt"	"48CellW_F4"	0	85	258	79
2	5	2	"pblB_ct"	"49CellW_J4"	0	86	379	160
2	6	2	"spr0075/pfbB"	"24CellW_N4"	-50	87	193	7
2	7	2	"pulA"	"19CellW_B8"	-50	88	141	48
2	8	2	"hysA"	"51CellW_F8"	-50	89	72	7
2	9	2	"spr0328"	"26CellW_J8"	-50	90	273	200
2	1	3	"spr0075/pfbB"	"24CellW_N4"	-50	91	77	15
2	2	3	"pulA"	"19CellW_B8"	-50	92	81	5
2	3	3	"hysA"	"51CellW_F8"	-50	93	97	23
2	4	3	"spr0328"	"26CellW_J8"	-50	94	177	58
2	5	3	"lytB"	"31CellW_N8"	-50	95	198	66
2	6	3	"prtA"	"20CellW_B12"	-50	96	113	-35
2	7	3	"bgaA"	"43CellW_F12"	-50	97	312	134
2	8	3	"nanA"	"46CellW_J12"	-50	98	299	104
2	9	3	"spr1652/pfbA"	"25CellW_N12"	-50	99	187	37
2	1	4	"prtA"	"20CellW_B12"	-50	100	67	11
2	2	4	"bgaA"	"43CellW_F12"	-50	101	96	24
2	3	4	"nanA"	"46CellW_J12"	-50	102	78	0
2	4	4	"spr1652/pfbA"	"25CellW_N12"	-50	103	81	-8
2	5	4	"nisP"	"39CellW_B16"	-50	104	81	12
2	6	4	"spr1906"	"73CellW_F16"	-50	105	74	-1
2	7	4	"psrP"	"71CellW_B4"	-50	106	235	85
2	8	4	"pblB_nt"	"48CellW_F4"	0	107	254	28
2	9	4	"pblB_ct"	"49CellW_J4"	0	108	234	103
2	1	5	"spr1906"	"73CellW_F16"	-50	109	67	-19
2	2	5	"psrP"	"71CellW_B4"	0	110	118	21
2	3	5	"pblB_nt"	"48CellW_F4"	0	111	159	30
2	4	5	"pblB_ct"	"49CellW_J4"	-50	112	265	103
2	5	5	"spr0075/pfbB"	"24CellW_N4"	-50	113	84	-18
2	6	5	"pulA"	"19CellW_B8"	-50	114	82	-1
2	7	5	"hysA"	"51CellW_F8"	-50	115	62	-7
2	8	5	"spr0328"	"26CellW_J8"	-50	116	221	67
2	9	5	"lytB"	"31CellW_N8"	-50	117	172	50
2	1	6	"pulA"	"19CellW_B8"	-50	118	191	71
2	2	6	"hysA"	"51CellW_F8"	-50	119	95	-31
2	3	6	"spr0328"	"26CellW_J8"	-50	120	158	33
2	4	6	"lytB"	"31CellW_N8"	-50	121	142	-1
2	5	6	"prtA"	"20CellW_B12"	-50	122	72	-17
2	6	6	"bgaA"	"43CellW_F12"	-50	123	68	-9
2	7	6	"nanA"	"46CellW_J12"	-50	124	104	27
2	8	6	"spr1652/pfbA"	"25CellW_N12"	-50	125	250	45
2	9	6	"nisP"	"39CellW_B16"	-50	126	224	67
2	1	7	"bgaA"	"43CellW_F12"	-50	127	215	101
2	2	7	"nanA"	"46CellW_J12"	-50	128	142	-12
2	3	7	"spr1652/pfbA"	"25CellW_N12"	-50	129	162	6
2	4	7	"nisP"	"39CellW_B16"	-50	130	202	64
2	5	7	"spr1906"	"73CellW_F16"	-50	131	90	6
2	6	7	"psrP"	"71CellW_B4"	0	132	98	20
2	7	7	"pblB_nt"	"48CellW_F4"	0	133	93	-16
2	8	7	"pblB_ct"	"49CellW_J4"	0	134	219	31
2	9	7	"spr0075/pfbB"	"24CellW_N4"	0	135	224	79
2	1	8	"psrP"	"71CellW_B4"	0	136	174	94
2	2	8	"pblB_nt"	"48CellW_F4"	0	137	294	177
2	3	8	"pblB_ct"	"49CellW_J4"	0	138	237	101
2	4	8	"spr0075/pfbB"	"24CellW_N4"	-50	139	329	196
2	5	8	"pulA"	"19CellW_B8"	-50	140	76	-10
2	6	8	"hysA"	"51CellW_F8"	-50	141	68	-2
2	7	8	"spr0328"	"26CellW_J8"	-50	142	57	-27
2	8	8	"lytB"	"31CellW_N8"	-50	143	163	53
2	9	8	"prtA"	"20CellW_B12"	-50	144	163	55
3	1	1	"nanB"	"58Secret_O8"	0	145	1069	1025
3	2	1	"spr1875"	"7Secret_C12"	0	146	426	379
3	3	1	"galU"	"21Secret_G12"	0	147	390	335
3	4	1	"cbpA"	"5Secret_K12"	0	148	160	96
3	5	1	"gsp_781"	"2Secret_O12"	0	149	319	267
3	6	1	"Control_1"	"C16"	-50	150	63	11
3	7	1	"Control_2"	"G16"	-50	151	47	3
3	8	1	"Buffer"	"Normaliz_K16"	-50	152	41	-2
3	9	1	"Buffer"	"Normaliz_O16"	-50	153	41	0
3	1	2	"Control_1"	"C16"	-50	154	62	15
3	2	2	"Control_2"	"G16"	-50	155	43	-7
3	3	2	"bloodAB"	"59Secret_C4"	0	156	281	200
3	4	2	"strH"	"32Secret_G4"	0	157	613	463
3	5	2	"lysM"	"50Secret_K4"	-50	158	101	7
3	6	2	"lytB"	"63Secret_O4"	0	159	447	356
3	7	2	"phtE"	"45Secret_C8"	0	160	260	152
3	8	2	"spr0931"	"36Secret_G8"	0	161	203	131
3	9	2	"lytC"	"56Secret_K8"	0	162	359	302
3	1	3	"lytB"	"63Secret_O4"	0	163	476	428
3	2	3	"phtE"	"45Secret_C8"	0	164	288	230
3	3	3	"spr0931"	"36Secret_G8"	0	165	482	400
3	4	3	"lytC"	"56Secret_K8"	0	166	252	135
3	5	3	"nanB"	"58Secret_O8"	0	167	419	299
3	6	3	"spr1875"	"7Secret_C12"	-50	168	260	133
3	7	3	"galU"	"21Secret_G12"	0	169	246	110
3	8	3	"cbpA"	"5Secret_K12"	-50	170	187	33
3	9	3	"gsp_781"	"2Secret_O12"	0	171	349	243
3	1	4	"spr1875"	"7Secret_C12"	0	172	357	303
3	2	4	"galU"	"21Secret_G12"	0	173	316	236
3	3	4	"cbpA"	"5Secret_K12"	0	174	397	323
3	4	4	"gsp_781"	"2Secret_O12"	0	175	277	214
3	5	4	"Control_1"	"C16"	-50	176	66	-15
3	6	4	"Control_2"	"G16"	-50	177	55	-16
3	7	4	"bloodAB"	"59Secret_C4"	0	178	184	94
3	8	4	"strH"	"32Secret_G4"	-50	179	220	83
3	9	4	"lysM"	"50Secret_K4"	-50	180	79	0
3	1	5	"Control_2"	"G16"	-50	181	52	-1
3	2	5	"bloodAB"	"59Secret_C4"	0	182	367	236
3	3	5	"strH"	"32Secret_G4"	-50	183	365	213
3	4	5	"lysM"	"50Secret_K4"	0	184	166	80
3	5	5	"lytB"	"63Secret_O4"	0	185	187	105
3	6	5	"phtE"	"45Secret_C8"	0	186	98	33
3	7	5	"spr0931"	"36Secret_G8"	-50	187	121	57
3	8	5	"lytC"	"56Secret_K8"	-50	188	65	4
3	9	5	"nanB"	"58Secret_O8"	0	189	316	274
3	1	6	"phtE"	"45Secret_C8"	0	190	234	176
3	2	6	"spr0931"	"36Secret_G8"	0	191	334	240
3	3	6	"lytC"	"56Secret_K8"	0	192	261	164
3	4	6	"nanB"	"58Secret_O8"	0	193	218	140
3	5	6	"spr1875"	"7Secret_C12"	0	194	130	46
3	6	6	"galU"	"21Secret_G12"	0	195	117	39
3	7	6	"cbpA"	"5Secret_K12"	0	196	115	46
3	8	6	"gsp_781"	"2Secret_O12"	0	197	161	109
3	9	6	"Control_1"	"C16"	-50	198	54	10
3	1	7	"galU"	"21Secret_G12"	0	199	378	315
3	2	7	"cbpA"	"5Secret_K12"	0	200	132	57
3	3	7	"gsp_781"	"2Secret_O12"	0	201	132	74
3	4	7	"Control_1"	"C16"	-50	202	47	-7
3	5	7	"Control_2"	"G16"	-50	203	42	-9
3	6	7	"bloodAB"	"59Secret_C4"	0	204	201	68
3	7	7	"strH"	"32Secret_G4"	-50	205	249	69
3	8	7	"lysM"	"50Secret_K4"	-50	206	127	54
3	9	7	"lytB"	"63Secret_O4"	0	207	451	393
3	1	8	"bloodAB"	"59Secret_C4"	0	208	250	189
3	2	8	"strH"	"32Secret_G4"	0	209	259	184
3	3	8	"lysM"	"50Secret_K4"	-50	210	58	8
3	4	8	"lytB"	"63Secret_O4"	0	211	219	173
3	5	8	"phtE"	"45Secret_C8"	0	212	137	94
3	6	8	"spr0931"	"36Secret_G8"	0	213	358	270
3	7	8	"lytC"	"56Secret_K8"	-50	214	182	93
3	8	8	"nanB"	"58Secret_O8"	0	215	864	811
3	9	8	"spr1875"	"7Secret_C12"	0	216	276	223
4	1	1	"Control_10"	"P8"	-50	217	43	-5
4	2	1	"Control_11"	"D12"	-50	218	60	19
4	3	1	"Control_12"	"H12"	-50	219	73	29
4	4	1	"Buffer"	"Normaliz_L12"	-50	220	46	4
4	5	1	"Buffer"	"Normaliz_P12"	-50	221	45	-7
4	6	1	"Control+"	"Rango0.2_D16"	0	222	370	288
4	7	1	"Control+"	"Rango0.1_H16"	-50	223	55	-1
4	8	1	"Buffer"	"Normaliz_L16"	-50	224	49	7
4	9	1	"Buffer"	"Normaliz_P16"	-50	225	52	9
4	1	2	"Control+"	"Rango0.2_D16"	0	226	370	306
4	2	2	"Control+"	"Rango0.1_H16"	-50	227	62	17
4	3	2	"Control_3"	"D4"	-50	228	55	13
4	4	2	"Control_4"	"H4"	-50	229	48	4
4	5	2	"Control_5"	"L4"	-50	230	47	0
4	6	2	"Control_6"	"P4"	-50	231	53	-12
4	7	2	"Control_7"	"D8"	-50	232	44	-6
4	8	2	"Control_8"	"H8"	-50	233	45	5
4	9	2	"Control_9"	"L8"	-50	234	50	12
4	1	3	"Control_6"	"P4"	-50	235	69	20
4	2	3	"Control_7"	"D8"	-50	236	42	-1
4	3	3	"Control_8"	"H8"	-50	237	49	5
4	4	3	"Control_9"	"L8"	-50	238	53	4
4	5	3	"Control_10"	"P8"	-50	239	59	11
4	6	3	"Control_11"	"D12"	-50	240	67	24
4	7	3	"Control_12"	"H12"	-50	241	73	31
4	8	3	"Buffer"	"Normaliz_L12"	-50	242	43	3
4	9	3	"Buffer"	"Normaliz_P12"	-50	243	50	7
4	1	4	"Control_11"	"D12"	-50	244	61	17
4	2	4	"Control_12"	"H12"	0	245	82	42
4	3	4	"Buffer"	"Normaliz_L12"	-50	246	50	9
4	4	4	"Buffer"	"Normaliz_P12"	-50	247	53	9
4	5	4	"Control+"	"Rango0.2_D16"	0	248	376	334
4	6	4	"Control+"	"Rango0.1_H16"	-50	249	58	16
4	7	4	"Control_3"	"D4"	-50	250	53	10
4	8	4	"Control_4"	"H4"	-50	251	56	16
4	9	4	"Control_5"	"L4"	-50	252	45	2
4	1	5	"Control+"	"Rango0.1_H16"	0	253	77	36
4	2	5	"Control_3"	"D4"	0	254	53	13
4	3	5	"Control_4"	"H4"	-50	255	56	16
4	4	5	"Control_5"	"L4"	-50	256	50	9
4	5	5	"Control_6"	"P4"	-50	257	52	9
4	6	5	"Control_7"	"D8"	-50	258	53	14
4	7	5	"Control_8"	"H8"	-50	259	39	-2
4	8	5	"Control_9"	"L8"	-50	260	43	1
4	9	5	"Control_10"	"P8"	-50	261	49	9
4	1	6	"Control_7"	"D8"	-50	262	49	8
4	2	6	"Control_8"	"H8"	-50	263	41	1
4	3	6	"Control_9"	"L8"	-50	264	45	6
4	4	6	"Control_10"	"P8"	-50	265	46	0
4	5	6	"Control_11"	"D12"	0	266	57	11
4	6	6	"Control_12"	"H12"	0	267	94	53
4	7	6	"Buffer"	"Normaliz_L12"	-50	268	38	-4
4	8	6	"Buffer"	"Normaliz_P12"	-50	269	49	7
4	9	6	"Control+"	"Rango0.2_D16"	0	270	312	272
4	1	7	"Control_12"	"H12"	-50	271	77	36
4	2	7	"Buffer"	"Normaliz_L12"	-50	272	48	9
4	3	7	"Buffer"	"Normaliz_P12"	-50	273	40	-2
4	4	7	"Control+"	"Rango0.2_D16"	0	274	115	65
4	5	7	"Control+"	"Rango0.1_H16"	-50	275	56	8
4	6	7	"Control_3"	"D4"	-50	276	50	5
4	7	7	"Control_4"	"H4"	-50	277	46	3
4	8	7	"Control_5"	"L4"	-50	278	42	-1
4	9	7	"Control_6"	"P4"	-50	279	58	11
4	1	8	"Control_3"	"D4"	-50	280	58	17
4	2	8	"Control_4"	"H4"	-50	281	42	2
4	3	8	"Control_5"	"L4"	-50	282	46	6
4	4	8	"Control_6"	"P4"	-50	283	42	2
4	5	8	"Control_7"	"D8"	-50	284	44	3
4	6	8	"Control_8"	"H8"	-50	285	53	10
4	7	8	"Control_9"	"L8"	-50	286	69	21
4	8	8	"Control_10"	"P8"	-50	287	52	8
4	9	8	"Control_11"	"D12"	-50	288	46	2
5	1	1	"GADPH"	"68Cyt_M7"	0	289	1300	1246
5	2	1	"abc_sbp_2"	"30Lip_A11"	0	290	169	113
5	3	1	"abc_sbp"	"29Lip_E11"	0	291	152	68
5	4	1	"spr0174"	"79Lip_I11"	0	292	323	182
5	5	1	"aliA"	"10Lip_M11"	0	293	250	121
5	6	1	"slrA"	"17Lip_A15"	0	294	161	32
5	7	1	"spr0747"	"37Lip_E15"	0	295	252	159
5	8	1	"Buffer"	"Normaliz_I15"	-50	296	59	9
5	9	1	"Buffer"	"Normaliz_M15"	-50	297	81	24
5	1	2	"slrA"	"17Lip_A15"	0	298	375	318
5	2	2	"spr0747"	"37Lip_E15"	0	299	154	88
5	3	2	"spxB"	"13Cyt_A3"	0	300	187	98
5	4	2	"clpP"	"66Cyt_E3"	0	301	785	664
5	5	2	"pavA"	"69Cyt_I3"	0	302	526	395
5	6	2	"eno"	"14Cyt_M3"	0	303	931	727
5	7	2	"PppA"	"70Cyt_A7"	0	304	582	377
5	8	2	"ply"	"11Cyt_E7"	0	305	475	324
5	9	2	"lytA"	"12Cyt_I7"	0	306	594	493
5	1	3	"eno"	"14Cyt_M3"	0	307	843	766
5	2	3	"PppA"	"70Cyt_A7"	0	308	243	168
5	3	3	"ply"	"11Cyt_E7"	0	309	285	224
5	4	3	"lytA"	"12Cyt_I7"	0	310	634	502
5	5	3	"GADPH"	"68Cyt_M7"	0	311	682	512
5	6	3	"abc_sbp_2"	"30Lip_A11"	0	312	239	52
5	7	3	"abc_sbp"	"29Lip_E11"	0	313	260	44
5	8	3	"spr0174"	"79Lip_I11"	0	314	326	108
5	9	3	"aliA"	"10Lip_M11"	0	315	523	348
5	1	4	"abc_sbp_2"	"30Lip_A11"	0	316	459	379
5	2	4	"abc_sbp"	"29Lip_E11"	0	317	117	49
5	3	4	"spr0174"	"79Lip_I11"	0	318	59	8
5	4	4	"aliA"	"10Lip_M11"	0	319	202	93
5	5	4	"slrA"	"17Lip_A15"	0	320	267	153
5	6	4	"spr0747"	"37Lip_E15"	0	321	212	100
5	7	4	"spxB"	"13Cyt_A3"	0	322	335	170
5	8	4	"clpP"	"66Cyt_E3"	0	323	596	432
5	9	4	"pavA"	"69Cyt_I3"	0	324	648	539
5	1	5	"spr0747"	"37Lip_E15"	0	325	398	315
5	2	5	"spxB"	"13Cyt_A3"	0	326	156	87
5	3	5	"clpP"	"66Cyt_E3"	0	327	241	184
5	4	5	"pavA"	"69Cyt_I3"	0	328	420	344
5	5	5	"eno"	"14Cyt_M3"	0	329	782	700
5	6	5	"PppA"	"70Cyt_A7"	0	330	249	103
5	7	5	"ply"	"11Cyt_E7"	0	331	506	225
5	8	5	"lytA"	"12Cyt_I7"	0	332	621	291
5	9	5	"GADPH"	"68Cyt_M7"	0	333	919	796
5	1	6	"PppA"	"70Cyt_A7"	0	334	629	559
5	2	6	"ply"	"11Cyt_E7"	0	335	413	348
5	3	6	"lytA"	"12Cyt_I7"	0	336	188	126
5	4	6	"GADPH"	"68Cyt_M7"	0	337	642	568
5	5	6	"abc_sbp_2"	"30Lip_A11"	0	338	273	183
5	6	6	"abc_sbp"	"29Lip_E11"	0	339	228	60
5	7	6	"spr0174"	"79Lip_I11"	0	340	408	141
5	8	6	"aliA"	"10Lip_M11"	0	341	317	51
5	9	6	"slrA"	"17Lip_A15"	0	342	332	220
5	1	7	"abc_sbp"	"29Lip_E11"	0	343	246	183
5	2	7	"spr0174"	"79Lip_I11"	0	344	123	55
5	3	7	"aliA"	"10Lip_M11"	0	345	76	17
5	4	7	"slrA"	"17Lip_A15"	0	346	92	42
5	5	7	"spr0747"	"37Lip_E15"	0	347	286	205
5	6	7	"spxB"	"13Cyt_A3"	0	348	250	87
5	7	7	"clpP"	"66Cyt_E3"	0	349	801	639
5	8	7	"pavA"	"69Cyt_I3"	0	350	827	731
5	9	7	"eno"	"14Cyt_M3"	0	351	746	680
5	1	8	"spxB"	"13Cyt_A3"	0	352	447	388
5	2	8	"clpP"	"66Cyt_E3"	0	353	751	678
5	3	8	"pavA"	"69Cyt_I3"	0	354	241	181
5	4	8	"eno"	"14Cyt_M3"	0	355	213	165
5	5	8	"PppA"	"70Cyt_A7"	0	356	349	283
5	6	8	"ply"	"11Cyt_E7"	0	357	611	502
5	7	8	"lytA"	"12Cyt_I7"	0	358	769	661
5	8	8	"GADPH"	"68Cyt_M7"	0	359	912	830
5	9	8	"abc_sbp_2"	"30Lip_A11"	0	360	416	356
6	1	1	"psaA"	"6Lip_N7"	0	361	922	845
6	2	1	"ABC_SBP"	"57Lip_B11"	0	362	1257	1172
6	3	1	"ABC_SBP"	"52Lip_F11"	0	363	565	467
6	4	1	"piuA"	"18Lip_J11"	0	364	432	282
6	5	1	"amiA"	"3Lip_N11"	0	365	283	124
6	6	1	"msmE"	"78Lip_B15"	0	366	807	626
6	7	1	"MalX"	"22Lip_F15"	0	367	208	114
6	8	1	"Buffer"	"Normaliz_J15"	-50	368	42	-11
6	9	1	"Buffer"	"Normaliz_N15"	-50	369	62	8
6	1	2	"msmE"	"78Lip_B15"	0	370	562	466
6	2	2	"MalX"	"22Lip_F15"	0	371	500	364
6	3	2	"prsA_ppmA"	"16Lip_B3"	0	372	472	283
6	4	2	"lmb"	"33Lip_F3"	0	373	602	354
6	5	2	"piaA"	"15Lip_J3"	-50	374	247	34
6	6	2	"phtA"	"55Lip_N3"	0	375	561	316
6	7	2	"glnH"	"28Lip_B7"	0	376	235	79
6	8	2	"pstS"	"80Lip_F7"	0	377	176	96
6	9	2	"aliB"	"1Lip_J7"	0	378	270	197
6	1	3	"phtA"	"55Lip_N3"	0	379	908	800
6	2	3	"glnH"	"28Lip_B7"	0	380	620	462
6	3	3	"pstS"	"80Lip_F7"	0	381	697	434
6	4	3	"aliB"	"1Lip_J7"	0	382	616	302
6	5	3	"psaA"	"6Lip_N7"	-50	383	342	120
6	6	3	"ABC_SBP"	"57Lip_B11"	0	384	244	46
6	7	3	"ABC_SBP"	"52Lip_F11"	0	385	245	95
6	8	3	"piuA"	"18Lip_J11"	-50	386	87	-6
6	9	3	"amiA"	"3Lip_N11"	0	387	225	120
6	1	4	"ABC_SBP"	"57Lip_B11"	0	388	1235	1124
6	2	4	"ABC_SBP"	"52Lip_F11"	0	389	556	402
6	3	4	"piuA"	"18Lip_J11"	0	390	373	95
6	4	4	"amiA"	"3Lip_N11"	-50	391	616	129
6	5	4	"msmE"	"78Lip_B15"	-50	392	428	76
6	6	4	"MalX"	"22Lip_F15"	0	393	181	31
6	7	4	"prsA_ppmA"	"16Lip_B3"	0	394	165	56
6	8	4	"lmb"	"33Lip_F3"	0	395	107	27
6	9	4	"piaA"	"15Lip_J3"	0	396	157	58
6	1	5	"MalX"	"22Lip_F15"	0	397	460	356
6	2	5	"prsA_ppmA"	"16Lip_B3"	0	398	509	366
6	3	5	"lmb"	"33Lip_F3"	0	399	751	499
6	4	5	"piaA"	"15Lip_J3"	-50	400	464	96
6	5	5	"phtA"	"55Lip_N3"	-50	401	671	282
6	6	5	"glnH"	"28Lip_B7"	0	402	281	65
6	7	5	"pstS"	"80Lip_F7"	0	403	172	70
6	8	5	"aliB"	"1Lip_J7"	-50	404	86	-14
6	9	5	"psaA"	"6Lip_N7"	0	405	304	211
6	1	6	"glnH"	"28Lip_B7"	0	406	753	665
6	2	6	"pstS"	"80Lip_F7"	0	407	879	785
6	3	6	"aliB"	"1Lip_J7"	0	408	517	395
6	4	6	"psaA"	"6Lip_N7"	0	409	483	311
6	5	6	"ABC_SBP"	"57Lip_B11"	0	410	513	219
6	6	6	"ABC_SBP"	"52Lip_F11"	0	411	370	110
6	7	6	"piuA"	"18Lip_J11"	-50	412	97	-15
6	8	6	"amiA"	"3Lip_N11"	0	413	120	26
6	9	6	"msmE"	"78Lip_B15"	0	414	265	169
6	1	7	"ABC_SBP"	"52Lip_F11"	0	415	653	561
6	2	7	"piuA"	"18Lip_J11"	0	416	314	222
6	3	7	"amiA"	"3Lip_N11"	0	417	459	371
6	4	7	"msmE"	"78Lip_B15"	0	418	453	343
6	5	7	"MalX"	"22Lip_F15"	0	419	305	155
6	6	7	"prsA_ppmA"	"16Lip_B3"	0	420	244	107
6	7	7	"lmb"	"33Lip_F3"	0	421	145	53
6	8	7	"piaA"	"15Lip_J3"	0	422	105	37
6	9	7	"phtA"	"55Lip_N3"	0	423	463	397
6	1	8	"prsA_ppmA"	"16Lip_B3"	0	424	635	553
6	2	8	"lmb"	"33Lip_F3"	0	425	1043	963
6	3	8	"piaA"	"15Lip_J3"	0	426	312	243
6	4	8	"phtA"	"55Lip_N3"	0	427	603	538
6	5	8	"glnH"	"28Lip_B7"	0	428	393	323
6	6	8	"pstS"	"80Lip_F7"	0	429	170	115
6	7	8	"aliB"	"1Lip_J7"	0	430	99	39
6	8	8	"psaA"	"6Lip_N7"	0	431	222	159
6	9	8	"ABC_SBP"	"57Lip_B11"	0	432	714	656
7	1	1	"cbpF"	"74N_term_wCS_O7"	0	433	480	437
7	2	1	"spr0693"	"34N_term_C11"	0	434	193	150
7	3	1	"ezrA"	"75N_term_G11"	0	435	383	339
7	4	1	"pepXP"	"72N_term_K11"	0	436	449	394
7	5	1	"phtD"	"44N_term_O11"	0	437	326	214
7	6	1	"phpA"	"27N_term_C15"	-50	438	272	94
7	7	1	"srtA"	"64N_term_wCS_G15"	0	439	440	340
7	8	1	"Buffer"	"Normaliz_K15"	-50	440	47	-5
7	9	1	"Buffer"	"Normaliz_O15"	-50	441	45	3
7	1	2	"phpA"	"27N_term_C15"	0	442	265	216
7	2	2	"srtA"	"64N_term_wCS_G15"	0	443	185	125
7	3	2	"adcA"	"23Lip_C3"	0	444	233	177
7	4	2	"sp_2093"	"76N_term_G3"	0	445	318	257
7	5	2	"comB"	"54N_term_K3"	0	446	179	85
7	6	2	"pspA"	"4N_term_O3"	0	447	301	136
7	7	2	"pbpX"	"41N_term_C7"	0	448	717	552
7	8	2	"pbpA"	"9N_term_G7"	-50	449	139	6
7	9	2	"spr0334"	"42Cyt_TMH_K7"	0	450	329	257
7	1	3	"pspA"	"4N_term_O3"	0	451	410	358
7	2	3	"pbpX"	"41N_term_C7"	0	452	171	99
7	3	3	"pbpA"	"9N_term_G7"	0	453	79	20
7	4	3	"spr0334"	"42Cyt_TMH_K7"	0	454	306	220
7	5	3	"cbpF"	"74N_term_wCS_O7"	0	455	458	329
7	6	3	"spr0693"	"34N_term_C11"	0	456	226	56
7	7	3	"ezrA"	"75N_term_G11"	0	457	434	273
7	8	3	"pepXP"	"72N_term_K11"	0	458	388	252
7	9	3	"phtD"	"44N_term_O11"	0	459	425	351
7	1	4	"spr0693"	"34N_term_C11"	0	460	249	200
7	2	4	"ezrA"	"75N_term_G11"	0	461	142	77
7	3	4	"pepXP"	"72N_term_K11"	0	462	268	207
7	4	4	"phtD"	"44N_term_O11"	0	463	207	49
7	5	4	"phpA"	"27N_term_C15"	-50	464	282	68
7	6	4	"srtA"	"64N_term_wCS_G15"	0	465	401	247
7	7	4	"adcA"	"23Lip_C3"	0	466	211	117
7	8	4	"sp_2093"	"76N_term_G3"	0	467	259	184
7	9	4	"comB"	"54N_term_K3"	0	468	223	170
7	1	5	"srtA"	"64N_term_wCS_G15"	0	469	368	320
7	2	5	"adcA"	"23Lip_C3"	0	470	129	79
7	3	5	"sp_2093"	"76N_term_G3"	0	471	161	112
7	4	5	"comB"	"54N_term_K3"	0	472	165	55
7	5	5	"pspA"	"4N_term_O3"	0	473	279	129
7	6	5	"pbpX"	"41N_term_C7"	0	474	373	242
7	7	5	"pbpA"	"9N_term_G7"	0	475	92	18
7	8	5	"spr0334"	"42Cyt_TMH_K7"	0	476	347	265
7	9	5	"cbpF"	"74N_term_wCS_O7"	0	477	558	501
7	1	6	"pbpX"	"41N_term_C7"	0	478	559	507
7	2	6	"pbpA"	"9N_term_G7"	0	479	96	40
7	3	6	"spr0334"	"42Cyt_TMH_K7"	0	480	114	57
7	4	6	"cbpF"	"74N_term_wCS_O7"	0	481	341	259
7	5	6	"spr0693"	"34N_term_C11"	0	482	231	143
7	6	6	"ezrA"	"75N_term_G11"	0	483	299	225
7	7	6	"pepXP"	"72N_term_K11"	0	484	468	380
7	8	6	"phtD"	"44N_term_O11"	0	485	478	385
7	9	6	"phpA"	"27N_term_C15"	0	486	304	259
7	1	7	"ezrA"	"75N_term_G11"	0	487	381	324
7	2	7	"pepXP"	"72N_term_K11"	0	488	408	344
7	3	7	"phtD"	"44N_term_O11"	0	489	196	124
7	4	7	"phpA"	"27N_term_C15"	-50	490	211	84
7	5	7	"srtA"	"64N_term_wCS_G15"	0	491	298	210
7	6	7	"adcA"	"23Lip_C3"	0	492	247	194
7	7	7	"sp_2093"	"76N_term_G3"	0	493	377	310
7	8	7	"comB"	"54N_term_K3"	0	494	212	143
7	9	7	"pspA"	"4N_term_O3"	0	495	547	504
7	1	8	"adcA"	"23Lip_C3"	0	496	311	263
7	2	8	"sp_2093"	"76N_term_G3"	0	497	354	306
7	3	8	"comB"	"54N_term_K3"	0	498	160	110
7	4	8	"pspA"	"4N_term_O3"	0	499	168	113
7	5	8	"pbpX"	"41N_term_C7"	0	500	310	266
7	6	8	"pbpA"	"9N_term_G7"	0	501	109	67
7	7	8	"spr0334"	"42Cyt_TMH_K7"	0	502	340	297
7	8	8	"cbpF"	"74N_term_wCS_O7"	0	503	526	483
7	9	8	"spr0693"	"34N_term_C11"	0	504	316	274
8	1	1	"pbp1b"	"47Cyt_TMH_P7"	0	505	1471	1401
8	2	1	"pcpA"	"62N_term_wCS_D11"	0	506	86	-3
8	3	1	"sphtra"	"8N_term_H11"	-50	507	48	-20
8	4	1	"cps4C"	"97Mult_L11"	-50	508	44	-14
8	5	1	"rrgB"	"95Mult_P11"	-50	509	57	12
8	6	1	"TMP"	"96Mult_D15"	-50	510	63	23
8	7	1	"LambdaSa04"	"94Mult_H15"	-50	511	39	-4
8	8	1	"Buffer"	"Normaliz_L15"	-50	512	46	-2
8	9	1	"Buffer"	"Normaliz_P15"	-50	513	50	1
8	1	2	"TMP"	"96Mult_D15"	0	514	148	42
8	2	2	"LambdaSa04"	"94Mult_H15"	0	515	196	5
8	3	2	"potD"	"65N_term_D3"	0	516	370	215
8	4	2	"pgdA"	"40N_term_H3"	0	517	223	96
8	5	2	"spr1370"	"38Cyt_TMH_L3"	0	518	146	73
8	6	2	"spr1418"	"82N_term_P3"	0	519	121	71
8	7	2	"stkP"	"67Cyt_TMH_D7"	0	520	107	32
8	8	2	"spr1584"	"83N_term_H7"	0	521	403	304
8	9	2	"pbp2A"	"53N_term_L7"	0	522	462	343
8	1	3	"spr1418"	"82N_term_P3"	0	523	459	328
8	2	3	"stkP"	"67Cyt_TMH_D7"	0	524	297	80
8	3	3	"spr1584"	"83N_term_H7"	0	525	384	198
8	4	3	"pbp2A"	"53N_term_L7"	0	526	306	156
8	5	3	"pbp1b"	"47Cyt_TMH_P7"	0	527	158	52
8	6	3	"pcpA"	"62N_term_wCS_D11"	-50	528	53	-4
8	7	3	"sphtra"	"8N_term_H11"	-50	529	72	-5
8	8	3	"cps4C"	"97Mult_L11"	0	530	68	-56
8	9	3	"rrgB"	"95Mult_P11"	0	531	80	-47
8	1	4	"pcpA"	"62N_term_wCS_D11"	0	532	76	-18
8	2	4	"sphtra"	"8N_term_H11"	-50	533	68	-55
8	3	4	"cps4C"	"97Mult_L11"	-50	534	45	-52
8	4	4	"rrgB"	"95Mult_P11"	-50	535	50	-52
8	5	4	"TMP"	"96Mult_D15"	0	536	63	-23
8	6	4	"LambdaSa04"	"94Mult_H15"	-50	537	52	-1
8	7	4	"potD"	"65N_term_D3"	0	538	175	99
8	8	4	"pgdA"	"40N_term_H3"	0	539	342	191
8	9	4	"spr1370"	"38Cyt_TMH_L3"	0	540	222	109
8	1	5	"LambdaSa04"	"94Mult_H15"	-50	541	69	9
8	2	5	"potD"	"65N_term_D3"	0	542	424	334
8	3	5	"pgdA"	"40N_term_H3"	0	543	258	174
8	4	5	"spr1370"	"38Cyt_TMH_L3"	0	544	419	326
8	5	5	"spr1418"	"82N_term_P3"	0	545	261	187
8	6	5	"stkP"	"67Cyt_TMH_D7"	0	546	65	13
8	7	5	"spr1584"	"83N_term_H7"	0	547	287	206
8	8	5	"pbp2A"	"53N_term_L7"	0	548	381	229
8	9	5	"pbp1b"	"47Cyt_TMH_P7"	0	549	638	524
8	1	6	"stkP"	"67Cyt_TMH_D7"	0	550	307	259
8	2	6	"spr1584"	"83N_term_H7"	0	551	599	518
8	3	6	"pbp2A"	"53N_term_L7"	0	552	655	576
8	4	6	"pbp1b"	"47Cyt_TMH_P7"	0	553	758	681
8	5	6	"pcpA"	"62N_term_wCS_D11"	-50	554	50	-7
8	6	6	"sphtra"	"8N_term_H11"	-50	555	46	-2
8	7	6	"cps4C"	"97Mult_L11"	-50	556	60	9
8	8	6	"rrgB"	"95Mult_P11"	0	557	65	12
8	9	6	"TMP"	"96Mult_D15"	0	558	96	32
8	1	7	"sphtra"	"8N_term_H11"	-50	559	49	1
8	2	7	"cps4C"	"97Mult_L11"	-50	560	40	-16
8	3	7	"rrgB"	"95Mult_P11"	-50	561	51	-9
8	4	7	"TMP"	"96Mult_D15"	0	562	55	3
8	5	7	"LambdaSa04"	"94Mult_H15"	-50	563	53	10
8	6	7	"potD"	"65N_term_D3"	0	564	166	111
8	7	7	"pgdA"	"40N_term_H3"	0	565	261	172
8	8	7	"spr1370"	"38Cyt_TMH_L3"	0	566	548	463
8	9	7	"spr1418"	"82N_term_P3"	0	567	529	470
8	1	8	"potD"	"65N_term_D3"	0	568	517	468
8	2	8	"pgdA"	"40N_term_H3"	0	569	223	173
8	3	8	"spr1370"	"38Cyt_TMH_L3"	0	570	335	284
8	4	8	"spr1418"	"82N_term_P3"	0	571	224	174
8	5	8	"stkP"	"67Cyt_TMH_D7"	0	572	90	42
8	6	8	"spr1584"	"83N_term_H7"	0	573	305	256
8	7	8	"pbp2A"	"53N_term_L7"	0	574	708	630
8	8	8	"pbp1b"	"47Cyt_TMH_P7"	0	575	1092	1011
8	9	8	"pcpA"	"62N_term_wCS_D11"	-50	576	82	29
