# Supplementary material for: Data in support of proteomic analysis of pneumococcal pediatric clinical isolates to construct a protein array
Source: Data Brief. 2016 Feb 5;6:917–22. doi: 10.1016/j.dib.2016.01.057 (PMC4758182; doi:10.1016/j.dib.2016.01.057)
Supplement: Supplementary file 4 — Supplementary material [file mmc4.zip › Protein array raw data/IgM/C1_Sv12bis_IgM-Cy5.txt]

ATF	1.0
31	9    
"Type=GenePix Export 3"
"DateTime=2014/06/03 14:15:40"
"Settings=C:\Documents and Settings\Usuario\Escritorio\Datos Usuarios\Alfonso\Resultados ensayo\Junio 2014\Escaneado_3-6-14\Suero Sv12bis\Sv12bis_IgM-Cy5.gps"
"GalFile=C:\Documents and Settings\Usuario\Escritorio\Datos Usuarios\Alfonso\Gals\Gal_Alfonso.2.gal"
"PixelSize=5"
"Wavelengths=635	n/a"
"ImageFiles=C:\Documents and Settings\Usuario\Escritorio\Datos Usuarios\Alfonso\Resultados ensayo\Junio 2014\Escaneado_3-6-14\Suero Sv12bis\Sv12bis_IgM-Cy5.tif 1	n/a"
"NormalizationMethod=None"
"NormalizationFactors=1	n/a"
"JpegImage="
"StdDev=Type 1"
"RatioFormulations=W1/W2 (635/)"
"Barcode="
"BackgroundSubtraction=LocalFeature"
"ImageOrigin=3080, 28185"
"JpegOrigin=3295, 28550"
"Creator=GenePix Pro 4.1.1.4"
"Scanner=GenePix 4000B [92870]"
"FocusPosition=0"
"Temperature=31.7"
"LinesAveraged=1"
"Comment="
"PMTGain=700	n/a"
"ScanPower=100	n/a"
"LaserPower=1.75	n/a"
"LaserOnTime=43192	n/a"
"Filters=	n/a"
"ScanRegion=616,5637,3840,7055"
"Supplier=BioRobotics"
"ArrayerSoftwareName=TAS Application Suite (MicroGrid II)"
"ArrayerSoftwareVersion=2.2.2.5"
"Block"	"Column"	"Row"	"Name"	"ID"	"Flags"	"Index"	"F635 Median"	"F635 Median - B635"
1	1	1	"ABC_N/P"	"90Mult_M6"	0	1	69	26
1	2	1	"spr1221"	"99Mult_A10"	0	2	91	41
1	3	1	"spr1403"	"91Mult_E10"	0	3	137	72
1	4	1	"spr1496"	"92Mult_I10"	-50	4	89	12
1	5	1	"ABC_NP"	"100Mult_M10"	0	5	197	119
1	6	1	"SP_0462"	"77CellW_A14"	0	6	108	33
1	7	1	"SP_0464"	"81CellW_E14"	-50	7	57	-4
1	8	1	"Buffer"	"Normaliz_I14"	-50	8	49	0
1	9	1	"Buffer"	"Normaliz_M14"	-50	9	45	-5
1	1	2	"SP_0462"	"77CellW_A14"	0	10	134	82
1	2	2	"SP_0464"	"81CellW_E14"	-50	11	71	4
1	3	2	"fstH"	"84Mult_A2"	0	12	335	266
1	4	2	"comA"	"85Mult_E2"	-50	13	66	-18
1	5	2	"zmpB"	"86Mult_I2"	0	14	152	54
1	6	2	"spr0601"	"98Mult_M2"	0	15	159	53
1	7	2	"celB"	"87Mult_A6"	-50	16	110	25
1	8	2	"iga"	"88Mult_E6"	0	17	467	402
1	9	2	"glnP"	"89Mult_I6"	-50	18	79	26
1	1	3	"spr0601"	"98Mult_M2"	0	19	88	29
1	2	3	"celB"	"87Mult_A6"	-50	20	66	-5
1	3	3	"iga"	"88Mult_E6"	0	21	183	129
1	4	3	"glnP"	"89Mult_I6"	-50	22	54	-2
1	5	3	"ABC_N/P"	"90Mult_M6"	0	23	66	-3
1	6	3	"spr1221"	"99Mult_A10"	0	24	162	64
1	7	3	"spr1403"	"91Mult_E10"	0	25	130	18
1	8	3	"spr1496"	"92Mult_I10"	-50	26	81	-39
1	9	3	"ABC_NP"	"100Mult_M10"	0	27	852	750
1	1	4	"spr1221"	"99Mult_A10"	0	28	76	10
1	2	4	"spr1403"	"91Mult_E10"	0	29	91	24
1	3	4	"spr1496"	"92Mult_I10"	-50	30	59	6
1	4	4	"ABC_NP"	"100Mult_M10"	0	31	159	80
1	5	4	"SP_0462"	"77CellW_A14"	0	32	175	63
1	6	4	"SP_0464"	"81CellW_E14"	-50	33	76	-11
1	7	4	"fstH"	"84Mult_A2"	0	34	266	133
1	8	4	"comA"	"85Mult_E2"	0	35	293	83
1	9	4	"zmpB"	"86Mult_I2"	0	36	461	341
1	1	5	"SP_0464"	"81CellW_E14"	0	37	89	34
1	2	5	"fstH"	"84Mult_A2"	0	38	358	301
1	3	5	"comA"	"85Mult_E2"	-50	39	60	7
1	4	5	"zmpB"	"86Mult_I2"	0	40	99	15
1	5	5	"spr0601"	"98Mult_M2"	0	41	97	5
1	6	5	"celB"	"87Mult_A6"	0	42	78	4
1	7	5	"iga"	"88Mult_E6"	0	43	203	90
1	8	5	"glnP"	"89Mult_I6"	-50	44	91	-43
1	9	5	"ABC_N/P"	"90Mult_M6"	-50	45	99	17
1	1	6	"celB"	"87Mult_A6"	0	46	64	17
1	2	6	"iga"	"88Mult_E6"	0	47	202	153
1	3	6	"glnP"	"89Mult_I6"	-50	48	53	3
1	4	6	"ABC_N/P"	"90Mult_M6"	0	49	55	-4
1	5	6	"spr1221"	"99Mult_A10"	0	50	80	21
1	6	6	"spr1403"	"91Mult_E10"	-50	51	94	20
1	7	6	"spr1496"	"92Mult_I10"	-50	52	70	-18
1	8	6	"ABC_NP"	"100Mult_M10"	0	53	270	167
1	9	6	"SP_0462"	"77CellW_A14"	0	54	164	83
1	1	7	"spr1403"	"91Mult_E10"	0	55	102	49
1	2	7	"spr1496"	"92Mult_I10"	-50	56	60	2
1	3	7	"ABC_NP"	"100Mult_M10"	0	57	217	159
1	4	7	"SP_0462"	"77CellW_A14"	0	58	98	24
1	5	7	"SP_0464"	"81CellW_E14"	-50	59	57	-11
1	6	7	"fstH"	"84Mult_A2"	0	60	325	238
1	7	7	"comA"	"85Mult_E2"	0	61	96	4
1	8	7	"zmpB"	"86Mult_I2"	-50	62	90	0
1	9	7	"spr0601"	"98Mult_M2"	0	63	112	36
1	1	8	"fstH"	"84Mult_A2"	0	64	347	291
1	2	8	"comA"	"85Mult_E2"	0	65	110	43
1	3	8	"zmpB"	"86Mult_I2"	0	66	69	17
1	4	8	"spr0601"	"98Mult_M2"	0	67	80	17
1	5	8	"celB"	"87Mult_A6"	-50	68	67	6
1	6	8	"iga"	"88Mult_E6"	0	69	279	216
1	7	8	"glnP"	"89Mult_I6"	0	70	79	22
1	8	8	"ABC_N/P"	"90Mult_M6"	0	71	60	12
1	9	8	"spr1221"	"99Mult_A10"	0	72	136	84
2	1	1	"lytB"	"31CellW_N6"	0	73	224	142
2	2	1	"prtA"	"20CellW_B10"	0	74	166	70
2	3	1	"bgaA"	"43CellW_F10"	0	75	226	110
2	4	1	"nanA"	"46CellW_J10"	0	76	240	112
2	5	1	"spr1652/pfbA"	"25CellW_N10"	0	77	165	77
2	6	1	"nisP"	"39CellW_B14"	0	78	136	48
2	7	1	"spr1906"	"73CellW_F14"	0	79	109	37
2	8	1	"Buffer"	"Normaliz_J14"	-50	80	50	-10
2	9	1	"Buffer"	"Normaliz_N14"	-50	81	61	6
2	1	2	"nisP"	"39CellW_B14"	0	82	203	100
2	2	2	"spr1906"	"73CellW_F14"	-50	83	128	-24
2	3	2	"psrP"	"71CellW_B2"	0	84	473	164
2	4	2	"pblB_nt"	"48CellW_F2"	-50	85	510	137
2	5	2	"pblB_ct"	"49CellW_J2"	0	86	361	185
2	6	2	"spr0075/pfbB"	"24CellW_N2"	0	87	257	152
2	7	2	"pulA"	"19CellW_B6"	-50	88	99	-3
2	8	2	"hysA"	"51CellW_F6"	-50	89	99	13
2	9	2	"spr0328"	"26CellW_J6"	-50	90	85	15
2	1	3	"spr0075/pfbB"	"24CellW_N2"	0	91	311	181
2	2	3	"pulA"	"19CellW_B6"	-50	92	122	-3
2	3	3	"hysA"	"51CellW_F6"	0	93	189	71
2	4	3	"spr0328"	"26CellW_J6"	0	94	253	92
2	5	3	"lytB"	"31CellW_N6"	-50	95	110	8
2	6	3	"prtA"	"20CellW_B10"	-50	96	157	52
2	7	3	"bgaA"	"43CellW_F10"	0	97	240	70
2	8	3	"nanA"	"46CellW_J10"	-50	98	144	-19
2	9	3	"spr1652/pfbA"	"25CellW_N10"	0	99	240	156
2	1	4	"prtA"	"20CellW_B10"	0	100	225	102
2	2	4	"bgaA"	"43CellW_F10"	0	101	239	98
2	3	4	"nanA"	"46CellW_J10"	0	102	263	91
2	4	4	"spr1652/pfbA"	"25CellW_N10"	0	103	253	22
2	5	4	"nisP"	"39CellW_B14"	-50	104	100	-3
2	6	4	"spr1906"	"73CellW_F14"	-50	105	122	-18
2	7	4	"psrP"	"71CellW_B2"	0	106	363	65
2	8	4	"pblB_nt"	"48CellW_F2"	-50	107	294	41
2	9	4	"pblB_ct"	"49CellW_J2"	0	108	545	453
2	1	5	"spr1906"	"73CellW_F14"	-50	109	101	19
2	2	5	"psrP"	"71CellW_B2"	0	110	354	134
2	3	5	"pblB_nt"	"48CellW_F2"	-50	111	436	53
2	4	5	"pblB_ct"	"49CellW_J2"	0	112	441	25
2	5	5	"spr0075/pfbB"	"24CellW_N2"	0	113	231	61
2	6	5	"pulA"	"19CellW_B6"	0	114	214	51
2	7	5	"hysA"	"51CellW_F6"	0	115	339	91
2	8	5	"spr0328"	"26CellW_J6"	0	116	167	29
2	9	5	"lytB"	"31CellW_N6"	0	117	101	37
2	1	6	"pulA"	"19CellW_B6"	-50	118	96	22
2	2	6	"hysA"	"51CellW_F6"	0	119	146	34
2	3	6	"spr0328"	"26CellW_J6"	0	120	249	78
2	4	6	"lytB"	"31CellW_N6"	0	121	222	36
2	5	6	"prtA"	"20CellW_B10"	-50	122	106	-4
2	6	6	"bgaA"	"43CellW_F10"	0	123	256	85
2	7	6	"nanA"	"46CellW_J10"	0	124	250	43
2	8	6	"spr1652/pfbA"	"25CellW_N10"	-50	125	100	-33
2	9	6	"nisP"	"39CellW_B14"	0	126	106	31
2	1	7	"bgaA"	"43CellW_F10"	0	127	296	190
2	2	7	"nanA"	"46CellW_J10"	0	128	247	48
2	3	7	"spr1652/pfbA"	"25CellW_N10"	-50	129	167	-12
2	4	7	"nisP"	"39CellW_B14"	-50	130	75	-12
2	5	7	"spr1906"	"73CellW_F14"	0	131	132	53
2	6	7	"psrP"	"71CellW_B2"	0	132	250	82
2	7	7	"pblB_nt"	"48CellW_F2"	-50	133	300	24
2	8	7	"pblB_ct"	"49CellW_J2"	0	134	376	116
2	9	7	"spr0075/pfbB"	"24CellW_N2"	0	135	163	67
2	1	8	"psrP"	"71CellW_B2"	0	136	281	180
2	2	8	"pblB_nt"	"48CellW_F2"	0	137	345	136
2	3	8	"pblB_ct"	"49CellW_J2"	0	138	425	250
2	4	8	"spr0075/pfbB"	"24CellW_N2"	0	139	159	65
2	5	8	"pulA"	"19CellW_B6"	-50	140	74	0
2	6	8	"hysA"	"51CellW_F6"	0	141	219	116
2	7	8	"spr0328"	"26CellW_J6"	-50	142	344	172
2	8	8	"lytB"	"31CellW_N6"	-50	143	277	128
2	9	8	"prtA"	"20CellW_B10"	-50	144	139	63
3	1	1	"nanB"	"58Secret_O6"	0	145	1997	1895
3	2	1	"spr1875"	"7Secret_C10"	0	146	1081	971
3	3	1	"galU"	"21Secret_G10"	0	147	597	482
3	4	1	"cbpA"	"5Secret_K10"	0	148	466	322
3	5	1	"gsp_781"	"2Secret_O10"	0	149	910	817
3	6	1	"Control_1"	"C14"	-50	150	85	15
3	7	1	"Control_2"	"G14"	-50	151	68	-4
3	8	1	"Buffer"	"Normaliz_K14"	-50	152	77	7
3	9	1	"Buffer"	"Normaliz_O14"	-50	153	84	14
3	1	2	"Control_1"	"C14"	0	154	183	60
3	2	2	"Control_2"	"G14"	-50	155	116	-67
3	3	2	"bloodAB"	"59Secret_C2"	0	156	1109	680
3	4	2	"strH"	"32Secret_G2"	0	157	1320	756
3	5	2	"lysM"	"50Secret_K2"	0	158	532	320
3	6	2	"lytB"	"63Secret_O2"	0	159	529	345
3	7	2	"phtE"	"45Secret_C6"	0	160	319	109
3	8	2	"spr0931"	"36Secret_G6"	0	161	520	363
3	9	2	"lytC"	"56Secret_K6"	0	162	694	576
3	1	3	"lytB"	"63Secret_O2"	0	163	927	767
3	2	3	"phtE"	"45Secret_C6"	0	164	563	403
3	3	3	"spr0931"	"36Secret_G6"	0	165	478	338
3	4	3	"lytC"	"56Secret_K6"	0	166	462	233
3	5	3	"nanB"	"58Secret_O6"	0	167	2227	1976
3	6	3	"spr1875"	"7Secret_C10"	0	168	1295	1021
3	7	3	"galU"	"21Secret_G10"	0	169	401	7
3	8	3	"cbpA"	"5Secret_K10"	0	170	247	-134
3	9	3	"gsp_781"	"2Secret_O10"	0	171	618	446
3	1	4	"spr1875"	"7Secret_C10"	0	172	764	597
3	2	4	"galU"	"21Secret_G10"	0	173	661	299
3	3	4	"cbpA"	"5Secret_K10"	0	174	413	248
3	4	4	"gsp_781"	"2Secret_O10"	0	175	690	542
3	5	4	"Control_1"	"C14"	0	176	116	-87
3	6	4	"Control_2"	"G14"	-50	177	98	-189
3	7	4	"bloodAB"	"59Secret_C2"	0	178	780	189
3	8	4	"strH"	"32Secret_G2"	0	179	792	203
3	9	4	"lysM"	"50Secret_K2"	0	180	561	415
3	1	5	"Control_2"	"G14"	-50	181	117	-26
3	2	5	"bloodAB"	"59Secret_C2"	0	182	1015	401
3	3	5	"strH"	"32Secret_G2"	0	183	1228	682
3	4	5	"lysM"	"50Secret_K2"	0	184	529	334
3	5	5	"lytB"	"63Secret_O2"	0	185	693	534
3	6	5	"phtE"	"45Secret_C6"	0	186	571	152
3	7	5	"spr0931"	"36Secret_G6"	-50	187	743	-9
3	8	5	"lytC"	"56Secret_K6"	0	188	507	-36
3	9	5	"nanB"	"58Secret_O6"	0	189	2609	2487
3	1	6	"phtE"	"45Secret_C6"	0	190	417	288
3	2	6	"spr0931"	"36Secret_G6"	0	191	504	315
3	3	6	"lytC"	"56Secret_K6"	0	192	470	315
3	4	6	"nanB"	"58Secret_O6"	0	193	2352	2162
3	5	6	"spr1875"	"7Secret_C10"	0	194	1144	945
3	6	6	"galU"	"21Secret_G10"	0	195	777	150
3	7	6	"cbpA"	"5Secret_K10"	-50	196	1340	281
3	8	6	"gsp_781"	"2Secret_O10"	0	197	862	395
3	9	6	"Control_1"	"C14"	0	198	95	2
3	1	7	"galU"	"21Secret_G10"	0	199	587	422
3	2	7	"cbpA"	"5Secret_K10"	0	200	424	203
3	3	7	"gsp_781"	"2Secret_O10"	0	201	666	548
3	4	7	"Control_1"	"C14"	-50	202	120	-90
3	5	7	"Control_2"	"G14"	-50	203	123	-128
3	6	7	"bloodAB"	"59Secret_C2"	0	204	1359	310
3	7	7	"strH"	"32Secret_G2"	-50	205	1621	346
3	8	7	"lysM"	"50Secret_K2"	0	206	831	321
3	9	7	"lytB"	"63Secret_O2"	0	207	588	456
3	1	8	"bloodAB"	"59Secret_C2"	0	208	837	654
3	2	8	"strH"	"32Secret_G2"	0	209	938	587
3	3	8	"lysM"	"50Secret_K2"	0	210	569	428
3	4	8	"lytB"	"63Secret_O2"	0	211	647	505
3	5	8	"phtE"	"45Secret_C6"	0	212	676	445
3	6	8	"spr0931"	"36Secret_G6"	0	213	758	-588
3	7	8	"lytC"	"56Secret_K6"	0	214	822	443
3	8	8	"nanB"	"58Secret_O6"	0	215	2380	2175
3	9	8	"spr1875"	"7Secret_C10"	0	216	1338	1180
4	1	1	"Control_10"	"P6"	0	217	51	-5
4	2	1	"Control_11"	"D10"	0	218	65	9
4	3	1	"Control_12"	"H10"	0	219	58	8
4	4	1	"Buffer"	"Normaliz_L10"	0	220	63	10
4	5	1	"Buffer"	"Normaliz_P10"	-50	221	66	12
4	6	1	"Control+"	"Rango0.2_D14"	0	222	1605	1551
4	7	1	"Control+"	"Rango0.1_H14"	0	223	83	25
4	8	1	"Buffer"	"Normaliz_L14"	0	224	54	-3
4	9	1	"Buffer"	"Normaliz_P14"	-50	225	69	12
4	1	2	"Control+"	"Rango0.2_D14"	0	226	1327	1264
4	2	2	"Control+"	"Rango0.1_H14"	0	227	67	6
4	3	2	"Control_3"	"D2"	0	228	53	3
4	4	2	"Control_4"	"H2"	0	229	51	-1
4	5	2	"Control_5"	"L2"	0	230	57	2
4	6	2	"Control_6"	"P2"	-50	231	51	-2
4	7	2	"Control_7"	"D6"	0	232	57	2
4	8	2	"Control_8"	"H6"	0	233	53	-4
4	9	2	"Control_9"	"L6"	0	234	50	-3
4	1	3	"Control_6"	"P2"	-50	235	55	-1
4	2	3	"Control_7"	"D6"	-50	236	55	2
4	3	3	"Control_8"	"H6"	0	237	50	0
4	4	3	"Control_9"	"L6"	0	238	56	1
4	5	3	"Control_10"	"P6"	-50	239	54	-17
4	6	3	"Control_11"	"D10"	0	240	57	1
4	7	3	"Control_12"	"H10"	-50	241	55	5
4	8	3	"Buffer"	"Normaliz_L10"	0	242	56	2
4	9	3	"Buffer"	"Normaliz_P10"	0	243	51	-2
4	1	4	"Control_11"	"D10"	0	244	60	4
4	2	4	"Control_12"	"H10"	0	245	58	5
4	3	4	"Buffer"	"Normaliz_L10"	0	246	53	3
4	4	4	"Buffer"	"Normaliz_P10"	-50	247	56	-5
4	5	4	"Control+"	"Rango0.2_D14"	0	248	1355	1261
4	6	4	"Control+"	"Rango0.1_H14"	-50	249	77	10
4	7	4	"Control_3"	"D2"	0	250	53	5
4	8	4	"Control_4"	"H2"	0	251	54	0
4	9	4	"Control_5"	"L2"	0	252	61	6
4	1	5	"Control+"	"Rango0.1_H14"	0	253	1304	1246
4	2	5	"Control_3"	"D2"	0	254	53	-3
4	3	5	"Control_4"	"H2"	0	255	56	-1
4	4	5	"Control_5"	"L2"	0	256	60	-2
4	5	5	"Control_6"	"P2"	0	257	62	4
4	6	5	"Control_7"	"D6"	0	258	65	10
4	7	5	"Control_8"	"H6"	0	259	50	-1
4	8	5	"Control_9"	"L6"	0	260	56	1
4	9	5	"Control_10"	"P6"	-50	261	52	-1
4	1	6	"Control_7"	"D6"	0	262	53	3
4	2	6	"Control_8"	"H6"	0	263	50	-3
4	3	6	"Control_9"	"L6"	0	264	58	5
4	4	6	"Control_10"	"P6"	0	265	51	-7
4	5	6	"Control_11"	"D10"	0	266	50	-3
4	6	6	"Control_12"	"H10"	-50	267	84	31
4	7	6	"Buffer"	"Normaliz_L10"	0	268	54	1
4	8	6	"Buffer"	"Normaliz_P10"	-50	269	53	-4
4	9	6	"Control+"	"Rango0.2_D14"	0	270	1124	1075
4	1	7	"Control_12"	"H10"	0	271	46	-2
4	2	7	"Buffer"	"Normaliz_L10"	0	272	57	7
4	3	7	"Buffer"	"Normaliz_P10"	-50	273	57	4
4	4	7	"Control+"	"Rango0.2_D14"	0	274	1512	1449
4	5	7	"Control+"	"Rango0.1_H14"	-50	275	68	12
4	6	7	"Control_3"	"D2"	-50	276	57	7
4	7	7	"Control_4"	"H2"	0	277	56	4
4	8	7	"Control_5"	"L2"	-50	278	57	-6
4	9	7	"Control_6"	"P2"	0	279	47	-3
4	1	8	"Control_3"	"D2"	0	280	50	1
4	2	8	"Control_4"	"H2"	0	281	53	8
4	3	8	"Control_5"	"L2"	0	282	52	4
4	4	8	"Control_6"	"P2"	-50	283	55	-2
4	5	8	"Control_7"	"D6"	0	284	50	-3
4	6	8	"Control_8"	"H6"	0	285	61	11
4	7	8	"Control_9"	"L6"	-50	286	51	-2
4	8	8	"Control_10"	"P6"	-50	287	48	-11
4	9	8	"Control_11"	"D10"	-50	288	45	-4
5	1	1	"GADPH"	"68Cyt_M5"	0	289	1380	1336
5	2	1	"abc_sbp_2"	"30Lip_A9"	0	290	1085	1037
5	3	1	"abc_sbp"	"29Lip_E9"	0	291	220	173
5	4	1	"spr0174"	"79Lip_I9"	0	292	239	173
5	5	1	"aliA"	"10Lip_M9"	0	293	332	234
5	6	1	"slrA"	"17Lip_A13"	0	294	248	145
5	7	1	"spr0747"	"37Lip_E13"	0	295	282	201
5	8	1	"Buffer"	"Normaliz_I13"	-50	296	57	1
5	9	1	"Buffer"	"Normaliz_M13"	-50	297	58	6
5	1	2	"slrA"	"17Lip_A13"	0	298	721	672
5	2	2	"spr0747"	"37Lip_E13"	0	299	551	498
5	3	2	"spxB"	"13Cyt_A1"	0	300	451	390
5	4	2	"clpP"	"66Cyt_E1"	0	301	927	832
5	5	2	"pavA"	"69Cyt_I1"	0	302	909	700
5	6	2	"eno"	"14Cyt_M1"	0	303	1941	1583
5	7	2	"PppA"	"70Cyt_A5"	0	304	278	16
5	8	2	"ply"	"11Cyt_E5"	0	305	542	403
5	9	2	"lytA"	"12Cyt_I5"	0	306	1017	914
5	1	3	"eno"	"14Cyt_M1"	0	307	2256	2204
5	2	3	"PppA"	"70Cyt_A5"	0	308	873	815
5	3	3	"ply"	"11Cyt_E5"	0	309	1345	1263
5	4	3	"lytA"	"12Cyt_I5"	0	310	903	780
5	5	3	"GADPH"	"68Cyt_M5"	0	311	911	449
5	6	3	"abc_sbp_2"	"30Lip_A9"	-50	312	1065	228
5	7	3	"abc_sbp"	"29Lip_E9"	-50	313	707	84
5	8	3	"spr0174"	"79Lip_I9"	0	314	592	197
5	9	3	"aliA"	"10Lip_M9"	0	315	845	536
5	1	4	"abc_sbp_2"	"30Lip_A9"	0	316	916	866
5	2	4	"abc_sbp"	"29Lip_E9"	0	317	262	204
5	3	4	"spr0174"	"79Lip_I9"	0	318	187	109
5	4	4	"aliA"	"10Lip_M9"	0	319	342	220
5	5	4	"slrA"	"17Lip_A13"	0	320	438	-170
5	6	4	"spr0747"	"37Lip_E13"	-50	321	1268	333
5	7	4	"spxB"	"13Cyt_A1"	-50	322	882	208
5	8	4	"clpP"	"66Cyt_E1"	0	323	1059	547
5	9	4	"pavA"	"69Cyt_I1"	0	324	1071	781
5	1	5	"spr0747"	"37Lip_E13"	0	325	533	487
5	2	5	"spxB"	"13Cyt_A1"	0	326	671	625
5	3	5	"clpP"	"66Cyt_E1"	0	327	1029	969
5	4	5	"pavA"	"69Cyt_I1"	0	328	628	541
5	5	5	"eno"	"14Cyt_M1"	0	329	1225	953
5	6	5	"PppA"	"70Cyt_A5"	-50	330	722	64
5	7	5	"ply"	"11Cyt_E5"	0	331	784	372
5	8	5	"lytA"	"12Cyt_I5"	0	332	1328	1011
5	9	5	"GADPH"	"68Cyt_M5"	0	333	1384	1264
5	1	6	"PppA"	"70Cyt_A5"	0	334	566	523
5	2	6	"ply"	"11Cyt_E5"	0	335	1472	1426
5	3	6	"lytA"	"12Cyt_I5"	0	336	1681	1628
5	4	6	"GADPH"	"68Cyt_M5"	0	337	1055	995
5	5	6	"abc_sbp_2"	"30Lip_A9"	0	338	576	489
5	6	6	"abc_sbp"	"29Lip_E9"	0	339	127	29
5	7	6	"spr0174"	"79Lip_I9"	0	340	161	87
5	8	6	"aliA"	"10Lip_M9"	0	341	259	179
5	9	6	"slrA"	"17Lip_A13"	0	342	507	440
5	1	7	"abc_sbp"	"29Lip_E9"	0	343	196	152
5	2	7	"spr0174"	"79Lip_I9"	0	344	123	70
5	3	7	"aliA"	"10Lip_M9"	0	345	244	189
5	4	7	"slrA"	"17Lip_A13"	0	346	557	499
5	5	7	"spr0747"	"37Lip_E13"	0	347	516	449
5	6	7	"spxB"	"13Cyt_A1"	0	348	648	578
5	7	7	"clpP"	"66Cyt_E1"	0	349	984	908
5	8	7	"pavA"	"69Cyt_I1"	0	350	639	568
5	9	7	"eno"	"14Cyt_M1"	0	351	1424	1364
5	1	8	"spxB"	"13Cyt_A1"	0	352	338	298
5	2	8	"clpP"	"66Cyt_E1"	0	353	498	450
5	3	8	"pavA"	"69Cyt_I1"	0	354	615	570
5	4	8	"eno"	"14Cyt_M1"	0	355	1879	1829
5	5	8	"PppA"	"70Cyt_A5"	0	356	840	780
5	6	8	"ply"	"11Cyt_E5"	0	357	1922	1858
5	7	8	"lytA"	"12Cyt_I5"	0	358	2080	2018
5	8	8	"GADPH"	"68Cyt_M5"	0	359	1208	1148
5	9	8	"abc_sbp_2"	"30Lip_A9"	0	360	1049	990
6	1	1	"psaA"	"6Lip_N5"	0	361	467	398
6	2	1	"ABC_SBP"	"57Lip_B9"	0	362	1984	1894
6	3	1	"ABC_SBP"	"52Lip_F9"	0	363	843	768
6	4	1	"piuA"	"18Lip_J9"	0	364	327	230
6	5	1	"amiA"	"3Lip_N9"	0	365	486	343
6	6	1	"msmE"	"78Lip_B13"	0	366	528	366
6	7	1	"MalX"	"22Lip_F13"	0	367	349	243
6	8	1	"Buffer"	"Normaliz_J13"	-50	368	69	10
6	9	1	"Buffer"	"Normaliz_N13"	-50	369	56	-11
6	1	2	"msmE"	"78Lip_B13"	0	370	736	650
6	2	2	"MalX"	"22Lip_F13"	0	371	1066	921
6	3	2	"prsA_ppmA"	"16Lip_B1"	0	372	444	338
6	4	2	"lmb"	"33Lip_F1"	0	373	770	602
6	5	2	"piaA"	"15Lip_J1"	0	374	622	302
6	6	2	"phtA"	"55Lip_N1"	0	375	352	52
6	7	2	"glnH"	"28Lip_B5"	0	376	248	60
6	8	2	"pstS"	"80Lip_F5"	0	377	521	431
6	9	2	"aliB"	"1Lip_J5"	0	378	189	99
6	1	3	"phtA"	"55Lip_N1"	0	379	703	613
6	2	3	"glnH"	"28Lip_B5"	0	380	445	322
6	3	3	"pstS"	"80Lip_F5"	0	381	508	406
6	4	3	"aliB"	"1Lip_J5"	0	382	1031	757
6	5	3	"psaA"	"6Lip_N5"	0	383	879	78
6	6	3	"ABC_SBP"	"57Lip_B9"	0	384	777	157
6	7	3	"ABC_SBP"	"52Lip_F9"	-50	385	151	-74
6	8	3	"piuA"	"18Lip_J9"	-50	386	108	-10
6	9	3	"amiA"	"3Lip_N9"	0	387	210	95
6	1	4	"ABC_SBP"	"57Lip_B9"	0	388	2827	2721
6	2	4	"ABC_SBP"	"52Lip_F9"	0	389	731	588
6	3	4	"piuA"	"18Lip_J9"	0	390	241	133
6	4	4	"amiA"	"3Lip_N9"	0	391	756	278
6	5	4	"msmE"	"78Lip_B13"	-50	392	1354	198
6	6	4	"MalX"	"22Lip_F13"	-50	393	1105	21
6	7	4	"prsA_ppmA"	"16Lip_B1"	0	394	633	233
6	8	4	"lmb"	"33Lip_F1"	0	395	184	56
6	9	4	"piaA"	"15Lip_J1"	0	396	265	139
6	1	5	"MalX"	"22Lip_F13"	0	397	497	408
6	2	5	"prsA_ppmA"	"16Lip_B1"	0	398	486	378
6	3	5	"lmb"	"33Lip_F1"	0	399	704	608
6	4	5	"piaA"	"15Lip_J1"	0	400	572	415
6	5	5	"phtA"	"55Lip_N1"	0	401	1229	214
6	6	5	"glnH"	"28Lip_B5"	-50	402	1248	336
6	7	5	"pstS"	"80Lip_F5"	0	403	658	329
6	8	5	"aliB"	"1Lip_J5"	0	404	326	142
6	9	5	"psaA"	"6Lip_N5"	0	405	580	376
6	1	6	"glnH"	"28Lip_B5"	0	406	271	187
6	2	6	"pstS"	"80Lip_F5"	0	407	481	372
6	3	6	"aliB"	"1Lip_J5"	0	408	507	389
6	4	6	"psaA"	"6Lip_N5"	0	409	291	170
6	5	6	"ABC_SBP"	"57Lip_B9"	0	410	974	767
6	6	6	"ABC_SBP"	"52Lip_F9"	0	411	369	221
6	7	6	"piuA"	"18Lip_J9"	0	412	212	38
6	8	6	"amiA"	"3Lip_N9"	0	413	394	207
6	9	6	"msmE"	"78Lip_B13"	0	414	661	508
6	1	7	"ABC_SBP"	"52Lip_F9"	0	415	659	567
6	2	7	"piuA"	"18Lip_J9"	0	416	222	76
6	3	7	"amiA"	"3Lip_N9"	0	417	429	294
6	4	7	"msmE"	"78Lip_B13"	0	418	511	392
6	5	7	"MalX"	"22Lip_F13"	0	419	531	416
6	6	7	"prsA_ppmA"	"16Lip_B1"	0	420	427	328
6	7	7	"lmb"	"33Lip_F1"	0	421	705	588
6	8	7	"piaA"	"15Lip_J1"	0	422	634	525
6	9	7	"phtA"	"55Lip_N1"	0	423	851	763
6	1	8	"prsA_ppmA"	"16Lip_B1"	0	424	542	452
6	2	8	"lmb"	"33Lip_F1"	0	425	614	494
6	3	8	"piaA"	"15Lip_J1"	0	426	448	340
6	4	8	"phtA"	"55Lip_N1"	0	427	609	506
6	5	8	"glnH"	"28Lip_B5"	0	428	383	309
6	6	8	"pstS"	"80Lip_F5"	0	429	501	430
6	7	8	"aliB"	"1Lip_J5"	0	430	583	503
6	8	8	"psaA"	"6Lip_N5"	0	431	317	253
6	9	8	"ABC_SBP"	"57Lip_B9"	0	432	3164	3095
7	1	1	"cbpF"	"74N_term_wCS_O5"	-50	433	5170	1420
7	2	1	"spr0693"	"34N_term_C9"	0	434	443	248
7	3	1	"ezrA"	"75N_term_G9"	0	435	482	345
7	4	1	"pepXP"	"72N_term_K9"	0	436	1151	693
7	5	1	"phtD"	"44N_term_O9"	-50	437	793	299
7	6	1	"phpA"	"27N_term_C13"	-50	438	910	590
7	7	1	"srtA"	"64N_term_wCS_G13"	0	439	386	251
7	8	1	"Buffer"	"Normaliz_K13"	-50	440	76	11
7	9	1	"Buffer"	"Normaliz_O13"	-50	441	72	7
7	1	2	"phpA"	"27N_term_C13"	-50	442	4803	3037
7	2	2	"srtA"	"64N_term_wCS_G13"	0	443	628	-4180
7	3	2	"adcA"	"23Lip_C1"	0	444	388	116
7	4	2	"sp_2093"	"76N_term_G1"	0	445	293	-112
7	5	2	"comB"	"54N_term_K1"	0	446	673	163
7	6	2	"pspA"	"4N_term_O1"	-50	447	653	264
7	7	2	"pbpX"	"41N_term_C5"	0	448	1228	1023
7	8	2	"pbpA"	"9N_term_G5"	0	449	131	31
7	9	2	"spr0334"	"42Cyt_TMH_K5"	0	450	558	475
7	1	3	"pspA"	"4N_term_O1"	0	451	480	272
7	2	3	"pbpX"	"41N_term_C5"	0	452	678	-552
7	3	3	"pbpA"	"9N_term_G5"	0	453	248	1
7	4	3	"spr0334"	"42Cyt_TMH_K5"	0	454	411	247
7	5	3	"cbpF"	"74N_term_wCS_O5"	0	455	382	174
7	6	3	"spr0693"	"34N_term_C9"	0	456	674	374
7	7	3	"ezrA"	"75N_term_G9"	0	457	1029	773
7	8	3	"pepXP"	"72N_term_K9"	0	458	955	744
7	9	3	"phtD"	"44N_term_O9"	0	459	640	510
7	1	4	"spr0693"	"34N_term_C9"	0	460	438	332
7	2	4	"ezrA"	"75N_term_G9"	0	461	430	225
7	3	4	"pepXP"	"72N_term_K9"	0	462	441	322
7	4	4	"phtD"	"44N_term_O9"	0	463	582	420
7	5	4	"phpA"	"27N_term_C13"	0	464	325	102
7	6	4	"srtA"	"64N_term_wCS_G13"	0	465	703	388
7	7	4	"adcA"	"23Lip_C1"	0	466	644	225
7	8	4	"sp_2093"	"76N_term_G1"	0	467	954	475
7	9	4	"comB"	"54N_term_K1"	0	468	786	640
7	1	5	"srtA"	"64N_term_wCS_G13"	0	469	459	371
7	2	5	"adcA"	"23Lip_C1"	0	470	261	174
7	3	5	"sp_2093"	"76N_term_G1"	0	471	265	175
7	4	5	"comB"	"54N_term_K1"	0	472	510	342
7	5	5	"pspA"	"4N_term_O1"	0	473	802	621
7	6	5	"pbpX"	"41N_term_C5"	0	474	772	600
7	7	5	"pbpA"	"9N_term_G5"	0	475	436	42
7	8	5	"spr0334"	"42Cyt_TMH_K5"	-50	476	625	48
7	9	5	"cbpF"	"74N_term_wCS_O5"	0	477	628	454
7	1	6	"pbpX"	"41N_term_C5"	0	478	665	567
7	2	6	"pbpA"	"9N_term_G5"	0	479	162	64
7	3	6	"spr0334"	"42Cyt_TMH_K5"	0	480	511	392
7	4	6	"cbpF"	"74N_term_wCS_O5"	0	481	441	207
7	5	6	"spr0693"	"34N_term_C9"	0	482	861	625
7	6	6	"ezrA"	"75N_term_G9"	0	483	750	544
7	7	6	"pepXP"	"72N_term_K9"	0	484	891	603
7	8	6	"phtD"	"44N_term_O9"	0	485	636	130
7	9	6	"phpA"	"27N_term_C13"	0	486	497	256
7	1	7	"ezrA"	"75N_term_G9"	0	487	432	332
7	2	7	"pepXP"	"72N_term_K9"	0	488	443	336
7	3	7	"phtD"	"44N_term_O9"	0	489	660	554
7	4	7	"phpA"	"27N_term_C13"	0	490	518	349
7	5	7	"srtA"	"64N_term_wCS_G13"	0	491	1027	845
7	6	7	"adcA"	"23Lip_C1"	0	492	425	291
7	7	7	"sp_2093"	"76N_term_G1"	0	493	390	262
7	8	7	"comB"	"54N_term_K1"	0	494	346	147
7	9	7	"pspA"	"4N_term_O1"	0	495	830	696
7	1	8	"adcA"	"23Lip_C1"	0	496	281	194
7	2	8	"sp_2093"	"76N_term_G1"	0	497	272	188
7	3	8	"comB"	"54N_term_K1"	0	498	294	208
7	4	8	"pspA"	"4N_term_O1"	0	499	1034	853
7	5	8	"pbpX"	"41N_term_C5"	0	500	924	693
7	6	8	"pbpA"	"9N_term_G5"	-50	501	133	37
7	7	8	"spr0334"	"42Cyt_TMH_K5"	0	502	610	514
7	8	8	"cbpF"	"74N_term_wCS_O5"	0	503	533	426
7	9	8	"spr0693"	"34N_term_C9"	0	504	603	513
8	1	1	"pbp1b"	"47Cyt_TMH_P5"	0	505	1985	1909
8	2	1	"pcpA"	"62N_term_wCS_D9"	0	506	99	28
8	3	1	"sphtra"	"8N_term_H9"	-50	507	59	1
8	4	1	"cps4C"	"97Mult_L9"	0	508	199	130
8	5	1	"rrgB"	"95Mult_P9"	0	509	118	39
8	6	1	"TMP"	"96Mult_D13"	0	510	201	118
8	7	1	"LambdaSa04"	"94Mult_H13"	-50	511	70	2
8	8	1	"Buffer"	"Normaliz_L13"	-50	512	60	-1
8	9	1	"Buffer"	"Normaliz_P13"	-50	513	55	0
8	1	2	"TMP"	"96Mult_D13"	0	514	170	76
8	2	2	"LambdaSa04"	"94Mult_H13"	-50	515	79	-57
8	3	2	"potD"	"65N_term_D1"	0	516	876	730
8	4	2	"pgdA"	"40N_term_H1"	0	517	507	303
8	5	2	"spr1370"	"38Cyt_TMH_L1"	0	518	227	70
8	6	2	"spr1418"	"82N_term_P1"	0	519	646	465
8	7	2	"stkP"	"67Cyt_TMH_D5"	0	520	274	99
8	8	2	"spr1584"	"83N_term_H5"	0	521	506	356
8	9	2	"pbp2A"	"53N_term_L5"	0	522	304	230
8	1	3	"spr1418"	"82N_term_P1"	0	523	1152	1060
8	2	3	"stkP"	"67Cyt_TMH_D5"	0	524	232	63
8	3	3	"spr1584"	"83N_term_H5"	0	525	811	575
8	4	3	"pbp2A"	"53N_term_L5"	0	526	863	554
8	5	3	"pbp1b"	"47Cyt_TMH_P5"	0	527	736	449
8	6	3	"pcpA"	"62N_term_wCS_D9"	0	528	239	3
8	7	3	"sphtra"	"8N_term_H9"	-50	529	173	-24
8	8	3	"cps4C"	"97Mult_L9"	-50	530	242	73
8	9	3	"rrgB"	"95Mult_P9"	0	531	198	88
8	1	4	"pcpA"	"62N_term_wCS_D9"	0	532	355	267
8	2	4	"sphtra"	"8N_term_H9"	0	533	99	-43
8	3	4	"cps4C"	"97Mult_L9"	0	534	186	86
8	4	4	"rrgB"	"95Mult_P9"	0	535	183	-25
8	5	4	"TMP"	"96Mult_D13"	-50	536	326	-41
8	6	4	"LambdaSa04"	"94Mult_H13"	-50	537	338	105
8	7	4	"potD"	"65N_term_D1"	0	538	529	295
8	8	4	"pgdA"	"40N_term_H1"	0	539	229	48
8	9	4	"spr1370"	"38Cyt_TMH_L1"	-50	540	168	18
8	1	5	"LambdaSa04"	"94Mult_H13"	0	541	245	173
8	2	5	"potD"	"65N_term_D1"	0	542	711	606
8	3	5	"pgdA"	"40N_term_H1"	0	543	466	373
8	4	5	"spr1370"	"38Cyt_TMH_L1"	0	544	684	444
8	5	5	"spr1418"	"82N_term_P1"	0	545	639	466
8	6	5	"stkP"	"67Cyt_TMH_D5"	0	546	159	41
8	7	5	"spr1584"	"83N_term_H5"	-50	547	187	26
8	8	5	"pbp2A"	"53N_term_L5"	0	548	237	86
8	9	5	"pbp1b"	"47Cyt_TMH_P5"	0	549	234	122
8	1	6	"stkP"	"67Cyt_TMH_D5"	0	550	358	273
8	2	6	"spr1584"	"83N_term_H5"	0	551	884	749
8	3	6	"pbp2A"	"53N_term_L5"	0	552	1085	981
8	4	6	"pbp1b"	"47Cyt_TMH_P5"	0	553	868	722
8	5	6	"pcpA"	"62N_term_wCS_D9"	-50	554	70	-21
8	6	6	"sphtra"	"8N_term_H9"	-50	555	57	-11
8	7	6	"cps4C"	"97Mult_L9"	0	556	105	29
8	8	6	"rrgB"	"95Mult_P9"	-50	557	60	-21
8	9	6	"TMP"	"96Mult_D13"	0	558	64	3
8	1	7	"sphtra"	"8N_term_H9"	0	559	93	21
8	2	7	"cps4C"	"97Mult_L9"	0	560	166	56
8	3	7	"rrgB"	"95Mult_P9"	0	561	75	-15
8	4	7	"TMP"	"96Mult_D13"	0	562	121	47
8	5	7	"LambdaSa04"	"94Mult_H13"	-50	563	87	15
8	6	7	"potD"	"65N_term_D1"	0	564	290	209
8	7	7	"pgdA"	"40N_term_H1"	0	565	243	150
8	8	7	"spr1370"	"38Cyt_TMH_L1"	0	566	329	221
8	9	7	"spr1418"	"82N_term_P1"	0	567	149	74
8	1	8	"potD"	"65N_term_D1"	0	568	981	907
8	2	8	"pgdA"	"40N_term_H1"	0	569	764	698
8	3	8	"spr1370"	"38Cyt_TMH_L1"	0	570	857	788
8	4	8	"spr1418"	"82N_term_P1"	0	571	618	539
8	5	8	"stkP"	"67Cyt_TMH_D5"	0	572	132	70
8	6	8	"spr1584"	"83N_term_H5"	0	573	180	111
8	7	8	"pbp2A"	"53N_term_L5"	0	574	245	174
8	8	8	"pbp1b"	"47Cyt_TMH_P5"	0	575	235	166
8	9	8	"pcpA"	"62N_term_wCS_D9"	-50	576	63	-1
