# Supplementary material for: Data in support of proteomic analysis of pneumococcal pediatric clinical isolates to construct a protein array
Source: Data Brief. 2016 Feb 5;6:917–22. doi: 10.1016/j.dib.2016.01.057 (PMC4758182; doi:10.1016/j.dib.2016.01.057)
Supplement: Supplementary file 4 — Supplementary material [file mmc4.zip › Protein array raw data/IgM/C1_Sv14_IgM-Cy5.txt]

ATF	1.0
31	9    
"Type=GenePix Export 3"
"DateTime=2014/04/30 14:53:57"
"Settings=C:\Documents and Settings\Usuario\Escritorio\Datos Usuarios\Alfonso\Resultados ensayo\Abril 2014\Escaneado_30-04-14\Suero v14\Sv14_IgM-Cy5.gps"
"GalFile=C:\Documents and Settings\Usuario\Escritorio\Datos Usuarios\Alfonso\Gals\Gal_Alfonso.2.gal"
"PixelSize=5"
"Wavelengths=635	n/a"
"ImageFiles=C:\Documents and Settings\Usuario\Escritorio\Datos Usuarios\Alfonso\Resultados ensayo\Abril 2014\Escaneado_30-04-14\Suero v14\Sv14_IgM-Cy5.tif 1	n/a"
"NormalizationMethod=None"
"NormalizationFactors=1	n/a"
"JpegImage="
"StdDev=Type 1"
"RatioFormulations=W1/W2 (635/)"
"Barcode="
"BackgroundSubtraction=LocalFeature"
"ImageOrigin=2920, 45480"
"JpegOrigin=3295, 45895"
"Creator=GenePix Pro 4.1.1.4"
"Scanner=GenePix 4000B [92870]"
"FocusPosition=0"
"Temperature=33.59"
"LinesAveraged=1"
"Comment="
"PMTGain=750	n/a"
"ScanPower=100	n/a"
"LaserPower=1.74	n/a"
"LaserOnTime=42999	n/a"
"Filters=	n/a"
"ScanRegion=584,9096,3848,10518"
"Supplier=BioRobotics"
"ArrayerSoftwareName=TAS Application Suite (MicroGrid II)"
"ArrayerSoftwareVersion=2.2.2.5"
"Block"	"Column"	"Row"	"Name"	"ID"	"Flags"	"Index"	"F635 Median"	"F635 Median - B635"
1	1	1	"ABC_N/P"	"90Mult_M6"	0	1	436	347
1	2	1	"spr1221"	"99Mult_A10"	0	2	418	344
1	3	1	"spr1403"	"91Mult_E10"	0	3	358	280
1	4	1	"spr1496"	"92Mult_I10"	0	4	245	162
1	5	1	"ABC_NP"	"100Mult_M10"	0	5	797	678
1	6	1	"SP_0462"	"77CellW_A14"	0	6	924	786
1	7	1	"SP_0464"	"81CellW_E14"	0	7	634	504
1	8	1	"Buffer"	"Normaliz_I14"	-50	8	133	47
1	9	1	"Buffer"	"Normaliz_M14"	-50	9	91	-30
1	1	2	"SP_0462"	"77CellW_A14"	0	10	556	454
1	2	2	"SP_0464"	"81CellW_E14"	0	11	337	248
1	3	2	"fstH"	"84Mult_A2"	0	12	1044	958
1	4	2	"comA"	"85Mult_E2"	0	13	213	108
1	5	2	"zmpB"	"86Mult_I2"	0	14	245	88
1	6	2	"spr0601"	"98Mult_M2"	0	15	431	238
1	7	2	"celB"	"87Mult_A6"	0	16	320	146
1	8	2	"iga"	"88Mult_E6"	0	17	1242	1121
1	9	2	"glnP"	"89Mult_I6"	0	18	263	160
1	1	3	"spr0601"	"98Mult_M2"	0	19	241	151
1	2	3	"celB"	"87Mult_A6"	0	20	193	113
1	3	3	"iga"	"88Mult_E6"	0	21	794	701
1	4	3	"glnP"	"89Mult_I6"	0	22	284	161
1	5	3	"ABC_N/P"	"90Mult_M6"	0	23	310	212
1	6	3	"spr1221"	"99Mult_A10"	0	24	611	485
1	7	3	"spr1403"	"91Mult_E10"	0	25	813	623
1	8	3	"spr1496"	"92Mult_I10"	0	26	408	243
1	9	3	"ABC_NP"	"100Mult_M10"	0	27	1586	1456
1	1	4	"spr1221"	"99Mult_A10"	0	28	335	251
1	2	4	"spr1403"	"91Mult_E10"	0	29	347	271
1	3	4	"spr1496"	"92Mult_I10"	0	30	218	119
1	4	4	"ABC_NP"	"100Mult_M10"	0	31	591	468
1	5	4	"SP_0462"	"77CellW_A14"	0	32	462	338
1	6	4	"SP_0464"	"81CellW_E14"	0	33	425	294
1	7	4	"fstH"	"84Mult_A2"	0	34	508	359
1	8	4	"comA"	"85Mult_E2"	0	35	124	-15
1	9	4	"zmpB"	"86Mult_I2"	0	36	175	80
1	1	5	"SP_0464"	"81CellW_E14"	0	37	361	268
1	2	5	"fstH"	"84Mult_A2"	0	38	958	861
1	3	5	"comA"	"85Mult_E2"	0	39	185	96
1	4	5	"zmpB"	"86Mult_I2"	0	40	169	55
1	5	5	"spr0601"	"98Mult_M2"	0	41	179	65
1	6	5	"celB"	"87Mult_A6"	0	42	118	28
1	7	5	"iga"	"88Mult_E6"	0	43	251	158
1	8	5	"glnP"	"89Mult_I6"	0	44	104	8
1	9	5	"ABC_N/P"	"90Mult_M6"	0	45	312	215
1	1	6	"celB"	"87Mult_A6"	0	46	282	189
1	2	6	"iga"	"88Mult_E6"	0	47	820	732
1	3	6	"glnP"	"89Mult_I6"	0	48	171	66
1	4	6	"ABC_N/P"	"90Mult_M6"	0	49	203	118
1	5	6	"spr1221"	"99Mult_A10"	0	50	113	54
1	6	6	"spr1403"	"91Mult_E10"	0	51	214	137
1	7	6	"spr1496"	"92Mult_I10"	0	52	241	133
1	8	6	"ABC_NP"	"100Mult_M10"	0	53	1483	1342
1	9	6	"SP_0462"	"77CellW_A14"	0	54	1111	1004
1	1	7	"spr1403"	"91Mult_E10"	0	55	497	413
1	2	7	"spr1496"	"92Mult_I10"	0	56	211	113
1	3	7	"ABC_NP"	"100Mult_M10"	0	57	1189	1076
1	4	7	"SP_0462"	"77CellW_A14"	0	58	158	67
1	5	7	"SP_0464"	"81CellW_E14"	0	59	180	103
1	6	7	"fstH"	"84Mult_A2"	0	60	1248	1154
1	7	7	"comA"	"85Mult_E2"	0	61	326	204
1	8	7	"zmpB"	"86Mult_I2"	0	62	300	163
1	9	7	"spr0601"	"98Mult_M2"	0	63	541	435
1	1	8	"fstH"	"84Mult_A2"	0	64	1166	1086
1	2	8	"comA"	"85Mult_E2"	0	65	257	168
1	3	8	"zmpB"	"86Mult_I2"	0	66	174	84
1	4	8	"spr0601"	"98Mult_M2"	0	67	162	85
1	5	8	"celB"	"87Mult_A6"	0	68	200	129
1	6	8	"iga"	"88Mult_E6"	0	69	1345	1253
1	7	8	"glnP"	"89Mult_I6"	0	70	426	312
1	8	8	"ABC_N/P"	"90Mult_M6"	0	71	660	539
1	9	8	"spr1221"	"99Mult_A10"	0	72	591	477
2	1	1	"lytB"	"31CellW_N6"	0	73	586	453
2	2	1	"prtA"	"20CellW_B10"	-50	74	195	51
2	3	1	"bgaA"	"43CellW_F10"	0	75	748	541
2	4	1	"nanA"	"46CellW_J10"	0	76	656	452
2	5	1	"spr1652/pfbA"	"25CellW_N10"	0	77	940	782
2	6	1	"nisP"	"39CellW_B14"	-50	78	109	-8
2	7	1	"spr1906"	"73CellW_F14"	-50	79	106	1
2	8	1	"Buffer"	"Normaliz_J14"	-50	80	91	-13
2	9	1	"Buffer"	"Normaliz_N14"	-50	81	114	11
2	1	2	"nisP"	"39CellW_B14"	-50	82	175	15
2	2	2	"spr1906"	"73CellW_F14"	-50	83	151	-65
2	3	2	"psrP"	"71CellW_B2"	0	84	891	456
2	4	2	"pblB_nt"	"48CellW_F2"	0	85	834	56
2	5	2	"pblB_ct"	"49CellW_J2"	0	86	1787	1290
2	6	2	"spr0075/pfbB"	"24CellW_N2"	0	87	732	359
2	7	2	"pulA"	"19CellW_B6"	-50	88	757	367
2	8	2	"hysA"	"51CellW_F6"	0	89	327	185
2	9	2	"spr0328"	"26CellW_J6"	0	90	1109	999
2	1	3	"spr0075/pfbB"	"24CellW_N2"	0	91	378	222
2	2	3	"pulA"	"19CellW_B6"	0	92	602	331
2	3	3	"hysA"	"51CellW_F6"	0	93	315	139
2	4	3	"spr0328"	"26CellW_J6"	0	94	859	579
2	5	3	"lytB"	"31CellW_N6"	0	95	394	216
2	6	3	"prtA"	"20CellW_B10"	-50	96	324	127
2	7	3	"bgaA"	"43CellW_F10"	-50	97	594	282
2	8	3	"nanA"	"46CellW_J10"	0	98	332	64
2	9	3	"spr1652/pfbA"	"25CellW_N10"	0	99	706	507
2	1	4	"prtA"	"20CellW_B10"	-50	100	84	4
2	2	4	"bgaA"	"43CellW_F10"	-50	101	132	-14
2	3	4	"nanA"	"46CellW_J10"	-50	102	148	22
2	4	4	"spr1652/pfbA"	"25CellW_N10"	-50	103	151	34
2	5	4	"nisP"	"39CellW_B14"	-50	104	90	-20
2	6	4	"spr1906"	"73CellW_F14"	-50	105	154	9
2	7	4	"psrP"	"71CellW_B2"	0	106	875	590
2	8	4	"pblB_nt"	"48CellW_F2"	0	107	892	416
2	9	4	"pblB_ct"	"49CellW_J2"	0	108	906	739
2	1	5	"spr1906"	"73CellW_F14"	-50	109	122	26
2	2	5	"psrP"	"71CellW_B2"	0	110	470	244
2	3	5	"pblB_nt"	"48CellW_F2"	0	111	378	136
2	4	5	"pblB_ct"	"49CellW_J2"	0	112	283	60
2	5	5	"spr0075/pfbB"	"24CellW_N2"	-50	113	170	-6
2	6	5	"pulA"	"19CellW_B6"	-50	114	272	33
2	7	5	"hysA"	"51CellW_F6"	-50	115	613	181
2	8	5	"spr0328"	"26CellW_J6"	-50	116	699	298
2	9	5	"lytB"	"31CellW_N6"	0	117	495	359
2	1	6	"pulA"	"19CellW_B6"	-50	118	167	54
2	2	6	"hysA"	"51CellW_F6"	-50	119	352	161
2	3	6	"spr0328"	"26CellW_J6"	0	120	506	353
2	4	6	"lytB"	"31CellW_N6"	-50	121	122	8
2	5	6	"prtA"	"20CellW_B10"	-50	122	69	-25
2	6	6	"bgaA"	"43CellW_F10"	-50	123	175	42
2	7	6	"nanA"	"46CellW_J10"	-50	124	330	7
2	8	6	"spr1652/pfbA"	"25CellW_N10"	-50	125	700	348
2	9	6	"nisP"	"39CellW_B14"	0	126	456	302
2	1	7	"bgaA"	"43CellW_F10"	0	127	537	417
2	2	7	"nanA"	"46CellW_J10"	0	128	575	418
2	3	7	"spr1652/pfbA"	"25CellW_N10"	0	129	843	711
2	4	7	"nisP"	"39CellW_B14"	-50	130	115	-37
2	5	7	"spr1906"	"73CellW_F14"	-50	131	110	-8
2	6	7	"psrP"	"71CellW_B2"	0	132	294	185
2	7	7	"pblB_nt"	"48CellW_F2"	-50	133	210	27
2	8	7	"pblB_ct"	"49CellW_J2"	0	134	977	636
2	9	7	"spr0075/pfbB"	"24CellW_N2"	0	135	860	649
2	1	8	"psrP"	"71CellW_B2"	0	136	1366	1237
2	2	8	"pblB_nt"	"48CellW_F2"	0	137	1097	896
2	3	8	"pblB_ct"	"49CellW_J2"	0	138	1218	1080
2	4	8	"spr0075/pfbB"	"24CellW_N2"	0	139	675	468
2	5	8	"pulA"	"19CellW_B6"	-50	140	281	119
2	6	8	"hysA"	"51CellW_F6"	-50	141	236	124
2	7	8	"spr0328"	"26CellW_J6"	0	142	161	55
2	8	8	"lytB"	"31CellW_N6"	-50	143	203	62
2	9	8	"prtA"	"20CellW_B10"	-50	144	486	365
3	1	1	"nanB"	"58Secret_O6"	0	145	4101	4031
3	2	1	"spr1875"	"7Secret_C10"	0	146	1044	951
3	3	1	"galU"	"21Secret_G10"	0	147	628	482
3	4	1	"cbpA"	"5Secret_K10"	-50	148	190	22
3	5	1	"gsp_781"	"2Secret_O10"	0	149	2186	2078
3	6	1	"Control_1"	"C14"	-50	150	141	75
3	7	1	"Control_2"	"G14"	-50	151	69	-5
3	8	1	"Buffer"	"Normaliz_K14"	-50	152	63	0
3	9	1	"Buffer"	"Normaliz_O14"	-50	153	67	13
3	1	2	"Control_1"	"C14"	-50	154	167	92
3	2	2	"Control_2"	"G14"	-50	155	217	-96
3	3	2	"bloodAB"	"59Secret_C2"	-50	156	2427	879
3	4	2	"strH"	"32Secret_G2"	-50	157	1918	652
3	5	2	"lysM"	"50Secret_K2"	0	158	1078	416
3	6	2	"lytB"	"63Secret_O2"	0	159	1222	933
3	7	2	"phtE"	"45Secret_C6"	0	160	1023	774
3	8	2	"spr0931"	"36Secret_G6"	0	161	807	596
3	9	2	"lytC"	"56Secret_K6"	0	162	957	799
3	1	3	"lytB"	"63Secret_O2"	0	163	1895	1768
3	2	3	"phtE"	"45Secret_C6"	-50	164	6854	3382
3	3	3	"spr0931"	"36Secret_G6"	-50	165	4387	1512
3	4	3	"lytC"	"56Secret_K6"	-50	166	620	-76
3	5	3	"nanB"	"58Secret_O6"	0	167	1773	1355
3	6	3	"spr1875"	"7Secret_C10"	0	168	758	386
3	7	3	"galU"	"21Secret_G10"	-50	169	246	-136
3	8	3	"cbpA"	"5Secret_K10"	-50	170	454	-86
3	9	3	"gsp_781"	"2Secret_O10"	0	171	2496	2265
3	1	4	"spr1875"	"7Secret_C10"	0	172	1093	980
3	2	4	"galU"	"21Secret_G10"	-50	173	470	-240
3	3	4	"cbpA"	"5Secret_K10"	-50	174	186	-521
3	4	4	"gsp_781"	"2Secret_O10"	0	175	2347	2191
3	5	4	"Control_1"	"C14"	-50	176	187	112
3	6	4	"Control_2"	"G14"	-50	177	71	-17
3	7	4	"bloodAB"	"59Secret_C2"	0	178	758	503
3	8	4	"strH"	"32Secret_G2"	-50	179	492	117
3	9	4	"lysM"	"50Secret_K2"	0	180	306	156
3	1	5	"Control_2"	"G14"	0	181	332	257
3	2	5	"bloodAB"	"59Secret_C2"	0	182	1634	949
3	3	5	"strH"	"32Secret_G2"	-50	183	1856	403
3	4	5	"lysM"	"50Secret_K2"	0	184	1510	817
3	5	5	"lytB"	"63Secret_O2"	0	185	996	857
3	6	5	"phtE"	"45Secret_C6"	0	186	184	77
3	7	5	"spr0931"	"36Secret_G6"	0	187	324	143
3	8	5	"lytC"	"56Secret_K6"	-50	188	245	39
3	9	5	"nanB"	"58Secret_O6"	0	189	308	240
3	1	6	"phtE"	"45Secret_C6"	0	190	794	720
3	2	6	"spr0931"	"36Secret_G6"	0	191	1141	927
3	3	6	"lytC"	"56Secret_K6"	-50	192	597	130
3	4	6	"nanB"	"58Secret_O6"	-50	193	510	357
3	5	6	"spr1875"	"7Secret_C10"	-50	194	238	111
3	6	6	"galU"	"21Secret_G10"	-50	195	215	52
3	7	6	"cbpA"	"5Secret_K10"	-50	196	362	23
3	8	6	"gsp_781"	"2Secret_O10"	0	197	1574	1318
3	9	6	"Control_1"	"C14"	-50	198	126	73
3	1	7	"galU"	"21Secret_G10"	0	199	744	588
3	2	7	"cbpA"	"5Secret_K10"	-50	200	379	-209
3	3	7	"gsp_781"	"2Secret_O10"	-50	201	316	182
3	4	7	"Control_1"	"C14"	-50	202	80	27
3	5	7	"Control_2"	"G14"	-50	203	49	-17
3	6	7	"bloodAB"	"59Secret_C2"	0	204	882	674
3	7	7	"strH"	"32Secret_G2"	-50	205	1993	442
3	8	7	"lysM"	"50Secret_K2"	0	206	1884	915
3	9	7	"lytB"	"63Secret_O2"	-50	207	1666	1549
3	1	8	"bloodAB"	"59Secret_C2"	0	208	1517	1357
3	2	8	"strH"	"32Secret_G2"	-50	209	1774	1087
3	3	8	"lysM"	"50Secret_K2"	0	210	355	208
3	4	8	"lytB"	"63Secret_O2"	0	211	534	483
3	5	8	"phtE"	"45Secret_C6"	0	212	690	614
3	6	8	"spr0931"	"36Secret_G6"	0	213	1325	1200
3	7	8	"lytC"	"56Secret_K6"	-50	214	1939	1623
3	8	8	"nanB"	"58Secret_O6"	0	215	2305	2126
3	9	8	"spr1875"	"7Secret_C10"	0	216	1556	1450
4	1	1	"Control_10"	"P6"	0	217	98	38
4	2	1	"Control_11"	"D10"	0	218	49	-3
4	3	1	"Control_12"	"H10"	0	219	66	12
4	4	1	"Buffer"	"Normaliz_L10"	0	220	105	51
4	5	1	"Buffer"	"Normaliz_P10"	0	221	90	36
4	6	1	"Control+"	"Rango0.2_D14"	0	222	1453	1396
4	7	1	"Control+"	"Rango0.1_H14"	-50	223	58	6
4	8	1	"Buffer"	"Normaliz_L14"	-50	224	66	1
4	9	1	"Buffer"	"Normaliz_P14"	-50	225	87	23
4	1	2	"Control+"	"Rango0.2_D14"	0	226	1546	1481
4	2	2	"Control+"	"Rango0.1_H14"	-50	227	78	21
4	3	2	"Control_3"	"D2"	0	228	66	13
4	4	2	"Control_4"	"H2"	0	229	68	15
4	5	2	"Control_5"	"L2"	0	230	58	-2
4	6	2	"Control_6"	"P2"	-50	231	57	-9
4	7	2	"Control_7"	"D6"	0	232	118	63
4	8	2	"Control_8"	"H6"	0	233	52	4
4	9	2	"Control_9"	"L6"	0	234	42	-4
4	1	3	"Control_6"	"P2"	0	235	80	20
4	2	3	"Control_7"	"D6"	0	236	134	76
4	3	3	"Control_8"	"H6"	0	237	64	12
4	4	3	"Control_9"	"L6"	0	238	72	14
4	5	3	"Control_10"	"P6"	0	239	102	42
4	6	3	"Control_11"	"D10"	0	240	93	27
4	7	3	"Control_12"	"H10"	0	241	74	13
4	8	3	"Buffer"	"Normaliz_L10"	0	242	72	18
4	9	3	"Buffer"	"Normaliz_P10"	0	243	57	9
4	1	4	"Control_11"	"D10"	0	244	111	53
4	2	4	"Control_12"	"H10"	-50	245	83	21
4	3	4	"Buffer"	"Normaliz_L10"	0	246	103	34
4	4	4	"Buffer"	"Normaliz_P10"	0	247	46	-14
4	5	4	"Control+"	"Rango0.2_D14"	0	248	874	807
4	6	4	"Control+"	"Rango0.1_H14"	0	249	1795	1723
4	7	4	"Control_3"	"D2"	0	250	60	-5
4	8	4	"Control_4"	"H2"	0	251	54	-2
4	9	4	"Control_5"	"L2"	0	252	50	-9
4	1	5	"Control+"	"Rango0.1_H14"	0	253	421	376
4	2	5	"Control_3"	"D2"	0	254	45	-5
4	3	5	"Control_4"	"H2"	-50	255	42	-11
4	4	5	"Control_5"	"L2"	0	256	60	8
4	5	5	"Control_6"	"P2"	-50	257	63	-3
4	6	5	"Control_7"	"D6"	0	258	170	101
4	7	5	"Control_8"	"H6"	0	259	54	-6
4	8	5	"Control_9"	"L6"	0	260	63	4
4	9	5	"Control_10"	"P6"	0	261	108	49
4	1	6	"Control_7"	"D6"	0	262	49	7
4	2	6	"Control_8"	"H6"	0	263	53	11
4	3	6	"Control_9"	"L6"	0	264	44	3
4	4	6	"Control_10"	"P6"	0	265	43	-5
4	5	6	"Control_11"	"D10"	-50	266	57	-8
4	6	6	"Control_12"	"H10"	0	267	58	-9
4	7	6	"Buffer"	"Normaliz_L10"	0	268	64	11
4	8	6	"Buffer"	"Normaliz_P10"	0	269	61	13
4	9	6	"Control+"	"Rango0.2_D14"	0	270	777	721
4	1	7	"Control_12"	"H10"	0	271	42	0
4	2	7	"Buffer"	"Normaliz_L10"	0	272	41	-1
4	3	7	"Buffer"	"Normaliz_P10"	-50	273	47	0
4	4	7	"Control+"	"Rango0.2_D14"	0	274	398	349
4	5	7	"Control+"	"Rango0.1_H14"	0	275	54	3
4	6	7	"Control_3"	"D2"	0	276	61	1
4	7	7	"Control_4"	"H2"	0	277	59	5
4	8	7	"Control_5"	"L2"	0	278	54	6
4	9	7	"Control_6"	"P2"	-50	279	53	3
4	1	8	"Control_3"	"D2"	0	280	43	1
4	2	8	"Control_4"	"H2"	0	281	41	-3
4	3	8	"Control_5"	"L2"	0	282	48	-1
4	4	8	"Control_6"	"P2"	-50	283	42	-4
4	5	8	"Control_7"	"D6"	0	284	60	15
4	6	8	"Control_8"	"H6"	-50	285	42	-10
4	7	8	"Control_9"	"L6"	0	286	68	3
4	8	8	"Control_10"	"P6"	0	287	93	41
4	9	8	"Control_11"	"D10"	0	288	53	5
5	1	1	"GADPH"	"68Cyt_M5"	0	289	4556	4469
5	2	1	"abc_sbp_2"	"30Lip_A9"	0	290	1909	1822
5	3	1	"abc_sbp"	"29Lip_E9"	0	291	178	118
5	4	1	"spr0174"	"79Lip_I9"	0	292	665	590
5	5	1	"aliA"	"10Lip_M9"	0	293	1970	1858
5	6	1	"slrA"	"17Lip_A13"	0	294	1628	1431
5	7	1	"spr0747"	"37Lip_E13"	0	295	2301	1952
5	8	1	"Buffer"	"Normaliz_I13"	-50	296	459	183
5	9	1	"Buffer"	"Normaliz_M13"	0	297	719	578
5	1	2	"slrA"	"17Lip_A13"	0	298	1056	939
5	2	2	"spr0747"	"37Lip_E13"	0	299	1669	1577
5	3	2	"spxB"	"13Cyt_A1"	0	300	627	549
5	4	2	"clpP"	"66Cyt_E1"	0	301	3623	3521
5	5	2	"pavA"	"69Cyt_I1"	0	302	3123	2967
5	6	2	"eno"	"14Cyt_M1"	0	303	5445	5125
5	7	2	"PppA"	"70Cyt_A5"	0	304	3348	2442
5	8	2	"ply"	"11Cyt_E5"	0	305	4444	2617
5	9	2	"lytA"	"12Cyt_I5"	0	306	5162	4871
5	1	3	"eno"	"14Cyt_M1"	0	307	4454	4332
5	2	3	"PppA"	"70Cyt_A5"	0	308	3196	3087
5	3	3	"ply"	"11Cyt_E5"	0	309	1596	1496
5	4	3	"lytA"	"12Cyt_I5"	0	310	4719	4594
5	5	3	"GADPH"	"68Cyt_M5"	0	311	4285	4138
5	6	3	"abc_sbp_2"	"30Lip_A9"	0	312	1701	1476
5	7	3	"abc_sbp"	"29Lip_E9"	0	313	620	353
5	8	3	"spr0174"	"79Lip_I9"	0	314	826	598
5	9	3	"aliA"	"10Lip_M9"	0	315	1806	1601
5	1	4	"abc_sbp_2"	"30Lip_A9"	0	316	1610	1509
5	2	4	"abc_sbp"	"29Lip_E9"	0	317	450	341
5	3	4	"spr0174"	"79Lip_I9"	0	318	343	257
5	4	4	"aliA"	"10Lip_M9"	0	319	471	379
5	5	4	"slrA"	"17Lip_A13"	0	320	847	745
5	6	4	"spr0747"	"37Lip_E13"	0	321	1614	1451
5	7	4	"spxB"	"13Cyt_A1"	0	322	2897	2620
5	8	4	"clpP"	"66Cyt_E1"	0	323	4601	4378
5	9	4	"pavA"	"69Cyt_I1"	0	324	4432	4278
5	1	5	"spr0747"	"37Lip_E13"	0	325	1434	1338
5	2	5	"spxB"	"13Cyt_A1"	0	326	1992	1848
5	3	5	"clpP"	"66Cyt_E1"	0	327	2949	2836
5	4	5	"pavA"	"69Cyt_I1"	0	328	576	497
5	5	5	"eno"	"14Cyt_M1"	0	329	3615	3528
5	6	5	"PppA"	"70Cyt_A5"	0	330	3555	3413
5	7	5	"ply"	"11Cyt_E5"	0	331	5283	4800
5	8	5	"lytA"	"12Cyt_I5"	0	332	6864	6523
5	9	5	"GADPH"	"68Cyt_M5"	0	333	5647	5500
5	1	6	"PppA"	"70Cyt_A5"	0	334	2734	2642
5	2	6	"ply"	"11Cyt_E5"	0	335	4276	4144
5	3	6	"lytA"	"12Cyt_I5"	0	336	7727	7604
5	4	6	"GADPH"	"68Cyt_M5"	0	337	762	681
5	5	6	"abc_sbp_2"	"30Lip_A9"	0	338	612	523
5	6	6	"abc_sbp"	"29Lip_E9"	0	339	446	332
5	7	6	"spr0174"	"79Lip_I9"	0	340	714	502
5	8	6	"aliA"	"10Lip_M9"	0	341	2360	2159
5	9	6	"slrA"	"17Lip_A13"	0	342	1789	1651
5	1	7	"abc_sbp"	"29Lip_E9"	0	343	591	507
5	2	7	"spr0174"	"79Lip_I9"	0	344	615	526
5	3	7	"aliA"	"10Lip_M9"	0	345	1920	1820
5	4	7	"slrA"	"17Lip_A13"	0	346	306	211
5	5	7	"spr0747"	"37Lip_E13"	0	347	416	325
5	6	7	"spxB"	"13Cyt_A1"	0	348	1730	1614
5	7	7	"clpP"	"66Cyt_E1"	0	349	3853	3657
5	8	7	"pavA"	"69Cyt_I1"	0	350	3450	3286
5	9	7	"eno"	"14Cyt_M1"	0	351	5977	5862
5	1	8	"spxB"	"13Cyt_A1"	0	352	2526	2440
5	2	8	"clpP"	"66Cyt_E1"	0	353	3893	3799
5	3	8	"pavA"	"69Cyt_I1"	0	354	3604	3493
5	4	8	"eno"	"14Cyt_M1"	0	355	3387	3280
5	5	8	"PppA"	"70Cyt_A5"	0	356	740	644
5	6	8	"ply"	"11Cyt_E5"	0	357	2371	2262
5	7	8	"lytA"	"12Cyt_I5"	0	358	6423	6274
5	8	8	"GADPH"	"68Cyt_M5"	0	359	5522	5381
5	9	8	"abc_sbp_2"	"30Lip_A9"	0	360	2792	2694
6	1	1	"psaA"	"6Lip_N5"	0	361	1198	1106
6	2	1	"ABC_SBP"	"57Lip_B9"	0	362	5295	5174
6	3	1	"ABC_SBP"	"52Lip_F9"	0	363	1861	1718
6	4	1	"piuA"	"18Lip_J9"	0	364	601	422
6	5	1	"amiA"	"3Lip_N9"	0	365	731	531
6	6	1	"msmE"	"78Lip_B13"	0	366	2737	2480
6	7	1	"MalX"	"22Lip_F13"	0	367	408	258
6	8	1	"Buffer"	"Normaliz_J13"	-50	368	61	-8
6	9	1	"Buffer"	"Normaliz_N13"	-50	369	54	-10
6	1	2	"msmE"	"78Lip_B13"	0	370	1862	1730
6	2	2	"MalX"	"22Lip_F13"	0	371	1464	1268
6	3	2	"prsA_ppmA"	"16Lip_B1"	0	372	1502	1296
6	4	2	"lmb"	"33Lip_F1"	0	373	1861	1480
6	5	2	"piaA"	"15Lip_J1"	0	374	1125	722
6	6	2	"phtA"	"55Lip_N1"	0	375	818	509
6	7	2	"glnH"	"28Lip_B5"	0	376	1083	845
6	8	2	"pstS"	"80Lip_F5"	0	377	540	435
6	9	2	"aliB"	"1Lip_J5"	0	378	171	95
6	1	3	"phtA"	"55Lip_N1"	0	379	2204	2045
6	2	3	"glnH"	"28Lip_B5"	0	380	1396	1157
6	3	3	"pstS"	"80Lip_F5"	0	381	1483	1310
6	4	3	"aliB"	"1Lip_J5"	0	382	1209	962
6	5	3	"psaA"	"6Lip_N5"	0	383	488	96
6	6	3	"ABC_SBP"	"57Lip_B9"	0	384	940	386
6	7	3	"ABC_SBP"	"52Lip_F9"	0	385	545	21
6	8	3	"piuA"	"18Lip_J9"	0	386	160	-22
6	9	3	"amiA"	"3Lip_N9"	0	387	183	67
6	1	4	"ABC_SBP"	"57Lip_B9"	0	388	5174	5001
6	2	4	"ABC_SBP"	"52Lip_F9"	0	389	1473	1266
6	3	4	"piuA"	"18Lip_J9"	0	390	573	406
6	4	4	"amiA"	"3Lip_N9"	0	391	1107	892
6	5	4	"msmE"	"78Lip_B13"	0	392	1603	1284
6	6	4	"MalX"	"22Lip_F13"	0	393	2308	1267
6	7	4	"prsA_ppmA"	"16Lip_B1"	0	394	2023	1067
6	8	4	"lmb"	"33Lip_F1"	0	395	772	555
6	9	4	"piaA"	"15Lip_J1"	0	396	274	168
6	1	5	"MalX"	"22Lip_F13"	0	397	1704	1531
6	2	5	"prsA_ppmA"	"16Lip_B1"	0	398	1694	1524
6	3	5	"lmb"	"33Lip_F1"	0	399	2142	1983
6	4	5	"piaA"	"15Lip_J1"	0	400	1590	1331
6	5	5	"phtA"	"55Lip_N1"	0	401	1547	1233
6	6	5	"glnH"	"28Lip_B5"	0	402	1154	669
6	7	5	"pstS"	"80Lip_F5"	0	403	1232	829
6	8	5	"aliB"	"1Lip_J5"	0	404	393	279
6	9	5	"psaA"	"6Lip_N5"	0	405	205	136
6	1	6	"glnH"	"28Lip_B5"	0	406	1875	1677
6	2	6	"pstS"	"80Lip_F5"	0	407	1746	1556
6	3	6	"aliB"	"1Lip_J5"	0	408	1468	1315
6	4	6	"psaA"	"6Lip_N5"	0	409	668	467
6	5	6	"ABC_SBP"	"57Lip_B9"	0	410	4665	4453
6	6	6	"ABC_SBP"	"52Lip_F9"	0	411	1238	1004
6	7	6	"piuA"	"18Lip_J9"	0	412	503	311
6	8	6	"amiA"	"3Lip_N9"	0	413	313	231
6	9	6	"msmE"	"78Lip_B13"	0	414	885	805
6	1	7	"ABC_SBP"	"52Lip_F9"	0	415	1487	1266
6	2	7	"piuA"	"18Lip_J9"	0	416	823	645
6	3	7	"amiA"	"3Lip_N9"	0	417	1273	1134
6	4	7	"msmE"	"78Lip_B13"	0	418	1532	1335
6	5	7	"MalX"	"22Lip_F13"	0	419	1367	1170
6	6	7	"prsA_ppmA"	"16Lip_B1"	0	420	1366	1171
6	7	7	"lmb"	"33Lip_F1"	0	421	2054	1894
6	8	7	"piaA"	"15Lip_J1"	0	422	363	277
6	9	7	"phtA"	"55Lip_N1"	0	423	1630	1538
6	1	8	"prsA_ppmA"	"16Lip_B1"	0	424	1753	1620
6	2	8	"lmb"	"33Lip_F1"	0	425	2478	2338
6	3	8	"piaA"	"15Lip_J1"	0	426	1722	1600
6	4	8	"phtA"	"55Lip_N1"	0	427	2107	1944
6	5	8	"glnH"	"28Lip_B5"	0	428	1648	1494
6	6	8	"pstS"	"80Lip_F5"	0	429	1592	1444
6	7	8	"aliB"	"1Lip_J5"	0	430	1202	1090
6	8	8	"psaA"	"6Lip_N5"	0	431	477	391
6	9	8	"ABC_SBP"	"57Lip_B9"	0	432	4293	4183
7	1	1	"cbpF"	"74N_term_wCS_O5"	0	433	860	800
7	2	1	"spr0693"	"34N_term_C9"	0	434	676	619
7	3	1	"ezrA"	"75N_term_G9"	0	435	1559	1388
7	4	1	"pepXP"	"72N_term_K9"	0	436	1889	1542
7	5	1	"phtD"	"44N_term_O9"	0	437	2073	1821
7	6	1	"phpA"	"27N_term_C13"	0	438	2132	1808
7	7	1	"srtA"	"64N_term_wCS_G13"	0	439	1862	1691
7	8	1	"Buffer"	"Normaliz_K13"	-50	440	60	-12
7	9	1	"Buffer"	"Normaliz_O13"	-50	441	60	-9
7	1	2	"phpA"	"27N_term_C13"	0	442	1193	1116
7	2	2	"srtA"	"64N_term_wCS_G13"	0	443	680	617
7	3	2	"adcA"	"23Lip_C1"	0	444	1037	856
7	4	2	"sp_2093"	"76N_term_G1"	0	445	1375	1024
7	5	2	"comB"	"54N_term_K1"	0	446	1089	891
7	6	2	"pspA"	"4N_term_O1"	0	447	1816	1432
7	7	2	"pbpX"	"41N_term_C5"	0	448	2911	2582
7	8	2	"pbpA"	"9N_term_G5"	0	449	327	223
7	9	2	"spr0334"	"42Cyt_TMH_K5"	0	450	2237	2156
7	1	3	"pspA"	"4N_term_O1"	0	451	1633	1548
7	2	3	"pbpX"	"41N_term_C5"	0	452	710	639
7	3	3	"pbpA"	"9N_term_G5"	0	453	192	120
7	4	3	"spr0334"	"42Cyt_TMH_K5"	0	454	1611	1513
7	5	3	"cbpF"	"74N_term_wCS_O5"	0	455	790	682
7	6	3	"spr0693"	"34N_term_C9"	0	456	1037	811
7	7	3	"ezrA"	"75N_term_G9"	0	457	1302	1017
7	8	3	"pepXP"	"72N_term_K9"	0	458	1174	1056
7	9	3	"phtD"	"44N_term_O9"	0	459	3166	3082
7	1	4	"spr0693"	"34N_term_C9"	0	460	1304	1222
7	2	4	"ezrA"	"75N_term_G9"	0	461	408	335
7	3	4	"pepXP"	"72N_term_K9"	0	462	629	563
7	4	4	"phtD"	"44N_term_O9"	0	463	2683	2592
7	5	4	"phpA"	"27N_term_C13"	0	464	1009	843
7	6	4	"srtA"	"64N_term_wCS_G13"	0	465	2270	2091
7	7	4	"adcA"	"23Lip_C1"	0	466	1460	1320
7	8	4	"sp_2093"	"76N_term_G1"	0	467	1429	1312
7	9	4	"comB"	"54N_term_K1"	0	468	1122	1035
7	1	5	"srtA"	"64N_term_wCS_G13"	0	469	2763	2677
7	2	5	"adcA"	"23Lip_C1"	0	470	794	706
7	3	5	"sp_2093"	"76N_term_G1"	0	471	350	278
7	4	5	"comB"	"54N_term_K1"	0	472	842	764
7	5	5	"pspA"	"4N_term_O1"	0	473	1649	1528
7	6	5	"pbpX"	"41N_term_C5"	0	474	3316	3194
7	7	5	"pbpA"	"9N_term_G5"	0	475	310	214
7	8	5	"spr0334"	"42Cyt_TMH_K5"	0	476	1623	1525
7	9	5	"cbpF"	"74N_term_wCS_O5"	0	477	799	711
7	1	6	"pbpX"	"41N_term_C5"	0	478	3397	3303
7	2	6	"pbpA"	"9N_term_G5"	0	479	300	200
7	3	6	"spr0334"	"42Cyt_TMH_K5"	0	480	330	265
7	4	6	"cbpF"	"74N_term_wCS_O5"	0	481	390	322
7	5	6	"spr0693"	"34N_term_C9"	0	482	1111	1009
7	6	6	"ezrA"	"75N_term_G9"	0	483	1100	995
7	7	6	"pepXP"	"72N_term_K9"	0	484	1200	1087
7	8	6	"phtD"	"44N_term_O9"	0	485	2955	2842
7	9	6	"phpA"	"27N_term_C13"	0	486	1344	1251
7	1	7	"ezrA"	"75N_term_G9"	0	487	1517	1418
7	2	7	"pepXP"	"72N_term_K9"	0	488	1622	1509
7	3	7	"phtD"	"44N_term_O9"	0	489	1804	1729
7	4	7	"phpA"	"27N_term_C13"	0	490	237	167
7	5	7	"srtA"	"64N_term_wCS_G13"	0	491	1638	1564
7	6	7	"adcA"	"23Lip_C1"	0	492	1190	1098
7	7	7	"sp_2093"	"76N_term_G1"	0	493	1526	1403
7	8	7	"comB"	"54N_term_K1"	0	494	1099	993
7	9	7	"pspA"	"4N_term_O1"	0	495	1821	1730
7	1	8	"adcA"	"23Lip_C1"	0	496	1473	1386
7	2	8	"sp_2093"	"76N_term_G1"	0	497	1641	1529
7	3	8	"comB"	"54N_term_K1"	0	498	1153	1061
7	4	8	"pspA"	"4N_term_O1"	0	499	604	538
7	5	8	"pbpX"	"41N_term_C5"	0	500	812	766
7	6	8	"pbpA"	"9N_term_G5"	0	501	133	86
7	7	8	"spr0334"	"42Cyt_TMH_K5"	0	502	1671	1607
7	8	8	"cbpF"	"74N_term_wCS_O5"	0	503	730	666
7	9	8	"spr0693"	"34N_term_C9"	0	504	1304	1241
8	1	1	"pbp1b"	"47Cyt_TMH_P5"	0	505	5711	5629
8	2	1	"pcpA"	"62N_term_wCS_D9"	0	506	289	209
8	3	1	"sphtra"	"8N_term_H9"	-50	507	110	46
8	4	1	"cps4C"	"97Mult_L9"	0	508	440	363
8	5	1	"rrgB"	"95Mult_P9"	0	509	166	85
8	6	1	"TMP"	"96Mult_D13"	0	510	137	71
8	7	1	"LambdaSa04"	"94Mult_H13"	-50	511	55	-6
8	8	1	"Buffer"	"Normaliz_L13"	-50	512	53	-17
8	9	1	"Buffer"	"Normaliz_P13"	-50	513	68	6
8	1	2	"TMP"	"96Mult_D13"	0	514	422	325
8	2	2	"LambdaSa04"	"94Mult_H13"	-50	515	90	-10
8	3	2	"potD"	"65N_term_D1"	0	516	2731	2614
8	4	2	"pgdA"	"40N_term_H1"	0	517	2102	1678
8	5	2	"spr1370"	"38Cyt_TMH_L1"	0	518	545	244
8	6	2	"spr1418"	"82N_term_P1"	0	519	379	269
8	7	2	"stkP"	"67Cyt_TMH_D5"	-50	520	123	31
8	8	2	"spr1584"	"83N_term_H5"	0	521	1100	970
8	9	2	"pbp2A"	"53N_term_L5"	0	522	1130	943
8	1	3	"spr1418"	"82N_term_P1"	0	523	2814	2702
8	2	3	"stkP"	"67Cyt_TMH_D5"	0	524	1109	968
8	3	3	"spr1584"	"83N_term_H5"	0	525	1973	1818
8	4	3	"pbp2A"	"53N_term_L5"	0	526	2433	1652
8	5	3	"pbp1b"	"47Cyt_TMH_P5"	0	527	1432	1007
8	6	3	"pcpA"	"62N_term_wCS_D9"	0	528	93	1
8	7	3	"sphtra"	"8N_term_H9"	-50	529	66	-43
8	8	3	"cps4C"	"97Mult_L9"	0	530	812	548
8	9	3	"rrgB"	"95Mult_P9"	0	531	828	529
8	1	4	"pcpA"	"62N_term_wCS_D9"	0	532	319	229
8	2	4	"sphtra"	"8N_term_H9"	0	533	105	-34
8	3	4	"cps4C"	"97Mult_L9"	0	534	404	280
8	4	4	"rrgB"	"95Mult_P9"	0	535	136	-142
8	5	4	"TMP"	"96Mult_D13"	0	536	301	-45
8	6	4	"LambdaSa04"	"94Mult_H13"	-50	537	76	-30
8	7	4	"potD"	"65N_term_D1"	0	538	373	241
8	8	4	"pgdA"	"40N_term_H1"	0	539	2105	1786
8	9	4	"spr1370"	"38Cyt_TMH_L1"	0	540	357	192
8	1	5	"LambdaSa04"	"94Mult_H13"	0	541	101	28
8	2	5	"potD"	"65N_term_D1"	0	542	2227	2084
8	3	5	"pgdA"	"40N_term_H1"	0	543	1864	1669
8	4	5	"spr1370"	"38Cyt_TMH_L1"	0	544	1033	726
8	5	5	"spr1418"	"82N_term_P1"	0	545	1170	818
8	6	5	"stkP"	"67Cyt_TMH_D5"	0	546	211	45
8	7	5	"spr1584"	"83N_term_H5"	0	547	326	93
8	8	5	"pbp2A"	"53N_term_L5"	0	548	944	460
8	9	5	"pbp1b"	"47Cyt_TMH_P5"	0	549	2038	1850
8	1	6	"stkP"	"67Cyt_TMH_D5"	0	550	2157	2077
8	2	6	"spr1584"	"83N_term_H5"	0	551	2314	2194
8	3	6	"pbp2A"	"53N_term_L5"	0	552	2514	2367
8	4	6	"pbp1b"	"47Cyt_TMH_P5"	0	553	2058	1796
8	5	6	"pcpA"	"62N_term_wCS_D9"	0	554	128	-47
8	6	6	"sphtra"	"8N_term_H9"	-50	555	70	-26
8	7	6	"cps4C"	"97Mult_L9"	0	556	286	136
8	8	6	"rrgB"	"95Mult_P9"	0	557	168	-71
8	9	6	"TMP"	"96Mult_D13"	0	558	345	220
8	1	7	"sphtra"	"8N_term_H9"	-50	559	109	41
8	2	7	"cps4C"	"97Mult_L9"	0	560	478	401
8	3	7	"rrgB"	"95Mult_P9"	0	561	123	22
8	4	7	"TMP"	"96Mult_D13"	0	562	210	76
8	5	7	"LambdaSa04"	"94Mult_H13"	-50	563	52	-28
8	6	7	"potD"	"65N_term_D1"	0	564	375	302
8	7	7	"pgdA"	"40N_term_H1"	0	565	1271	1112
8	8	7	"spr1370"	"38Cyt_TMH_L1"	0	566	1526	1374
8	9	7	"spr1418"	"82N_term_P1"	0	567	1432	1357
8	1	8	"potD"	"65N_term_D1"	0	568	2459	2402
8	2	8	"pgdA"	"40N_term_H1"	0	569	1913	1850
8	3	8	"spr1370"	"38Cyt_TMH_L1"	0	570	1678	1610
8	4	8	"spr1418"	"82N_term_P1"	0	571	715	649
8	5	8	"stkP"	"67Cyt_TMH_D5"	0	572	214	154
8	6	8	"spr1584"	"83N_term_H5"	0	573	597	520
8	7	8	"pbp2A"	"53N_term_L5"	0	574	2785	2667
8	8	8	"pbp1b"	"47Cyt_TMH_P5"	0	575	3671	3550
8	9	8	"pcpA"	"62N_term_wCS_D9"	0	576	278	204
