# Supplementary material for: Data in support of proteomic analysis of pneumococcal pediatric clinical isolates to construct a protein array
Source: Data Brief. 2016 Feb 5;6:917–22. doi: 10.1016/j.dib.2016.01.057 (PMC4758182; doi:10.1016/j.dib.2016.01.057)
Supplement: Supplementary file 4 — Supplementary material [file mmc4.zip › Protein array raw data/IgM/C1_Sv14bis_IgM-Cy5.txt]

ATF	1.0
31	9    
"Type=GenePix Export 3"
"DateTime=2014/06/03 14:17:50"
"Settings=C:\Documents and Settings\Usuario\Escritorio\Datos Usuarios\Alfonso\Resultados ensayo\Junio 2014\Escaneado_3-6-14\Suero Sv14bis\Sv14bis_IgM-Cy5.gps"
"GalFile=C:\Documents and Settings\Usuario\Escritorio\Datos Usuarios\Alfonso\Gals\Gal_Alfonso.2.gal"
"PixelSize=5"
"Wavelengths=635	n/a"
"ImageFiles=C:\Documents and Settings\Usuario\Escritorio\Datos Usuarios\Alfonso\Resultados ensayo\Junio 2014\Escaneado_3-6-14\Suero Sv14bis\Sv14bis_IgM-Cy5.tif 1	n/a"
"NormalizationMethod=None"
"NormalizationFactors=1	n/a"
"JpegImage="
"StdDev=Type 1"
"RatioFormulations=W1/W2 (635/)"
"Barcode="
"BackgroundSubtraction=LocalFeature"
"ImageOrigin=3080, 36710"
"JpegOrigin=3305, 36965"
"Creator=GenePix Pro 4.1.1.4"
"Scanner=GenePix 4000B [92870]"
"FocusPosition=0"
"Temperature=31.76"
"LinesAveraged=1"
"Comment="
"PMTGain=700	n/a"
"ScanPower=100	n/a"
"LaserPower=1.75	n/a"
"LaserOnTime=43194	n/a"
"Filters=	n/a"
"ScanRegion=616,7342,3840,8725"
"Supplier=BioRobotics"
"ArrayerSoftwareName=TAS Application Suite (MicroGrid II)"
"ArrayerSoftwareVersion=2.2.2.5"
"Block"	"Column"	"Row"	"Name"	"ID"	"Flags"	"Index"	"F635 Median"	"F635 Median - B635"
1	1	1	"ABC_N/P"	"90Mult_M8"	0	1	118	52
1	2	1	"spr1221"	"99Mult_A12"	0	2	149	65
1	3	1	"spr1403"	"91Mult_E12"	0	3	277	174
1	4	1	"spr1496"	"92Mult_I12"	0	4	208	79
1	5	1	"ABC_NP"	"100Mult_M12"	0	5	387	225
1	6	1	"SP_0462"	"77CellW_A16"	0	6	349	234
1	7	1	"SP_0464"	"81CellW_E16"	-50	7	105	16
1	8	1	"Buffer"	"Normaliz_I16"	-50	8	57	-19
1	9	1	"Buffer"	"Normaliz_M16"	-50	9	66	-2
1	1	2	"SP_0462"	"77CellW_A16"	0	10	317	227
1	2	2	"SP_0464"	"81CellW_E16"	0	11	155	4
1	3	2	"fstH"	"84Mult_A4"	0	12	504	314
1	4	2	"comA"	"85Mult_E4"	-50	13	217	-42
1	5	2	"zmpB"	"86Mult_I4"	0	14	644	199
1	6	2	"spr0601"	"98Mult_M4"	0	15	371	127
1	7	2	"celB"	"87Mult_A8"	0	16	207	88
1	8	2	"iga"	"88Mult_E8"	0	17	351	251
1	9	2	"glnP"	"89Mult_I8"	0	18	315	217
1	1	3	"spr0601"	"98Mult_M4"	0	19	209	114
1	2	3	"celB"	"87Mult_A8"	0	20	120	3
1	3	3	"iga"	"88Mult_E8"	0	21	228	110
1	4	3	"glnP"	"89Mult_I8"	-50	22	125	-2
1	5	3	"ABC_N/P"	"90Mult_M8"	0	23	327	170
1	6	3	"spr1221"	"99Mult_A12"	-50	24	97	-47
1	7	3	"spr1403"	"91Mult_E12"	0	25	201	73
1	8	3	"spr1496"	"92Mult_I12"	-50	26	112	-25
1	9	3	"ABC_NP"	"100Mult_M12"	0	27	888	762
1	1	4	"spr1221"	"99Mult_A12"	0	28	162	73
1	2	4	"spr1403"	"91Mult_E12"	0	29	159	67
1	3	4	"spr1496"	"92Mult_I12"	-50	30	85	2
1	4	4	"ABC_NP"	"100Mult_M12"	0	31	337	220
1	5	4	"SP_0462"	"77CellW_A16"	0	32	209	75
1	6	4	"SP_0464"	"81CellW_E16"	-50	33	108	-6
1	7	4	"fstH"	"84Mult_A4"	0	34	496	343
1	8	4	"comA"	"85Mult_E4"	0	35	429	201
1	9	4	"zmpB"	"86Mult_I4"	0	36	876	687
1	1	5	"SP_0464"	"81CellW_E16"	0	37	151	60
1	2	5	"fstH"	"84Mult_A4"	0	38	484	358
1	3	5	"comA"	"85Mult_E4"	0	39	118	30
1	4	5	"zmpB"	"86Mult_I4"	0	40	197	82
1	5	5	"spr0601"	"98Mult_M4"	0	41	135	14
1	6	5	"celB"	"87Mult_A8"	0	42	120	16
1	7	5	"iga"	"88Mult_E8"	0	43	287	156
1	8	5	"glnP"	"89Mult_I8"	-50	44	366	164
1	9	5	"ABC_N/P"	"90Mult_M8"	-50	45	501	297
1	1	6	"celB"	"87Mult_A8"	0	46	135	50
1	2	6	"iga"	"88Mult_E8"	0	47	270	168
1	3	6	"glnP"	"89Mult_I8"	-50	48	84	3
1	4	6	"ABC_N/P"	"90Mult_M8"	-50	49	77	0
1	5	6	"spr1221"	"99Mult_A12"	0	50	194	119
1	6	6	"spr1403"	"91Mult_E12"	0	51	172	87
1	7	6	"spr1496"	"92Mult_I12"	-50	52	97	-21
1	8	6	"ABC_NP"	"100Mult_M12"	0	53	387	241
1	9	6	"SP_0462"	"77CellW_A16"	0	54	326	193
1	1	7	"spr1403"	"91Mult_E12"	0	55	218	129
1	2	7	"spr1496"	"92Mult_I12"	-50	56	78	-14
1	3	7	"ABC_NP"	"100Mult_M12"	0	57	366	229
1	4	7	"SP_0462"	"77CellW_A16"	0	58	199	68
1	5	7	"SP_0464"	"81CellW_E16"	0	59	179	80
1	6	7	"fstH"	"84Mult_A4"	0	60	704	595
1	7	7	"comA"	"85Mult_E4"	0	61	176	39
1	8	7	"zmpB"	"86Mult_I4"	0	62	296	138
1	9	7	"spr0601"	"98Mult_M4"	0	63	154	49
1	1	8	"fstH"	"84Mult_A4"	0	64	734	649
1	2	8	"comA"	"85Mult_E4"	0	65	178	87
1	3	8	"zmpB"	"86Mult_I4"	0	66	324	196
1	4	8	"spr0601"	"98Mult_M4"	0	67	223	94
1	5	8	"celB"	"87Mult_A8"	0	68	244	102
1	6	8	"iga"	"88Mult_E8"	0	69	362	224
1	7	8	"glnP"	"89Mult_I8"	0	70	126	27
1	8	8	"ABC_N/P"	"90Mult_M8"	0	71	127	32
1	9	8	"spr1221"	"99Mult_A12"	0	72	232	148
2	1	1	"lytB"	"31CellW_N8"	0	73	559	399
2	2	1	"prtA"	"20CellW_B12"	-50	74	275	103
2	3	1	"bgaA"	"43CellW_F12"	0	75	585	392
2	4	1	"nanA"	"46CellW_J12"	0	76	708	450
2	5	1	"spr1652/pfbA"	"25CellW_N12"	-50	77	323	154
2	6	1	"nisP"	"39CellW_B16"	0	78	202	50
2	7	1	"spr1906"	"73CellW_F16"	-50	79	121	21
2	8	1	"Buffer"	"Normaliz_J16"	0	80	89	16
2	9	1	"Buffer"	"Normaliz_N16"	0	81	70	-4
2	1	2	"nisP"	"39CellW_B16"	0	82	330	161
2	2	2	"spr1906"	"73CellW_F16"	-50	83	158	-54
2	3	2	"psrP"	"71CellW_B4"	-50	84	900	340
2	4	2	"pblB_nt"	"48CellW_F4"	-50	85	1047	233
2	5	2	"pblB_ct"	"49CellW_J4"	0	86	913	453
2	6	2	"spr0075/pfbB"	"24CellW_N4"	0	87	461	119
2	7	2	"pulA"	"19CellW_B8"	-50	88	209	-18
2	8	2	"hysA"	"51CellW_F8"	-50	89	163	46
2	9	2	"spr0328"	"26CellW_J8"	0	90	643	554
2	1	3	"spr0075/pfbB"	"24CellW_N4"	0	91	493	289
2	2	3	"pulA"	"19CellW_B8"	-50	92	125	-37
2	3	3	"hysA"	"51CellW_F8"	-50	93	161	24
2	4	3	"spr0328"	"26CellW_J8"	-50	94	362	82
2	5	3	"lytB"	"31CellW_N8"	-50	95	278	58
2	6	3	"prtA"	"20CellW_B12"	-50	96	253	22
2	7	3	"bgaA"	"43CellW_F12"	0	97	494	230
2	8	3	"nanA"	"46CellW_J12"	-50	98	440	125
2	9	3	"spr1652/pfbA"	"25CellW_N12"	-50	99	274	120
2	1	4	"prtA"	"20CellW_B12"	0	100	309	172
2	2	4	"bgaA"	"43CellW_F12"	-50	101	304	69
2	3	4	"nanA"	"46CellW_J12"	-50	102	299	14
2	4	4	"spr1652/pfbA"	"25CellW_N12"	-50	103	256	5
2	5	4	"nisP"	"39CellW_B16"	-50	104	100	-11
2	6	4	"spr1906"	"73CellW_F16"	-50	105	114	17
2	7	4	"psrP"	"71CellW_B4"	0	106	530	232
2	8	4	"pblB_nt"	"48CellW_F4"	-50	107	622	29
2	9	4	"pblB_ct"	"49CellW_J4"	0	108	1003	694
2	1	5	"spr1906"	"73CellW_F16"	-50	109	160	26
2	2	5	"psrP"	"71CellW_B4"	-50	110	689	228
2	3	5	"pblB_nt"	"48CellW_F4"	-50	111	828	124
2	4	5	"pblB_ct"	"49CellW_J4"	0	112	1169	541
2	5	5	"spr0075/pfbB"	"24CellW_N4"	-50	113	332	146
2	6	5	"pulA"	"19CellW_B8"	-50	114	109	34
2	7	5	"hysA"	"51CellW_F8"	-50	115	163	40
2	8	5	"spr0328"	"26CellW_J8"	-50	116	332	63
2	9	5	"lytB"	"31CellW_N8"	-50	117	626	461
2	1	6	"pulA"	"19CellW_B8"	-50	118	172	53
2	2	6	"hysA"	"51CellW_F8"	-50	119	317	110
2	3	6	"spr0328"	"26CellW_J8"	0	120	495	182
2	4	6	"lytB"	"31CellW_N8"	-50	121	445	153
2	5	6	"prtA"	"20CellW_B12"	-50	122	117	-26
2	6	6	"bgaA"	"43CellW_F12"	0	123	489	356
2	7	6	"nanA"	"46CellW_J12"	-50	124	410	163
2	8	6	"spr1652/pfbA"	"25CellW_N12"	-50	125	298	-112
2	9	6	"nisP"	"39CellW_B16"	0	126	236	128
2	1	7	"bgaA"	"43CellW_F12"	-50	127	258	106
2	2	7	"nanA"	"46CellW_J12"	-50	128	248	86
2	3	7	"spr1652/pfbA"	"25CellW_N12"	-50	129	610	402
2	4	7	"nisP"	"39CellW_B16"	-50	130	236	71
2	5	7	"spr1906"	"73CellW_F16"	-50	131	142	19
2	6	7	"psrP"	"71CellW_B4"	-50	132	599	247
2	7	7	"pblB_nt"	"48CellW_F4"	-50	133	667	-11
2	8	7	"pblB_ct"	"49CellW_J4"	-50	134	969	179
2	9	7	"spr0075/pfbB"	"24CellW_N4"	0	135	483	258
2	1	8	"psrP"	"71CellW_B4"	0	136	482	334
2	2	8	"pblB_nt"	"48CellW_F4"	-50	137	269	45
2	3	8	"pblB_ct"	"49CellW_J4"	0	138	1347	865
2	4	8	"spr0075/pfbB"	"24CellW_N4"	-50	139	569	392
2	5	8	"pulA"	"19CellW_B8"	0	140	114	24
2	6	8	"hysA"	"51CellW_F8"	-50	141	205	104
2	7	8	"spr0328"	"26CellW_J8"	-50	142	201	44
2	8	8	"lytB"	"31CellW_N8"	0	143	357	179
2	9	8	"prtA"	"20CellW_B12"	0	144	301	195
3	1	1	"nanB"	"58Secret_O8"	0	145	3813	3732
3	2	1	"spr1875"	"7Secret_C12"	0	146	1232	1144
3	3	1	"galU"	"21Secret_G12"	0	147	1889	1745
3	4	1	"cbpA"	"5Secret_K12"	0	148	751	586
3	5	1	"gsp_781"	"2Secret_O12"	0	149	2821	2704
3	6	1	"Control_1"	"C16"	-50	150	176	42
3	7	1	"Control_2"	"G16"	-50	151	234	100
3	8	1	"Buffer"	"Normaliz_K16"	-50	152	137	-63
3	9	1	"Buffer"	"Normaliz_O16"	-50	153	361	100
3	1	2	"Control_1"	"C16"	0	154	576	478
3	2	2	"Control_2"	"G16"	-50	155	152	34
3	3	2	"bloodAB"	"59Secret_C4"	0	156	1298	568
3	4	2	"strH"	"32Secret_G4"	-50	157	2529	1359
3	5	2	"lysM"	"50Secret_K4"	0	158	677	450
3	6	2	"lytB"	"63Secret_O4"	0	159	2080	1816
3	7	2	"phtE"	"45Secret_C8"	0	160	1163	964
3	8	2	"spr0931"	"36Secret_G8"	0	161	1043	857
3	9	2	"lytC"	"56Secret_K8"	0	162	1826	1630
3	1	3	"lytB"	"63Secret_O4"	0	163	1016	898
3	2	3	"phtE"	"45Secret_C8"	0	164	826	692
3	3	3	"spr0931"	"36Secret_G8"	0	165	496	303
3	4	3	"lytC"	"56Secret_K8"	0	166	1004	687
3	5	3	"nanB"	"58Secret_O8"	0	167	5435	5216
3	6	3	"spr1875"	"7Secret_C12"	0	168	1271	885
3	7	3	"galU"	"21Secret_G12"	0	169	541	14
3	8	3	"cbpA"	"5Secret_K12"	0	170	418	153
3	9	3	"gsp_781"	"2Secret_O12"	0	171	2159	1961
3	1	4	"spr1875"	"7Secret_C12"	0	172	1578	1376
3	2	4	"galU"	"21Secret_G12"	0	173	588	205
3	3	4	"cbpA"	"5Secret_K12"	0	174	409	197
3	4	4	"gsp_781"	"2Secret_O12"	0	175	2550	2376
3	5	4	"Control_1"	"C16"	0	176	218	21
3	6	4	"Control_2"	"G16"	0	177	445	285
3	7	4	"bloodAB"	"59Secret_C4"	0	178	1420	374
3	8	4	"strH"	"32Secret_G4"	-50	179	1911	851
3	9	4	"lysM"	"50Secret_K4"	0	180	1459	1241
3	1	5	"Control_2"	"G16"	-50	181	179	-19
3	2	5	"bloodAB"	"59Secret_C4"	0	182	970	-11
3	3	5	"strH"	"32Secret_G4"	0	183	2178	1156
3	4	5	"lysM"	"50Secret_K4"	0	184	891	600
3	5	5	"lytB"	"63Secret_O4"	0	185	1288	1028
3	6	5	"phtE"	"45Secret_C8"	0	186	1217	753
3	7	5	"spr0931"	"36Secret_G8"	-50	187	1953	-167
3	8	5	"lytC"	"56Secret_K8"	-50	188	1932	263
3	9	5	"nanB"	"58Secret_O8"	0	189	6148	5905
3	1	6	"phtE"	"45Secret_C8"	0	190	792	640
3	2	6	"spr0931"	"36Secret_G8"	0	191	791	554
3	3	6	"lytC"	"56Secret_K8"	0	192	928	691
3	4	6	"nanB"	"58Secret_O8"	0	193	3735	3446
3	5	6	"spr1875"	"7Secret_C12"	0	194	3111	2676
3	6	6	"galU"	"21Secret_G12"	0	195	1514	-305
3	7	6	"cbpA"	"5Secret_K12"	-50	196	3255	520
3	8	6	"gsp_781"	"2Secret_O12"	-50	197	2827	1130
3	9	6	"Control_1"	"C16"	0	198	270	76
3	1	7	"galU"	"21Secret_G12"	0	199	679	472
3	2	7	"cbpA"	"5Secret_K12"	0	200	651	156
3	3	7	"gsp_781"	"2Secret_O12"	0	201	1858	1641
3	4	7	"Control_1"	"C16"	0	202	219	6
3	5	7	"Control_2"	"G16"	0	203	370	46
3	6	7	"bloodAB"	"59Secret_C4"	0	204	2198	120
3	7	7	"strH"	"32Secret_G4"	-50	205	4405	1086
3	8	7	"lysM"	"50Secret_K4"	0	206	2736	1345
3	9	7	"lytB"	"63Secret_O4"	0	207	2853	2702
3	1	8	"bloodAB"	"59Secret_C4"	0	208	1024	764
3	2	8	"strH"	"32Secret_G4"	-50	209	1687	563
3	3	8	"lysM"	"50Secret_K4"	0	210	858	556
3	4	8	"lytB"	"63Secret_O4"	0	211	1147	924
3	5	8	"phtE"	"45Secret_C8"	0	212	1274	1051
3	6	8	"spr0931"	"36Secret_G8"	0	213	1613	1330
3	7	8	"lytC"	"56Secret_K8"	0	214	2422	2098
3	8	8	"nanB"	"58Secret_O8"	0	215	2449	2245
3	9	8	"spr1875"	"7Secret_C12"	0	216	2504	2302
4	1	1	"Control_10"	"P8"	0	217	385	271
4	2	1	"Control_11"	"D12"	0	218	275	142
4	3	1	"Control_12"	"H12"	0	219	182	121
4	4	1	"Buffer"	"Normaliz_L12"	0	220	67	8
4	5	1	"Buffer"	"Normaliz_P12"	0	221	65	-6
4	6	1	"Control+"	"Rango0.2_D16"	0	222	1310	1202
4	7	1	"Control+"	"Rango0.1_H16"	-50	223	88	13
4	8	1	"Buffer"	"Normaliz_L16"	-50	224	55	-4
4	9	1	"Buffer"	"Normaliz_P16"	0	225	67	7
4	1	2	"Control+"	"Rango0.2_D16"	0	226	1025	762
4	2	2	"Control+"	"Rango0.1_H16"	0	227	531	167
4	3	2	"Control_3"	"D4"	0	228	162	76
4	4	2	"Control_4"	"H4"	0	229	59	-1
4	5	2	"Control_5"	"L4"	0	230	70	0
4	6	2	"Control_6"	"P4"	-50	231	76	-7
4	7	2	"Control_7"	"D8"	0	232	82	18
4	8	2	"Control_8"	"H8"	0	233	71	17
4	9	2	"Control_9"	"L8"	0	234	72	13
4	1	3	"Control_6"	"P4"	-50	235	73	-14
4	2	3	"Control_7"	"D8"	-50	236	80	-48
4	3	3	"Control_8"	"H8"	0	237	75	14
4	4	3	"Control_9"	"L8"	-50	238	61	-19
4	5	3	"Control_10"	"P8"	-50	239	293	152
4	6	3	"Control_11"	"D12"	-50	240	190	76
4	7	3	"Control_12"	"H12"	0	241	128	71
4	8	3	"Buffer"	"Normaliz_L12"	0	242	61	9
4	9	3	"Buffer"	"Normaliz_P12"	0	243	71	14
4	1	4	"Control_11"	"D12"	-50	244	362	245
4	2	4	"Control_12"	"H12"	-50	245	159	62
4	3	4	"Buffer"	"Normaliz_L12"	0	246	63	6
4	4	4	"Buffer"	"Normaliz_P12"	-50	247	68	-21
4	5	4	"Control+"	"Rango0.2_D16"	0	248	1007	607
4	6	4	"Control+"	"Rango0.1_H16"	0	249	529	213
4	7	4	"Control_3"	"D4"	-50	250	114	43
4	8	4	"Control_4"	"H4"	0	251	69	13
4	9	4	"Control_5"	"L4"	0	252	58	-1
4	1	5	"Control+"	"Rango0.1_H16"	-50	253	585	436
4	2	5	"Control_3"	"D4"	-50	254	123	19
4	3	5	"Control_4"	"H4"	0	255	62	6
4	4	5	"Control_5"	"L4"	0	256	56	-6
4	5	5	"Control_6"	"P4"	-50	257	74	-24
4	6	5	"Control_7"	"D8"	-50	258	90	-16
4	7	5	"Control_8"	"H8"	0	259	56	-5
4	8	5	"Control_9"	"L8"	0	260	63	4
4	9	5	"Control_10"	"P8"	-50	261	82	17
4	1	6	"Control_7"	"D8"	0	262	150	81
4	2	6	"Control_8"	"H8"	0	263	69	9
4	3	6	"Control_9"	"L8"	0	264	69	13
4	4	6	"Control_10"	"P8"	-50	265	405	289
4	5	6	"Control_11"	"D12"	-50	266	266	127
4	6	6	"Control_12"	"H12"	-50	267	108	47
4	7	6	"Buffer"	"Normaliz_L12"	0	268	54	4
4	8	6	"Buffer"	"Normaliz_P12"	-50	269	59	-6
4	9	6	"Control+"	"Rango0.2_D16"	0	270	1058	989
4	1	7	"Control_12"	"H12"	0	271	124	64
4	2	7	"Buffer"	"Normaliz_L12"	0	272	61	3
4	3	7	"Buffer"	"Normaliz_P12"	0	273	65	7
4	4	7	"Control+"	"Rango0.2_D16"	0	274	1051	746
4	5	7	"Control+"	"Rango0.1_H16"	0	275	603	178
4	6	7	"Control_3"	"D4"	-50	276	123	55
4	7	7	"Control_4"	"H4"	0	277	65	13
4	8	7	"Control_5"	"L4"	0	278	50	-9
4	9	7	"Control_6"	"P4"	-50	279	66	3
4	1	8	"Control_3"	"D4"	0	280	113	53
4	2	8	"Control_4"	"H4"	0	281	78	25
4	3	8	"Control_5"	"L4"	0	282	64	11
4	4	8	"Control_6"	"P4"	-50	283	139	61
4	5	8	"Control_7"	"D8"	-50	284	98	16
4	6	8	"Control_8"	"H8"	0	285	58	-4
4	7	8	"Control_9"	"L8"	0	286	76	19
4	8	8	"Control_10"	"P8"	0	287	83	29
4	9	8	"Control_11"	"D12"	0	288	74	20
5	1	1	"GADPH"	"68Cyt_M7"	0	289	3513	3436
5	2	1	"abc_sbp_2"	"30Lip_A11"	0	290	3008	2931
5	3	1	"abc_sbp"	"29Lip_E11"	0	291	551	472
5	4	1	"spr0174"	"79Lip_I11"	0	292	1188	973
5	5	1	"aliA"	"10Lip_M11"	0	293	1286	954
5	6	1	"slrA"	"17Lip_A15"	0	294	506	296
5	7	1	"spr0747"	"37Lip_E15"	0	295	311	149
5	8	1	"Buffer"	"Normaliz_I15"	-50	296	85	-27
5	9	1	"Buffer"	"Normaliz_M15"	-50	297	79	3
5	1	2	"slrA"	"17Lip_A15"	0	298	1269	1165
5	2	2	"spr0747"	"37Lip_E15"	0	299	1136	977
5	3	2	"spxB"	"13Cyt_A3"	0	300	1051	922
5	4	2	"clpP"	"66Cyt_E3"	0	301	2797	1941
5	5	2	"pavA"	"69Cyt_I3"	0	302	1925	1406
5	6	2	"eno"	"14Cyt_M3"	0	303	1268	882
5	7	2	"PppA"	"70Cyt_A7"	0	304	1289	704
5	8	2	"ply"	"11Cyt_E7"	0	305	2315	1779
5	9	2	"lytA"	"12Cyt_I7"	0	306	2562	2413
5	1	3	"eno"	"14Cyt_M3"	0	307	3386	3269
5	2	3	"PppA"	"70Cyt_A7"	0	308	2235	2085
5	3	3	"ply"	"11Cyt_E7"	0	309	2722	2545
5	4	3	"lytA"	"12Cyt_I7"	0	310	2090	1539
5	5	3	"GADPH"	"68Cyt_M7"	0	311	3535	3194
5	6	3	"abc_sbp_2"	"30Lip_A11"	0	312	1637	1009
5	7	3	"abc_sbp"	"29Lip_E11"	-50	313	2142	130
5	8	3	"spr0174"	"79Lip_I11"	-50	314	2406	535
5	9	3	"aliA"	"10Lip_M11"	0	315	3163	1435
5	1	4	"abc_sbp_2"	"30Lip_A11"	0	316	2652	2546
5	2	4	"abc_sbp"	"29Lip_E11"	0	317	462	316
5	3	4	"spr0174"	"79Lip_I11"	0	318	795	647
5	4	4	"aliA"	"10Lip_M11"	0	319	1920	895
5	5	4	"slrA"	"17Lip_A15"	0	320	1257	257
5	6	4	"spr0747"	"37Lip_E15"	0	321	1912	379
5	7	4	"spxB"	"13Cyt_A3"	-50	322	3287	541
5	8	4	"clpP"	"66Cyt_E3"	0	323	3282	1599
5	9	4	"pavA"	"69Cyt_I3"	0	324	2123	1989
5	1	5	"spr0747"	"37Lip_E15"	0	325	980	880
5	2	5	"spxB"	"13Cyt_A3"	0	326	1376	1204
5	3	5	"clpP"	"66Cyt_E3"	0	327	2261	2147
5	4	5	"pavA"	"69Cyt_I3"	0	328	1893	913
5	5	5	"eno"	"14Cyt_M3"	0	329	2898	1750
5	6	5	"PppA"	"70Cyt_A7"	-50	330	2095	485
5	7	5	"ply"	"11Cyt_E7"	-50	331	3612	1052
5	8	5	"lytA"	"12Cyt_I7"	-50	332	2421	1176
5	9	5	"GADPH"	"68Cyt_M7"	0	333	3585	3467
5	1	6	"PppA"	"70Cyt_A7"	0	334	2406	2330
5	2	6	"ply"	"11Cyt_E7"	0	335	4224	4091
5	3	6	"lytA"	"12Cyt_I7"	0	336	3493	3372
5	4	6	"GADPH"	"68Cyt_M7"	0	337	2753	2330
5	5	6	"abc_sbp_2"	"30Lip_A11"	0	338	1984	1286
5	6	6	"abc_sbp"	"29Lip_E11"	0	339	1661	1187
5	7	6	"spr0174"	"79Lip_I11"	0	340	2413	659
5	8	6	"aliA"	"10Lip_M11"	0	341	1729	1452
5	9	6	"slrA"	"17Lip_A15"	0	342	1748	1640
5	1	7	"abc_sbp"	"29Lip_E11"	0	343	659	586
5	2	7	"spr0174"	"79Lip_I11"	0	344	384	247
5	3	7	"aliA"	"10Lip_M11"	0	345	608	488
5	4	7	"slrA"	"17Lip_A15"	0	346	768	446
5	5	7	"spr0747"	"37Lip_E15"	0	347	1017	689
5	6	7	"spxB"	"13Cyt_A3"	0	348	1046	860
5	7	7	"clpP"	"66Cyt_E3"	0	349	2600	2323
5	8	7	"pavA"	"69Cyt_I3"	0	350	1731	1610
5	9	7	"eno"	"14Cyt_M3"	0	351	3787	3698
5	1	8	"spxB"	"13Cyt_A3"	0	352	1476	1406
5	2	8	"clpP"	"66Cyt_E3"	0	353	2684	2606
5	3	8	"pavA"	"69Cyt_I3"	0	354	1672	1590
5	4	8	"eno"	"14Cyt_M3"	0	355	2552	2441
5	5	8	"PppA"	"70Cyt_A7"	0	356	1399	1293
5	6	8	"ply"	"11Cyt_E7"	0	357	4448	4335
5	7	8	"lytA"	"12Cyt_I7"	0	358	4093	3978
5	8	8	"GADPH"	"68Cyt_M7"	0	359	2930	2856
5	9	8	"abc_sbp_2"	"30Lip_A11"	0	360	3232	3170
6	1	1	"psaA"	"6Lip_N7"	0	361	1081	975
6	2	1	"ABC_SBP"	"57Lip_B11"	0	362	6342	6234
6	3	1	"ABC_SBP"	"52Lip_F11"	0	363	2466	2344
6	4	1	"piuA"	"18Lip_J11"	0	364	1261	991
6	5	1	"amiA"	"3Lip_N11"	0	365	1245	622
6	6	1	"msmE"	"78Lip_B15"	0	366	2380	1563
6	7	1	"MalX"	"22Lip_F15"	0	367	391	216
6	8	1	"Buffer"	"Normaliz_J15"	-50	368	82	-12
6	9	1	"Buffer"	"Normaliz_N15"	-50	369	85	-7
6	1	2	"msmE"	"78Lip_B15"	0	370	1636	1443
6	2	2	"MalX"	"22Lip_F15"	0	371	1296	1115
6	3	2	"prsA_ppmA"	"16Lip_B3"	0	372	1444	1221
6	4	2	"lmb"	"33Lip_F3"	0	373	1758	1304
6	5	2	"piaA"	"15Lip_J3"	-50	374	1486	488
6	6	2	"phtA"	"55Lip_N3"	-50	375	1009	185
6	7	2	"glnH"	"28Lip_B7"	0	376	1133	536
6	8	2	"pstS"	"80Lip_F7"	0	377	2220	1163
6	9	2	"aliB"	"1Lip_J7"	0	378	1030	515
6	1	3	"phtA"	"55Lip_N3"	0	379	2278	2133
6	2	3	"glnH"	"28Lip_B7"	-50	380	2495	2257
6	3	3	"pstS"	"80Lip_F7"	0	381	1386	1123
6	4	3	"aliB"	"1Lip_J7"	0	382	1107	503
6	5	3	"psaA"	"6Lip_N7"	0	383	884	321
6	6	3	"ABC_SBP"	"57Lip_B11"	-50	384	1765	973
6	7	3	"ABC_SBP"	"52Lip_F11"	-50	385	2550	550
6	8	3	"piuA"	"18Lip_J11"	-50	386	2053	176
6	9	3	"amiA"	"3Lip_N11"	0	387	1215	703
6	1	4	"ABC_SBP"	"57Lip_B11"	0	388	5905	5677
6	2	4	"ABC_SBP"	"52Lip_F11"	0	389	2229	1958
6	3	4	"piuA"	"18Lip_J11"	0	390	561	301
6	4	4	"amiA"	"3Lip_N11"	0	391	1308	497
6	5	4	"msmE"	"78Lip_B15"	0	392	1151	177
6	6	4	"MalX"	"22Lip_F15"	0	393	1777	589
6	7	4	"prsA_ppmA"	"16Lip_B3"	-50	394	2171	66
6	8	4	"lmb"	"33Lip_F3"	0	395	1409	616
6	9	4	"piaA"	"15Lip_J3"	0	396	1608	1428
6	1	5	"MalX"	"22Lip_F15"	0	397	1287	1053
6	2	5	"prsA_ppmA"	"16Lip_B3"	0	398	1225	944
6	3	5	"lmb"	"33Lip_F3"	0	399	2003	1769
6	4	5	"piaA"	"15Lip_J3"	0	400	1248	785
6	5	5	"phtA"	"55Lip_N3"	0	401	1694	912
6	6	5	"glnH"	"28Lip_B7"	0	402	2419	1621
6	7	5	"pstS"	"80Lip_F7"	0	403	1201	428
6	8	5	"aliB"	"1Lip_J7"	0	404	915	397
6	9	5	"psaA"	"6Lip_N7"	0	405	1260	1046
6	1	6	"glnH"	"28Lip_B7"	0	406	3457	3276
6	2	6	"pstS"	"80Lip_F7"	0	407	1310	1042
6	3	6	"aliB"	"1Lip_J7"	0	408	998	736
6	4	6	"psaA"	"6Lip_N7"	0	409	736	297
6	5	6	"ABC_SBP"	"57Lip_B11"	0	410	2961	2361
6	6	6	"ABC_SBP"	"52Lip_F11"	0	411	1832	1446
6	7	6	"piuA"	"18Lip_J11"	0	412	746	320
6	8	6	"amiA"	"3Lip_N11"	0	413	986	498
6	9	6	"msmE"	"78Lip_B15"	0	414	1353	1145
6	1	7	"ABC_SBP"	"52Lip_F11"	0	415	2295	2106
6	2	7	"piuA"	"18Lip_J11"	0	416	665	406
6	3	7	"amiA"	"3Lip_N11"	0	417	1451	1107
6	4	7	"msmE"	"78Lip_B15"	0	418	1456	1034
6	5	7	"MalX"	"22Lip_F15"	0	419	1961	1716
6	6	7	"prsA_ppmA"	"16Lip_B3"	0	420	1232	987
6	7	7	"lmb"	"33Lip_F3"	0	421	2099	1745
6	8	7	"piaA"	"15Lip_J3"	0	422	1192	767
6	9	7	"phtA"	"55Lip_N3"	0	423	1379	1203
6	1	8	"prsA_ppmA"	"16Lip_B3"	0	424	1498	1264
6	2	8	"lmb"	"33Lip_F3"	0	425	2268	1994
6	3	8	"piaA"	"15Lip_J3"	0	426	1206	949
6	4	8	"phtA"	"55Lip_N3"	0	427	1340	1122
6	5	8	"glnH"	"28Lip_B7"	0	428	2883	2714
6	6	8	"pstS"	"80Lip_F7"	0	429	1110	898
6	7	8	"aliB"	"1Lip_J7"	0	430	771	512
6	8	8	"psaA"	"6Lip_N7"	0	431	584	310
6	9	8	"ABC_SBP"	"57Lip_B11"	0	432	5936	5832
7	1	1	"cbpF"	"74N_term_wCS_O7"	0	433	863	766
7	2	1	"spr0693"	"34N_term_C11"	0	434	1029	891
7	3	1	"ezrA"	"75N_term_G11"	0	435	803	696
7	4	1	"pepXP"	"72N_term_K11"	0	436	1622	1489
7	5	1	"phtD"	"44N_term_O11"	0	437	3188	2998
7	6	1	"phpA"	"27N_term_C15"	0	438	2689	2516
7	7	1	"srtA"	"64N_term_wCS_G15"	0	439	2802	2641
7	8	1	"Buffer"	"Normaliz_K15"	-50	440	193	55
7	9	1	"Buffer"	"Normaliz_O15"	-50	441	101	-4
7	1	2	"phpA"	"27N_term_C15"	0	442	891	713
7	2	2	"srtA"	"64N_term_wCS_G15"	0	443	906	648
7	3	2	"adcA"	"23Lip_C3"	0	444	613	461
7	4	2	"sp_2093"	"76N_term_G3"	0	445	1387	1105
7	5	2	"comB"	"54N_term_K3"	0	446	1082	697
7	6	2	"pspA"	"4N_term_O3"	0	447	2182	1741
7	7	2	"pbpX"	"41N_term_C7"	0	448	3280	2962
7	8	2	"pbpA"	"9N_term_G7"	0	449	276	79
7	9	2	"spr0334"	"42Cyt_TMH_K7"	0	450	1009	827
7	1	3	"pspA"	"4N_term_O3"	0	451	886	687
7	2	3	"pbpX"	"41N_term_C7"	0	452	1749	1357
7	3	3	"pbpA"	"9N_term_G7"	0	453	286	51
7	4	3	"spr0334"	"42Cyt_TMH_K7"	0	454	1483	1083
7	5	3	"cbpF"	"74N_term_wCS_O7"	0	455	2584	1097
7	6	3	"spr0693"	"34N_term_C11"	0	456	1976	362
7	7	3	"ezrA"	"75N_term_G11"	0	457	1688	833
7	8	3	"pepXP"	"72N_term_K11"	0	458	1901	923
7	9	3	"phtD"	"44N_term_O11"	0	459	3260	2605
7	1	4	"spr0693"	"34N_term_C11"	0	460	900	701
7	2	4	"ezrA"	"75N_term_G11"	0	461	1324	981
7	3	4	"pepXP"	"72N_term_K11"	0	462	801	588
7	4	4	"phtD"	"44N_term_O11"	0	463	1558	1203
7	5	4	"phpA"	"27N_term_C15"	0	464	1970	483
7	6	4	"srtA"	"64N_term_wCS_G15"	0	465	1886	330
7	7	4	"adcA"	"23Lip_C3"	0	466	1599	529
7	8	4	"sp_2093"	"76N_term_G3"	0	467	1496	-282
7	9	4	"comB"	"54N_term_K3"	-50	468	3036	1532
7	1	5	"srtA"	"64N_term_wCS_G15"	0	469	928	752
7	2	5	"adcA"	"23Lip_C3"	0	470	1116	905
7	3	5	"sp_2093"	"76N_term_G3"	0	471	811	663
7	4	5	"comB"	"54N_term_K3"	0	472	1072	901
7	5	5	"pspA"	"4N_term_O3"	0	473	1922	1605
7	6	5	"pbpX"	"41N_term_C7"	0	474	2974	2505
7	7	5	"pbpA"	"9N_term_G7"	-50	475	1445	609
7	8	5	"spr0334"	"42Cyt_TMH_K7"	0	476	2301	938
7	9	5	"cbpF"	"74N_term_wCS_O7"	0	477	2343	1825
7	1	6	"pbpX"	"41N_term_C7"	0	478	1419	1241
7	2	6	"pbpA"	"9N_term_G7"	0	479	351	12
7	3	6	"spr0334"	"42Cyt_TMH_K7"	0	480	1851	1572
7	4	6	"cbpF"	"74N_term_wCS_O7"	0	481	1416	991
7	5	6	"spr0693"	"34N_term_C11"	0	482	1802	787
7	6	6	"ezrA"	"75N_term_G11"	0	483	1434	433
7	7	6	"pepXP"	"72N_term_K11"	-50	484	1998	635
7	8	6	"phtD"	"44N_term_O11"	-50	485	1935	153
7	9	6	"phpA"	"27N_term_C15"	0	486	1563	1254
7	1	7	"ezrA"	"75N_term_G11"	0	487	998	816
7	2	7	"pepXP"	"72N_term_K11"	0	488	1095	822
7	3	7	"phtD"	"44N_term_O11"	0	489	2071	1819
7	4	7	"phpA"	"27N_term_C15"	0	490	1125	501
7	5	7	"srtA"	"64N_term_wCS_G15"	0	491	1852	733
7	6	7	"adcA"	"23Lip_C3"	0	492	1487	732
7	7	7	"sp_2093"	"76N_term_G3"	-50	493	1916	467
7	8	7	"comB"	"54N_term_K3"	0	494	2335	369
7	9	7	"pspA"	"4N_term_O3"	0	495	2056	1702
7	1	8	"adcA"	"23Lip_C3"	0	496	738	576
7	2	8	"sp_2093"	"76N_term_G3"	0	497	830	674
7	3	8	"comB"	"54N_term_K3"	0	498	893	764
7	4	8	"pspA"	"4N_term_O3"	0	499	2125	1592
7	5	8	"pbpX"	"41N_term_C7"	0	500	3275	2757
7	6	8	"pbpA"	"9N_term_G7"	0	501	457	271
7	7	8	"spr0334"	"42Cyt_TMH_K7"	0	502	1369	1153
7	8	8	"cbpF"	"74N_term_wCS_O7"	0	503	1826	1507
7	9	8	"spr0693"	"34N_term_C11"	0	504	1874	1659
8	1	1	"pbp1b"	"47Cyt_TMH_P7"	0	505	4298	4157
8	2	1	"pcpA"	"62N_term_wCS_D11"	0	506	186	87
8	3	1	"sphtra"	"8N_term_H11"	0	507	66	-5
8	4	1	"cps4C"	"97Mult_L11"	0	508	322	230
8	5	1	"rrgB"	"95Mult_P11"	0	509	206	87
8	6	1	"TMP"	"96Mult_D15"	0	510	321	220
8	7	1	"LambdaSa04"	"94Mult_H15"	-50	511	71	-5
8	8	1	"Buffer"	"Normaliz_L15"	-50	512	60	2
8	9	1	"Buffer"	"Normaliz_P15"	-50	513	45	-11
8	1	2	"TMP"	"96Mult_D15"	0	514	258	119
8	2	2	"LambdaSa04"	"94Mult_H15"	-50	515	95	-92
8	3	2	"potD"	"65N_term_D3"	0	516	2171	1993
8	4	2	"pgdA"	"40N_term_H3"	0	517	2381	1492
8	5	2	"spr1370"	"38Cyt_TMH_L3"	0	518	2358	1770
8	6	2	"spr1418"	"82N_term_P3"	0	519	2010	1777
8	7	2	"stkP"	"67Cyt_TMH_D7"	0	520	1021	303
8	8	2	"spr1584"	"83N_term_H7"	0	521	2891	2525
8	9	2	"pbp2A"	"53N_term_L7"	0	522	797	705
8	1	3	"spr1418"	"82N_term_P3"	0	523	3897	3699
8	2	3	"stkP"	"67Cyt_TMH_D7"	0	524	822	537
8	3	3	"spr1584"	"83N_term_H7"	0	525	2455	2099
8	4	3	"pbp2A"	"53N_term_L7"	0	526	2032	654
8	5	3	"pbp1b"	"47Cyt_TMH_P7"	0	527	1871	813
8	6	3	"pcpA"	"62N_term_wCS_D11"	0	528	606	214
8	7	3	"sphtra"	"8N_term_H11"	0	529	821	103
8	8	3	"cps4C"	"97Mult_L11"	0	530	566	-140
8	9	3	"rrgB"	"95Mult_P11"	0	531	246	42
8	1	4	"pcpA"	"62N_term_wCS_D11"	0	532	915	729
8	2	4	"sphtra"	"8N_term_H11"	0	533	227	16
8	3	4	"cps4C"	"97Mult_L11"	0	534	260	70
8	4	4	"rrgB"	"95Mult_P11"	0	535	830	361
8	5	4	"TMP"	"96Mult_D15"	0	536	812	422
8	6	4	"LambdaSa04"	"94Mult_H15"	0	537	366	-49
8	7	4	"potD"	"65N_term_D3"	0	538	1327	735
8	8	4	"pgdA"	"40N_term_H3"	0	539	1117	422
8	9	4	"spr1370"	"38Cyt_TMH_L3"	0	540	846	546
8	1	5	"LambdaSa04"	"94Mult_H15"	0	541	800	645
8	2	5	"potD"	"65N_term_D3"	0	542	2172	1931
8	3	5	"pgdA"	"40N_term_H3"	0	543	2303	1942
8	4	5	"spr1370"	"38Cyt_TMH_L3"	0	544	1693	582
8	5	5	"spr1418"	"82N_term_P3"	0	545	3104	2612
8	6	5	"stkP"	"67Cyt_TMH_D7"	0	546	708	154
8	7	5	"spr1584"	"83N_term_H7"	0	547	1345	679
8	8	5	"pbp2A"	"53N_term_L7"	0	548	813	226
8	9	5	"pbp1b"	"47Cyt_TMH_P7"	0	549	975	716
8	1	6	"stkP"	"67Cyt_TMH_D7"	0	550	1563	1330
8	2	6	"spr1584"	"83N_term_H7"	0	551	3557	2609
8	3	6	"pbp2A"	"53N_term_L7"	0	552	2838	1246
8	4	6	"pbp1b"	"47Cyt_TMH_P7"	0	553	2150	399
8	5	6	"pcpA"	"62N_term_wCS_D11"	0	554	1109	624
8	6	6	"sphtra"	"8N_term_H11"	0	555	395	-56
8	7	6	"cps4C"	"97Mult_L11"	0	556	462	-41
8	8	6	"rrgB"	"95Mult_P11"	0	557	307	-116
8	9	6	"TMP"	"96Mult_D15"	0	558	392	213
8	1	7	"sphtra"	"8N_term_H11"	-50	559	186	-6
8	2	7	"cps4C"	"97Mult_L11"	0	560	308	-319
8	3	7	"rrgB"	"95Mult_P11"	0	561	1286	577
8	4	7	"TMP"	"96Mult_D15"	0	562	412	-353
8	5	7	"LambdaSa04"	"94Mult_H15"	0	563	252	-109
8	6	7	"potD"	"65N_term_D3"	0	564	1407	887
8	7	7	"pgdA"	"40N_term_H3"	0	565	1123	457
8	8	7	"spr1370"	"38Cyt_TMH_L3"	0	566	843	352
8	9	7	"spr1418"	"82N_term_P3"	0	567	1114	936
8	1	8	"potD"	"65N_term_D3"	0	568	3093	2863
8	2	8	"pgdA"	"40N_term_H3"	0	569	2729	2437
8	3	8	"spr1370"	"38Cyt_TMH_L3"	0	570	2478	2271
8	4	8	"spr1418"	"82N_term_P3"	0	571	2851	2604
8	5	8	"stkP"	"67Cyt_TMH_D7"	0	572	730	541
8	6	8	"spr1584"	"83N_term_H7"	0	573	2080	1880
8	7	8	"pbp2A"	"53N_term_L7"	0	574	1273	1027
8	8	8	"pbp1b"	"47Cyt_TMH_P7"	0	575	1078	871
8	9	8	"pcpA"	"62N_term_wCS_D11"	0	576	314	164
