# Supplementary material for: Data in support of proteomic analysis of pneumococcal pediatric clinical isolates to construct a protein array
Source: Data Brief. 2016 Feb 5;6:917–22. doi: 10.1016/j.dib.2016.01.057 (PMC4758182; doi:10.1016/j.dib.2016.01.057)
Supplement: Supplementary file 4 — Supplementary material [file mmc4.zip › Protein array raw data/IgM/C1_Sv17_IgM-Cy5.txt]

ATF	1.0
31	9    
"Type=GenePix Export 3"
"DateTime=2014/05/07 13:57:39"
"Settings=C:\Documents and Settings\Usuario\Escritorio\Datos Usuarios\Alfonso\Resultados ensayo\Mayo 2014\Escaneado _07-05-14\Suero v17\Sv17_IgM-Cy5.gps"
"GalFile=C:\Documents and Settings\Usuario\Escritorio\Datos Usuarios\Alfonso\Gals\Gal_Alfonso.2.gal"
"PixelSize=5"
"Wavelengths=635	n/a"
"ImageFiles=C:\Documents and Settings\Usuario\Escritorio\Datos Usuarios\Alfonso\Resultados ensayo\Mayo 2014\Escaneado _07-05-14\Suero v17\Sv17_IgM-Cy5.tif 1	n/a"
"NormalizationMethod=None"
"NormalizationFactors=1	n/a"
"JpegImage="
"StdDev=Type 1"
"RatioFormulations=W1/W2 (635/)"
"Barcode="
"BackgroundSubtraction=LocalFeature"
"ImageOrigin=3080, 28295"
"JpegOrigin=3295, 28535"
"Creator=GenePix Pro 4.1.1.4"
"Scanner=GenePix 4000B [92870]"
"FocusPosition=0"
"Temperature=31.48"
"LinesAveraged=1"
"Comment="
"PMTGain=700	n/a"
"ScanPower=100	n/a"
"LaserPower=1.74	n/a"
"LaserOnTime=43081	n/a"
"Filters=	n/a"
"ScanRegion=616,5659,3840,7042"
"Supplier=BioRobotics"
"ArrayerSoftwareName=TAS Application Suite (MicroGrid II)"
"ArrayerSoftwareVersion=2.2.2.5"
"Block"	"Column"	"Row"	"Name"	"ID"	"Flags"	"Index"	"F635 Median"	"F635 Median - B635"
1	1	1	"ABC_N/P"	"90Mult_M6"	0	1	115	32
1	2	1	"spr1221"	"99Mult_A10"	0	2	142	50
1	3	1	"spr1403"	"91Mult_E10"	-50	3	133	50
1	4	1	"spr1496"	"92Mult_I10"	-50	4	101	19
1	5	1	"ABC_NP"	"100Mult_M10"	0	5	210	103
1	6	1	"SP_0462"	"77CellW_A14"	0	6	183	63
1	7	1	"SP_0464"	"81CellW_E14"	-50	7	109	5
1	8	1	"Buffer"	"Normaliz_I14"	-50	8	89	4
1	9	1	"Buffer"	"Normaliz_M14"	-50	9	118	27
1	1	2	"SP_0462"	"77CellW_A14"	-50	10	101	25
1	2	2	"SP_0464"	"81CellW_E14"	0	11	123	38
1	3	2	"fstH"	"84Mult_A2"	0	12	381	276
1	4	2	"comA"	"85Mult_E2"	-50	13	148	49
1	5	2	"zmpB"	"86Mult_I2"	-50	14	161	32
1	6	2	"spr0601"	"98Mult_M2"	-50	15	259	80
1	7	2	"celB"	"87Mult_A6"	0	16	387	185
1	8	2	"iga"	"88Mult_E6"	0	17	345	211
1	9	2	"glnP"	"89Mult_I6"	0	18	181	73
1	1	3	"spr0601"	"98Mult_M2"	0	19	141	59
1	2	3	"celB"	"87Mult_A6"	-50	20	84	-9
1	3	3	"iga"	"88Mult_E6"	0	21	171	88
1	4	3	"glnP"	"89Mult_I6"	-50	22	166	32
1	5	3	"ABC_N/P"	"90Mult_M6"	-50	23	121	-1
1	6	3	"spr1221"	"99Mult_A10"	0	24	175	62
1	7	3	"spr1403"	"91Mult_E10"	0	25	321	147
1	8	3	"spr1496"	"92Mult_I10"	-50	26	126	-29
1	9	3	"ABC_NP"	"100Mult_M10"	0	27	471	353
1	1	4	"spr1221"	"99Mult_A10"	0	28	114	32
1	2	4	"spr1403"	"91Mult_E10"	0	29	114	24
1	3	4	"spr1496"	"92Mult_I10"	-50	30	98	12
1	4	4	"ABC_NP"	"100Mult_M10"	-50	31	211	90
1	5	4	"SP_0462"	"77CellW_A14"	-50	32	143	28
1	6	4	"SP_0464"	"81CellW_E14"	-50	33	122	36
1	7	4	"fstH"	"84Mult_A2"	0	34	585	430
1	8	4	"comA"	"85Mult_E2"	-50	35	262	99
1	9	4	"zmpB"	"86Mult_I2"	-50	36	196	62
1	1	5	"SP_0464"	"81CellW_E14"	-50	37	116	31
1	2	5	"fstH"	"84Mult_A2"	0	38	399	293
1	3	5	"comA"	"85Mult_E2"	-50	39	133	39
1	4	5	"zmpB"	"86Mult_I2"	-50	40	117	32
1	5	5	"spr0601"	"98Mult_M2"	-50	41	106	23
1	6	5	"celB"	"87Mult_A6"	-50	42	88	15
1	7	5	"iga"	"88Mult_E6"	-50	43	189	63
1	8	5	"glnP"	"89Mult_I6"	-50	44	131	6
1	9	5	"ABC_N/P"	"90Mult_M6"	-50	45	117	20
1	1	6	"celB"	"87Mult_A6"	-50	46	97	-3
1	2	6	"iga"	"88Mult_E6"	0	47	211	113
1	3	6	"glnP"	"89Mult_I6"	-50	48	103	12
1	4	6	"ABC_N/P"	"90Mult_M6"	-50	49	94	1
1	5	6	"spr1221"	"99Mult_A10"	-50	50	122	33
1	6	6	"spr1403"	"91Mult_E10"	-50	51	105	25
1	7	6	"spr1496"	"92Mult_I10"	-50	52	157	36
1	8	6	"ABC_NP"	"100Mult_M10"	0	53	292	168
1	9	6	"SP_0462"	"77CellW_A14"	-50	54	216	101
1	1	7	"spr1403"	"91Mult_E10"	-50	55	146	61
1	2	7	"spr1496"	"92Mult_I10"	-50	56	106	7
1	3	7	"ABC_NP"	"100Mult_M10"	0	57	343	215
1	4	7	"SP_0462"	"77CellW_A14"	-50	58	145	28
1	5	7	"SP_0464"	"81CellW_E14"	-50	59	118	18
1	6	7	"fstH"	"84Mult_A2"	0	60	385	251
1	7	7	"comA"	"85Mult_E2"	0	61	152	16
1	8	7	"zmpB"	"86Mult_I2"	-50	62	124	6
1	9	7	"spr0601"	"98Mult_M2"	0	63	219	77
1	1	8	"fstH"	"84Mult_A2"	0	64	421	338
1	2	8	"comA"	"85Mult_E2"	-50	65	148	54
1	3	8	"zmpB"	"86Mult_I2"	0	66	121	16
1	4	8	"spr0601"	"98Mult_M2"	-50	67	124	18
1	5	8	"celB"	"87Mult_A6"	0	68	151	45
1	6	8	"iga"	"88Mult_E6"	0	69	234	118
1	7	8	"glnP"	"89Mult_I6"	-50	70	122	26
1	8	8	"ABC_N/P"	"90Mult_M6"	-50	71	131	35
1	9	8	"spr1221"	"99Mult_A10"	0	72	159	51
2	1	1	"lytB"	"31CellW_N6"	-50	73	274	151
2	2	1	"prtA"	"20CellW_B10"	-50	74	260	122
2	3	1	"bgaA"	"43CellW_F10"	-50	75	338	172
2	4	1	"nanA"	"46CellW_J10"	-50	76	364	175
2	5	1	"spr1652/pfbA"	"25CellW_N10"	-50	77	240	62
2	6	1	"nisP"	"39CellW_B14"	-50	78	249	30
2	7	1	"spr1906"	"73CellW_F14"	-50	79	173	7
2	8	1	"Buffer"	"Normaliz_J14"	-50	80	120	-15
2	9	1	"Buffer"	"Normaliz_N14"	-50	81	123	-16
2	1	2	"nisP"	"39CellW_B14"	-50	82	255	117
2	2	2	"spr1906"	"73CellW_F14"	-50	83	184	26
2	3	2	"psrP"	"71CellW_B2"	-50	84	725	337
2	4	2	"pblB_nt"	"48CellW_F2"	-50	85	451	75
2	5	2	"pblB_ct"	"49CellW_J2"	-50	86	309	109
2	6	2	"spr0075/pfbB"	"24CellW_N2"	-50	87	301	-2
2	7	2	"pulA"	"19CellW_B6"	-50	88	321	83
2	8	2	"hysA"	"51CellW_F6"	-50	89	306	141
2	9	2	"spr0328"	"26CellW_J6"	0	90	831	652
2	1	3	"spr0075/pfbB"	"24CellW_N2"	-50	91	271	81
2	2	3	"pulA"	"19CellW_B6"	-50	92	197	29
2	3	3	"hysA"	"51CellW_F6"	-50	93	293	118
2	4	3	"spr0328"	"26CellW_J6"	-50	94	265	77
2	5	3	"lytB"	"31CellW_N6"	-50	95	142	2
2	6	3	"prtA"	"20CellW_B10"	-50	96	273	33
2	7	3	"bgaA"	"43CellW_F10"	-50	97	241	-51
2	8	3	"nanA"	"46CellW_J10"	-50	98	188	-22
2	9	3	"spr1652/pfbA"	"25CellW_N10"	0	99	742	486
2	1	4	"prtA"	"20CellW_B10"	-50	100	317	101
2	2	4	"bgaA"	"43CellW_F10"	-50	101	313	19
2	3	4	"nanA"	"46CellW_J10"	-50	102	172	-52
2	4	4	"spr1652/pfbA"	"25CellW_N10"	0	103	577	385
2	5	4	"nisP"	"39CellW_B14"	-50	104	218	87
2	6	4	"spr1906"	"73CellW_F14"	-50	105	163	17
2	7	4	"psrP"	"71CellW_B2"	0	106	1228	767
2	8	4	"pblB_nt"	"48CellW_F2"	-50	107	554	137
2	9	4	"pblB_ct"	"49CellW_J2"	0	108	419	158
2	1	5	"spr1906"	"73CellW_F14"	-50	109	241	51
2	2	5	"psrP"	"71CellW_B2"	0	110	695	197
2	3	5	"pblB_nt"	"48CellW_F2"	-50	111	376	-11
2	4	5	"pblB_ct"	"49CellW_J2"	-50	112	337	93
2	5	5	"spr0075/pfbB"	"24CellW_N2"	-50	113	178	40
2	6	5	"pulA"	"19CellW_B6"	-50	114	143	37
2	7	5	"hysA"	"51CellW_F6"	-50	115	329	118
2	8	5	"spr0328"	"26CellW_J6"	-50	116	473	195
2	9	5	"lytB"	"31CellW_N6"	-50	117	337	138
2	1	6	"pulA"	"19CellW_B6"	-50	118	149	15
2	2	6	"hysA"	"51CellW_F6"	-50	119	195	-36
2	3	6	"spr0328"	"26CellW_J6"	-50	120	230	-15
2	4	6	"lytB"	"31CellW_N6"	-50	121	206	23
2	5	6	"prtA"	"20CellW_B10"	-50	122	232	90
2	6	6	"bgaA"	"43CellW_F10"	-50	123	192	28
2	7	6	"nanA"	"46CellW_J10"	-50	124	346	-4
2	8	6	"spr1652/pfbA"	"25CellW_N10"	-50	125	509	224
2	9	6	"nisP"	"39CellW_B14"	0	126	373	183
2	1	7	"bgaA"	"43CellW_F10"	-50	127	224	56
2	2	7	"nanA"	"46CellW_J10"	-50	128	160	5
2	3	7	"spr1652/pfbA"	"25CellW_N10"	-50	129	230	49
2	4	7	"nisP"	"39CellW_B14"	-50	130	179	22
2	5	7	"spr1906"	"73CellW_F14"	-50	131	200	50
2	6	7	"psrP"	"71CellW_B2"	0	132	1068	661
2	7	7	"pblB_nt"	"48CellW_F2"	-50	133	607	84
2	8	7	"pblB_ct"	"49CellW_J2"	0	134	483	184
2	9	7	"spr0075/pfbB"	"24CellW_N2"	0	135	640	413
2	1	8	"psrP"	"71CellW_B2"	0	136	710	511
2	2	8	"pblB_nt"	"48CellW_F2"	-50	137	232	45
2	3	8	"pblB_ct"	"49CellW_J2"	0	138	387	145
2	4	8	"spr0075/pfbB"	"24CellW_N2"	0	139	349	173
2	5	8	"pulA"	"19CellW_B6"	-50	140	150	26
2	6	8	"hysA"	"51CellW_F6"	-50	141	405	209
2	7	8	"spr0328"	"26CellW_J6"	-50	142	299	-4
2	8	8	"lytB"	"31CellW_N6"	-50	143	269	75
2	9	8	"prtA"	"20CellW_B10"	-50	144	349	158
3	1	1	"nanB"	"58Secret_O6"	0	145	3086	2903
3	2	1	"spr1875"	"7Secret_C10"	0	146	1083	900
3	3	1	"galU"	"21Secret_G10"	0	147	640	428
3	4	1	"cbpA"	"5Secret_K10"	0	148	368	155
3	5	1	"gsp_781"	"2Secret_O10"	0	149	968	758
3	6	1	"Control_1"	"C14"	0	150	327	133
3	7	1	"Control_2"	"G14"	-50	151	198	14
3	8	1	"Buffer"	"Normaliz_K14"	-50	152	236	42
3	9	1	"Buffer"	"Normaliz_O14"	-50	153	202	15
3	1	2	"Control_1"	"C14"	0	154	256	64
3	2	2	"Control_2"	"G14"	-50	155	155	-67
3	3	2	"bloodAB"	"59Secret_C2"	0	156	1165	415
3	4	2	"strH"	"32Secret_G2"	0	157	1607	817
3	5	2	"lysM"	"50Secret_K2"	0	158	578	275
3	6	2	"lytB"	"63Secret_O2"	0	159	1119	751
3	7	2	"phtE"	"45Secret_C6"	0	160	983	548
3	8	2	"spr0931"	"36Secret_G6"	0	161	724	357
3	9	2	"lytC"	"56Secret_K6"	0	162	1940	1627
3	1	3	"lytB"	"63Secret_O2"	0	163	1195	985
3	2	3	"phtE"	"45Secret_C6"	0	164	497	283
3	3	3	"spr0931"	"36Secret_G6"	0	165	637	356
3	4	3	"lytC"	"56Secret_K6"	0	166	962	534
3	5	3	"nanB"	"58Secret_O6"	0	167	2961	2619
3	6	3	"spr1875"	"7Secret_C10"	0	168	1026	688
3	7	3	"galU"	"21Secret_G10"	0	169	825	169
3	8	3	"cbpA"	"5Secret_K10"	-50	170	521	-137
3	9	3	"gsp_781"	"2Secret_O10"	0	171	1295	784
3	1	4	"spr1875"	"7Secret_C10"	0	172	1092	880
3	2	4	"galU"	"21Secret_G10"	0	173	504	160
3	3	4	"cbpA"	"5Secret_K10"	0	174	342	79
3	4	4	"gsp_781"	"2Secret_O10"	0	175	758	486
3	5	4	"Control_1"	"C14"	0	176	311	-45
3	6	4	"Control_2"	"G14"	-50	177	176	-141
3	7	4	"bloodAB"	"59Secret_C2"	0	178	1285	155
3	8	4	"strH"	"32Secret_G2"	-50	179	1341	121
3	9	4	"lysM"	"50Secret_K2"	0	180	614	246
3	1	5	"Control_2"	"G14"	-50	181	169	-26
3	2	5	"bloodAB"	"59Secret_C2"	0	182	1247	477
3	3	5	"strH"	"32Secret_G2"	0	183	1344	558
3	4	5	"lysM"	"50Secret_K2"	-50	184	583	200
3	5	5	"lytB"	"63Secret_O2"	0	185	1237	815
3	6	5	"phtE"	"45Secret_C6"	0	186	661	278
3	7	5	"spr0931"	"36Secret_G6"	0	187	1059	461
3	8	5	"lytC"	"56Secret_K6"	0	188	981	296
3	9	5	"nanB"	"58Secret_O6"	0	189	3452	3186
3	1	6	"phtE"	"45Secret_C6"	0	190	602	418
3	2	6	"spr0931"	"36Secret_G6"	0	191	715	432
3	3	6	"lytC"	"56Secret_K6"	0	192	953	648
3	4	6	"nanB"	"58Secret_O6"	0	193	2901	2562
3	5	6	"spr1875"	"7Secret_C10"	0	194	1098	788
3	6	6	"galU"	"21Secret_G10"	0	195	735	350
3	7	6	"cbpA"	"5Secret_K10"	0	196	603	141
3	8	6	"gsp_781"	"2Secret_O10"	0	197	1057	814
3	9	6	"Control_1"	"C14"	0	198	214	22
3	1	7	"galU"	"21Secret_G10"	0	199	593	362
3	2	7	"cbpA"	"5Secret_K10"	0	200	457	160
3	3	7	"gsp_781"	"2Secret_O10"	0	201	599	374
3	4	7	"Control_1"	"C14"	0	202	211	-18
3	5	7	"Control_2"	"G14"	-50	203	139	-114
3	6	7	"bloodAB"	"59Secret_C2"	0	204	1510	174
3	7	7	"strH"	"32Secret_G2"	0	205	1547	47
3	8	7	"lysM"	"50Secret_K2"	0	206	425	108
3	9	7	"lytB"	"63Secret_O2"	0	207	1892	1669
3	1	8	"bloodAB"	"59Secret_C2"	0	208	1212	904
3	2	8	"strH"	"32Secret_G2"	0	209	1436	958
3	3	8	"lysM"	"50Secret_K2"	0	210	987	668
3	4	8	"lytB"	"63Secret_O2"	0	211	1122	869
3	5	8	"phtE"	"45Secret_C6"	0	212	731	446
3	6	8	"spr0931"	"36Secret_G6"	0	213	976	612
3	7	8	"lytC"	"56Secret_K6"	0	214	2790	2450
3	8	8	"nanB"	"58Secret_O6"	0	215	2287	2088
3	9	8	"spr1875"	"7Secret_C10"	0	216	1071	895
4	1	1	"Control_10"	"P6"	-50	217	90	-11
4	2	1	"Control_11"	"D10"	-50	218	70	-12
4	3	1	"Control_12"	"H10"	0	219	309	228
4	4	1	"Buffer"	"Normaliz_L10"	0	220	116	31
4	5	1	"Buffer"	"Normaliz_P10"	-50	221	118	19
4	6	1	"Control+"	"Rango0.2_D14"	0	222	796	670
4	7	1	"Control+"	"Rango0.1_H14"	-50	223	101	13
4	8	1	"Buffer"	"Normaliz_L14"	0	224	94	18
4	9	1	"Buffer"	"Normaliz_P14"	-50	225	82	-3
4	1	2	"Control+"	"Rango0.2_D14"	0	226	776	639
4	2	2	"Control+"	"Rango0.1_H14"	-50	227	116	15
4	3	2	"Control_3"	"D2"	-50	228	83	-6
4	4	2	"Control_4"	"H2"	0	229	92	3
4	5	2	"Control_5"	"L2"	0	230	251	169
4	6	2	"Control_6"	"P2"	-50	231	76	-24
4	7	2	"Control_7"	"D6"	-50	232	66	-9
4	8	2	"Control_8"	"H6"	0	233	101	27
4	9	2	"Control_9"	"L6"	0	234	71	1
4	1	3	"Control_6"	"P2"	-50	235	94	-5
4	2	3	"Control_7"	"D6"	-50	236	82	-8
4	3	3	"Control_8"	"H6"	0	237	92	8
4	4	3	"Control_9"	"L6"	-50	238	80	-8
4	5	3	"Control_10"	"P6"	-50	239	89	-2
4	6	3	"Control_11"	"D10"	-50	240	70	-19
4	7	3	"Control_12"	"H10"	0	241	186	109
4	8	3	"Buffer"	"Normaliz_L10"	0	242	114	42
4	9	3	"Buffer"	"Normaliz_P10"	0	243	107	39
4	1	4	"Control_11"	"D10"	0	244	88	-3
4	2	4	"Control_12"	"H10"	0	245	278	187
4	3	4	"Buffer"	"Normaliz_L10"	0	246	147	57
4	4	4	"Buffer"	"Normaliz_P10"	-50	247	97	4
4	5	4	"Control+"	"Rango0.2_D14"	0	248	805	691
4	6	4	"Control+"	"Rango0.1_H14"	-50	249	107	17
4	7	4	"Control_3"	"D2"	-50	250	69	-7
4	8	4	"Control_4"	"H2"	0	251	109	41
4	9	4	"Control_5"	"L2"	0	252	192	127
4	1	5	"Control+"	"Rango0.1_H14"	0	253	965	866
4	2	5	"Control_3"	"D2"	0	254	107	23
4	3	5	"Control_4"	"H2"	0	255	171	81
4	4	5	"Control_5"	"L2"	0	256	278	184
4	5	5	"Control_6"	"P2"	-50	257	81	-10
4	6	5	"Control_7"	"D6"	0	258	83	7
4	7	5	"Control_8"	"H6"	-50	259	76	-1
4	8	5	"Control_9"	"L6"	0	260	92	16
4	9	5	"Control_10"	"P6"	-50	261	80	13
4	1	6	"Control_7"	"D6"	-50	262	87	-5
4	2	6	"Control_8"	"H6"	-50	263	83	-5
4	3	6	"Control_9"	"L6"	0	264	74	-15
4	4	6	"Control_10"	"P6"	-50	265	73	-24
4	5	6	"Control_11"	"D10"	0	266	100	18
4	6	6	"Control_12"	"H10"	0	267	291	212
4	7	6	"Buffer"	"Normaliz_L10"	0	268	148	72
4	8	6	"Buffer"	"Normaliz_P10"	0	269	158	82
4	9	6	"Control+"	"Rango0.2_D14"	0	270	597	528
4	1	7	"Control_12"	"H10"	0	271	277	191
4	2	7	"Buffer"	"Normaliz_L10"	0	272	200	109
4	3	7	"Buffer"	"Normaliz_P10"	-50	273	118	16
4	4	7	"Control+"	"Rango0.2_D14"	0	274	809	680
4	5	7	"Control+"	"Rango0.1_H14"	-50	275	103	10
4	6	7	"Control_3"	"D2"	0	276	75	-7
4	7	7	"Control_4"	"H2"	0	277	205	132
4	8	7	"Control_5"	"L2"	0	278	192	122
4	9	7	"Control_6"	"P2"	-50	279	70	0
4	1	8	"Control_3"	"D2"	0	280	85	-5
4	2	8	"Control_4"	"H2"	-50	281	110	19
4	3	8	"Control_5"	"L2"	0	282	251	158
4	4	8	"Control_6"	"P2"	-50	283	96	4
4	5	8	"Control_7"	"D6"	0	284	63	-20
4	6	8	"Control_8"	"H6"	0	285	98	23
4	7	8	"Control_9"	"L6"	0	286	78	6
4	8	8	"Control_10"	"P6"	0	287	73	1
4	9	8	"Control_11"	"D10"	-50	288	69	-3
5	1	1	"GADPH"	"68Cyt_M5"	0	289	1321	1257
5	2	1	"abc_sbp_2"	"30Lip_A9"	0	290	577	512
5	3	1	"abc_sbp"	"29Lip_E9"	0	291	342	260
5	4	1	"spr0174"	"79Lip_I9"	0	292	326	235
5	5	1	"aliA"	"10Lip_M9"	0	293	653	560
5	6	1	"slrA"	"17Lip_A13"	0	294	476	341
5	7	1	"spr0747"	"37Lip_E13"	0	295	765	615
5	8	1	"Buffer"	"Normaliz_I13"	-50	296	101	-9
5	9	1	"Buffer"	"Normaliz_M13"	-50	297	99	-1
5	1	2	"slrA"	"17Lip_A13"	0	298	595	535
5	2	2	"spr0747"	"37Lip_E13"	0	299	895	830
5	3	2	"spxB"	"13Cyt_A1"	0	300	556	463
5	4	2	"clpP"	"66Cyt_E1"	0	301	1478	1365
5	5	2	"pavA"	"69Cyt_I1"	0	302	1907	1751
5	6	2	"eno"	"14Cyt_M1"	0	303	1387	969
5	7	2	"PppA"	"70Cyt_A5"	0	304	689	275
5	8	2	"ply"	"11Cyt_E5"	0	305	646	401
5	9	2	"lytA"	"12Cyt_I5"	0	306	1029	913
5	1	3	"eno"	"14Cyt_M1"	0	307	833	763
5	2	3	"PppA"	"70Cyt_A5"	0	308	589	516
5	3	3	"ply"	"11Cyt_E5"	0	309	718	641
5	4	3	"lytA"	"12Cyt_I5"	0	310	1124	1025
5	5	3	"GADPH"	"68Cyt_M5"	0	311	1828	1695
5	6	3	"abc_sbp_2"	"30Lip_A9"	0	312	792	455
5	7	3	"abc_sbp"	"29Lip_E9"	-50	313	627	206
5	8	3	"spr0174"	"79Lip_I9"	0	314	380	-44
5	9	3	"aliA"	"10Lip_M9"	0	315	1048	697
5	1	4	"abc_sbp_2"	"30Lip_A9"	0	316	544	468
5	2	4	"abc_sbp"	"29Lip_E9"	0	317	267	182
5	3	4	"spr0174"	"79Lip_I9"	0	318	234	144
5	4	4	"aliA"	"10Lip_M9"	0	319	544	437
5	5	4	"slrA"	"17Lip_A13"	0	320	557	416
5	6	4	"spr0747"	"37Lip_E13"	0	321	1551	1324
5	7	4	"spxB"	"13Cyt_A1"	-50	322	870	457
5	8	4	"clpP"	"66Cyt_E1"	0	323	1881	1399
5	9	4	"pavA"	"69Cyt_I1"	0	324	2387	1914
5	1	5	"spr0747"	"37Lip_E13"	0	325	859	792
5	2	5	"spxB"	"13Cyt_A1"	0	326	414	334
5	3	5	"clpP"	"66Cyt_E1"	0	327	1061	980
5	4	5	"pavA"	"69Cyt_I1"	0	328	1270	1190
5	5	5	"eno"	"14Cyt_M1"	0	329	1116	1014
5	6	5	"PppA"	"70Cyt_A5"	0	330	721	575
5	7	5	"ply"	"11Cyt_E5"	0	331	830	431
5	8	5	"lytA"	"12Cyt_I5"	0	332	707	346
5	9	5	"GADPH"	"68Cyt_M5"	0	333	2093	1931
5	1	6	"PppA"	"70Cyt_A5"	0	334	870	788
5	2	6	"ply"	"11Cyt_E5"	0	335	699	618
5	3	6	"lytA"	"12Cyt_I5"	0	336	1002	935
5	4	6	"GADPH"	"68Cyt_M5"	0	337	1252	1182
5	5	6	"abc_sbp_2"	"30Lip_A9"	0	338	561	488
5	6	6	"abc_sbp"	"29Lip_E9"	0	339	332	247
5	7	6	"spr0174"	"79Lip_I9"	0	340	309	172
5	8	6	"aliA"	"10Lip_M9"	0	341	786	645
5	9	6	"slrA"	"17Lip_A13"	0	342	592	495
5	1	7	"abc_sbp"	"29Lip_E9"	0	343	392	308
5	2	7	"spr0174"	"79Lip_I9"	0	344	218	127
5	3	7	"aliA"	"10Lip_M9"	0	345	399	316
5	4	7	"slrA"	"17Lip_A13"	0	346	430	349
5	5	7	"spr0747"	"37Lip_E13"	0	347	970	890
5	6	7	"spxB"	"13Cyt_A1"	0	348	434	348
5	7	7	"clpP"	"66Cyt_E1"	0	349	1419	1325
5	8	7	"pavA"	"69Cyt_I1"	0	350	1716	1615
5	9	7	"eno"	"14Cyt_M1"	0	351	1309	1216
5	1	8	"spxB"	"13Cyt_A1"	0	352	540	464
5	2	8	"clpP"	"66Cyt_E1"	0	353	1214	1139
5	3	8	"pavA"	"69Cyt_I1"	0	354	1230	1153
5	4	8	"eno"	"14Cyt_M1"	0	355	846	772
5	5	8	"PppA"	"70Cyt_A5"	0	356	543	470
5	6	8	"ply"	"11Cyt_E5"	0	357	796	708
5	7	8	"lytA"	"12Cyt_I5"	0	358	1052	966
5	8	8	"GADPH"	"68Cyt_M5"	0	359	1615	1532
5	9	8	"abc_sbp_2"	"30Lip_A9"	0	360	662	581
6	1	1	"psaA"	"6Lip_N5"	0	361	1703	1593
6	2	1	"ABC_SBP"	"57Lip_B9"	0	362	1343	1217
6	3	1	"ABC_SBP"	"52Lip_F9"	0	363	478	354
6	4	1	"piuA"	"18Lip_J9"	0	364	402	269
6	5	1	"amiA"	"3Lip_N9"	0	365	946	811
6	6	1	"msmE"	"78Lip_B13"	0	366	465	323
6	7	1	"MalX"	"22Lip_F13"	0	367	476	329
6	8	1	"Buffer"	"Normaliz_J13"	-50	368	146	25
6	9	1	"Buffer"	"Normaliz_N13"	-50	369	128	-12
6	1	2	"msmE"	"78Lip_B13"	0	370	523	381
6	2	2	"MalX"	"22Lip_F13"	0	371	600	422
6	3	2	"prsA_ppmA"	"16Lip_B1"	0	372	778	602
6	4	2	"lmb"	"33Lip_F1"	0	373	1043	782
6	5	2	"piaA"	"15Lip_J1"	0	374	692	473
6	6	2	"phtA"	"55Lip_N1"	0	375	747	547
6	7	2	"glnH"	"28Lip_B5"	0	376	985	752
6	8	2	"pstS"	"80Lip_F5"	0	377	1176	985
6	9	2	"aliB"	"1Lip_J5"	0	378	916	730
6	1	3	"phtA"	"55Lip_N1"	0	379	801	669
6	2	3	"glnH"	"28Lip_B5"	0	380	1001	835
6	3	3	"pstS"	"80Lip_F5"	0	381	957	777
6	4	3	"aliB"	"1Lip_J5"	0	382	1245	983
6	5	3	"psaA"	"6Lip_N5"	0	383	1743	1475
6	6	3	"ABC_SBP"	"57Lip_B9"	0	384	1003	724
6	7	3	"ABC_SBP"	"52Lip_F9"	-50	385	355	26
6	8	3	"piuA"	"18Lip_J9"	0	386	639	310
6	9	3	"amiA"	"3Lip_N9"	0	387	697	455
6	1	4	"ABC_SBP"	"57Lip_B9"	0	388	1243	1122
6	2	4	"ABC_SBP"	"52Lip_F9"	0	389	645	482
6	3	4	"piuA"	"18Lip_J9"	0	390	424	246
6	4	4	"amiA"	"3Lip_N9"	0	391	783	564
6	5	4	"msmE"	"78Lip_B13"	0	392	484	196
6	6	4	"MalX"	"22Lip_F13"	0	393	626	249
6	7	4	"prsA_ppmA"	"16Lip_B1"	0	394	898	399
6	8	4	"lmb"	"33Lip_F1"	0	395	855	421
6	9	4	"piaA"	"15Lip_J1"	0	396	764	492
6	1	5	"MalX"	"22Lip_F13"	0	397	566	438
6	2	5	"prsA_ppmA"	"16Lip_B1"	0	398	604	422
6	3	5	"lmb"	"33Lip_F1"	0	399	1034	848
6	4	5	"piaA"	"15Lip_J1"	0	400	827	612
6	5	5	"phtA"	"55Lip_N1"	0	401	712	456
6	6	5	"glnH"	"28Lip_B5"	0	402	837	568
6	7	5	"pstS"	"80Lip_F5"	0	403	981	636
6	8	5	"aliB"	"1Lip_J5"	0	404	1863	1314
6	9	5	"psaA"	"6Lip_N5"	-50	405	979	590
6	1	6	"glnH"	"28Lip_B5"	0	406	1073	955
6	2	6	"pstS"	"80Lip_F5"	0	407	860	702
6	3	6	"aliB"	"1Lip_J5"	0	408	924	774
6	4	6	"psaA"	"6Lip_N5"	0	409	1525	1359
6	5	6	"ABC_SBP"	"57Lip_B9"	0	410	1097	921
6	6	6	"ABC_SBP"	"52Lip_F9"	0	411	352	195
6	7	6	"piuA"	"18Lip_J9"	0	412	380	188
6	8	6	"amiA"	"3Lip_N9"	0	413	1004	724
6	9	6	"msmE"	"78Lip_B13"	0	414	948	622
6	1	7	"ABC_SBP"	"52Lip_F9"	0	415	348	240
6	2	7	"piuA"	"18Lip_J9"	0	416	384	269
6	3	7	"amiA"	"3Lip_N9"	0	417	664	543
6	4	7	"msmE"	"78Lip_B13"	0	418	426	271
6	5	7	"MalX"	"22Lip_F13"	0	419	513	336
6	6	7	"prsA_ppmA"	"16Lip_B1"	0	420	885	677
6	7	7	"lmb"	"33Lip_F1"	0	421	834	618
6	8	7	"piaA"	"15Lip_J1"	0	422	959	774
6	9	7	"phtA"	"55Lip_N1"	0	423	932	741
6	1	8	"prsA_ppmA"	"16Lip_B1"	0	424	969	845
6	2	8	"lmb"	"33Lip_F1"	0	425	739	624
6	3	8	"piaA"	"15Lip_J1"	0	426	676	562
6	4	8	"phtA"	"55Lip_N1"	0	427	734	615
6	5	8	"glnH"	"28Lip_B5"	0	428	954	816
6	6	8	"pstS"	"80Lip_F5"	0	429	782	609
6	7	8	"aliB"	"1Lip_J5"	0	430	1107	930
6	8	8	"psaA"	"6Lip_N5"	0	431	1779	1610
6	9	8	"ABC_SBP"	"57Lip_B9"	0	432	1611	1436
7	1	1	"cbpF"	"74N_term_wCS_O5"	0	433	1167	975
7	2	1	"spr0693"	"34N_term_C9"	0	434	863	651
7	3	1	"ezrA"	"75N_term_G9"	0	435	922	718
7	4	1	"pepXP"	"72N_term_K9"	0	436	1807	1561
7	5	1	"phtD"	"44N_term_O9"	0	437	489	166
7	6	1	"phpA"	"27N_term_C13"	0	438	682	360
7	7	1	"srtA"	"64N_term_wCS_G13"	0	439	872	551
7	8	1	"Buffer"	"Normaliz_K13"	-50	440	261	30
7	9	1	"Buffer"	"Normaliz_O13"	-50	441	192	9
7	1	2	"phpA"	"27N_term_C13"	0	442	790	567
7	2	2	"srtA"	"64N_term_wCS_G13"	0	443	471	226
7	3	2	"adcA"	"23Lip_C1"	0	444	831	619
7	4	2	"sp_2093"	"76N_term_G1"	0	445	635	383
7	5	2	"comB"	"54N_term_K1"	0	446	660	235
7	6	2	"pspA"	"4N_term_O1"	0	447	815	270
7	7	2	"pbpX"	"41N_term_C5"	0	448	2065	1411
7	8	2	"pbpA"	"9N_term_G5"	0	449	452	63
7	9	2	"spr0334"	"42Cyt_TMH_K5"	0	450	1057	827
7	1	3	"pspA"	"4N_term_O1"	0	451	1001	763
7	2	3	"pbpX"	"41N_term_C5"	0	452	2349	2076
7	3	3	"pbpA"	"9N_term_G5"	0	453	241	33
7	4	3	"spr0334"	"42Cyt_TMH_K5"	0	454	551	314
7	5	3	"cbpF"	"74N_term_wCS_O5"	0	455	1167	800
7	6	3	"spr0693"	"34N_term_C9"	0	456	838	359
7	7	3	"ezrA"	"75N_term_G9"	0	457	968	462
7	8	3	"pepXP"	"72N_term_K9"	0	458	943	467
7	9	3	"phtD"	"44N_term_O9"	0	459	1060	709
7	1	4	"spr0693"	"34N_term_C9"	0	460	802	578
7	2	4	"ezrA"	"75N_term_G9"	0	461	922	659
7	3	4	"pepXP"	"72N_term_K9"	0	462	1626	1388
7	4	4	"phtD"	"44N_term_O9"	0	463	412	142
7	5	4	"phpA"	"27N_term_C13"	0	464	597	313
7	6	4	"srtA"	"64N_term_wCS_G13"	0	465	619	261
7	7	4	"adcA"	"23Lip_C1"	0	466	961	551
7	8	4	"sp_2093"	"76N_term_G1"	0	467	894	442
7	9	4	"comB"	"54N_term_K1"	0	468	1015	696
7	1	5	"srtA"	"64N_term_wCS_G13"	0	469	665	442
7	2	5	"adcA"	"23Lip_C1"	0	470	832	588
7	3	5	"sp_2093"	"76N_term_G1"	0	471	593	350
7	4	5	"comB"	"54N_term_K1"	0	472	659	358
7	5	5	"pspA"	"4N_term_O1"	0	473	794	522
7	6	5	"pbpX"	"41N_term_C5"	0	474	2307	2033
7	7	5	"pbpA"	"9N_term_G5"	0	475	341	75
7	8	5	"spr0334"	"42Cyt_TMH_K5"	0	476	561	309
7	9	5	"cbpF"	"74N_term_wCS_O5"	0	477	1204	980
7	1	6	"pbpX"	"41N_term_C5"	0	478	2622	2415
7	2	6	"pbpA"	"9N_term_G5"	0	479	240	34
7	3	6	"spr0334"	"42Cyt_TMH_K5"	0	480	502	271
7	4	6	"cbpF"	"74N_term_wCS_O5"	0	481	1056	747
7	5	6	"spr0693"	"34N_term_C9"	0	482	779	481
7	6	6	"ezrA"	"75N_term_G9"	0	483	983	696
7	7	6	"pepXP"	"72N_term_K9"	0	484	1323	1070
7	8	6	"phtD"	"44N_term_O9"	0	485	500	292
7	9	6	"phpA"	"27N_term_C13"	0	486	630	419
7	1	7	"ezrA"	"75N_term_G9"	0	487	1072	875
7	2	7	"pepXP"	"72N_term_K9"	0	488	1099	852
7	3	7	"phtD"	"44N_term_O9"	0	489	569	304
7	4	7	"phpA"	"27N_term_C13"	0	490	666	325
7	5	7	"srtA"	"64N_term_wCS_G13"	0	491	580	237
7	6	7	"adcA"	"23Lip_C1"	0	492	884	614
7	7	7	"sp_2093"	"76N_term_G1"	0	493	656	370
7	8	7	"comB"	"54N_term_K1"	0	494	547	317
7	9	7	"pspA"	"4N_term_O1"	0	495	1037	797
7	1	8	"adcA"	"23Lip_C1"	0	496	980	786
7	2	8	"sp_2093"	"76N_term_G1"	0	497	1025	789
7	3	8	"comB"	"54N_term_K1"	0	498	575	350
7	4	8	"pspA"	"4N_term_O1"	0	499	1177	916
7	5	8	"pbpX"	"41N_term_C5"	0	500	2248	1996
7	6	8	"pbpA"	"9N_term_G5"	0	501	265	85
7	7	8	"spr0334"	"42Cyt_TMH_K5"	0	502	423	246
7	8	8	"cbpF"	"74N_term_wCS_O5"	0	503	991	796
7	9	8	"spr0693"	"34N_term_C9"	0	504	795	619
8	1	1	"pbp1b"	"47Cyt_TMH_P5"	0	505	3238	3129
8	2	1	"pcpA"	"62N_term_wCS_D9"	0	506	185	70
8	3	1	"sphtra"	"8N_term_H9"	0	507	202	89
8	4	1	"cps4C"	"97Mult_L9"	0	508	639	472
8	5	1	"rrgB"	"95Mult_P9"	0	509	514	324
8	6	1	"TMP"	"96Mult_D13"	0	510	367	227
8	7	1	"LambdaSa04"	"94Mult_H13"	-50	511	131	13
8	8	1	"Buffer"	"Normaliz_L13"	-50	512	99	-6
8	9	1	"Buffer"	"Normaliz_P13"	-50	513	91	-1
8	1	2	"TMP"	"96Mult_D13"	0	514	364	241
8	2	2	"LambdaSa04"	"94Mult_H13"	-50	515	137	-2
8	3	2	"potD"	"65N_term_D1"	0	516	1577	1433
8	4	2	"pgdA"	"40N_term_H1"	0	517	957	522
8	5	2	"spr1370"	"38Cyt_TMH_L1"	0	518	831	359
8	6	2	"spr1418"	"82N_term_P1"	0	519	1467	1172
8	7	2	"stkP"	"67Cyt_TMH_D5"	0	520	477	227
8	8	2	"spr1584"	"83N_term_H5"	0	521	2004	1751
8	9	2	"pbp2A"	"53N_term_L5"	-50	522	1542	1386
8	1	3	"spr1418"	"82N_term_P1"	0	523	1819	1710
8	2	3	"stkP"	"67Cyt_TMH_D5"	0	524	535	413
8	3	3	"spr1584"	"83N_term_H5"	0	525	1812	1682
8	4	3	"pbp2A"	"53N_term_L5"	0	526	1971	1707
8	5	3	"pbp1b"	"47Cyt_TMH_P5"	0	527	3146	2882
8	6	3	"pcpA"	"62N_term_wCS_D9"	-50	528	150	-21
8	7	3	"sphtra"	"8N_term_H9"	-50	529	125	-54
8	8	3	"cps4C"	"97Mult_L9"	0	530	470	240
8	9	3	"rrgB"	"95Mult_P9"	-50	531	560	379
8	1	4	"pcpA"	"62N_term_wCS_D9"	0	532	167	50
8	2	4	"sphtra"	"8N_term_H9"	-50	533	133	7
8	3	4	"cps4C"	"97Mult_L9"	0	534	400	247
8	4	4	"rrgB"	"95Mult_P9"	0	535	758	531
8	5	4	"TMP"	"96Mult_D13"	0	536	269	93
8	6	4	"LambdaSa04"	"94Mult_H13"	-50	537	108	6
8	7	4	"potD"	"65N_term_D1"	0	538	1435	1327
8	8	4	"pgdA"	"40N_term_H1"	0	539	703	574
8	9	4	"spr1370"	"38Cyt_TMH_L1"	0	540	1741	1624
8	1	5	"LambdaSa04"	"94Mult_H13"	0	541	170	52
8	2	5	"potD"	"65N_term_D1"	0	542	1363	1193
8	3	5	"pgdA"	"40N_term_H1"	0	543	586	408
8	4	5	"spr1370"	"38Cyt_TMH_L1"	0	544	1733	1574
8	5	5	"spr1418"	"82N_term_P1"	0	545	1239	1129
8	6	5	"stkP"	"67Cyt_TMH_D5"	0	546	369	272
8	7	5	"spr1584"	"83N_term_H5"	0	547	1743	1637
8	8	5	"pbp2A"	"53N_term_L5"	0	548	1807	1693
8	9	5	"pbp1b"	"47Cyt_TMH_P5"	0	549	3059	2955
8	1	6	"stkP"	"67Cyt_TMH_D5"	0	550	527	415
8	2	6	"spr1584"	"83N_term_H5"	0	551	1729	1598
8	3	6	"pbp2A"	"53N_term_L5"	0	552	1815	1684
8	4	6	"pbp1b"	"47Cyt_TMH_P5"	0	553	2654	2537
8	5	6	"pcpA"	"62N_term_wCS_D9"	0	554	152	55
8	6	6	"sphtra"	"8N_term_H9"	-50	555	96	-5
8	7	6	"cps4C"	"97Mult_L9"	0	556	440	329
8	8	6	"rrgB"	"95Mult_P9"	-50	557	133	28
8	9	6	"TMP"	"96Mult_D13"	0	558	269	171
8	1	7	"sphtra"	"8N_term_H9"	0	559	191	90
8	2	7	"cps4C"	"97Mult_L9"	0	560	391	270
8	3	7	"rrgB"	"95Mult_P9"	-50	561	515	385
8	4	7	"TMP"	"96Mult_D13"	0	562	229	99
8	5	7	"LambdaSa04"	"94Mult_H13"	-50	563	125	23
8	6	7	"potD"	"65N_term_D1"	0	564	1495	1394
8	7	7	"pgdA"	"40N_term_H1"	0	565	622	513
8	8	7	"spr1370"	"38Cyt_TMH_L1"	0	566	2038	1938
8	9	7	"spr1418"	"82N_term_P1"	0	567	1762	1669
8	1	8	"potD"	"65N_term_D1"	0	568	1469	1381
8	2	8	"pgdA"	"40N_term_H1"	0	569	632	536
8	3	8	"spr1370"	"38Cyt_TMH_L1"	0	570	1611	1507
8	4	8	"spr1418"	"82N_term_P1"	0	571	1586	1494
8	5	8	"stkP"	"67Cyt_TMH_D5"	0	572	531	438
8	6	8	"spr1584"	"83N_term_H5"	0	573	1861	1770
8	7	8	"pbp2A"	"53N_term_L5"	0	574	2240	2151
8	8	8	"pbp1b"	"47Cyt_TMH_P5"	0	575	3241	3147
8	9	8	"pcpA"	"62N_term_wCS_D9"	-50	576	222	122
