# Supplementary material for: Data in support of proteomic analysis of pneumococcal pediatric clinical isolates to construct a protein array
Source: Data Brief. 2016 Feb 5;6:917–22. doi: 10.1016/j.dib.2016.01.057 (PMC4758182; doi:10.1016/j.dib.2016.01.057)
Supplement: Supplementary file 4 — Supplementary material [file mmc4.zip › Protein array raw data/IgM/C1_Sv17bis_IgM-Cy5.txt]

ATF	1.0
31	9    
"Type=GenePix Export 3"
"DateTime=2014/06/03 14:20:11"
"Settings=C:\Documents and Settings\Usuario\Escritorio\Datos Usuarios\Alfonso\Resultados ensayo\Junio 2014\Escaneado_3-6-14\Suero Sv17bis\Sv17bis_IgM-Cy5.gps"
"GalFile=C:\Documents and Settings\Usuario\Escritorio\Datos Usuarios\Alfonso\Gals\Gal_Alfonso.2.gal"
"PixelSize=5"
"Wavelengths=635	n/a"
"ImageFiles=C:\Documents and Settings\Usuario\Escritorio\Datos Usuarios\Alfonso\Resultados ensayo\Junio 2014\Escaneado_3-6-14\Suero Sv17bis\Sv17bis_IgM-Cy5.tif 1	n/a"
"NormalizationMethod=None"
"NormalizationFactors=1	n/a"
"JpegImage="
"StdDev=Type 1"
"RatioFormulations=W1/W2 (635/)"
"Barcode="
"BackgroundSubtraction=LocalFeature"
"ImageOrigin=3080, 45655"
"JpegOrigin=3285, 45970"
"Creator=GenePix Pro 4.1.1.4"
"Scanner=GenePix 4000B [92870]"
"FocusPosition=0"
"Temperature=31.79"
"LinesAveraged=1"
"Comment="
"PMTGain=700	n/a"
"ScanPower=100	n/a"
"LaserPower=1.75	n/a"
"LaserOnTime=43197	n/a"
"Filters=	n/a"
"ScanRegion=616,9131,3840,10541"
"Supplier=BioRobotics"
"ArrayerSoftwareName=TAS Application Suite (MicroGrid II)"
"ArrayerSoftwareVersion=2.2.2.5"
"Block"	"Column"	"Row"	"Name"	"ID"	"Flags"	"Index"	"F635 Median"	"F635 Median - B635"
1	1	1	"ABC_N/P"	"90Mult_M6"	-50	1	84	24
1	2	1	"spr1221"	"99Mult_A10"	0	2	133	69
1	3	1	"spr1403"	"91Mult_E10"	0	3	244	178
1	4	1	"spr1496"	"92Mult_I10"	0	4	101	13
1	5	1	"ABC_NP"	"100Mult_M10"	0	5	213	122
1	6	1	"SP_0462"	"77CellW_A14"	0	6	227	127
1	7	1	"SP_0464"	"81CellW_E14"	-50	7	70	-7
1	8	1	"Buffer"	"Normaliz_I14"	0	8	62	5
1	9	1	"Buffer"	"Normaliz_M14"	0	9	65	8
1	1	2	"SP_0462"	"77CellW_A14"	0	10	125	54
1	2	2	"SP_0464"	"81CellW_E14"	-50	11	91	7
1	3	2	"fstH"	"84Mult_A2"	0	12	355	266
1	4	2	"comA"	"85Mult_E2"	-50	13	90	-23
1	5	2	"zmpB"	"86Mult_I2"	0	14	190	69
1	6	2	"spr0601"	"98Mult_M2"	0	15	279	122
1	7	2	"celB"	"87Mult_A6"	0	16	108	-13
1	8	2	"iga"	"88Mult_E6"	0	17	491	422
1	9	2	"glnP"	"89Mult_I6"	0	18	106	47
1	1	3	"spr0601"	"98Mult_M2"	0	19	121	43
1	2	3	"celB"	"87Mult_A6"	-50	20	63	-15
1	3	3	"iga"	"88Mult_E6"	0	21	288	222
1	4	3	"glnP"	"89Mult_I6"	0	22	66	8
1	5	3	"ABC_N/P"	"90Mult_M6"	-50	23	67	7
1	6	3	"spr1221"	"99Mult_A10"	0	24	112	0
1	7	3	"spr1403"	"91Mult_E10"	0	25	128	-2
1	8	3	"spr1496"	"92Mult_I10"	-50	26	90	-89
1	9	3	"ABC_NP"	"100Mult_M10"	0	27	705	607
1	1	4	"spr1221"	"99Mult_A10"	0	28	127	66
1	2	4	"spr1403"	"91Mult_E10"	0	29	156	77
1	3	4	"spr1496"	"92Mult_I10"	-50	30	69	3
1	4	4	"ABC_NP"	"100Mult_M10"	0	31	159	82
1	5	4	"SP_0462"	"77CellW_A14"	0	32	151	64
1	6	4	"SP_0464"	"81CellW_E14"	-50	33	102	23
1	7	4	"fstH"	"84Mult_A2"	0	34	584	439
1	8	4	"comA"	"85Mult_E2"	0	35	283	63
1	9	4	"zmpB"	"86Mult_I2"	-50	36	268	149
1	1	5	"SP_0464"	"81CellW_E14"	-50	37	71	17
1	2	5	"fstH"	"84Mult_A2"	0	38	323	235
1	3	5	"comA"	"85Mult_E2"	0	39	101	22
1	4	5	"zmpB"	"86Mult_I2"	0	40	154	49
1	5	5	"spr0601"	"98Mult_M2"	-50	41	84	-16
1	6	5	"celB"	"87Mult_A6"	0	42	124	30
1	7	5	"iga"	"88Mult_E6"	0	43	211	110
1	8	5	"glnP"	"89Mult_I6"	-50	44	109	-16
1	9	5	"ABC_N/P"	"90Mult_M6"	0	45	109	30
1	1	6	"celB"	"87Mult_A6"	0	46	68	16
1	2	6	"iga"	"88Mult_E6"	0	47	225	161
1	3	6	"glnP"	"89Mult_I6"	-50	48	64	-1
1	4	6	"ABC_N/P"	"90Mult_M6"	0	49	72	12
1	5	6	"spr1221"	"99Mult_A10"	0	50	98	33
1	6	6	"spr1403"	"91Mult_E10"	0	51	166	77
1	7	6	"spr1496"	"92Mult_I10"	-50	52	68	-31
1	8	6	"ABC_NP"	"100Mult_M10"	0	53	269	160
1	9	6	"SP_0462"	"77CellW_A14"	0	54	176	92
1	1	7	"spr1403"	"91Mult_E10"	0	55	133	68
1	2	7	"spr1496"	"92Mult_I10"	-50	56	52	-8
1	3	7	"ABC_NP"	"100Mult_M10"	0	57	198	132
1	4	7	"SP_0462"	"77CellW_A14"	-50	58	95	16
1	5	7	"SP_0464"	"81CellW_E14"	-50	59	74	1
1	6	7	"fstH"	"84Mult_A2"	0	60	337	261
1	7	7	"comA"	"85Mult_E2"	0	61	99	7
1	8	7	"zmpB"	"86Mult_I2"	0	62	107	30
1	9	7	"spr0601"	"98Mult_M2"	-50	63	110	29
1	1	8	"fstH"	"84Mult_A2"	0	64	453	381
1	2	8	"comA"	"85Mult_E2"	0	65	133	60
1	3	8	"zmpB"	"86Mult_I2"	0	66	118	54
1	4	8	"spr0601"	"98Mult_M2"	-50	67	94	25
1	5	8	"celB"	"87Mult_A6"	-50	68	85	19
1	6	8	"iga"	"88Mult_E6"	0	69	243	181
1	7	8	"glnP"	"89Mult_I6"	-50	70	94	31
1	8	8	"ABC_N/P"	"90Mult_M6"	-50	71	82	20
1	9	8	"spr1221"	"99Mult_A10"	0	72	112	44
2	1	1	"lytB"	"31CellW_N6"	0	73	385	257
2	2	1	"prtA"	"20CellW_B10"	-50	74	139	-1
2	3	1	"bgaA"	"43CellW_F10"	0	75	366	98
2	4	1	"nanA"	"46CellW_J10"	-50	76	125	-16
2	5	1	"spr1652/pfbA"	"25CellW_N10"	-50	77	117	-16
2	6	1	"nisP"	"39CellW_B14"	0	78	204	35
2	7	1	"spr1906"	"73CellW_F14"	0	79	140	43
2	8	1	"Buffer"	"Normaliz_J14"	-50	80	73	-14
2	9	1	"Buffer"	"Normaliz_N14"	-50	81	74	-10
2	1	2	"nisP"	"39CellW_B14"	-50	82	149	7
2	2	2	"spr1906"	"73CellW_F14"	-50	83	172	-8
2	3	2	"psrP"	"71CellW_B2"	-50	84	447	142
2	4	2	"pblB_nt"	"48CellW_F2"	-50	85	376	130
2	5	2	"pblB_ct"	"49CellW_J2"	0	86	528	361
2	6	2	"spr0075/pfbB"	"24CellW_N2"	-50	87	99	-2
2	7	2	"pulA"	"19CellW_B6"	-50	88	105	-2
2	8	2	"hysA"	"51CellW_F6"	-50	89	329	136
2	9	2	"spr0328"	"26CellW_J6"	0	90	367	255
2	1	3	"spr0075/pfbB"	"24CellW_N2"	0	91	265	51
2	2	3	"pulA"	"19CellW_B6"	-50	92	61	-75
2	3	3	"hysA"	"51CellW_F6"	0	93	250	101
2	4	3	"spr0328"	"26CellW_J6"	-50	94	90	-14
2	5	3	"lytB"	"31CellW_N6"	-50	95	84	0
2	6	3	"prtA"	"20CellW_B10"	-50	96	108	18
2	7	3	"bgaA"	"43CellW_F10"	-50	97	217	-12
2	8	3	"nanA"	"46CellW_J10"	-50	98	178	-128
2	9	3	"spr1652/pfbA"	"25CellW_N10"	-50	99	161	30
2	1	4	"prtA"	"20CellW_B10"	-50	100	82	-58
2	2	4	"bgaA"	"43CellW_F10"	-50	101	182	-13
2	3	4	"nanA"	"46CellW_J10"	-50	102	203	21
2	4	4	"spr1652/pfbA"	"25CellW_N10"	-50	103	218	36
2	5	4	"nisP"	"39CellW_B14"	-50	104	73	-23
2	6	4	"spr1906"	"73CellW_F14"	-50	105	101	-20
2	7	4	"psrP"	"71CellW_B2"	-50	106	406	115
2	8	4	"pblB_nt"	"48CellW_F2"	-50	107	444	114
2	9	4	"pblB_ct"	"49CellW_J2"	-50	108	337	216
2	1	5	"spr1906"	"73CellW_F14"	-50	109	131	17
2	2	5	"psrP"	"71CellW_B2"	-50	110	454	131
2	3	5	"pblB_nt"	"48CellW_F2"	-50	111	480	11
2	4	5	"pblB_ct"	"49CellW_J2"	0	112	645	188
2	5	5	"spr0075/pfbB"	"24CellW_N2"	-50	113	188	35
2	6	5	"pulA"	"19CellW_B6"	-50	114	81	-1
2	7	5	"hysA"	"51CellW_F6"	-50	115	144	9
2	8	5	"spr0328"	"26CellW_J6"	-50	116	119	-27
2	9	5	"lytB"	"31CellW_N6"	-50	117	92	18
2	1	6	"pulA"	"19CellW_B6"	-50	118	99	9
2	2	6	"hysA"	"51CellW_F6"	-50	119	151	4
2	3	6	"spr0328"	"26CellW_J6"	-50	120	244	24
2	4	6	"lytB"	"31CellW_N6"	-50	121	168	-23
2	5	6	"prtA"	"20CellW_B10"	-50	122	85	-49
2	6	6	"bgaA"	"43CellW_F10"	-50	123	217	46
2	7	6	"nanA"	"46CellW_J10"	-50	124	232	13
2	8	6	"spr1652/pfbA"	"25CellW_N10"	-50	125	190	-21
2	9	6	"nisP"	"39CellW_B14"	-50	126	101	16
2	1	7	"bgaA"	"43CellW_F10"	-50	127	281	143
2	2	7	"nanA"	"46CellW_J10"	-50	128	124	-76
2	3	7	"spr1652/pfbA"	"25CellW_N10"	-50	129	292	75
2	4	7	"nisP"	"39CellW_B14"	-50	130	90	-24
2	5	7	"spr1906"	"73CellW_F14"	-50	131	122	7
2	6	7	"psrP"	"71CellW_B2"	-50	132	424	143
2	7	7	"pblB_nt"	"48CellW_F2"	-50	133	467	28
2	8	7	"pblB_ct"	"49CellW_J2"	0	134	557	175
2	9	7	"spr0075/pfbB"	"24CellW_N2"	-50	135	175	49
2	1	8	"psrP"	"71CellW_B2"	0	136	403	254
2	2	8	"pblB_nt"	"48CellW_F2"	-50	137	204	42
2	3	8	"pblB_ct"	"49CellW_J2"	0	138	507	345
2	4	8	"spr0075/pfbB"	"24CellW_N2"	-50	139	104	10
2	5	8	"pulA"	"19CellW_B6"	0	140	89	10
2	6	8	"hysA"	"51CellW_F6"	-50	141	139	45
2	7	8	"spr0328"	"26CellW_J6"	0	142	281	149
2	8	8	"lytB"	"31CellW_N6"	-50	143	156	10
2	9	8	"prtA"	"20CellW_B10"	-50	144	79	2
3	1	1	"nanB"	"58Secret_O6"	0	145	3150	3057
3	2	1	"spr1875"	"7Secret_C10"	0	146	982	903
3	3	1	"galU"	"21Secret_G10"	0	147	357	270
3	4	1	"cbpA"	"5Secret_K10"	0	148	277	157
3	5	1	"gsp_781"	"2Secret_O10"	0	149	1133	1024
3	6	1	"Control_1"	"C14"	0	150	349	242
3	7	1	"Control_2"	"G14"	-50	151	104	3
3	8	1	"Buffer"	"Normaliz_K14"	0	152	114	12
3	9	1	"Buffer"	"Normaliz_O14"	-50	153	105	4
3	1	2	"Control_1"	"C14"	0	154	503	371
3	2	2	"Control_2"	"G14"	-50	155	89	-11
3	3	2	"bloodAB"	"59Secret_C2"	0	156	1044	546
3	4	2	"strH"	"32Secret_G2"	0	157	1419	763
3	5	2	"lysM"	"50Secret_K2"	0	158	397	114
3	6	2	"lytB"	"63Secret_O2"	0	159	1975	1646
3	7	2	"phtE"	"45Secret_C6"	0	160	625	454
3	8	2	"spr0931"	"36Secret_G6"	0	161	490	310
3	9	2	"lytC"	"56Secret_K6"	0	162	852	680
3	1	3	"lytB"	"63Secret_O2"	0	163	1073	951
3	2	3	"phtE"	"45Secret_C6"	0	164	427	325
3	3	3	"spr0931"	"36Secret_G6"	0	165	335	199
3	4	3	"lytC"	"56Secret_K6"	0	166	415	152
3	5	3	"nanB"	"58Secret_O6"	0	167	3630	3142
3	6	3	"spr1875"	"7Secret_C10"	0	168	1391	634
3	7	3	"galU"	"21Secret_G10"	0	169	666	273
3	8	3	"cbpA"	"5Secret_K10"	-50	170	387	-110
3	9	3	"gsp_781"	"2Secret_O10"	0	171	681	386
3	1	4	"spr1875"	"7Secret_C10"	0	172	867	728
3	2	4	"galU"	"21Secret_G10"	0	173	538	320
3	3	4	"cbpA"	"5Secret_K10"	0	174	244	80
3	4	4	"gsp_781"	"2Secret_O10"	0	175	659	551
3	5	4	"Control_1"	"C14"	0	176	208	82
3	6	4	"Control_2"	"G14"	-50	177	95	-52
3	7	4	"bloodAB"	"59Secret_C2"	0	178	871	302
3	8	4	"strH"	"32Secret_G2"	-50	179	722	47
3	9	4	"lysM"	"50Secret_K2"	0	180	527	335
3	1	5	"Control_2"	"G14"	-50	181	112	-22
3	2	5	"bloodAB"	"59Secret_C2"	0	182	1014	472
3	3	5	"strH"	"32Secret_G2"	0	183	1550	1002
3	4	5	"lysM"	"50Secret_K2"	0	184	442	246
3	5	5	"lytB"	"63Secret_O2"	0	185	468	340
3	6	5	"phtE"	"45Secret_C6"	0	186	529	328
3	7	5	"spr0931"	"36Secret_G6"	-50	187	556	-147
3	8	5	"lytC"	"56Secret_K6"	0	188	640	89
3	9	5	"nanB"	"58Secret_O6"	0	189	4444	4286
3	1	6	"phtE"	"45Secret_C6"	0	190	521	395
3	2	6	"spr0931"	"36Secret_G6"	0	191	452	303
3	3	6	"lytC"	"56Secret_K6"	0	192	503	354
3	4	6	"nanB"	"58Secret_O6"	0	193	2388	2223
3	5	6	"spr1875"	"7Secret_C10"	0	194	965	789
3	6	6	"galU"	"21Secret_G10"	0	195	1016	161
3	7	6	"cbpA"	"5Secret_K10"	-50	196	1337	96
3	8	6	"gsp_781"	"2Secret_O10"	0	197	908	381
3	9	6	"Control_1"	"C14"	0	198	205	55
3	1	7	"galU"	"21Secret_G10"	0	199	645	427
3	2	7	"cbpA"	"5Secret_K10"	0	200	303	117
3	3	7	"gsp_781"	"2Secret_O10"	0	201	311	215
3	4	7	"Control_1"	"C14"	0	202	109	6
3	5	7	"Control_2"	"G14"	-50	203	78	-58
3	6	7	"bloodAB"	"59Secret_C2"	0	204	1604	278
3	7	7	"strH"	"32Secret_G2"	-50	205	1996	374
3	8	7	"lysM"	"50Secret_K2"	0	206	911	305
3	9	7	"lytB"	"63Secret_O2"	0	207	1789	1640
3	1	8	"bloodAB"	"59Secret_C2"	0	208	900	650
3	2	8	"strH"	"32Secret_G2"	0	209	927	596
3	3	8	"lysM"	"50Secret_K2"	0	210	676	555
3	4	8	"lytB"	"63Secret_O2"	0	211	580	460
3	5	8	"phtE"	"45Secret_C6"	0	212	510	371
3	6	8	"spr0931"	"36Secret_G6"	0	213	872	605
3	7	8	"lytC"	"56Secret_K6"	0	214	1047	666
3	8	8	"nanB"	"58Secret_O6"	0	215	4035	3778
3	9	8	"spr1875"	"7Secret_C10"	0	216	1146	992
4	1	1	"Control_10"	"P6"	-50	217	61	0
4	2	1	"Control_11"	"D10"	0	218	52	-7
4	3	1	"Control_12"	"H10"	0	219	61	7
4	4	1	"Buffer"	"Normaliz_L10"	0	220	57	-2
4	5	1	"Buffer"	"Normaliz_P10"	-50	221	59	-11
4	6	1	"Control+"	"Rango0.2_D14"	0	222	1394	1310
4	7	1	"Control+"	"Rango0.1_H14"	0	223	99	31
4	8	1	"Buffer"	"Normaliz_L14"	0	224	52	-1
4	9	1	"Buffer"	"Normaliz_P14"	0	225	516	464
4	1	2	"Control+"	"Rango0.2_D14"	0	226	1457	1373
4	2	2	"Control+"	"Rango0.1_H14"	-50	227	70	-5
4	3	2	"Control_3"	"D2"	0	228	67	11
4	4	2	"Control_4"	"H2"	0	229	57	1
4	5	2	"Control_5"	"L2"	0	230	62	-10
4	6	2	"Control_6"	"P2"	-50	231	66	-9
4	7	2	"Control_7"	"D6"	0	232	55	-10
4	8	2	"Control_8"	"H6"	0	233	48	-4
4	9	2	"Control_9"	"L6"	-50	234	48	-3
4	1	3	"Control_6"	"P2"	-50	235	53	-7
4	2	3	"Control_7"	"D6"	0	236	57	1
4	3	3	"Control_8"	"H6"	-50	237	48	0
4	4	3	"Control_9"	"L6"	0	238	61	4
4	5	3	"Control_10"	"P6"	-50	239	55	-17
4	6	3	"Control_11"	"D10"	0	240	56	0
4	7	3	"Control_12"	"H10"	0	241	50	-4
4	8	3	"Buffer"	"Normaliz_L10"	0	242	48	-6
4	9	3	"Buffer"	"Normaliz_P10"	0	243	48	-3
4	1	4	"Control_11"	"D10"	0	244	62	4
4	2	4	"Control_12"	"H10"	0	245	52	3
4	3	4	"Buffer"	"Normaliz_L10"	0	246	54	7
4	4	4	"Buffer"	"Normaliz_P10"	-50	247	56	-18
4	5	4	"Control+"	"Rango0.2_D14"	0	248	1361	1266
4	6	4	"Control+"	"Rango0.1_H14"	-50	249	87	14
4	7	4	"Control_3"	"D2"	-50	250	83	-13
4	8	4	"Control_4"	"H2"	-50	251	94	-24
4	9	4	"Control_5"	"L2"	0	252	58	1
4	1	5	"Control+"	"Rango0.1_H14"	0	253	1601	1532
4	2	5	"Control_3"	"D2"	-50	254	57	-1
4	3	5	"Control_4"	"H2"	-50	255	49	0
4	4	5	"Control_5"	"L2"	0	256	49	-11
4	5	5	"Control_6"	"P2"	-50	257	48	-30
4	6	5	"Control_7"	"D6"	-50	258	52	-55
4	7	5	"Control_8"	"H6"	-50	259	2020	581
4	8	5	"Control_9"	"L6"	-50	260	2655	2379
4	9	5	"Control_10"	"P6"	0	261	51	-5
4	1	6	"Control_7"	"D6"	0	262	76	19
4	2	6	"Control_8"	"H6"	0	263	56	-2
4	3	6	"Control_9"	"L6"	0	264	56	5
4	4	6	"Control_10"	"P6"	0	265	57	4
4	5	6	"Control_11"	"D10"	0	266	57	4
4	6	6	"Control_12"	"H10"	0	267	52	-22
4	7	6	"Buffer"	"Normaliz_L10"	-50	268	74	-71
4	8	6	"Buffer"	"Normaliz_P10"	-50	269	61	-40
4	9	6	"Control+"	"Rango0.2_D14"	0	270	1173	1120
4	1	7	"Control_12"	"H10"	0	271	69	13
4	2	7	"Buffer"	"Normaliz_L10"	0	272	65	3
4	3	7	"Buffer"	"Normaliz_P10"	-50	273	73	11
4	4	7	"Control+"	"Rango0.2_D14"	0	274	1447	1384
4	5	7	"Control+"	"Rango0.1_H14"	-50	275	72	16
4	6	7	"Control_3"	"D2"	0	276	54	1
4	7	7	"Control_4"	"H2"	0	277	50	1
4	8	7	"Control_5"	"L2"	0	278	58	7
4	9	7	"Control_6"	"P2"	-50	279	60	7
4	1	8	"Control_3"	"D2"	0	280	61	8
4	2	8	"Control_4"	"H2"	0	281	61	8
4	3	8	"Control_5"	"L2"	0	282	47	-12
4	4	8	"Control_6"	"P2"	-50	283	63	-2
4	5	8	"Control_7"	"D6"	0	284	53	-1
4	6	8	"Control_8"	"H6"	0	285	45	-7
4	7	8	"Control_9"	"L6"	0	286	50	2
4	8	8	"Control_10"	"P6"	-50	287	51	2
4	9	8	"Control_11"	"D10"	0	288	55	3
5	1	1	"GADPH"	"68Cyt_M5"	0	289	2132	2082
5	2	1	"abc_sbp_2"	"30Lip_A9"	0	290	1323	1264
5	3	1	"abc_sbp"	"29Lip_E9"	0	291	361	308
5	4	1	"spr0174"	"79Lip_I9"	0	292	321	242
5	5	1	"aliA"	"10Lip_M9"	0	293	717	571
5	6	1	"slrA"	"17Lip_A13"	0	294	290	135
5	7	1	"spr0747"	"37Lip_E13"	0	295	469	386
5	8	1	"Buffer"	"Normaliz_I13"	0	296	73	9
5	9	1	"Buffer"	"Normaliz_M13"	0	297	70	6
5	1	2	"slrA"	"17Lip_A13"	0	298	918	865
5	2	2	"spr0747"	"37Lip_E13"	0	299	1109	1044
5	3	2	"spxB"	"13Cyt_A1"	0	300	689	623
5	4	2	"clpP"	"66Cyt_E1"	0	301	1646	1469
5	5	2	"pavA"	"69Cyt_I1"	0	302	1995	1638
5	6	2	"eno"	"14Cyt_M1"	0	303	2368	1966
5	7	2	"PppA"	"70Cyt_A5"	0	304	548	195
5	8	2	"ply"	"11Cyt_E5"	0	305	631	403
5	9	2	"lytA"	"12Cyt_I5"	0	306	1313	910
5	1	3	"eno"	"14Cyt_M1"	0	307	2500	2443
5	2	3	"PppA"	"70Cyt_A5"	0	308	942	880
5	3	3	"ply"	"11Cyt_E5"	0	309	1510	1451
5	4	3	"lytA"	"12Cyt_I5"	0	310	1705	1613
5	5	3	"GADPH"	"68Cyt_M5"	0	311	2240	2084
5	6	3	"abc_sbp_2"	"30Lip_A9"	0	312	984	374
5	7	3	"abc_sbp"	"29Lip_E9"	-50	313	1180	325
5	8	3	"spr0174"	"79Lip_I9"	0	314	845	391
5	9	3	"aliA"	"10Lip_M9"	0	315	1196	973
5	1	4	"abc_sbp_2"	"30Lip_A9"	0	316	1187	1129
5	2	4	"abc_sbp"	"29Lip_E9"	0	317	355	296
5	3	4	"spr0174"	"79Lip_I9"	0	318	197	144
5	4	4	"aliA"	"10Lip_M9"	0	319	354	262
5	5	4	"slrA"	"17Lip_A13"	0	320	622	428
5	6	4	"spr0747"	"37Lip_E13"	0	321	1400	877
5	7	4	"spxB"	"13Cyt_A1"	0	322	1112	490
5	8	4	"clpP"	"66Cyt_E1"	0	323	1764	1625
5	9	4	"pavA"	"69Cyt_I1"	0	324	1865	1779
5	1	5	"spr0747"	"37Lip_E13"	0	325	1017	963
5	2	5	"spxB"	"13Cyt_A1"	0	326	936	879
5	3	5	"clpP"	"66Cyt_E1"	0	327	1278	1221
5	4	5	"pavA"	"69Cyt_I1"	0	328	1297	1226
5	5	5	"eno"	"14Cyt_M1"	0	329	2641	2507
5	6	5	"PppA"	"70Cyt_A5"	0	330	499	264
5	7	5	"ply"	"11Cyt_E5"	0	331	1257	1022
5	8	5	"lytA"	"12Cyt_I5"	0	332	1717	1602
5	9	5	"GADPH"	"68Cyt_M5"	0	333	2021	1950
5	1	6	"PppA"	"70Cyt_A5"	0	334	1003	946
5	2	6	"ply"	"11Cyt_E5"	0	335	2252	2193
5	3	6	"lytA"	"12Cyt_I5"	0	336	1967	1910
5	4	6	"GADPH"	"68Cyt_M5"	0	337	1442	1379
5	5	6	"abc_sbp_2"	"30Lip_A9"	0	338	795	721
5	6	6	"abc_sbp"	"29Lip_E9"	0	339	261	165
5	7	6	"spr0174"	"79Lip_I9"	0	340	720	578
5	8	6	"aliA"	"10Lip_M9"	0	341	547	444
5	9	6	"slrA"	"17Lip_A13"	0	342	868	803
5	1	7	"abc_sbp"	"29Lip_E9"	0	343	464	413
5	2	7	"spr0174"	"79Lip_I9"	0	344	304	252
5	3	7	"aliA"	"10Lip_M9"	0	345	510	451
5	4	7	"slrA"	"17Lip_A13"	0	346	599	538
5	5	7	"spr0747"	"37Lip_E13"	0	347	779	721
5	6	7	"spxB"	"13Cyt_A1"	0	348	834	777
5	7	7	"clpP"	"66Cyt_E1"	0	349	1577	1510
5	8	7	"pavA"	"69Cyt_I1"	0	350	1931	1860
5	9	7	"eno"	"14Cyt_M1"	0	351	2771	2710
5	1	8	"spxB"	"13Cyt_A1"	0	352	1192	1139
5	2	8	"clpP"	"66Cyt_E1"	0	353	1748	1699
5	3	8	"pavA"	"69Cyt_I1"	0	354	1742	1690
5	4	8	"eno"	"14Cyt_M1"	0	355	2288	2232
5	5	8	"PppA"	"70Cyt_A5"	0	356	842	787
5	6	8	"ply"	"11Cyt_E5"	0	357	1999	1946
5	7	8	"lytA"	"12Cyt_I5"	0	358	2113	2058
5	8	8	"GADPH"	"68Cyt_M5"	0	359	1866	1810
5	9	8	"abc_sbp_2"	"30Lip_A9"	0	360	1410	1352
6	1	1	"psaA"	"6Lip_N5"	0	361	897	784
6	2	1	"ABC_SBP"	"57Lip_B9"	0	362	2005	1848
6	3	1	"ABC_SBP"	"52Lip_F9"	0	363	1412	1180
6	4	1	"piuA"	"18Lip_J9"	0	364	565	376
6	5	1	"amiA"	"3Lip_N9"	0	365	586	403
6	6	1	"msmE"	"78Lip_B13"	0	366	959	797
6	7	1	"MalX"	"22Lip_F13"	0	367	469	346
6	8	1	"Buffer"	"Normaliz_J13"	-50	368	93	4
6	9	1	"Buffer"	"Normaliz_N13"	-50	369	75	-1
6	1	2	"msmE"	"78Lip_B13"	0	370	899	749
6	2	2	"MalX"	"22Lip_F13"	0	371	768	568
6	3	2	"prsA_ppmA"	"16Lip_B1"	0	372	450	222
6	4	2	"lmb"	"33Lip_F1"	0	373	576	171
6	5	2	"piaA"	"15Lip_J1"	-50	374	897	192
6	6	2	"phtA"	"55Lip_N1"	-50	375	973	295
6	7	2	"glnH"	"28Lip_B5"	-50	376	399	145
6	8	2	"pstS"	"80Lip_F5"	0	377	568	397
6	9	2	"aliB"	"1Lip_J5"	0	378	273	132
6	1	3	"phtA"	"55Lip_N1"	0	379	803	638
6	2	3	"glnH"	"28Lip_B5"	0	380	752	459
6	3	3	"pstS"	"80Lip_F5"	0	381	730	497
6	4	3	"aliB"	"1Lip_J5"	-50	382	1136	302
6	5	3	"psaA"	"6Lip_N5"	-50	383	1352	33
6	6	3	"ABC_SBP"	"57Lip_B9"	-50	384	1488	330
6	7	3	"ABC_SBP"	"52Lip_F9"	-50	385	862	227
6	8	3	"piuA"	"18Lip_J9"	-50	386	277	-68
6	9	3	"amiA"	"3Lip_N9"	0	387	467	266
6	1	4	"ABC_SBP"	"57Lip_B9"	0	388	2886	2752
6	2	4	"ABC_SBP"	"52Lip_F9"	0	389	604	323
6	3	4	"piuA"	"18Lip_J9"	0	390	298	95
6	4	4	"amiA"	"3Lip_N9"	0	391	1052	445
6	5	4	"msmE"	"78Lip_B13"	0	392	1331	241
6	6	4	"MalX"	"22Lip_F13"	0	393	846	137
6	7	4	"prsA_ppmA"	"16Lip_B1"	0	394	731	285
6	8	4	"lmb"	"33Lip_F1"	0	395	428	110
6	9	4	"piaA"	"15Lip_J1"	0	396	577	369
6	1	5	"MalX"	"22Lip_F13"	0	397	606	521
6	2	5	"prsA_ppmA"	"16Lip_B1"	0	398	607	491
6	3	5	"lmb"	"33Lip_F1"	0	399	869	699
6	4	5	"piaA"	"15Lip_J1"	0	400	735	447
6	5	5	"phtA"	"55Lip_N1"	0	401	692	332
6	6	5	"glnH"	"28Lip_B5"	0	402	646	397
6	7	5	"pstS"	"80Lip_F5"	0	403	677	438
6	8	5	"aliB"	"1Lip_J5"	0	404	915	684
6	9	5	"psaA"	"6Lip_N5"	0	405	521	306
6	1	6	"glnH"	"28Lip_B5"	0	406	369	291
6	2	6	"pstS"	"80Lip_F5"	0	407	663	514
6	3	6	"aliB"	"1Lip_J5"	0	408	1002	773
6	4	6	"psaA"	"6Lip_N5"	0	409	703	436
6	5	6	"ABC_SBP"	"57Lip_B9"	0	410	2826	2553
6	6	6	"ABC_SBP"	"52Lip_F9"	0	411	576	240
6	7	6	"piuA"	"18Lip_J9"	0	412	339	40
6	8	6	"amiA"	"3Lip_N9"	0	413	608	425
6	9	6	"msmE"	"78Lip_B13"	0	414	518	371
6	1	7	"ABC_SBP"	"52Lip_F9"	0	415	751	678
6	2	7	"piuA"	"18Lip_J9"	0	416	292	134
6	3	7	"amiA"	"3Lip_N9"	0	417	753	560
6	4	7	"msmE"	"78Lip_B13"	0	418	723	548
6	5	7	"MalX"	"22Lip_F13"	0	419	634	459
6	6	7	"prsA_ppmA"	"16Lip_B1"	0	420	909	617
6	7	7	"lmb"	"33Lip_F1"	0	421	888	585
6	8	7	"piaA"	"15Lip_J1"	0	422	532	384
6	9	7	"phtA"	"55Lip_N1"	0	423	612	474
6	1	8	"prsA_ppmA"	"16Lip_B1"	0	424	608	537
6	2	8	"lmb"	"33Lip_F1"	0	425	1101	1006
6	3	8	"piaA"	"15Lip_J1"	0	426	783	680
6	4	8	"phtA"	"55Lip_N1"	0	427	772	660
6	5	8	"glnH"	"28Lip_B5"	0	428	457	323
6	6	8	"pstS"	"80Lip_F5"	0	429	702	535
6	7	8	"aliB"	"1Lip_J5"	0	430	1012	797
6	8	8	"psaA"	"6Lip_N5"	0	431	562	394
6	9	8	"ABC_SBP"	"57Lip_B9"	0	432	2802	2665
7	1	1	"cbpF"	"74N_term_wCS_O5"	0	433	824	743
7	2	1	"spr0693"	"34N_term_C9"	0	434	889	790
7	3	1	"ezrA"	"75N_term_G9"	0	435	1232	1054
7	4	1	"pepXP"	"72N_term_K9"	0	436	1744	1291
7	5	1	"phtD"	"44N_term_O9"	-50	437	917	524
7	6	1	"phpA"	"27N_term_C13"	0	438	1287	929
7	7	1	"srtA"	"64N_term_wCS_G13"	0	439	663	489
7	8	1	"Buffer"	"Normaliz_K13"	-50	440	115	0
7	9	1	"Buffer"	"Normaliz_O13"	-50	441	112	12
7	1	2	"phpA"	"27N_term_C13"	0	442	673	582
7	2	2	"srtA"	"64N_term_wCS_G13"	0	443	678	524
7	3	2	"adcA"	"23Lip_C1"	0	444	1230	622
7	4	2	"sp_2093"	"76N_term_G1"	0	445	889	202
7	5	2	"comB"	"54N_term_K1"	0	446	816	342
7	6	2	"pspA"	"4N_term_O1"	0	447	1063	555
7	7	2	"pbpX"	"41N_term_C5"	0	448	1454	1128
7	8	2	"pbpA"	"9N_term_G5"	0	449	400	189
7	9	2	"spr0334"	"42Cyt_TMH_K5"	0	450	2144	2018
7	1	3	"pspA"	"4N_term_O1"	0	451	1436	1287
7	2	3	"pbpX"	"41N_term_C5"	0	452	1588	1387
7	3	3	"pbpA"	"9N_term_G5"	0	453	342	93
7	4	3	"spr0334"	"42Cyt_TMH_K5"	0	454	965	637
7	5	3	"cbpF"	"74N_term_wCS_O5"	0	455	772	349
7	6	3	"spr0693"	"34N_term_C9"	0	456	1308	799
7	7	3	"ezrA"	"75N_term_G9"	0	457	761	438
7	8	3	"pepXP"	"72N_term_K9"	0	458	1751	1465
7	9	3	"phtD"	"44N_term_O9"	0	459	1180	1027
7	1	4	"spr0693"	"34N_term_C9"	0	460	777	585
7	2	4	"ezrA"	"75N_term_G9"	0	461	798	603
7	3	4	"pepXP"	"72N_term_K9"	0	462	941	796
7	4	4	"phtD"	"44N_term_O9"	0	463	920	710
7	5	4	"phpA"	"27N_term_C13"	0	464	505	224
7	6	4	"srtA"	"64N_term_wCS_G13"	0	465	1180	846
7	7	4	"adcA"	"23Lip_C1"	0	466	726	474
7	8	4	"sp_2093"	"76N_term_G1"	0	467	558	393
7	9	4	"comB"	"54N_term_K1"	0	468	626	500
7	1	5	"srtA"	"64N_term_wCS_G13"	0	469	835	671
7	2	5	"adcA"	"23Lip_C1"	0	470	958	749
7	3	5	"sp_2093"	"76N_term_G1"	0	471	576	429
7	4	5	"comB"	"54N_term_K1"	0	472	793	589
7	5	5	"pspA"	"4N_term_O1"	0	473	971	799
7	6	5	"pbpX"	"41N_term_C5"	0	474	1752	1584
7	7	5	"pbpA"	"9N_term_G5"	0	475	442	127
7	8	5	"spr0334"	"42Cyt_TMH_K5"	0	476	1057	810
7	9	5	"cbpF"	"74N_term_wCS_O5"	0	477	765	628
7	1	6	"pbpX"	"41N_term_C5"	0	478	1776	1597
7	2	6	"pbpA"	"9N_term_G5"	0	479	247	80
7	3	6	"spr0334"	"42Cyt_TMH_K5"	0	480	552	385
7	4	6	"cbpF"	"74N_term_wCS_O5"	0	481	949	691
7	5	6	"spr0693"	"34N_term_C9"	0	482	683	483
7	6	6	"ezrA"	"75N_term_G9"	0	483	714	540
7	7	6	"pepXP"	"72N_term_K9"	0	484	1066	831
7	8	6	"phtD"	"44N_term_O9"	0	485	1047	828
7	9	6	"phpA"	"27N_term_C13"	0	486	680	525
7	1	7	"ezrA"	"75N_term_G9"	0	487	772	598
7	2	7	"pepXP"	"72N_term_K9"	0	488	1357	1215
7	3	7	"phtD"	"44N_term_O9"	0	489	984	804
7	4	7	"phpA"	"27N_term_C13"	0	490	680	493
7	5	7	"srtA"	"64N_term_wCS_G13"	0	491	620	461
7	6	7	"adcA"	"23Lip_C1"	0	492	1125	877
7	7	7	"sp_2093"	"76N_term_G1"	0	493	717	511
7	8	7	"comB"	"54N_term_K1"	0	494	505	340
7	9	7	"pspA"	"4N_term_O1"	0	495	1330	1153
7	1	8	"adcA"	"23Lip_C1"	0	496	740	589
7	2	8	"sp_2093"	"76N_term_G1"	0	497	567	425
7	3	8	"comB"	"54N_term_K1"	0	498	901	702
7	4	8	"pspA"	"4N_term_O1"	0	499	1059	855
7	5	8	"pbpX"	"41N_term_C5"	0	500	1420	1233
7	6	8	"pbpA"	"9N_term_G5"	0	501	385	219
7	7	8	"spr0334"	"42Cyt_TMH_K5"	0	502	568	428
7	8	8	"cbpF"	"74N_term_wCS_O5"	0	503	704	554
7	9	8	"spr0693"	"34N_term_C9"	0	504	1237	1079
8	1	1	"pbp1b"	"47Cyt_TMH_P5"	0	505	4426	4304
8	2	1	"pcpA"	"62N_term_wCS_D9"	0	506	195	80
8	3	1	"sphtra"	"8N_term_H9"	0	507	146	50
8	4	1	"cps4C"	"97Mult_L9"	0	508	452	335
8	5	1	"rrgB"	"95Mult_P9"	0	509	238	116
8	6	1	"TMP"	"96Mult_D13"	0	510	486	356
8	7	1	"LambdaSa04"	"94Mult_H13"	-50	511	103	7
8	8	1	"Buffer"	"Normaliz_L13"	-50	512	79	-10
8	9	1	"Buffer"	"Normaliz_P13"	-50	513	83	14
8	1	2	"TMP"	"96Mult_D13"	0	514	350	219
8	2	2	"LambdaSa04"	"94Mult_H13"	0	515	192	23
8	3	2	"potD"	"65N_term_D1"	0	516	2063	1897
8	4	2	"pgdA"	"40N_term_H1"	0	517	1766	1528
8	5	2	"spr1370"	"38Cyt_TMH_L1"	0	518	2017	1634
8	6	2	"spr1418"	"82N_term_P1"	0	519	1444	1095
8	7	2	"stkP"	"67Cyt_TMH_D5"	0	520	568	283
8	8	2	"spr1584"	"83N_term_H5"	0	521	1397	1028
8	9	2	"pbp2A"	"53N_term_L5"	0	522	1437	1286
8	1	3	"spr1418"	"82N_term_P1"	0	523	2506	2375
8	2	3	"stkP"	"67Cyt_TMH_D5"	0	524	488	274
8	3	3	"spr1584"	"83N_term_H5"	0	525	1805	1478
8	4	3	"pbp2A"	"53N_term_L5"	0	526	2935	2196
8	5	3	"pbp1b"	"47Cyt_TMH_P5"	0	527	3823	2552
8	6	3	"pcpA"	"62N_term_wCS_D9"	0	528	397	-155
8	7	3	"sphtra"	"8N_term_H9"	0	529	587	88
8	8	3	"cps4C"	"97Mult_L9"	0	530	1117	576
8	9	3	"rrgB"	"95Mult_P9"	0	531	139	-10
8	1	4	"pcpA"	"62N_term_wCS_D9"	0	532	231	115
8	2	4	"sphtra"	"8N_term_H9"	0	533	216	47
8	3	4	"cps4C"	"97Mult_L9"	0	534	607	438
8	4	4	"rrgB"	"95Mult_P9"	0	535	173	-57
8	5	4	"TMP"	"96Mult_D13"	0	536	312	87
8	6	4	"LambdaSa04"	"94Mult_H13"	0	537	314	29
8	7	4	"potD"	"65N_term_D1"	0	538	1084	736
8	8	4	"pgdA"	"40N_term_H1"	0	539	1127	795
8	9	4	"spr1370"	"38Cyt_TMH_L1"	0	540	1614	1483
8	1	5	"LambdaSa04"	"94Mult_H13"	0	541	331	209
8	2	5	"potD"	"65N_term_D1"	0	542	1827	1649
8	3	5	"pgdA"	"40N_term_H1"	0	543	1422	1252
8	4	5	"spr1370"	"38Cyt_TMH_L1"	0	544	2589	2258
8	5	5	"spr1418"	"82N_term_P1"	0	545	2411	2188
8	6	5	"stkP"	"67Cyt_TMH_D5"	0	546	596	348
8	7	5	"spr1584"	"83N_term_H5"	0	547	1485	1198
8	8	5	"pbp2A"	"53N_term_L5"	0	548	1984	1595
8	9	5	"pbp1b"	"47Cyt_TMH_P5"	0	549	2603	2419
8	1	6	"stkP"	"67Cyt_TMH_D5"	0	550	719	600
8	2	6	"spr1584"	"83N_term_H5"	0	551	1563	1322
8	3	6	"pbp2A"	"53N_term_L5"	0	552	2597	2244
8	4	6	"pbp1b"	"47Cyt_TMH_P5"	0	553	3166	2688
8	5	6	"pcpA"	"62N_term_wCS_D9"	0	554	232	13
8	6	6	"sphtra"	"8N_term_H9"	0	555	129	-56
8	7	6	"cps4C"	"97Mult_L9"	0	556	326	92
8	8	6	"rrgB"	"95Mult_P9"	0	557	381	115
8	9	6	"TMP"	"96Mult_D13"	0	558	215	98
8	1	7	"sphtra"	"8N_term_H9"	0	559	169	52
8	2	7	"cps4C"	"97Mult_L9"	0	560	381	217
8	3	7	"rrgB"	"95Mult_P9"	0	561	139	-37
8	4	7	"TMP"	"96Mult_D13"	0	562	282	103
8	5	7	"LambdaSa04"	"94Mult_H13"	0	563	165	-38
8	6	7	"potD"	"65N_term_D1"	0	564	1467	1242
8	7	7	"pgdA"	"40N_term_H1"	0	565	1262	897
8	8	7	"spr1370"	"38Cyt_TMH_L1"	0	566	1795	1242
8	9	7	"spr1418"	"82N_term_P1"	0	567	1379	1226
8	1	8	"potD"	"65N_term_D1"	0	568	1926	1814
8	2	8	"pgdA"	"40N_term_H1"	0	569	1379	1245
8	3	8	"spr1370"	"38Cyt_TMH_L1"	0	570	2362	2249
8	4	8	"spr1418"	"82N_term_P1"	0	571	2295	2158
8	5	8	"stkP"	"67Cyt_TMH_D5"	0	572	606	468
8	6	8	"spr1584"	"83N_term_H5"	0	573	1911	1708
8	7	8	"pbp2A"	"53N_term_L5"	0	574	2516	2235
8	8	8	"pbp1b"	"47Cyt_TMH_P5"	0	575	3208	3002
8	9	8	"pcpA"	"62N_term_wCS_D9"	0	576	145	35
