# Supplementary material for: Data in support of proteomic analysis of pneumococcal pediatric clinical isolates to construct a protein array
Source: Data Brief. 2016 Feb 5;6:917–22. doi: 10.1016/j.dib.2016.01.057 (PMC4758182; doi:10.1016/j.dib.2016.01.057)
Supplement: Supplementary file 4 — Supplementary material [file mmc4.zip › Protein array raw data/IgM/C1_Sv18_IgM-Cy5.txt]

ATF	1.0
31	9    
"Type=GenePix Export 3"
"DateTime=2014/05/07 14:02:39"
"Settings=C:\Documents and Settings\Usuario\Escritorio\Datos Usuarios\Alfonso\Resultados ensayo\Mayo 2014\Escaneado _07-05-14\Suero v18\Sv18_IgM-Cy5.gps"
"GalFile=C:\Documents and Settings\Usuario\Escritorio\Datos Usuarios\Alfonso\Gals\Gal_Alfonso.2.gal"
"PixelSize=5"
"Wavelengths=635	n/a"
"ImageFiles=C:\Documents and Settings\Usuario\Escritorio\Datos Usuarios\Alfonso\Resultados ensayo\Mayo 2014\Escaneado _07-05-14\Suero v18\Sv18_IgM-Cy5.tif 1	n/a"
"NormalizationMethod=None"
"NormalizationFactors=1	n/a"
"JpegImage="
"StdDev=Type 1"
"RatioFormulations=W1/W2 (635/)"
"Barcode="
"BackgroundSubtraction=LocalFeature"
"ImageOrigin=3080, 36645"
"JpegOrigin=3255, 36935"
"Creator=GenePix Pro 4.1.1.4"
"Scanner=GenePix 4000B [92870]"
"FocusPosition=0"
"Temperature=31.61"
"LinesAveraged=1"
"Comment="
"PMTGain=680	n/a"
"ScanPower=100	n/a"
"LaserPower=1.75	n/a"
"LaserOnTime=43085	n/a"
"Filters=	n/a"
"ScanRegion=616,7329,3840,8725"
"Supplier=BioRobotics"
"ArrayerSoftwareName=TAS Application Suite (MicroGrid II)"
"ArrayerSoftwareVersion=2.2.2.5"
"Block"	"Column"	"Row"	"Name"	"ID"	"Flags"	"Index"	"F635 Median"	"F635 Median - B635"
1	1	1	"ABC_N/P"	"90Mult_M8"	0	1	159	85
1	2	1	"spr1221"	"99Mult_A12"	0	2	221	137
1	3	1	"spr1403"	"91Mult_E12"	0	3	218	125
1	4	1	"spr1496"	"92Mult_I12"	0	4	240	126
1	5	1	"ABC_NP"	"100Mult_M12"	0	5	1323	1193
1	6	1	"SP_0462"	"77CellW_A16"	0	6	1045	874
1	7	1	"SP_0464"	"81CellW_E16"	0	7	274	127
1	8	1	"Buffer"	"Normaliz_I16"	-50	8	91	-6
1	9	1	"Buffer"	"Normaliz_M16"	-50	9	115	16
1	1	2	"SP_0462"	"77CellW_A16"	0	10	293	197
1	2	2	"SP_0464"	"81CellW_E16"	-50	11	151	30
1	3	2	"fstH"	"84Mult_A4"	0	12	856	751
1	4	2	"comA"	"85Mult_E4"	-50	13	163	39
1	5	2	"zmpB"	"86Mult_I4"	-50	14	150	38
1	6	2	"spr0601"	"98Mult_M4"	-50	15	143	4
1	7	2	"celB"	"87Mult_A8"	-50	16	169	31
1	8	2	"iga"	"88Mult_E8"	0	17	1588	1478
1	9	2	"glnP"	"89Mult_I8"	0	18	281	170
1	1	3	"spr0601"	"98Mult_M4"	0	19	185	75
1	2	3	"celB"	"87Mult_A8"	-50	20	148	24
1	3	3	"iga"	"88Mult_E8"	0	21	413	312
1	4	3	"glnP"	"89Mult_I8"	-50	22	141	-17
1	5	3	"ABC_N/P"	"90Mult_M8"	-50	23	147	-9
1	6	3	"spr1221"	"99Mult_A12"	0	24	190	71
1	7	3	"spr1403"	"91Mult_E12"	0	25	315	189
1	8	3	"spr1496"	"92Mult_I12"	-50	26	153	32
1	9	3	"ABC_NP"	"100Mult_M12"	0	27	1162	1049
1	1	4	"spr1221"	"99Mult_A12"	0	28	238	147
1	2	4	"spr1403"	"91Mult_E12"	0	29	245	147
1	3	4	"spr1496"	"92Mult_I12"	0	30	138	37
1	4	4	"ABC_NP"	"100Mult_M12"	0	31	289	146
1	5	4	"SP_0462"	"77CellW_A16"	-50	32	237	83
1	6	4	"SP_0464"	"81CellW_E16"	-50	33	138	24
1	7	4	"fstH"	"84Mult_A4"	0	34	770	654
1	8	4	"comA"	"85Mult_E4"	0	35	183	59
1	9	4	"zmpB"	"86Mult_I4"	-50	36	304	189
1	1	5	"SP_0464"	"81CellW_E16"	0	37	198	93
1	2	5	"fstH"	"84Mult_A4"	0	38	715	614
1	3	5	"comA"	"85Mult_E4"	0	39	138	48
1	4	5	"zmpB"	"86Mult_I4"	-50	40	125	32
1	5	5	"spr0601"	"98Mult_M4"	0	41	156	48
1	6	5	"celB"	"87Mult_A8"	-50	42	148	35
1	7	5	"iga"	"88Mult_E8"	0	43	465	366
1	8	5	"glnP"	"89Mult_I8"	0	44	129	28
1	9	5	"ABC_N/P"	"90Mult_M8"	-50	45	261	165
1	1	6	"celB"	"87Mult_A8"	0	46	182	82
1	2	6	"iga"	"88Mult_E8"	0	47	351	244
1	3	6	"glnP"	"89Mult_I8"	-50	48	169	54
1	4	6	"ABC_N/P"	"90Mult_M8"	-50	49	141	17
1	5	6	"spr1221"	"99Mult_A12"	0	50	227	121
1	6	6	"spr1403"	"91Mult_E12"	0	51	274	160
1	7	6	"spr1496"	"92Mult_I12"	-50	52	264	131
1	8	6	"ABC_NP"	"100Mult_M12"	0	53	477	369
1	9	6	"SP_0462"	"77CellW_A16"	0	54	291	203
1	1	7	"spr1403"	"91Mult_E12"	0	55	388	300
1	2	7	"spr1496"	"92Mult_I12"	0	56	202	100
1	3	7	"ABC_NP"	"100Mult_M12"	0	57	522	397
1	4	7	"SP_0462"	"77CellW_A16"	0	58	355	225
1	5	7	"SP_0464"	"81CellW_E16"	-50	59	185	69
1	6	7	"fstH"	"84Mult_A4"	0	60	846	723
1	7	7	"comA"	"85Mult_E4"	-50	61	227	17
1	8	7	"zmpB"	"86Mult_I4"	-50	62	151	17
1	9	7	"spr0601"	"98Mult_M4"	0	63	180	88
1	1	8	"fstH"	"84Mult_A4"	0	64	1003	906
1	2	8	"comA"	"85Mult_E4"	0	65	199	105
1	3	8	"zmpB"	"86Mult_I4"	0	66	205	107
1	4	8	"spr0601"	"98Mult_M4"	0	67	180	83
1	5	8	"celB"	"87Mult_A8"	0	68	201	102
1	6	8	"iga"	"88Mult_E8"	0	69	640	548
1	7	8	"glnP"	"89Mult_I8"	0	70	143	28
1	8	8	"ABC_N/P"	"90Mult_M8"	0	71	225	109
1	9	8	"spr1221"	"99Mult_A12"	0	72	364	266
2	1	1	"lytB"	"31CellW_N8"	0	73	451	301
2	2	1	"prtA"	"20CellW_B12"	0	74	378	221
2	3	1	"bgaA"	"43CellW_F12"	0	75	780	592
2	4	1	"nanA"	"46CellW_J12"	0	76	410	190
2	5	1	"spr1652/pfbA"	"25CellW_N12"	0	77	449	290
2	6	1	"nisP"	"39CellW_B16"	-50	78	212	71
2	7	1	"spr1906"	"73CellW_F16"	-50	79	190	52
2	8	1	"Buffer"	"Normaliz_J16"	-50	80	115	9
2	9	1	"Buffer"	"Normaliz_N16"	-50	81	110	-8
2	1	2	"nisP"	"39CellW_B16"	0	82	419	246
2	2	2	"spr1906"	"73CellW_F16"	-50	83	207	-37
2	3	2	"psrP"	"71CellW_B4"	0	84	829	338
2	4	2	"pblB_nt"	"48CellW_F4"	-50	85	544	-74
2	5	2	"pblB_ct"	"49CellW_J4"	0	86	1058	744
2	6	2	"spr0075/pfbB"	"24CellW_N4"	-50	87	381	108
2	7	2	"pulA"	"19CellW_B8"	-50	88	450	110
2	8	2	"hysA"	"51CellW_F8"	-50	89	341	184
2	9	2	"spr0328"	"26CellW_J8"	0	90	1073	947
2	1	3	"spr0075/pfbB"	"24CellW_N4"	0	91	361	145
2	2	3	"pulA"	"19CellW_B8"	-50	92	299	99
2	3	3	"hysA"	"51CellW_F8"	-50	93	207	41
2	4	3	"spr0328"	"26CellW_J8"	-50	94	366	46
2	5	3	"lytB"	"31CellW_N8"	-50	95	370	159
2	6	3	"prtA"	"20CellW_B12"	-50	96	261	24
2	7	3	"bgaA"	"43CellW_F12"	-50	97	631	172
2	8	3	"nanA"	"46CellW_J12"	-50	98	598	124
2	9	3	"spr1652/pfbA"	"25CellW_N12"	-50	99	1355	1071
2	1	4	"prtA"	"20CellW_B12"	-50	100	301	123
2	2	4	"bgaA"	"43CellW_F12"	0	101	618	311
2	3	4	"nanA"	"46CellW_J12"	0	102	466	249
2	4	4	"spr1652/pfbA"	"25CellW_N12"	-50	103	433	243
2	5	4	"nisP"	"39CellW_B16"	-50	104	276	123
2	6	4	"spr1906"	"73CellW_F16"	-50	105	273	82
2	7	4	"psrP"	"71CellW_B4"	-50	106	708	225
2	8	4	"pblB_nt"	"48CellW_F4"	-50	107	784	113
2	9	4	"pblB_ct"	"49CellW_J4"	0	108	595	301
2	1	5	"spr1906"	"73CellW_F16"	0	109	293	135
2	2	5	"psrP"	"71CellW_B4"	-50	110	825	275
2	3	5	"pblB_nt"	"48CellW_F4"	-50	111	569	133
2	4	5	"pblB_ct"	"49CellW_J4"	-50	112	632	216
2	5	5	"spr0075/pfbB"	"24CellW_N4"	0	113	454	201
2	6	5	"pulA"	"19CellW_B8"	-50	114	261	92
2	7	5	"hysA"	"51CellW_F8"	-50	115	383	150
2	8	5	"spr0328"	"26CellW_J8"	-50	116	285	43
2	9	5	"lytB"	"31CellW_N8"	0	117	727	583
2	1	6	"pulA"	"19CellW_B8"	-50	118	220	75
2	2	6	"hysA"	"51CellW_F8"	-50	119	337	70
2	3	6	"spr0328"	"26CellW_J8"	-50	120	340	163
2	4	6	"lytB"	"31CellW_N8"	-50	121	514	352
2	5	6	"prtA"	"20CellW_B12"	-50	122	545	351
2	6	6	"bgaA"	"43CellW_F12"	0	123	958	734
2	7	6	"nanA"	"46CellW_J12"	-50	124	634	317
2	8	6	"spr1652/pfbA"	"25CellW_N12"	-50	125	370	193
2	9	6	"nisP"	"39CellW_B16"	0	126	283	171
2	1	7	"bgaA"	"43CellW_F12"	-50	127	1092	926
2	2	7	"nanA"	"46CellW_J12"	0	128	1059	846
2	3	7	"spr1652/pfbA"	"25CellW_N12"	0	129	674	442
2	4	7	"nisP"	"39CellW_B16"	0	130	574	389
2	5	7	"spr1906"	"73CellW_F16"	-50	131	411	254
2	6	7	"psrP"	"71CellW_B4"	-50	132	853	355
2	7	7	"pblB_nt"	"48CellW_F4"	-50	133	875	123
2	8	7	"pblB_ct"	"49CellW_J4"	0	134	824	458
2	9	7	"spr0075/pfbB"	"24CellW_N4"	-50	135	504	362
2	1	8	"psrP"	"71CellW_B4"	0	136	827	653
2	2	8	"pblB_nt"	"48CellW_F4"	0	137	619	389
2	3	8	"pblB_ct"	"49CellW_J4"	0	138	654	349
2	4	8	"spr0075/pfbB"	"24CellW_N4"	0	139	843	632
2	5	8	"pulA"	"19CellW_B8"	-50	140	157	37
2	6	8	"hysA"	"51CellW_F8"	-50	141	242	94
2	7	8	"spr0328"	"26CellW_J8"	-50	142	601	387
2	8	8	"lytB"	"31CellW_N8"	-50	143	347	199
2	9	8	"prtA"	"20CellW_B12"	0	144	772	655
3	1	1	"nanB"	"58Secret_O8"	0	145	4020	3868
3	2	1	"spr1875"	"7Secret_C12"	0	146	1376	1221
3	3	1	"galU"	"21Secret_G12"	0	147	2199	2039
3	4	1	"cbpA"	"5Secret_K12"	0	148	1615	1420
3	5	1	"gsp_781"	"2Secret_O12"	0	149	1154	956
3	6	1	"Control_1"	"C16"	0	150	849	677
3	7	1	"Control_2"	"G16"	-50	151	200	33
3	8	1	"Buffer"	"Normaliz_K16"	-50	152	279	110
3	9	1	"Buffer"	"Normaliz_O16"	-50	153	284	89
3	1	2	"Control_1"	"C16"	0	154	717	559
3	2	2	"Control_2"	"G16"	-50	155	149	-34
3	3	2	"bloodAB"	"59Secret_C4"	0	156	1414	1157
3	4	2	"strH"	"32Secret_G4"	-50	157	1870	1391
3	5	2	"lysM"	"50Secret_K4"	-50	158	1147	746
3	6	2	"lytB"	"63Secret_O4"	0	159	1768	1360
3	7	2	"phtE"	"45Secret_C8"	0	160	1316	790
3	8	2	"spr0931"	"36Secret_G8"	0	161	2332	1958
3	9	2	"lytC"	"56Secret_K8"	0	162	2626	2334
3	1	3	"lytB"	"63Secret_O4"	0	163	1737	1561
3	2	3	"phtE"	"45Secret_C8"	0	164	1201	954
3	3	3	"spr0931"	"36Secret_G8"	0	165	1413	1176
3	4	3	"lytC"	"56Secret_K8"	0	166	1010	732
3	5	3	"nanB"	"58Secret_O8"	0	167	2506	2261
3	6	3	"spr1875"	"7Secret_C12"	0	168	843	592
3	7	3	"galU"	"21Secret_G12"	0	169	1049	478
3	8	3	"cbpA"	"5Secret_K12"	0	170	1789	1299
3	9	3	"gsp_781"	"2Secret_O12"	-50	171	2131	1611
3	1	4	"spr1875"	"7Secret_C12"	0	172	1269	1091
3	2	4	"galU"	"21Secret_G12"	0	173	1639	1315
3	3	4	"cbpA"	"5Secret_K12"	0	174	675	420
3	4	4	"gsp_781"	"2Secret_O12"	0	175	1031	824
3	5	4	"Control_1"	"C16"	0	176	796	613
3	6	4	"Control_2"	"G16"	-50	177	137	-28
3	7	4	"bloodAB"	"59Secret_C4"	0	178	1877	439
3	8	4	"strH"	"32Secret_G4"	-50	179	1628	544
3	9	4	"lysM"	"50Secret_K4"	0	180	769	398
3	1	5	"Control_2"	"G16"	-50	181	178	17
3	2	5	"bloodAB"	"59Secret_C4"	0	182	1068	609
3	3	5	"strH"	"32Secret_G4"	0	183	2658	1795
3	4	5	"lysM"	"50Secret_K4"	-50	184	766	334
3	5	5	"lytB"	"63Secret_O4"	0	185	1583	1202
3	6	5	"phtE"	"45Secret_C8"	0	186	1221	957
3	7	5	"spr0931"	"36Secret_G8"	0	187	1235	409
3	8	5	"lytC"	"56Secret_K8"	0	188	1013	554
3	9	5	"nanB"	"58Secret_O8"	0	189	2933	2754
3	1	6	"phtE"	"45Secret_C8"	0	190	1235	1028
3	2	6	"spr0931"	"36Secret_G8"	0	191	1110	796
3	3	6	"lytC"	"56Secret_K8"	0	192	1258	917
3	4	6	"nanB"	"58Secret_O8"	0	193	2515	2222
3	5	6	"spr1875"	"7Secret_C12"	0	194	814	426
3	6	6	"galU"	"21Secret_G12"	0	195	1538	1127
3	7	6	"cbpA"	"5Secret_K12"	0	196	598	295
3	8	6	"gsp_781"	"2Secret_O12"	0	197	1371	1176
3	9	6	"Control_1"	"C16"	0	198	1073	914
3	1	7	"galU"	"21Secret_G12"	0	199	1499	1141
3	2	7	"cbpA"	"5Secret_K12"	0	200	921	516
3	3	7	"gsp_781"	"2Secret_O12"	0	201	839	623
3	4	7	"Control_1"	"C16"	0	202	1037	847
3	5	7	"Control_2"	"G16"	-50	203	156	-43
3	6	7	"bloodAB"	"59Secret_C4"	0	204	1589	824
3	7	7	"strH"	"32Secret_G4"	-50	205	2470	1497
3	8	7	"lysM"	"50Secret_K4"	0	206	838	540
3	9	7	"lytB"	"63Secret_O4"	0	207	2345	2154
3	1	8	"bloodAB"	"59Secret_C4"	0	208	1633	1295
3	2	8	"strH"	"32Secret_G4"	0	209	1213	830
3	3	8	"lysM"	"50Secret_K4"	0	210	1644	1367
3	4	8	"lytB"	"63Secret_O4"	0	211	1305	1061
3	5	8	"phtE"	"45Secret_C8"	0	212	1226	1024
3	6	8	"spr0931"	"36Secret_G8"	0	213	1083	883
3	7	8	"lytC"	"56Secret_K8"	0	214	1684	1428
3	8	8	"nanB"	"58Secret_O8"	0	215	3069	2864
3	9	8	"spr1875"	"7Secret_C12"	0	216	1633	1468
4	1	1	"Control_10"	"P8"	0	217	553	446
4	2	1	"Control_11"	"D12"	0	218	627	511
4	3	1	"Control_12"	"H12"	0	219	646	552
4	4	1	"Buffer"	"Normaliz_L12"	-50	220	131	35
4	5	1	"Buffer"	"Normaliz_P12"	-50	221	146	36
4	6	1	"Control+"	"Rango0.2_D16"	0	222	2315	2095
4	7	1	"Control+"	"Rango0.1_H16"	-50	223	150	49
4	8	1	"Buffer"	"Normaliz_L16"	0	224	92	8
4	9	1	"Buffer"	"Normaliz_P16"	-50	225	73	-2
4	1	2	"Control+"	"Rango0.2_D16"	0	226	1862	1779
4	2	2	"Control+"	"Rango0.1_H16"	-50	227	116	35
4	3	2	"Control_3"	"D4"	0	228	617	531
4	4	2	"Control_4"	"H4"	0	229	125	37
4	5	2	"Control_5"	"L4"	0	230	493	415
4	6	2	"Control_6"	"P4"	-50	231	112	-2
4	7	2	"Control_7"	"D8"	0	232	435	334
4	8	2	"Control_8"	"H8"	-50	233	92	8
4	9	2	"Control_9"	"L8"	0	234	352	287
4	1	3	"Control_6"	"P4"	-50	235	112	30
4	2	3	"Control_7"	"D8"	0	236	652	564
4	3	3	"Control_8"	"H8"	0	237	133	55
4	4	3	"Control_9"	"L8"	0	238	656	579
4	5	3	"Control_10"	"P8"	0	239	402	320
4	6	3	"Control_11"	"D12"	0	240	473	388
4	7	3	"Control_12"	"H12"	0	241	418	335
4	8	3	"Buffer"	"Normaliz_L12"	0	242	154	70
4	9	3	"Buffer"	"Normaliz_P12"	0	243	227	153
4	1	4	"Control_11"	"D12"	0	244	726	643
4	2	4	"Control_12"	"H12"	0	245	636	550
4	3	4	"Buffer"	"Normaliz_L12"	0	246	351	270
4	4	4	"Buffer"	"Normaliz_P12"	0	247	594	526
4	5	4	"Control+"	"Rango0.2_D16"	0	248	1972	1888
4	6	4	"Control+"	"Rango0.1_H16"	-50	249	181	96
4	7	4	"Control_3"	"D4"	0	250	721	647
4	8	4	"Control_4"	"H4"	0	251	138	54
4	9	4	"Control_5"	"L4"	0	252	368	286
4	1	5	"Control+"	"Rango0.1_H16"	0	253	2121	2019
4	2	5	"Control_3"	"D4"	0	254	958	872
4	3	5	"Control_4"	"H4"	0	255	664	589
4	4	5	"Control_5"	"L4"	0	256	958	880
4	5	5	"Control_6"	"P4"	0	257	190	109
4	6	5	"Control_7"	"D8"	0	258	490	410
4	7	5	"Control_8"	"H8"	-50	259	100	30
4	8	5	"Control_9"	"L8"	0	260	439	357
4	9	5	"Control_10"	"P8"	0	261	462	370
4	1	6	"Control_7"	"D8"	0	262	659	562
4	2	6	"Control_8"	"H8"	0	263	307	235
4	3	6	"Control_9"	"L8"	0	264	904	819
4	4	6	"Control_10"	"P8"	0	265	955	865
4	5	6	"Control_11"	"D12"	0	266	663	581
4	6	6	"Control_12"	"H12"	0	267	905	833
4	7	6	"Buffer"	"Normaliz_L12"	0	268	392	323
4	8	6	"Buffer"	"Normaliz_P12"	0	269	415	341
4	9	6	"Control+"	"Rango0.2_D16"	0	270	1949	1867
4	1	7	"Control_12"	"H12"	0	271	1469	1386
4	2	7	"Buffer"	"Normaliz_L12"	0	272	627	546
4	3	7	"Buffer"	"Normaliz_P12"	0	273	870	790
4	4	7	"Control+"	"Rango0.2_D16"	0	274	2849	2752
4	5	7	"Control+"	"Rango0.1_H16"	0	275	255	166
4	6	7	"Control_3"	"D4"	0	276	1277	1203
4	7	7	"Control_4"	"H4"	0	277	550	483
4	8	7	"Control_5"	"L4"	0	278	610	541
4	9	7	"Control_6"	"P4"	-50	279	137	54
4	1	8	"Control_3"	"D4"	0	280	1488	1411
4	2	8	"Control_4"	"H4"	0	281	1645	1569
4	3	8	"Control_5"	"L4"	0	282	1629	1551
4	4	8	"Control_6"	"P4"	0	283	629	540
4	5	8	"Control_7"	"D8"	0	284	653	575
4	6	8	"Control_8"	"H8"	0	285	658	589
4	7	8	"Control_9"	"L8"	0	286	801	732
4	8	8	"Control_10"	"P8"	0	287	938	865
4	9	8	"Control_11"	"D12"	0	288	695	611
5	1	1	"GADPH"	"68Cyt_M7"	0	289	3038	2942
5	2	1	"abc_sbp_2"	"30Lip_A11"	0	290	8145	8052
5	3	1	"abc_sbp"	"29Lip_E11"	0	291	887	786
5	4	1	"spr0174"	"79Lip_I11"	0	292	460	256
5	5	1	"aliA"	"10Lip_M11"	-50	293	1184	592
5	6	1	"slrA"	"17Lip_A15"	-50	294	1013	498
5	7	1	"spr0747"	"37Lip_E15"	-50	295	631	394
5	8	1	"Buffer"	"Normaliz_I15"	-50	296	134	16
5	9	1	"Buffer"	"Normaliz_M15"	-50	297	98	4
5	1	2	"slrA"	"17Lip_A15"	0	298	2021	1903
5	2	2	"spr0747"	"37Lip_E15"	0	299	1122	982
5	3	2	"spxB"	"13Cyt_A3"	0	300	1146	982
5	4	2	"clpP"	"66Cyt_E3"	0	301	3157	2767
5	5	2	"pavA"	"69Cyt_I3"	-50	302	1896	1027
5	6	2	"eno"	"14Cyt_M3"	0	303	3430	2374
5	7	2	"PppA"	"70Cyt_A7"	0	304	2252	1402
5	8	2	"ply"	"11Cyt_E7"	0	305	1893	1162
5	9	2	"lytA"	"12Cyt_I7"	0	306	3702	3522
5	1	3	"eno"	"14Cyt_M3"	0	307	2839	2757
5	2	3	"PppA"	"70Cyt_A7"	0	308	1683	1568
5	3	3	"ply"	"11Cyt_E7"	0	309	2738	2605
5	4	3	"lytA"	"12Cyt_I7"	0	310	4392	4005
5	5	3	"GADPH"	"68Cyt_M7"	0	311	4205	2675
5	6	3	"abc_sbp_2"	"30Lip_A11"	-50	312	3384	1794
5	7	3	"abc_sbp"	"29Lip_E11"	-50	313	2571	1449
5	8	3	"spr0174"	"79Lip_I11"	-50	314	2198	716
5	9	3	"aliA"	"10Lip_M11"	-50	315	3371	1932
5	1	4	"abc_sbp_2"	"30Lip_A11"	0	316	6546	6468
5	2	4	"abc_sbp"	"29Lip_E11"	0	317	354	239
5	3	4	"spr0174"	"79Lip_I11"	0	318	423	288
5	4	4	"aliA"	"10Lip_M11"	0	319	802	359
5	5	4	"slrA"	"17Lip_A15"	-50	320	1249	-268
5	6	4	"spr0747"	"37Lip_E15"	0	321	1386	460
5	7	4	"spxB"	"13Cyt_A3"	0	322	1316	231
5	8	4	"clpP"	"66Cyt_E3"	0	323	2914	1658
5	9	4	"pavA"	"69Cyt_I3"	0	324	1814	1545
5	1	5	"spr0747"	"37Lip_E15"	0	325	753	674
5	2	5	"spxB"	"13Cyt_A3"	0	326	1008	876
5	3	5	"clpP"	"66Cyt_E3"	0	327	2166	2023
5	4	5	"pavA"	"69Cyt_I3"	0	328	1602	1340
5	5	5	"eno"	"14Cyt_M3"	0	329	2537	1968
5	6	5	"PppA"	"70Cyt_A7"	0	330	1657	1335
5	7	5	"ply"	"11Cyt_E7"	0	331	2682	2330
5	8	5	"lytA"	"12Cyt_I7"	0	332	4688	4322
5	9	5	"GADPH"	"68Cyt_M7"	0	333	3206	2978
5	1	6	"PppA"	"70Cyt_A7"	0	334	1790	1715
5	2	6	"ply"	"11Cyt_E7"	0	335	2002	1894
5	3	6	"lytA"	"12Cyt_I7"	0	336	3783	3674
5	4	6	"GADPH"	"68Cyt_M7"	0	337	2776	2609
5	5	6	"abc_sbp_2"	"30Lip_A11"	0	338	6382	6165
5	6	6	"abc_sbp"	"29Lip_E11"	0	339	885	699
5	7	6	"spr0174"	"79Lip_I11"	0	340	615	433
5	8	6	"aliA"	"10Lip_M11"	0	341	1006	837
5	9	6	"slrA"	"17Lip_A15"	0	342	1140	1001
5	1	7	"abc_sbp"	"29Lip_E11"	0	343	637	547
5	2	7	"spr0174"	"79Lip_I11"	0	344	469	336
5	3	7	"aliA"	"10Lip_M11"	0	345	792	692
5	4	7	"slrA"	"17Lip_A15"	0	346	1076	906
5	5	7	"spr0747"	"37Lip_E15"	0	347	1791	1605
5	6	7	"spxB"	"13Cyt_A3"	0	348	2057	1918
5	7	7	"clpP"	"66Cyt_E3"	0	349	2603	2464
5	8	7	"pavA"	"69Cyt_I3"	0	350	1758	1621
5	9	7	"eno"	"14Cyt_M3"	0	351	3307	3196
5	1	8	"spxB"	"13Cyt_A3"	0	352	1305	1216
5	2	8	"clpP"	"66Cyt_E3"	0	353	2025	1930
5	3	8	"pavA"	"69Cyt_I3"	0	354	1330	1255
5	4	8	"eno"	"14Cyt_M3"	0	355	2935	2829
5	5	8	"PppA"	"70Cyt_A7"	0	356	1710	1591
5	6	8	"ply"	"11Cyt_E7"	0	357	1839	1746
5	7	8	"lytA"	"12Cyt_I7"	0	358	5205	5108
5	8	8	"GADPH"	"68Cyt_M7"	0	359	3518	3398
5	9	8	"abc_sbp_2"	"30Lip_A11"	0	360	8629	8526
6	1	1	"psaA"	"6Lip_N7"	0	361	1623	1496
6	2	1	"ABC_SBP"	"57Lip_B11"	0	362	2985	2811
6	3	1	"ABC_SBP"	"52Lip_F11"	0	363	951	821
6	4	1	"piuA"	"18Lip_J11"	0	364	570	428
6	5	1	"amiA"	"3Lip_N11"	0	365	1116	942
6	6	1	"msmE"	"78Lip_B15"	0	366	1684	1282
6	7	1	"MalX"	"22Lip_F15"	0	367	765	599
6	8	1	"Buffer"	"Normaliz_J15"	-50	368	105	-2
6	9	1	"Buffer"	"Normaliz_N15"	-50	369	97	0
6	1	2	"msmE"	"78Lip_B15"	0	370	1024	850
6	2	2	"MalX"	"22Lip_F15"	0	371	977	513
6	3	2	"prsA_ppmA"	"16Lip_B3"	0	372	1424	1068
6	4	2	"lmb"	"33Lip_F3"	0	373	1929	1501
6	5	2	"piaA"	"15Lip_J3"	0	374	1487	1268
6	6	2	"phtA"	"55Lip_N3"	0	375	1954	1047
6	7	2	"glnH"	"28Lip_B7"	0	376	1590	774
6	8	2	"pstS"	"80Lip_F7"	0	377	2131	1931
6	9	2	"aliB"	"1Lip_J7"	0	378	869	738
6	1	3	"phtA"	"55Lip_N3"	0	379	1273	1110
6	2	3	"glnH"	"28Lip_B7"	0	380	2432	2099
6	3	3	"pstS"	"80Lip_F7"	0	381	1204	794
6	4	3	"aliB"	"1Lip_J7"	0	382	1047	721
6	5	3	"psaA"	"6Lip_N7"	0	383	1080	798
6	6	3	"ABC_SBP"	"57Lip_B11"	0	384	2093	1278
6	7	3	"ABC_SBP"	"52Lip_F11"	-50	385	1205	413
6	8	3	"piuA"	"18Lip_J11"	-50	386	503	148
6	9	3	"amiA"	"3Lip_N11"	0	387	791	575
6	1	4	"ABC_SBP"	"57Lip_B11"	0	388	3697	3532
6	2	4	"ABC_SBP"	"52Lip_F11"	0	389	872	632
6	3	4	"piuA"	"18Lip_J11"	0	390	503	283
6	4	4	"amiA"	"3Lip_N11"	0	391	879	585
6	5	4	"msmE"	"78Lip_B15"	0	392	868	474
6	6	4	"MalX"	"22Lip_F15"	0	393	1210	500
6	7	4	"prsA_ppmA"	"16Lip_B3"	-50	394	1527	530
6	8	4	"lmb"	"33Lip_F3"	0	395	1395	847
6	9	4	"piaA"	"15Lip_J3"	0	396	890	558
6	1	5	"MalX"	"22Lip_F15"	0	397	1299	1101
6	2	5	"prsA_ppmA"	"16Lip_B3"	0	398	1494	832
6	3	5	"lmb"	"33Lip_F3"	0	399	1552	1280
6	4	5	"piaA"	"15Lip_J3"	0	400	1032	760
6	5	5	"phtA"	"55Lip_N3"	0	401	1000	657
6	6	5	"glnH"	"28Lip_B7"	0	402	1571	1097
6	7	5	"pstS"	"80Lip_F7"	0	403	1592	441
6	8	5	"aliB"	"1Lip_J7"	-50	404	1702	743
6	9	5	"psaA"	"6Lip_N7"	-50	405	534	13
6	1	6	"glnH"	"28Lip_B7"	0	406	2731	2582
6	2	6	"pstS"	"80Lip_F7"	0	407	821	499
6	3	6	"aliB"	"1Lip_J7"	0	408	1063	805
6	4	6	"psaA"	"6Lip_N7"	0	409	1014	686
6	5	6	"ABC_SBP"	"57Lip_B11"	0	410	3266	3010
6	6	6	"ABC_SBP"	"52Lip_F11"	0	411	1131	832
6	7	6	"piuA"	"18Lip_J11"	0	412	664	31
6	8	6	"amiA"	"3Lip_N11"	0	413	1469	759
6	9	6	"msmE"	"78Lip_B15"	0	414	907	648
6	1	7	"ABC_SBP"	"52Lip_F11"	0	415	1496	1357
6	2	7	"piuA"	"18Lip_J11"	0	416	731	539
6	3	7	"amiA"	"3Lip_N11"	0	417	1066	858
6	4	7	"msmE"	"78Lip_B15"	0	418	1127	717
6	5	7	"MalX"	"22Lip_F15"	0	419	1087	766
6	6	7	"prsA_ppmA"	"16Lip_B3"	0	420	1073	712
6	7	7	"lmb"	"33Lip_F3"	0	421	1395	987
6	8	7	"piaA"	"15Lip_J3"	0	422	1233	988
6	9	7	"phtA"	"55Lip_N3"	0	423	1009	887
6	1	8	"prsA_ppmA"	"16Lip_B3"	0	424	1860	1726
6	2	8	"lmb"	"33Lip_F3"	0	425	1883	1740
6	3	8	"piaA"	"15Lip_J3"	0	426	1401	1244
6	4	8	"phtA"	"55Lip_N3"	0	427	955	760
6	5	8	"glnH"	"28Lip_B7"	0	428	2417	2248
6	6	8	"pstS"	"80Lip_F7"	0	429	835	689
6	7	8	"aliB"	"1Lip_J7"	0	430	846	703
6	8	8	"psaA"	"6Lip_N7"	0	431	1039	908
6	9	8	"ABC_SBP"	"57Lip_B11"	0	432	4518	4409
7	1	1	"cbpF"	"74N_term_wCS_O7"	0	433	1557	1313
7	2	1	"spr0693"	"34N_term_C11"	0	434	753	556
7	3	1	"ezrA"	"75N_term_G11"	0	435	853	585
7	4	1	"pepXP"	"72N_term_K11"	0	436	1508	1032
7	5	1	"phtD"	"44N_term_O11"	0	437	1036	825
7	6	1	"phpA"	"27N_term_C15"	0	438	1097	899
7	7	1	"srtA"	"64N_term_wCS_G15"	0	439	1309	1112
7	8	1	"Buffer"	"Normaliz_K15"	-50	440	174	-16
7	9	1	"Buffer"	"Normaliz_O15"	-50	441	203	9
7	1	2	"phpA"	"27N_term_C15"	0	442	905	585
7	2	2	"srtA"	"64N_term_wCS_G15"	0	443	706	407
7	3	2	"adcA"	"23Lip_C3"	0	444	1270	795
7	4	2	"sp_2093"	"76N_term_G3"	0	445	941	174
7	5	2	"comB"	"54N_term_K3"	0	446	549	164
7	6	2	"pspA"	"4N_term_O3"	0	447	1554	1081
7	7	2	"pbpX"	"41N_term_C7"	0	448	2936	2571
7	8	2	"pbpA"	"9N_term_G7"	0	449	931	316
7	9	2	"spr0334"	"42Cyt_TMH_K7"	0	450	2986	2511
7	1	3	"pspA"	"4N_term_O3"	0	451	1507	1206
7	2	3	"pbpX"	"41N_term_C7"	0	452	2598	2274
7	3	3	"pbpA"	"9N_term_G7"	0	453	333	42
7	4	3	"spr0334"	"42Cyt_TMH_K7"	0	454	762	392
7	5	3	"cbpF"	"74N_term_wCS_O7"	0	455	1241	906
7	6	3	"spr0693"	"34N_term_C11"	0	456	967	551
7	7	3	"ezrA"	"75N_term_G11"	0	457	1274	709
7	8	3	"pepXP"	"72N_term_K11"	0	458	3118	1826
7	9	3	"phtD"	"44N_term_O11"	0	459	2973	2126
7	1	4	"spr0693"	"34N_term_C11"	0	460	1058	749
7	2	4	"ezrA"	"75N_term_G11"	0	461	854	440
7	3	4	"pepXP"	"72N_term_K11"	0	462	1416	1161
7	4	4	"phtD"	"44N_term_O11"	0	463	529	220
7	5	4	"phpA"	"27N_term_C15"	0	464	656	239
7	6	4	"srtA"	"64N_term_wCS_G15"	0	465	672	145
7	7	4	"adcA"	"23Lip_C3"	0	466	1808	1149
7	8	4	"sp_2093"	"76N_term_G3"	0	467	1116	672
7	9	4	"comB"	"54N_term_K3"	0	468	772	590
7	1	5	"srtA"	"64N_term_wCS_G15"	0	469	946	663
7	2	5	"adcA"	"23Lip_C3"	0	470	1131	599
7	3	5	"sp_2093"	"76N_term_G3"	0	471	723	385
7	4	5	"comB"	"54N_term_K3"	0	472	365	27
7	5	5	"pspA"	"4N_term_O3"	0	473	1411	887
7	6	5	"pbpX"	"41N_term_C7"	0	474	2429	1996
7	7	5	"pbpA"	"9N_term_G7"	0	475	524	196
7	8	5	"spr0334"	"42Cyt_TMH_K7"	0	476	970	698
7	9	5	"cbpF"	"74N_term_wCS_O7"	0	477	1473	1324
7	1	6	"pbpX"	"41N_term_C7"	0	478	2993	2738
7	2	6	"pbpA"	"9N_term_G7"	0	479	305	-35
7	3	6	"spr0334"	"42Cyt_TMH_K7"	0	480	554	222
7	4	6	"cbpF"	"74N_term_wCS_O7"	0	481	1520	1052
7	5	6	"spr0693"	"34N_term_C11"	0	482	734	316
7	6	6	"ezrA"	"75N_term_G11"	0	483	602	-128
7	7	6	"pepXP"	"72N_term_K11"	0	484	1385	690
7	8	6	"phtD"	"44N_term_O11"	0	485	756	415
7	9	6	"phpA"	"27N_term_C15"	0	486	973	810
7	1	7	"ezrA"	"75N_term_G11"	0	487	1239	980
7	2	7	"pepXP"	"72N_term_K11"	0	488	1684	1338
7	3	7	"phtD"	"44N_term_O11"	0	489	906	624
7	4	7	"phpA"	"27N_term_C15"	0	490	1006	507
7	5	7	"srtA"	"64N_term_wCS_G15"	0	491	1283	775
7	6	7	"adcA"	"23Lip_C3"	0	492	1436	684
7	7	7	"sp_2093"	"76N_term_G3"	0	493	1206	504
7	8	7	"comB"	"54N_term_K3"	0	494	573	201
7	9	7	"pspA"	"4N_term_O3"	0	495	1729	1552
7	1	8	"adcA"	"23Lip_C3"	0	496	2063	1832
7	2	8	"sp_2093"	"76N_term_G3"	0	497	1243	910
7	3	8	"comB"	"54N_term_K3"	0	498	535	325
7	4	8	"pspA"	"4N_term_O3"	0	499	1791	1523
7	5	8	"pbpX"	"41N_term_C7"	0	500	2923	2626
7	6	8	"pbpA"	"9N_term_G7"	0	501	405	213
7	7	8	"spr0334"	"42Cyt_TMH_K7"	0	502	806	640
7	8	8	"cbpF"	"74N_term_wCS_O7"	0	503	1521	1363
7	9	8	"spr0693"	"34N_term_C11"	0	504	727	599
8	1	1	"pbp1b"	"47Cyt_TMH_P7"	0	505	2999	2877
8	2	1	"pcpA"	"62N_term_wCS_D11"	0	506	543	416
8	3	1	"sphtra"	"8N_term_H11"	-50	507	108	8
8	4	1	"cps4C"	"97Mult_L11"	0	508	367	208
8	5	1	"rrgB"	"95Mult_P11"	0	509	280	91
8	6	1	"TMP"	"96Mult_D15"	0	510	690	528
8	7	1	"LambdaSa04"	"94Mult_H15"	-50	511	105	-15
8	8	1	"Buffer"	"Normaliz_L15"	-50	512	102	0
8	9	1	"Buffer"	"Normaliz_P15"	-50	513	109	-4
8	1	2	"TMP"	"96Mult_D15"	0	514	373	179
8	2	2	"LambdaSa04"	"94Mult_H15"	0	515	164	-17
8	3	2	"potD"	"65N_term_D3"	0	516	2197	2007
8	4	2	"pgdA"	"40N_term_H3"	0	517	1990	1270
8	5	2	"spr1370"	"38Cyt_TMH_L3"	0	518	965	436
8	6	2	"spr1418"	"82N_term_P3"	0	519	1888	1545
8	7	2	"stkP"	"67Cyt_TMH_D7"	0	520	741	358
8	8	2	"spr1584"	"83N_term_H7"	0	521	2343	2099
8	9	2	"pbp2A"	"53N_term_L7"	0	522	2186	2049
8	1	3	"spr1418"	"82N_term_P3"	0	523	2311	2129
8	2	3	"stkP"	"67Cyt_TMH_D7"	0	524	672	490
8	3	3	"spr1584"	"83N_term_H7"	0	525	2049	1877
8	4	3	"pbp2A"	"53N_term_L7"	0	526	1401	1045
8	5	3	"pbp1b"	"47Cyt_TMH_P7"	0	527	1659	1117
8	6	3	"pcpA"	"62N_term_wCS_D11"	0	528	909	515
8	7	3	"sphtra"	"8N_term_H11"	0	529	281	22
8	8	3	"cps4C"	"97Mult_L11"	0	530	526	148
8	9	3	"rrgB"	"95Mult_P11"	0	531	1602	1351
8	1	4	"pcpA"	"62N_term_wCS_D11"	0	532	157	43
8	2	4	"sphtra"	"8N_term_H11"	-50	533	92	-58
8	3	4	"cps4C"	"97Mult_L11"	0	534	327	104
8	4	4	"rrgB"	"95Mult_P11"	0	535	398	-39
8	5	4	"TMP"	"96Mult_D15"	0	536	518	17
8	6	4	"LambdaSa04"	"94Mult_H15"	0	537	478	233
8	7	4	"potD"	"65N_term_D3"	0	538	2624	2357
8	8	4	"pgdA"	"40N_term_H3"	0	539	1876	1441
8	9	4	"spr1370"	"38Cyt_TMH_L3"	0	540	1644	1434
8	1	5	"LambdaSa04"	"94Mult_H15"	0	541	232	89
8	2	5	"potD"	"65N_term_D3"	0	542	1804	1532
8	3	5	"pgdA"	"40N_term_H3"	0	543	1274	953
8	4	5	"spr1370"	"38Cyt_TMH_L3"	0	544	1795	1062
8	5	5	"spr1418"	"82N_term_P3"	0	545	1974	1465
8	6	5	"stkP"	"67Cyt_TMH_D7"	0	546	601	423
8	7	5	"spr1584"	"83N_term_H7"	0	547	1056	846
8	8	5	"pbp2A"	"53N_term_L7"	0	548	1678	1462
8	9	5	"pbp1b"	"47Cyt_TMH_P7"	0	549	3101	2974
8	1	6	"stkP"	"67Cyt_TMH_D7"	0	550	720	551
8	2	6	"spr1584"	"83N_term_H7"	0	551	1982	1574
8	3	6	"pbp2A"	"53N_term_L7"	0	552	1691	1300
8	4	6	"pbp1b"	"47Cyt_TMH_P7"	0	553	1893	1324
8	5	6	"pcpA"	"62N_term_wCS_D11"	0	554	353	20
8	6	6	"sphtra"	"8N_term_H11"	0	555	158	-4
8	7	6	"cps4C"	"97Mult_L11"	0	556	295	91
8	8	6	"rrgB"	"95Mult_P11"	0	557	357	158
8	9	6	"TMP"	"96Mult_D15"	0	558	585	456
8	1	7	"sphtra"	"8N_term_H11"	0	559	262	111
8	2	7	"cps4C"	"97Mult_L11"	0	560	664	304
8	3	7	"rrgB"	"95Mult_P11"	0	561	358	7
8	4	7	"TMP"	"96Mult_D15"	0	562	398	54
8	5	7	"LambdaSa04"	"94Mult_H15"	0	563	135	-40
8	6	7	"potD"	"65N_term_D3"	0	564	2400	2225
8	7	7	"pgdA"	"40N_term_H3"	0	565	1628	1343
8	8	7	"spr1370"	"38Cyt_TMH_L3"	0	566	2492	2302
8	9	7	"spr1418"	"82N_term_P3"	0	567	2697	2588
8	1	8	"potD"	"65N_term_D3"	0	568	2253	2132
8	2	8	"pgdA"	"40N_term_H3"	0	569	2031	1895
8	3	8	"spr1370"	"38Cyt_TMH_L3"	0	570	2227	2117
8	4	8	"spr1418"	"82N_term_P3"	0	571	2390	2288
8	5	8	"stkP"	"67Cyt_TMH_D7"	0	572	772	679
8	6	8	"spr1584"	"83N_term_H7"	0	573	1313	1207
8	7	8	"pbp2A"	"53N_term_L7"	0	574	1476	1370
8	8	8	"pbp1b"	"47Cyt_TMH_P7"	0	575	4137	4043
8	9	8	"pcpA"	"62N_term_wCS_D11"	0	576	204	116
