# Supplementary material for: Data in support of proteomic analysis of pneumococcal pediatric clinical isolates to construct a protein array
Source: Data Brief. 2016 Feb 5;6:917–22. doi: 10.1016/j.dib.2016.01.057 (PMC4758182; doi:10.1016/j.dib.2016.01.057)
Supplement: Supplementary file 4 — Supplementary material [file mmc4.zip › Protein array raw data/IgM/C1_Sv18bis_IgM-Cy5.txt]

ATF	1.0
31	9    
"Type=GenePix Export 3"
"DateTime=2014/06/05 13:55:02"
"Settings=C:\Documents and Settings\Usuario\Escritorio\Datos Usuarios\Alfonso\Resultados ensayo\Junio 2014\Escaneado_5-6-14\Suero v18bis\Sv18bis_IgM-Cy5.gps"
"GalFile=C:\Documents and Settings\Usuario\Escritorio\Datos Usuarios\Alfonso\Gals\Gal_Alfonso.2.gal"
"PixelSize=5"
"Wavelengths=635	n/a"
"ImageFiles=C:\Documents and Settings\Usuario\Escritorio\Datos Usuarios\Alfonso\Resultados ensayo\Junio 2014\Escaneado_5-6-14\Suero v18bis\Sv18bis_IgM-Cy5.tif 1	n/a"
"NormalizationMethod=None"
"NormalizationFactors=1	n/a"
"JpegImage="
"StdDev=Type 1"
"RatioFormulations=W1/W2 (635/)"
"Barcode="
"BackgroundSubtraction=LocalFeature"
"ImageOrigin=3000, 27750"
"JpegOrigin=3300, 28015"
"Creator=GenePix Pro 4.1.1.4"
"Scanner=GenePix 4000B [92870]"
"FocusPosition=0"
"Temperature=31.48"
"LinesAveraged=1"
"Comment="
"PMTGain=650	n/a"
"ScanPower=100	n/a"
"LaserPower=1.73	n/a"
"LaserOnTime=43255	n/a"
"Filters=	n/a"
"ScanRegion=600,5550,3840,6932"
"Supplier=BioRobotics"
"ArrayerSoftwareName=TAS Application Suite (MicroGrid II)"
"ArrayerSoftwareVersion=2.2.2.5"
"Block"	"Column"	"Row"	"Name"	"ID"	"Flags"	"Index"	"F635 Median"	"F635 Median - B635"
1	1	1	"ABC_N/P"	"90Mult_M6"	0	1	120	49
1	2	1	"spr1221"	"99Mult_A10"	0	2	173	100
1	3	1	"spr1403"	"91Mult_E10"	0	3	317	236
1	4	1	"spr1496"	"92Mult_I10"	0	4	136	42
1	5	1	"ABC_NP"	"100Mult_M10"	0	5	328	219
1	6	1	"SP_0462"	"77CellW_A14"	0	6	221	128
1	7	1	"SP_0464"	"81CellW_E14"	-50	7	95	23
1	8	1	"Buffer"	"Normaliz_I14"	-50	8	61	0
1	9	1	"Buffer"	"Normaliz_M14"	-50	9	73	13
1	1	2	"SP_0462"	"77CellW_A14"	0	10	202	129
1	2	2	"SP_0464"	"81CellW_E14"	-50	11	87	-7
1	3	2	"fstH"	"84Mult_A2"	0	12	444	336
1	4	2	"comA"	"85Mult_E2"	-50	13	122	-57
1	5	2	"zmpB"	"86Mult_I2"	0	14	389	190
1	6	2	"spr0601"	"98Mult_M2"	0	15	358	98
1	7	2	"celB"	"87Mult_A6"	-50	16	166	-8
1	8	2	"iga"	"88Mult_E6"	0	17	813	735
1	9	2	"glnP"	"89Mult_I6"	0	18	146	83
1	1	3	"spr0601"	"98Mult_M2"	0	19	159	81
1	2	3	"celB"	"87Mult_A6"	0	20	98	21
1	3	3	"iga"	"88Mult_E6"	0	21	341	269
1	4	3	"glnP"	"89Mult_I6"	-50	22	86	-8
1	5	3	"ABC_N/P"	"90Mult_M6"	0	23	260	140
1	6	3	"spr1221"	"99Mult_A10"	0	24	287	100
1	7	3	"spr1403"	"91Mult_E10"	-50	25	278	52
1	8	3	"spr1496"	"92Mult_I10"	-50	26	251	61
1	9	3	"ABC_NP"	"100Mult_M10"	0	27	1144	1008
1	1	4	"spr1221"	"99Mult_A10"	0	28	149	79
1	2	4	"spr1403"	"91Mult_E10"	0	29	170	79
1	3	4	"spr1496"	"92Mult_I10"	-50	30	92	7
1	4	4	"ABC_NP"	"100Mult_M10"	0	31	212	89
1	5	4	"SP_0462"	"77CellW_A14"	-50	32	158	37
1	6	4	"SP_0464"	"81CellW_E14"	0	33	265	113
1	7	4	"fstH"	"84Mult_A2"	0	34	1313	1019
1	8	4	"comA"	"85Mult_E2"	0	35	413	105
1	9	4	"zmpB"	"86Mult_I2"	0	36	443	100
1	1	5	"SP_0464"	"81CellW_E14"	-50	37	99	21
1	2	5	"fstH"	"84Mult_A2"	0	38	420	294
1	3	5	"comA"	"85Mult_E2"	0	39	134	19
1	4	5	"zmpB"	"86Mult_I2"	0	40	240	86
1	5	5	"spr0601"	"98Mult_M2"	0	41	190	40
1	6	5	"celB"	"87Mult_A6"	-50	42	155	10
1	7	5	"iga"	"88Mult_E6"	0	43	508	355
1	8	5	"glnP"	"89Mult_I6"	0	44	122	4
1	9	5	"ABC_N/P"	"90Mult_M6"	0	45	131	41
1	1	6	"celB"	"87Mult_A6"	0	46	86	10
1	2	6	"iga"	"88Mult_E6"	0	47	353	268
1	3	6	"glnP"	"89Mult_I6"	0	48	81	12
1	4	6	"ABC_N/P"	"90Mult_M6"	0	49	96	15
1	5	6	"spr1221"	"99Mult_A10"	0	50	152	68
1	6	6	"spr1403"	"91Mult_E10"	0	51	130	31
1	7	6	"spr1496"	"92Mult_I10"	-50	52	89	-5
1	8	6	"ABC_NP"	"100Mult_M10"	0	53	393	315
1	9	6	"SP_0462"	"77CellW_A14"	0	54	188	115
1	1	7	"spr1403"	"91Mult_E10"	0	55	241	161
1	2	7	"spr1496"	"92Mult_I10"	-50	56	88	-10
1	3	7	"ABC_NP"	"100Mult_M10"	0	57	454	381
1	4	7	"SP_0462"	"77CellW_A14"	0	58	174	85
1	5	7	"SP_0464"	"81CellW_E14"	-50	59	110	26
1	6	7	"fstH"	"84Mult_A2"	0	60	555	439
1	7	7	"comA"	"85Mult_E2"	0	61	167	51
1	8	7	"zmpB"	"86Mult_I2"	-50	62	105	26
1	9	7	"spr0601"	"98Mult_M2"	0	63	199	125
1	1	8	"fstH"	"84Mult_A2"	0	64	570	504
1	2	8	"comA"	"85Mult_E2"	0	65	189	109
1	3	8	"zmpB"	"86Mult_I2"	0	66	164	98
1	4	8	"spr0601"	"98Mult_M2"	0	67	130	51
1	5	8	"celB"	"87Mult_A6"	0	68	83	7
1	6	8	"iga"	"88Mult_E6"	0	69	464	390
1	7	8	"glnP"	"89Mult_I6"	0	70	122	48
1	8	8	"ABC_N/P"	"90Mult_M6"	0	71	79	10
1	9	8	"spr1221"	"99Mult_A10"	0	72	189	119
2	1	1	"lytB"	"31CellW_N6"	0	73	276	136
2	2	1	"prtA"	"20CellW_B10"	-50	74	332	116
2	3	1	"bgaA"	"43CellW_F10"	-50	75	426	250
2	4	1	"nanA"	"46CellW_J10"	-50	76	383	235
2	5	1	"spr1652/pfbA"	"25CellW_N10"	-50	77	351	223
2	6	1	"nisP"	"39CellW_B14"	-50	78	196	80
2	7	1	"spr1906"	"73CellW_F14"	-50	79	147	40
2	8	1	"Buffer"	"Normaliz_J14"	-50	80	73	-2
2	9	1	"Buffer"	"Normaliz_N14"	-50	81	77	-8
2	1	2	"nisP"	"39CellW_B14"	-50	82	214	46
2	2	2	"spr1906"	"73CellW_F14"	-50	83	243	-27
2	3	2	"psrP"	"71CellW_B2"	-50	84	540	151
2	4	2	"pblB_nt"	"48CellW_F2"	-50	85	504	127
2	5	2	"pblB_ct"	"49CellW_J2"	0	86	1072	734
2	6	2	"spr0075/pfbB"	"24CellW_N2"	-50	87	427	134
2	7	2	"pulA"	"19CellW_B6"	-50	88	153	-45
2	8	2	"hysA"	"51CellW_F6"	-50	89	141	32
2	9	2	"spr0328"	"26CellW_J6"	-50	90	196	91
2	1	3	"spr0075/pfbB"	"24CellW_N2"	0	91	306	144
2	2	3	"pulA"	"19CellW_B6"	-50	92	162	-56
2	3	3	"hysA"	"51CellW_F6"	-50	93	324	128
2	4	3	"spr0328"	"26CellW_J6"	0	94	577	310
2	5	3	"lytB"	"31CellW_N6"	-50	95	204	14
2	6	3	"prtA"	"20CellW_B10"	-50	96	171	-49
2	7	3	"bgaA"	"43CellW_F10"	-50	97	517	239
2	8	3	"nanA"	"46CellW_J10"	-50	98	251	46
2	9	3	"spr1652/pfbA"	"25CellW_N10"	-50	99	408	258
2	1	4	"prtA"	"20CellW_B10"	-50	100	354	176
2	2	4	"bgaA"	"43CellW_F10"	-50	101	380	58
2	3	4	"nanA"	"46CellW_J10"	-50	102	407	211
2	4	4	"spr1652/pfbA"	"25CellW_N10"	-50	103	362	104
2	5	4	"nisP"	"39CellW_B14"	0	104	460	251
2	6	4	"spr1906"	"73CellW_F14"	-50	105	296	87
2	7	4	"psrP"	"71CellW_B2"	-50	106	583	192
2	8	4	"pblB_nt"	"48CellW_F2"	-50	107	340	-83
2	9	4	"pblB_ct"	"49CellW_J2"	0	108	1045	713
2	1	5	"spr1906"	"73CellW_F14"	0	109	358	199
2	2	5	"psrP"	"71CellW_B2"	-50	110	466	124
2	3	5	"pblB_nt"	"48CellW_F2"	-50	111	358	45
2	4	5	"pblB_ct"	"49CellW_J2"	0	112	735	218
2	5	5	"spr0075/pfbB"	"24CellW_N2"	-50	113	388	65
2	6	5	"pulA"	"19CellW_B6"	-50	114	342	97
2	7	5	"hysA"	"51CellW_F6"	-50	115	332	38
2	8	5	"spr0328"	"26CellW_J6"	-50	116	280	44
2	9	5	"lytB"	"31CellW_N6"	-50	117	442	160
2	1	6	"pulA"	"19CellW_B6"	-50	118	207	98
2	2	6	"hysA"	"51CellW_F6"	-50	119	322	161
2	3	6	"spr0328"	"26CellW_J6"	0	120	422	265
2	4	6	"lytB"	"31CellW_N6"	-50	121	274	65
2	5	6	"prtA"	"20CellW_B10"	-50	122	226	70
2	6	6	"bgaA"	"43CellW_F10"	-50	123	407	98
2	7	6	"nanA"	"46CellW_J10"	-50	124	421	72
2	8	6	"spr1652/pfbA"	"25CellW_N10"	-50	125	419	73
2	9	6	"nisP"	"39CellW_B14"	-50	126	251	117
2	1	7	"bgaA"	"43CellW_F10"	0	127	446	314
2	2	7	"nanA"	"46CellW_J10"	0	128	391	196
2	3	7	"spr1652/pfbA"	"25CellW_N10"	-50	129	452	285
2	4	7	"nisP"	"39CellW_B14"	-50	130	168	55
2	5	7	"spr1906"	"73CellW_F14"	0	131	275	150
2	6	7	"psrP"	"71CellW_B2"	-50	132	487	168
2	7	7	"pblB_nt"	"48CellW_F2"	-50	133	405	4
2	8	7	"pblB_ct"	"49CellW_J2"	-50	134	885	191
2	9	7	"spr0075/pfbB"	"24CellW_N2"	-50	135	483	134
2	1	8	"psrP"	"71CellW_B2"	0	136	454	337
2	2	8	"pblB_nt"	"48CellW_F2"	-50	137	340	147
2	3	8	"pblB_ct"	"49CellW_J2"	-50	138	521	322
2	4	8	"spr0075/pfbB"	"24CellW_N2"	-50	139	354	222
2	5	8	"pulA"	"19CellW_B6"	0	140	149	52
2	6	8	"hysA"	"51CellW_F6"	-50	141	210	88
2	7	8	"spr0328"	"26CellW_J6"	-50	142	280	155
2	8	8	"lytB"	"31CellW_N6"	-50	143	309	150
2	9	8	"prtA"	"20CellW_B10"	0	144	392	289
3	1	1	"nanB"	"58Secret_O6"	0	145	5626	5540
3	2	1	"spr1875"	"7Secret_C10"	0	146	1191	1088
3	3	1	"galU"	"21Secret_G10"	0	147	701	567
3	4	1	"cbpA"	"5Secret_K10"	0	148	484	377
3	5	1	"gsp_781"	"2Secret_O10"	0	149	890	816
3	6	1	"Control_1"	"C14"	0	150	299	233
3	7	1	"Control_2"	"G14"	-50	151	65	-3
3	8	1	"Buffer"	"Normaliz_K14"	-50	152	81	15
3	9	1	"Buffer"	"Normaliz_O14"	0	153	66	5
3	1	2	"Control_1"	"C14"	0	154	352	239
3	2	2	"Control_2"	"G14"	-50	155	93	-52
3	3	2	"bloodAB"	"59Secret_C2"	0	156	1504	422
3	4	2	"strH"	"32Secret_G2"	-50	157	1749	781
3	5	2	"lysM"	"50Secret_K2"	0	158	490	302
3	6	2	"lytB"	"63Secret_O2"	0	159	1266	1141
3	7	2	"phtE"	"45Secret_C6"	0	160	495	408
3	8	2	"spr0931"	"36Secret_G6"	0	161	635	541
3	9	2	"lytC"	"56Secret_K6"	0	162	1011	885
3	1	3	"lytB"	"63Secret_O2"	0	163	2170	2006
3	2	3	"phtE"	"45Secret_C6"	0	164	1017	863
3	3	3	"spr0931"	"36Secret_G6"	0	165	548	408
3	4	3	"lytC"	"56Secret_K6"	0	166	556	362
3	5	3	"nanB"	"58Secret_O6"	0	167	3823	3588
3	6	3	"spr1875"	"7Secret_C10"	0	168	1537	1334
3	7	3	"galU"	"21Secret_G10"	0	169	375	205
3	8	3	"cbpA"	"5Secret_K10"	0	170	423	227
3	9	3	"gsp_781"	"2Secret_O10"	0	171	737	617
3	1	4	"spr1875"	"7Secret_C10"	0	172	1413	1288
3	2	4	"galU"	"21Secret_G10"	0	173	788	476
3	3	4	"cbpA"	"5Secret_K10"	0	174	482	308
3	4	4	"gsp_781"	"2Secret_O10"	0	175	814	686
3	5	4	"Control_1"	"C14"	0	176	287	200
3	6	4	"Control_2"	"G14"	-50	177	71	-85
3	7	4	"bloodAB"	"59Secret_C2"	0	178	1479	451
3	8	4	"strH"	"32Secret_G2"	-50	179	1328	321
3	9	4	"lysM"	"50Secret_K2"	0	180	643	543
3	1	5	"Control_2"	"G14"	-50	181	92	-2
3	2	5	"bloodAB"	"59Secret_C2"	0	182	1557	503
3	3	5	"strH"	"32Secret_G2"	0	183	2574	1683
3	4	5	"lysM"	"50Secret_K2"	-50	184	839	418
3	5	5	"lytB"	"63Secret_O2"	0	185	799	605
3	6	5	"phtE"	"45Secret_C6"	0	186	623	351
3	7	5	"spr0931"	"36Secret_G6"	-50	187	1414	529
3	8	5	"lytC"	"56Secret_K6"	-50	188	1126	385
3	9	5	"nanB"	"58Secret_O6"	0	189	3888	3798
3	1	6	"phtE"	"45Secret_C6"	0	190	941	823
3	2	6	"spr0931"	"36Secret_G6"	0	191	626	472
3	3	6	"lytC"	"56Secret_K6"	0	192	604	448
3	4	6	"nanB"	"58Secret_O6"	0	193	4660	4426
3	5	6	"spr1875"	"7Secret_C10"	0	194	1459	1300
3	6	6	"galU"	"21Secret_G10"	0	195	488	220
3	7	6	"cbpA"	"5Secret_K10"	-50	196	220	-380
3	8	6	"gsp_781"	"2Secret_O10"	0	197	816	702
3	9	6	"Control_1"	"C14"	0	198	287	217
3	1	7	"galU"	"21Secret_G10"	0	199	1147	964
3	2	7	"cbpA"	"5Secret_K10"	0	200	733	546
3	3	7	"gsp_781"	"2Secret_O10"	0	201	457	352
3	4	7	"Control_1"	"C14"	0	202	330	234
3	5	7	"Control_2"	"G14"	-50	203	69	-27
3	6	7	"bloodAB"	"59Secret_C2"	0	204	1333	587
3	7	7	"strH"	"32Secret_G2"	-50	205	1559	615
3	8	7	"lysM"	"50Secret_K2"	0	206	666	532
3	9	7	"lytB"	"63Secret_O2"	0	207	1474	1403
3	1	8	"bloodAB"	"59Secret_C2"	0	208	1439	1201
3	2	8	"strH"	"32Secret_G2"	-50	209	1639	942
3	3	8	"lysM"	"50Secret_K2"	-50	210	927	731
3	4	8	"lytB"	"63Secret_O2"	0	211	855	751
3	5	8	"phtE"	"45Secret_C6"	0	212	705	623
3	6	8	"spr0931"	"36Secret_G6"	0	213	634	522
3	7	8	"lytC"	"56Secret_K6"	0	214	713	576
3	8	8	"nanB"	"58Secret_O6"	0	215	4751	4639
3	9	8	"spr1875"	"7Secret_C10"	0	216	1625	1545
4	1	1	"Control_10"	"P6"	-50	217	65	-6
4	2	1	"Control_11"	"D10"	0	218	54	-9
4	3	1	"Control_12"	"H10"	0	219	63	5
4	4	1	"Buffer"	"Normaliz_L10"	-50	220	57	0
4	5	1	"Buffer"	"Normaliz_P10"	0	221	62	-3
4	6	1	"Control+"	"Rango0.2_D14"	0	222	2786	2709
4	7	1	"Control+"	"Rango0.1_H14"	-50	223	94	33
4	8	1	"Buffer"	"Normaliz_L14"	0	224	59	0
4	9	1	"Buffer"	"Normaliz_P14"	-50	225	72	6
4	1	2	"Control+"	"Rango0.2_D14"	0	226	2508	2442
4	2	2	"Control+"	"Rango0.1_H14"	-50	227	81	17
4	3	2	"Control_3"	"D2"	0	228	56	-4
4	4	2	"Control_4"	"H2"	0	229	64	7
4	5	2	"Control_5"	"L2"	0	230	65	7
4	6	2	"Control_6"	"P2"	-50	231	61	-4
4	7	2	"Control_7"	"D6"	0	232	64	7
4	8	2	"Control_8"	"H6"	0	233	54	-1
4	9	2	"Control_9"	"L6"	-50	234	66	6
4	1	3	"Control_6"	"P2"	-50	235	57	-5
4	2	3	"Control_7"	"D6"	0	236	56	-7
4	3	3	"Control_8"	"H6"	-50	237	55	-5
4	4	3	"Control_9"	"L6"	0	238	67	10
4	5	3	"Control_10"	"P6"	-50	239	54	-9
4	6	3	"Control_11"	"D10"	-50	240	59	-5
4	7	3	"Control_12"	"H10"	-50	241	54	-3
4	8	3	"Buffer"	"Normaliz_L10"	0	242	54	-1
4	9	3	"Buffer"	"Normaliz_P10"	-50	243	65	10
4	1	4	"Control_11"	"D10"	-50	244	61	-4
4	2	4	"Control_12"	"H10"	0	245	61	2
4	3	4	"Buffer"	"Normaliz_L10"	0	246	56	-2
4	4	4	"Buffer"	"Normaliz_P10"	-50	247	57	-1
4	5	4	"Control+"	"Rango0.2_D14"	0	248	2112	2042
4	6	4	"Control+"	"Rango0.1_H14"	0	249	2913	2841
4	7	4	"Control_3"	"D2"	-50	250	58	-3
4	8	4	"Control_4"	"H2"	0	251	54	3
4	9	4	"Control_5"	"L2"	0	252	66	13
4	1	5	"Control+"	"Rango0.1_H14"	0	253	2485	2419
4	2	5	"Control_3"	"D2"	0	254	61	3
4	3	5	"Control_4"	"H2"	0	255	61	3
4	4	5	"Control_5"	"L2"	0	256	59	3
4	5	5	"Control_6"	"P2"	-50	257	60	1
4	6	5	"Control_7"	"D6"	0	258	61	-1
4	7	5	"Control_8"	"H6"	0	259	61	6
4	8	5	"Control_9"	"L6"	0	260	54	0
4	9	5	"Control_10"	"P6"	-50	261	56	-1
4	1	6	"Control_7"	"D6"	0	262	55	-5
4	2	6	"Control_8"	"H6"	0	263	58	-1
4	3	6	"Control_9"	"L6"	0	264	61	4
4	4	6	"Control_10"	"P6"	0	265	61	3
4	5	6	"Control_11"	"D10"	0	266	58	2
4	6	6	"Control_12"	"H10"	0	267	57	3
4	7	6	"Buffer"	"Normaliz_L10"	0	268	55	-3
4	8	6	"Buffer"	"Normaliz_P10"	0	269	65	8
4	9	6	"Control+"	"Rango0.2_D14"	0	270	1898	1837
4	1	7	"Control_12"	"H10"	0	271	56	1
4	2	7	"Buffer"	"Normaliz_L10"	0	272	56	-1
4	3	7	"Buffer"	"Normaliz_P10"	0	273	71	10
4	4	7	"Control+"	"Rango0.2_D14"	0	274	2404	2334
4	5	7	"Control+"	"Rango0.1_H14"	-50	275	76	16
4	6	7	"Control_3"	"D2"	0	276	50	-4
4	7	7	"Control_4"	"H2"	0	277	55	3
4	8	7	"Control_5"	"L2"	-50	278	54	-1
4	9	7	"Control_6"	"P2"	-50	279	82	26
4	1	8	"Control_3"	"D2"	-50	280	57	0
4	2	8	"Control_4"	"H2"	0	281	60	3
4	3	8	"Control_5"	"L2"	0	282	57	4
4	4	8	"Control_6"	"P2"	-50	283	60	1
4	5	8	"Control_7"	"D6"	-50	284	55	-2
4	6	8	"Control_8"	"H6"	-50	285	48	-7
4	7	8	"Control_9"	"L6"	-50	286	49	-4
4	8	8	"Control_10"	"P6"	0	287	48	-5
4	9	8	"Control_11"	"D10"	0	288	68	14
5	1	1	"GADPH"	"68Cyt_M5"	0	289	3391	3338
5	2	1	"abc_sbp_2"	"30Lip_A9"	0	290	7062	7004
5	3	1	"abc_sbp"	"29Lip_E9"	0	291	951	885
5	4	1	"spr0174"	"79Lip_I9"	0	292	919	787
5	5	1	"aliA"	"10Lip_M9"	-50	293	794	619
5	6	1	"slrA"	"17Lip_A13"	-50	294	452	287
5	7	1	"spr0747"	"37Lip_E13"	0	295	718	619
5	8	1	"Buffer"	"Normaliz_I13"	-50	296	81	7
5	9	1	"Buffer"	"Normaliz_M13"	-50	297	86	9
5	1	2	"slrA"	"17Lip_A13"	0	298	1839	1784
5	2	2	"spr0747"	"37Lip_E13"	0	299	1415	1350
5	3	2	"spxB"	"13Cyt_A1"	0	300	1647	1566
5	4	2	"clpP"	"66Cyt_E1"	0	301	3055	1976
5	5	2	"pavA"	"69Cyt_I1"	0	302	3905	2366
5	6	2	"eno"	"14Cyt_M1"	0	303	5862	4898
5	7	2	"PppA"	"70Cyt_A5"	-50	304	802	97
5	8	2	"ply"	"11Cyt_E5"	0	305	2034	1842
5	9	2	"lytA"	"12Cyt_I5"	0	306	2262	2159
5	1	3	"eno"	"14Cyt_M1"	0	307	5428	5367
5	2	3	"PppA"	"70Cyt_A5"	0	308	2038	1974
5	3	3	"ply"	"11Cyt_E5"	0	309	4706	4629
5	4	3	"lytA"	"12Cyt_I5"	0	310	2368	373
5	5	3	"GADPH"	"68Cyt_M5"	0	311	5015	2201
5	6	3	"abc_sbp_2"	"30Lip_A9"	-50	312	3545	976
5	7	3	"abc_sbp"	"29Lip_E9"	-50	313	1277	-363
5	8	3	"spr0174"	"79Lip_I9"	-50	314	1954	784
5	9	3	"aliA"	"10Lip_M9"	-50	315	686	447
5	1	4	"abc_sbp_2"	"30Lip_A9"	0	316	6052	5994
5	2	4	"abc_sbp"	"29Lip_E9"	0	317	706	644
5	3	4	"spr0174"	"79Lip_I9"	0	318	389	310
5	4	4	"aliA"	"10Lip_M9"	0	319	1611	1300
5	5	4	"slrA"	"17Lip_A13"	-50	320	1817	-186
5	6	4	"spr0747"	"37Lip_E13"	0	321	2375	431
5	7	4	"spxB"	"13Cyt_A1"	-50	322	1619	95
5	8	4	"clpP"	"66Cyt_E1"	0	323	2135	1642
5	9	4	"pavA"	"69Cyt_I1"	0	324	2460	2201
5	1	5	"spr0747"	"37Lip_E13"	0	325	1432	1375
5	2	5	"spxB"	"13Cyt_A1"	0	326	1713	1652
5	3	5	"clpP"	"66Cyt_E1"	0	327	2927	2856
5	4	5	"pavA"	"69Cyt_I1"	0	328	2986	2893
5	5	5	"eno"	"14Cyt_M1"	0	329	5806	5661
5	6	5	"PppA"	"70Cyt_A5"	0	330	2049	1448
5	7	5	"ply"	"11Cyt_E5"	0	331	3064	2168
5	8	5	"lytA"	"12Cyt_I5"	0	332	4987	4769
5	9	5	"GADPH"	"68Cyt_M5"	0	333	3504	3398
5	1	6	"PppA"	"70Cyt_A5"	0	334	2134	2070
5	2	6	"ply"	"11Cyt_E5"	0	335	5296	5236
5	3	6	"lytA"	"12Cyt_I5"	0	336	5890	5829
5	4	6	"GADPH"	"68Cyt_M5"	0	337	3233	3169
5	5	6	"abc_sbp_2"	"30Lip_A9"	0	338	5558	5483
5	6	6	"abc_sbp"	"29Lip_E9"	0	339	734	622
5	7	6	"spr0174"	"79Lip_I9"	0	340	1418	1264
5	8	6	"aliA"	"10Lip_M9"	0	341	702	580
5	9	6	"slrA"	"17Lip_A13"	0	342	1605	1518
5	1	7	"abc_sbp"	"29Lip_E9"	0	343	906	849
5	2	7	"spr0174"	"79Lip_I9"	0	344	358	301
5	3	7	"aliA"	"10Lip_M9"	0	345	720	662
5	4	7	"slrA"	"17Lip_A13"	0	346	1567	1505
5	5	7	"spr0747"	"37Lip_E13"	0	347	1669	1603
5	6	7	"spxB"	"13Cyt_A1"	0	348	1873	1764
5	7	7	"clpP"	"66Cyt_E1"	0	349	3116	2995
5	8	7	"pavA"	"69Cyt_I1"	0	350	2886	2792
5	9	7	"eno"	"14Cyt_M1"	0	351	6323	6251
5	1	8	"spxB"	"13Cyt_A1"	0	352	1995	1940
5	2	8	"clpP"	"66Cyt_E1"	0	353	2911	2849
5	3	8	"pavA"	"69Cyt_I1"	0	354	2949	2888
5	4	8	"eno"	"14Cyt_M1"	0	355	6518	6454
5	5	8	"PppA"	"70Cyt_A5"	0	356	2324	2252
5	6	8	"ply"	"11Cyt_E5"	0	357	5659	5589
5	7	8	"lytA"	"12Cyt_I5"	0	358	5878	5793
5	8	8	"GADPH"	"68Cyt_M5"	0	359	3200	3134
5	9	8	"abc_sbp_2"	"30Lip_A9"	0	360	7239	7179
6	1	1	"psaA"	"6Lip_N5"	0	361	1456	1345
6	2	1	"ABC_SBP"	"57Lip_B9"	0	362	5923	5546
6	3	1	"ABC_SBP"	"52Lip_F9"	0	363	1580	1313
6	4	1	"piuA"	"18Lip_J9"	0	364	610	389
6	5	1	"amiA"	"3Lip_N9"	0	365	1405	1099
6	6	1	"msmE"	"78Lip_B13"	0	366	1931	1606
6	7	1	"MalX"	"22Lip_F13"	0	367	728	496
6	8	1	"Buffer"	"Normaliz_J13"	-50	368	131	-28
6	9	1	"Buffer"	"Normaliz_N13"	-50	369	109	-25
6	1	2	"msmE"	"78Lip_B13"	0	370	1850	1729
6	2	2	"MalX"	"22Lip_F13"	0	371	1413	836
6	3	2	"prsA_ppmA"	"16Lip_B1"	0	372	1098	798
6	4	2	"lmb"	"33Lip_F1"	0	373	1740	1243
6	5	2	"piaA"	"15Lip_J1"	0	374	1756	992
6	6	2	"phtA"	"55Lip_N1"	-50	375	1770	859
6	7	2	"glnH"	"28Lip_B5"	-50	376	600	-99
6	8	2	"pstS"	"80Lip_F5"	0	377	1595	1308
6	9	2	"aliB"	"1Lip_J5"	0	378	716	585
6	1	3	"phtA"	"55Lip_N1"	0	379	2000	1862
6	2	3	"glnH"	"28Lip_B5"	0	380	1263	855
6	3	3	"pstS"	"80Lip_F5"	0	381	1316	1087
6	4	3	"aliB"	"1Lip_J5"	0	382	2185	1186
6	5	3	"psaA"	"6Lip_N5"	0	383	2266	491
6	6	3	"ABC_SBP"	"57Lip_B9"	-50	384	2487	915
6	7	3	"ABC_SBP"	"52Lip_F9"	-50	385	943	-41
6	8	3	"piuA"	"18Lip_J9"	-50	386	499	-101
6	9	3	"amiA"	"3Lip_N9"	-50	387	984	583
6	1	4	"ABC_SBP"	"57Lip_B9"	0	388	6246	6122
6	2	4	"ABC_SBP"	"52Lip_F9"	0	389	2095	1871
6	3	4	"piuA"	"18Lip_J9"	0	390	614	415
6	4	4	"amiA"	"3Lip_N9"	0	391	2105	570
6	5	4	"msmE"	"78Lip_B13"	-50	392	2984	149
6	6	4	"MalX"	"22Lip_F13"	-50	393	2588	-186
6	7	4	"prsA_ppmA"	"16Lip_B1"	-50	394	2130	508
6	8	4	"lmb"	"33Lip_F1"	-50	395	1323	524
6	9	4	"piaA"	"15Lip_J1"	-50	396	840	238
6	1	5	"MalX"	"22Lip_F13"	0	397	1034	936
6	2	5	"prsA_ppmA"	"16Lip_B1"	0	398	1200	1030
6	3	5	"lmb"	"33Lip_F1"	0	399	2012	1822
6	4	5	"piaA"	"15Lip_J1"	0	400	1437	964
6	5	5	"phtA"	"55Lip_N1"	-50	401	3361	1011
6	6	5	"glnH"	"28Lip_B5"	-50	402	3084	860
6	7	5	"pstS"	"80Lip_F5"	-50	403	2740	1805
6	8	5	"aliB"	"1Lip_J5"	0	404	1832	909
6	9	5	"psaA"	"6Lip_N5"	0	405	1300	649
6	1	6	"glnH"	"28Lip_B5"	0	406	684	582
6	2	6	"pstS"	"80Lip_F5"	0	407	1287	1131
6	3	6	"aliB"	"1Lip_J5"	0	408	2032	1874
6	4	6	"psaA"	"6Lip_N5"	0	409	885	680
6	5	6	"ABC_SBP"	"57Lip_B9"	0	410	1855	1599
6	6	6	"ABC_SBP"	"52Lip_F9"	0	411	1317	1053
6	7	6	"piuA"	"18Lip_J9"	0	412	751	326
6	8	6	"amiA"	"3Lip_N9"	0	413	1421	634
6	9	6	"msmE"	"78Lip_B13"	0	414	1309	1036
6	1	7	"ABC_SBP"	"52Lip_F9"	0	415	1466	1369
6	2	7	"piuA"	"18Lip_J9"	0	416	494	340
6	3	7	"amiA"	"3Lip_N9"	0	417	1428	1269
6	4	7	"msmE"	"78Lip_B13"	0	418	1404	1207
6	5	7	"MalX"	"22Lip_F13"	0	419	1506	1231
6	6	7	"prsA_ppmA"	"16Lip_B1"	0	420	1392	1161
6	7	7	"lmb"	"33Lip_F1"	0	421	2132	1608
6	8	7	"piaA"	"15Lip_J1"	0	422	1632	1181
6	9	7	"phtA"	"55Lip_N1"	0	423	1836	1658
6	1	8	"prsA_ppmA"	"16Lip_B1"	0	424	900	822
6	2	8	"lmb"	"33Lip_F1"	0	425	2008	1901
6	3	8	"piaA"	"15Lip_J1"	0	426	1623	1525
6	4	8	"phtA"	"55Lip_N1"	0	427	2205	2099
6	5	8	"glnH"	"28Lip_B5"	0	428	1654	1520
6	6	8	"pstS"	"80Lip_F5"	0	429	1342	1241
6	7	8	"aliB"	"1Lip_J5"	0	430	1687	1573
6	8	8	"psaA"	"6Lip_N5"	0	431	951	811
6	9	8	"ABC_SBP"	"57Lip_B9"	0	432	7493	7368
7	1	1	"cbpF"	"74N_term_wCS_O5"	0	433	587	518
7	2	1	"spr0693"	"34N_term_C9"	0	434	744	666
7	3	1	"ezrA"	"75N_term_G9"	0	435	730	620
7	4	1	"pepXP"	"72N_term_K9"	0	436	2170	1657
7	5	1	"phtD"	"44N_term_O9"	-50	437	1018	624
7	6	1	"phpA"	"27N_term_C13"	-50	438	1072	754
7	7	1	"srtA"	"64N_term_wCS_G13"	0	439	599	488
7	8	1	"Buffer"	"Normaliz_K13"	-50	440	64	3
7	9	1	"Buffer"	"Normaliz_O13"	-50	441	69	10
7	1	2	"phpA"	"27N_term_C13"	0	442	605	511
7	2	2	"srtA"	"64N_term_wCS_G13"	0	443	894	771
7	3	2	"adcA"	"23Lip_C1"	0	444	332	193
7	4	2	"sp_2093"	"76N_term_G1"	0	445	751	179
7	5	2	"comB"	"54N_term_K1"	-50	446	1177	448
7	6	2	"pspA"	"4N_term_O1"	-50	447	1256	671
7	7	2	"pbpX"	"41N_term_C5"	0	448	1980	1695
7	8	2	"pbpA"	"9N_term_G5"	-50	449	143	42
7	9	2	"spr0334"	"42Cyt_TMH_K5"	0	450	819	729
7	1	3	"pspA"	"4N_term_O1"	0	451	902	803
7	2	3	"pbpX"	"41N_term_C5"	0	452	1111	1010
7	3	3	"pbpA"	"9N_term_G5"	0	453	111	20
7	4	3	"spr0334"	"42Cyt_TMH_K5"	0	454	885	675
7	5	3	"cbpF"	"74N_term_wCS_O5"	0	455	1418	558
7	6	3	"spr0693"	"34N_term_C9"	-50	456	1176	336
7	7	3	"ezrA"	"75N_term_G9"	0	457	1462	790
7	8	3	"pepXP"	"72N_term_K9"	0	458	1680	1122
7	9	3	"phtD"	"44N_term_O9"	-50	459	802	408
7	1	4	"spr0693"	"34N_term_C9"	0	460	631	545
7	2	4	"ezrA"	"75N_term_G9"	0	461	531	433
7	3	4	"pepXP"	"72N_term_K9"	0	462	953	860
7	4	4	"phtD"	"44N_term_O9"	0	463	1191	854
7	5	4	"phpA"	"27N_term_C13"	-50	464	1699	623
7	6	4	"srtA"	"64N_term_wCS_G13"	-50	465	1199	433
7	7	4	"adcA"	"23Lip_C1"	0	466	900	174
7	8	4	"sp_2093"	"76N_term_G1"	-50	467	1062	528
7	9	4	"comB"	"54N_term_K1"	0	468	1369	1118
7	1	5	"srtA"	"64N_term_wCS_G13"	0	469	850	770
7	2	5	"adcA"	"23Lip_C1"	0	470	642	543
7	3	5	"sp_2093"	"76N_term_G1"	0	471	432	343
7	4	5	"comB"	"54N_term_K1"	0	472	379	259
7	5	5	"pspA"	"4N_term_O1"	0	473	970	804
7	6	5	"pbpX"	"41N_term_C5"	0	474	1721	1610
7	7	5	"pbpA"	"9N_term_G5"	0	475	126	-3
7	8	5	"spr0334"	"42Cyt_TMH_K5"	0	476	699	574
7	9	5	"cbpF"	"74N_term_wCS_O5"	0	477	840	757
7	1	6	"pbpX"	"41N_term_C5"	0	478	1406	1327
7	2	6	"pbpA"	"9N_term_G5"	0	479	134	51
7	3	6	"spr0334"	"42Cyt_TMH_K5"	0	480	908	826
7	4	6	"cbpF"	"74N_term_wCS_O5"	0	481	601	512
7	5	6	"spr0693"	"34N_term_C9"	0	482	915	826
7	6	6	"ezrA"	"75N_term_G9"	0	483	762	685
7	7	6	"pepXP"	"72N_term_K9"	0	484	1364	1287
7	8	6	"phtD"	"44N_term_O9"	0	485	2226	2141
7	9	6	"phpA"	"27N_term_C13"	0	486	853	783
7	1	7	"ezrA"	"75N_term_G9"	0	487	649	576
7	2	7	"pepXP"	"72N_term_K9"	0	488	982	897
7	3	7	"phtD"	"44N_term_O9"	0	489	2003	1921
7	4	7	"phpA"	"27N_term_C13"	0	490	834	730
7	5	7	"srtA"	"64N_term_wCS_G13"	0	491	1603	1504
7	6	7	"adcA"	"23Lip_C1"	0	492	439	364
7	7	7	"sp_2093"	"76N_term_G1"	0	493	493	418
7	8	7	"comB"	"54N_term_K1"	0	494	458	382
7	9	7	"pspA"	"4N_term_O1"	0	495	2000	1931
7	1	8	"adcA"	"23Lip_C1"	0	496	400	327
7	2	8	"sp_2093"	"76N_term_G1"	0	497	440	361
7	3	8	"comB"	"54N_term_K1"	0	498	435	363
7	4	8	"pspA"	"4N_term_O1"	0	499	1648	1569
7	5	8	"pbpX"	"41N_term_C5"	0	500	1549	1471
7	6	8	"pbpA"	"9N_term_G5"	0	501	168	102
7	7	8	"spr0334"	"42Cyt_TMH_K5"	0	502	1103	1040
7	8	8	"cbpF"	"74N_term_wCS_O5"	0	503	702	641
7	9	8	"spr0693"	"34N_term_C9"	0	504	1156	1095
8	1	1	"pbp1b"	"47Cyt_TMH_P5"	0	505	5677	5566
8	2	1	"pcpA"	"62N_term_wCS_D9"	0	506	221	107
8	3	1	"sphtra"	"8N_term_H9"	0	507	90	6
8	4	1	"cps4C"	"97Mult_L9"	0	508	399	296
8	5	1	"rrgB"	"95Mult_P9"	0	509	244	139
8	6	1	"TMP"	"96Mult_D13"	0	510	565	473
8	7	1	"LambdaSa04"	"94Mult_H13"	-50	511	95	8
8	8	1	"Buffer"	"Normaliz_L13"	-50	512	55	-3
8	9	1	"Buffer"	"Normaliz_P13"	-50	513	59	3
8	1	2	"TMP"	"96Mult_D13"	0	514	481	350
8	2	2	"LambdaSa04"	"94Mult_H13"	0	515	129	-135
8	3	2	"potD"	"65N_term_D1"	0	516	2947	2727
8	4	2	"pgdA"	"40N_term_H1"	0	517	1511	663
8	5	2	"spr1370"	"38Cyt_TMH_L1"	-50	518	1933	987
8	6	2	"spr1418"	"82N_term_P1"	0	519	2599	2030
8	7	2	"stkP"	"67Cyt_TMH_D5"	0	520	895	331
8	8	2	"spr1584"	"83N_term_H5"	0	521	1623	1125
8	9	2	"pbp2A"	"53N_term_L5"	0	522	1551	1453
8	1	3	"spr1418"	"82N_term_P1"	0	523	3270	3114
8	2	3	"stkP"	"67Cyt_TMH_D5"	0	524	1005	668
8	3	3	"spr1584"	"83N_term_H5"	0	525	2308	1547
8	4	3	"pbp2A"	"53N_term_L5"	0	526	3314	1565
8	5	3	"pbp1b"	"47Cyt_TMH_P5"	0	527	3458	2036
8	6	3	"pcpA"	"62N_term_wCS_D9"	0	528	598	-150
8	7	3	"sphtra"	"8N_term_H9"	-50	529	460	-185
8	8	3	"cps4C"	"97Mult_L9"	0	530	1285	623
8	9	3	"rrgB"	"95Mult_P9"	0	531	173	32
8	1	4	"pcpA"	"62N_term_wCS_D9"	0	532	181	66
8	2	4	"sphtra"	"8N_term_H9"	0	533	105	-137
8	3	4	"cps4C"	"97Mult_L9"	0	534	882	391
8	4	4	"rrgB"	"95Mult_P9"	0	535	559	-661
8	5	4	"TMP"	"96Mult_D13"	0	536	1150	-3
8	6	4	"LambdaSa04"	"94Mult_H13"	-50	537	1056	197
8	7	4	"potD"	"65N_term_D1"	0	538	2378	1435
8	8	4	"pgdA"	"40N_term_H1"	-50	539	1091	49
8	9	4	"spr1370"	"38Cyt_TMH_L1"	0	540	1864	1715
8	1	5	"LambdaSa04"	"94Mult_H13"	0	541	108	13
8	2	5	"potD"	"65N_term_D1"	0	542	2692	2279
8	3	5	"pgdA"	"40N_term_H1"	0	543	1971	972
8	4	5	"spr1370"	"38Cyt_TMH_L1"	0	544	2408	836
8	5	5	"spr1418"	"82N_term_P1"	0	545	3817	3007
8	6	5	"stkP"	"67Cyt_TMH_D5"	-50	546	1297	647
8	7	5	"spr1584"	"83N_term_H5"	0	547	3453	2229
8	8	5	"pbp2A"	"53N_term_L5"	0	548	3700	2153
8	9	5	"pbp1b"	"47Cyt_TMH_P5"	0	549	4743	4609
8	1	6	"stkP"	"67Cyt_TMH_D5"	0	550	834	738
8	2	6	"spr1584"	"83N_term_H5"	0	551	3055	2569
8	3	6	"pbp2A"	"53N_term_L5"	0	552	3799	2563
8	4	6	"pbp1b"	"47Cyt_TMH_P5"	0	553	3478	2370
8	5	6	"pcpA"	"62N_term_wCS_D9"	0	554	129	-221
8	6	6	"sphtra"	"8N_term_H9"	0	555	118	-30
8	7	6	"cps4C"	"97Mult_L9"	0	556	281	61
8	8	6	"rrgB"	"95Mult_P9"	0	557	119	-84
8	9	6	"TMP"	"96Mult_D13"	0	558	305	221
8	1	7	"sphtra"	"8N_term_H9"	0	559	258	168
8	2	7	"cps4C"	"97Mult_L9"	0	560	348	167
8	3	7	"rrgB"	"95Mult_P9"	0	561	134	-111
8	4	7	"TMP"	"96Mult_D13"	0	562	290	-75
8	5	7	"LambdaSa04"	"94Mult_H13"	-50	563	118	-272
8	6	7	"potD"	"65N_term_D1"	0	564	2511	2105
8	7	7	"pgdA"	"40N_term_H1"	0	565	2431	2243
8	8	7	"spr1370"	"38Cyt_TMH_L1"	0	566	2834	2687
8	9	7	"spr1418"	"82N_term_P1"	0	567	3495	3414
8	1	8	"potD"	"65N_term_D1"	0	568	2722	2634
8	2	8	"pgdA"	"40N_term_H1"	0	569	2001	1896
8	3	8	"spr1370"	"38Cyt_TMH_L1"	0	570	3340	3210
8	4	8	"spr1418"	"82N_term_P1"	0	571	2837	2724
8	5	8	"stkP"	"67Cyt_TMH_D5"	0	572	1050	931
8	6	8	"spr1584"	"83N_term_H5"	0	573	2583	2100
8	7	8	"pbp2A"	"53N_term_L5"	0	574	4114	3993
8	8	8	"pbp1b"	"47Cyt_TMH_P5"	0	575	5236	5143
8	9	8	"pcpA"	"62N_term_wCS_D9"	0	576	193	130
