# Supplementary material for: Data in support of proteomic analysis of pneumococcal pediatric clinical isolates to construct a protein array
Source: Data Brief. 2016 Feb 5;6:917–22. doi: 10.1016/j.dib.2016.01.057 (PMC4758182; doi:10.1016/j.dib.2016.01.057)
Supplement: Supplementary file 4 — Supplementary material [file mmc4.zip › Protein array raw data/IgM/C1_Sv19_IgM-Cy5.txt]

ATF	1.0
31	9    
"Type=GenePix Export 3"
"DateTime=2014/05/07 14:04:33"
"Settings=C:\Documents and Settings\Usuario\Escritorio\Datos Usuarios\Alfonso\Resultados ensayo\Mayo 2014\Escaneado _07-05-14\Suero v19\Sv19_IgM-Cy5.gps"
"GalFile=C:\Documents and Settings\Usuario\Escritorio\Datos Usuarios\Alfonso\Gals\Gal_Alfonso.2.gal"
"PixelSize=5"
"Wavelengths=635	n/a"
"ImageFiles=C:\Documents and Settings\Usuario\Escritorio\Datos Usuarios\Alfonso\Resultados ensayo\Mayo 2014\Escaneado _07-05-14\Suero v19\Sv19_IgM-Cy5.tif 1	n/a"
"NormalizationMethod=None"
"NormalizationFactors=1	n/a"
"JpegImage="
"StdDev=Type 1"
"RatioFormulations=W1/W2 (635/)"
"Barcode="
"BackgroundSubtraction=LocalFeature"
"ImageOrigin=3080, 45595"
"JpegOrigin=3240, 45915"
"Creator=GenePix Pro 4.1.1.4"
"Scanner=GenePix 4000B [92870]"
"FocusPosition=0"
"Temperature=31.67"
"LinesAveraged=1"
"Comment="
"PMTGain=680	n/a"
"ScanPower=100	n/a"
"LaserPower=1.74	n/a"
"LaserOnTime=43087	n/a"
"Filters=	n/a"
"ScanRegion=616,9119,3840,10526"
"Supplier=BioRobotics"
"ArrayerSoftwareName=TAS Application Suite (MicroGrid II)"
"ArrayerSoftwareVersion=2.2.2.5"
"Block"	"Column"	"Row"	"Name"	"ID"	"Flags"	"Index"	"F635 Median"	"F635 Median - B635"
1	1	1	"ABC_N/P"	"90Mult_M6"	0	1	413	-34
1	2	1	"spr1221"	"99Mult_A10"	-50	2	491	21
1	3	1	"spr1403"	"91Mult_E10"	-50	3	543	67
1	4	1	"spr1496"	"92Mult_I10"	-50	4	436	-24
1	5	1	"ABC_NP"	"100Mult_M10"	0	5	788	320
1	6	1	"SP_0462"	"77CellW_A14"	-50	6	618	94
1	7	1	"SP_0464"	"81CellW_E14"	-50	7	578	70
1	8	1	"Buffer"	"Normaliz_I14"	-50	8	445	21
1	9	1	"Buffer"	"Normaliz_M14"	-50	9	465	46
1	1	2	"SP_0462"	"77CellW_A14"	0	10	589	106
1	2	2	"SP_0464"	"81CellW_E14"	-50	11	507	24
1	3	2	"fstH"	"84Mult_A2"	0	12	804	292
1	4	2	"comA"	"85Mult_E2"	-50	13	554	72
1	5	2	"zmpB"	"86Mult_I2"	-50	14	545	105
1	6	2	"spr0601"	"98Mult_M2"	-50	15	965	400
1	7	2	"celB"	"87Mult_A6"	-50	16	698	110
1	8	2	"iga"	"88Mult_E6"	0	17	1780	1321
1	9	2	"glnP"	"89Mult_I6"	-50	18	506	73
1	1	3	"spr0601"	"98Mult_M2"	-50	19	473	18
1	2	3	"celB"	"87Mult_A6"	-50	20	415	-61
1	3	3	"iga"	"88Mult_E6"	0	21	796	294
1	4	3	"glnP"	"89Mult_I6"	-50	22	601	99
1	5	3	"ABC_N/P"	"90Mult_M6"	-50	23	446	-8
1	6	3	"spr1221"	"99Mult_A10"	-50	24	462	-28
1	7	3	"spr1403"	"91Mult_E10"	-50	25	599	35
1	8	3	"spr1496"	"92Mult_I10"	-50	26	495	-119
1	9	3	"ABC_NP"	"100Mult_M10"	0	27	2029	1487
1	1	4	"spr1221"	"99Mult_A10"	-50	28	489	85
1	2	4	"spr1403"	"91Mult_E10"	-50	29	511	74
1	3	4	"spr1496"	"92Mult_I10"	-50	30	361	-96
1	4	4	"ABC_NP"	"100Mult_M10"	-50	31	630	199
1	5	4	"SP_0462"	"77CellW_A14"	-50	32	579	139
1	6	4	"SP_0464"	"81CellW_E14"	-50	33	442	-20
1	7	4	"fstH"	"84Mult_A2"	0	34	895	320
1	8	4	"comA"	"85Mult_E2"	-50	35	819	197
1	9	4	"zmpB"	"86Mult_I2"	-50	36	679	146
1	1	5	"SP_0464"	"81CellW_E14"	-50	37	421	4
1	2	5	"fstH"	"84Mult_A2"	0	38	766	312
1	3	5	"comA"	"85Mult_E2"	-50	39	517	86
1	4	5	"zmpB"	"86Mult_I2"	-50	40	381	18
1	5	5	"spr0601"	"98Mult_M2"	-50	41	357	-21
1	6	5	"celB"	"87Mult_A6"	-50	42	422	15
1	7	5	"iga"	"88Mult_E6"	0	43	570	145
1	8	5	"glnP"	"89Mult_I6"	-50	44	571	79
1	9	5	"ABC_N/P"	"90Mult_M6"	-50	45	588	84
1	1	6	"celB"	"87Mult_A6"	-50	46	421	13
1	2	6	"iga"	"88Mult_E6"	0	47	610	202
1	3	6	"glnP"	"89Mult_I6"	-50	48	596	165
1	4	6	"ABC_N/P"	"90Mult_M6"	-50	49	359	-14
1	5	6	"spr1221"	"99Mult_A10"	0	50	434	59
1	6	6	"spr1403"	"91Mult_E10"	-50	51	451	50
1	7	6	"spr1496"	"92Mult_I10"	-50	52	404	-32
1	8	6	"ABC_NP"	"100Mult_M10"	-50	53	677	212
1	9	6	"SP_0462"	"77CellW_A14"	-50	54	673	188
1	1	7	"spr1403"	"91Mult_E10"	-50	55	510	85
1	2	7	"spr1496"	"92Mult_I10"	-50	56	389	-13
1	3	7	"ABC_NP"	"100Mult_M10"	-50	57	583	170
1	4	7	"SP_0462"	"77CellW_A14"	-50	58	509	106
1	5	7	"SP_0464"	"81CellW_E14"	-50	59	395	6
1	6	7	"fstH"	"84Mult_A2"	0	60	857	396
1	7	7	"comA"	"85Mult_E2"	-50	61	499	50
1	8	7	"zmpB"	"86Mult_I2"	-50	62	465	60
1	9	7	"spr0601"	"98Mult_M2"	0	63	563	118
1	1	8	"fstH"	"84Mult_A2"	0	64	841	421
1	2	8	"comA"	"85Mult_E2"	-50	65	457	65
1	3	8	"zmpB"	"86Mult_I2"	-50	66	386	12
1	4	8	"spr0601"	"98Mult_M2"	-50	67	443	55
1	5	8	"celB"	"87Mult_A6"	-50	68	400	1
1	6	8	"iga"	"88Mult_E6"	0	69	722	276
1	7	8	"glnP"	"89Mult_I6"	-50	70	457	8
1	8	8	"ABC_N/P"	"90Mult_M6"	-50	71	497	59
1	9	8	"spr1221"	"99Mult_A10"	0	72	643	189
2	1	1	"lytB"	"31CellW_N6"	-50	73	724	230
2	2	1	"prtA"	"20CellW_B10"	-50	74	915	316
2	3	1	"bgaA"	"43CellW_F10"	-50	75	966	317
2	4	1	"nanA"	"46CellW_J10"	-50	76	1147	449
2	5	1	"spr1652/pfbA"	"25CellW_N10"	0	77	1864	919
2	6	1	"nisP"	"39CellW_B14"	-50	78	814	114
2	7	1	"spr1906"	"73CellW_F14"	-50	79	652	59
2	8	1	"Buffer"	"Normaliz_J14"	-50	80	437	-52
2	9	1	"Buffer"	"Normaliz_N14"	-50	81	427	-41
2	1	2	"nisP"	"39CellW_B14"	-50	82	533	47
2	2	2	"spr1906"	"73CellW_F14"	-50	83	607	-28
2	3	2	"psrP"	"71CellW_B2"	-50	84	1167	368
2	4	2	"pblB_nt"	"48CellW_F2"	-50	85	1020	206
2	5	2	"pblB_ct"	"49CellW_J2"	-50	86	1109	397
2	6	2	"spr0075/pfbB"	"24CellW_N2"	-50	87	872	100
2	7	2	"pulA"	"19CellW_B6"	-50	88	1006	243
2	8	2	"hysA"	"51CellW_F6"	-50	89	1017	434
2	9	2	"spr0328"	"26CellW_J6"	-50	90	1245	751
2	1	3	"spr0075/pfbB"	"24CellW_N2"	-50	91	811	263
2	2	3	"pulA"	"19CellW_B6"	-50	92	623	25
2	3	3	"hysA"	"51CellW_F6"	-50	93	955	380
2	4	3	"spr0328"	"26CellW_J6"	-50	94	932	349
2	5	3	"lytB"	"31CellW_N6"	-50	95	590	84
2	6	3	"prtA"	"20CellW_B10"	-50	96	785	127
2	7	3	"bgaA"	"43CellW_F10"	-50	97	798	57
2	8	3	"nanA"	"46CellW_J10"	-50	98	732	8
2	9	3	"spr1652/pfbA"	"25CellW_N10"	-50	99	1644	905
2	1	4	"prtA"	"20CellW_B10"	-50	100	997	489
2	2	4	"bgaA"	"43CellW_F10"	-50	101	720	112
2	3	4	"nanA"	"46CellW_J10"	-50	102	714	113
2	4	4	"spr1652/pfbA"	"25CellW_N10"	-50	103	942	322
2	5	4	"nisP"	"39CellW_B14"	-50	104	774	217
2	6	4	"spr1906"	"73CellW_F14"	-50	105	608	86
2	7	4	"psrP"	"71CellW_B2"	-50	106	1053	314
2	8	4	"pblB_nt"	"48CellW_F2"	-50	107	785	-165
2	9	4	"pblB_ct"	"49CellW_J2"	0	108	893	239
2	1	5	"spr1906"	"73CellW_F14"	-50	109	681	175
2	2	5	"psrP"	"71CellW_B2"	-50	110	1084	353
2	3	5	"pblB_nt"	"48CellW_F2"	-50	111	859	48
2	4	5	"pblB_ct"	"49CellW_J2"	-50	112	998	212
2	5	5	"spr0075/pfbB"	"24CellW_N2"	-50	113	660	56
2	6	5	"pulA"	"19CellW_B6"	-50	114	460	-17
2	7	5	"hysA"	"51CellW_F6"	-50	115	730	173
2	8	5	"spr0328"	"26CellW_J6"	-50	116	988	357
2	9	5	"lytB"	"31CellW_N6"	-50	117	625	182
2	1	6	"pulA"	"19CellW_B6"	-50	118	492	46
2	2	6	"hysA"	"51CellW_F6"	-50	119	625	45
2	3	6	"spr0328"	"26CellW_J6"	-50	120	963	336
2	4	6	"lytB"	"31CellW_N6"	-50	121	723	115
2	5	6	"prtA"	"20CellW_B10"	-50	122	867	292
2	6	6	"bgaA"	"43CellW_F10"	0	123	1131	461
2	7	6	"nanA"	"46CellW_J10"	-50	124	908	134
2	8	6	"spr1652/pfbA"	"25CellW_N10"	-50	125	780	155
2	9	6	"nisP"	"39CellW_B14"	-50	126	836	371
2	1	7	"bgaA"	"43CellW_F10"	-50	127	1127	644
2	2	7	"nanA"	"46CellW_J10"	-50	128	798	191
2	3	7	"spr1652/pfbA"	"25CellW_N10"	0	129	1149	617
2	4	7	"nisP"	"39CellW_B14"	0	130	869	320
2	5	7	"spr1906"	"73CellW_F14"	0	131	1138	550
2	6	7	"psrP"	"71CellW_B2"	-50	132	1200	324
2	7	7	"pblB_nt"	"48CellW_F2"	-50	133	1083	35
2	8	7	"pblB_ct"	"49CellW_J2"	0	134	1100	400
2	9	7	"spr0075/pfbB"	"24CellW_N2"	0	135	992	322
2	1	8	"psrP"	"71CellW_B2"	0	136	1085	579
2	2	8	"pblB_nt"	"48CellW_F2"	-50	137	1033	399
2	3	8	"pblB_ct"	"49CellW_J2"	0	138	1338	837
2	4	8	"spr0075/pfbB"	"24CellW_N2"	-50	139	845	286
2	5	8	"pulA"	"19CellW_B6"	0	140	1018	447
2	6	8	"hysA"	"51CellW_F6"	-50	141	876	320
2	7	8	"spr0328"	"26CellW_J6"	0	142	1490	872
2	8	8	"lytB"	"31CellW_N6"	-50	143	557	58
2	9	8	"prtA"	"20CellW_B10"	0	144	1051	582
3	1	1	"nanB"	"58Secret_O6"	0	145	4503	3450
3	2	1	"spr1875"	"7Secret_C10"	0	146	1687	696
3	3	1	"galU"	"21Secret_G10"	0	147	1467	433
3	4	1	"cbpA"	"5Secret_K10"	0	148	1655	499
3	5	1	"gsp_781"	"2Secret_O10"	0	149	1806	905
3	6	1	"Control_1"	"C14"	-50	150	853	303
3	7	1	"Control_2"	"G14"	-50	151	563	131
3	8	1	"Buffer"	"Normaliz_K14"	-50	152	444	43
3	9	1	"Buffer"	"Normaliz_O14"	-50	153	407	21
3	1	2	"Control_1"	"C14"	0	154	1137	108
3	2	2	"Control_2"	"G14"	-50	155	958	3
3	3	2	"bloodAB"	"59Secret_C2"	0	156	2288	754
3	4	2	"strH"	"32Secret_G2"	-50	157	2353	753
3	5	2	"lysM"	"50Secret_K2"	-50	158	2127	896
3	6	2	"lytB"	"63Secret_O2"	0	159	1714	781
3	7	2	"phtE"	"45Secret_C6"	0	160	1445	785
3	8	2	"spr0931"	"36Secret_G6"	0	161	1066	499
3	9	2	"lytC"	"56Secret_K6"	0	162	1617	1056
3	1	3	"lytB"	"63Secret_O2"	0	163	2087	1081
3	2	3	"phtE"	"45Secret_C6"	0	164	1407	529
3	3	3	"spr0931"	"36Secret_G6"	0	165	1364	386
3	4	3	"lytC"	"56Secret_K6"	0	166	1651	419
3	5	3	"nanB"	"58Secret_O6"	0	167	3051	1944
3	6	3	"spr1875"	"7Secret_C10"	0	168	1484	572
3	7	3	"galU"	"21Secret_G10"	-50	169	1473	341
3	8	3	"cbpA"	"5Secret_K10"	-50	170	970	-290
3	9	3	"gsp_781"	"2Secret_O10"	0	171	2176	1030
3	1	4	"spr1875"	"7Secret_C10"	0	172	1428	441
3	2	4	"galU"	"21Secret_G10"	0	173	1303	263
3	3	4	"cbpA"	"5Secret_K10"	-50	174	1032	124
3	4	4	"gsp_781"	"2Secret_O10"	0	175	1619	750
3	5	4	"Control_1"	"C14"	-50	176	1016	89
3	6	4	"Control_2"	"G14"	-50	177	819	-27
3	7	4	"bloodAB"	"59Secret_C2"	0	178	1996	627
3	8	4	"strH"	"32Secret_G2"	-50	179	1592	182
3	9	4	"lysM"	"50Secret_K2"	-50	180	958	284
3	1	5	"Control_2"	"G14"	-50	181	800	-72
3	2	5	"bloodAB"	"59Secret_C2"	-50	182	1891	436
3	3	5	"strH"	"32Secret_G2"	-50	183	2768	929
3	4	5	"lysM"	"50Secret_K2"	-50	184	1923	840
3	5	5	"lytB"	"63Secret_O2"	-50	185	1776	649
3	6	5	"phtE"	"45Secret_C6"	0	186	2288	1294
3	7	5	"spr0931"	"36Secret_G6"	-50	187	1404	417
3	8	5	"lytC"	"56Secret_K6"	-50	188	1342	392
3	9	5	"nanB"	"58Secret_O6"	0	189	3371	2830
3	1	6	"phtE"	"45Secret_C6"	0	190	1482	578
3	2	6	"spr0931"	"36Secret_G6"	0	191	1286	233
3	3	6	"lytC"	"56Secret_K6"	-50	192	1666	588
3	4	6	"nanB"	"58Secret_O6"	0	193	2447	1398
3	5	6	"spr1875"	"7Secret_C10"	-50	194	1248	174
3	6	6	"galU"	"21Secret_G10"	-50	195	1494	320
3	7	6	"cbpA"	"5Secret_K10"	-50	196	841	-48
3	8	6	"gsp_781"	"2Secret_O10"	0	197	1594	861
3	9	6	"Control_1"	"C14"	-50	198	686	184
3	1	7	"galU"	"21Secret_G10"	-50	199	1450	422
3	2	7	"cbpA"	"5Secret_K10"	-50	200	1584	478
3	3	7	"gsp_781"	"2Secret_O10"	0	201	2094	1008
3	4	7	"Control_1"	"C14"	-50	202	872	-241
3	5	7	"Control_2"	"G14"	-50	203	787	-151
3	6	7	"bloodAB"	"59Secret_C2"	0	204	2070	836
3	7	7	"strH"	"32Secret_G2"	-50	205	2869	814
3	8	7	"lysM"	"50Secret_K2"	-50	206	2046	179
3	9	7	"lytB"	"63Secret_O2"	0	207	1493	842
3	1	8	"bloodAB"	"59Secret_C2"	0	208	1972	1021
3	2	8	"strH"	"32Secret_G2"	-50	209	2327	1119
3	3	8	"lysM"	"50Secret_K2"	0	210	2591	1136
3	4	8	"lytB"	"63Secret_O2"	0	211	2300	646
3	5	8	"phtE"	"45Secret_C6"	0	212	1451	614
3	6	8	"spr0931"	"36Secret_G6"	0	213	1634	977
3	7	8	"lytC"	"56Secret_K6"	-50	214	2155	1396
3	8	8	"nanB"	"58Secret_O6"	0	215	2166	1431
3	9	8	"spr1875"	"7Secret_C10"	0	216	1004	520
4	1	1	"Control_10"	"P6"	-50	217	367	-24
4	2	1	"Control_11"	"D10"	-50	218	362	13
4	3	1	"Control_12"	"H10"	0	219	670	320
4	4	1	"Buffer"	"Normaliz_L10"	0	220	396	77
4	5	1	"Buffer"	"Normaliz_P10"	-50	221	371	68
4	6	1	"Control+"	"Rango0.2_D14"	0	222	1628	1319
4	7	1	"Control+"	"Rango0.1_H14"	-50	223	335	41
4	8	1	"Buffer"	"Normaliz_L14"	-50	224	279	8
4	9	1	"Buffer"	"Normaliz_P14"	-50	225	328	11
4	1	2	"Control+"	"Rango0.2_D14"	0	226	3028	2642
4	2	2	"Control+"	"Rango0.1_H14"	-50	227	403	58
4	3	2	"Control_3"	"D2"	-50	228	297	-28
4	4	2	"Control_4"	"H2"	-50	229	344	27
4	5	2	"Control_5"	"L2"	0	230	547	260
4	6	2	"Control_6"	"P2"	-50	231	256	-26
4	7	2	"Control_7"	"D6"	-50	232	238	-27
4	8	2	"Control_8"	"H6"	-50	233	235	-19
4	9	2	"Control_9"	"L6"	-50	234	259	-21
4	1	3	"Control_6"	"P2"	-50	235	352	-9
4	2	3	"Control_7"	"D6"	-50	236	355	10
4	3	3	"Control_8"	"H6"	-50	237	324	8
4	4	3	"Control_9"	"L6"	-50	238	337	22
4	5	3	"Control_10"	"P6"	-50	239	285	-30
4	6	3	"Control_11"	"D10"	-50	240	269	-5
4	7	3	"Control_12"	"H10"	0	241	539	288
4	8	3	"Buffer"	"Normaliz_L10"	-50	242	250	-12
4	9	3	"Buffer"	"Normaliz_P10"	-50	243	317	36
4	1	4	"Control_11"	"D10"	0	244	384	25
4	2	4	"Control_12"	"H10"	0	245	773	414
4	3	4	"Buffer"	"Normaliz_L10"	-50	246	327	-6
4	4	4	"Buffer"	"Normaliz_P10"	-50	247	369	7
4	5	4	"Control+"	"Rango0.2_D14"	0	248	1435	1059
4	6	4	"Control+"	"Rango0.1_H14"	-50	249	339	28
4	7	4	"Control_3"	"D2"	-50	250	255	-6
4	8	4	"Control_4"	"H2"	-50	251	269	5
4	9	4	"Control_5"	"L2"	0	252	401	119
4	1	5	"Control+"	"Rango0.1_H14"	0	253	1920	1530
4	2	5	"Control_3"	"D2"	-50	254	373	7
4	3	5	"Control_4"	"H2"	-50	255	389	30
4	4	5	"Control_5"	"L2"	0	256	676	324
4	5	5	"Control_6"	"P2"	-50	257	319	-20
4	6	5	"Control_7"	"D6"	-50	258	311	9
4	7	5	"Control_8"	"H6"	-50	259	256	-19
4	8	5	"Control_9"	"L6"	-50	260	272	-1
4	9	5	"Control_10"	"P6"	-50	261	254	-21
4	1	6	"Control_7"	"D6"	-50	262	365	-18
4	2	6	"Control_8"	"H6"	-50	263	360	-7
4	3	6	"Control_9"	"L6"	0	264	366	0
4	4	6	"Control_10"	"P6"	-50	265	370	3
4	5	6	"Control_11"	"D10"	-50	266	315	-12
4	6	6	"Control_12"	"H10"	0	267	601	296
4	7	6	"Buffer"	"Normaliz_L10"	0	268	331	45
4	8	6	"Buffer"	"Normaliz_P10"	-50	269	295	12
4	9	6	"Control+"	"Rango0.2_D14"	0	270	860	557
4	1	7	"Control_12"	"H10"	0	271	770	390
4	2	7	"Buffer"	"Normaliz_L10"	-50	272	374	-5
4	3	7	"Buffer"	"Normaliz_P10"	-50	273	486	117
4	4	7	"Control+"	"Rango0.2_D14"	0	274	1894	1501
4	5	7	"Control+"	"Rango0.1_H14"	-50	275	434	66
4	6	7	"Control_3"	"D2"	0	276	320	4
4	7	7	"Control_4"	"H2"	-50	277	328	41
4	8	7	"Control_5"	"L2"	0	278	607	345
4	9	7	"Control_6"	"P2"	-50	279	257	-20
4	1	8	"Control_3"	"D2"	-50	280	383	-12
4	2	8	"Control_4"	"H2"	-50	281	467	59
4	3	8	"Control_5"	"L2"	0	282	668	287
4	4	8	"Control_6"	"P2"	-50	283	377	-14
4	5	8	"Control_7"	"D6"	-50	284	372	-20
4	6	8	"Control_8"	"H6"	-50	285	321	-16
4	7	8	"Control_9"	"L6"	-50	286	301	1
4	8	8	"Control_10"	"P6"	-50	287	269	-5
4	9	8	"Control_11"	"D10"	-50	288	265	-18
5	1	1	"GADPH"	"68Cyt_M5"	0	289	2696	2212
5	2	1	"abc_sbp_2"	"30Lip_A9"	0	290	1627	1210
5	3	1	"abc_sbp"	"29Lip_E9"	0	291	1064	673
5	4	1	"spr0174"	"79Lip_I9"	0	292	885	472
5	5	1	"aliA"	"10Lip_M9"	0	293	1210	785
5	6	1	"slrA"	"17Lip_A13"	0	294	1375	869
5	7	1	"spr0747"	"37Lip_E13"	0	295	1451	940
5	8	1	"Buffer"	"Normaliz_I13"	-50	296	484	53
5	9	1	"Buffer"	"Normaliz_M13"	-50	297	421	-1
5	1	2	"slrA"	"17Lip_A13"	0	298	1999	1450
5	2	2	"spr0747"	"37Lip_E13"	0	299	1529	1115
5	3	2	"spxB"	"13Cyt_A1"	0	300	1731	1319
5	4	2	"clpP"	"66Cyt_E1"	0	301	2330	1882
5	5	2	"pavA"	"69Cyt_I1"	0	302	2547	2063
5	6	2	"eno"	"14Cyt_M1"	0	303	2532	1675
5	7	2	"PppA"	"70Cyt_A5"	0	304	2066	942
5	8	2	"ply"	"11Cyt_E5"	0	305	2137	1428
5	9	2	"lytA"	"12Cyt_I5"	0	306	3623	3150
5	1	3	"eno"	"14Cyt_M1"	0	307	3171	2553
5	2	3	"PppA"	"70Cyt_A5"	0	308	1599	1167
5	3	3	"ply"	"11Cyt_E5"	0	309	2268	1861
5	4	3	"lytA"	"12Cyt_I5"	0	310	3456	3038
5	5	3	"GADPH"	"68Cyt_M5"	0	311	2380	1918
5	6	3	"abc_sbp_2"	"30Lip_A9"	0	312	1746	980
5	7	3	"abc_sbp"	"29Lip_E9"	0	313	1426	190
5	8	3	"spr0174"	"79Lip_I9"	0	314	1012	347
5	9	3	"aliA"	"10Lip_M9"	0	315	1461	1003
5	1	4	"abc_sbp_2"	"30Lip_A9"	0	316	2366	1781
5	2	4	"abc_sbp"	"29Lip_E9"	0	317	945	504
5	3	4	"spr0174"	"79Lip_I9"	0	318	851	449
5	4	4	"aliA"	"10Lip_M9"	0	319	984	587
5	5	4	"slrA"	"17Lip_A13"	0	320	1197	766
5	6	4	"spr0747"	"37Lip_E13"	0	321	1627	1138
5	7	4	"spxB"	"13Cyt_A1"	0	322	1480	879
5	8	4	"clpP"	"66Cyt_E1"	0	323	2232	1658
5	9	4	"pavA"	"69Cyt_I1"	0	324	2346	1880
5	1	5	"spr0747"	"37Lip_E13"	0	325	1877	1320
5	2	5	"spxB"	"13Cyt_A1"	0	326	1550	1075
5	3	5	"clpP"	"66Cyt_E1"	0	327	1966	1551
5	4	5	"pavA"	"69Cyt_I1"	0	328	2071	1653
5	5	5	"eno"	"14Cyt_M1"	0	329	2683	2233
5	6	5	"PppA"	"70Cyt_A5"	0	330	1667	1204
5	7	5	"ply"	"11Cyt_E5"	0	331	2335	1833
5	8	5	"lytA"	"12Cyt_I5"	0	332	4033	3506
5	9	5	"GADPH"	"68Cyt_M5"	0	333	2529	2037
5	1	6	"PppA"	"70Cyt_A5"	0	334	2069	1549
5	2	6	"ply"	"11Cyt_E5"	0	335	2371	1908
5	3	6	"lytA"	"12Cyt_I5"	0	336	3330	2919
5	4	6	"GADPH"	"68Cyt_M5"	0	337	1910	1486
5	5	6	"abc_sbp_2"	"30Lip_A9"	0	338	1584	1159
5	6	6	"abc_sbp"	"29Lip_E9"	0	339	1005	563
5	7	6	"spr0174"	"79Lip_I9"	0	340	880	425
5	8	6	"aliA"	"10Lip_M9"	0	341	1184	723
5	9	6	"slrA"	"17Lip_A13"	0	342	1492	1038
5	1	7	"abc_sbp"	"29Lip_E9"	0	343	1176	667
5	2	7	"spr0174"	"79Lip_I9"	0	344	890	444
5	3	7	"aliA"	"10Lip_M9"	0	345	996	610
5	4	7	"slrA"	"17Lip_A13"	0	346	1170	739
5	5	7	"spr0747"	"37Lip_E13"	0	347	1467	1025
5	6	7	"spxB"	"13Cyt_A1"	0	348	1692	1223
5	7	7	"clpP"	"66Cyt_E1"	0	349	2356	1851
5	8	7	"pavA"	"69Cyt_I1"	0	350	2136	1632
5	9	7	"eno"	"14Cyt_M1"	0	351	3120	2672
5	1	8	"spxB"	"13Cyt_A1"	0	352	2089	1573
5	2	8	"clpP"	"66Cyt_E1"	0	353	2126	1671
5	3	8	"pavA"	"69Cyt_I1"	0	354	2128	1764
5	4	8	"eno"	"14Cyt_M1"	0	355	2788	2397
5	5	8	"PppA"	"70Cyt_A5"	0	356	1811	1387
5	6	8	"ply"	"11Cyt_E5"	0	357	2597	2163
5	7	8	"lytA"	"12Cyt_I5"	0	358	4272	3834
5	8	8	"GADPH"	"68Cyt_M5"	0	359	2499	2065
5	9	8	"abc_sbp_2"	"30Lip_A9"	0	360	2029	1597
6	1	1	"psaA"	"6Lip_N5"	0	361	1722	1241
6	2	1	"ABC_SBP"	"57Lip_B9"	0	362	3499	2996
6	3	1	"ABC_SBP"	"52Lip_F9"	0	363	1898	1389
6	4	1	"piuA"	"18Lip_J9"	0	364	1217	652
6	5	1	"amiA"	"3Lip_N9"	0	365	1744	1142
6	6	1	"msmE"	"78Lip_B13"	0	366	1774	1189
6	7	1	"MalX"	"22Lip_F13"	0	367	1548	925
6	8	1	"Buffer"	"Normaliz_J13"	-50	368	689	12
6	9	1	"Buffer"	"Normaliz_N13"	-50	369	541	-100
6	1	2	"msmE"	"78Lip_B13"	0	370	1635	1149
6	2	2	"MalX"	"22Lip_F13"	0	371	1410	843
6	3	2	"prsA_ppmA"	"16Lip_B1"	0	372	1440	830
6	4	2	"lmb"	"33Lip_F1"	0	373	2106	1482
6	5	2	"piaA"	"15Lip_J1"	0	374	1757	1143
6	6	2	"phtA"	"55Lip_N1"	0	375	1525	907
6	7	2	"glnH"	"28Lip_B5"	0	376	1879	1175
6	8	2	"pstS"	"80Lip_F5"	0	377	2020	1197
6	9	2	"aliB"	"1Lip_J5"	0	378	1587	922
6	1	3	"phtA"	"55Lip_N1"	0	379	1445	957
6	2	3	"glnH"	"28Lip_B5"	0	380	2186	1624
6	3	3	"pstS"	"80Lip_F5"	0	381	1705	1096
6	4	3	"aliB"	"1Lip_J5"	0	382	1650	1033
6	5	3	"psaA"	"6Lip_N5"	0	383	1572	952
6	6	3	"ABC_SBP"	"57Lip_B9"	0	384	3317	2650
6	7	3	"ABC_SBP"	"52Lip_F9"	0	385	1574	738
6	8	3	"piuA"	"18Lip_J9"	0	386	2084	1293
6	9	3	"amiA"	"3Lip_N9"	0	387	1384	680
6	1	4	"ABC_SBP"	"57Lip_B9"	0	388	3355	2868
6	2	4	"ABC_SBP"	"52Lip_F9"	0	389	1622	1065
6	3	4	"piuA"	"18Lip_J9"	0	390	977	407
6	4	4	"amiA"	"3Lip_N9"	0	391	1251	643
6	5	4	"msmE"	"78Lip_B13"	0	392	1583	914
6	6	4	"MalX"	"22Lip_F13"	0	393	1496	752
6	7	4	"prsA_ppmA"	"16Lip_B1"	0	394	1753	796
6	8	4	"lmb"	"33Lip_F1"	0	395	1709	935
6	9	4	"piaA"	"15Lip_J1"	0	396	1589	938
6	1	5	"MalX"	"22Lip_F13"	0	397	1666	1154
6	2	5	"prsA_ppmA"	"16Lip_B1"	0	398	1801	1058
6	3	5	"lmb"	"33Lip_F1"	0	399	2047	1386
6	4	5	"piaA"	"15Lip_J1"	0	400	1699	1114
6	5	5	"phtA"	"55Lip_N1"	0	401	1455	804
6	6	5	"glnH"	"28Lip_B5"	0	402	2285	1608
6	7	5	"pstS"	"80Lip_F5"	0	403	1612	852
6	8	5	"aliB"	"1Lip_J5"	0	404	1659	956
6	9	5	"psaA"	"6Lip_N5"	0	405	1862	1242
6	1	6	"glnH"	"28Lip_B5"	0	406	2472	1942
6	2	6	"pstS"	"80Lip_F5"	0	407	1449	799
6	3	6	"aliB"	"1Lip_J5"	0	408	1761	1138
6	4	6	"psaA"	"6Lip_N5"	0	409	1610	1019
6	5	6	"ABC_SBP"	"57Lip_B9"	0	410	3249	2618
6	6	6	"ABC_SBP"	"52Lip_F9"	0	411	1879	1186
6	7	6	"piuA"	"18Lip_J9"	0	412	1202	451
6	8	6	"amiA"	"3Lip_N9"	0	413	1578	862
6	9	6	"msmE"	"78Lip_B13"	0	414	1506	858
6	1	7	"ABC_SBP"	"52Lip_F9"	0	415	2172	1668
6	2	7	"piuA"	"18Lip_J9"	0	416	1121	595
6	3	7	"amiA"	"3Lip_N9"	0	417	1505	963
6	4	7	"msmE"	"78Lip_B13"	0	418	1723	1156
6	5	7	"MalX"	"22Lip_F13"	0	419	1350	762
6	6	7	"prsA_ppmA"	"16Lip_B1"	0	420	1863	1217
6	7	7	"lmb"	"33Lip_F1"	0	421	2117	1483
6	8	7	"piaA"	"15Lip_J1"	0	422	1872	1209
6	9	7	"phtA"	"55Lip_N1"	0	423	1644	1021
6	1	8	"prsA_ppmA"	"16Lip_B1"	0	424	1860	1327
6	2	8	"lmb"	"33Lip_F1"	0	425	2338	1811
6	3	8	"piaA"	"15Lip_J1"	0	426	1822	1341
6	4	8	"phtA"	"55Lip_N1"	0	427	1442	901
6	5	8	"glnH"	"28Lip_B5"	0	428	2238	1682
6	6	8	"pstS"	"80Lip_F5"	0	429	1793	1258
6	7	8	"aliB"	"1Lip_J5"	0	430	1722	1182
6	8	8	"psaA"	"6Lip_N5"	0	431	1753	1197
6	9	8	"ABC_SBP"	"57Lip_B9"	0	432	3725	3128
7	1	1	"cbpF"	"74N_term_wCS_O5"	0	433	1295	717
7	2	1	"spr0693"	"34N_term_C9"	0	434	1176	541
7	3	1	"ezrA"	"75N_term_G9"	0	435	1645	879
7	4	1	"pepXP"	"72N_term_K9"	0	436	2135	1173
7	5	1	"phtD"	"44N_term_O9"	0	437	2794	1752
7	6	1	"phpA"	"27N_term_C13"	0	438	2833	1688
7	7	1	"srtA"	"64N_term_wCS_G13"	0	439	2822	1777
7	8	1	"Buffer"	"Normaliz_K13"	-50	440	984	-19
7	9	1	"Buffer"	"Normaliz_O13"	-50	441	949	-11
7	1	2	"phpA"	"27N_term_C13"	0	442	1096	417
7	2	2	"srtA"	"64N_term_wCS_G13"	0	443	1677	758
7	3	2	"adcA"	"23Lip_C1"	0	444	1632	721
7	4	2	"sp_2093"	"76N_term_G1"	0	445	1124	132
7	5	2	"comB"	"54N_term_K1"	0	446	1498	324
7	6	2	"pspA"	"4N_term_O1"	0	447	2026	574
7	7	2	"pbpX"	"41N_term_C5"	0	448	3539	2165
7	8	2	"pbpA"	"9N_term_G5"	-50	449	973	35
7	9	2	"spr0334"	"42Cyt_TMH_K5"	0	450	1531	643
7	1	3	"pspA"	"4N_term_O1"	0	451	1561	761
7	2	3	"pbpX"	"41N_term_C5"	0	452	2428	1500
7	3	3	"pbpA"	"9N_term_G5"	-50	453	739	-131
7	4	3	"spr0334"	"42Cyt_TMH_K5"	0	454	1042	113
7	5	3	"cbpF"	"74N_term_wCS_O5"	0	455	1565	599
7	6	3	"spr0693"	"34N_term_C9"	0	456	1264	205
7	7	3	"ezrA"	"75N_term_G9"	0	457	2018	930
7	8	3	"pepXP"	"72N_term_K9"	0	458	2646	1722
7	9	3	"phtD"	"44N_term_O9"	0	459	1862	951
7	1	4	"spr0693"	"34N_term_C9"	0	460	1113	211
7	2	4	"ezrA"	"75N_term_G9"	0	461	1329	451
7	3	4	"pepXP"	"72N_term_K9"	0	462	1576	697
7	4	4	"phtD"	"44N_term_O9"	0	463	1147	216
7	5	4	"phpA"	"27N_term_C13"	0	464	1246	231
7	6	4	"srtA"	"64N_term_wCS_G13"	0	465	1603	569
7	7	4	"adcA"	"23Lip_C1"	0	466	2208	1092
7	8	4	"sp_2093"	"76N_term_G1"	0	467	1551	472
7	9	4	"comB"	"54N_term_K1"	0	468	1409	474
7	1	5	"srtA"	"64N_term_wCS_G13"	0	469	1788	741
7	2	5	"adcA"	"23Lip_C1"	0	470	1385	412
7	3	5	"sp_2093"	"76N_term_G1"	0	471	1206	257
7	4	5	"comB"	"54N_term_K1"	0	472	1288	287
7	5	5	"pspA"	"4N_term_O1"	0	473	1498	437
7	6	5	"pbpX"	"41N_term_C5"	0	474	2676	1603
7	7	5	"pbpA"	"9N_term_G5"	-50	475	952	-243
7	8	5	"spr0334"	"42Cyt_TMH_K5"	0	476	1202	99
7	9	5	"cbpF"	"74N_term_wCS_O5"	0	477	1685	751
7	1	6	"pbpX"	"41N_term_C5"	0	478	2593	1507
7	2	6	"pbpA"	"9N_term_G5"	-50	479	736	-278
7	3	6	"spr0334"	"42Cyt_TMH_K5"	0	480	1043	98
7	4	6	"cbpF"	"74N_term_wCS_O5"	0	481	1242	234
7	5	6	"spr0693"	"34N_term_C9"	0	482	1075	19
7	6	6	"ezrA"	"75N_term_G9"	0	483	1541	481
7	7	6	"pepXP"	"72N_term_K9"	0	484	1943	849
7	8	6	"phtD"	"44N_term_O9"	0	485	1270	240
7	9	6	"phpA"	"27N_term_C13"	0	486	1291	350
7	1	7	"ezrA"	"75N_term_G9"	0	487	1503	485
7	2	7	"pepXP"	"72N_term_K9"	0	488	1666	679
7	3	7	"phtD"	"44N_term_O9"	0	489	1326	399
7	4	7	"phpA"	"27N_term_C13"	0	490	1206	222
7	5	7	"srtA"	"64N_term_wCS_G13"	0	491	1849	775
7	6	7	"adcA"	"23Lip_C1"	0	492	1552	413
7	7	7	"sp_2093"	"76N_term_G1"	0	493	1402	337
7	8	7	"comB"	"54N_term_K1"	0	494	1488	385
7	9	7	"pspA"	"4N_term_O1"	0	495	1727	695
7	1	8	"adcA"	"23Lip_C1"	0	496	1956	937
7	2	8	"sp_2093"	"76N_term_G1"	0	497	1433	462
7	3	8	"comB"	"54N_term_K1"	0	498	1348	447
7	4	8	"pspA"	"4N_term_O1"	0	499	1528	634
7	5	8	"pbpX"	"41N_term_C5"	0	500	2490	1555
7	6	8	"pbpA"	"9N_term_G5"	0	501	859	-58
7	7	8	"spr0334"	"42Cyt_TMH_K5"	0	502	1240	377
7	8	8	"cbpF"	"74N_term_wCS_O5"	0	503	1444	530
7	9	8	"spr0693"	"34N_term_C9"	0	504	1323	399
8	1	1	"pbp1b"	"47Cyt_TMH_P5"	0	505	3563	3118
8	2	1	"pcpA"	"62N_term_wCS_D9"	-50	506	508	72
8	3	1	"sphtra"	"8N_term_H9"	-50	507	423	-1
8	4	1	"cps4C"	"97Mult_L9"	0	508	772	363
8	5	1	"rrgB"	"95Mult_P9"	-50	509	452	84
8	6	1	"TMP"	"96Mult_D13"	0	510	607	237
8	7	1	"LambdaSa04"	"94Mult_H13"	-50	511	393	12
8	8	1	"Buffer"	"Normaliz_L13"	-50	512	408	19
8	9	1	"Buffer"	"Normaliz_P13"	-50	513	423	12
8	1	2	"TMP"	"96Mult_D13"	0	514	688	211
8	2	2	"LambdaSa04"	"94Mult_H13"	-50	515	497	-1
8	3	2	"potD"	"65N_term_D1"	0	516	2375	1840
8	4	2	"pgdA"	"40N_term_H1"	0	517	1685	1137
8	5	2	"spr1370"	"38Cyt_TMH_L1"	0	518	1837	1354
8	6	2	"spr1418"	"82N_term_P1"	0	519	1896	1296
8	7	2	"stkP"	"67Cyt_TMH_D5"	0	520	1142	492
8	8	2	"spr1584"	"83N_term_H5"	0	521	2088	1530
8	9	2	"pbp2A"	"53N_term_L5"	0	522	2431	2034
8	1	3	"spr1418"	"82N_term_P1"	0	523	1905	1411
8	2	3	"stkP"	"67Cyt_TMH_D5"	0	524	876	341
8	3	3	"spr1584"	"83N_term_H5"	0	525	1981	1417
8	4	3	"pbp2A"	"53N_term_L5"	0	526	1813	1163
8	5	3	"pbp1b"	"47Cyt_TMH_P5"	0	527	2756	2149
8	6	3	"pcpA"	"62N_term_wCS_D9"	0	528	515	-96
8	7	3	"sphtra"	"8N_term_H9"	-50	529	457	-222
8	8	3	"cps4C"	"97Mult_L9"	0	530	615	59
8	9	3	"rrgB"	"95Mult_P9"	0	531	459	86
8	1	4	"pcpA"	"62N_term_wCS_D9"	-50	532	450	33
8	2	4	"sphtra"	"8N_term_H9"	-50	533	387	-58
8	3	4	"cps4C"	"97Mult_L9"	0	534	645	129
8	4	4	"rrgB"	"95Mult_P9"	0	535	586	-12
8	5	4	"TMP"	"96Mult_D13"	0	536	549	87
8	6	4	"LambdaSa04"	"94Mult_H13"	-50	537	303	-45
8	7	4	"potD"	"65N_term_D1"	0	538	1746	1333
8	8	4	"pgdA"	"40N_term_H1"	0	539	1530	1088
8	9	4	"spr1370"	"38Cyt_TMH_L1"	0	540	1926	1573
8	1	5	"LambdaSa04"	"94Mult_H13"	-50	541	548	125
8	2	5	"potD"	"65N_term_D1"	0	542	2122	1633
8	3	5	"pgdA"	"40N_term_H1"	0	543	1435	900
8	4	5	"spr1370"	"38Cyt_TMH_L1"	0	544	1642	1081
8	5	5	"spr1418"	"82N_term_P1"	0	545	1698	1280
8	6	5	"stkP"	"67Cyt_TMH_D5"	0	546	834	489
8	7	5	"spr1584"	"83N_term_H5"	0	547	1689	1284
8	8	5	"pbp2A"	"53N_term_L5"	0	548	1796	1376
8	9	5	"pbp1b"	"47Cyt_TMH_P5"	0	549	2694	2287
8	1	6	"stkP"	"67Cyt_TMH_D5"	0	550	1034	571
8	2	6	"spr1584"	"83N_term_H5"	0	551	1898	1390
8	3	6	"pbp2A"	"53N_term_L5"	0	552	2050	1558
8	4	6	"pbp1b"	"47Cyt_TMH_P5"	0	553	2712	2221
8	5	6	"pcpA"	"62N_term_wCS_D9"	-50	554	372	11
8	6	6	"sphtra"	"8N_term_H9"	-50	555	262	-60
8	7	6	"cps4C"	"97Mult_L9"	0	556	567	142
8	8	6	"rrgB"	"95Mult_P9"	0	557	544	139
8	9	6	"TMP"	"96Mult_D13"	0	558	691	311
8	1	7	"sphtra"	"8N_term_H9"	0	559	699	194
8	2	7	"cps4C"	"97Mult_L9"	0	560	861	410
8	3	7	"rrgB"	"95Mult_P9"	-50	561	452	54
8	4	7	"TMP"	"96Mult_D13"	0	562	545	156
8	5	7	"LambdaSa04"	"94Mult_H13"	0	563	391	79
8	6	7	"potD"	"65N_term_D1"	0	564	1817	1463
8	7	7	"pgdA"	"40N_term_H1"	0	565	1738	1201
8	8	7	"spr1370"	"38Cyt_TMH_L1"	0	566	1872	1474
8	9	7	"spr1418"	"82N_term_P1"	0	567	1952	1586
8	1	8	"potD"	"65N_term_D1"	0	568	2659	2126
8	2	8	"pgdA"	"40N_term_H1"	0	569	2042	1613
8	3	8	"spr1370"	"38Cyt_TMH_L1"	0	570	2027	1659
8	4	8	"spr1418"	"82N_term_P1"	0	571	2103	1775
8	5	8	"stkP"	"67Cyt_TMH_D5"	0	572	1000	738
8	6	8	"spr1584"	"83N_term_H5"	0	573	1389	1117
8	7	8	"pbp2A"	"53N_term_L5"	0	574	1826	1388
8	8	8	"pbp1b"	"47Cyt_TMH_P5"	0	575	3023	2693
8	9	8	"pcpA"	"62N_term_wCS_D9"	0	576	426	42
