# Supplementary material for: Data in support of proteomic analysis of pneumococcal pediatric clinical isolates to construct a protein array
Source: Data Brief. 2016 Feb 5;6:917–22. doi: 10.1016/j.dib.2016.01.057 (PMC4758182; doi:10.1016/j.dib.2016.01.057)
Supplement: Supplementary file 4 — Supplementary material [file mmc4.zip › Protein array raw data/IgM/C1_Sv19bis_IgM-Cy5.txt]

ATF	1.0
31	9    
"Type=GenePix Export 3"
"DateTime=2014/06/05 13:57:06"
"Settings=C:\Documents and Settings\Usuario\Escritorio\Datos Usuarios\Alfonso\Resultados ensayo\Junio 2014\Escaneado_5-6-14\Suero v19bis\Sv19bis_IgM-Cy5.gps"
"GalFile=C:\Documents and Settings\Usuario\Escritorio\Datos Usuarios\Alfonso\Gals\Gal_Alfonso.2.gal"
"PixelSize=5"
"Wavelengths=635	n/a"
"ImageFiles=C:\Documents and Settings\Usuario\Escritorio\Datos Usuarios\Alfonso\Resultados ensayo\Junio 2014\Escaneado_5-6-14\Suero v19bis\Sv19bis_IgM-Cy5.tif 1	n/a"
"NormalizationMethod=None"
"NormalizationFactors=1	n/a"
"JpegImage="
"StdDev=Type 1"
"RatioFormulations=W1/W2 (635/)"
"Barcode="
"BackgroundSubtraction=LocalFeature"
"ImageOrigin=3000, 36345"
"JpegOrigin=3310, 36445"
"Creator=GenePix Pro 4.1.1.4"
"Scanner=GenePix 4000B [92870]"
"FocusPosition=0"
"Temperature=31.58"
"LinesAveraged=1"
"Comment="
"PMTGain=650	n/a"
"ScanPower=100	n/a"
"LaserPower=1.74	n/a"
"LaserOnTime=43257	n/a"
"Filters=	n/a"
"ScanRegion=600,7269,3840,8625"
"Supplier=BioRobotics"
"ArrayerSoftwareName=TAS Application Suite (MicroGrid II)"
"ArrayerSoftwareVersion=2.2.2.5"
"Block"	"Column"	"Row"	"Name"	"ID"	"Flags"	"Index"	"F635 Median"	"F635 Median - B635"
1	1	1	"ABC_N/P"	"90Mult_M8"	0	1	150	28
1	2	1	"spr1221"	"99Mult_A12"	0	2	185	58
1	3	1	"spr1403"	"91Mult_E12"	0	3	250	108
1	4	1	"spr1496"	"92Mult_I12"	0	4	252	112
1	5	1	"ABC_NP"	"100Mult_M12"	0	5	435	269
1	6	1	"SP_0462"	"77CellW_A16"	0	6	365	193
1	7	1	"SP_0464"	"81CellW_E16"	-50	7	188	25
1	8	1	"Buffer"	"Normaliz_I16"	-50	8	165	10
1	9	1	"Buffer"	"Normaliz_M16"	-50	9	176	17
1	1	2	"SP_0462"	"77CellW_A16"	0	10	253	114
1	2	2	"SP_0464"	"81CellW_E16"	-50	11	161	-25
1	3	2	"fstH"	"84Mult_A4"	0	12	406	194
1	4	2	"comA"	"85Mult_E4"	0	13	225	29
1	5	2	"zmpB"	"86Mult_I4"	-50	14	245	37
1	6	2	"spr0601"	"98Mult_M4"	-50	15	462	188
1	7	2	"celB"	"87Mult_A8"	-50	16	299	23
1	8	2	"iga"	"88Mult_E8"	0	17	730	521
1	9	2	"glnP"	"89Mult_I8"	0	18	295	94
1	1	3	"spr0601"	"98Mult_M4"	0	19	252	86
1	2	3	"celB"	"87Mult_A8"	-50	20	176	-17
1	3	3	"iga"	"88Mult_E8"	0	21	375	184
1	4	3	"glnP"	"89Mult_I8"	-50	22	163	-13
1	5	3	"ABC_N/P"	"90Mult_M8"	0	23	222	37
1	6	3	"spr1221"	"99Mult_A12"	-50	24	317	74
1	7	3	"spr1403"	"91Mult_E12"	-50	25	340	55
1	8	3	"spr1496"	"92Mult_I12"	0	26	331	82
1	9	3	"ABC_NP"	"100Mult_M12"	0	27	866	657
1	1	4	"spr1221"	"99Mult_A12"	0	28	276	112
1	2	4	"spr1403"	"91Mult_E12"	0	29	235	50
1	3	4	"spr1496"	"92Mult_I12"	-50	30	184	-6
1	4	4	"ABC_NP"	"100Mult_M12"	0	31	321	84
1	5	4	"SP_0462"	"77CellW_A16"	0	32	320	75
1	6	4	"SP_0464"	"81CellW_E16"	0	33	278	48
1	7	4	"fstH"	"84Mult_A4"	0	34	446	167
1	8	4	"comA"	"85Mult_E4"	0	35	385	93
1	9	4	"zmpB"	"86Mult_I4"	0	36	878	646
1	1	5	"SP_0464"	"81CellW_E16"	0	37	271	85
1	2	5	"fstH"	"84Mult_A4"	0	38	414	214
1	3	5	"comA"	"85Mult_E4"	-50	39	225	39
1	4	5	"zmpB"	"86Mult_I4"	0	40	316	82
1	5	5	"spr0601"	"98Mult_M4"	-50	41	248	-17
1	6	5	"celB"	"87Mult_A8"	-50	42	187	-39
1	7	5	"iga"	"88Mult_E8"	0	43	264	35
1	8	5	"glnP"	"89Mult_I8"	-50	44	252	-3
1	9	5	"ABC_N/P"	"90Mult_M8"	-50	45	225	-6
1	1	6	"celB"	"87Mult_A8"	0	46	204	9
1	2	6	"iga"	"88Mult_E8"	0	47	303	110
1	3	6	"glnP"	"89Mult_I8"	0	48	164	-6
1	4	6	"ABC_N/P"	"90Mult_M8"	0	49	184	17
1	5	6	"spr1221"	"99Mult_A12"	0	50	223	40
1	6	6	"spr1403"	"91Mult_E12"	0	51	221	24
1	7	6	"spr1496"	"92Mult_I12"	-50	52	168	-31
1	8	6	"ABC_NP"	"100Mult_M12"	0	53	393	189
1	9	6	"SP_0462"	"77CellW_A16"	0	54	352	127
1	1	7	"spr1403"	"91Mult_E12"	0	55	319	126
1	2	7	"spr1496"	"92Mult_I12"	0	56	144	-31
1	3	7	"ABC_NP"	"100Mult_M12"	0	57	315	117
1	4	7	"SP_0462"	"77CellW_A16"	0	58	272	73
1	5	7	"SP_0464"	"81CellW_E16"	-50	59	190	0
1	6	7	"fstH"	"84Mult_A4"	0	60	423	213
1	7	7	"comA"	"85Mult_E4"	0	61	226	20
1	8	7	"zmpB"	"86Mult_I4"	0	62	322	116
1	9	7	"spr0601"	"98Mult_M4"	0	63	255	42
1	1	8	"fstH"	"84Mult_A4"	0	64	598	410
1	2	8	"comA"	"85Mult_E4"	0	65	274	97
1	3	8	"zmpB"	"86Mult_I4"	0	66	224	37
1	4	8	"spr0601"	"98Mult_M4"	0	67	231	34
1	5	8	"celB"	"87Mult_A8"	0	68	188	-1
1	6	8	"iga"	"88Mult_E8"	0	69	475	279
1	7	8	"glnP"	"89Mult_I8"	0	70	234	47
1	8	8	"ABC_N/P"	"90Mult_M8"	0	71	207	23
1	9	8	"spr1221"	"99Mult_A12"	0	72	350	167
2	1	1	"lytB"	"31CellW_N8"	0	73	487	242
2	2	1	"prtA"	"20CellW_B12"	-50	74	305	69
2	3	1	"bgaA"	"43CellW_F12"	0	75	407	123
2	4	1	"nanA"	"46CellW_J12"	-50	76	440	132
2	5	1	"spr1652/pfbA"	"25CellW_N12"	0	77	638	260
2	6	1	"nisP"	"39CellW_B16"	-50	78	363	12
2	7	1	"spr1906"	"73CellW_F16"	-50	79	328	4
2	8	1	"Buffer"	"Normaliz_J16"	-50	80	312	8
2	9	1	"Buffer"	"Normaliz_N16"	-50	81	264	-67
2	1	2	"nisP"	"39CellW_B16"	-50	82	339	57
2	2	2	"spr1906"	"73CellW_F16"	-50	83	234	-81
2	3	2	"psrP"	"71CellW_B4"	-50	84	510	77
2	4	2	"pblB_nt"	"48CellW_F4"	-50	85	556	8
2	5	2	"pblB_ct"	"49CellW_J4"	0	86	826	272
2	6	2	"spr0075/pfbB"	"24CellW_N4"	-50	87	580	50
2	7	2	"pulA"	"19CellW_B8"	-50	88	444	16
2	8	2	"hysA"	"51CellW_F8"	-50	89	377	25
2	9	2	"spr0328"	"26CellW_J8"	-50	90	436	92
2	1	3	"spr0075/pfbB"	"24CellW_N4"	-50	91	408	103
2	2	3	"pulA"	"19CellW_B8"	-50	92	193	-75
2	3	3	"hysA"	"51CellW_F8"	-50	93	269	-28
2	4	3	"spr0328"	"26CellW_J8"	-50	94	380	12
2	5	3	"lytB"	"31CellW_N8"	-50	95	492	60
2	6	3	"prtA"	"20CellW_B12"	-50	96	561	105
2	7	3	"bgaA"	"43CellW_F12"	-50	97	456	-37
2	8	3	"nanA"	"46CellW_J12"	-50	98	420	-73
2	9	3	"spr1652/pfbA"	"25CellW_N12"	-50	99	470	76
2	1	4	"prtA"	"20CellW_B12"	-50	100	342	107
2	2	4	"bgaA"	"43CellW_F12"	-50	101	257	-19
2	3	4	"nanA"	"46CellW_J12"	-50	102	256	-14
2	4	4	"spr1652/pfbA"	"25CellW_N12"	-50	103	273	-17
2	5	4	"nisP"	"39CellW_B16"	-50	104	252	-34
2	6	4	"spr1906"	"73CellW_F16"	-50	105	380	-17
2	7	4	"psrP"	"71CellW_B4"	-50	106	752	174
2	8	4	"pblB_nt"	"48CellW_F4"	0	107	797	225
2	9	4	"pblB_ct"	"49CellW_J4"	0	108	1131	607
2	1	5	"spr1906"	"73CellW_F16"	-50	109	225	8
2	2	5	"psrP"	"71CellW_B4"	-50	110	468	100
2	3	5	"pblB_nt"	"48CellW_F4"	-50	111	430	-4
2	4	5	"pblB_ct"	"49CellW_J4"	-50	112	641	186
2	5	5	"spr0075/pfbB"	"24CellW_N4"	-50	113	467	101
2	6	5	"pulA"	"19CellW_B8"	-50	114	509	66
2	7	5	"hysA"	"51CellW_F8"	-50	115	611	64
2	8	5	"spr0328"	"26CellW_J8"	-50	116	412	-84
2	9	5	"lytB"	"31CellW_N8"	-50	117	701	245
2	1	6	"pulA"	"19CellW_B8"	-50	118	232	16
2	2	6	"hysA"	"51CellW_F8"	-50	119	322	29
2	3	6	"spr0328"	"26CellW_J8"	-50	120	370	38
2	4	6	"lytB"	"31CellW_N8"	-50	121	404	26
2	5	6	"prtA"	"20CellW_B12"	-50	122	446	56
2	6	6	"bgaA"	"43CellW_F12"	-50	123	509	25
2	7	6	"nanA"	"46CellW_J12"	-50	124	442	-73
2	8	6	"spr1652/pfbA"	"25CellW_N12"	-50	125	367	-67
2	9	6	"nisP"	"39CellW_B16"	-50	126	484	136
2	1	7	"bgaA"	"43CellW_F12"	-50	127	239	-32
2	2	7	"nanA"	"46CellW_J12"	-50	128	275	-68
2	3	7	"spr1652/pfbA"	"25CellW_N12"	-50	129	316	-29
2	4	7	"nisP"	"39CellW_B16"	-50	130	259	-61
2	5	7	"spr1906"	"73CellW_F16"	-50	131	412	48
2	6	7	"psrP"	"71CellW_B4"	-50	132	713	145
2	7	7	"pblB_nt"	"48CellW_F4"	-50	133	647	42
2	8	7	"pblB_ct"	"49CellW_J4"	-50	134	775	179
2	9	7	"spr0075/pfbB"	"24CellW_N4"	-50	135	578	103
2	1	8	"psrP"	"71CellW_B4"	0	136	589	192
2	2	8	"pblB_nt"	"48CellW_F4"	-50	137	555	155
2	3	8	"pblB_ct"	"49CellW_J4"	-50	138	681	267
2	4	8	"spr0075/pfbB"	"24CellW_N4"	-50	139	437	114
2	5	8	"pulA"	"19CellW_B8"	-50	140	327	5
2	6	8	"hysA"	"51CellW_F8"	0	141	553	80
2	7	8	"spr0328"	"26CellW_J8"	-50	142	490	66
2	8	8	"lytB"	"31CellW_N8"	-50	143	559	186
2	9	8	"prtA"	"20CellW_B12"	-50	144	438	72
3	1	1	"nanB"	"58Secret_O8"	0	145	2379	2181
3	2	1	"spr1875"	"7Secret_C12"	0	146	885	686
3	3	1	"galU"	"21Secret_G12"	0	147	857	649
3	4	1	"cbpA"	"5Secret_K12"	0	148	343	159
3	5	1	"gsp_781"	"2Secret_O12"	0	149	784	624
3	6	1	"Control_1"	"C16"	0	150	257	105
3	7	1	"Control_2"	"G16"	-50	151	146	0
3	8	1	"Buffer"	"Normaliz_K16"	-50	152	149	4
3	9	1	"Buffer"	"Normaliz_O16"	-50	153	143	4
3	1	2	"Control_1"	"C16"	0	154	305	122
3	2	2	"Control_2"	"G16"	-50	155	205	7
3	3	2	"bloodAB"	"59Secret_C4"	0	156	826	407
3	4	2	"strH"	"32Secret_G4"	0	157	1002	513
3	5	2	"lysM"	"50Secret_K4"	0	158	447	165
3	6	2	"lytB"	"63Secret_O4"	0	159	1044	772
3	7	2	"phtE"	"45Secret_C8"	0	160	793	484
3	8	2	"spr0931"	"36Secret_G8"	0	161	483	288
3	9	2	"lytC"	"56Secret_K8"	0	162	567	412
3	1	3	"lytB"	"63Secret_O4"	0	163	719	539
3	2	3	"phtE"	"45Secret_C8"	0	164	760	558
3	3	3	"spr0931"	"36Secret_G8"	0	165	458	186
3	4	3	"lytC"	"56Secret_K8"	0	166	469	148
3	5	3	"nanB"	"58Secret_O8"	0	167	2367	2087
3	6	3	"spr1875"	"7Secret_C12"	0	168	794	410
3	7	3	"galU"	"21Secret_G12"	-50	169	770	237
3	8	3	"cbpA"	"5Secret_K12"	0	170	246	-50
3	9	3	"gsp_781"	"2Secret_O12"	0	171	464	282
3	1	4	"spr1875"	"7Secret_C12"	0	172	919	717
3	2	4	"galU"	"21Secret_G12"	0	173	418	120
3	3	4	"cbpA"	"5Secret_K12"	0	174	316	6
3	4	4	"gsp_781"	"2Secret_O12"	0	175	736	514
3	5	4	"Control_1"	"C16"	0	176	266	47
3	6	4	"Control_2"	"G16"	-50	177	172	-32
3	7	4	"bloodAB"	"59Secret_C4"	0	178	661	229
3	8	4	"strH"	"32Secret_G4"	-50	179	665	236
3	9	4	"lysM"	"50Secret_K4"	0	180	391	185
3	1	5	"Control_2"	"G16"	0	181	300	74
3	2	5	"bloodAB"	"59Secret_C4"	-50	182	1052	440
3	3	5	"strH"	"32Secret_G4"	0	183	1343	644
3	4	5	"lysM"	"50Secret_K4"	0	184	543	162
3	5	5	"lytB"	"63Secret_O4"	0	185	930	525
3	6	5	"phtE"	"45Secret_C8"	0	186	784	420
3	7	5	"spr0931"	"36Secret_G8"	-50	187	528	107
3	8	5	"lytC"	"56Secret_K8"	-50	188	465	45
3	9	5	"nanB"	"58Secret_O8"	0	189	2812	2588
3	1	6	"phtE"	"45Secret_C8"	0	190	690	443
3	2	6	"spr0931"	"36Secret_G8"	0	191	579	322
3	3	6	"lytC"	"56Secret_K8"	0	192	608	315
3	4	6	"nanB"	"58Secret_O8"	0	193	2463	2139
3	5	6	"spr1875"	"7Secret_C12"	0	194	751	330
3	6	6	"galU"	"21Secret_G12"	0	195	828	213
3	7	6	"cbpA"	"5Secret_K12"	-50	196	712	4
3	8	6	"gsp_781"	"2Secret_O12"	0	197	667	274
3	9	6	"Control_1"	"C16"	0	198	264	69
3	1	7	"galU"	"21Secret_G12"	0	199	434	203
3	2	7	"cbpA"	"5Secret_K12"	0	200	361	107
3	3	7	"gsp_781"	"2Secret_O12"	0	201	572	371
3	4	7	"Control_1"	"C16"	0	202	274	60
3	5	7	"Control_2"	"G16"	-50	203	188	-46
3	6	7	"bloodAB"	"59Secret_C4"	0	204	987	105
3	7	7	"strH"	"32Secret_G4"	-50	205	1760	541
3	8	7	"lysM"	"50Secret_K4"	0	206	828	147
3	9	7	"lytB"	"63Secret_O4"	0	207	1005	768
3	1	8	"bloodAB"	"59Secret_C4"	0	208	641	434
3	2	8	"strH"	"32Secret_G4"	-50	209	749	378
3	3	8	"lysM"	"50Secret_K4"	0	210	465	254
3	4	8	"lytB"	"63Secret_O4"	0	211	782	579
3	5	8	"phtE"	"45Secret_C8"	0	212	720	509
3	6	8	"spr0931"	"36Secret_G8"	0	213	848	596
3	7	8	"lytC"	"56Secret_K8"	0	214	1043	706
3	8	8	"nanB"	"58Secret_O8"	0	215	2395	2127
3	9	8	"spr1875"	"7Secret_C12"	0	216	850	632
4	1	1	"Control_10"	"P8"	-50	217	269	82
4	2	1	"Control_11"	"D12"	-50	218	220	46
4	3	1	"Control_12"	"H12"	-50	219	209	65
4	4	1	"Buffer"	"Normaliz_L12"	-50	220	139	3
4	5	1	"Buffer"	"Normaliz_P12"	-50	221	159	0
4	6	1	"Control+"	"Rango0.2_D16"	0	222	1428	1221
4	7	1	"Control+"	"Rango0.1_H16"	-50	223	170	2
4	8	1	"Buffer"	"Normaliz_L16"	-50	224	129	-16
4	9	1	"Buffer"	"Normaliz_P16"	-50	225	131	-16
4	1	2	"Control+"	"Rango0.2_D16"	0	226	889	571
4	2	2	"Control+"	"Rango0.1_H16"	-50	227	453	151
4	3	2	"Control_3"	"D4"	0	228	316	170
4	4	2	"Control_4"	"H4"	-50	229	143	5
4	5	2	"Control_5"	"L4"	-50	230	130	-17
4	6	2	"Control_6"	"P4"	-50	231	136	-32
4	7	2	"Control_7"	"D8"	-50	232	146	-3
4	8	2	"Control_8"	"H8"	0	233	148	4
4	9	2	"Control_9"	"L8"	-50	234	148	4
4	1	3	"Control_6"	"P4"	-50	235	183	-17
4	2	3	"Control_7"	"D8"	-50	236	182	4
4	3	3	"Control_8"	"H8"	0	237	147	4
4	4	3	"Control_9"	"L8"	-50	238	161	1
4	5	3	"Control_10"	"P8"	-50	239	258	23
4	6	3	"Control_11"	"D12"	-50	240	187	11
4	7	3	"Control_12"	"H12"	0	241	620	480
4	8	3	"Buffer"	"Normaliz_L12"	-50	242	134	0
4	9	3	"Buffer"	"Normaliz_P12"	-50	243	130	-6
4	1	4	"Control_11"	"D12"	-50	244	291	91
4	2	4	"Control_12"	"H12"	0	245	701	521
4	3	4	"Buffer"	"Normaliz_L12"	0	246	162	9
4	4	4	"Buffer"	"Normaliz_P12"	-50	247	180	6
4	5	4	"Control+"	"Rango0.2_D16"	0	248	932	437
4	6	4	"Control+"	"Rango0.1_H16"	-50	249	491	202
4	7	4	"Control_3"	"D4"	0	250	328	185
4	8	4	"Control_4"	"H4"	-50	251	124	-5
4	9	4	"Control_5"	"L4"	-50	252	137	3
4	1	5	"Control+"	"Rango0.1_H16"	0	253	673	416
4	2	5	"Control_3"	"D4"	-50	254	212	18
4	3	5	"Control_4"	"H4"	-50	255	148	-1
4	4	5	"Control_5"	"L4"	-50	256	156	-8
4	5	5	"Control_6"	"P4"	-50	257	164	-56
4	6	5	"Control_7"	"D8"	-50	258	173	-13
4	7	5	"Control_8"	"H8"	-50	259	153	8
4	8	5	"Control_9"	"L8"	-50	260	147	-1
4	9	5	"Control_10"	"P8"	-50	261	182	42
4	1	6	"Control_7"	"D8"	0	262	285	104
4	2	6	"Control_8"	"H8"	-50	263	161	-7
4	3	6	"Control_9"	"L8"	-50	264	178	11
4	4	6	"Control_10"	"P8"	-50	265	267	25
4	5	6	"Control_11"	"D12"	-50	266	222	13
4	6	6	"Control_12"	"H12"	-50	267	223	79
4	7	6	"Buffer"	"Normaliz_L12"	-50	268	143	0
4	8	6	"Buffer"	"Normaliz_P12"	0	269	153	-19
4	9	6	"Control+"	"Rango0.2_D16"	0	270	1062	895
4	1	7	"Control_12"	"H12"	0	271	342	176
4	2	7	"Buffer"	"Normaliz_L12"	-50	272	157	2
4	3	7	"Buffer"	"Normaliz_P12"	-50	273	172	-12
4	4	7	"Control+"	"Rango0.2_D16"	0	274	868	421
4	5	7	"Control+"	"Rango0.1_H16"	-50	275	464	143
4	6	7	"Control_3"	"D4"	-50	276	196	52
4	7	7	"Control_4"	"H4"	0	277	170	35
4	8	7	"Control_5"	"L4"	-50	278	129	-10
4	9	7	"Control_6"	"P4"	-50	279	135	-10
4	1	8	"Control_3"	"D4"	0	280	292	135
4	2	8	"Control_4"	"H4"	-50	281	154	6
4	3	8	"Control_5"	"L4"	-50	282	140	-20
4	4	8	"Control_6"	"P4"	-50	283	203	9
4	5	8	"Control_7"	"D8"	-50	284	183	4
4	6	8	"Control_8"	"H8"	-50	285	142	-5
4	7	8	"Control_9"	"L8"	0	286	196	56
4	8	8	"Control_10"	"P8"	0	287	195	65
4	9	8	"Control_11"	"D12"	-50	288	151	20
5	1	1	"GADPH"	"68Cyt_M7"	0	289	2284	2067
5	2	1	"abc_sbp_2"	"30Lip_A11"	0	290	1869	1665
5	3	1	"abc_sbp"	"29Lip_E11"	0	291	539	346
5	4	1	"spr0174"	"79Lip_I11"	0	292	716	408
5	5	1	"aliA"	"10Lip_M11"	-50	293	571	184
5	6	1	"slrA"	"17Lip_A15"	0	294	607	268
5	7	1	"spr0747"	"37Lip_E15"	-50	295	271	21
5	8	1	"Buffer"	"Normaliz_I15"	-50	296	178	-1
5	9	1	"Buffer"	"Normaliz_M15"	-50	297	162	-3
5	1	2	"slrA"	"17Lip_A15"	0	298	1008	719
5	2	2	"spr0747"	"37Lip_E15"	0	299	828	536
5	3	2	"spxB"	"13Cyt_A3"	0	300	807	542
5	4	2	"clpP"	"66Cyt_E3"	0	301	2104	1570
5	5	2	"pavA"	"69Cyt_I3"	0	302	1243	625
5	6	2	"eno"	"14Cyt_M3"	0	303	695	159
5	7	2	"PppA"	"70Cyt_A7"	0	304	766	363
5	8	2	"ply"	"11Cyt_E7"	0	305	1248	749
5	9	2	"lytA"	"12Cyt_I7"	0	306	1608	1387
5	1	3	"eno"	"14Cyt_M3"	0	307	2088	1801
5	2	3	"PppA"	"70Cyt_A7"	0	308	1391	1095
5	3	3	"ply"	"11Cyt_E7"	0	309	2112	1813
5	4	3	"lytA"	"12Cyt_I7"	0	310	2173	1775
5	5	3	"GADPH"	"68Cyt_M7"	0	311	2118	1053
5	6	3	"abc_sbp_2"	"30Lip_A11"	-50	312	1708	439
5	7	3	"abc_sbp"	"29Lip_E11"	-50	313	1254	335
5	8	3	"spr0174"	"79Lip_I11"	-50	314	1028	174
5	9	3	"aliA"	"10Lip_M11"	0	315	2505	1376
5	1	4	"abc_sbp_2"	"30Lip_A11"	0	316	1656	1403
5	2	4	"abc_sbp"	"29Lip_E11"	0	317	472	221
5	3	4	"spr0174"	"79Lip_I11"	0	318	706	447
5	4	4	"aliA"	"10Lip_M11"	0	319	755	409
5	5	4	"slrA"	"17Lip_A15"	-50	320	857	224
5	6	4	"spr0747"	"37Lip_E15"	-50	321	1269	132
5	7	4	"spxB"	"13Cyt_A3"	0	322	1091	222
5	8	4	"clpP"	"66Cyt_E3"	0	323	1997	1463
5	9	4	"pavA"	"69Cyt_I3"	0	324	1889	1435
5	1	5	"spr0747"	"37Lip_E15"	0	325	690	453
5	2	5	"spxB"	"13Cyt_A3"	0	326	819	548
5	3	5	"clpP"	"66Cyt_E3"	0	327	1969	1724
5	4	5	"pavA"	"69Cyt_I3"	0	328	1531	1130
5	5	5	"eno"	"14Cyt_M3"	0	329	1748	1261
5	6	5	"PppA"	"70Cyt_A7"	0	330	716	277
5	7	5	"ply"	"11Cyt_E7"	0	331	1629	1081
5	8	5	"lytA"	"12Cyt_I7"	0	332	1779	1347
5	9	5	"GADPH"	"68Cyt_M7"	0	333	2222	2000
5	1	6	"PppA"	"70Cyt_A7"	0	334	1327	1123
5	2	6	"ply"	"11Cyt_E7"	0	335	2875	2654
5	3	6	"lytA"	"12Cyt_I7"	0	336	2606	2378
5	4	6	"GADPH"	"68Cyt_M7"	0	337	2157	1788
5	5	6	"abc_sbp_2"	"30Lip_A11"	-50	338	961	487
5	6	6	"abc_sbp"	"29Lip_E11"	0	339	465	202
5	7	6	"spr0174"	"79Lip_I11"	0	340	941	655
5	8	6	"aliA"	"10Lip_M11"	0	341	1228	782
5	9	6	"slrA"	"17Lip_A15"	0	342	934	725
5	1	7	"abc_sbp"	"29Lip_E11"	0	343	555	366
5	2	7	"spr0174"	"79Lip_I11"	0	344	385	190
5	3	7	"aliA"	"10Lip_M11"	0	345	655	439
5	4	7	"slrA"	"17Lip_A15"	0	346	748	453
5	5	7	"spr0747"	"37Lip_E15"	0	347	744	458
5	6	7	"spxB"	"13Cyt_A3"	0	348	773	558
5	7	7	"clpP"	"66Cyt_E3"	0	349	1865	1643
5	8	7	"pavA"	"69Cyt_I3"	0	350	1235	1017
5	9	7	"eno"	"14Cyt_M3"	0	351	2116	1916
5	1	8	"spxB"	"13Cyt_A3"	0	352	924	732
5	2	8	"clpP"	"66Cyt_E3"	0	353	1812	1615
5	3	8	"pavA"	"69Cyt_I3"	0	354	1372	1147
5	4	8	"eno"	"14Cyt_M3"	0	355	2056	1839
5	5	8	"PppA"	"70Cyt_A7"	0	356	1288	1093
5	6	8	"ply"	"11Cyt_E7"	0	357	2784	2596
5	7	8	"lytA"	"12Cyt_I7"	0	358	2664	2467
5	8	8	"GADPH"	"68Cyt_M7"	0	359	2118	1945
5	9	8	"abc_sbp_2"	"30Lip_A11"	0	360	1744	1574
6	1	1	"psaA"	"6Lip_N7"	0	361	747	520
6	2	1	"ABC_SBP"	"57Lip_B11"	0	362	3167	2884
6	3	1	"ABC_SBP"	"52Lip_F11"	0	363	1384	1069
6	4	1	"piuA"	"18Lip_J11"	0	364	591	157
6	5	1	"amiA"	"3Lip_N11"	0	365	1135	555
6	6	1	"msmE"	"78Lip_B15"	0	366	1849	1166
6	7	1	"MalX"	"22Lip_F15"	-50	367	513	74
6	8	1	"Buffer"	"Normaliz_J15"	-50	368	308	1
6	9	1	"Buffer"	"Normaliz_N15"	-50	369	222	-85
6	1	2	"msmE"	"78Lip_B15"	0	370	909	697
6	2	2	"MalX"	"22Lip_F15"	0	371	787	495
6	3	2	"prsA_ppmA"	"16Lip_B3"	0	372	829	529
6	4	2	"lmb"	"33Lip_F3"	0	373	995	520
6	5	2	"piaA"	"15Lip_J3"	0	374	1014	206
6	6	2	"phtA"	"55Lip_N3"	0	375	1170	367
6	7	2	"glnH"	"28Lip_B7"	0	376	1297	544
6	8	2	"pstS"	"80Lip_F7"	0	377	1314	611
6	9	2	"aliB"	"1Lip_J7"	0	378	692	231
6	1	3	"phtA"	"55Lip_N3"	0	379	1016	791
6	2	3	"glnH"	"28Lip_B7"	0	380	1853	1518
6	3	3	"pstS"	"80Lip_F7"	0	381	952	657
6	4	3	"aliB"	"1Lip_J7"	0	382	886	345
6	5	3	"psaA"	"6Lip_N7"	0	383	926	296
6	6	3	"ABC_SBP"	"57Lip_B11"	0	384	1073	303
6	7	3	"ABC_SBP"	"52Lip_F11"	-50	385	1364	282
6	8	3	"piuA"	"18Lip_J11"	-50	386	1488	251
6	9	3	"amiA"	"3Lip_N11"	0	387	1037	205
6	1	4	"ABC_SBP"	"57Lip_B11"	0	388	3051	2807
6	2	4	"ABC_SBP"	"52Lip_F11"	0	389	1276	958
6	3	4	"piuA"	"18Lip_J11"	0	390	466	203
6	4	4	"amiA"	"3Lip_N11"	0	391	979	510
6	5	4	"msmE"	"78Lip_B15"	0	392	782	160
6	6	4	"MalX"	"22Lip_F15"	0	393	1014	255
6	7	4	"prsA_ppmA"	"16Lip_B3"	-50	394	1270	106
6	8	4	"lmb"	"33Lip_F3"	0	395	1174	292
6	9	4	"piaA"	"15Lip_J3"	0	396	959	490
6	1	5	"MalX"	"22Lip_F15"	0	397	771	499
6	2	5	"prsA_ppmA"	"16Lip_B3"	0	398	706	339
6	3	5	"lmb"	"33Lip_F3"	0	399	1182	927
6	4	5	"piaA"	"15Lip_J3"	0	400	912	504
6	5	5	"phtA"	"55Lip_N3"	0	401	1359	868
6	6	5	"glnH"	"28Lip_B7"	0	402	1492	1025
6	7	5	"pstS"	"80Lip_F7"	0	403	820	228
6	8	5	"aliB"	"1Lip_J7"	0	404	842	378
6	9	5	"psaA"	"6Lip_N7"	0	405	942	544
6	1	6	"glnH"	"28Lip_B7"	0	406	1994	1744
6	2	6	"pstS"	"80Lip_F7"	0	407	888	544
6	3	6	"aliB"	"1Lip_J7"	0	408	649	405
6	4	6	"psaA"	"6Lip_N7"	0	409	544	246
6	5	6	"ABC_SBP"	"57Lip_B11"	0	410	1658	1333
6	6	6	"ABC_SBP"	"52Lip_F11"	0	411	1108	793
6	7	6	"piuA"	"18Lip_J11"	0	412	519	116
6	8	6	"amiA"	"3Lip_N11"	0	413	1017	641
6	9	6	"msmE"	"78Lip_B15"	0	414	1032	676
6	1	7	"ABC_SBP"	"52Lip_F11"	0	415	1275	1057
6	2	7	"piuA"	"18Lip_J11"	0	416	469	185
6	3	7	"amiA"	"3Lip_N11"	0	417	973	688
6	4	7	"msmE"	"78Lip_B15"	0	418	812	463
6	5	7	"MalX"	"22Lip_F15"	0	419	676	401
6	6	7	"prsA_ppmA"	"16Lip_B3"	0	420	708	433
6	7	7	"lmb"	"33Lip_F3"	0	421	1365	1002
6	8	7	"piaA"	"15Lip_J3"	0	422	968	637
6	9	7	"phtA"	"55Lip_N3"	0	423	1153	843
6	1	8	"prsA_ppmA"	"16Lip_B3"	0	424	786	577
6	2	8	"lmb"	"33Lip_F3"	0	425	1289	1045
6	3	8	"piaA"	"15Lip_J3"	0	426	859	576
6	4	8	"phtA"	"55Lip_N3"	0	427	848	532
6	5	8	"glnH"	"28Lip_B7"	0	428	1985	1732
6	6	8	"pstS"	"80Lip_F7"	0	429	910	677
6	7	8	"aliB"	"1Lip_J7"	0	430	855	635
6	8	8	"psaA"	"6Lip_N7"	0	431	658	418
6	9	8	"ABC_SBP"	"57Lip_B11"	0	432	3758	3491
7	1	1	"cbpF"	"74N_term_wCS_O7"	0	433	618	405
7	2	1	"spr0693"	"34N_term_C11"	0	434	678	461
7	3	1	"ezrA"	"75N_term_G11"	0	435	544	335
7	4	1	"pepXP"	"72N_term_K11"	0	436	943	731
7	5	1	"phtD"	"44N_term_O11"	0	437	1096	882
7	6	1	"phpA"	"27N_term_C15"	0	438	779	536
7	7	1	"srtA"	"64N_term_wCS_G15"	0	439	871	663
7	8	1	"Buffer"	"Normaliz_K15"	-50	440	170	0
7	9	1	"Buffer"	"Normaliz_O15"	-50	441	171	8
7	1	2	"phpA"	"27N_term_C15"	0	442	542	302
7	2	2	"srtA"	"64N_term_wCS_G15"	0	443	899	484
7	3	2	"adcA"	"23Lip_C3"	0	444	653	386
7	4	2	"sp_2093"	"76N_term_G3"	0	445	446	189
7	5	2	"comB"	"54N_term_K3"	0	446	463	186
7	6	2	"pspA"	"4N_term_O3"	0	447	810	492
7	7	2	"pbpX"	"41N_term_C7"	0	448	1055	722
7	8	2	"pbpA"	"9N_term_G7"	0	449	212	-38
7	9	2	"spr0334"	"42Cyt_TMH_K7"	0	450	410	216
7	1	3	"pspA"	"4N_term_O3"	0	451	1242	953
7	2	3	"pbpX"	"41N_term_C7"	0	452	1021	433
7	3	3	"pbpA"	"9N_term_G7"	0	453	271	-50
7	4	3	"spr0334"	"42Cyt_TMH_K7"	0	454	625	266
7	5	3	"cbpF"	"74N_term_wCS_O7"	0	455	744	339
7	6	3	"spr0693"	"34N_term_C11"	0	456	626	228
7	7	3	"ezrA"	"75N_term_G11"	0	457	748	240
7	8	3	"pepXP"	"72N_term_K11"	0	458	1284	777
7	9	3	"phtD"	"44N_term_O11"	0	459	796	513
7	1	4	"spr0693"	"34N_term_C11"	0	460	614	409
7	2	4	"ezrA"	"75N_term_G11"	0	461	477	240
7	3	4	"pepXP"	"72N_term_K11"	0	462	633	417
7	4	4	"phtD"	"44N_term_O11"	-50	463	754	236
7	5	4	"phpA"	"27N_term_C15"	-50	464	733	102
7	6	4	"srtA"	"64N_term_wCS_G15"	-50	465	552	44
7	7	4	"adcA"	"23Lip_C3"	0	466	627	74
7	8	4	"sp_2093"	"76N_term_G3"	0	467	560	8
7	9	4	"comB"	"54N_term_K3"	0	468	973	630
7	1	5	"srtA"	"64N_term_wCS_G15"	0	469	606	402
7	2	5	"adcA"	"23Lip_C3"	0	470	567	317
7	3	5	"sp_2093"	"76N_term_G3"	0	471	531	325
7	4	5	"comB"	"54N_term_K3"	0	472	506	190
7	5	5	"pspA"	"4N_term_O3"	0	473	874	336
7	6	5	"pbpX"	"41N_term_C7"	0	474	1208	688
7	7	5	"pbpA"	"9N_term_G7"	-50	475	530	38
7	8	5	"spr0334"	"42Cyt_TMH_K7"	-50	476	729	175
7	9	5	"cbpF"	"74N_term_wCS_O7"	0	477	972	623
7	1	6	"pbpX"	"41N_term_C7"	0	478	1044	825
7	2	6	"pbpA"	"9N_term_G7"	0	479	205	-116
7	3	6	"spr0334"	"42Cyt_TMH_K7"	0	480	506	239
7	4	6	"cbpF"	"74N_term_wCS_O7"	0	481	630	359
7	5	6	"spr0693"	"34N_term_C11"	0	482	662	353
7	6	6	"ezrA"	"75N_term_G11"	0	483	553	253
7	7	6	"pepXP"	"72N_term_K11"	0	484	625	347
7	8	6	"phtD"	"44N_term_O11"	0	485	724	376
7	9	6	"phpA"	"27N_term_C15"	0	486	562	346
7	1	7	"ezrA"	"75N_term_G11"	0	487	546	332
7	2	7	"pepXP"	"72N_term_K11"	0	488	893	625
7	3	7	"phtD"	"44N_term_O11"	0	489	763	531
7	4	7	"phpA"	"27N_term_C15"	0	490	505	261
7	5	7	"srtA"	"64N_term_wCS_G15"	0	491	705	440
7	6	7	"adcA"	"23Lip_C3"	0	492	321	85
7	7	7	"sp_2093"	"76N_term_G3"	0	493	485	254
7	8	7	"comB"	"54N_term_K3"	0	494	431	188
7	9	7	"pspA"	"4N_term_O3"	0	495	892	691
7	1	8	"adcA"	"23Lip_C3"	0	496	460	284
7	2	8	"sp_2093"	"76N_term_G3"	0	497	421	223
7	3	8	"comB"	"54N_term_K3"	0	498	382	207
7	4	8	"pspA"	"4N_term_O3"	0	499	891	706
7	5	8	"pbpX"	"41N_term_C7"	0	500	1000	808
7	6	8	"pbpA"	"9N_term_G7"	0	501	254	72
7	7	8	"spr0334"	"42Cyt_TMH_K7"	0	502	489	296
7	8	8	"cbpF"	"74N_term_wCS_O7"	0	503	529	325
7	9	8	"spr0693"	"34N_term_C11"	0	504	711	537
8	1	1	"pbp1b"	"47Cyt_TMH_P7"	0	505	2103	1899
8	2	1	"pcpA"	"62N_term_wCS_D11"	0	506	217	31
8	3	1	"sphtra"	"8N_term_H11"	-50	507	130	-49
8	4	1	"cps4C"	"97Mult_L11"	0	508	338	129
8	5	1	"rrgB"	"95Mult_P11"	0	509	256	48
8	6	1	"TMP"	"96Mult_D15"	0	510	374	172
8	7	1	"LambdaSa04"	"94Mult_H15"	-50	511	191	-7
8	8	1	"Buffer"	"Normaliz_L15"	-50	512	184	9
8	9	1	"Buffer"	"Normaliz_P15"	-50	513	178	-3
8	1	2	"TMP"	"96Mult_D15"	0	514	281	74
8	2	2	"LambdaSa04"	"94Mult_H15"	-50	515	143	-94
8	3	2	"potD"	"65N_term_D3"	0	516	1283	960
8	4	2	"pgdA"	"40N_term_H3"	0	517	1421	473
8	5	2	"spr1370"	"38Cyt_TMH_L3"	0	518	1129	392
8	6	2	"spr1418"	"82N_term_P3"	0	519	1533	1123
8	7	2	"stkP"	"67Cyt_TMH_D7"	0	520	762	328
8	8	2	"spr1584"	"83N_term_H7"	0	521	1661	1331
8	9	2	"pbp2A"	"53N_term_L7"	0	522	639	411
8	1	3	"spr1418"	"82N_term_P3"	0	523	1874	1654
8	2	3	"stkP"	"67Cyt_TMH_D7"	0	524	611	343
8	3	3	"spr1584"	"83N_term_H7"	0	525	1591	1205
8	4	3	"pbp2A"	"53N_term_L7"	0	526	1173	319
8	5	3	"pbp1b"	"47Cyt_TMH_P7"	-50	527	917	205
8	6	3	"pcpA"	"62N_term_wCS_D11"	-50	528	523	50
8	7	3	"sphtra"	"8N_term_H11"	-50	529	384	-106
8	8	3	"cps4C"	"97Mult_L11"	0	530	537	-171
8	9	3	"rrgB"	"95Mult_P11"	0	531	770	437
8	1	4	"pcpA"	"62N_term_wCS_D11"	0	532	513	320
8	2	4	"sphtra"	"8N_term_H11"	-50	533	110	-122
8	3	4	"cps4C"	"97Mult_L11"	0	534	462	261
8	4	4	"rrgB"	"95Mult_P11"	0	535	442	81
8	5	4	"TMP"	"96Mult_D15"	0	536	538	109
8	6	4	"LambdaSa04"	"94Mult_H15"	-50	537	343	-36
8	7	4	"potD"	"65N_term_D3"	0	538	967	626
8	8	4	"pgdA"	"40N_term_H3"	0	539	944	465
8	9	4	"spr1370"	"38Cyt_TMH_L3"	0	540	991	675
8	1	5	"LambdaSa04"	"94Mult_H15"	0	541	464	258
8	2	5	"potD"	"65N_term_D3"	0	542	957	598
8	3	5	"pgdA"	"40N_term_H3"	0	543	1084	805
8	4	5	"spr1370"	"38Cyt_TMH_L3"	0	544	802	150
8	5	5	"spr1418"	"82N_term_P3"	0	545	1683	1177
8	6	5	"stkP"	"67Cyt_TMH_D7"	0	546	435	52
8	7	5	"spr1584"	"83N_term_H7"	0	547	1416	926
8	8	5	"pbp2A"	"53N_term_L7"	0	548	939	348
8	9	5	"pbp1b"	"47Cyt_TMH_P7"	0	549	1250	898
8	1	6	"stkP"	"67Cyt_TMH_D7"	0	550	593	372
8	2	6	"spr1584"	"83N_term_H7"	0	551	1668	1286
8	3	6	"pbp2A"	"53N_term_L7"	0	552	1346	907
8	4	6	"pbp1b"	"47Cyt_TMH_P7"	0	553	1340	474
8	5	6	"pcpA"	"62N_term_wCS_D11"	0	554	622	-68
8	6	6	"sphtra"	"8N_term_H11"	0	555	298	6
8	7	6	"cps4C"	"97Mult_L11"	0	556	406	-93
8	8	6	"rrgB"	"95Mult_P11"	0	557	437	-255
8	9	6	"TMP"	"96Mult_D15"	0	558	688	387
8	1	7	"sphtra"	"8N_term_H11"	0	559	161	-42
8	2	7	"cps4C"	"97Mult_L11"	0	560	190	-70
8	3	7	"rrgB"	"95Mult_P11"	0	561	198	-82
8	4	7	"TMP"	"96Mult_D15"	0	562	787	255
8	5	7	"LambdaSa04"	"94Mult_H15"	-50	563	418	-185
8	6	7	"potD"	"65N_term_D3"	0	564	1071	722
8	7	7	"pgdA"	"40N_term_H3"	0	565	1286	378
8	8	7	"spr1370"	"38Cyt_TMH_L3"	0	566	1163	151
8	9	7	"spr1418"	"82N_term_P3"	0	567	1601	1373
8	1	8	"potD"	"65N_term_D3"	0	568	1257	1079
8	2	8	"pgdA"	"40N_term_H3"	0	569	1022	816
8	3	8	"spr1370"	"38Cyt_TMH_L3"	0	570	1343	1116
8	4	8	"spr1418"	"82N_term_P3"	0	571	1863	1606
8	5	8	"stkP"	"67Cyt_TMH_D7"	0	572	555	271
8	6	8	"spr1584"	"83N_term_H7"	0	573	1278	1109
8	7	8	"pbp2A"	"53N_term_L7"	0	574	1454	1211
8	8	8	"pbp1b"	"47Cyt_TMH_P7"	0	575	1733	1482
8	9	8	"pcpA"	"62N_term_wCS_D11"	0	576	425	221
