# Supplementary material for: Data in support of proteomic analysis of pneumococcal pediatric clinical isolates to construct a protein array
Source: Data Brief. 2016 Feb 5;6:917–22. doi: 10.1016/j.dib.2016.01.057 (PMC4758182; doi:10.1016/j.dib.2016.01.057)
Supplement: Supplementary file 4 — Supplementary material [file mmc4.zip › Protein array raw data/IgM/C1_Sv1_IgM-Cy5.txt]

ATF	1.0
31	9    
"Type=GenePix Export 3"
"DateTime=2014/04/30 14:33:59"
"Settings=C:\Documents and Settings\Usuario\Escritorio\Datos Usuarios\Alfonso\Resultados ensayo\Abril 2014\Escaneado_30-04-14\Suero v1\Sv1_IgM-Cy5.gps"
"GalFile=C:\Documents and Settings\Usuario\Escritorio\Datos Usuarios\Alfonso\Gals\Gal_Alfonso.2.gal"
"PixelSize=5"
"Wavelengths=635	n/a"
"ImageFiles=C:\Documents and Settings\Usuario\Escritorio\Datos Usuarios\Alfonso\Resultados ensayo\Abril 2014\Escaneado_30-04-14\Suero v1\Sv1_IgM-Cy5.tif 1	n/a"
"NormalizationMethod=None"
"NormalizationFactors=1	n/a"
"JpegImage="
"StdDev=Type 1"
"RatioFormulations=W1/W2 (635/)"
"Barcode="
"BackgroundSubtraction=LocalFeature"
"ImageOrigin=3120, 28295"
"JpegOrigin=3370, 28790"
"Creator=GenePix Pro 4.1.1.4"
"Scanner=GenePix 4000B [92870]"
"FocusPosition=0"
"Temperature=33.1"
"LinesAveraged=1"
"Comment="
"PMTGain=650	n/a"
"ScanPower=100	n/a"
"LaserPower=1.73	n/a"
"LaserOnTime=42986	n/a"
"Filters=	n/a"
"ScanRegion=624,5659,3848,7088"
"Supplier=BioRobotics"
"ArrayerSoftwareName=TAS Application Suite (MicroGrid II)"
"ArrayerSoftwareVersion=2.2.2.5"
"Block"	"Column"	"Row"	"Name"	"ID"	"Flags"	"Index"	"F635 Median"	"F635 Median - B635"
1	1	1	"ABC_N/P"	"90Mult_M6"	0	1	152	112
1	2	1	"spr1221"	"99Mult_A10"	0	2	194	153
1	3	1	"spr1403"	"91Mult_E10"	0	3	196	154
1	4	1	"spr1496"	"92Mult_I10"	0	4	61	16
1	5	1	"ABC_NP"	"100Mult_M10"	0	5	238	185
1	6	1	"SP_0462"	"77CellW_A14"	0	6	469	396
1	7	1	"SP_0464"	"81CellW_E14"	0	7	723	644
1	8	1	"Buffer"	"Normaliz_I14"	-50	8	106	51
1	9	1	"Buffer"	"Normaliz_M14"	-50	9	434	384
1	1	2	"SP_0462"	"77CellW_A14"	0	10	335	295
1	2	2	"SP_0464"	"81CellW_E14"	0	11	127	81
1	3	2	"fstH"	"84Mult_A2"	0	12	255	211
1	4	2	"comA"	"85Mult_E2"	0	13	90	39
1	5	2	"zmpB"	"86Mult_I2"	0	14	97	26
1	6	2	"spr0601"	"98Mult_M2"	0	15	144	51
1	7	2	"celB"	"87Mult_A6"	0	16	135	47
1	8	2	"iga"	"88Mult_E6"	0	17	565	506
1	9	2	"glnP"	"89Mult_I6"	0	18	110	58
1	1	3	"spr0601"	"98Mult_M2"	0	19	168	125
1	2	3	"celB"	"87Mult_A6"	0	20	121	77
1	3	3	"iga"	"88Mult_E6"	0	21	113	76
1	4	3	"glnP"	"89Mult_I6"	0	22	68	19
1	5	3	"ABC_N/P"	"90Mult_M6"	0	23	110	61
1	6	3	"spr1221"	"99Mult_A10"	0	24	157	104
1	7	3	"spr1403"	"91Mult_E10"	0	25	214	156
1	8	3	"spr1496"	"92Mult_I10"	0	26	94	39
1	9	3	"ABC_NP"	"100Mult_M10"	0	27	409	363
1	1	4	"spr1221"	"99Mult_A10"	0	28	176	131
1	2	4	"spr1403"	"91Mult_E10"	0	29	121	78
1	3	4	"spr1496"	"92Mult_I10"	0	30	51	10
1	4	4	"ABC_NP"	"100Mult_M10"	0	31	287	223
1	5	4	"SP_0462"	"77CellW_A14"	0	32	262	206
1	6	4	"SP_0464"	"81CellW_E14"	0	33	116	62
1	7	4	"fstH"	"84Mult_A2"	0	34	630	569
1	8	4	"comA"	"85Mult_E2"	0	35	125	67
1	9	4	"zmpB"	"86Mult_I2"	0	36	177	129
1	1	5	"SP_0464"	"81CellW_E14"	0	37	126	81
1	2	5	"fstH"	"84Mult_A2"	0	38	234	194
1	3	5	"comA"	"85Mult_E2"	0	39	84	40
1	4	5	"zmpB"	"86Mult_I2"	0	40	133	80
1	5	5	"spr0601"	"98Mult_M2"	0	41	156	105
1	6	5	"celB"	"87Mult_A6"	0	42	115	59
1	7	5	"iga"	"88Mult_E6"	0	43	342	284
1	8	5	"glnP"	"89Mult_I6"	0	44	92	36
1	9	5	"ABC_N/P"	"90Mult_M6"	0	45	129	81
1	1	6	"celB"	"87Mult_A6"	0	46	170	130
1	2	6	"iga"	"88Mult_E6"	0	47	146	106
1	3	6	"glnP"	"89Mult_I6"	0	48	65	25
1	4	6	"ABC_N/P"	"90Mult_M6"	0	49	100	54
1	5	6	"spr1221"	"99Mult_A10"	0	50	163	111
1	6	6	"spr1403"	"91Mult_E10"	0	51	193	140
1	7	6	"spr1496"	"92Mult_I10"	0	52	122	54
1	8	6	"ABC_NP"	"100Mult_M10"	0	53	257	190
1	9	6	"SP_0462"	"77CellW_A14"	0	54	355	303
1	1	7	"spr1403"	"91Mult_E10"	0	55	226	183
1	2	7	"spr1496"	"92Mult_I10"	0	56	60	15
1	3	7	"ABC_NP"	"100Mult_M10"	0	57	254	209
1	4	7	"SP_0462"	"77CellW_A14"	0	58	276	219
1	5	7	"SP_0464"	"81CellW_E14"	0	59	157	100
1	6	7	"fstH"	"84Mult_A2"	0	60	648	597
1	7	7	"comA"	"85Mult_E2"	0	61	143	75
1	8	7	"zmpB"	"86Mult_I2"	0	62	171	110
1	9	7	"spr0601"	"98Mult_M2"	0	63	186	138
1	1	8	"fstH"	"84Mult_A2"	0	64	522	480
1	2	8	"comA"	"85Mult_E2"	0	65	90	45
1	3	8	"zmpB"	"86Mult_I2"	0	66	115	72
1	4	8	"spr0601"	"98Mult_M2"	0	67	139	91
1	5	8	"celB"	"87Mult_A6"	0	68	154	109
1	6	8	"iga"	"88Mult_E6"	0	69	363	318
1	7	8	"glnP"	"89Mult_I6"	0	70	114	68
1	8	8	"ABC_N/P"	"90Mult_M6"	0	71	133	85
1	9	8	"spr1221"	"99Mult_A10"	0	72	259	217
2	1	1	"lytB"	"31CellW_N6"	0	73	567	479
2	2	1	"prtA"	"20CellW_B10"	0	74	198	108
2	3	1	"bgaA"	"43CellW_F10"	0	75	524	414
2	4	1	"nanA"	"46CellW_J10"	0	76	208	30
2	5	1	"spr1652/pfbA"	"25CellW_N10"	0	77	155	73
2	6	1	"nisP"	"39CellW_B14"	0	78	51	-11
2	7	1	"spr1906"	"73CellW_F14"	0	79	55	-13
2	8	1	"Buffer"	"Normaliz_J14"	0	80	618	553
2	9	1	"Buffer"	"Normaliz_N14"	-50	81	132	55
2	1	2	"nisP"	"39CellW_B14"	0	82	295	153
2	2	2	"spr1906"	"73CellW_F14"	0	83	227	11
2	3	2	"psrP"	"71CellW_B2"	0	84	1151	678
2	4	2	"pblB_nt"	"48CellW_F2"	0	85	896	275
2	5	2	"pblB_ct"	"49CellW_J2"	0	86	678	324
2	6	2	"spr0075/pfbB"	"24CellW_N2"	0	87	649	411
2	7	2	"pulA"	"19CellW_B6"	0	88	252	111
2	8	2	"hysA"	"51CellW_F6"	0	89	78	18
2	9	2	"spr0328"	"26CellW_J6"	0	90	430	342
2	1	3	"spr0075/pfbB"	"24CellW_N2"	0	91	791	531
2	2	3	"pulA"	"19CellW_B6"	0	92	726	439
2	3	3	"hysA"	"51CellW_F6"	0	93	336	192
2	4	3	"spr0328"	"26CellW_J6"	0	94	465	180
2	5	3	"lytB"	"31CellW_N6"	0	95	219	97
2	6	3	"prtA"	"20CellW_B10"	0	96	141	0
2	7	3	"bgaA"	"43CellW_F10"	0	97	102	-94
2	8	3	"nanA"	"46CellW_J10"	0	98	133	44
2	9	3	"spr1652/pfbA"	"25CellW_N10"	0	99	286	202
2	1	4	"prtA"	"20CellW_B10"	0	100	195	70
2	2	4	"bgaA"	"43CellW_F10"	0	101	282	12
2	3	4	"nanA"	"46CellW_J10"	0	102	269	126
2	4	4	"spr1652/pfbA"	"25CellW_N10"	0	103	367	190
2	5	4	"nisP"	"39CellW_B14"	0	104	321	203
2	6	4	"spr1906"	"73CellW_F14"	-50	105	220	78
2	7	4	"psrP"	"71CellW_B2"	0	106	456	241
2	8	4	"pblB_nt"	"48CellW_F2"	0	107	251	100
2	9	4	"pblB_ct"	"49CellW_J2"	0	108	329	226
2	1	5	"spr1906"	"73CellW_F14"	0	109	283	152
2	2	5	"psrP"	"71CellW_B2"	0	110	911	540
2	3	5	"pblB_nt"	"48CellW_F2"	0	111	834	410
2	4	5	"pblB_ct"	"49CellW_J2"	0	112	778	259
2	5	5	"spr0075/pfbB"	"24CellW_N2"	0	113	564	103
2	6	5	"pulA"	"19CellW_B6"	-50	114	842	451
2	7	5	"hysA"	"51CellW_F6"	-50	115	95	-111
2	8	5	"spr0328"	"26CellW_J6"	0	116	92	22
2	9	5	"lytB"	"31CellW_N6"	0	117	156	83
2	1	6	"pulA"	"19CellW_B6"	0	118	1001	742
2	2	6	"hysA"	"51CellW_F6"	0	119	199	8
2	3	6	"spr0328"	"26CellW_J6"	0	120	775	617
2	4	6	"lytB"	"31CellW_N6"	0	121	572	391
2	5	6	"prtA"	"20CellW_B10"	0	122	334	126
2	6	6	"bgaA"	"43CellW_F10"	-50	123	568	286
2	7	6	"nanA"	"46CellW_J10"	-50	124	106	-21
2	8	6	"spr1652/pfbA"	"25CellW_N10"	-50	125	74	12
2	9	6	"nisP"	"39CellW_B14"	-50	126	61	-11
2	1	7	"bgaA"	"43CellW_F10"	0	127	417	299
2	2	7	"nanA"	"46CellW_J10"	0	128	265	80
2	3	7	"spr1652/pfbA"	"25CellW_N10"	0	129	202	73
2	4	7	"nisP"	"39CellW_B14"	0	130	152	51
2	5	7	"spr1906"	"73CellW_F14"	0	131	210	96
2	6	7	"psrP"	"71CellW_B2"	0	132	1006	674
2	7	7	"pblB_nt"	"48CellW_F2"	0	133	521	315
2	8	7	"pblB_ct"	"49CellW_J2"	0	134	352	237
2	9	7	"spr0075/pfbB"	"24CellW_N2"	0	135	173	60
2	1	8	"psrP"	"71CellW_B2"	0	136	1305	1215
2	2	8	"pblB_nt"	"48CellW_F2"	0	137	850	588
2	3	8	"pblB_ct"	"49CellW_J2"	0	138	861	577
2	4	8	"spr0075/pfbB"	"24CellW_N2"	0	139	894	758
2	5	8	"pulA"	"19CellW_B6"	0	140	223	122
2	6	8	"hysA"	"51CellW_F6"	0	141	279	107
2	7	8	"spr0328"	"26CellW_J6"	-50	142	478	361
2	8	8	"lytB"	"31CellW_N6"	0	143	126	62
2	9	8	"prtA"	"20CellW_B10"	-50	144	235	161
3	1	1	"nanB"	"58Secret_O6"	0	145	2722	2677
3	2	1	"spr1875"	"7Secret_C10"	0	146	587	541
3	3	1	"galU"	"21Secret_G10"	0	147	450	385
3	4	1	"cbpA"	"5Secret_K10"	0	148	769	650
3	5	1	"gsp_781"	"2Secret_O10"	0	149	380	299
3	6	1	"Control_1"	"C14"	0	150	144	80
3	7	1	"Control_2"	"G14"	-50	151	70	18
3	8	1	"Buffer"	"Normaliz_K14"	-50	152	125	63
3	9	1	"Buffer"	"Normaliz_O14"	-50	153	82	10
3	1	2	"Control_1"	"C14"	0	154	125	78
3	2	2	"Control_2"	"G14"	-50	155	72	22
3	3	2	"bloodAB"	"59Secret_C2"	0	156	1422	1221
3	4	2	"strH"	"32Secret_G2"	-50	157	1329	555
3	5	2	"lysM"	"50Secret_K2"	0	158	301	104
3	6	2	"lytB"	"63Secret_O2"	0	159	745	610
3	7	2	"phtE"	"45Secret_C6"	0	160	267	126
3	8	2	"spr0931"	"36Secret_G6"	-50	161	353	188
3	9	2	"lytC"	"56Secret_K6"	0	162	649	493
3	1	3	"lytB"	"63Secret_O2"	0	163	928	869
3	2	3	"phtE"	"45Secret_C6"	0	164	432	373
3	3	3	"spr0931"	"36Secret_G6"	0	165	398	314
3	4	3	"lytC"	"56Secret_K6"	-50	166	206	92
3	5	3	"nanB"	"58Secret_O6"	0	167	2031	1949
3	6	3	"spr1875"	"7Secret_C10"	0	168	203	134
3	7	3	"galU"	"21Secret_G10"	-50	169	82	-155
3	8	3	"cbpA"	"5Secret_K10"	-50	170	311	-109
3	9	3	"gsp_781"	"2Secret_O10"	-50	171	269	-69
3	1	4	"spr1875"	"7Secret_C10"	0	172	583	517
3	2	4	"galU"	"21Secret_G10"	0	173	550	418
3	3	4	"cbpA"	"5Secret_K10"	-50	174	381	178
3	4	4	"gsp_781"	"2Secret_O10"	0	175	293	207
3	5	4	"Control_1"	"C14"	0	176	172	96
3	6	4	"Control_2"	"G14"	-50	177	53	-22
3	7	4	"bloodAB"	"59Secret_C2"	0	178	308	15
3	8	4	"strH"	"32Secret_G2"	-50	179	783	-41
3	9	4	"lysM"	"50Secret_K2"	0	180	1077	914
3	1	5	"Control_2"	"G14"	-50	181	81	31
3	2	5	"bloodAB"	"59Secret_C2"	0	182	1694	930
3	3	5	"strH"	"32Secret_G2"	-50	183	1024	294
3	4	5	"lysM"	"50Secret_K2"	0	184	252	59
3	5	5	"lytB"	"63Secret_O2"	0	185	510	310
3	6	5	"phtE"	"45Secret_C6"	-50	186	410	225
3	7	5	"spr0931"	"36Secret_G6"	-50	187	805	664
3	8	5	"lytC"	"56Secret_K6"	-50	188	382	215
3	9	5	"nanB"	"58Secret_O6"	0	189	1509	1439
3	1	6	"phtE"	"45Secret_C6"	0	190	471	423
3	2	6	"spr0931"	"36Secret_G6"	-50	191	695	593
3	3	6	"lytC"	"56Secret_K6"	-50	192	226	127
3	4	6	"nanB"	"58Secret_O6"	0	193	1491	1414
3	5	6	"spr1875"	"7Secret_C10"	0	194	228	123
3	6	6	"galU"	"21Secret_G10"	-50	195	437	142
3	7	6	"cbpA"	"5Secret_K10"	-50	196	498	124
3	8	6	"gsp_781"	"2Secret_O10"	0	197	277	207
3	9	6	"Control_1"	"C14"	0	198	141	93
3	1	7	"galU"	"21Secret_G10"	-50	199	386	317
3	2	7	"cbpA"	"5Secret_K10"	-50	200	346	92
3	3	7	"gsp_781"	"2Secret_O10"	-50	201	306	216
3	4	7	"Control_1"	"C14"	-50	202	66	-2
3	5	7	"Control_2"	"G14"	-50	203	43	-16
3	6	7	"bloodAB"	"59Secret_C2"	0	204	1428	693
3	7	7	"strH"	"32Secret_G2"	-50	205	1602	335
3	8	7	"lysM"	"50Secret_K2"	-50	206	1056	533
3	9	7	"lytB"	"63Secret_O2"	0	207	1235	1178
3	1	8	"bloodAB"	"59Secret_C2"	0	208	1112	1034
3	2	8	"strH"	"32Secret_G2"	-50	209	928	504
3	3	8	"lysM"	"50Secret_K2"	-50	210	767	652
3	4	8	"lytB"	"63Secret_O2"	0	211	346	265
3	5	8	"phtE"	"45Secret_C6"	0	212	223	163
3	6	8	"spr0931"	"36Secret_G6"	0	213	672	592
3	7	8	"lytC"	"56Secret_K6"	-50	214	1313	1076
3	8	8	"nanB"	"58Secret_O6"	0	215	1397	1320
3	9	8	"spr1875"	"7Secret_C10"	0	216	813	764
4	1	1	"Control_10"	"P6"	-50	217	84	41
4	2	1	"Control_11"	"D10"	0	218	45	5
4	3	1	"Control_12"	"H10"	0	219	43	1
4	4	1	"Buffer"	"Normaliz_L10"	0	220	66	24
4	5	1	"Buffer"	"Normaliz_P10"	-50	221	70	13
4	6	1	"Control+"	"Rango0.2_D14"	0	222	1104	1026
4	7	1	"Control+"	"Rango0.1_H14"	0	223	168	109
4	8	1	"Buffer"	"Normaliz_L14"	0	224	613	561
4	9	1	"Buffer"	"Normaliz_P14"	0	225	629	578
4	1	2	"Control+"	"Rango0.2_D14"	0	226	435	384
4	2	2	"Control+"	"Rango0.1_H14"	-50	227	85	40
4	3	2	"Control_3"	"D2"	0	228	46	4
4	4	2	"Control_4"	"H2"	0	229	46	-3
4	5	2	"Control_5"	"L2"	0	230	280	225
4	6	2	"Control_6"	"P2"	0	231	106	46
4	7	2	"Control_7"	"D6"	0	232	527	473
4	8	2	"Control_8"	"H6"	0	233	252	202
4	9	2	"Control_9"	"L6"	0	234	234	181
4	1	3	"Control_6"	"P2"	0	235	49	8
4	2	3	"Control_7"	"D6"	0	236	243	199
4	3	3	"Control_8"	"H6"	-50	237	84	40
4	4	3	"Control_9"	"L6"	0	238	190	144
4	5	3	"Control_10"	"P6"	0	239	252	198
4	6	3	"Control_11"	"D10"	0	240	64	16
4	7	3	"Control_12"	"H10"	0	241	62	10
4	8	3	"Buffer"	"Normaliz_L10"	0	242	104	58
4	9	3	"Buffer"	"Normaliz_P10"	-50	243	60	10
4	1	4	"Control_11"	"D10"	0	244	43	5
4	2	4	"Control_12"	"H10"	0	245	38	0
4	3	4	"Buffer"	"Normaliz_L10"	0	246	54	16
4	4	4	"Buffer"	"Normaliz_P10"	0	247	76	34
4	5	4	"Control+"	"Rango0.2_D14"	0	248	1108	1063
4	6	4	"Control+"	"Rango0.1_H14"	-50	249	75	30
4	7	4	"Control_3"	"D2"	0	250	45	-1
4	8	4	"Control_4"	"H2"	0	251	47	2
4	9	4	"Control_5"	"L2"	0	252	225	179
4	1	5	"Control+"	"Rango0.1_H14"	0	253	2278	2232
4	2	5	"Control_3"	"D2"	-50	254	36	-5
4	3	5	"Control_4"	"H2"	0	255	38	1
4	4	5	"Control_5"	"L2"	0	256	100	61
4	5	5	"Control_6"	"P2"	-50	257	66	23
4	6	5	"Control_7"	"D6"	0	258	44	1
4	7	5	"Control_8"	"H6"	0	259	51	8
4	8	5	"Control_9"	"L6"	0	260	204	158
4	9	5	"Control_10"	"P6"	0	261	144	95
4	1	6	"Control_7"	"D6"	0	262	49	5
4	2	6	"Control_8"	"H6"	0	263	44	4
4	3	6	"Control_9"	"L6"	0	264	116	79
4	4	6	"Control_10"	"P6"	0	265	73	35
4	5	6	"Control_11"	"D10"	0	266	44	5
4	6	6	"Control_12"	"H10"	0	267	44	5
4	7	6	"Buffer"	"Normaliz_L10"	0	268	86	43
4	8	6	"Buffer"	"Normaliz_P10"	-50	269	57	14
4	9	6	"Control+"	"Rango0.2_D14"	0	270	698	652
4	1	7	"Control_12"	"H10"	0	271	40	-2
4	2	7	"Buffer"	"Normaliz_L10"	0	272	59	19
4	3	7	"Buffer"	"Normaliz_P10"	0	273	53	15
4	4	7	"Control+"	"Rango0.2_D14"	0	274	381	343
4	5	7	"Control+"	"Rango0.1_H14"	-50	275	62	18
4	6	7	"Control_3"	"D2"	0	276	46	2
4	7	7	"Control_4"	"H2"	0	277	164	118
4	8	7	"Control_5"	"L2"	0	278	46	1
4	9	7	"Control_6"	"P2"	-50	279	65	20
4	1	8	"Control_3"	"D2"	0	280	42	4
4	2	8	"Control_4"	"H2"	0	281	51	10
4	3	8	"Control_5"	"L2"	-50	282	36	-1
4	4	8	"Control_6"	"P2"	-50	283	53	16
4	5	8	"Control_7"	"D6"	0	284	53	11
4	6	8	"Control_8"	"H6"	0	285	45	2
4	7	8	"Control_9"	"L6"	0	286	161	116
4	8	8	"Control_10"	"P6"	0	287	125	79
4	9	8	"Control_11"	"D10"	0	288	49	3
5	1	1	"GADPH"	"68Cyt_M5"	0	289	2086	2034
5	2	1	"abc_sbp_2"	"30Lip_A9"	0	290	496	443
5	3	1	"abc_sbp"	"29Lip_E9"	0	291	70	24
5	4	1	"spr0174"	"79Lip_I9"	0	292	285	208
5	5	1	"aliA"	"10Lip_M9"	0	293	528	332
5	6	1	"slrA"	"17Lip_A13"	0	294	229	48
5	7	1	"spr0747"	"37Lip_E13"	0	295	280	186
5	8	1	"Buffer"	"Normaliz_I13"	-50	296	66	6
5	9	1	"Buffer"	"Normaliz_M13"	-50	297	56	0
5	1	2	"slrA"	"17Lip_A13"	0	298	765	709
5	2	2	"spr0747"	"37Lip_E13"	0	299	432	368
5	3	2	"spxB"	"13Cyt_A1"	0	300	338	286
5	4	2	"clpP"	"66Cyt_E1"	0	301	1275	1167
5	5	2	"pavA"	"69Cyt_I1"	0	302	1228	893
5	6	2	"eno"	"14Cyt_M1"	0	303	2322	1971
5	7	2	"PppA"	"70Cyt_A5"	0	304	1212	890
5	8	2	"ply"	"11Cyt_E5"	0	305	1106	887
5	9	2	"lytA"	"12Cyt_I5"	0	306	1324	1218
5	1	3	"eno"	"14Cyt_M1"	0	307	2506	2455
5	2	3	"PppA"	"70Cyt_A5"	0	308	1804	1745
5	3	3	"ply"	"11Cyt_E5"	0	309	964	909
5	4	3	"lytA"	"12Cyt_I5"	0	310	1196	1128
5	5	3	"GADPH"	"68Cyt_M5"	0	311	1399	1223
5	6	3	"abc_sbp_2"	"30Lip_A9"	0	312	269	39
5	7	3	"abc_sbp"	"29Lip_E9"	0	313	508	173
5	8	3	"spr0174"	"79Lip_I9"	-50	314	817	232
5	9	3	"aliA"	"10Lip_M9"	-50	315	956	205
5	1	4	"abc_sbp_2"	"30Lip_A9"	0	316	785	741
5	2	4	"abc_sbp"	"29Lip_E9"	0	317	148	94
5	3	4	"spr0174"	"79Lip_I9"	0	318	177	121
5	4	4	"aliA"	"10Lip_M9"	0	319	195	105
5	5	4	"slrA"	"17Lip_A13"	0	320	157	8
5	6	4	"spr0747"	"37Lip_E13"	-50	321	142	10
5	7	4	"spxB"	"13Cyt_A1"	0	322	589	395
5	8	4	"clpP"	"66Cyt_E1"	0	323	1963	1613
5	9	4	"pavA"	"69Cyt_I1"	0	324	1463	1203
5	1	5	"spr0747"	"37Lip_E13"	0	325	538	490
5	2	5	"spxB"	"13Cyt_A1"	0	326	1084	1027
5	3	5	"clpP"	"66Cyt_E1"	0	327	1829	1750
5	4	5	"pavA"	"69Cyt_I1"	0	328	1273	1063
5	5	5	"eno"	"14Cyt_M1"	0	329	1046	687
5	6	5	"PppA"	"70Cyt_A5"	-50	330	360	120
5	7	5	"ply"	"11Cyt_E5"	-50	331	277	80
5	8	5	"lytA"	"12Cyt_I5"	0	332	491	300
5	9	5	"GADPH"	"68Cyt_M5"	0	333	1080	1002
5	1	6	"PppA"	"70Cyt_A5"	0	334	2524	2479
5	2	6	"ply"	"11Cyt_E5"	0	335	2990	2941
5	3	6	"lytA"	"12Cyt_I5"	0	336	3579	3515
5	4	6	"GADPH"	"68Cyt_M5"	0	337	1690	1524
5	5	6	"abc_sbp_2"	"30Lip_A9"	-50	338	992	535
5	6	6	"abc_sbp"	"29Lip_E9"	0	339	709	386
5	7	6	"spr0174"	"79Lip_I9"	-50	340	268	56
5	8	6	"aliA"	"10Lip_M9"	0	341	243	98
5	9	6	"slrA"	"17Lip_A13"	0	342	148	87
5	1	7	"abc_sbp"	"29Lip_E9"	0	343	198	154
5	2	7	"spr0174"	"79Lip_I9"	0	344	216	170
5	3	7	"aliA"	"10Lip_M9"	0	345	526	477
5	4	7	"slrA"	"17Lip_A13"	0	346	816	750
5	5	7	"spr0747"	"37Lip_E13"	0	347	577	501
5	6	7	"spxB"	"13Cyt_A1"	0	348	1007	874
5	7	7	"clpP"	"66Cyt_E1"	0	349	1577	1358
5	8	7	"pavA"	"69Cyt_I1"	0	350	1238	1105
5	9	7	"eno"	"14Cyt_M1"	0	351	2166	2104
5	1	8	"spxB"	"13Cyt_A1"	0	352	1242	1195
5	2	8	"clpP"	"66Cyt_E1"	0	353	1957	1911
5	3	8	"pavA"	"69Cyt_I1"	0	354	1761	1712
5	4	8	"eno"	"14Cyt_M1"	0	355	2801	2739
5	5	8	"PppA"	"70Cyt_A5"	0	356	1972	1906
5	6	8	"ply"	"11Cyt_E5"	0	357	2889	2816
5	7	8	"lytA"	"12Cyt_I5"	0	358	2984	2886
5	8	8	"GADPH"	"68Cyt_M5"	0	359	1947	1874
5	9	8	"abc_sbp_2"	"30Lip_A9"	0	360	820	764
6	1	1	"psaA"	"6Lip_N5"	0	361	1392	1295
6	2	1	"ABC_SBP"	"57Lip_B9"	0	362	3225	3077
6	3	1	"ABC_SBP"	"52Lip_F9"	0	363	1045	902
6	4	1	"piuA"	"18Lip_J9"	0	364	1310	1140
6	5	1	"amiA"	"3Lip_N9"	0	365	741	509
6	6	1	"msmE"	"78Lip_B13"	0	366	1519	1201
6	7	1	"MalX"	"22Lip_F13"	0	367	344	249
6	8	1	"Buffer"	"Normaliz_J13"	-50	368	52	-8
6	9	1	"Buffer"	"Normaliz_N13"	-50	369	65	-4
6	1	2	"msmE"	"78Lip_B13"	0	370	1457	1332
6	2	2	"MalX"	"22Lip_F13"	0	371	794	513
6	3	2	"prsA_ppmA"	"16Lip_B1"	0	372	1296	860
6	4	2	"lmb"	"33Lip_F1"	-50	373	1017	362
6	5	2	"piaA"	"15Lip_J1"	-50	374	1186	592
6	6	2	"phtA"	"55Lip_N1"	-50	375	1215	674
6	7	2	"glnH"	"28Lip_B5"	0	376	659	462
6	8	2	"pstS"	"80Lip_F5"	0	377	415	330
6	9	2	"aliB"	"1Lip_J5"	0	378	342	253
6	1	3	"phtA"	"55Lip_N1"	0	379	2108	1983
6	2	3	"glnH"	"28Lip_B5"	0	380	1211	728
6	3	3	"pstS"	"80Lip_F5"	-50	381	1625	680
6	4	3	"aliB"	"1Lip_J5"	-50	382	1294	360
6	5	3	"psaA"	"6Lip_N5"	-50	383	440	-109
6	6	3	"ABC_SBP"	"57Lip_B9"	0	384	575	296
6	7	3	"ABC_SBP"	"52Lip_F9"	-50	385	464	299
6	8	3	"piuA"	"18Lip_J9"	-50	386	142	-3
6	9	3	"amiA"	"3Lip_N9"	0	387	844	640
6	1	4	"ABC_SBP"	"57Lip_B9"	0	388	2915	2732
6	2	4	"ABC_SBP"	"52Lip_F9"	-50	389	1088	166
6	3	4	"piuA"	"18Lip_J9"	-50	390	1382	231
6	4	4	"amiA"	"3Lip_N9"	-50	391	1202	193
6	5	4	"msmE"	"78Lip_B13"	-50	392	629	177
6	6	4	"MalX"	"22Lip_F13"	-50	393	224	66
6	7	4	"prsA_ppmA"	"16Lip_B1"	-50	394	218	81
6	8	4	"lmb"	"33Lip_F1"	0	395	562	257
6	9	4	"piaA"	"15Lip_J1"	0	396	1189	821
6	1	5	"MalX"	"22Lip_F13"	0	397	862	690
6	2	5	"prsA_ppmA"	"16Lip_B1"	0	398	1249	673
6	3	5	"lmb"	"33Lip_F1"	0	399	1098	430
6	4	5	"piaA"	"15Lip_J1"	0	400	877	385
6	5	5	"phtA"	"55Lip_N1"	-50	401	563	245
6	6	5	"glnH"	"28Lip_B5"	0	402	211	53
6	7	5	"pstS"	"80Lip_F5"	0	403	636	507
6	8	5	"aliB"	"1Lip_J5"	0	404	1143	842
6	9	5	"psaA"	"6Lip_N5"	0	405	643	202
6	1	6	"glnH"	"28Lip_B5"	0	406	628	496
6	2	6	"pstS"	"80Lip_F5"	0	407	548	425
6	3	6	"aliB"	"1Lip_J5"	0	408	316	215
6	4	6	"psaA"	"6Lip_N5"	0	409	179	51
6	5	6	"ABC_SBP"	"57Lip_B9"	0	410	1057	871
6	6	6	"ABC_SBP"	"52Lip_F9"	0	411	599	400
6	7	6	"piuA"	"18Lip_J9"	0	412	645	525
6	8	6	"amiA"	"3Lip_N9"	0	413	1185	1030
6	9	6	"msmE"	"78Lip_B13"	0	414	1575	1328
6	1	7	"ABC_SBP"	"52Lip_F9"	0	415	592	495
6	2	7	"piuA"	"18Lip_J9"	0	416	350	229
6	3	7	"amiA"	"3Lip_N9"	0	417	1158	1033
6	4	7	"msmE"	"78Lip_B13"	0	418	1290	1116
6	5	7	"MalX"	"22Lip_F13"	0	419	807	626
6	6	7	"prsA_ppmA"	"16Lip_B1"	0	420	974	793
6	7	7	"lmb"	"33Lip_F1"	0	421	1622	1426
6	8	7	"piaA"	"15Lip_J1"	0	422	1685	1498
6	9	7	"phtA"	"55Lip_N1"	0	423	2244	2061
6	1	8	"prsA_ppmA"	"16Lip_B1"	0	424	1150	1039
6	2	8	"lmb"	"33Lip_F1"	0	425	1656	1527
6	3	8	"piaA"	"15Lip_J1"	0	426	1723	1596
6	4	8	"phtA"	"55Lip_N1"	0	427	1604	1457
6	5	8	"glnH"	"28Lip_B5"	0	428	1358	1236
6	6	8	"pstS"	"80Lip_F5"	0	429	1270	1161
6	7	8	"aliB"	"1Lip_J5"	0	430	1814	1706
6	8	8	"psaA"	"6Lip_N5"	0	431	802	680
6	9	8	"ABC_SBP"	"57Lip_B9"	0	432	3707	3583
7	1	1	"cbpF"	"74N_term_wCS_O5"	0	433	323	269
7	2	1	"spr0693"	"34N_term_C9"	0	434	802	730
7	3	1	"ezrA"	"75N_term_G9"	0	435	959	786
7	4	1	"pepXP"	"72N_term_K9"	0	436	942	660
7	5	1	"phtD"	"44N_term_O9"	0	437	602	501
7	6	1	"phpA"	"27N_term_C13"	0	438	364	256
7	7	1	"srtA"	"64N_term_wCS_G13"	0	439	1574	1502
7	8	1	"Buffer"	"Normaliz_K13"	-50	440	42	-2
7	9	1	"Buffer"	"Normaliz_O13"	-50	441	40	-2
7	1	2	"phpA"	"27N_term_C13"	0	442	820	752
7	2	2	"srtA"	"64N_term_wCS_G13"	0	443	1328	1231
7	3	2	"adcA"	"23Lip_C1"	0	444	683	496
7	4	2	"sp_2093"	"76N_term_G1"	0	445	651	403
7	5	2	"comB"	"54N_term_K1"	0	446	391	249
7	6	2	"pspA"	"4N_term_O1"	0	447	419	264
7	7	2	"pbpX"	"41N_term_C5"	0	448	997	903
7	8	2	"pbpA"	"9N_term_G5"	0	449	161	107
7	9	2	"spr0334"	"42Cyt_TMH_K5"	0	450	412	353
7	1	3	"pspA"	"4N_term_O1"	0	451	606	533
7	2	3	"pbpX"	"41N_term_C5"	0	452	1571	1470
7	3	3	"pbpA"	"9N_term_G5"	0	453	338	122
7	4	3	"spr0334"	"42Cyt_TMH_K5"	0	454	508	206
7	5	3	"cbpF"	"74N_term_wCS_O5"	0	455	426	191
7	6	3	"spr0693"	"34N_term_C9"	0	456	869	730
7	7	3	"ezrA"	"75N_term_G9"	0	457	881	773
7	8	3	"pepXP"	"72N_term_K9"	0	458	480	358
7	9	3	"phtD"	"44N_term_O9"	0	459	557	470
7	1	4	"spr0693"	"34N_term_C9"	0	460	635	562
7	2	4	"ezrA"	"75N_term_G9"	0	461	657	541
7	3	4	"pepXP"	"72N_term_K9"	0	462	691	469
7	4	4	"phtD"	"44N_term_O9"	0	463	813	424
7	5	4	"phpA"	"27N_term_C13"	0	464	499	156
7	6	4	"srtA"	"64N_term_wCS_G13"	0	465	2623	2405
7	7	4	"adcA"	"23Lip_C1"	0	466	965	567
7	8	4	"sp_2093"	"76N_term_G1"	0	467	1439	1088
7	9	4	"comB"	"54N_term_K1"	0	468	412	343
7	1	5	"srtA"	"64N_term_wCS_G13"	0	469	1436	1359
7	2	5	"adcA"	"23Lip_C1"	0	470	544	456
7	3	5	"sp_2093"	"76N_term_G1"	0	471	567	494
7	4	5	"comB"	"54N_term_K1"	0	472	537	423
7	5	5	"pspA"	"4N_term_O1"	0	473	622	434
7	6	5	"pbpX"	"41N_term_C5"	0	474	1443	1278
7	7	5	"pbpA"	"9N_term_G5"	0	475	328	-82
7	8	5	"spr0334"	"42Cyt_TMH_K5"	0	476	520	227
7	9	5	"cbpF"	"74N_term_wCS_O5"	0	477	394	342
7	1	6	"pbpX"	"41N_term_C5"	0	478	1767	1706
7	2	6	"pbpA"	"9N_term_G5"	0	479	166	90
7	3	6	"spr0334"	"42Cyt_TMH_K5"	0	480	1309	1236
7	4	6	"cbpF"	"74N_term_wCS_O5"	0	481	312	237
7	5	6	"spr0693"	"34N_term_C9"	0	482	674	596
7	6	6	"ezrA"	"75N_term_G9"	0	483	730	636
7	7	6	"pepXP"	"72N_term_K9"	0	484	629	347
7	8	6	"phtD"	"44N_term_O9"	0	485	910	675
7	9	6	"phpA"	"27N_term_C13"	0	486	790	725
7	1	7	"ezrA"	"75N_term_G9"	0	487	752	686
7	2	7	"pepXP"	"72N_term_K9"	0	488	643	564
7	3	7	"phtD"	"44N_term_O9"	0	489	1231	1140
7	4	7	"phpA"	"27N_term_C13"	0	490	796	698
7	5	7	"srtA"	"64N_term_wCS_G13"	0	491	1278	1196
7	6	7	"adcA"	"23Lip_C1"	0	492	573	501
7	7	7	"sp_2093"	"76N_term_G1"	0	493	529	421
7	8	7	"comB"	"54N_term_K1"	0	494	579	472
7	9	7	"pspA"	"4N_term_O1"	0	495	768	705
7	1	8	"adcA"	"23Lip_C1"	0	496	634	580
7	2	8	"sp_2093"	"76N_term_G1"	0	497	588	526
7	3	8	"comB"	"54N_term_K1"	0	498	453	393
7	4	8	"pspA"	"4N_term_O1"	0	499	748	691
7	5	8	"pbpX"	"41N_term_C5"	0	500	1791	1740
7	6	8	"pbpA"	"9N_term_G5"	0	501	158	105
7	7	8	"spr0334"	"42Cyt_TMH_K5"	0	502	1297	1240
7	8	8	"cbpF"	"74N_term_wCS_O5"	0	503	344	293
7	9	8	"spr0693"	"34N_term_C9"	0	504	699	653
8	1	1	"pbp1b"	"47Cyt_TMH_P5"	0	505	3012	2959
8	2	1	"pcpA"	"62N_term_wCS_D9"	0	506	115	63
8	3	1	"sphtra"	"8N_term_H9"	-50	507	48	-5
8	4	1	"cps4C"	"97Mult_L9"	0	508	167	70
8	5	1	"rrgB"	"95Mult_P9"	-50	509	352	180
8	6	1	"TMP"	"96Mult_D13"	0	510	395	290
8	7	1	"LambdaSa04"	"94Mult_H13"	-50	511	80	18
8	8	1	"Buffer"	"Normaliz_L13"	-50	512	73	17
8	9	1	"Buffer"	"Normaliz_P13"	-50	513	66	8
8	1	2	"TMP"	"96Mult_D13"	0	514	135	78
8	2	2	"LambdaSa04"	"94Mult_H13"	-50	515	62	-2
8	3	2	"potD"	"65N_term_D1"	0	516	756	646
8	4	2	"pgdA"	"40N_term_H1"	0	517	1155	719
8	5	2	"spr1370"	"38Cyt_TMH_L1"	0	518	675	313
8	6	2	"spr1418"	"82N_term_P1"	0	519	1757	1513
8	7	2	"stkP"	"67Cyt_TMH_D5"	-50	520	257	86
8	8	2	"spr1584"	"83N_term_H5"	0	521	1270	1169
8	9	2	"pbp2A"	"53N_term_L5"	0	522	932	806
8	1	3	"spr1418"	"82N_term_P1"	0	523	402	349
8	2	3	"stkP"	"67Cyt_TMH_D5"	0	524	417	323
8	3	3	"spr1584"	"83N_term_H5"	0	525	886	693
8	4	3	"pbp2A"	"53N_term_L5"	0	526	952	473
8	5	3	"pbp1b"	"47Cyt_TMH_P5"	0	527	781	452
8	6	3	"pcpA"	"62N_term_wCS_D9"	0	528	227	40
8	7	3	"sphtra"	"8N_term_H9"	0	529	294	-22
8	8	3	"cps4C"	"97Mult_L9"	0	530	710	341
8	9	3	"rrgB"	"95Mult_P9"	0	531	634	395
8	1	4	"pcpA"	"62N_term_wCS_D9"	0	532	180	130
8	2	4	"sphtra"	"8N_term_H9"	0	533	89	-23
8	3	4	"cps4C"	"97Mult_L9"	0	534	238	-9
8	4	4	"rrgB"	"95Mult_P9"	0	535	712	116
8	5	4	"TMP"	"96Mult_D13"	-50	536	700	162
8	6	4	"LambdaSa04"	"94Mult_H13"	-50	537	154	-105
8	7	4	"potD"	"65N_term_D1"	0	538	1512	1057
8	8	4	"pgdA"	"40N_term_H1"	0	539	2147	1569
8	9	4	"spr1370"	"38Cyt_TMH_L1"	0	540	861	574
8	1	5	"LambdaSa04"	"94Mult_H13"	-50	541	138	87
8	2	5	"potD"	"65N_term_D1"	0	542	1288	1151
8	3	5	"pgdA"	"40N_term_H1"	0	543	1222	906
8	4	5	"spr1370"	"38Cyt_TMH_L1"	-50	544	834	365
8	5	5	"spr1418"	"82N_term_P1"	0	545	873	413
8	6	5	"stkP"	"67Cyt_TMH_D5"	-50	546	552	238
8	7	5	"spr1584"	"83N_term_H5"	0	547	992	569
8	8	5	"pbp2A"	"53N_term_L5"	0	548	627	91
8	9	5	"pbp1b"	"47Cyt_TMH_P5"	0	549	1283	983
8	1	6	"stkP"	"67Cyt_TMH_D5"	0	550	634	579
8	2	6	"spr1584"	"83N_term_H5"	0	551	1331	1258
8	3	6	"pbp2A"	"53N_term_L5"	0	552	1480	1391
8	4	6	"pbp1b"	"47Cyt_TMH_P5"	0	553	1936	1815
8	5	6	"pcpA"	"62N_term_wCS_D9"	0	554	180	46
8	6	6	"sphtra"	"8N_term_H9"	-50	555	65	-65
8	7	6	"cps4C"	"97Mult_L9"	0	556	391	138
8	8	6	"rrgB"	"95Mult_P9"	0	557	127	-74
8	9	6	"TMP"	"96Mult_D13"	0	558	194	110
8	1	7	"sphtra"	"8N_term_H9"	0	559	98	41
8	2	7	"cps4C"	"97Mult_L9"	0	560	235	168
8	3	7	"rrgB"	"95Mult_P9"	0	561	124	56
8	4	7	"TMP"	"96Mult_D13"	0	562	166	64
8	5	7	"LambdaSa04"	"94Mult_H13"	-50	563	61	-16
8	6	7	"potD"	"65N_term_D1"	0	564	1119	1026
8	7	7	"pgdA"	"40N_term_H1"	0	565	933	689
8	8	7	"spr1370"	"38Cyt_TMH_L1"	0	566	1208	1032
8	9	7	"spr1418"	"82N_term_P1"	0	567	968	898
8	1	8	"potD"	"65N_term_D1"	0	568	1550	1499
8	2	8	"pgdA"	"40N_term_H1"	0	569	1638	1579
8	3	8	"spr1370"	"38Cyt_TMH_L1"	0	570	1469	1406
8	4	8	"spr1418"	"82N_term_P1"	0	571	1304	1214
8	5	8	"stkP"	"67Cyt_TMH_D5"	0	572	689	616
8	6	8	"spr1584"	"83N_term_H5"	0	573	1260	1188
8	7	8	"pbp2A"	"53N_term_L5"	0	574	1185	1060
8	8	8	"pbp1b"	"47Cyt_TMH_P5"	0	575	2256	2163
8	9	8	"pcpA"	"62N_term_wCS_D9"	0	576	207	146
