# Supplementary material for: Data in support of proteomic analysis of pneumococcal pediatric clinical isolates to construct a protein array
Source: Data Brief. 2016 Feb 5;6:917–22. doi: 10.1016/j.dib.2016.01.057 (PMC4758182; doi:10.1016/j.dib.2016.01.057)
Supplement: Supplementary file 4 — Supplementary material [file mmc4.zip › Protein array raw data/IgM/C1_Sv1bis_IgM-Cy5.txt]

ATF	1.0
31	9    
"Type=GenePix Export 3"
"DateTime=2014/06/03 13:57:59"
"Settings=C:\Documents and Settings\Usuario\Escritorio\Datos Usuarios\Alfonso\Resultados ensayo\Junio 2014\Escaneado_3-6-14\Suero Sv1bis\Sv1bis_IgM-Cy5.gps"
"GalFile=C:\Documents and Settings\Usuario\Escritorio\Datos Usuarios\Alfonso\Gals\Gal_Alfonso.2.gal"
"PixelSize=5"
"Wavelengths=635	n/a"
"ImageFiles=C:\Documents and Settings\Usuario\Escritorio\Datos Usuarios\Alfonso\Resultados ensayo\Junio 2014\Escaneado_3-6-14\Suero Sv1bis\Sv1bis_IgM-Cy5.tif 1	n/a"
"NormalizationMethod=None"
"NormalizationFactors=1	n/a"
"JpegImage="
"StdDev=Type 1"
"RatioFormulations=W1/W2 (635/)"
"Barcode="
"BackgroundSubtraction=LocalFeature"
"ImageOrigin=3080, 27855"
"JpegOrigin=3350, 28390"
"Creator=GenePix Pro 4.1.1.4"
"Scanner=GenePix 4000B [92870]"
"FocusPosition=0"
"Temperature=31.51"
"LinesAveraged=1"
"Comment="
"PMTGain=650	n/a"
"ScanPower=100	n/a"
"LaserPower=1.74	n/a"
"LaserOnTime=43181	n/a"
"Filters=	n/a"
"ScanRegion=616,5571,3840,7016"
"Supplier=BioRobotics"
"ArrayerSoftwareName=TAS Application Suite (MicroGrid II)"
"ArrayerSoftwareVersion=2.2.2.5"
"Block"	"Column"	"Row"	"Name"	"ID"	"Flags"	"Index"	"F635 Median"	"F635 Median - B635"
1	1	1	"ABC_N/P"	"90Mult_M6"	-50	1	78	30
1	2	1	"spr1221"	"99Mult_A10"	0	2	95	45
1	3	1	"spr1403"	"91Mult_E10"	0	3	239	174
1	4	1	"spr1496"	"92Mult_I10"	0	4	101	28
1	5	1	"ABC_NP"	"100Mult_M10"	0	5	255	182
1	6	1	"SP_0462"	"77CellW_A14"	0	6	171	73
1	7	1	"SP_0464"	"81CellW_E14"	-50	7	136	50
1	8	1	"Buffer"	"Normaliz_I14"	-50	8	61	-12
1	9	1	"Buffer"	"Normaliz_M14"	-50	9	64	4
1	1	2	"SP_0462"	"77CellW_A14"	-50	10	89	30
1	2	2	"SP_0464"	"81CellW_E14"	-50	11	74	-4
1	3	2	"fstH"	"84Mult_A2"	0	12	459	368
1	4	2	"comA"	"85Mult_E2"	0	13	107	-12
1	5	2	"zmpB"	"86Mult_I2"	0	14	189	76
1	6	2	"spr0601"	"98Mult_M2"	0	15	203	29
1	7	2	"celB"	"87Mult_A6"	0	16	156	-18
1	8	2	"iga"	"88Mult_E6"	0	17	836	763
1	9	2	"glnP"	"89Mult_I6"	0	18	113	57
1	1	3	"spr0601"	"98Mult_M2"	0	19	105	36
1	2	3	"celB"	"87Mult_A6"	0	20	101	21
1	3	3	"iga"	"88Mult_E6"	0	21	225	158
1	4	3	"glnP"	"89Mult_I6"	-50	22	75	0
1	5	3	"ABC_N/P"	"90Mult_M6"	-50	23	73	15
1	6	3	"spr1221"	"99Mult_A10"	0	24	161	71
1	7	3	"spr1403"	"91Mult_E10"	0	25	233	50
1	8	3	"spr1496"	"92Mult_I10"	0	26	182	63
1	9	3	"ABC_NP"	"100Mult_M10"	0	27	812	743
1	1	4	"spr1221"	"99Mult_A10"	0	28	91	13
1	2	4	"spr1403"	"91Mult_E10"	0	29	111	44
1	3	4	"spr1496"	"92Mult_I10"	-50	30	85	-4
1	4	4	"ABC_NP"	"100Mult_M10"	0	31	223	123
1	5	4	"SP_0462"	"77CellW_A14"	-50	32	85	10
1	6	4	"SP_0464"	"81CellW_E14"	-50	33	73	-18
1	7	4	"fstH"	"84Mult_A2"	0	34	556	408
1	8	4	"comA"	"85Mult_E2"	0	35	223	75
1	9	4	"zmpB"	"86Mult_I2"	0	36	899	793
1	1	5	"SP_0464"	"81CellW_E14"	-50	37	96	30
1	2	5	"fstH"	"84Mult_A2"	0	38	434	355
1	3	5	"comA"	"85Mult_E2"	0	39	127	30
1	4	5	"zmpB"	"86Mult_I2"	-50	40	113	21
1	5	5	"spr0601"	"98Mult_M2"	0	41	111	15
1	6	5	"celB"	"87Mult_A6"	0	42	105	9
1	7	5	"iga"	"88Mult_E6"	0	43	205	109
1	8	5	"glnP"	"89Mult_I6"	0	44	95	-19
1	9	5	"ABC_N/P"	"90Mult_M6"	0	45	336	232
1	1	6	"celB"	"87Mult_A6"	-50	46	93	31
1	2	6	"iga"	"88Mult_E6"	0	47	252	177
1	3	6	"glnP"	"89Mult_I6"	0	48	59	-1
1	4	6	"ABC_N/P"	"90Mult_M6"	0	49	71	22
1	5	6	"spr1221"	"99Mult_A10"	0	50	98	31
1	6	6	"spr1403"	"91Mult_E10"	0	51	140	61
1	7	6	"spr1496"	"92Mult_I10"	0	52	136	60
1	8	6	"ABC_NP"	"100Mult_M10"	0	53	279	203
1	9	6	"SP_0462"	"77CellW_A14"	0	54	124	49
1	1	7	"spr1403"	"91Mult_E10"	0	55	189	119
1	2	7	"spr1496"	"92Mult_I10"	0	56	93	3
1	3	7	"ABC_NP"	"100Mult_M10"	0	57	252	174
1	4	7	"SP_0462"	"77CellW_A14"	0	58	103	21
1	5	7	"SP_0464"	"81CellW_E14"	0	59	76	6
1	6	7	"fstH"	"84Mult_A2"	0	60	454	365
1	7	7	"comA"	"85Mult_E2"	0	61	148	50
1	8	7	"zmpB"	"86Mult_I2"	-50	62	64	-7
1	9	7	"spr0601"	"98Mult_M2"	0	63	110	40
1	1	8	"fstH"	"84Mult_A2"	0	64	467	387
1	2	8	"comA"	"85Mult_E2"	0	65	180	92
1	3	8	"zmpB"	"86Mult_I2"	0	66	163	95
1	4	8	"spr0601"	"98Mult_M2"	0	67	95	25
1	5	8	"celB"	"87Mult_A6"	-50	68	72	9
1	6	8	"iga"	"88Mult_E6"	0	69	231	172
1	7	8	"glnP"	"89Mult_I6"	-50	70	63	4
1	8	8	"ABC_N/P"	"90Mult_M6"	-50	71	74	20
1	9	8	"spr1221"	"99Mult_A10"	0	72	125	69
2	1	1	"lytB"	"31CellW_N6"	0	73	272	156
2	2	1	"prtA"	"20CellW_B10"	0	74	245	101
2	3	1	"bgaA"	"43CellW_F10"	0	75	351	201
2	4	1	"nanA"	"46CellW_J10"	0	76	366	247
2	5	1	"spr1652/pfbA"	"25CellW_N10"	-50	77	171	87
2	6	1	"nisP"	"39CellW_B14"	0	78	125	59
2	7	1	"spr1906"	"73CellW_F14"	-50	79	86	26
2	8	1	"Buffer"	"Normaliz_J14"	-50	80	55	2
2	9	1	"Buffer"	"Normaliz_N14"	-50	81	60	4
2	1	2	"nisP"	"39CellW_B14"	-50	82	177	72
2	2	2	"spr1906"	"73CellW_F14"	-50	83	133	-58
2	3	2	"psrP"	"71CellW_B2"	0	84	705	295
2	4	2	"pblB_nt"	"48CellW_F2"	0	85	564	154
2	5	2	"pblB_ct"	"49CellW_J2"	0	86	621	354
2	6	2	"spr0075/pfbB"	"24CellW_N2"	-50	87	220	60
2	7	2	"pulA"	"19CellW_B6"	-50	88	159	53
2	8	2	"hysA"	"51CellW_F6"	-50	89	126	50
2	9	2	"spr0328"	"26CellW_J6"	0	90	213	152
2	1	3	"spr0075/pfbB"	"24CellW_N2"	0	91	315	191
2	2	3	"pulA"	"19CellW_B6"	-50	92	82	-46
2	3	3	"hysA"	"51CellW_F6"	-50	93	130	18
2	4	3	"spr0328"	"26CellW_J6"	-50	94	188	44
2	5	3	"lytB"	"31CellW_N6"	-50	95	181	7
2	6	3	"prtA"	"20CellW_B10"	-50	96	120	-53
2	7	3	"bgaA"	"43CellW_F10"	-50	97	137	-76
2	8	3	"nanA"	"46CellW_J10"	-50	98	125	-115
2	9	3	"spr1652/pfbA"	"25CellW_N10"	-50	99	90	-1
2	1	4	"prtA"	"20CellW_B10"	0	100	207	110
2	2	4	"bgaA"	"43CellW_F10"	-50	101	195	44
2	3	4	"nanA"	"46CellW_J10"	0	102	207	109
2	4	4	"spr1652/pfbA"	"25CellW_N10"	-50	103	190	73
2	5	4	"nisP"	"39CellW_B14"	-50	104	106	11
2	6	4	"spr1906"	"73CellW_F14"	-50	105	92	-9
2	7	4	"psrP"	"71CellW_B2"	0	106	610	213
2	8	4	"pblB_nt"	"48CellW_F2"	0	107	644	213
2	9	4	"pblB_ct"	"49CellW_J2"	0	108	393	273
2	1	5	"spr1906"	"73CellW_F14"	-50	109	158	68
2	2	5	"psrP"	"71CellW_B2"	0	110	625	330
2	3	5	"pblB_nt"	"48CellW_F2"	-50	111	273	56
2	4	5	"pblB_ct"	"49CellW_J2"	0	112	566	248
2	5	5	"spr0075/pfbB"	"24CellW_N2"	0	113	242	64
2	6	5	"pulA"	"19CellW_B6"	0	114	77	13
2	7	5	"hysA"	"51CellW_F6"	-50	115	179	7
2	8	5	"spr0328"	"26CellW_J6"	0	116	252	-44
2	9	5	"lytB"	"31CellW_N6"	-50	117	133	30
2	1	6	"pulA"	"19CellW_B6"	0	118	169	85
2	2	6	"hysA"	"51CellW_F6"	0	119	241	30
2	3	6	"spr0328"	"26CellW_J6"	-50	120	140	19
2	4	6	"lytB"	"31CellW_N6"	-50	121	218	103
2	5	6	"prtA"	"20CellW_B10"	0	122	238	148
2	6	6	"bgaA"	"43CellW_F10"	-50	123	173	85
2	7	6	"nanA"	"46CellW_J10"	-50	124	177	-58
2	8	6	"spr1652/pfbA"	"25CellW_N10"	-50	125	152	-72
2	9	6	"nisP"	"39CellW_B14"	-50	126	71	-11
2	1	7	"bgaA"	"43CellW_F10"	-50	127	141	-4
2	2	7	"nanA"	"46CellW_J10"	-50	128	125	-84
2	3	7	"spr1652/pfbA"	"25CellW_N10"	-50	129	113	-12
2	4	7	"nisP"	"39CellW_B14"	-50	130	59	-16
2	5	7	"spr1906"	"73CellW_F14"	-50	131	104	34
2	6	7	"psrP"	"71CellW_B2"	-50	132	437	292
2	7	7	"pblB_nt"	"48CellW_F2"	0	133	646	237
2	8	7	"pblB_ct"	"49CellW_J2"	0	134	850	400
2	9	7	"spr0075/pfbB"	"24CellW_N2"	0	135	238	105
2	1	8	"psrP"	"71CellW_B2"	0	136	364	238
2	2	8	"pblB_nt"	"48CellW_F2"	-50	137	456	185
2	3	8	"pblB_ct"	"49CellW_J2"	-50	138	393	242
2	4	8	"spr0075/pfbB"	"24CellW_N2"	-50	139	158	85
2	5	8	"pulA"	"19CellW_B6"	-50	140	71	9
2	6	8	"hysA"	"51CellW_F6"	-50	141	127	56
2	7	8	"spr0328"	"26CellW_J6"	-50	142	247	132
2	8	8	"lytB"	"31CellW_N6"	-50	143	250	76
2	9	8	"prtA"	"20CellW_B10"	-50	144	187	87
3	1	1	"nanB"	"58Secret_O6"	0	145	4700	4612
3	2	1	"spr1875"	"7Secret_C10"	0	146	1446	1358
3	3	1	"galU"	"21Secret_G10"	0	147	737	640
3	4	1	"cbpA"	"5Secret_K10"	0	148	614	505
3	5	1	"gsp_781"	"2Secret_O10"	0	149	1180	1074
3	6	1	"Control_1"	"C14"	0	150	552	481
3	7	1	"Control_2"	"G14"	-50	151	69	2
3	8	1	"Buffer"	"Normaliz_K14"	-50	152	107	34
3	9	1	"Buffer"	"Normaliz_O14"	-50	153	93	20
3	1	2	"Control_1"	"C14"	0	154	557	453
3	2	2	"Control_2"	"G14"	-50	155	82	-26
3	3	2	"bloodAB"	"59Secret_C2"	0	156	1558	641
3	4	2	"strH"	"32Secret_G2"	-50	157	2467	1322
3	5	2	"lysM"	"50Secret_K2"	0	158	994	597
3	6	2	"lytB"	"63Secret_O2"	0	159	800	633
3	7	2	"phtE"	"45Secret_C6"	0	160	329	228
3	8	2	"spr0931"	"36Secret_G6"	0	161	322	178
3	9	2	"lytC"	"56Secret_K6"	0	162	980	869
3	1	3	"lytB"	"63Secret_O2"	0	163	1700	1563
3	2	3	"phtE"	"45Secret_C6"	0	164	637	506
3	3	3	"spr0931"	"36Secret_G6"	0	165	633	463
3	4	3	"lytC"	"56Secret_K6"	0	166	774	344
3	5	3	"nanB"	"58Secret_O6"	0	167	4223	3750
3	6	3	"spr1875"	"7Secret_C10"	0	168	1940	1545
3	7	3	"galU"	"21Secret_G10"	-50	169	293	-78
3	8	3	"cbpA"	"5Secret_K10"	0	170	567	23
3	9	3	"gsp_781"	"2Secret_O10"	0	171	760	602
3	1	4	"spr1875"	"7Secret_C10"	0	172	688	463
3	2	4	"galU"	"21Secret_G10"	0	173	729	205
3	3	4	"cbpA"	"5Secret_K10"	0	174	640	414
3	4	4	"gsp_781"	"2Secret_O10"	0	175	1101	960
3	5	4	"Control_1"	"C14"	0	176	552	407
3	6	4	"Control_2"	"G14"	-50	177	121	-41
3	7	4	"bloodAB"	"59Secret_C2"	0	178	1538	821
3	8	4	"strH"	"32Secret_G2"	0	179	2714	1392
3	9	4	"lysM"	"50Secret_K2"	0	180	1519	1297
3	1	5	"Control_2"	"G14"	0	181	172	6
3	2	5	"bloodAB"	"59Secret_C2"	0	182	1688	733
3	3	5	"strH"	"32Secret_G2"	-50	183	2315	1276
3	4	5	"lysM"	"50Secret_K2"	0	184	833	602
3	5	5	"lytB"	"63Secret_O2"	0	185	824	679
3	6	5	"phtE"	"45Secret_C6"	0	186	622	413
3	7	5	"spr0931"	"36Secret_G6"	-50	187	985	-143
3	8	5	"lytC"	"56Secret_K6"	-50	188	1182	46
3	9	5	"nanB"	"58Secret_O6"	0	189	1926	1837
3	1	6	"phtE"	"45Secret_C6"	0	190	802	659
3	2	6	"spr0931"	"36Secret_G6"	0	191	771	569
3	3	6	"lytC"	"56Secret_K6"	0	192	748	580
3	4	6	"nanB"	"58Secret_O6"	0	193	4019	3862
3	5	6	"spr1875"	"7Secret_C10"	0	194	1532	1396
3	6	6	"galU"	"21Secret_G10"	0	195	1215	405
3	7	6	"cbpA"	"5Secret_K10"	-50	196	1895	344
3	8	6	"gsp_781"	"2Secret_O10"	0	197	1302	310
3	9	6	"Control_1"	"C14"	0	198	631	531
3	1	7	"galU"	"21Secret_G10"	0	199	1034	887
3	2	7	"cbpA"	"5Secret_K10"	0	200	823	521
3	3	7	"gsp_781"	"2Secret_O10"	0	201	480	361
3	4	7	"Control_1"	"C14"	0	202	565	455
3	5	7	"Control_2"	"G14"	0	203	474	359
3	6	7	"bloodAB"	"59Secret_C2"	0	204	1724	859
3	7	7	"strH"	"32Secret_G2"	-50	205	3123	860
3	8	7	"lysM"	"50Secret_K2"	-50	206	1962	455
3	9	7	"lytB"	"63Secret_O2"	0	207	1310	1195
3	1	8	"bloodAB"	"59Secret_C2"	0	208	1674	1503
3	2	8	"strH"	"32Secret_G2"	0	209	2562	1209
3	3	8	"lysM"	"50Secret_K2"	0	210	1084	867
3	4	8	"lytB"	"63Secret_O2"	0	211	936	810
3	5	8	"phtE"	"45Secret_C6"	0	212	463	361
3	6	8	"spr0931"	"36Secret_G6"	0	213	1012	860
3	7	8	"lytC"	"56Secret_K6"	-50	214	3534	2681
3	8	8	"nanB"	"58Secret_O6"	0	215	2639	2480
3	9	8	"spr1875"	"7Secret_C10"	0	216	934	853
4	1	1	"Control_10"	"P6"	-50	217	53	-1
4	2	1	"Control_11"	"D10"	0	218	75	22
4	3	1	"Control_12"	"H10"	0	219	46	-12
4	4	1	"Buffer"	"Normaliz_L10"	-50	220	59	8
4	5	1	"Buffer"	"Normaliz_P10"	-50	221	53	-10
4	6	1	"Control+"	"Rango0.2_D14"	0	222	1414	1328
4	7	1	"Control+"	"Rango0.1_H14"	-50	223	75	23
4	8	1	"Buffer"	"Normaliz_L14"	0	224	40	-6
4	9	1	"Buffer"	"Normaliz_P14"	-50	225	54	4
4	1	2	"Control+"	"Rango0.2_D14"	0	226	1572	1499
4	2	2	"Control+"	"Rango0.1_H14"	-50	227	109	42
4	3	2	"Control_3"	"D2"	0	228	47	0
4	4	2	"Control_4"	"H2"	0	229	44	-2
4	5	2	"Control_5"	"L2"	-50	230	53	-6
4	6	2	"Control_6"	"P2"	-50	231	58	-15
4	7	2	"Control_7"	"D6"	0	232	209	151
4	8	2	"Control_8"	"H6"	0	233	44	-5
4	9	2	"Control_9"	"L6"	-50	234	45	-2
4	1	3	"Control_6"	"P2"	-50	235	52	-13
4	2	3	"Control_7"	"D6"	0	236	254	193
4	3	3	"Control_8"	"H6"	0	237	47	0
4	4	3	"Control_9"	"L6"	0	238	44	-5
4	5	3	"Control_10"	"P6"	-50	239	55	-1
4	6	3	"Control_11"	"D10"	-50	240	68	13
4	7	3	"Control_12"	"H10"	0	241	50	0
4	8	3	"Buffer"	"Normaliz_L10"	-50	242	41	-1
4	9	3	"Buffer"	"Normaliz_P10"	0	243	44	4
4	1	4	"Control_11"	"D10"	-50	244	54	-4
4	2	4	"Control_12"	"H10"	-50	245	50	-5
4	3	4	"Buffer"	"Normaliz_L10"	0	246	49	1
4	4	4	"Buffer"	"Normaliz_P10"	-50	247	50	-3
4	5	4	"Control+"	"Rango0.2_D14"	0	248	1457	1396
4	6	4	"Control+"	"Rango0.1_H14"	-50	249	94	33
4	7	4	"Control_3"	"D2"	0	250	47	-9
4	8	4	"Control_4"	"H2"	0	251	51	11
4	9	4	"Control_5"	"L2"	0	252	43	2
4	1	5	"Control+"	"Rango0.1_H14"	0	253	1242	1180
4	2	5	"Control_3"	"D2"	0	254	55	0
4	3	5	"Control_4"	"H2"	0	255	47	1
4	4	5	"Control_5"	"L2"	0	256	45	-3
4	5	5	"Control_6"	"P2"	-50	257	46	-7
4	6	5	"Control_7"	"D6"	0	258	209	150
4	7	5	"Control_8"	"H6"	-50	259	57	0
4	8	5	"Control_9"	"L6"	0	260	45	2
4	9	5	"Control_10"	"P6"	0	261	42	-2
4	1	6	"Control_7"	"D6"	0	262	256	200
4	2	6	"Control_8"	"H6"	-50	263	52	6
4	3	6	"Control_9"	"L6"	0	264	42	-1
4	4	6	"Control_10"	"P6"	-50	265	44	-11
4	5	6	"Control_11"	"D10"	0	266	52	-5
4	6	6	"Control_12"	"H10"	-50	267	49	0
4	7	6	"Buffer"	"Normaliz_L10"	0	268	66	17
4	8	6	"Buffer"	"Normaliz_P10"	-50	269	40	-7
4	9	6	"Control+"	"Rango0.2_D14"	0	270	839	788
4	1	7	"Control_12"	"H10"	-50	271	56	3
4	2	7	"Buffer"	"Normaliz_L10"	0	272	57	9
4	3	7	"Buffer"	"Normaliz_P10"	-50	273	46	-5
4	4	7	"Control+"	"Rango0.2_D14"	0	274	1546	1462
4	5	7	"Control+"	"Rango0.1_H14"	0	275	1169	1097
4	6	7	"Control_3"	"D2"	0	276	53	1
4	7	7	"Control_4"	"H2"	0	277	66	21
4	8	7	"Control_5"	"L2"	0	278	43	-2
4	9	7	"Control_6"	"P2"	-50	279	51	2
4	1	8	"Control_3"	"D2"	0	280	45	-5
4	2	8	"Control_4"	"H2"	0	281	47	1
4	3	8	"Control_5"	"L2"	0	282	40	-8
4	4	8	"Control_6"	"P2"	-50	283	53	-1
4	5	8	"Control_7"	"D6"	0	284	300	246
4	6	8	"Control_8"	"H6"	0	285	47	1
4	7	8	"Control_9"	"L6"	0	286	56	10
4	8	8	"Control_10"	"P6"	0	287	42	-5
4	9	8	"Control_11"	"D10"	0	288	50	1
5	1	1	"GADPH"	"68Cyt_M5"	0	289	2102	2053
5	2	1	"abc_sbp_2"	"30Lip_A9"	0	290	1642	1585
5	3	1	"abc_sbp"	"29Lip_E9"	0	291	411	357
5	4	1	"spr0174"	"79Lip_I9"	0	292	320	261
5	5	1	"aliA"	"10Lip_M9"	0	293	526	397
5	6	1	"slrA"	"17Lip_A13"	0	294	267	112
5	7	1	"spr0747"	"37Lip_E13"	0	295	508	410
5	8	1	"Buffer"	"Normaliz_I13"	-50	296	72	5
5	9	1	"Buffer"	"Normaliz_M13"	-50	297	69	7
5	1	2	"slrA"	"17Lip_A13"	0	298	670	615
5	2	2	"spr0747"	"37Lip_E13"	0	299	1244	1176
5	3	2	"spxB"	"13Cyt_A1"	0	300	1009	934
5	4	2	"clpP"	"66Cyt_E1"	0	301	1811	1733
5	5	2	"pavA"	"69Cyt_I1"	0	302	1981	1776
5	6	2	"eno"	"14Cyt_M1"	0	303	2550	2149
5	7	2	"PppA"	"70Cyt_A5"	0	304	474	74
5	8	2	"ply"	"11Cyt_E5"	0	305	655	418
5	9	2	"lytA"	"12Cyt_I5"	0	306	823	715
5	1	3	"eno"	"14Cyt_M1"	0	307	2912	2857
5	2	3	"PppA"	"70Cyt_A5"	0	308	1508	1439
5	3	3	"ply"	"11Cyt_E5"	0	309	2374	2270
5	4	3	"lytA"	"12Cyt_I5"	0	310	896	688
5	5	3	"GADPH"	"68Cyt_M5"	0	311	2201	1411
5	6	3	"abc_sbp_2"	"30Lip_A9"	0	312	1551	290
5	7	3	"abc_sbp"	"29Lip_E9"	-50	313	942	65
5	8	3	"spr0174"	"79Lip_I9"	-50	314	828	342
5	9	3	"aliA"	"10Lip_M9"	0	315	918	643
5	1	4	"abc_sbp_2"	"30Lip_A9"	0	316	1255	1209
5	2	4	"abc_sbp"	"29Lip_E9"	0	317	309	255
5	3	4	"spr0174"	"79Lip_I9"	0	318	445	345
5	4	4	"aliA"	"10Lip_M9"	-50	319	662	67
5	5	4	"slrA"	"17Lip_A13"	-50	320	992	95
5	6	4	"spr0747"	"37Lip_E13"	0	321	2330	886
5	7	4	"spxB"	"13Cyt_A1"	-50	322	1425	301
5	8	4	"clpP"	"66Cyt_E1"	0	323	1374	916
5	9	4	"pavA"	"69Cyt_I1"	0	324	1881	1709
5	1	5	"spr0747"	"37Lip_E13"	0	325	1052	1004
5	2	5	"spxB"	"13Cyt_A1"	0	326	1055	998
5	3	5	"clpP"	"66Cyt_E1"	0	327	1729	1666
5	4	5	"pavA"	"69Cyt_I1"	0	328	2156	2018
5	5	5	"eno"	"14Cyt_M1"	0	329	2893	2669
5	6	5	"PppA"	"70Cyt_A5"	0	330	1510	591
5	7	5	"ply"	"11Cyt_E5"	0	331	1348	452
5	8	5	"lytA"	"12Cyt_I5"	0	332	2428	2168
5	9	5	"GADPH"	"68Cyt_M5"	0	333	2175	2089
5	1	6	"PppA"	"70Cyt_A5"	0	334	1330	1277
5	2	6	"ply"	"11Cyt_E5"	0	335	2465	2412
5	3	6	"lytA"	"12Cyt_I5"	0	336	2397	2344
5	4	6	"GADPH"	"68Cyt_M5"	0	337	2064	1999
5	5	6	"abc_sbp_2"	"30Lip_A9"	0	338	1035	962
5	6	6	"abc_sbp"	"29Lip_E9"	0	339	362	243
5	7	6	"spr0174"	"79Lip_I9"	0	340	303	157
5	8	6	"aliA"	"10Lip_M9"	0	341	455	374
5	9	6	"slrA"	"17Lip_A13"	0	342	698	631
5	1	7	"abc_sbp"	"29Lip_E9"	0	343	314	265
5	2	7	"spr0174"	"79Lip_I9"	0	344	220	164
5	3	7	"aliA"	"10Lip_M9"	0	345	361	299
5	4	7	"slrA"	"17Lip_A13"	0	346	591	527
5	5	7	"spr0747"	"37Lip_E13"	0	347	1330	1269
5	6	7	"spxB"	"13Cyt_A1"	0	348	1038	969
5	7	7	"clpP"	"66Cyt_E1"	0	349	1722	1640
5	8	7	"pavA"	"69Cyt_I1"	0	350	2082	2001
5	9	7	"eno"	"14Cyt_M1"	0	351	3648	3577
5	1	8	"spxB"	"13Cyt_A1"	0	352	1101	1053
5	2	8	"clpP"	"66Cyt_E1"	0	353	1489	1432
5	3	8	"pavA"	"69Cyt_I1"	0	354	1798	1739
5	4	8	"eno"	"14Cyt_M1"	0	355	3099	3046
5	5	8	"PppA"	"70Cyt_A5"	0	356	1471	1419
5	6	8	"ply"	"11Cyt_E5"	0	357	2446	2397
5	7	8	"lytA"	"12Cyt_I5"	0	358	2626	2572
5	8	8	"GADPH"	"68Cyt_M5"	0	359	2075	2018
5	9	8	"abc_sbp_2"	"30Lip_A9"	0	360	1400	1347
6	1	1	"psaA"	"6Lip_N5"	0	361	806	732
6	2	1	"ABC_SBP"	"57Lip_B9"	0	362	2101	2006
6	3	1	"ABC_SBP"	"52Lip_F9"	0	363	642	528
6	4	1	"piuA"	"18Lip_J9"	0	364	785	563
6	5	1	"amiA"	"3Lip_N9"	0	365	876	629
6	6	1	"msmE"	"78Lip_B13"	0	366	858	639
6	7	1	"MalX"	"22Lip_F13"	0	367	493	344
6	8	1	"Buffer"	"Normaliz_J13"	-50	368	98	17
6	9	1	"Buffer"	"Normaliz_N13"	-50	369	70	4
6	1	2	"msmE"	"78Lip_B13"	0	370	918	849
6	2	2	"MalX"	"22Lip_F13"	0	371	919	782
6	3	2	"prsA_ppmA"	"16Lip_B1"	0	372	777	565
6	4	2	"lmb"	"33Lip_F1"	0	373	1166	430
6	5	2	"piaA"	"15Lip_J1"	0	374	987	270
6	6	2	"phtA"	"55Lip_N1"	-50	375	419	-55
6	7	2	"glnH"	"28Lip_B5"	-50	376	198	-183
6	8	2	"pstS"	"80Lip_F5"	0	377	596	475
6	9	2	"aliB"	"1Lip_J5"	0	378	302	227
6	1	3	"phtA"	"55Lip_N1"	0	379	1573	1501
6	2	3	"glnH"	"28Lip_B5"	0	380	1093	984
6	3	3	"pstS"	"80Lip_F5"	0	381	634	519
6	4	3	"aliB"	"1Lip_J5"	0	382	1160	676
6	5	3	"psaA"	"6Lip_N5"	0	383	719	45
6	6	3	"ABC_SBP"	"57Lip_B9"	0	384	1262	398
6	7	3	"ABC_SBP"	"52Lip_F9"	0	385	1094	468
6	8	3	"piuA"	"18Lip_J9"	-50	386	130	-30
6	9	3	"amiA"	"3Lip_N9"	0	387	289	183
6	1	4	"ABC_SBP"	"57Lip_B9"	0	388	2527	2437
6	2	4	"ABC_SBP"	"52Lip_F9"	0	389	786	636
6	3	4	"piuA"	"18Lip_J9"	0	390	327	201
6	4	4	"amiA"	"3Lip_N9"	0	391	879	605
6	5	4	"msmE"	"78Lip_B13"	0	392	744	150
6	6	4	"MalX"	"22Lip_F13"	0	393	1506	441
6	7	4	"prsA_ppmA"	"16Lip_B1"	0	394	1336	299
6	8	4	"lmb"	"33Lip_F1"	0	395	384	-67
6	9	4	"piaA"	"15Lip_J1"	0	396	367	193
6	1	5	"MalX"	"22Lip_F13"	0	397	464	389
6	2	5	"prsA_ppmA"	"16Lip_B1"	0	398	715	584
6	3	5	"lmb"	"33Lip_F1"	0	399	999	873
6	4	5	"piaA"	"15Lip_J1"	0	400	886	763
6	5	5	"phtA"	"55Lip_N1"	-50	401	113	-13
6	6	5	"glnH"	"28Lip_B5"	0	402	1079	447
6	7	5	"pstS"	"80Lip_F5"	0	403	1110	364
6	8	5	"aliB"	"1Lip_J5"	0	404	1371	648
6	9	5	"psaA"	"6Lip_N5"	0	405	681	242
6	1	6	"glnH"	"28Lip_B5"	0	406	338	241
6	2	6	"pstS"	"80Lip_F5"	0	407	616	389
6	3	6	"aliB"	"1Lip_J5"	0	408	794	650
6	4	6	"psaA"	"6Lip_N5"	0	409	302	201
6	5	6	"ABC_SBP"	"57Lip_B9"	0	410	2896	2795
6	6	6	"ABC_SBP"	"52Lip_F9"	0	411	539	341
6	7	6	"piuA"	"18Lip_J9"	0	412	268	66
6	8	6	"amiA"	"3Lip_N9"	0	413	712	529
6	9	6	"msmE"	"78Lip_B13"	0	414	854	735
6	1	7	"ABC_SBP"	"52Lip_F9"	0	415	784	689
6	2	7	"piuA"	"18Lip_J9"	0	416	312	76
6	3	7	"amiA"	"3Lip_N9"	0	417	762	634
6	4	7	"msmE"	"78Lip_B13"	0	418	1174	1076
6	5	7	"MalX"	"22Lip_F13"	0	419	541	435
6	6	7	"prsA_ppmA"	"16Lip_B1"	0	420	802	650
6	7	7	"lmb"	"33Lip_F1"	0	421	876	724
6	8	7	"piaA"	"15Lip_J1"	0	422	546	465
6	9	7	"phtA"	"55Lip_N1"	0	423	976	903
6	1	8	"prsA_ppmA"	"16Lip_B1"	0	424	1029	948
6	2	8	"lmb"	"33Lip_F1"	0	425	1071	978
6	3	8	"piaA"	"15Lip_J1"	0	426	758	684
6	4	8	"phtA"	"55Lip_N1"	0	427	856	784
6	5	8	"glnH"	"28Lip_B5"	0	428	694	615
6	6	8	"pstS"	"80Lip_F5"	0	429	551	471
6	7	8	"aliB"	"1Lip_J5"	0	430	716	640
6	8	8	"psaA"	"6Lip_N5"	0	431	386	319
6	9	8	"ABC_SBP"	"57Lip_B9"	0	432	3074	3009
7	1	1	"cbpF"	"74N_term_wCS_O5"	0	433	655	572
7	2	1	"spr0693"	"34N_term_C9"	0	434	696	564
7	3	1	"ezrA"	"75N_term_G9"	0	435	656	524
7	4	1	"pepXP"	"72N_term_K9"	0	436	1121	734
7	5	1	"phtD"	"44N_term_O9"	-50	437	862	193
7	6	1	"phpA"	"27N_term_C13"	-50	438	933	404
7	7	1	"srtA"	"64N_term_wCS_G13"	-50	439	525	305
7	8	1	"Buffer"	"Normaliz_K13"	-50	440	99	8
7	9	1	"Buffer"	"Normaliz_O13"	-50	441	74	-3
7	1	2	"phpA"	"27N_term_C13"	0	442	845	744
7	2	2	"srtA"	"64N_term_wCS_G13"	0	443	751	464
7	3	2	"adcA"	"23Lip_C1"	0	444	1016	666
7	4	2	"sp_2093"	"76N_term_G1"	0	445	597	137
7	5	2	"comB"	"54N_term_K1"	0	446	915	335
7	6	2	"pspA"	"4N_term_O1"	0	447	893	258
7	7	2	"pbpX"	"41N_term_C5"	0	448	1528	1134
7	8	2	"pbpA"	"9N_term_G5"	0	449	165	41
7	9	2	"spr0334"	"42Cyt_TMH_K5"	0	450	561	462
7	1	3	"pspA"	"4N_term_O1"	0	451	1036	915
7	2	3	"pbpX"	"41N_term_C5"	0	452	1466	1133
7	3	3	"pbpA"	"9N_term_G5"	0	453	433	202
7	4	3	"spr0334"	"42Cyt_TMH_K5"	0	454	738	458
7	5	3	"cbpF"	"74N_term_wCS_O5"	0	455	837	652
7	6	3	"spr0693"	"34N_term_C9"	0	456	618	264
7	7	3	"ezrA"	"75N_term_G9"	-50	457	806	273
7	8	3	"pepXP"	"72N_term_K9"	0	458	1341	977
7	9	3	"phtD"	"44N_term_O9"	0	459	855	636
7	1	4	"spr0693"	"34N_term_C9"	0	460	683	535
7	2	4	"ezrA"	"75N_term_G9"	0	461	589	262
7	3	4	"pepXP"	"72N_term_K9"	0	462	669	511
7	4	4	"phtD"	"44N_term_O9"	0	463	622	410
7	5	4	"phpA"	"27N_term_C13"	0	464	679	429
7	6	4	"srtA"	"64N_term_wCS_G13"	0	465	814	280
7	7	4	"adcA"	"23Lip_C1"	0	466	993	388
7	8	4	"sp_2093"	"76N_term_G1"	0	467	814	333
7	9	4	"comB"	"54N_term_K1"	0	468	1565	1367
7	1	5	"srtA"	"64N_term_wCS_G13"	0	469	776	655
7	2	5	"adcA"	"23Lip_C1"	0	470	1115	903
7	3	5	"sp_2093"	"76N_term_G1"	0	471	827	571
7	4	5	"comB"	"54N_term_K1"	0	472	775	463
7	5	5	"pspA"	"4N_term_O1"	0	473	824	616
7	6	5	"pbpX"	"41N_term_C5"	0	474	1347	1091
7	7	5	"pbpA"	"9N_term_G5"	0	475	338	12
7	8	5	"spr0334"	"42Cyt_TMH_K5"	0	476	703	184
7	9	5	"cbpF"	"74N_term_wCS_O5"	0	477	829	651
7	1	6	"pbpX"	"41N_term_C5"	0	478	1224	1123
7	2	6	"pbpA"	"9N_term_G5"	0	479	439	280
7	3	6	"spr0334"	"42Cyt_TMH_K5"	0	480	541	222
7	4	6	"cbpF"	"74N_term_wCS_O5"	0	481	676	251
7	5	6	"spr0693"	"34N_term_C9"	0	482	545	404
7	6	6	"ezrA"	"75N_term_G9"	0	483	344	218
7	7	6	"pepXP"	"72N_term_K9"	0	484	1039	873
7	8	6	"phtD"	"44N_term_O9"	0	485	660	335
7	9	6	"phpA"	"27N_term_C13"	0	486	670	542
7	1	7	"ezrA"	"75N_term_G9"	0	487	597	496
7	2	7	"pepXP"	"72N_term_K9"	0	488	694	561
7	3	7	"phtD"	"44N_term_O9"	0	489	778	388
7	4	7	"phpA"	"27N_term_C13"	0	490	929	249
7	5	7	"srtA"	"64N_term_wCS_G13"	0	491	635	446
7	6	7	"adcA"	"23Lip_C1"	0	492	826	554
7	7	7	"sp_2093"	"76N_term_G1"	0	493	684	411
7	8	7	"comB"	"54N_term_K1"	0	494	551	386
7	9	7	"pspA"	"4N_term_O1"	0	495	1073	950
7	1	8	"adcA"	"23Lip_C1"	0	496	942	837
7	2	8	"sp_2093"	"76N_term_G1"	0	497	308	193
7	3	8	"comB"	"54N_term_K1"	0	498	697	571
7	4	8	"pspA"	"4N_term_O1"	0	499	1093	925
7	5	8	"pbpX"	"41N_term_C5"	0	500	1344	1211
7	6	8	"pbpA"	"9N_term_G5"	0	501	267	150
7	7	8	"spr0334"	"42Cyt_TMH_K5"	0	502	552	447
7	8	8	"cbpF"	"74N_term_wCS_O5"	0	503	582	478
7	9	8	"spr0693"	"34N_term_C9"	0	504	784	692
8	1	1	"pbp1b"	"47Cyt_TMH_P5"	0	505	3669	3599
8	2	1	"pcpA"	"62N_term_wCS_D9"	0	506	125	58
8	3	1	"sphtra"	"8N_term_H9"	0	507	250	182
8	4	1	"cps4C"	"97Mult_L9"	0	508	256	174
8	5	1	"rrgB"	"95Mult_P9"	0	509	160	88
8	6	1	"TMP"	"96Mult_D13"	0	510	196	133
8	7	1	"LambdaSa04"	"94Mult_H13"	-50	511	82	22
8	8	1	"Buffer"	"Normaliz_L13"	-50	512	55	2
8	9	1	"Buffer"	"Normaliz_P13"	-50	513	53	5
8	1	2	"TMP"	"96Mult_D13"	0	514	270	198
8	2	2	"LambdaSa04"	"94Mult_H13"	0	515	76	-21
8	3	2	"potD"	"65N_term_D1"	0	516	1544	1437
8	4	2	"pgdA"	"40N_term_H1"	0	517	748	608
8	5	2	"spr1370"	"38Cyt_TMH_L1"	0	518	1876	1690
8	6	2	"spr1418"	"82N_term_P1"	0	519	1064	915
8	7	2	"stkP"	"67Cyt_TMH_D5"	0	520	363	235
8	8	2	"spr1584"	"83N_term_H5"	0	521	574	471
8	9	2	"pbp2A"	"53N_term_L5"	0	522	797	729
8	1	3	"spr1418"	"82N_term_P1"	0	523	1677	1587
8	2	3	"stkP"	"67Cyt_TMH_D5"	0	524	485	388
8	3	3	"spr1584"	"83N_term_H5"	0	525	1375	1254
8	4	3	"pbp2A"	"53N_term_L5"	0	526	1834	1478
8	5	3	"pbp1b"	"47Cyt_TMH_P5"	0	527	3074	2395
8	6	3	"pcpA"	"62N_term_wCS_D9"	0	528	571	130
8	7	3	"sphtra"	"8N_term_H9"	0	529	251	-81
8	8	3	"cps4C"	"97Mult_L9"	0	530	387	148
8	9	3	"rrgB"	"95Mult_P9"	0	531	396	266
8	1	4	"pcpA"	"62N_term_wCS_D9"	0	532	421	343
8	2	4	"sphtra"	"8N_term_H9"	0	533	259	148
8	3	4	"cps4C"	"97Mult_L9"	0	534	429	340
8	4	4	"rrgB"	"95Mult_P9"	0	535	297	135
8	5	4	"TMP"	"96Mult_D13"	0	536	583	259
8	6	4	"LambdaSa04"	"94Mult_H13"	0	537	489	-28
8	7	4	"potD"	"65N_term_D1"	0	538	1607	964
8	8	4	"pgdA"	"40N_term_H1"	0	539	623	170
8	9	4	"spr1370"	"38Cyt_TMH_L1"	0	540	359	169
8	1	5	"LambdaSa04"	"94Mult_H13"	0	541	213	147
8	2	5	"potD"	"65N_term_D1"	0	542	1395	1286
8	3	5	"pgdA"	"40N_term_H1"	0	543	982	885
8	4	5	"spr1370"	"38Cyt_TMH_L1"	0	544	1500	1345
8	5	5	"spr1418"	"82N_term_P1"	0	545	1543	1228
8	6	5	"stkP"	"67Cyt_TMH_D5"	0	546	549	60
8	7	5	"spr1584"	"83N_term_H5"	0	547	1579	728
8	8	5	"pbp2A"	"53N_term_L5"	0	548	1804	1125
8	9	5	"pbp1b"	"47Cyt_TMH_P5"	0	549	2370	2150
8	1	6	"stkP"	"67Cyt_TMH_D5"	0	550	616	546
8	2	6	"spr1584"	"83N_term_H5"	0	551	1607	1476
8	3	6	"pbp2A"	"53N_term_L5"	0	552	1890	1749
8	4	6	"pbp1b"	"47Cyt_TMH_P5"	0	553	2019	1739
8	5	6	"pcpA"	"62N_term_wCS_D9"	0	554	913	753
8	6	6	"sphtra"	"8N_term_H9"	0	555	127	22
8	7	6	"cps4C"	"97Mult_L9"	0	556	184	48
8	8	6	"rrgB"	"95Mult_P9"	0	557	89	1
8	9	6	"TMP"	"96Mult_D13"	0	558	194	129
8	1	7	"sphtra"	"8N_term_H9"	0	559	147	76
8	2	7	"cps4C"	"97Mult_L9"	0	560	227	133
8	3	7	"rrgB"	"95Mult_P9"	0	561	93	14
8	4	7	"TMP"	"96Mult_D13"	0	562	238	129
8	5	7	"LambdaSa04"	"94Mult_H13"	0	563	247	112
8	6	7	"potD"	"65N_term_D1"	0	564	1708	1549
8	7	7	"pgdA"	"40N_term_H1"	0	565	953	796
8	8	7	"spr1370"	"38Cyt_TMH_L1"	0	566	1984	1857
8	9	7	"spr1418"	"82N_term_P1"	0	567	1304	1234
8	1	8	"potD"	"65N_term_D1"	0	568	1784	1720
8	2	8	"pgdA"	"40N_term_H1"	0	569	960	899
8	3	8	"spr1370"	"38Cyt_TMH_L1"	0	570	2379	2316
8	4	8	"spr1418"	"82N_term_P1"	0	571	1539	1454
8	5	8	"stkP"	"67Cyt_TMH_D5"	0	572	603	506
8	6	8	"spr1584"	"83N_term_H5"	0	573	1088	983
8	7	8	"pbp2A"	"53N_term_L5"	0	574	1669	1574
8	8	8	"pbp1b"	"47Cyt_TMH_P5"	0	575	3124	3023
8	9	8	"pcpA"	"62N_term_wCS_D9"	0	576	349	284
