# Supplementary material for: Data in support of proteomic analysis of pneumococcal pediatric clinical isolates to construct a protein array
Source: Data Brief. 2016 Feb 5;6:917–22. doi: 10.1016/j.dib.2016.01.057 (PMC4758182; doi:10.1016/j.dib.2016.01.057)
Supplement: Supplementary file 4 — Supplementary material [file mmc4.zip › Protein array raw data/IgM/C1_Sv21_IgM-Cy5.txt]

ATF	1.0
31	9    
"Type=GenePix Export 3"
"DateTime=2014/05/07 14:21:10"
"Settings=C:\Documents and Settings\Usuario\Escritorio\Datos Usuarios\Alfonso\Resultados ensayo\Mayo 2014\Escaneado _07-05-14\Suero v21\Sv21_IgM-Cy5.gps"
"GalFile=C:\Documents and Settings\Usuario\Escritorio\Datos Usuarios\Alfonso\Gals\Gal_Alfonso.2.gal"
"PixelSize=5"
"Wavelengths=635	n/a"
"ImageFiles=C:\Documents and Settings\Usuario\Escritorio\Datos Usuarios\Alfonso\Resultados ensayo\Mayo 2014\Escaneado _07-05-14\Suero v21\Sv21_IgM-Cy5.tif 1	n/a"
"NormalizationMethod=None"
"NormalizationFactors=1	n/a"
"JpegImage="
"StdDev=Type 1"
"RatioFormulations=W1/W2 (635/)"
"Barcode="
"BackgroundSubtraction=LocalFeature"
"ImageOrigin=2640, 27750"
"JpegOrigin=3005, 28220"
"Creator=GenePix Pro 4.1.1.4"
"Scanner=GenePix 4000B [92870]"
"FocusPosition=0"
"Temperature=32.28"
"LinesAveraged=1"
"Comment="
"PMTGain=680	n/a"
"ScanPower=100	n/a"
"LaserPower=1.7	n/a"
"LaserOnTime=43093	n/a"
"Filters=	n/a"
"ScanRegion=528,5550,3768,7006"
"Supplier=BioRobotics"
"ArrayerSoftwareName=TAS Application Suite (MicroGrid II)"
"ArrayerSoftwareVersion=2.2.2.5"
"Block"	"Column"	"Row"	"Name"	"ID"	"Flags"	"Index"	"F635 Median"	"F635 Median - B635"
1	1	1	"ABC_N/P"	"90Mult_M6"	0	1	74	30
1	2	1	"spr1221"	"99Mult_A10"	0	2	77	26
1	3	1	"spr1403"	"91Mult_E10"	0	3	119	52
1	4	1	"spr1496"	"92Mult_I10"	0	4	155	75
1	5	1	"ABC_NP"	"100Mult_M10"	0	5	204	123
1	6	1	"SP_0462"	"77CellW_A14"	0	6	168	70
1	7	1	"SP_0464"	"81CellW_E14"	-50	7	79	4
1	8	1	"Buffer"	"Normaliz_I14"	-50	8	48	-6
1	9	1	"Buffer"	"Normaliz_M14"	-50	9	115	59
1	1	2	"SP_0462"	"77CellW_A14"	0	10	146	88
1	2	2	"SP_0464"	"81CellW_E14"	-50	11	88	22
1	3	2	"fstH"	"84Mult_A2"	0	12	234	164
1	4	2	"comA"	"85Mult_E2"	-50	13	70	-23
1	5	2	"zmpB"	"86Mult_I2"	-50	14	86	-2
1	6	2	"spr0601"	"98Mult_M2"	-50	15	255	106
1	7	2	"celB"	"87Mult_A6"	-50	16	108	-4
1	8	2	"iga"	"88Mult_E6"	0	17	690	615
1	9	2	"glnP"	"89Mult_I6"	0	18	118	53
1	1	3	"spr0601"	"98Mult_M2"	-50	19	86	25
1	2	3	"celB"	"87Mult_A6"	-50	20	75	7
1	3	3	"iga"	"88Mult_E6"	0	21	160	109
1	4	3	"glnP"	"89Mult_I6"	-50	22	57	4
1	5	3	"ABC_N/P"	"90Mult_M6"	-50	23	78	16
1	6	3	"spr1221"	"99Mult_A10"	-50	24	125	26
1	7	3	"spr1403"	"91Mult_E10"	-50	25	273	153
1	8	3	"spr1496"	"92Mult_I10"	-50	26	89	-11
1	9	3	"ABC_NP"	"100Mult_M10"	0	27	828	741
1	1	4	"spr1221"	"99Mult_A10"	0	28	84	28
1	2	4	"spr1403"	"91Mult_E10"	-50	29	87	25
1	3	4	"spr1496"	"92Mult_I10"	-50	30	95	29
1	4	4	"ABC_NP"	"100Mult_M10"	0	31	189	118
1	5	4	"SP_0462"	"77CellW_A14"	-50	32	129	54
1	6	4	"SP_0464"	"81CellW_E14"	-50	33	77	0
1	7	4	"fstH"	"84Mult_A2"	0	34	269	160
1	8	4	"comA"	"85Mult_E2"	-50	35	186	82
1	9	4	"zmpB"	"86Mult_I2"	-50	36	86	6
1	1	5	"SP_0464"	"81CellW_E14"	0	37	110	46
1	2	5	"fstH"	"84Mult_A2"	0	38	282	209
1	3	5	"comA"	"85Mult_E2"	-50	39	78	15
1	4	5	"zmpB"	"86Mult_I2"	-50	40	62	1
1	5	5	"spr0601"	"98Mult_M2"	-50	41	65	2
1	6	5	"celB"	"87Mult_A6"	0	42	100	32
1	7	5	"iga"	"88Mult_E6"	0	43	163	96
1	8	5	"glnP"	"89Mult_I6"	-50	44	77	2
1	9	5	"ABC_N/P"	"90Mult_M6"	0	45	78	20
1	1	6	"celB"	"87Mult_A6"	0	46	87	10
1	2	6	"iga"	"88Mult_E6"	0	47	182	107
1	3	6	"glnP"	"89Mult_I6"	0	48	68	10
1	4	6	"ABC_N/P"	"90Mult_M6"	0	49	71	17
1	5	6	"spr1221"	"99Mult_A10"	0	50	93	37
1	6	6	"spr1403"	"91Mult_E10"	0	51	103	32
1	7	6	"spr1496"	"92Mult_I10"	-50	52	70	2
1	8	6	"ABC_NP"	"100Mult_M10"	0	53	277	199
1	9	6	"SP_0462"	"77CellW_A14"	0	54	172	105
1	1	7	"spr1403"	"91Mult_E10"	0	55	175	112
1	2	7	"spr1496"	"92Mult_I10"	-50	56	73	2
1	3	7	"ABC_NP"	"100Mult_M10"	0	57	269	210
1	4	7	"SP_0462"	"77CellW_A14"	-50	58	92	22
1	5	7	"SP_0464"	"81CellW_E14"	0	59	96	35
1	6	7	"fstH"	"84Mult_A2"	0	60	296	220
1	7	7	"comA"	"85Mult_E2"	-50	61	90	11
1	8	7	"zmpB"	"86Mult_I2"	0	62	85	18
1	9	7	"spr0601"	"98Mult_M2"	-50	63	86	19
1	1	8	"fstH"	"84Mult_A2"	0	64	319	266
1	2	8	"comA"	"85Mult_E2"	-50	65	93	37
1	3	8	"zmpB"	"86Mult_I2"	0	66	74	12
1	4	8	"spr0601"	"98Mult_M2"	0	67	104	38
1	5	8	"celB"	"87Mult_A6"	0	68	88	22
1	6	8	"iga"	"88Mult_E6"	0	69	212	151
1	7	8	"glnP"	"89Mult_I6"	0	70	79	17
1	8	8	"ABC_N/P"	"90Mult_M6"	0	71	96	34
1	9	8	"spr1221"	"99Mult_A10"	0	72	110	52
2	1	1	"lytB"	"31CellW_N6"	0	73	144	74
2	2	1	"prtA"	"20CellW_B10"	0	74	263	164
2	3	1	"bgaA"	"43CellW_F10"	-50	75	242	133
2	4	1	"nanA"	"46CellW_J10"	0	76	214	59
2	5	1	"spr1652/pfbA"	"25CellW_N10"	0	77	403	310
2	6	1	"nisP"	"39CellW_B14"	0	78	201	104
2	7	1	"spr1906"	"73CellW_F14"	-50	79	164	74
2	8	1	"Buffer"	"Normaliz_J14"	-50	80	59	-9
2	9	1	"Buffer"	"Normaliz_N14"	-50	81	61	-14
2	1	2	"nisP"	"39CellW_B14"	-50	82	135	54
2	2	2	"spr1906"	"73CellW_F14"	-50	83	107	-17
2	3	2	"psrP"	"71CellW_B2"	0	84	407	219
2	4	2	"pblB_nt"	"48CellW_F2"	-50	85	394	152
2	5	2	"pblB_ct"	"49CellW_J2"	0	86	369	227
2	6	2	"spr0075/pfbB"	"24CellW_N2"	-50	87	214	65
2	7	2	"pulA"	"19CellW_B6"	0	88	263	137
2	8	2	"hysA"	"51CellW_F6"	0	89	345	275
2	9	2	"spr0328"	"26CellW_J6"	0	90	341	257
2	1	3	"spr0075/pfbB"	"24CellW_N2"	-50	91	214	95
2	2	3	"pulA"	"19CellW_B6"	-50	92	104	3
2	3	3	"hysA"	"51CellW_F6"	0	93	284	164
2	4	3	"spr0328"	"26CellW_J6"	0	94	339	127
2	5	3	"lytB"	"31CellW_N6"	-50	95	118	2
2	6	3	"prtA"	"20CellW_B10"	0	96	222	104
2	7	3	"bgaA"	"43CellW_F10"	-50	97	392	246
2	8	3	"nanA"	"46CellW_J10"	-50	98	221	64
2	9	3	"spr1652/pfbA"	"25CellW_N10"	0	99	239	136
2	1	4	"prtA"	"20CellW_B10"	0	100	275	189
2	2	4	"bgaA"	"43CellW_F10"	0	101	239	115
2	3	4	"nanA"	"46CellW_J10"	-50	102	151	7
2	4	4	"spr1652/pfbA"	"25CellW_N10"	-50	103	221	72
2	5	4	"nisP"	"39CellW_B14"	0	104	178	62
2	6	4	"spr1906"	"73CellW_F14"	0	105	184	79
2	7	4	"psrP"	"71CellW_B2"	0	106	303	64
2	8	4	"pblB_nt"	"48CellW_F2"	-50	107	277	16
2	9	4	"pblB_ct"	"49CellW_J2"	0	108	271	156
2	1	5	"spr1906"	"73CellW_F14"	0	109	203	119
2	2	5	"psrP"	"71CellW_B2"	-50	110	278	66
2	3	5	"pblB_nt"	"48CellW_F2"	-50	111	291	16
2	4	5	"pblB_ct"	"49CellW_J2"	-50	112	270	-1
2	5	5	"spr0075/pfbB"	"24CellW_N2"	-50	113	286	119
2	6	5	"pulA"	"19CellW_B6"	0	114	209	122
2	7	5	"hysA"	"51CellW_F6"	-50	115	85	-18
2	8	5	"spr0328"	"26CellW_J6"	-50	116	135	31
2	9	5	"lytB"	"31CellW_N6"	-50	117	107	31
2	1	6	"pulA"	"19CellW_B6"	-50	118	96	19
2	2	6	"hysA"	"51CellW_F6"	-50	119	99	-11
2	3	6	"spr0328"	"26CellW_J6"	-50	120	185	46
2	4	6	"lytB"	"31CellW_N6"	-50	121	141	13
2	5	6	"prtA"	"20CellW_B10"	-50	122	170	76
2	6	6	"bgaA"	"43CellW_F10"	-50	123	222	106
2	7	6	"nanA"	"46CellW_J10"	-50	124	196	57
2	8	6	"spr1652/pfbA"	"25CellW_N10"	0	125	378	263
2	9	6	"nisP"	"39CellW_B14"	0	126	360	290
2	1	7	"bgaA"	"43CellW_F10"	-50	127	253	159
2	2	7	"nanA"	"46CellW_J10"	-50	128	119	19
2	3	7	"spr1652/pfbA"	"25CellW_N10"	0	129	236	119
2	4	7	"nisP"	"39CellW_B14"	-50	130	129	35
2	5	7	"spr1906"	"73CellW_F14"	-50	131	141	56
2	6	7	"psrP"	"71CellW_B2"	-50	132	533	289
2	7	7	"pblB_nt"	"48CellW_F2"	-50	133	289	-21
2	8	7	"pblB_ct"	"49CellW_J2"	0	134	525	333
2	9	7	"spr0075/pfbB"	"24CellW_N2"	0	135	244	165
2	1	8	"psrP"	"71CellW_B2"	0	136	397	297
2	2	8	"pblB_nt"	"48CellW_F2"	-50	137	209	72
2	3	8	"pblB_ct"	"49CellW_J2"	0	138	251	123
2	4	8	"spr0075/pfbB"	"24CellW_N2"	0	139	297	190
2	5	8	"pulA"	"19CellW_B6"	-50	140	99	31
2	6	8	"hysA"	"51CellW_F6"	0	141	242	142
2	7	8	"spr0328"	"26CellW_J6"	0	142	289	172
2	8	8	"lytB"	"31CellW_N6"	0	143	129	30
2	9	8	"prtA"	"20CellW_B10"	0	144	363	285
3	1	1	"nanB"	"58Secret_O6"	0	145	3281	3198
3	2	1	"spr1875"	"7Secret_C10"	0	146	1077	990
3	3	1	"galU"	"21Secret_G10"	0	147	540	425
3	4	1	"cbpA"	"5Secret_K10"	0	148	441	313
3	5	1	"gsp_781"	"2Secret_O10"	0	149	1303	1219
3	6	1	"Control_1"	"C14"	0	150	353	266
3	7	1	"Control_2"	"G14"	-50	151	125	15
3	8	1	"Buffer"	"Normaliz_K14"	-50	152	132	6
3	9	1	"Buffer"	"Normaliz_O14"	-50	153	119	10
3	1	2	"Control_1"	"C14"	0	154	340	256
3	2	2	"Control_2"	"G14"	-50	155	105	7
3	3	2	"bloodAB"	"59Secret_C2"	0	156	1116	392
3	4	2	"strH"	"32Secret_G2"	-50	157	1380	398
3	5	2	"lysM"	"50Secret_K2"	-50	158	299	106
3	6	2	"lytB"	"63Secret_O2"	0	159	1725	1485
3	7	2	"phtE"	"45Secret_C6"	0	160	1131	779
3	8	2	"spr0931"	"36Secret_G6"	0	161	1446	1158
3	9	2	"lytC"	"56Secret_K6"	0	162	2112	1945
3	1	3	"lytB"	"63Secret_O2"	0	163	1373	1279
3	2	3	"phtE"	"45Secret_C6"	0	164	582	479
3	3	3	"spr0931"	"36Secret_G6"	0	165	665	455
3	4	3	"lytC"	"56Secret_K6"	0	166	1220	946
3	5	3	"nanB"	"58Secret_O6"	0	167	3129	2900
3	6	3	"spr1875"	"7Secret_C10"	-50	168	747	312
3	7	3	"galU"	"21Secret_G10"	-50	169	637	-30
3	8	3	"cbpA"	"5Secret_K10"	-50	170	619	-17
3	9	3	"gsp_781"	"2Secret_O10"	0	171	1863	1529
3	1	4	"spr1875"	"7Secret_C10"	0	172	944	850
3	2	4	"galU"	"21Secret_G10"	0	173	671	504
3	3	4	"cbpA"	"5Secret_K10"	0	174	426	237
3	4	4	"gsp_781"	"2Secret_O10"	0	175	1330	1208
3	5	4	"Control_1"	"C14"	0	176	318	195
3	6	4	"Control_2"	"G14"	-50	177	238	74
3	7	4	"bloodAB"	"59Secret_C2"	0	178	1115	457
3	8	4	"strH"	"32Secret_G2"	-50	179	1273	221
3	9	4	"lysM"	"50Secret_K2"	-50	180	316	118
3	1	5	"Control_2"	"G14"	-50	181	109	20
3	2	5	"bloodAB"	"59Secret_C2"	0	182	1068	272
3	3	5	"strH"	"32Secret_G2"	-50	183	1211	385
3	4	5	"lysM"	"50Secret_K2"	0	184	343	182
3	5	5	"lytB"	"63Secret_O2"	0	185	1290	1170
3	6	5	"phtE"	"45Secret_C6"	0	186	611	470
3	7	5	"spr0931"	"36Secret_G6"	0	187	779	500
3	8	5	"lytC"	"56Secret_K6"	0	188	880	609
3	9	5	"nanB"	"58Secret_O6"	0	189	3354	3246
3	1	6	"phtE"	"45Secret_C6"	0	190	649	565
3	2	6	"spr0931"	"36Secret_G6"	0	191	744	567
3	3	6	"lytC"	"56Secret_K6"	0	192	1075	897
3	4	6	"nanB"	"58Secret_O6"	0	193	2747	2622
3	5	6	"spr1875"	"7Secret_C10"	0	194	976	859
3	6	6	"galU"	"21Secret_G10"	0	195	753	582
3	7	6	"cbpA"	"5Secret_K10"	0	196	335	143
3	8	6	"gsp_781"	"2Secret_O10"	0	197	1497	1367
3	9	6	"Control_1"	"C14"	0	198	353	260
3	1	7	"galU"	"21Secret_G10"	0	199	883	753
3	2	7	"cbpA"	"5Secret_K10"	0	200	394	178
3	3	7	"gsp_781"	"2Secret_O10"	0	201	1341	1218
3	4	7	"Control_1"	"C14"	0	202	410	300
3	5	7	"Control_2"	"G14"	-50	203	119	9
3	6	7	"bloodAB"	"59Secret_C2"	0	204	1386	611
3	7	7	"strH"	"32Secret_G2"	-50	205	1429	508
3	8	7	"lysM"	"50Secret_K2"	0	206	407	248
3	9	7	"lytB"	"63Secret_O2"	0	207	1383	1290
3	1	8	"bloodAB"	"59Secret_C2"	0	208	796	646
3	2	8	"strH"	"32Secret_G2"	0	209	730	462
3	3	8	"lysM"	"50Secret_K2"	0	210	393	261
3	4	8	"lytB"	"63Secret_O2"	0	211	1413	1311
3	5	8	"phtE"	"45Secret_C6"	0	212	738	645
3	6	8	"spr0931"	"36Secret_G6"	0	213	1097	956
3	7	8	"lytC"	"56Secret_K6"	0	214	1301	1145
3	8	8	"nanB"	"58Secret_O6"	0	215	3378	3266
3	9	8	"spr1875"	"7Secret_C10"	0	216	1282	1188
4	1	1	"Control_10"	"P6"	-50	217	55	1
4	2	1	"Control_11"	"D10"	0	218	48	-2
4	3	1	"Control_12"	"H10"	0	219	156	106
4	4	1	"Buffer"	"Normaliz_L10"	0	220	53	2
4	5	1	"Buffer"	"Normaliz_P10"	0	221	47	-3
4	6	1	"Control+"	"Rango0.2_D14"	0	222	771	721
4	7	1	"Control+"	"Rango0.1_H14"	-50	223	61	3
4	8	1	"Buffer"	"Normaliz_L14"	0	224	53	-3
4	9	1	"Buffer"	"Normaliz_P14"	-50	225	65	10
4	1	2	"Control+"	"Rango0.2_D14"	0	226	831	777
4	2	2	"Control+"	"Rango0.1_H14"	0	227	65	14
4	3	2	"Control_3"	"D2"	0	228	52	2
4	4	2	"Control_4"	"H2"	0	229	62	14
4	5	2	"Control_5"	"L2"	0	230	67	17
4	6	2	"Control_6"	"P2"	0	231	48	1
4	7	2	"Control_7"	"D6"	0	232	53	5
4	8	2	"Control_8"	"H6"	0	233	54	5
4	9	2	"Control_9"	"L6"	0	234	48	-3
4	1	3	"Control_6"	"P2"	-50	235	52	2
4	2	3	"Control_7"	"D6"	0	236	55	4
4	3	3	"Control_8"	"H6"	0	237	50	4
4	4	3	"Control_9"	"L6"	0	238	59	13
4	5	3	"Control_10"	"P6"	0	239	44	-6
4	6	3	"Control_11"	"D10"	0	240	46	-2
4	7	3	"Control_12"	"H10"	0	241	123	73
4	8	3	"Buffer"	"Normaliz_L10"	0	242	49	1
4	9	3	"Buffer"	"Normaliz_P10"	0	243	51	5
4	1	4	"Control_11"	"D10"	0	244	50	-1
4	2	4	"Control_12"	"H10"	0	245	134	87
4	3	4	"Buffer"	"Normaliz_L10"	0	246	52	7
4	4	4	"Buffer"	"Normaliz_P10"	0	247	56	13
4	5	4	"Control+"	"Rango0.2_D14"	0	248	709	659
4	6	4	"Control+"	"Rango0.1_H14"	0	249	60	10
4	7	4	"Control_3"	"D2"	0	250	51	3
4	8	4	"Control_4"	"H2"	0	251	67	18
4	9	4	"Control_5"	"L2"	0	252	67	19
4	1	5	"Control+"	"Rango0.1_H14"	0	253	934	880
4	2	5	"Control_3"	"D2"	0	254	60	8
4	3	5	"Control_4"	"H2"	0	255	59	7
4	4	5	"Control_5"	"L2"	0	256	81	31
4	5	5	"Control_6"	"P2"	0	257	45	-8
4	6	5	"Control_7"	"D6"	0	258	55	4
4	7	5	"Control_8"	"H6"	0	259	49	2
4	8	5	"Control_9"	"L6"	0	260	46	-4
4	9	5	"Control_10"	"P6"	-50	261	48	-2
4	1	6	"Control_7"	"D6"	0	262	52	0
4	2	6	"Control_8"	"H6"	0	263	47	-5
4	3	6	"Control_9"	"L6"	0	264	51	1
4	4	6	"Control_10"	"P6"	0	265	44	-6
4	5	6	"Control_11"	"D10"	0	266	58	6
4	6	6	"Control_12"	"H10"	0	267	143	96
4	7	6	"Buffer"	"Normaliz_L10"	0	268	56	10
4	8	6	"Buffer"	"Normaliz_P10"	-50	269	52	2
4	9	6	"Control+"	"Rango0.2_D14"	0	270	571	524
4	1	7	"Control_12"	"H10"	0	271	129	77
4	2	7	"Buffer"	"Normaliz_L10"	0	272	52	5
4	3	7	"Buffer"	"Normaliz_P10"	0	273	49	-1
4	4	7	"Control+"	"Rango0.2_D14"	0	274	658	600
4	5	7	"Control+"	"Rango0.1_H14"	-50	275	68	14
4	6	7	"Control_3"	"D2"	0	276	52	5
4	7	7	"Control_4"	"H2"	0	277	61	13
4	8	7	"Control_5"	"L2"	0	278	64	16
4	9	7	"Control_6"	"P2"	-50	279	52	5
4	1	8	"Control_3"	"D2"	0	280	54	5
4	2	8	"Control_4"	"H2"	0	281	69	15
4	3	8	"Control_5"	"L2"	0	282	134	76
4	4	8	"Control_6"	"P2"	-50	283	52	-7
4	5	8	"Control_7"	"D6"	0	284	53	-2
4	6	8	"Control_8"	"H6"	0	285	52	7
4	7	8	"Control_9"	"L6"	-50	286	48	2
4	8	8	"Control_10"	"P6"	0	287	48	1
4	9	8	"Control_11"	"D10"	0	288	46	0
5	1	1	"GADPH"	"68Cyt_M5"	0	289	1613	1572
5	2	1	"abc_sbp_2"	"30Lip_A9"	0	290	690	648
5	3	1	"abc_sbp"	"29Lip_E9"	0	291	354	307
5	4	1	"spr0174"	"79Lip_I9"	0	292	239	191
5	5	1	"aliA"	"10Lip_M9"	0	293	594	543
5	6	1	"slrA"	"17Lip_A13"	0	294	410	308
5	7	1	"spr0747"	"37Lip_E13"	0	295	696	575
5	8	1	"Buffer"	"Normaliz_I13"	-50	296	58	-13
5	9	1	"Buffer"	"Normaliz_M13"	-50	297	58	-8
5	1	2	"slrA"	"17Lip_A13"	0	298	451	410
5	2	2	"spr0747"	"37Lip_E13"	0	299	1220	1175
5	3	2	"spxB"	"13Cyt_A1"	0	300	524	477
5	4	2	"clpP"	"66Cyt_E1"	0	301	1277	1230
5	5	2	"pavA"	"69Cyt_I1"	0	302	1399	1294
5	6	2	"eno"	"14Cyt_M1"	0	303	1102	676
5	7	2	"PppA"	"70Cyt_A5"	0	304	1651	1273
5	8	2	"ply"	"11Cyt_E5"	0	305	821	478
5	9	2	"lytA"	"12Cyt_I5"	0	306	1353	1236
5	1	3	"eno"	"14Cyt_M1"	0	307	1006	966
5	2	3	"PppA"	"70Cyt_A5"	0	308	702	655
5	3	3	"ply"	"11Cyt_E5"	0	309	919	869
5	4	3	"lytA"	"12Cyt_I5"	0	310	1528	1478
5	5	3	"GADPH"	"68Cyt_M5"	0	311	1526	1439
5	6	3	"abc_sbp_2"	"30Lip_A9"	-50	312	735	453
5	7	3	"abc_sbp"	"29Lip_E9"	-50	313	531	174
5	8	3	"spr0174"	"79Lip_I9"	0	314	751	236
5	9	3	"aliA"	"10Lip_M9"	-50	315	1036	661
5	1	4	"abc_sbp_2"	"30Lip_A9"	0	316	625	586
5	2	4	"abc_sbp"	"29Lip_E9"	0	317	289	242
5	3	4	"spr0174"	"79Lip_I9"	0	318	242	187
5	4	4	"aliA"	"10Lip_M9"	0	319	406	348
5	5	4	"slrA"	"17Lip_A13"	0	320	483	395
5	6	4	"spr0747"	"37Lip_E13"	0	321	1221	880
5	7	4	"spxB"	"13Cyt_A1"	0	322	706	295
5	8	4	"clpP"	"66Cyt_E1"	0	323	1567	1245
5	9	4	"pavA"	"69Cyt_I1"	0	324	1991	1759
5	1	5	"spr0747"	"37Lip_E13"	0	325	1174	1136
5	2	5	"spxB"	"13Cyt_A1"	0	326	503	459
5	3	5	"clpP"	"66Cyt_E1"	0	327	1215	1162
5	4	5	"pavA"	"69Cyt_I1"	0	328	1033	981
5	5	5	"eno"	"14Cyt_M1"	0	329	1249	1175
5	6	5	"PppA"	"70Cyt_A5"	0	330	706	495
5	7	5	"ply"	"11Cyt_E5"	-50	331	889	585
5	8	5	"lytA"	"12Cyt_I5"	0	332	951	797
5	9	5	"GADPH"	"68Cyt_M5"	0	333	1740	1671
5	1	6	"PppA"	"70Cyt_A5"	0	334	760	722
5	2	6	"ply"	"11Cyt_E5"	0	335	953	910
5	3	6	"lytA"	"12Cyt_I5"	0	336	1609	1559
5	4	6	"GADPH"	"68Cyt_M5"	0	337	1408	1361
5	5	6	"abc_sbp_2"	"30Lip_A9"	0	338	524	477
5	6	6	"abc_sbp"	"29Lip_E9"	0	339	297	235
5	7	6	"spr0174"	"79Lip_I9"	0	340	283	198
5	8	6	"aliA"	"10Lip_M9"	0	341	585	509
5	9	6	"slrA"	"17Lip_A13"	0	342	464	414
5	1	7	"abc_sbp"	"29Lip_E9"	0	343	310	270
5	2	7	"spr0174"	"79Lip_I9"	0	344	269	225
5	3	7	"aliA"	"10Lip_M9"	0	345	571	525
5	4	7	"slrA"	"17Lip_A13"	0	346	443	396
5	5	7	"spr0747"	"37Lip_E13"	0	347	1041	989
5	6	7	"spxB"	"13Cyt_A1"	0	348	427	367
5	7	7	"clpP"	"66Cyt_E1"	0	349	1251	1182
5	8	7	"pavA"	"69Cyt_I1"	0	350	1529	1463
5	9	7	"eno"	"14Cyt_M1"	0	351	1341	1291
5	1	8	"spxB"	"13Cyt_A1"	0	352	571	528
5	2	8	"clpP"	"66Cyt_E1"	0	353	1382	1338
5	3	8	"pavA"	"69Cyt_I1"	0	354	1649	1603
5	4	8	"eno"	"14Cyt_M1"	0	355	1129	1084
5	5	8	"PppA"	"70Cyt_A5"	0	356	792	745
5	6	8	"ply"	"11Cyt_E5"	0	357	1061	1008
5	7	8	"lytA"	"12Cyt_I5"	0	358	1554	1502
5	8	8	"GADPH"	"68Cyt_M5"	0	359	1421	1370
5	9	8	"abc_sbp_2"	"30Lip_A9"	0	360	728	680
6	1	1	"psaA"	"6Lip_N5"	0	361	681	612
6	2	1	"ABC_SBP"	"57Lip_B9"	0	362	1766	1683
6	3	1	"ABC_SBP"	"52Lip_F9"	0	363	754	676
6	4	1	"piuA"	"18Lip_J9"	0	364	525	414
6	5	1	"amiA"	"3Lip_N9"	0	365	776	625
6	6	1	"msmE"	"78Lip_B13"	0	366	783	640
6	7	1	"MalX"	"22Lip_F13"	0	367	445	340
6	8	1	"Buffer"	"Normaliz_J13"	-50	368	62	-10
6	9	1	"Buffer"	"Normaliz_N13"	-50	369	64	-4
6	1	2	"msmE"	"78Lip_B13"	0	370	576	481
6	2	2	"MalX"	"22Lip_F13"	0	371	501	364
6	3	2	"prsA_ppmA"	"16Lip_B1"	0	372	595	462
6	4	2	"lmb"	"33Lip_F1"	0	373	1164	860
6	5	2	"piaA"	"15Lip_J1"	0	374	656	217
6	6	2	"phtA"	"55Lip_N1"	0	375	948	588
6	7	2	"glnH"	"28Lip_B5"	0	376	980	754
6	8	2	"pstS"	"80Lip_F5"	0	377	905	798
6	9	2	"aliB"	"1Lip_J5"	0	378	633	541
6	1	3	"phtA"	"55Lip_N1"	0	379	831	745
6	2	3	"glnH"	"28Lip_B5"	0	380	1326	1209
6	3	3	"pstS"	"80Lip_F5"	0	381	746	648
6	4	3	"aliB"	"1Lip_J5"	0	382	754	638
6	5	3	"psaA"	"6Lip_N5"	0	383	572	452
6	6	3	"ABC_SBP"	"57Lip_B9"	0	384	1405	1142
6	7	3	"ABC_SBP"	"52Lip_F9"	0	385	540	259
6	8	3	"piuA"	"18Lip_J9"	0	386	287	146
6	9	3	"amiA"	"3Lip_N9"	0	387	407	282
6	1	4	"ABC_SBP"	"57Lip_B9"	0	388	1689	1613
6	2	4	"ABC_SBP"	"52Lip_F9"	0	389	664	565
6	3	4	"piuA"	"18Lip_J9"	0	390	332	238
6	4	4	"amiA"	"3Lip_N9"	0	391	460	350
6	5	4	"msmE"	"78Lip_B13"	0	392	488	365
6	6	4	"MalX"	"22Lip_F13"	0	393	585	333
6	7	4	"prsA_ppmA"	"16Lip_B1"	0	394	616	221
6	8	4	"lmb"	"33Lip_F1"	0	395	805	428
6	9	4	"piaA"	"15Lip_J1"	0	396	477	265
6	1	5	"MalX"	"22Lip_F13"	0	397	493	405
6	2	5	"prsA_ppmA"	"16Lip_B1"	0	398	626	510
6	3	5	"lmb"	"33Lip_F1"	0	399	1084	958
6	4	5	"piaA"	"15Lip_J1"	0	400	778	637
6	5	5	"phtA"	"55Lip_N1"	0	401	716	557
6	6	5	"glnH"	"28Lip_B5"	0	402	803	635
6	7	5	"pstS"	"80Lip_F5"	0	403	793	579
6	8	5	"aliB"	"1Lip_J5"	0	404	1106	785
6	9	5	"psaA"	"6Lip_N5"	0	405	669	489
6	1	6	"glnH"	"28Lip_B5"	0	406	1296	1218
6	2	6	"pstS"	"80Lip_F5"	0	407	738	638
6	3	6	"aliB"	"1Lip_J5"	0	408	638	536
6	4	6	"psaA"	"6Lip_N5"	0	409	505	396
6	5	6	"ABC_SBP"	"57Lip_B9"	0	410	1392	1288
6	6	6	"ABC_SBP"	"52Lip_F9"	0	411	717	628
6	7	6	"piuA"	"18Lip_J9"	0	412	370	287
6	8	6	"amiA"	"3Lip_N9"	0	413	599	495
6	9	6	"msmE"	"78Lip_B13"	0	414	534	444
6	1	7	"ABC_SBP"	"52Lip_F9"	0	415	900	825
6	2	7	"piuA"	"18Lip_J9"	0	416	343	239
6	3	7	"amiA"	"3Lip_N9"	0	417	514	413
6	4	7	"msmE"	"78Lip_B13"	0	418	506	406
6	5	7	"MalX"	"22Lip_F13"	0	419	460	352
6	6	7	"prsA_ppmA"	"16Lip_B1"	0	420	376	272
6	7	7	"lmb"	"33Lip_F1"	0	421	589	503
6	8	7	"piaA"	"15Lip_J1"	0	422	767	691
6	9	7	"phtA"	"55Lip_N1"	0	423	718	631
6	1	8	"prsA_ppmA"	"16Lip_B1"	0	424	411	333
6	2	8	"lmb"	"33Lip_F1"	0	425	1290	1197
6	3	8	"piaA"	"15Lip_J1"	0	426	801	722
6	4	8	"phtA"	"55Lip_N1"	0	427	728	657
6	5	8	"glnH"	"28Lip_B5"	0	428	1243	1171
6	6	8	"pstS"	"80Lip_F5"	0	429	413	345
6	7	8	"aliB"	"1Lip_J5"	0	430	660	596
6	8	8	"psaA"	"6Lip_N5"	0	431	563	488
6	9	8	"ABC_SBP"	"57Lip_B9"	0	432	1650	1571
7	1	1	"cbpF"	"74N_term_wCS_O5"	0	433	860	763
7	2	1	"spr0693"	"34N_term_C9"	0	434	479	371
7	3	1	"ezrA"	"75N_term_G9"	0	435	962	866
7	4	1	"pepXP"	"72N_term_K9"	0	436	1693	1590
7	5	1	"phtD"	"44N_term_O9"	0	437	657	538
7	6	1	"phpA"	"27N_term_C13"	0	438	699	456
7	7	1	"srtA"	"64N_term_wCS_G13"	0	439	1334	1108
7	8	1	"Buffer"	"Normaliz_K13"	-50	440	112	-16
7	9	1	"Buffer"	"Normaliz_O13"	-50	441	108	3
7	1	2	"phpA"	"27N_term_C13"	0	442	689	580
7	2	2	"srtA"	"64N_term_wCS_G13"	0	443	543	415
7	3	2	"adcA"	"23Lip_C1"	0	444	716	620
7	4	2	"sp_2093"	"76N_term_G1"	0	445	505	391
7	5	2	"comB"	"54N_term_K1"	0	446	444	291
7	6	2	"pspA"	"4N_term_O1"	0	447	997	764
7	7	2	"pbpX"	"41N_term_C5"	0	448	2678	2434
7	8	2	"pbpA"	"9N_term_G5"	0	449	299	150
7	9	2	"spr0334"	"42Cyt_TMH_K5"	0	450	1203	1077
7	1	3	"pspA"	"4N_term_O1"	0	451	743	628
7	2	3	"pbpX"	"41N_term_C5"	0	452	1600	1482
7	3	3	"pbpA"	"9N_term_G5"	0	453	152	60
7	4	3	"spr0334"	"42Cyt_TMH_K5"	0	454	430	313
7	5	3	"cbpF"	"74N_term_wCS_O5"	0	455	877	742
7	6	3	"spr0693"	"34N_term_C9"	0	456	570	433
7	7	3	"ezrA"	"75N_term_G9"	0	457	1243	1082
7	8	3	"pepXP"	"72N_term_K9"	0	458	1872	1620
7	9	3	"phtD"	"44N_term_O9"	0	459	1654	1445
7	1	4	"spr0693"	"34N_term_C9"	0	460	509	402
7	2	4	"ezrA"	"75N_term_G9"	0	461	769	652
7	3	4	"pepXP"	"72N_term_K9"	0	462	1508	1407
7	4	4	"phtD"	"44N_term_O9"	0	463	592	475
7	5	4	"phpA"	"27N_term_C13"	0	464	683	538
7	6	4	"srtA"	"64N_term_wCS_G13"	0	465	668	534
7	7	4	"adcA"	"23Lip_C1"	0	466	763	620
7	8	4	"sp_2093"	"76N_term_G1"	0	467	467	246
7	9	4	"comB"	"54N_term_K1"	0	468	579	415
7	1	5	"srtA"	"64N_term_wCS_G13"	0	469	657	559
7	2	5	"adcA"	"23Lip_C1"	0	470	611	513
7	3	5	"sp_2093"	"76N_term_G1"	0	471	454	348
7	4	5	"comB"	"54N_term_K1"	0	472	442	332
7	5	5	"pspA"	"4N_term_O1"	0	473	853	720
7	6	5	"pbpX"	"41N_term_C5"	0	474	2334	2211
7	7	5	"pbpA"	"9N_term_G5"	0	475	169	65
7	8	5	"spr0334"	"42Cyt_TMH_K5"	0	476	510	404
7	9	5	"cbpF"	"74N_term_wCS_O5"	0	477	704	602
7	1	6	"pbpX"	"41N_term_C5"	0	478	2213	2117
7	2	6	"pbpA"	"9N_term_G5"	0	479	168	69
7	3	6	"spr0334"	"42Cyt_TMH_K5"	0	480	425	315
7	4	6	"cbpF"	"74N_term_wCS_O5"	0	481	881	758
7	5	6	"spr0693"	"34N_term_C9"	0	482	530	408
7	6	6	"ezrA"	"75N_term_G9"	0	483	959	836
7	7	6	"pepXP"	"72N_term_K9"	0	484	1595	1488
7	8	6	"phtD"	"44N_term_O9"	0	485	647	554
7	9	6	"phpA"	"27N_term_C13"	0	486	496	419
7	1	7	"ezrA"	"75N_term_G9"	0	487	1022	917
7	2	7	"pepXP"	"72N_term_K9"	0	488	1562	1440
7	3	7	"phtD"	"44N_term_O9"	0	489	584	456
7	4	7	"phpA"	"27N_term_C13"	0	490	582	412
7	5	7	"srtA"	"64N_term_wCS_G13"	0	491	573	419
7	6	7	"adcA"	"23Lip_C1"	0	492	759	655
7	7	7	"sp_2093"	"76N_term_G1"	0	493	501	401
7	8	7	"comB"	"54N_term_K1"	0	494	279	195
7	9	7	"pspA"	"4N_term_O1"	0	495	567	490
7	1	8	"adcA"	"23Lip_C1"	0	496	834	739
7	2	8	"sp_2093"	"76N_term_G1"	0	497	509	392
7	3	8	"comB"	"54N_term_K1"	0	498	433	314
7	4	8	"pspA"	"4N_term_O1"	0	499	783	653
7	5	8	"pbpX"	"41N_term_C5"	0	500	2147	2020
7	6	8	"pbpA"	"9N_term_G5"	0	501	146	60
7	7	8	"spr0334"	"42Cyt_TMH_K5"	0	502	403	327
7	8	8	"cbpF"	"74N_term_wCS_O5"	0	503	633	564
7	9	8	"spr0693"	"34N_term_C9"	0	504	348	271
8	1	1	"pbp1b"	"47Cyt_TMH_P5"	0	505	3177	3112
8	2	1	"pcpA"	"62N_term_wCS_D9"	0	506	123	53
8	3	1	"sphtra"	"8N_term_H9"	0	507	142	73
8	4	1	"cps4C"	"97Mult_L9"	0	508	314	230
8	5	1	"rrgB"	"95Mult_P9"	0	509	250	166
8	6	1	"TMP"	"96Mult_D13"	0	510	210	139
8	7	1	"LambdaSa04"	"94Mult_H13"	-50	511	60	-10
8	8	1	"Buffer"	"Normaliz_L13"	-50	512	55	-4
8	9	1	"Buffer"	"Normaliz_P13"	-50	513	52	0
8	1	2	"TMP"	"96Mult_D13"	0	514	181	106
8	2	2	"LambdaSa04"	"94Mult_H13"	-50	515	67	-12
8	3	2	"potD"	"65N_term_D1"	0	516	1217	1116
8	4	2	"pgdA"	"40N_term_H1"	0	517	874	739
8	5	2	"spr1370"	"38Cyt_TMH_L1"	0	518	1270	1154
8	6	2	"spr1418"	"82N_term_P1"	0	519	1115	960
8	7	2	"stkP"	"67Cyt_TMH_D5"	0	520	522	308
8	8	2	"spr1584"	"83N_term_H5"	0	521	1163	1000
8	9	2	"pbp2A"	"53N_term_L5"	0	522	1615	1544
8	1	3	"spr1418"	"82N_term_P1"	0	523	1549	1478
8	2	3	"stkP"	"67Cyt_TMH_D5"	0	524	476	399
8	3	3	"spr1584"	"83N_term_H5"	0	525	1452	1356
8	4	3	"pbp2A"	"53N_term_L5"	0	526	1588	1480
8	5	3	"pbp1b"	"47Cyt_TMH_P5"	0	527	2531	2444
8	6	3	"pcpA"	"62N_term_wCS_D9"	-50	528	119	21
8	7	3	"sphtra"	"8N_term_H9"	0	529	257	78
8	8	3	"cps4C"	"97Mult_L9"	0	530	271	112
8	9	3	"rrgB"	"95Mult_P9"	0	531	98	20
8	1	4	"pcpA"	"62N_term_wCS_D9"	0	532	114	46
8	2	4	"sphtra"	"8N_term_H9"	-50	533	77	-5
8	3	4	"cps4C"	"97Mult_L9"	0	534	258	164
8	4	4	"rrgB"	"95Mult_P9"	0	535	337	223
8	5	4	"TMP"	"96Mult_D13"	0	536	180	87
8	6	4	"LambdaSa04"	"94Mult_H13"	-50	537	61	-4
8	7	4	"potD"	"65N_term_D1"	0	538	1136	1052
8	8	4	"pgdA"	"40N_term_H1"	0	539	699	599
8	9	4	"spr1370"	"38Cyt_TMH_L1"	0	540	1096	1027
8	1	5	"LambdaSa04"	"94Mult_H13"	-50	541	77	15
8	2	5	"potD"	"65N_term_D1"	0	542	1204	1118
8	3	5	"pgdA"	"40N_term_H1"	0	543	863	768
8	4	5	"spr1370"	"38Cyt_TMH_L1"	0	544	1227	1117
8	5	5	"spr1418"	"82N_term_P1"	0	545	1210	1130
8	6	5	"stkP"	"67Cyt_TMH_D5"	0	546	422	359
8	7	5	"spr1584"	"83N_term_H5"	0	547	1354	1281
8	8	5	"pbp2A"	"53N_term_L5"	0	548	1539	1465
8	9	5	"pbp1b"	"47Cyt_TMH_P5"	0	549	2326	2257
8	1	6	"stkP"	"67Cyt_TMH_D5"	0	550	460	399
8	2	6	"spr1584"	"83N_term_H5"	0	551	1543	1455
8	3	6	"pbp2A"	"53N_term_L5"	0	552	1820	1743
8	4	6	"pbp1b"	"47Cyt_TMH_P5"	0	553	2566	2488
8	5	6	"pcpA"	"62N_term_wCS_D9"	0	554	119	49
8	6	6	"sphtra"	"8N_term_H9"	-50	555	85	26
8	7	6	"cps4C"	"97Mult_L9"	0	556	156	92
8	8	6	"rrgB"	"95Mult_P9"	0	557	85	22
8	9	6	"TMP"	"96Mult_D13"	0	558	141	80
8	1	7	"sphtra"	"8N_term_H9"	0	559	83	17
8	2	7	"cps4C"	"97Mult_L9"	0	560	290	204
8	3	7	"rrgB"	"95Mult_P9"	0	561	93	14
8	4	7	"TMP"	"96Mult_D13"	0	562	184	106
8	5	7	"LambdaSa04"	"94Mult_H13"	-50	563	66	-9
8	6	7	"potD"	"65N_term_D1"	0	564	460	388
8	7	7	"pgdA"	"40N_term_H1"	0	565	647	562
8	8	7	"spr1370"	"38Cyt_TMH_L1"	0	566	1200	1134
8	9	7	"spr1418"	"82N_term_P1"	0	567	1077	1022
8	1	8	"potD"	"65N_term_D1"	0	568	1389	1325
8	2	8	"pgdA"	"40N_term_H1"	0	569	1003	926
8	3	8	"spr1370"	"38Cyt_TMH_L1"	0	570	1438	1368
8	4	8	"spr1418"	"82N_term_P1"	0	571	1341	1277
8	5	8	"stkP"	"67Cyt_TMH_D5"	0	572	433	371
8	6	8	"spr1584"	"83N_term_H5"	0	573	1396	1332
8	7	8	"pbp2A"	"53N_term_L5"	0	574	1577	1506
8	8	8	"pbp1b"	"47Cyt_TMH_P5"	0	575	2478	2410
8	9	8	"pcpA"	"62N_term_wCS_D9"	0	576	115	61
