# Supplementary material for: Data in support of proteomic analysis of pneumococcal pediatric clinical isolates to construct a protein array
Source: Data Brief. 2016 Feb 5;6:917–22. doi: 10.1016/j.dib.2016.01.057 (PMC4758182; doi:10.1016/j.dib.2016.01.057)
Supplement: Supplementary file 4 — Supplementary material [file mmc4.zip › Protein array raw data/IgM/C1_Sv21bis_IgM-Cy5.txt]

ATF	1.0
31	9    
"Type=GenePix Export 3"
"DateTime=2014/06/05 13:58:51"
"Settings=C:\Documents and Settings\Usuario\Escritorio\Datos Usuarios\Alfonso\Resultados ensayo\Junio 2014\Escaneado_5-6-14\Suero v21bis\Sv21bis_IgM-Cy5.gps"
"GalFile=C:\Documents and Settings\Usuario\Escritorio\Datos Usuarios\Alfonso\Gals\Gal_Alfonso.2.gal"
"PixelSize=5"
"Wavelengths=635	n/a"
"ImageFiles=C:\Documents and Settings\Usuario\Escritorio\Datos Usuarios\Alfonso\Resultados ensayo\Junio 2014\Escaneado_5-6-14\Suero v21bis\Sv21bis_IgM-Cy5.tif 1	n/a"
"NormalizationMethod=None"
"NormalizationFactors=1	n/a"
"JpegImage="
"StdDev=Type 1"
"RatioFormulations=W1/W2 (635/)"
"Barcode="
"BackgroundSubtraction=LocalFeature"
"ImageOrigin=3000, 44835"
"JpegOrigin=3305, 45460"
"Creator=GenePix Pro 4.1.1.4"
"Scanner=GenePix 4000B [92870]"
"FocusPosition=0"
"Temperature=31.61"
"LinesAveraged=1"
"Comment="
"PMTGain=650	n/a"
"ScanPower=100	n/a"
"LaserPower=1.75	n/a"
"LaserOnTime=43259	n/a"
"Filters=	n/a"
"ScanRegion=600,8967,3840,10450"
"Supplier=BioRobotics"
"ArrayerSoftwareName=TAS Application Suite (MicroGrid II)"
"ArrayerSoftwareVersion=2.2.2.5"
"Block"	"Column"	"Row"	"Name"	"ID"	"Flags"	"Index"	"F635 Median"	"F635 Median - B635"
1	1	1	"ABC_N/P"	"90Mult_M6"	-50	1	72	31
1	2	1	"spr1221"	"99Mult_A10"	0	2	104	60
1	3	1	"spr1403"	"91Mult_E10"	0	3	264	215
1	4	1	"spr1496"	"92Mult_I10"	0	4	115	47
1	5	1	"ABC_NP"	"100Mult_M10"	0	5	195	121
1	6	1	"SP_0462"	"77CellW_A14"	0	6	482	368
1	7	1	"SP_0464"	"81CellW_E14"	-50	7	128	67
1	8	1	"Buffer"	"Normaliz_I14"	-50	8	45	0
1	9	1	"Buffer"	"Normaliz_M14"	-50	9	49	2
1	1	2	"SP_0462"	"77CellW_A14"	-50	10	143	90
1	2	2	"SP_0464"	"81CellW_E14"	-50	11	90	24
1	3	2	"fstH"	"84Mult_A2"	0	12	457	386
1	4	2	"comA"	"85Mult_E2"	-50	13	97	-17
1	5	2	"zmpB"	"86Mult_I2"	-50	14	155	59
1	6	2	"spr0601"	"98Mult_M2"	-50	15	223	45
1	7	2	"celB"	"87Mult_A6"	-50	16	196	-18
1	8	2	"iga"	"88Mult_E6"	0	17	1070	997
1	9	2	"glnP"	"89Mult_I6"	-50	18	102	46
1	1	3	"spr0601"	"98Mult_M2"	0	19	134	69
1	2	3	"celB"	"87Mult_A6"	-50	20	76	4
1	3	3	"iga"	"88Mult_E6"	0	21	379	329
1	4	3	"glnP"	"89Mult_I6"	-50	22	64	9
1	5	3	"ABC_N/P"	"90Mult_M6"	-50	23	71	10
1	6	3	"spr1221"	"99Mult_A10"	0	24	231	118
1	7	3	"spr1403"	"91Mult_E10"	0	25	280	96
1	8	3	"spr1496"	"92Mult_I10"	0	26	166	30
1	9	3	"ABC_NP"	"100Mult_M10"	0	27	752	663
1	1	4	"spr1221"	"99Mult_A10"	0	28	129	75
1	2	4	"spr1403"	"91Mult_E10"	0	29	174	110
1	3	4	"spr1496"	"92Mult_I10"	-50	30	65	10
1	4	4	"ABC_NP"	"100Mult_M10"	0	31	257	195
1	5	4	"SP_0462"	"77CellW_A14"	0	32	162	87
1	6	4	"SP_0464"	"81CellW_E14"	0	33	163	80
1	7	4	"fstH"	"84Mult_A2"	0	34	936	782
1	8	4	"comA"	"85Mult_E2"	0	35	244	57
1	9	4	"zmpB"	"86Mult_I2"	0	36	1050	925
1	1	5	"SP_0464"	"81CellW_E14"	0	37	119	55
1	2	5	"fstH"	"84Mult_A2"	0	38	439	348
1	3	5	"comA"	"85Mult_E2"	-50	39	83	4
1	4	5	"zmpB"	"86Mult_I2"	-50	40	192	91
1	5	5	"spr0601"	"98Mult_M2"	0	41	193	80
1	6	5	"celB"	"87Mult_A6"	-50	42	99	2
1	7	5	"iga"	"88Mult_E6"	0	43	465	366
1	8	5	"glnP"	"89Mult_I6"	-50	44	220	111
1	9	5	"ABC_N/P"	"90Mult_M6"	-50	45	172	98
1	1	6	"celB"	"87Mult_A6"	0	46	106	43
1	2	6	"iga"	"88Mult_E6"	0	47	362	279
1	3	6	"glnP"	"89Mult_I6"	-50	48	70	0
1	4	6	"ABC_N/P"	"90Mult_M6"	0	49	84	19
1	5	6	"spr1221"	"99Mult_A10"	0	50	145	73
1	6	6	"spr1403"	"91Mult_E10"	0	51	112	38
1	7	6	"spr1496"	"92Mult_I10"	-50	52	69	-21
1	8	6	"ABC_NP"	"100Mult_M10"	0	53	313	230
1	9	6	"SP_0462"	"77CellW_A14"	0	54	308	246
1	1	7	"spr1403"	"91Mult_E10"	0	55	235	172
1	2	7	"spr1496"	"92Mult_I10"	-50	56	110	32
1	3	7	"ABC_NP"	"100Mult_M10"	-50	57	287	207
1	4	7	"SP_0462"	"77CellW_A14"	0	58	180	98
1	5	7	"SP_0464"	"81CellW_E14"	-50	59	103	26
1	6	7	"fstH"	"84Mult_A2"	0	60	483	413
1	7	7	"comA"	"85Mult_E2"	-50	61	125	29
1	8	7	"zmpB"	"86Mult_I2"	0	62	253	149
1	9	7	"spr0601"	"98Mult_M2"	0	63	196	127
1	1	8	"fstH"	"84Mult_A2"	0	64	507	440
1	2	8	"comA"	"85Mult_E2"	0	65	145	65
1	3	8	"zmpB"	"86Mult_I2"	-50	66	187	117
1	4	8	"spr0601"	"98Mult_M2"	0	67	157	61
1	5	8	"celB"	"87Mult_A6"	0	68	98	20
1	6	8	"iga"	"88Mult_E6"	0	69	491	435
1	7	8	"glnP"	"89Mult_I6"	-50	70	69	15
1	8	8	"ABC_N/P"	"90Mult_M6"	0	71	91	37
1	9	8	"spr1221"	"99Mult_A10"	0	72	207	152
2	1	1	"lytB"	"31CellW_N6"	0	73	401	310
2	2	1	"prtA"	"20CellW_B10"	-50	74	112	25
2	3	1	"bgaA"	"43CellW_F10"	-50	75	286	195
2	4	1	"nanA"	"46CellW_J10"	-50	76	290	189
2	5	1	"spr1652/pfbA"	"25CellW_N10"	-50	77	161	64
2	6	1	"nisP"	"39CellW_B14"	-50	78	104	5
2	7	1	"spr1906"	"73CellW_F14"	-50	79	275	185
2	8	1	"Buffer"	"Normaliz_J14"	-50	80	72	-17
2	9	1	"Buffer"	"Normaliz_N14"	-50	81	68	-23
2	1	2	"nisP"	"39CellW_B14"	-50	82	260	129
2	2	2	"spr1906"	"73CellW_F14"	-50	83	120	-54
2	3	2	"psrP"	"71CellW_B2"	-50	84	490	174
2	4	2	"pblB_nt"	"48CellW_F2"	-50	85	593	165
2	5	2	"pblB_ct"	"49CellW_J2"	-50	86	642	314
2	6	2	"spr0075/pfbB"	"24CellW_N2"	0	87	268	80
2	7	2	"pulA"	"19CellW_B6"	-50	88	102	-34
2	8	2	"hysA"	"51CellW_F6"	0	89	465	200
2	9	2	"spr0328"	"26CellW_J6"	0	90	534	383
2	1	3	"spr0075/pfbB"	"24CellW_N2"	0	91	446	251
2	2	3	"pulA"	"19CellW_B6"	-50	92	113	-41
2	3	3	"hysA"	"51CellW_F6"	-50	93	325	165
2	4	3	"spr0328"	"26CellW_J6"	-50	94	339	110
2	5	3	"lytB"	"31CellW_N6"	-50	95	268	82
2	6	3	"prtA"	"20CellW_B10"	-50	96	164	0
2	7	3	"bgaA"	"43CellW_F10"	-50	97	298	71
2	8	3	"nanA"	"46CellW_J10"	-50	98	361	-45
2	9	3	"spr1652/pfbA"	"25CellW_N10"	-50	99	538	234
2	1	4	"prtA"	"20CellW_B10"	-50	100	130	24
2	2	4	"bgaA"	"43CellW_F10"	-50	101	156	-49
2	3	4	"nanA"	"46CellW_J10"	-50	102	271	-4
2	4	4	"spr1652/pfbA"	"25CellW_N10"	-50	103	176	-53
2	5	4	"nisP"	"39CellW_B14"	-50	104	126	11
2	6	4	"spr1906"	"73CellW_F14"	-50	105	109	-19
2	7	4	"psrP"	"71CellW_B2"	-50	106	554	188
2	8	4	"pblB_nt"	"48CellW_F2"	-50	107	667	97
2	9	4	"pblB_ct"	"49CellW_J2"	0	108	697	509
2	1	5	"spr1906"	"73CellW_F14"	-50	109	113	14
2	2	5	"psrP"	"71CellW_B2"	0	110	578	193
2	3	5	"pblB_nt"	"48CellW_F2"	0	111	585	108
2	4	5	"pblB_ct"	"49CellW_J2"	0	112	708	228
2	5	5	"spr0075/pfbB"	"24CellW_N2"	-50	113	367	103
2	6	5	"pulA"	"19CellW_B6"	-50	114	97	4
2	7	5	"hysA"	"51CellW_F6"	-50	115	192	17
2	8	5	"spr0328"	"26CellW_J6"	0	116	415	24
2	9	5	"lytB"	"31CellW_N6"	-50	117	453	307
2	1	6	"pulA"	"19CellW_B6"	0	118	94	23
2	2	6	"hysA"	"51CellW_F6"	-50	119	159	15
2	3	6	"spr0328"	"26CellW_J6"	-50	120	374	91
2	4	6	"lytB"	"31CellW_N6"	-50	121	287	11
2	5	6	"prtA"	"20CellW_B10"	-50	122	125	13
2	6	6	"bgaA"	"43CellW_F10"	-50	123	473	335
2	7	6	"nanA"	"46CellW_J10"	-50	124	411	84
2	8	6	"spr1652/pfbA"	"25CellW_N10"	-50	125	218	-81
2	9	6	"nisP"	"39CellW_B14"	-50	126	169	26
2	1	7	"bgaA"	"43CellW_F10"	0	127	427	345
2	2	7	"nanA"	"46CellW_J10"	0	128	251	127
2	3	7	"spr1652/pfbA"	"25CellW_N10"	-50	129	255	109
2	4	7	"nisP"	"39CellW_B14"	-50	130	88	0
2	5	7	"spr1906"	"73CellW_F14"	-50	131	93	11
2	6	7	"psrP"	"71CellW_B2"	-50	132	594	207
2	7	7	"pblB_nt"	"48CellW_F2"	-50	133	778	163
2	8	7	"pblB_ct"	"49CellW_J2"	-50	134	710	272
2	9	7	"spr0075/pfbB"	"24CellW_N2"	0	135	414	225
2	1	8	"psrP"	"71CellW_B2"	0	136	440	341
2	2	8	"pblB_nt"	"48CellW_F2"	-50	137	310	146
2	3	8	"pblB_ct"	"49CellW_J2"	0	138	789	513
2	4	8	"spr0075/pfbB"	"24CellW_N2"	-50	139	371	259
2	5	8	"pulA"	"19CellW_B6"	-50	140	80	12
2	6	8	"hysA"	"51CellW_F6"	-50	141	132	39
2	7	8	"spr0328"	"26CellW_J6"	-50	142	449	312
2	8	8	"lytB"	"31CellW_N6"	-50	143	199	93
2	9	8	"prtA"	"20CellW_B10"	0	144	625	491
3	1	1	"nanB"	"58Secret_O6"	0	145	3442	3355
3	2	1	"spr1875"	"7Secret_C10"	0	146	1049	940
3	3	1	"galU"	"21Secret_G10"	0	147	419	306
3	4	1	"cbpA"	"5Secret_K10"	0	148	352	261
3	5	1	"gsp_781"	"2Secret_O10"	0	149	786	726
3	6	1	"Control_1"	"C14"	0	150	118	66
3	7	1	"Control_2"	"G14"	-50	151	50	1
3	8	1	"Buffer"	"Normaliz_K14"	-50	152	47	-1
3	9	1	"Buffer"	"Normaliz_O14"	-50	153	47	1
3	1	2	"Control_1"	"C14"	0	154	135	56
3	2	2	"Control_2"	"G14"	-50	155	78	-46
3	3	2	"bloodAB"	"59Secret_C2"	0	156	919	247
3	4	2	"strH"	"32Secret_G2"	0	157	1689	767
3	5	2	"lysM"	"50Secret_K2"	-50	158	269	10
3	6	2	"lytB"	"63Secret_O2"	0	159	1193	934
3	7	2	"phtE"	"45Secret_C6"	0	160	589	485
3	8	2	"spr0931"	"36Secret_G6"	0	161	425	336
3	9	2	"lytC"	"56Secret_K6"	0	162	625	545
3	1	3	"lytB"	"63Secret_O2"	0	163	1592	1477
3	2	3	"phtE"	"45Secret_C6"	0	164	780	666
3	3	3	"spr0931"	"36Secret_G6"	0	165	476	360
3	4	3	"lytC"	"56Secret_K6"	0	166	499	267
3	5	3	"nanB"	"58Secret_O6"	0	167	2630	2217
3	6	3	"spr1875"	"7Secret_C10"	-50	168	1068	420
3	7	3	"galU"	"21Secret_G10"	-50	169	586	161
3	8	3	"cbpA"	"5Secret_K10"	-50	170	295	-23
3	9	3	"gsp_781"	"2Secret_O10"	0	171	643	539
3	1	4	"spr1875"	"7Secret_C10"	0	172	996	917
3	2	4	"galU"	"21Secret_G10"	0	173	725	448
3	3	4	"cbpA"	"5Secret_K10"	0	174	456	340
3	4	4	"gsp_781"	"2Secret_O10"	0	175	929	849
3	5	4	"Control_1"	"C14"	-50	176	107	6
3	6	4	"Control_2"	"G14"	-50	177	51	-52
3	7	4	"bloodAB"	"59Secret_C2"	0	178	750	319
3	8	4	"strH"	"32Secret_G2"	-50	179	719	195
3	9	4	"lysM"	"50Secret_K2"	0	180	521	441
3	1	5	"Control_2"	"G14"	-50	181	62	0
3	2	5	"bloodAB"	"59Secret_C2"	0	182	1325	377
3	3	5	"strH"	"32Secret_G2"	-50	183	1913	964
3	4	5	"lysM"	"50Secret_K2"	-50	184	745	531
3	5	5	"lytB"	"63Secret_O2"	0	185	660	551
3	6	5	"phtE"	"45Secret_C6"	-50	186	478	365
3	7	5	"spr0931"	"36Secret_G6"	-50	187	453	-55
3	8	5	"lytC"	"56Secret_K6"	0	188	527	119
3	9	5	"nanB"	"58Secret_O6"	0	189	3879	3808
3	1	6	"phtE"	"45Secret_C6"	0	190	795	731
3	2	6	"spr0931"	"36Secret_G6"	0	191	701	605
3	3	6	"lytC"	"56Secret_K6"	0	192	707	576
3	4	6	"nanB"	"58Secret_O6"	0	193	3978	3799
3	5	6	"spr1875"	"7Secret_C10"	0	194	1283	1174
3	6	6	"galU"	"21Secret_G10"	0	195	1004	368
3	7	6	"cbpA"	"5Secret_K10"	-50	196	1178	189
3	8	6	"gsp_781"	"2Secret_O10"	0	197	919	584
3	9	6	"Control_1"	"C14"	-50	198	104	42
3	1	7	"galU"	"21Secret_G10"	0	199	721	599
3	2	7	"cbpA"	"5Secret_K10"	0	200	672	543
3	3	7	"gsp_781"	"2Secret_O10"	0	201	586	509
3	4	7	"Control_1"	"C14"	0	202	109	5
3	5	7	"Control_2"	"G14"	-50	203	62	-35
3	6	7	"bloodAB"	"59Secret_C2"	0	204	1215	-159
3	7	7	"strH"	"32Secret_G2"	-50	205	1907	124
3	8	7	"lysM"	"50Secret_K2"	0	206	808	443
3	9	7	"lytB"	"63Secret_O2"	0	207	1495	1409
3	1	8	"bloodAB"	"59Secret_C2"	0	208	1405	1198
3	2	8	"strH"	"32Secret_G2"	-50	209	1632	921
3	3	8	"lysM"	"50Secret_K2"	-50	210	1071	957
3	4	8	"lytB"	"63Secret_O2"	0	211	851	744
3	5	8	"phtE"	"45Secret_C6"	0	212	799	703
3	6	8	"spr0931"	"36Secret_G6"	0	213	893	771
3	7	8	"lytC"	"56Secret_K6"	0	214	1162	1046
3	8	8	"nanB"	"58Secret_O6"	0	215	3645	3579
3	9	8	"spr1875"	"7Secret_C10"	0	216	1007	949
4	1	1	"Control_10"	"P6"	-50	217	42	-2
4	2	1	"Control_11"	"D10"	0	218	47	3
4	3	1	"Control_12"	"H10"	0	219	49	8
4	4	1	"Buffer"	"Normaliz_L10"	0	220	44	2
4	5	1	"Buffer"	"Normaliz_P10"	0	221	42	0
4	6	1	"Control+"	"Rango0.2_D14"	0	222	1303	1258
4	7	1	"Control+"	"Rango0.1_H14"	-50	223	57	13
4	8	1	"Buffer"	"Normaliz_L14"	0	224	42	1
4	9	1	"Buffer"	"Normaliz_P14"	0	225	44	0
4	1	2	"Control+"	"Rango0.2_D14"	0	226	1454	1406
4	2	2	"Control+"	"Rango0.1_H14"	-50	227	60	10
4	3	2	"Control_3"	"D2"	0	228	42	-2
4	4	2	"Control_4"	"H2"	0	229	46	4
4	5	2	"Control_5"	"L2"	0	230	43	1
4	6	2	"Control_6"	"P2"	-50	231	41	-5
4	7	2	"Control_7"	"D6"	0	232	47	1
4	8	2	"Control_8"	"H6"	0	233	46	5
4	9	2	"Control_9"	"L6"	0	234	41	1
4	1	3	"Control_6"	"P2"	-50	235	45	-2
4	2	3	"Control_7"	"D6"	0	236	47	1
4	3	3	"Control_8"	"H6"	0	237	42	0
4	4	3	"Control_9"	"L6"	0	238	44	-1
4	5	3	"Control_10"	"P6"	-50	239	42	-3
4	6	3	"Control_11"	"D10"	0	240	45	0
4	7	3	"Control_12"	"H10"	0	241	44	2
4	8	3	"Buffer"	"Normaliz_L10"	0	242	46	7
4	9	3	"Buffer"	"Normaliz_P10"	0	243	39	0
4	1	4	"Control_11"	"D10"	0	244	47	1
4	2	4	"Control_12"	"H10"	0	245	45	3
4	3	4	"Buffer"	"Normaliz_L10"	0	246	44	-2
4	4	4	"Buffer"	"Normaliz_P10"	-50	247	45	-3
4	5	4	"Control+"	"Rango0.2_D14"	0	248	1556	1506
4	6	4	"Control+"	"Rango0.1_H14"	-50	249	68	20
4	7	4	"Control_3"	"D2"	0	250	39	-5
4	8	4	"Control_4"	"H2"	-50	251	38	-2
4	9	4	"Control_5"	"L2"	0	252	44	5
4	1	5	"Control+"	"Rango0.1_H14"	0	253	1757	1707
4	2	5	"Control_3"	"D2"	-50	254	48	2
4	3	5	"Control_4"	"H2"	0	255	46	4
4	4	5	"Control_5"	"L2"	0	256	48	6
4	5	5	"Control_6"	"P2"	-50	257	43	-2
4	6	5	"Control_7"	"D6"	0	258	42	-3
4	7	5	"Control_8"	"H6"	0	259	42	-3
4	8	5	"Control_9"	"L6"	0	260	42	0
4	9	5	"Control_10"	"P6"	-50	261	42	2
4	1	6	"Control_7"	"D6"	0	262	53	7
4	2	6	"Control_8"	"H6"	0	263	41	-3
4	3	6	"Control_9"	"L6"	0	264	44	2
4	4	6	"Control_10"	"P6"	-50	265	47	0
4	5	6	"Control_11"	"D10"	0	266	43	-1
4	6	6	"Control_12"	"H10"	0	267	42	1
4	7	6	"Buffer"	"Normaliz_L10"	0	268	41	-3
4	8	6	"Buffer"	"Normaliz_P10"	0	269	39	-3
4	9	6	"Control+"	"Rango0.2_D14"	0	270	1143	1103
4	1	7	"Control_12"	"H10"	0	271	41	-3
4	2	7	"Buffer"	"Normaliz_L10"	-50	272	44	0
4	3	7	"Buffer"	"Normaliz_P10"	0	273	42	-4
4	4	7	"Control+"	"Rango0.2_D14"	0	274	1638	1586
4	5	7	"Control+"	"Rango0.1_H14"	0	275	62	15
4	6	7	"Control_3"	"D2"	0	276	46	5
4	7	7	"Control_4"	"H2"	0	277	47	5
4	8	7	"Control_5"	"L2"	0	278	40	-2
4	9	7	"Control_6"	"P2"	-50	279	38	-3
4	1	8	"Control_3"	"D2"	0	280	44	2
4	2	8	"Control_4"	"H2"	0	281	45	1
4	3	8	"Control_5"	"L2"	0	282	41	0
4	4	8	"Control_6"	"P2"	0	283	41	-5
4	5	8	"Control_7"	"D6"	0	284	49	5
4	6	8	"Control_8"	"H6"	0	285	42	0
4	7	8	"Control_9"	"L6"	0	286	39	-2
4	8	8	"Control_10"	"P6"	0	287	40	-2
4	9	8	"Control_11"	"D10"	0	288	42	2
5	1	1	"GADPH"	"68Cyt_M5"	0	289	2518	2469
5	2	1	"abc_sbp_2"	"30Lip_A9"	0	290	1797	1750
5	3	1	"abc_sbp"	"29Lip_E9"	0	291	769	721
5	4	1	"spr0174"	"79Lip_I9"	0	292	419	364
5	5	1	"aliA"	"10Lip_M9"	0	293	651	586
5	6	1	"slrA"	"17Lip_A13"	0	294	520	435
5	7	1	"spr0747"	"37Lip_E13"	0	295	751	642
5	8	1	"Buffer"	"Normaliz_I13"	-50	296	65	-23
5	9	1	"Buffer"	"Normaliz_M13"	-50	297	52	-19
5	1	2	"slrA"	"17Lip_A13"	0	298	1167	1112
5	2	2	"spr0747"	"37Lip_E13"	0	299	1504	1449
5	3	2	"spxB"	"13Cyt_A1"	0	300	1421	1365
5	4	2	"clpP"	"66Cyt_E1"	0	301	1945	1866
5	5	2	"pavA"	"69Cyt_I1"	0	302	2216	2045
5	6	2	"eno"	"14Cyt_M1"	0	303	2649	2309
5	7	2	"PppA"	"70Cyt_A5"	-50	304	758	176
5	8	2	"ply"	"11Cyt_E5"	-50	305	1037	332
5	9	2	"lytA"	"12Cyt_I5"	0	306	2338	2182
5	1	3	"eno"	"14Cyt_M1"	0	307	2862	2808
5	2	3	"PppA"	"70Cyt_A5"	0	308	1330	1274
5	3	3	"ply"	"11Cyt_E5"	0	309	2462	2400
5	4	3	"lytA"	"12Cyt_I5"	0	310	2568	2480
5	5	3	"GADPH"	"68Cyt_M5"	0	311	2111	1988
5	6	3	"abc_sbp_2"	"30Lip_A9"	-50	312	777	116
5	7	3	"abc_sbp"	"29Lip_E9"	-50	313	1180	186
5	8	3	"spr0174"	"79Lip_I9"	-50	314	1038	98
5	9	3	"aliA"	"10Lip_M9"	-50	315	992	442
5	1	4	"abc_sbp_2"	"30Lip_A9"	0	316	1464	1401
5	2	4	"abc_sbp"	"29Lip_E9"	0	317	576	527
5	3	4	"spr0174"	"79Lip_I9"	0	318	371	315
5	4	4	"aliA"	"10Lip_M9"	0	319	711	647
5	5	4	"slrA"	"17Lip_A13"	0	320	858	782
5	6	4	"spr0747"	"37Lip_E13"	0	321	1594	1101
5	7	4	"spxB"	"13Cyt_A1"	-50	322	1314	271
5	8	4	"clpP"	"66Cyt_E1"	-50	323	1868	1049
5	9	4	"pavA"	"69Cyt_I1"	0	324	2206	2107
5	1	5	"spr0747"	"37Lip_E13"	0	325	1362	1296
5	2	5	"spxB"	"13Cyt_A1"	0	326	1133	1074
5	3	5	"clpP"	"66Cyt_E1"	0	327	1564	1504
5	4	5	"pavA"	"69Cyt_I1"	0	328	2003	1942
5	5	5	"eno"	"14Cyt_M1"	0	329	2914	2845
5	6	5	"PppA"	"70Cyt_A5"	0	330	1026	901
5	7	5	"ply"	"11Cyt_E5"	0	331	1821	1181
5	8	5	"lytA"	"12Cyt_I5"	0	332	1664	1483
5	9	5	"GADPH"	"68Cyt_M5"	0	333	2080	2025
5	1	6	"PppA"	"70Cyt_A5"	0	334	1377	1308
5	2	6	"ply"	"11Cyt_E5"	0	335	2351	2281
5	3	6	"lytA"	"12Cyt_I5"	0	336	2654	2585
5	4	6	"GADPH"	"68Cyt_M5"	0	337	2211	2153
5	5	6	"abc_sbp_2"	"30Lip_A9"	0	338	1271	1211
5	6	6	"abc_sbp"	"29Lip_E9"	0	339	666	586
5	7	6	"spr0174"	"79Lip_I9"	0	340	891	757
5	8	6	"aliA"	"10Lip_M9"	0	341	1070	981
5	9	6	"slrA"	"17Lip_A13"	0	342	1245	1192
5	1	7	"abc_sbp"	"29Lip_E9"	0	343	524	468
5	2	7	"spr0174"	"79Lip_I9"	0	344	352	292
5	3	7	"aliA"	"10Lip_M9"	0	345	731	668
5	4	7	"slrA"	"17Lip_A13"	0	346	1000	939
5	5	7	"spr0747"	"37Lip_E13"	0	347	1524	1471
5	6	7	"spxB"	"13Cyt_A1"	0	348	1303	1246
5	7	7	"clpP"	"66Cyt_E1"	0	349	1829	1768
5	8	7	"pavA"	"69Cyt_I1"	0	350	1946	1889
5	9	7	"eno"	"14Cyt_M1"	0	351	3501	3446
5	1	8	"spxB"	"13Cyt_A1"	0	352	1457	1397
5	2	8	"clpP"	"66Cyt_E1"	0	353	1621	1560
5	3	8	"pavA"	"69Cyt_I1"	0	354	1721	1663
5	4	8	"eno"	"14Cyt_M1"	0	355	2949	2895
5	5	8	"PppA"	"70Cyt_A5"	0	356	1462	1412
5	6	8	"ply"	"11Cyt_E5"	0	357	2839	2790
5	7	8	"lytA"	"12Cyt_I5"	0	358	3204	3152
5	8	8	"GADPH"	"68Cyt_M5"	0	359	2331	2281
5	9	8	"abc_sbp_2"	"30Lip_A9"	0	360	2108	2057
6	1	1	"psaA"	"6Lip_N5"	0	361	846	698
6	2	1	"ABC_SBP"	"57Lip_B9"	0	362	3625	3467
6	3	1	"ABC_SBP"	"52Lip_F9"	0	363	1048	908
6	4	1	"piuA"	"18Lip_J9"	0	364	696	532
6	5	1	"amiA"	"3Lip_N9"	0	365	867	699
6	6	1	"msmE"	"78Lip_B13"	0	366	934	791
6	7	1	"MalX"	"22Lip_F13"	0	367	341	243
6	8	1	"Buffer"	"Normaliz_J13"	-50	368	62	-8
6	9	1	"Buffer"	"Normaliz_N13"	-50	369	61	-5
6	1	2	"msmE"	"78Lip_B13"	0	370	1079	896
6	2	2	"MalX"	"22Lip_F13"	0	371	738	495
6	3	2	"prsA_ppmA"	"16Lip_B1"	0	372	724	511
6	4	2	"lmb"	"33Lip_F1"	0	373	1061	610
6	5	2	"piaA"	"15Lip_J1"	0	374	920	340
6	6	2	"phtA"	"55Lip_N1"	0	375	522	239
6	7	2	"glnH"	"28Lip_B5"	0	376	572	325
6	8	2	"pstS"	"80Lip_F5"	0	377	918	721
6	9	2	"aliB"	"1Lip_J5"	0	378	529	417
6	1	3	"phtA"	"55Lip_N1"	0	379	1307	975
6	2	3	"glnH"	"28Lip_B5"	0	380	615	281
6	3	3	"pstS"	"80Lip_F5"	0	381	780	557
6	4	3	"aliB"	"1Lip_J5"	0	382	1066	697
6	5	3	"psaA"	"6Lip_N5"	0	383	707	315
6	6	3	"ABC_SBP"	"57Lip_B9"	0	384	775	501
6	7	3	"ABC_SBP"	"52Lip_F9"	-50	385	901	511
6	8	3	"piuA"	"18Lip_J9"	-50	386	918	470
6	9	3	"amiA"	"3Lip_N9"	-50	387	610	461
6	1	4	"ABC_SBP"	"57Lip_B9"	0	388	3384	3247
6	2	4	"ABC_SBP"	"52Lip_F9"	0	389	1001	818
6	3	4	"piuA"	"18Lip_J9"	0	390	389	208
6	4	4	"amiA"	"3Lip_N9"	0	391	965	713
6	5	4	"msmE"	"78Lip_B13"	0	392	746	582
6	6	4	"MalX"	"22Lip_F13"	0	393	967	741
6	7	4	"prsA_ppmA"	"16Lip_B1"	-50	394	1381	342
6	8	4	"lmb"	"33Lip_F1"	-50	395	1244	259
6	9	4	"piaA"	"15Lip_J1"	0	396	679	528
6	1	5	"MalX"	"22Lip_F13"	0	397	722	617
6	2	5	"prsA_ppmA"	"16Lip_B1"	0	398	755	518
6	3	5	"lmb"	"33Lip_F1"	0	399	1173	965
6	4	5	"piaA"	"15Lip_J1"	0	400	915	755
6	5	5	"phtA"	"55Lip_N1"	0	401	1269	1072
6	6	5	"glnH"	"28Lip_B5"	0	402	1357	959
6	7	5	"pstS"	"80Lip_F5"	0	403	1023	415
6	8	5	"aliB"	"1Lip_J5"	0	404	1132	676
6	9	5	"psaA"	"6Lip_N5"	0	405	349	206
6	1	6	"glnH"	"28Lip_B5"	0	406	589	353
6	2	6	"pstS"	"80Lip_F5"	0	407	826	537
6	3	6	"aliB"	"1Lip_J5"	0	408	1017	822
6	4	6	"psaA"	"6Lip_N5"	0	409	481	347
6	5	6	"ABC_SBP"	"57Lip_B9"	0	410	1705	1527
6	6	6	"ABC_SBP"	"52Lip_F9"	0	411	1285	1120
6	7	6	"piuA"	"18Lip_J9"	0	412	474	188
6	8	6	"amiA"	"3Lip_N9"	0	413	840	622
6	9	6	"msmE"	"78Lip_B13"	0	414	487	370
6	1	7	"ABC_SBP"	"52Lip_F9"	0	415	1558	1370
6	2	7	"piuA"	"18Lip_J9"	0	416	399	228
6	3	7	"amiA"	"3Lip_N9"	0	417	979	820
6	4	7	"msmE"	"78Lip_B13"	0	418	787	644
6	5	7	"MalX"	"22Lip_F13"	0	419	723	600
6	6	7	"prsA_ppmA"	"16Lip_B1"	0	420	606	451
6	7	7	"lmb"	"33Lip_F1"	0	421	839	425
6	8	7	"piaA"	"15Lip_J1"	0	422	797	558
6	9	7	"phtA"	"55Lip_N1"	0	423	632	536
6	1	8	"prsA_ppmA"	"16Lip_B1"	0	424	922	830
6	2	8	"lmb"	"33Lip_F1"	0	425	1396	1306
6	3	8	"piaA"	"15Lip_J1"	0	426	1014	911
6	4	8	"phtA"	"55Lip_N1"	0	427	1088	989
6	5	8	"glnH"	"28Lip_B5"	0	428	459	371
6	6	8	"pstS"	"80Lip_F5"	0	429	782	691
6	7	8	"aliB"	"1Lip_J5"	0	430	956	860
6	8	8	"psaA"	"6Lip_N5"	0	431	351	265
6	9	8	"ABC_SBP"	"57Lip_B9"	0	432	2449	2372
7	1	1	"cbpF"	"74N_term_wCS_O5"	0	433	606	512
7	2	1	"spr0693"	"34N_term_C9"	0	434	890	796
7	3	1	"ezrA"	"75N_term_G9"	0	435	956	832
7	4	1	"pepXP"	"72N_term_K9"	0	436	1581	936
7	5	1	"phtD"	"44N_term_O9"	-50	437	714	268
7	6	1	"phpA"	"27N_term_C13"	-50	438	1585	856
7	7	1	"srtA"	"64N_term_wCS_G13"	0	439	644	548
7	8	1	"Buffer"	"Normaliz_K13"	-50	440	62	-3
7	9	1	"Buffer"	"Normaliz_O13"	0	441	107	50
7	1	2	"phpA"	"27N_term_C13"	0	442	841	580
7	2	2	"srtA"	"64N_term_wCS_G13"	0	443	1268	1092
7	3	2	"adcA"	"23Lip_C1"	0	444	502	359
7	4	2	"sp_2093"	"76N_term_G1"	0	445	827	218
7	5	2	"comB"	"54N_term_K1"	-50	446	675	131
7	6	2	"pspA"	"4N_term_O1"	0	447	859	333
7	7	2	"pbpX"	"41N_term_C5"	0	448	1455	1349
7	8	2	"pbpA"	"9N_term_G5"	0	449	153	82
7	9	2	"spr0334"	"42Cyt_TMH_K5"	0	450	1124	1072
7	1	3	"pspA"	"4N_term_O1"	0	451	1302	1042
7	2	3	"pbpX"	"41N_term_C5"	0	452	1605	1393
7	3	3	"pbpA"	"9N_term_G5"	0	453	160	77
7	4	3	"spr0334"	"42Cyt_TMH_K5"	0	454	1007	896
7	5	3	"cbpF"	"74N_term_wCS_O5"	0	455	759	458
7	6	3	"spr0693"	"34N_term_C9"	0	456	747	429
7	7	3	"ezrA"	"75N_term_G9"	0	457	661	554
7	8	3	"pepXP"	"72N_term_K9"	0	458	1178	1105
7	9	3	"phtD"	"44N_term_O9"	0	459	1463	1408
7	1	4	"spr0693"	"34N_term_C9"	0	460	661	564
7	2	4	"ezrA"	"75N_term_G9"	0	461	801	702
7	3	4	"pepXP"	"72N_term_K9"	0	462	1201	1122
7	4	4	"phtD"	"44N_term_O9"	0	463	939	816
7	5	4	"phpA"	"27N_term_C13"	0	464	623	522
7	6	4	"srtA"	"64N_term_wCS_G13"	0	465	1031	937
7	7	4	"adcA"	"23Lip_C1"	0	466	941	833
7	8	4	"sp_2093"	"76N_term_G1"	0	467	490	407
7	9	4	"comB"	"54N_term_K1"	0	468	448	391
7	1	5	"srtA"	"64N_term_wCS_G13"	0	469	915	820
7	2	5	"adcA"	"23Lip_C1"	0	470	803	708
7	3	5	"sp_2093"	"76N_term_G1"	0	471	647	563
7	4	5	"comB"	"54N_term_K1"	0	472	510	399
7	5	5	"pspA"	"4N_term_O1"	0	473	1214	1111
7	6	5	"pbpX"	"41N_term_C5"	0	474	1563	1468
7	7	5	"pbpA"	"9N_term_G5"	0	475	148	43
7	8	5	"spr0334"	"42Cyt_TMH_K5"	0	476	950	871
7	9	5	"cbpF"	"74N_term_wCS_O5"	0	477	615	557
7	1	6	"pbpX"	"41N_term_C5"	0	478	1483	1392
7	2	6	"pbpA"	"9N_term_G5"	0	479	215	117
7	3	6	"spr0334"	"42Cyt_TMH_K5"	0	480	666	571
7	4	6	"cbpF"	"74N_term_wCS_O5"	0	481	469	350
7	5	6	"spr0693"	"34N_term_C9"	0	482	766	652
7	6	6	"ezrA"	"75N_term_G9"	0	483	684	589
7	7	6	"pepXP"	"72N_term_K9"	0	484	1265	1167
7	8	6	"phtD"	"44N_term_O9"	0	485	1543	1411
7	9	6	"phpA"	"27N_term_C13"	0	486	606	542
7	1	7	"ezrA"	"75N_term_G9"	0	487	659	584
7	2	7	"pepXP"	"72N_term_K9"	0	488	1144	1042
7	3	7	"phtD"	"44N_term_O9"	0	489	1516	1420
7	4	7	"phpA"	"27N_term_C13"	0	490	709	589
7	5	7	"srtA"	"64N_term_wCS_G13"	0	491	1278	1158
7	6	7	"adcA"	"23Lip_C1"	0	492	470	381
7	7	7	"sp_2093"	"76N_term_G1"	0	493	692	574
7	8	7	"comB"	"54N_term_K1"	0	494	580	220
7	9	7	"pspA"	"4N_term_O1"	0	495	1260	1112
7	1	8	"adcA"	"23Lip_C1"	0	496	486	413
7	2	8	"sp_2093"	"76N_term_G1"	0	497	464	387
7	3	8	"comB"	"54N_term_K1"	0	498	432	359
7	4	8	"pspA"	"4N_term_O1"	0	499	1125	1035
7	5	8	"pbpX"	"41N_term_C5"	0	500	1437	1355
7	6	8	"pbpA"	"9N_term_G5"	0	501	191	122
7	7	8	"spr0334"	"42Cyt_TMH_K5"	0	502	759	695
7	8	8	"cbpF"	"74N_term_wCS_O5"	0	503	568	460
7	9	8	"spr0693"	"34N_term_C9"	0	504	970	857
8	1	1	"pbp1b"	"47Cyt_TMH_P5"	0	505	3498	3394
8	2	1	"pcpA"	"62N_term_wCS_D9"	0	506	118	54
8	3	1	"sphtra"	"8N_term_H9"	-50	507	65	12
8	4	1	"cps4C"	"97Mult_L9"	0	508	291	229
8	5	1	"rrgB"	"95Mult_P9"	-50	509	94	18
8	6	1	"TMP"	"96Mult_D13"	0	510	321	237
8	7	1	"LambdaSa04"	"94Mult_H13"	-50	511	57	-6
8	8	1	"Buffer"	"Normaliz_L13"	-50	512	46	-6
8	9	1	"Buffer"	"Normaliz_P13"	0	513	45	3
8	1	2	"TMP"	"96Mult_D13"	0	514	191	100
8	2	2	"LambdaSa04"	"94Mult_H13"	-50	515	81	-7
8	3	2	"potD"	"65N_term_D1"	0	516	1590	1479
8	4	2	"pgdA"	"40N_term_H1"	-50	517	1321	419
8	5	2	"spr1370"	"38Cyt_TMH_L1"	-50	518	1024	584
8	6	2	"spr1418"	"82N_term_P1"	0	519	1056	857
8	7	2	"stkP"	"67Cyt_TMH_D5"	0	520	462	186
8	8	2	"spr1584"	"83N_term_H5"	0	521	898	538
8	9	2	"pbp2A"	"53N_term_L5"	0	522	1025	954
8	1	3	"spr1418"	"82N_term_P1"	0	523	2005	1902
8	2	3	"stkP"	"67Cyt_TMH_D5"	0	524	417	313
8	3	3	"spr1584"	"83N_term_H5"	0	525	1602	1435
8	4	3	"pbp2A"	"53N_term_L5"	0	526	2414	1267
8	5	3	"pbp1b"	"47Cyt_TMH_P5"	0	527	2656	2035
8	6	3	"pcpA"	"62N_term_wCS_D9"	0	528	99	-96
8	7	3	"sphtra"	"8N_term_H9"	-50	529	278	-43
8	8	3	"cps4C"	"97Mult_L9"	0	530	571	115
8	9	3	"rrgB"	"95Mult_P9"	0	531	88	5
8	1	4	"pcpA"	"62N_term_wCS_D9"	0	532	102	33
8	2	4	"sphtra"	"8N_term_H9"	0	533	143	47
8	3	4	"cps4C"	"97Mult_L9"	0	534	243	165
8	4	4	"rrgB"	"95Mult_P9"	-50	535	74	-53
8	5	4	"TMP"	"96Mult_D13"	0	536	168	37
8	6	4	"LambdaSa04"	"94Mult_H13"	0	537	240	110
8	7	4	"potD"	"65N_term_D1"	0	538	1012	792
8	8	4	"pgdA"	"40N_term_H1"	0	539	1075	785
8	9	4	"spr1370"	"38Cyt_TMH_L1"	0	540	1325	1255
8	1	5	"LambdaSa04"	"94Mult_H13"	-50	541	60	-11
8	2	5	"potD"	"65N_term_D1"	0	542	1634	1459
8	3	5	"pgdA"	"40N_term_H1"	0	543	1309	1060
8	4	5	"spr1370"	"38Cyt_TMH_L1"	0	544	1466	832
8	5	5	"spr1418"	"82N_term_P1"	0	545	2120	1948
8	6	5	"stkP"	"67Cyt_TMH_D5"	0	546	541	355
8	7	5	"spr1584"	"83N_term_H5"	0	547	1201	932
8	8	5	"pbp2A"	"53N_term_L5"	0	548	1833	1532
8	9	5	"pbp1b"	"47Cyt_TMH_P5"	0	549	2578	2468
8	1	6	"stkP"	"67Cyt_TMH_D5"	0	550	610	532
8	2	6	"spr1584"	"83N_term_H5"	0	551	1441	1195
8	3	6	"pbp2A"	"53N_term_L5"	0	552	2096	1723
8	4	6	"pbp1b"	"47Cyt_TMH_P5"	0	553	2648	2071
8	5	6	"pcpA"	"62N_term_wCS_D9"	0	554	95	-65
8	6	6	"sphtra"	"8N_term_H9"	0	555	83	-63
8	7	6	"cps4C"	"97Mult_L9"	0	556	165	-49
8	8	6	"rrgB"	"95Mult_P9"	-50	557	82	-196
8	9	6	"TMP"	"96Mult_D13"	0	558	159	57
8	1	7	"sphtra"	"8N_term_H9"	-50	559	68	-16
8	2	7	"cps4C"	"97Mult_L9"	0	560	254	141
8	3	7	"rrgB"	"95Mult_P9"	-50	561	81	-24
8	4	7	"TMP"	"96Mult_D13"	0	562	172	75
8	5	7	"LambdaSa04"	"94Mult_H13"	-50	563	107	-31
8	6	7	"potD"	"65N_term_D1"	0	564	1351	1158
8	7	7	"pgdA"	"40N_term_H1"	0	565	1169	861
8	8	7	"spr1370"	"38Cyt_TMH_L1"	0	566	1504	877
8	9	7	"spr1418"	"82N_term_P1"	0	567	1759	1663
8	1	8	"potD"	"65N_term_D1"	0	568	1574	1492
8	2	8	"pgdA"	"40N_term_H1"	0	569	1346	1268
8	3	8	"spr1370"	"38Cyt_TMH_L1"	0	570	1862	1791
8	4	8	"spr1418"	"82N_term_P1"	0	571	1899	1832
8	5	8	"stkP"	"67Cyt_TMH_D5"	0	572	504	442
8	6	8	"spr1584"	"83N_term_H5"	0	573	1353	1274
8	7	8	"pbp2A"	"53N_term_L5"	0	574	2051	1970
8	8	8	"pbp1b"	"47Cyt_TMH_P5"	0	575	2839	2762
8	9	8	"pcpA"	"62N_term_wCS_D9"	0	576	116	60
