# Supplementary material for: Data in support of proteomic analysis of pneumococcal pediatric clinical isolates to construct a protein array
Source: Data Brief. 2016 Feb 5;6:917–22. doi: 10.1016/j.dib.2016.01.057 (PMC4758182; doi:10.1016/j.dib.2016.01.057)
Supplement: Supplementary file 4 — Supplementary material [file mmc4.zip › Protein array raw data/IgM/C1_Sv26_IgM-Cy5.txt]

ATF	1.0
31	9    
"Type=GenePix Export 3"
"DateTime=2014/05/07 14:25:35"
"Settings=C:\Documents and Settings\Usuario\Escritorio\Datos Usuarios\Alfonso\Resultados ensayo\Mayo 2014\Escaneado _07-05-14\Suero v26\Sv26_IgM-Cy5.gps"
"GalFile=C:\Documents and Settings\Usuario\Escritorio\Datos Usuarios\Alfonso\Gals\Gal_Alfonso.2.gal"
"PixelSize=5"
"Wavelengths=635	n/a"
"ImageFiles=C:\Documents and Settings\Usuario\Escritorio\Datos Usuarios\Alfonso\Resultados ensayo\Mayo 2014\Escaneado _07-05-14\Suero v26\Sv26_IgM-Cy5.tif 1	n/a"
"NormalizationMethod=None"
"NormalizationFactors=1	n/a"
"JpegImage="
"StdDev=Type 1"
"RatioFormulations=W1/W2 (635/)"
"Barcode="
"BackgroundSubtraction=LocalFeature"
"ImageOrigin=2640, 45050"
"JpegOrigin=3035, 45625"
"Creator=GenePix Pro 4.1.1.4"
"Scanner=GenePix 4000B [92870]"
"FocusPosition=0"
"Temperature=32.37"
"LinesAveraged=1"
"Comment="
"PMTGain=680	n/a"
"ScanPower=100	n/a"
"LaserPower=1.72	n/a"
"LaserOnTime=43097	n/a"
"Filters=	n/a"
"ScanRegion=528,9010,3768,10487"
"Supplier=BioRobotics"
"ArrayerSoftwareName=TAS Application Suite (MicroGrid II)"
"ArrayerSoftwareVersion=2.2.2.5"
"Block"	"Column"	"Row"	"Name"	"ID"	"Flags"	"Index"	"F635 Median"	"F635 Median - B635"
1	1	1	"ABC_N/P"	"90Mult_M6"	0	1	105	42
1	2	1	"spr1221"	"99Mult_A10"	0	2	118	45
1	3	1	"spr1403"	"91Mult_E10"	0	3	206	135
1	4	1	"spr1496"	"92Mult_I10"	-50	4	133	51
1	5	1	"ABC_NP"	"100Mult_M10"	0	5	287	198
1	6	1	"SP_0462"	"77CellW_A14"	0	6	163	66
1	7	1	"SP_0464"	"81CellW_E14"	-50	7	125	26
1	8	1	"Buffer"	"Normaliz_I14"	-50	8	91	-2
1	9	1	"Buffer"	"Normaliz_M14"	-50	9	108	8
1	1	2	"SP_0462"	"77CellW_A14"	0	10	149	64
1	2	2	"SP_0464"	"81CellW_E14"	-50	11	98	3
1	3	2	"fstH"	"84Mult_A2"	0	12	469	385
1	4	2	"comA"	"85Mult_E2"	-50	13	122	4
1	5	2	"zmpB"	"86Mult_I2"	-50	14	120	-9
1	6	2	"spr0601"	"98Mult_M2"	-50	15	263	66
1	7	2	"celB"	"87Mult_A6"	-50	16	298	88
1	8	2	"iga"	"88Mult_E6"	0	17	763	636
1	9	2	"glnP"	"89Mult_I6"	-50	18	158	39
1	1	3	"spr0601"	"98Mult_M2"	0	19	144	61
1	2	3	"celB"	"87Mult_A6"	-50	20	88	-7
1	3	3	"iga"	"88Mult_E6"	0	21	247	161
1	4	3	"glnP"	"89Mult_I6"	-50	22	118	7
1	5	3	"ABC_N/P"	"90Mult_M6"	-50	23	111	-5
1	6	3	"spr1221"	"99Mult_A10"	-50	24	302	119
1	7	3	"spr1403"	"91Mult_E10"	0	25	479	263
1	8	3	"spr1496"	"92Mult_I10"	-50	26	115	-9
1	9	3	"ABC_NP"	"100Mult_M10"	0	27	467	363
1	1	4	"spr1221"	"99Mult_A10"	0	28	133	64
1	2	4	"spr1403"	"91Mult_E10"	0	29	156	72
1	3	4	"spr1496"	"92Mult_I10"	-50	30	110	18
1	4	4	"ABC_NP"	"100Mult_M10"	0	31	339	220
1	5	4	"SP_0462"	"77CellW_A14"	0	32	215	90
1	6	4	"SP_0464"	"81CellW_E14"	-50	33	110	-3
1	7	4	"fstH"	"84Mult_A2"	0	34	402	257
1	8	4	"comA"	"85Mult_E2"	-50	35	141	21
1	9	4	"zmpB"	"86Mult_I2"	-50	36	123	24
1	1	5	"SP_0464"	"81CellW_E14"	-50	37	105	24
1	2	5	"fstH"	"84Mult_A2"	0	38	339	230
1	3	5	"comA"	"85Mult_E2"	-50	39	100	4
1	4	5	"zmpB"	"86Mult_I2"	-50	40	83	-15
1	5	5	"spr0601"	"98Mult_M2"	0	41	112	10
1	6	5	"celB"	"87Mult_A6"	-50	42	110	13
1	7	5	"iga"	"88Mult_E6"	0	43	162	58
1	8	5	"glnP"	"89Mult_I6"	-50	44	102	-6
1	9	5	"ABC_N/P"	"90Mult_M6"	0	45	153	51
1	1	6	"celB"	"87Mult_A6"	-50	46	119	35
1	2	6	"iga"	"88Mult_E6"	0	47	258	152
1	3	6	"glnP"	"89Mult_I6"	-50	48	105	14
1	4	6	"ABC_N/P"	"90Mult_M6"	0	49	105	12
1	5	6	"spr1221"	"99Mult_A10"	0	50	137	48
1	6	6	"spr1403"	"91Mult_E10"	0	51	164	64
1	7	6	"spr1496"	"92Mult_I10"	0	52	112	8
1	8	6	"ABC_NP"	"100Mult_M10"	0	53	412	304
1	9	6	"SP_0462"	"77CellW_A14"	0	54	221	112
1	1	7	"spr1403"	"91Mult_E10"	0	55	202	132
1	2	7	"spr1496"	"92Mult_I10"	0	56	123	8
1	3	7	"ABC_NP"	"100Mult_M10"	0	57	321	217
1	4	7	"SP_0462"	"77CellW_A14"	0	58	183	82
1	5	7	"SP_0464"	"81CellW_E14"	-50	59	123	24
1	6	7	"fstH"	"84Mult_A2"	0	60	418	299
1	7	7	"comA"	"85Mult_E2"	-50	61	133	24
1	8	7	"zmpB"	"86Mult_I2"	-50	62	131	25
1	9	7	"spr0601"	"98Mult_M2"	0	63	157	42
1	1	8	"fstH"	"84Mult_A2"	0	64	460	391
1	2	8	"comA"	"85Mult_E2"	0	65	160	56
1	3	8	"zmpB"	"86Mult_I2"	0	66	121	11
1	4	8	"spr0601"	"98Mult_M2"	0	67	136	38
1	5	8	"celB"	"87Mult_A6"	-50	68	122	27
1	6	8	"iga"	"88Mult_E6"	0	69	320	209
1	7	8	"glnP"	"89Mult_I6"	0	70	141	39
1	8	8	"ABC_N/P"	"90Mult_M6"	0	71	125	24
1	9	8	"spr1221"	"99Mult_A10"	0	72	161	57
2	1	1	"lytB"	"31CellW_N6"	0	73	299	178
2	2	1	"prtA"	"20CellW_B10"	0	74	280	149
2	3	1	"bgaA"	"43CellW_F10"	0	75	475	287
2	4	1	"nanA"	"46CellW_J10"	0	76	335	130
2	5	1	"spr1652/pfbA"	"25CellW_N10"	0	77	401	237
2	6	1	"nisP"	"39CellW_B14"	-50	78	212	68
2	7	1	"spr1906"	"73CellW_F14"	-50	79	201	59
2	8	1	"Buffer"	"Normaliz_J14"	-50	80	125	2
2	9	1	"Buffer"	"Normaliz_N14"	-50	81	109	-12
2	1	2	"nisP"	"39CellW_B14"	-50	82	164	24
2	2	2	"spr1906"	"73CellW_F14"	-50	83	178	-21
2	3	2	"psrP"	"71CellW_B2"	-50	84	498	128
2	4	2	"pblB_nt"	"48CellW_F2"	-50	85	407	8
2	5	2	"pblB_ct"	"49CellW_J2"	-50	86	561	295
2	6	2	"spr0075/pfbB"	"24CellW_N2"	-50	87	316	52
2	7	2	"pulA"	"19CellW_B6"	-50	88	205	-1
2	8	2	"hysA"	"51CellW_F6"	0	89	826	584
2	9	2	"spr0328"	"26CellW_J6"	0	90	881	708
2	1	3	"spr0075/pfbB"	"24CellW_N2"	0	91	411	202
2	2	3	"pulA"	"19CellW_B6"	-50	92	144	-37
2	3	3	"hysA"	"51CellW_F6"	0	93	531	317
2	4	3	"spr0328"	"26CellW_J6"	0	94	321	99
2	5	3	"lytB"	"31CellW_N6"	-50	95	151	-4
2	6	3	"prtA"	"20CellW_B10"	0	96	315	143
2	7	3	"bgaA"	"43CellW_F10"	-50	97	383	136
2	8	3	"nanA"	"46CellW_J10"	-50	98	453	119
2	9	3	"spr1652/pfbA"	"25CellW_N10"	-50	99	470	282
2	1	4	"prtA"	"20CellW_B10"	0	100	320	171
2	2	4	"bgaA"	"43CellW_F10"	0	101	449	219
2	3	4	"nanA"	"46CellW_J10"	-50	102	266	64
2	4	4	"spr1652/pfbA"	"25CellW_N10"	0	103	387	153
2	5	4	"nisP"	"39CellW_B14"	0	104	259	100
2	6	4	"spr1906"	"73CellW_F14"	0	105	262	100
2	7	4	"psrP"	"71CellW_B2"	-50	106	473	103
2	8	4	"pblB_nt"	"48CellW_F2"	-50	107	409	11
2	9	4	"pblB_ct"	"49CellW_J2"	0	108	415	216
2	1	5	"spr1906"	"73CellW_F14"	0	109	302	157
2	2	5	"psrP"	"71CellW_B2"	0	110	554	186
2	3	5	"pblB_nt"	"48CellW_F2"	-50	111	395	-12
2	4	5	"pblB_ct"	"49CellW_J2"	0	112	499	152
2	5	5	"spr0075/pfbB"	"24CellW_N2"	0	113	305	42
2	6	5	"pulA"	"19CellW_B6"	0	114	349	188
2	7	5	"hysA"	"51CellW_F6"	-50	115	160	-57
2	8	5	"spr0328"	"26CellW_J6"	-50	116	250	33
2	9	5	"lytB"	"31CellW_N6"	-50	117	197	45
2	1	6	"pulA"	"19CellW_B6"	0	118	378	235
2	2	6	"hysA"	"51CellW_F6"	-50	119	168	-21
2	3	6	"spr0328"	"26CellW_J6"	-50	120	218	61
2	4	6	"lytB"	"31CellW_N6"	-50	121	208	43
2	5	6	"prtA"	"20CellW_B10"	0	122	394	239
2	6	6	"bgaA"	"43CellW_F10"	-50	123	295	130
2	7	6	"nanA"	"46CellW_J10"	-50	124	213	-43
2	8	6	"spr1652/pfbA"	"25CellW_N10"	0	125	304	120
2	9	6	"nisP"	"39CellW_B14"	0	126	390	254
2	1	7	"bgaA"	"43CellW_F10"	-50	127	588	459
2	2	7	"nanA"	"46CellW_J10"	-50	128	244	71
2	3	7	"spr1652/pfbA"	"25CellW_N10"	-50	129	386	218
2	4	7	"nisP"	"39CellW_B14"	-50	130	259	103
2	5	7	"spr1906"	"73CellW_F14"	-50	131	230	94
2	6	7	"psrP"	"71CellW_B2"	0	132	804	540
2	7	7	"pblB_nt"	"48CellW_F2"	-50	133	578	109
2	8	7	"pblB_ct"	"49CellW_J2"	0	134	468	205
2	9	7	"spr0075/pfbB"	"24CellW_N2"	0	135	238	78
2	1	8	"psrP"	"71CellW_B2"	0	136	496	372
2	2	8	"pblB_nt"	"48CellW_F2"	0	137	342	178
2	3	8	"pblB_ct"	"49CellW_J2"	0	138	389	172
2	4	8	"spr0075/pfbB"	"24CellW_N2"	0	139	473	297
2	5	8	"pulA"	"19CellW_B6"	-50	140	130	15
2	6	8	"hysA"	"51CellW_F6"	0	141	376	241
2	7	8	"spr0328"	"26CellW_J6"	0	142	375	240
2	8	8	"lytB"	"31CellW_N6"	0	143	322	177
2	9	8	"prtA"	"20CellW_B10"	0	144	343	209
3	1	1	"nanB"	"58Secret_O6"	0	145	5863	5622
3	2	1	"spr1875"	"7Secret_C10"	0	146	1580	1350
3	3	1	"galU"	"21Secret_G10"	0	147	909	661
3	4	1	"cbpA"	"5Secret_K10"	0	148	496	253
3	5	1	"gsp_781"	"2Secret_O10"	0	149	1364	1160
3	6	1	"Control_1"	"C14"	0	150	469	259
3	7	1	"Control_2"	"G14"	-50	151	214	0
3	8	1	"Buffer"	"Normaliz_K14"	-50	152	240	8
3	9	1	"Buffer"	"Normaliz_O14"	-50	153	291	46
3	1	2	"Control_1"	"C14"	0	154	527	296
3	2	2	"Control_2"	"G14"	-50	155	237	13
3	3	2	"bloodAB"	"59Secret_C2"	0	156	1713	1121
3	4	2	"strH"	"32Secret_G2"	-50	157	1370	543
3	5	2	"lysM"	"50Secret_K2"	-50	158	396	151
3	6	2	"lytB"	"63Secret_O2"	0	159	2110	1836
3	7	2	"phtE"	"45Secret_C6"	0	160	1074	670
3	8	2	"spr0931"	"36Secret_G6"	0	161	2205	1662
3	9	2	"lytC"	"56Secret_K6"	0	162	2800	2436
3	1	3	"lytB"	"63Secret_O2"	0	163	2198	1976
3	2	3	"phtE"	"45Secret_C6"	0	164	1103	901
3	3	3	"spr0931"	"36Secret_G6"	0	165	1169	881
3	4	3	"lytC"	"56Secret_K6"	0	166	1827	1461
3	5	3	"nanB"	"58Secret_O6"	0	167	4716	4437
3	6	3	"spr1875"	"7Secret_C10"	0	168	1304	946
3	7	3	"galU"	"21Secret_G10"	0	169	1237	734
3	8	3	"cbpA"	"5Secret_K10"	-50	170	1073	-118
3	9	3	"gsp_781"	"2Secret_O10"	0	171	2600	1869
3	1	4	"spr1875"	"7Secret_C10"	0	172	1482	1275
3	2	4	"galU"	"21Secret_G10"	0	173	796	491
3	3	4	"cbpA"	"5Secret_K10"	0	174	479	188
3	4	4	"gsp_781"	"2Secret_O10"	0	175	1374	1127
3	5	4	"Control_1"	"C14"	0	176	534	244
3	6	4	"Control_2"	"G14"	-50	177	287	-7
3	7	4	"bloodAB"	"59Secret_C2"	0	178	1947	875
3	8	4	"strH"	"32Secret_G2"	-50	179	2100	543
3	9	4	"lysM"	"50Secret_K2"	-50	180	633	332
3	1	5	"Control_2"	"G14"	-50	181	211	17
3	2	5	"bloodAB"	"59Secret_C2"	0	182	1649	929
3	3	5	"strH"	"32Secret_G2"	-50	183	1469	685
3	4	5	"lysM"	"50Secret_K2"	0	184	718	417
3	5	5	"lytB"	"63Secret_O2"	0	185	2202	1859
3	6	5	"phtE"	"45Secret_C6"	0	186	1233	741
3	7	5	"spr0931"	"36Secret_G6"	-50	187	1671	579
3	8	5	"lytC"	"56Secret_K6"	0	188	1585	1048
3	9	5	"nanB"	"58Secret_O6"	0	189	4448	4250
3	1	6	"phtE"	"45Secret_C6"	0	190	1116	916
3	2	6	"spr0931"	"36Secret_G6"	0	191	1026	793
3	3	6	"lytC"	"56Secret_K6"	0	192	1437	1125
3	4	6	"nanB"	"58Secret_O6"	0	193	4333	4041
3	5	6	"spr1875"	"7Secret_C10"	0	194	1407	1062
3	6	6	"galU"	"21Secret_G10"	0	195	1639	1046
3	7	6	"cbpA"	"5Secret_K10"	0	196	816	235
3	8	6	"gsp_781"	"2Secret_O10"	0	197	1319	1005
3	9	6	"Control_1"	"C14"	0	198	473	270
3	1	7	"galU"	"21Secret_G10"	0	199	925	741
3	2	7	"cbpA"	"5Secret_K10"	-50	200	456	196
3	3	7	"gsp_781"	"2Secret_O10"	0	201	1361	1129
3	4	7	"Control_1"	"C14"	0	202	491	268
3	5	7	"Control_2"	"G14"	-50	203	230	-26
3	6	7	"bloodAB"	"59Secret_C2"	0	204	1130	716
3	7	7	"strH"	"32Secret_G2"	-50	205	1014	521
3	8	7	"lysM"	"50Secret_K2"	0	206	1080	722
3	9	7	"lytB"	"63Secret_O2"	0	207	1799	1555
3	1	8	"bloodAB"	"59Secret_C2"	0	208	1348	1139
3	2	8	"strH"	"32Secret_G2"	0	209	1114	624
3	3	8	"lysM"	"50Secret_K2"	0	210	642	400
3	4	8	"lytB"	"63Secret_O2"	0	211	1893	1709
3	5	8	"phtE"	"45Secret_C6"	0	212	1085	885
3	6	8	"spr0931"	"36Secret_G6"	0	213	1197	958
3	7	8	"lytC"	"56Secret_K6"	0	214	2086	1831
3	8	8	"nanB"	"58Secret_O6"	0	215	4853	4612
3	9	8	"spr1875"	"7Secret_C10"	0	216	1076	851
4	1	1	"Control_10"	"P6"	-50	217	79	-4
4	2	1	"Control_11"	"D10"	0	218	70	2
4	3	1	"Control_12"	"H10"	0	219	243	174
4	4	1	"Buffer"	"Normaliz_L10"	0	220	78	12
4	5	1	"Buffer"	"Normaliz_P10"	-50	221	70	1
4	6	1	"Control+"	"Rango0.2_D14"	0	222	941	866
4	7	1	"Control+"	"Rango0.1_H14"	-50	223	88	12
4	8	1	"Buffer"	"Normaliz_L14"	-50	224	84	6
4	9	1	"Buffer"	"Normaliz_P14"	-50	225	85	4
4	1	2	"Control+"	"Rango0.2_D14"	0	226	1163	1071
4	2	2	"Control+"	"Rango0.1_H14"	-50	227	107	28
4	3	2	"Control_3"	"D2"	0	228	55	-20
4	4	2	"Control_4"	"H2"	-50	229	90	17
4	5	2	"Control_5"	"L2"	0	230	133	58
4	6	2	"Control_6"	"P2"	-50	231	67	-6
4	7	2	"Control_7"	"D6"	0	232	66	-2
4	8	2	"Control_8"	"H6"	0	233	78	12
4	9	2	"Control_9"	"L6"	0	234	69	3
4	1	3	"Control_6"	"P2"	-50	235	88	-6
4	2	3	"Control_7"	"D6"	0	236	92	1
4	3	3	"Control_8"	"H6"	-50	237	93	4
4	4	3	"Control_9"	"L6"	0	238	69	-16
4	5	3	"Control_10"	"P6"	0	239	76	-7
4	6	3	"Control_11"	"D10"	-50	240	87	5
4	7	3	"Control_12"	"H10"	0	241	304	225
4	8	3	"Buffer"	"Normaliz_L10"	0	242	93	16
4	9	3	"Buffer"	"Normaliz_P10"	0	243	71	2
4	1	4	"Control_11"	"D10"	-50	244	86	2
4	2	4	"Control_12"	"H10"	0	245	287	199
4	3	4	"Buffer"	"Normaliz_L10"	-50	246	83	-4
4	4	4	"Buffer"	"Normaliz_P10"	-50	247	83	-10
4	5	4	"Control+"	"Rango0.2_D14"	0	248	851	747
4	6	4	"Control+"	"Rango0.1_H14"	-50	249	103	18
4	7	4	"Control_3"	"D2"	-50	250	79	2
4	8	4	"Control_4"	"H2"	0	251	116	32
4	9	4	"Control_5"	"L2"	0	252	152	75
4	1	5	"Control+"	"Rango0.1_H14"	0	253	1208	1131
4	2	5	"Control_3"	"D2"	0	254	79	0
4	3	5	"Control_4"	"H2"	0	255	115	38
4	4	5	"Control_5"	"L2"	0	256	173	93
4	5	5	"Control_6"	"P2"	-50	257	78	-19
4	6	5	"Control_7"	"D6"	-50	258	80	-7
4	7	5	"Control_8"	"H6"	0	259	78	0
4	8	5	"Control_9"	"L6"	-50	260	80	2
4	9	5	"Control_10"	"P6"	-50	261	79	-1
4	1	6	"Control_7"	"D6"	-50	262	83	7
4	2	6	"Control_8"	"H6"	-50	263	77	2
4	3	6	"Control_9"	"L6"	0	264	80	5
4	4	6	"Control_10"	"P6"	-50	265	77	-2
4	5	6	"Control_11"	"D10"	0	266	80	-4
4	6	6	"Control_12"	"H10"	0	267	241	161
4	7	6	"Buffer"	"Normaliz_L10"	0	268	86	7
4	8	6	"Buffer"	"Normaliz_P10"	0	269	86	5
4	9	6	"Control+"	"Rango0.2_D14"	0	270	824	739
4	1	7	"Control_12"	"H10"	0	271	268	190
4	2	7	"Buffer"	"Normaliz_L10"	0	272	85	10
4	3	7	"Buffer"	"Normaliz_P10"	0	273	72	-6
4	4	7	"Control+"	"Rango0.2_D14"	0	274	1093	1009
4	5	7	"Control+"	"Rango0.1_H14"	-50	275	95	17
4	6	7	"Control_3"	"D2"	0	276	80	8
4	7	7	"Control_4"	"H2"	0	277	146	64
4	8	7	"Control_5"	"L2"	0	278	127	44
4	9	7	"Control_6"	"P2"	-50	279	83	0
4	1	8	"Control_3"	"D2"	0	280	76	1
4	2	8	"Control_4"	"H2"	0	281	104	27
4	3	8	"Control_5"	"L2"	0	282	117	40
4	4	8	"Control_6"	"P2"	-50	283	81	3
4	5	8	"Control_7"	"D6"	0	284	78	-3
4	6	8	"Control_8"	"H6"	-50	285	81	4
4	7	8	"Control_9"	"L6"	-50	286	71	-10
4	8	8	"Control_10"	"P6"	-50	287	79	-3
4	9	8	"Control_11"	"D10"	0	288	90	1
5	1	1	"GADPH"	"68Cyt_M5"	0	289	2275	2204
5	2	1	"abc_sbp_2"	"30Lip_A9"	0	290	1227	1135
5	3	1	"abc_sbp"	"29Lip_E9"	0	291	469	378
5	4	1	"spr0174"	"79Lip_I9"	0	292	395	311
5	5	1	"aliA"	"10Lip_M9"	0	293	882	783
5	6	1	"slrA"	"17Lip_A13"	0	294	922	773
5	7	1	"spr0747"	"37Lip_E13"	0	295	779	637
5	8	1	"Buffer"	"Normaliz_I13"	-50	296	92	-11
5	9	1	"Buffer"	"Normaliz_M13"	-50	297	115	19
5	1	2	"slrA"	"17Lip_A13"	0	298	684	611
5	2	2	"spr0747"	"37Lip_E13"	0	299	1446	1350
5	3	2	"spxB"	"13Cyt_A1"	0	300	786	688
5	4	2	"clpP"	"66Cyt_E1"	0	301	2097	2003
5	5	2	"pavA"	"69Cyt_I1"	0	302	2894	2730
5	6	2	"eno"	"14Cyt_M1"	0	303	1850	1343
5	7	2	"PppA"	"70Cyt_A5"	0	304	1922	1456
5	8	2	"ply"	"11Cyt_E5"	0	305	1508	1253
5	9	2	"lytA"	"12Cyt_I5"	0	306	2257	2134
5	1	3	"eno"	"14Cyt_M1"	0	307	1688	1612
5	2	3	"PppA"	"70Cyt_A5"	0	308	1029	935
5	3	3	"ply"	"11Cyt_E5"	0	309	1358	1265
5	4	3	"lytA"	"12Cyt_I5"	0	310	2328	2242
5	5	3	"GADPH"	"68Cyt_M5"	0	311	2491	2373
5	6	3	"abc_sbp_2"	"30Lip_A9"	0	312	1358	895
5	7	3	"abc_sbp"	"29Lip_E9"	0	313	927	334
5	8	3	"spr0174"	"79Lip_I9"	0	314	538	220
5	9	3	"aliA"	"10Lip_M9"	0	315	871	752
5	1	4	"abc_sbp_2"	"30Lip_A9"	0	316	1156	1084
5	2	4	"abc_sbp"	"29Lip_E9"	0	317	517	422
5	3	4	"spr0174"	"79Lip_I9"	0	318	327	232
5	4	4	"aliA"	"10Lip_M9"	0	319	637	551
5	5	4	"slrA"	"17Lip_A13"	0	320	719	623
5	6	4	"spr0747"	"37Lip_E13"	0	321	1618	1466
5	7	4	"spxB"	"13Cyt_A1"	0	322	910	653
5	8	4	"clpP"	"66Cyt_E1"	0	323	2184	2051
5	9	4	"pavA"	"69Cyt_I1"	0	324	2567	2468
5	1	5	"spr0747"	"37Lip_E13"	0	325	1506	1434
5	2	5	"spxB"	"13Cyt_A1"	0	326	867	766
5	3	5	"clpP"	"66Cyt_E1"	0	327	1514	1416
5	4	5	"pavA"	"69Cyt_I1"	0	328	1846	1754
5	5	5	"eno"	"14Cyt_M1"	0	329	1924	1828
5	6	5	"PppA"	"70Cyt_A5"	0	330	1095	993
5	7	5	"ply"	"11Cyt_E5"	0	331	1590	1478
5	8	5	"lytA"	"12Cyt_I5"	0	332	2564	2458
5	9	5	"GADPH"	"68Cyt_M5"	0	333	2639	2535
5	1	6	"PppA"	"70Cyt_A5"	0	334	1108	1032
5	2	6	"ply"	"11Cyt_E5"	0	335	1486	1387
5	3	6	"lytA"	"12Cyt_I5"	0	336	2186	2092
5	4	6	"GADPH"	"68Cyt_M5"	0	337	2129	2038
5	5	6	"abc_sbp_2"	"30Lip_A9"	0	338	1206	1111
5	6	6	"abc_sbp"	"29Lip_E9"	0	339	508	413
5	7	6	"spr0174"	"79Lip_I9"	0	340	399	300
5	8	6	"aliA"	"10Lip_M9"	0	341	820	726
5	9	6	"slrA"	"17Lip_A13"	0	342	854	758
5	1	7	"abc_sbp"	"29Lip_E9"	0	343	548	464
5	2	7	"spr0174"	"79Lip_I9"	0	344	436	327
5	3	7	"aliA"	"10Lip_M9"	0	345	522	429
5	4	7	"slrA"	"17Lip_A13"	0	346	652	556
5	5	7	"spr0747"	"37Lip_E13"	0	347	1260	1156
5	6	7	"spxB"	"13Cyt_A1"	0	348	1008	907
5	7	7	"clpP"	"66Cyt_E1"	0	349	2024	1922
5	8	7	"pavA"	"69Cyt_I1"	0	350	2376	2275
5	9	7	"eno"	"14Cyt_M1"	0	351	2294	2200
5	1	8	"spxB"	"13Cyt_A1"	0	352	1025	929
5	2	8	"clpP"	"66Cyt_E1"	0	353	2182	2065
5	3	8	"pavA"	"69Cyt_I1"	0	354	1672	1570
5	4	8	"eno"	"14Cyt_M1"	0	355	1796	1705
5	5	8	"PppA"	"70Cyt_A5"	0	356	1115	1022
5	6	8	"ply"	"11Cyt_E5"	0	357	1545	1456
5	7	8	"lytA"	"12Cyt_I5"	0	358	2847	2752
5	8	8	"GADPH"	"68Cyt_M5"	0	359	2436	2339
5	9	8	"abc_sbp_2"	"30Lip_A9"	0	360	1473	1373
6	1	1	"psaA"	"6Lip_N5"	0	361	892	789
6	2	1	"ABC_SBP"	"57Lip_B9"	0	362	2658	2549
6	3	1	"ABC_SBP"	"52Lip_F9"	0	363	1544	1433
6	4	1	"piuA"	"18Lip_J9"	0	364	622	483
6	5	1	"amiA"	"3Lip_N9"	0	365	1139	956
6	6	1	"msmE"	"78Lip_B13"	0	366	1211	970
6	7	1	"MalX"	"22Lip_F13"	0	367	682	469
6	8	1	"Buffer"	"Normaliz_J13"	-50	368	147	12
6	9	1	"Buffer"	"Normaliz_N13"	-50	369	160	31
6	1	2	"msmE"	"78Lip_B13"	0	370	978	857
6	2	2	"MalX"	"22Lip_F13"	0	371	767	627
6	3	2	"prsA_ppmA"	"16Lip_B1"	0	372	698	563
6	4	2	"lmb"	"33Lip_F1"	0	373	1700	1376
6	5	2	"piaA"	"15Lip_J1"	0	374	1372	767
6	6	2	"phtA"	"55Lip_N1"	0	375	1437	891
6	7	2	"glnH"	"28Lip_B5"	0	376	1364	914
6	8	2	"pstS"	"80Lip_F5"	0	377	1481	1295
6	9	2	"aliB"	"1Lip_J5"	0	378	1561	1442
6	1	3	"phtA"	"55Lip_N1"	0	379	1077	953
6	2	3	"glnH"	"28Lip_B5"	0	380	1691	1544
6	3	3	"pstS"	"80Lip_F5"	0	381	1275	1141
6	4	3	"aliB"	"1Lip_J5"	0	382	1260	1068
6	5	3	"psaA"	"6Lip_N5"	0	383	828	583
6	6	3	"ABC_SBP"	"57Lip_B9"	0	384	2588	2342
6	7	3	"ABC_SBP"	"52Lip_F9"	0	385	1044	778
6	8	3	"piuA"	"18Lip_J9"	0	386	543	366
6	9	3	"amiA"	"3Lip_N9"	0	387	991	868
6	1	4	"ABC_SBP"	"57Lip_B9"	0	388	2722	2607
6	2	4	"ABC_SBP"	"52Lip_F9"	0	389	1203	1059
6	3	4	"piuA"	"18Lip_J9"	0	390	584	445
6	4	4	"amiA"	"3Lip_N9"	0	391	980	838
6	5	4	"msmE"	"78Lip_B13"	0	392	907	752
6	6	4	"MalX"	"22Lip_F13"	0	393	824	667
6	7	4	"prsA_ppmA"	"16Lip_B1"	0	394	678	525
6	8	4	"lmb"	"33Lip_F1"	0	395	1828	1692
6	9	4	"piaA"	"15Lip_J1"	0	396	1085	959
6	1	5	"MalX"	"22Lip_F13"	0	397	794	669
6	2	5	"prsA_ppmA"	"16Lip_B1"	0	398	1093	935
6	3	5	"lmb"	"33Lip_F1"	0	399	1835	1679
6	4	5	"piaA"	"15Lip_J1"	0	400	1081	909
6	5	5	"phtA"	"55Lip_N1"	0	401	1067	892
6	6	5	"glnH"	"28Lip_B5"	0	402	1631	1476
6	7	5	"pstS"	"80Lip_F5"	0	403	1388	1248
6	8	5	"aliB"	"1Lip_J5"	0	404	1300	1177
6	9	5	"psaA"	"6Lip_N5"	0	405	787	667
6	1	6	"glnH"	"28Lip_B5"	0	406	1903	1782
6	2	6	"pstS"	"80Lip_F5"	0	407	1284	1142
6	3	6	"aliB"	"1Lip_J5"	0	408	1139	1005
6	4	6	"psaA"	"6Lip_N5"	0	409	819	654
6	5	6	"ABC_SBP"	"57Lip_B9"	0	410	2559	2381
6	6	6	"ABC_SBP"	"52Lip_F9"	0	411	1193	1028
6	7	6	"piuA"	"18Lip_J9"	0	412	573	420
6	8	6	"amiA"	"3Lip_N9"	0	413	1016	882
6	9	6	"msmE"	"78Lip_B13"	0	414	902	771
6	1	7	"ABC_SBP"	"52Lip_F9"	0	415	1336	1213
6	2	7	"piuA"	"18Lip_J9"	0	416	554	415
6	3	7	"amiA"	"3Lip_N9"	0	417	913	782
6	4	7	"msmE"	"78Lip_B13"	0	418	881	730
6	5	7	"MalX"	"22Lip_F13"	0	419	759	587
6	6	7	"prsA_ppmA"	"16Lip_B1"	0	420	769	593
6	7	7	"lmb"	"33Lip_F1"	0	421	1929	1772
6	8	7	"piaA"	"15Lip_J1"	0	422	1164	1033
6	9	7	"phtA"	"55Lip_N1"	0	423	1056	928
6	1	8	"prsA_ppmA"	"16Lip_B1"	0	424	933	816
6	2	8	"lmb"	"33Lip_F1"	0	425	2044	1927
6	3	8	"piaA"	"15Lip_J1"	0	426	1183	1066
6	4	8	"phtA"	"55Lip_N1"	0	427	1144	1014
6	5	8	"glnH"	"28Lip_B5"	0	428	1846	1712
6	6	8	"pstS"	"80Lip_F5"	0	429	1282	1156
6	7	8	"aliB"	"1Lip_J5"	0	430	1251	1123
6	8	8	"psaA"	"6Lip_N5"	0	431	842	725
6	9	8	"ABC_SBP"	"57Lip_B9"	0	432	2663	2549
7	1	1	"cbpF"	"74N_term_wCS_O5"	0	433	958	850
7	2	1	"spr0693"	"34N_term_C9"	0	434	617	495
7	3	1	"ezrA"	"75N_term_G9"	0	435	1606	1434
7	4	1	"pepXP"	"72N_term_K9"	0	436	2294	1968
7	5	1	"phtD"	"44N_term_O9"	0	437	2056	1586
7	6	1	"phpA"	"27N_term_C13"	0	438	2073	1745
7	7	1	"srtA"	"64N_term_wCS_G13"	0	439	1821	1557
7	8	1	"Buffer"	"Normaliz_K13"	-50	440	245	16
7	9	1	"Buffer"	"Normaliz_O13"	0	441	947	710
7	1	2	"phpA"	"27N_term_C13"	0	442	764	647
7	2	2	"srtA"	"64N_term_wCS_G13"	0	443	702	575
7	3	2	"adcA"	"23Lip_C1"	0	444	1264	1101
7	4	2	"sp_2093"	"76N_term_G1"	0	445	791	502
7	5	2	"comB"	"54N_term_K1"	0	446	836	248
7	6	2	"pspA"	"4N_term_O1"	0	447	1040	379
7	7	2	"pbpX"	"41N_term_C5"	0	448	3910	3553
7	8	2	"pbpA"	"9N_term_G5"	0	449	360	152
7	9	2	"spr0334"	"42Cyt_TMH_K5"	0	450	970	773
7	1	3	"pspA"	"4N_term_O1"	0	451	870	758
7	2	3	"pbpX"	"41N_term_C5"	0	452	2439	2281
7	3	3	"pbpA"	"9N_term_G5"	0	453	317	130
7	4	3	"spr0334"	"42Cyt_TMH_K5"	0	454	719	493
7	5	3	"cbpF"	"74N_term_wCS_O5"	0	455	1428	1136
7	6	3	"spr0693"	"34N_term_C9"	0	456	843	443
7	7	3	"ezrA"	"75N_term_G9"	0	457	1555	1278
7	8	3	"pepXP"	"72N_term_K9"	0	458	2383	2191
7	9	3	"phtD"	"44N_term_O9"	0	459	1104	916
7	1	4	"spr0693"	"34N_term_C9"	0	460	590	485
7	2	4	"ezrA"	"75N_term_G9"	0	461	842	667
7	3	4	"pepXP"	"72N_term_K9"	0	462	2220	2018
7	4	4	"phtD"	"44N_term_O9"	0	463	953	741
7	5	4	"phpA"	"27N_term_C13"	0	464	1189	964
7	6	4	"srtA"	"64N_term_wCS_G13"	0	465	1165	952
7	7	4	"adcA"	"23Lip_C1"	0	466	1231	1010
7	8	4	"sp_2093"	"76N_term_G1"	0	467	872	638
7	9	4	"comB"	"54N_term_K1"	0	468	731	521
7	1	5	"srtA"	"64N_term_wCS_G13"	0	469	856	755
7	2	5	"adcA"	"23Lip_C1"	0	470	1196	999
7	3	5	"sp_2093"	"76N_term_G1"	0	471	722	483
7	4	5	"comB"	"54N_term_K1"	0	472	627	397
7	5	5	"pspA"	"4N_term_O1"	0	473	1348	1120
7	6	5	"pbpX"	"41N_term_C5"	0	474	3348	3125
7	7	5	"pbpA"	"9N_term_G5"	0	475	329	101
7	8	5	"spr0334"	"42Cyt_TMH_K5"	0	476	789	556
7	9	5	"cbpF"	"74N_term_wCS_O5"	0	477	1515	1309
7	1	6	"pbpX"	"41N_term_C5"	0	478	2896	2786
7	2	6	"pbpA"	"9N_term_G5"	0	479	320	103
7	3	6	"spr0334"	"42Cyt_TMH_K5"	0	480	777	521
7	4	6	"cbpF"	"74N_term_wCS_O5"	0	481	1412	1157
7	5	6	"spr0693"	"34N_term_C9"	0	482	813	564
7	6	6	"ezrA"	"75N_term_G9"	0	483	1309	1051
7	7	6	"pepXP"	"72N_term_K9"	0	484	2208	1959
7	8	6	"phtD"	"44N_term_O9"	0	485	1005	781
7	9	6	"phpA"	"27N_term_C13"	0	486	1340	1136
7	1	7	"ezrA"	"75N_term_G9"	0	487	1342	1217
7	2	7	"pepXP"	"72N_term_K9"	0	488	2146	1923
7	3	7	"phtD"	"44N_term_O9"	0	489	1090	828
7	4	7	"phpA"	"27N_term_C13"	0	490	1177	911
7	5	7	"srtA"	"64N_term_wCS_G13"	0	491	1143	904
7	6	7	"adcA"	"23Lip_C1"	0	492	1343	1097
7	7	7	"sp_2093"	"76N_term_G1"	0	493	816	559
7	8	7	"comB"	"54N_term_K1"	0	494	735	505
7	9	7	"pspA"	"4N_term_O1"	0	495	1421	1210
7	1	8	"adcA"	"23Lip_C1"	0	496	1309	1165
7	2	8	"sp_2093"	"76N_term_G1"	0	497	857	662
7	3	8	"comB"	"54N_term_K1"	0	498	653	424
7	4	8	"pspA"	"4N_term_O1"	0	499	1352	1099
7	5	8	"pbpX"	"41N_term_C5"	0	500	3475	3262
7	6	8	"pbpA"	"9N_term_G5"	0	501	352	138
7	7	8	"spr0334"	"42Cyt_TMH_K5"	0	502	907	686
7	8	8	"cbpF"	"74N_term_wCS_O5"	0	503	1421	1208
7	9	8	"spr0693"	"34N_term_C9"	0	504	915	709
8	1	1	"pbp1b"	"47Cyt_TMH_P5"	0	505	4545	4444
8	2	1	"pcpA"	"62N_term_wCS_D9"	0	506	206	108
8	3	1	"sphtra"	"8N_term_H9"	0	507	144	48
8	4	1	"cps4C"	"97Mult_L9"	0	508	490	380
8	5	1	"rrgB"	"95Mult_P9"	0	509	169	59
8	6	1	"TMP"	"96Mult_D13"	0	510	365	254
8	7	1	"LambdaSa04"	"94Mult_H13"	-50	511	119	7
8	8	1	"Buffer"	"Normaliz_L13"	-50	512	110	9
8	9	1	"Buffer"	"Normaliz_P13"	-50	513	101	0
8	1	2	"TMP"	"96Mult_D13"	0	514	315	210
8	2	2	"LambdaSa04"	"94Mult_H13"	0	515	136	32
8	3	2	"potD"	"65N_term_D1"	0	516	1840	1727
8	4	2	"pgdA"	"40N_term_H1"	0	517	1319	1180
8	5	2	"spr1370"	"38Cyt_TMH_L1"	0	518	2198	2040
8	6	2	"spr1418"	"82N_term_P1"	0	519	1948	1751
8	7	2	"stkP"	"67Cyt_TMH_D5"	0	520	911	682
8	8	2	"spr1584"	"83N_term_H5"	0	521	2156	2021
8	9	2	"pbp2A"	"53N_term_L5"	0	522	2703	2602
8	1	3	"spr1418"	"82N_term_P1"	0	523	2701	2598
8	2	3	"stkP"	"67Cyt_TMH_D5"	0	524	566	455
8	3	3	"spr1584"	"83N_term_H5"	0	525	2584	2460
8	4	3	"pbp2A"	"53N_term_L5"	0	526	2563	2421
8	5	3	"pbp1b"	"47Cyt_TMH_P5"	0	527	3885	3730
8	6	3	"pcpA"	"62N_term_wCS_D9"	0	528	209	36
8	7	3	"sphtra"	"8N_term_H9"	0	529	734	486
8	8	3	"cps4C"	"97Mult_L9"	0	530	458	275
8	9	3	"rrgB"	"95Mult_P9"	0	531	153	52
8	1	4	"pcpA"	"62N_term_wCS_D9"	0	532	285	173
8	2	4	"sphtra"	"8N_term_H9"	0	533	133	23
8	3	4	"cps4C"	"97Mult_L9"	0	534	435	322
8	4	4	"rrgB"	"95Mult_P9"	0	535	168	33
8	5	4	"TMP"	"96Mult_D13"	0	536	236	119
8	6	4	"LambdaSa04"	"94Mult_H13"	-50	537	103	2
8	7	4	"potD"	"65N_term_D1"	0	538	1646	1518
8	8	4	"pgdA"	"40N_term_H1"	0	539	1145	1014
8	9	4	"spr1370"	"38Cyt_TMH_L1"	0	540	1870	1747
8	1	5	"LambdaSa04"	"94Mult_H13"	0	541	130	14
8	2	5	"potD"	"65N_term_D1"	0	542	1643	1520
8	3	5	"pgdA"	"40N_term_H1"	0	543	976	852
8	4	5	"spr1370"	"38Cyt_TMH_L1"	0	544	2156	2022
8	5	5	"spr1418"	"82N_term_P1"	0	545	2019	1908
8	6	5	"stkP"	"67Cyt_TMH_D5"	0	546	484	386
8	7	5	"spr1584"	"83N_term_H5"	0	547	2099	1990
8	8	5	"pbp2A"	"53N_term_L5"	0	548	2232	2109
8	9	5	"pbp1b"	"47Cyt_TMH_P5"	0	549	3534	3426
8	1	6	"stkP"	"67Cyt_TMH_D5"	0	550	686	574
8	2	6	"spr1584"	"83N_term_H5"	0	551	2021	1877
8	3	6	"pbp2A"	"53N_term_L5"	0	552	2277	2132
8	4	6	"pbp1b"	"47Cyt_TMH_P5"	0	553	3541	3414
8	5	6	"pcpA"	"62N_term_wCS_D9"	0	554	192	85
8	6	6	"sphtra"	"8N_term_H9"	-50	555	127	25
8	7	6	"cps4C"	"97Mult_L9"	0	556	421	311
8	8	6	"rrgB"	"95Mult_P9"	0	557	161	51
8	9	6	"TMP"	"96Mult_D13"	0	558	261	158
8	1	7	"sphtra"	"8N_term_H9"	0	559	199	71
8	2	7	"cps4C"	"97Mult_L9"	0	560	793	589
8	3	7	"rrgB"	"95Mult_P9"	0	561	217	34
8	4	7	"TMP"	"96Mult_D13"	0	562	267	145
8	5	7	"LambdaSa04"	"94Mult_H13"	0	563	123	21
8	6	7	"potD"	"65N_term_D1"	0	564	1772	1676
8	7	7	"pgdA"	"40N_term_H1"	0	565	1021	902
8	8	7	"spr1370"	"38Cyt_TMH_L1"	0	566	1873	1753
8	9	7	"spr1418"	"82N_term_P1"	0	567	1964	1857
8	1	8	"potD"	"65N_term_D1"	0	568	2935	2801
8	2	8	"pgdA"	"40N_term_H1"	0	569	2762	2554
8	3	8	"spr1370"	"38Cyt_TMH_L1"	0	570	2415	2251
8	4	8	"spr1418"	"82N_term_P1"	0	571	1834	1725
8	5	8	"stkP"	"67Cyt_TMH_D5"	0	572	573	468
8	6	8	"spr1584"	"83N_term_H5"	0	573	2369	2280
8	7	8	"pbp2A"	"53N_term_L5"	0	574	2618	2523
8	8	8	"pbp1b"	"47Cyt_TMH_P5"	0	575	3288	3175
8	9	8	"pcpA"	"62N_term_wCS_D9"	0	576	201	97
