# Supplementary material for: Data in support of proteomic analysis of pneumococcal pediatric clinical isolates to construct a protein array
Source: Data Brief. 2016 Feb 5;6:917–22. doi: 10.1016/j.dib.2016.01.057 (PMC4758182; doi:10.1016/j.dib.2016.01.057)
Supplement: Supplementary file 4 — Supplementary material [file mmc4.zip › Protein array raw data/IgM/C1_Sv26bis_IgM-Cy5.txt]

ATF	1.0
31	9    
"Type=GenePix Export 3"
"DateTime=2014/06/05 14:15:40"
"Settings=C:\Documents and Settings\Usuario\Escritorio\Datos Usuarios\Alfonso\Resultados ensayo\Junio 2014\Escaneado_5-6-14\Suero v26bis\Sv26bis_IgM-Cy5.gps"
"GalFile=C:\Documents and Settings\Usuario\Escritorio\Datos Usuarios\Alfonso\Gals\Gal_Alfonso.2.gal"
"PixelSize=5"
"Wavelengths=635	n/a"
"ImageFiles=C:\Documents and Settings\Usuario\Escritorio\Datos Usuarios\Alfonso\Resultados ensayo\Junio 2014\Escaneado_5-6-14\Suero v26bis\Sv26bis_IgM-Cy5.tif 1	n/a"
"NormalizationMethod=None"
"NormalizationFactors=1	n/a"
"JpegImage="
"StdDev=Type 1"
"RatioFormulations=W1/W2 (635/)"
"Barcode="
"BackgroundSubtraction=LocalFeature"
"ImageOrigin=3000, 36430"
"JpegOrigin=3105, 36790"
"Creator=GenePix Pro 4.1.1.4"
"Scanner=GenePix 4000B [92870]"
"FocusPosition=0"
"Temperature=32.28"
"LinesAveraged=1"
"Comment="
"PMTGain=680	n/a"
"ScanPower=100	n/a"
"LaserPower=1.74	n/a"
"LaserOnTime=43268	n/a"
"Filters=	n/a"
"ScanRegion=600,7286,3840,8707"
"Supplier=BioRobotics"
"ArrayerSoftwareName=TAS Application Suite (MicroGrid II)"
"ArrayerSoftwareVersion=2.2.2.5"
"Block"	"Column"	"Row"	"Name"	"ID"	"Flags"	"Index"	"F635 Median"	"F635 Median - B635"
1	1	1	"ABC_N/P"	"90Mult_M8"	0	1	57	16
1	2	1	"spr1221"	"99Mult_A12"	0	2	65	20
1	3	1	"spr1403"	"91Mult_E12"	0	3	80	34
1	4	1	"spr1496"	"92Mult_I12"	0	4	67	18
1	5	1	"ABC_NP"	"100Mult_M12"	0	5	184	126
1	6	1	"SP_0462"	"77CellW_A16"	0	6	117	59
1	7	1	"SP_0464"	"81CellW_E16"	-50	7	61	6
1	8	1	"Buffer"	"Normaliz_I16"	-50	8	42	-7
1	9	1	"Buffer"	"Normaliz_M16"	-50	9	47	-1
1	1	2	"SP_0462"	"77CellW_A16"	0	10	116	65
1	2	2	"SP_0464"	"81CellW_E16"	-50	11	65	4
1	3	2	"fstH"	"84Mult_A4"	0	12	133	77
1	4	2	"comA"	"85Mult_E4"	-50	13	57	-2
1	5	2	"zmpB"	"86Mult_I4"	-50	14	77	6
1	6	2	"spr0601"	"98Mult_M4"	-50	15	124	41
1	7	2	"celB"	"87Mult_A8"	-50	16	77	1
1	8	2	"iga"	"88Mult_E8"	0	17	300	248
1	9	2	"glnP"	"89Mult_I8"	-50	18	77	25
1	1	3	"spr0601"	"98Mult_M4"	0	19	98	35
1	2	3	"celB"	"87Mult_A8"	-50	20	52	-17
1	3	3	"iga"	"88Mult_E8"	0	21	161	103
1	4	3	"glnP"	"89Mult_I8"	-50	22	51	-4
1	5	3	"ABC_N/P"	"90Mult_M8"	-50	23	64	6
1	6	3	"spr1221"	"99Mult_A12"	0	24	112	38
1	7	3	"spr1403"	"91Mult_E12"	0	25	115	25
1	8	3	"spr1496"	"92Mult_I12"	-50	26	108	17
1	9	3	"ABC_NP"	"100Mult_M12"	0	27	665	576
1	1	4	"spr1221"	"99Mult_A12"	0	28	99	36
1	2	4	"spr1403"	"91Mult_E12"	0	29	96	10
1	3	4	"spr1496"	"92Mult_I12"	0	30	93	-2
1	4	4	"ABC_NP"	"100Mult_M12"	0	31	189	104
1	5	4	"SP_0462"	"77CellW_A16"	0	32	110	43
1	6	4	"SP_0464"	"81CellW_E16"	-50	33	108	26
1	7	4	"fstH"	"84Mult_A4"	0	34	359	230
1	8	4	"comA"	"85Mult_E4"	0	35	157	-37
1	9	4	"zmpB"	"86Mult_I4"	0	36	196	28
1	1	5	"SP_0464"	"81CellW_E16"	-50	37	90	25
1	2	5	"fstH"	"84Mult_A4"	0	38	232	152
1	3	5	"comA"	"85Mult_E4"	-50	39	76	-7
1	4	5	"zmpB"	"86Mult_I4"	0	40	82	-9
1	5	5	"spr0601"	"98Mult_M4"	0	41	107	19
1	6	5	"celB"	"87Mult_A8"	0	42	103	8
1	7	5	"iga"	"88Mult_E8"	0	43	243	100
1	8	5	"glnP"	"89Mult_I8"	-50	44	162	-5
1	9	5	"ABC_N/P"	"90Mult_M8"	0	45	141	24
1	1	6	"celB"	"87Mult_A8"	0	46	91	30
1	2	6	"iga"	"88Mult_E8"	0	47	186	131
1	3	6	"glnP"	"89Mult_I8"	-50	48	61	12
1	4	6	"ABC_N/P"	"90Mult_M8"	0	49	84	10
1	5	6	"spr1221"	"99Mult_A12"	0	50	107	16
1	6	6	"spr1403"	"91Mult_E12"	0	51	97	6
1	7	6	"spr1496"	"92Mult_I12"	0	52	210	45
1	8	6	"ABC_NP"	"100Mult_M12"	0	53	443	267
1	9	6	"SP_0462"	"77CellW_A16"	0	54	344	272
1	1	7	"spr1403"	"91Mult_E12"	0	55	105	38
1	2	7	"spr1496"	"92Mult_I12"	0	56	62	-5
1	3	7	"ABC_NP"	"100Mult_M12"	0	57	288	210
1	4	7	"SP_0462"	"77CellW_A16"	0	58	205	100
1	5	7	"SP_0464"	"81CellW_E16"	0	59	122	-16
1	6	7	"fstH"	"84Mult_A4"	0	60	332	183
1	7	7	"comA"	"85Mult_E4"	0	61	136	-13
1	8	7	"zmpB"	"86Mult_I4"	0	62	95	-29
1	9	7	"spr0601"	"98Mult_M4"	0	63	228	141
1	1	8	"fstH"	"84Mult_A4"	0	64	399	336
1	2	8	"comA"	"85Mult_E4"	0	65	184	114
1	3	8	"zmpB"	"86Mult_I4"	0	66	126	53
1	4	8	"spr0601"	"98Mult_M4"	0	67	137	45
1	5	8	"celB"	"87Mult_A8"	0	68	117	7
1	6	8	"iga"	"88Mult_E8"	0	69	772	673
1	7	8	"glnP"	"89Mult_I8"	0	70	109	43
1	8	8	"ABC_N/P"	"90Mult_M8"	0	71	115	51
1	9	8	"spr1221"	"99Mult_A12"	0	72	221	152
2	1	1	"lytB"	"31CellW_N8"	0	73	311	155
2	2	1	"prtA"	"20CellW_B12"	-50	74	378	154
2	3	1	"bgaA"	"43CellW_F12"	-50	75	654	376
2	4	1	"nanA"	"46CellW_J12"	-50	76	890	662
2	5	1	"spr1652/pfbA"	"25CellW_N12"	-50	77	995	769
2	6	1	"nisP"	"39CellW_B16"	-50	78	478	281
2	7	1	"spr1906"	"73CellW_F16"	-50	79	181	68
2	8	1	"Buffer"	"Normaliz_J16"	-50	80	80	-7
2	9	1	"Buffer"	"Normaliz_N16"	-50	81	81	-6
2	1	2	"nisP"	"39CellW_B16"	0	82	239	19
2	2	2	"spr1906"	"73CellW_F16"	-50	83	331	-36
2	3	2	"psrP"	"71CellW_B4"	0	84	796	-296
2	4	2	"pblB_nt"	"48CellW_F4"	-50	85	1467	35
2	5	2	"pblB_ct"	"49CellW_J4"	0	86	1638	527
2	6	2	"spr0075/pfbB"	"24CellW_N4"	-50	87	1444	704
2	7	2	"pulA"	"19CellW_B8"	-50	88	406	-38
2	8	2	"hysA"	"51CellW_F8"	-50	89	315	-9
2	9	2	"spr0328"	"26CellW_J8"	0	90	2063	1928
2	1	3	"spr0075/pfbB"	"24CellW_N4"	-50	91	334	169
2	2	3	"pulA"	"19CellW_B8"	-50	92	171	9
2	3	3	"hysA"	"51CellW_F8"	-50	93	270	69
2	4	3	"spr0328"	"26CellW_J8"	-50	94	730	201
2	5	3	"lytB"	"31CellW_N8"	-50	95	702	258
2	6	3	"prtA"	"20CellW_B12"	-50	96	679	64
2	7	3	"bgaA"	"43CellW_F12"	-50	97	861	23
2	8	3	"nanA"	"46CellW_J12"	-50	98	667	-485
2	9	3	"spr1652/pfbA"	"25CellW_N12"	-50	99	832	235
2	1	4	"prtA"	"20CellW_B12"	0	100	514	123
2	2	4	"bgaA"	"43CellW_F12"	-50	101	467	51
2	3	4	"nanA"	"46CellW_J12"	-50	102	452	78
2	4	4	"spr1652/pfbA"	"25CellW_N12"	-50	103	932	169
2	5	4	"nisP"	"39CellW_B16"	-50	104	262	72
2	6	4	"spr1906"	"73CellW_F16"	-50	105	401	148
2	7	4	"psrP"	"71CellW_B4"	-50	106	1178	183
2	8	4	"pblB_nt"	"48CellW_F4"	-50	107	1317	-43
2	9	4	"pblB_ct"	"49CellW_J4"	-50	108	1810	704
2	1	5	"spr1906"	"73CellW_F16"	-50	109	234	80
2	2	5	"psrP"	"71CellW_B4"	-50	110	631	103
2	3	5	"pblB_nt"	"48CellW_F4"	-50	111	735	-48
2	4	5	"pblB_ct"	"49CellW_J4"	0	112	2042	493
2	5	5	"spr0075/pfbB"	"24CellW_N4"	-50	113	1013	159
2	6	5	"pulA"	"19CellW_B8"	-50	114	193	21
2	7	5	"hysA"	"51CellW_F8"	-50	115	758	387
2	8	5	"spr0328"	"26CellW_J8"	-50	116	1088	205
2	9	5	"lytB"	"31CellW_N8"	-50	117	1267	872
2	1	6	"pulA"	"19CellW_B8"	0	118	153	57
2	2	6	"hysA"	"51CellW_F8"	-50	119	294	118
2	3	6	"spr0328"	"26CellW_J8"	-50	120	511	157
2	4	6	"lytB"	"31CellW_N8"	-50	121	535	-74
2	5	6	"prtA"	"20CellW_B12"	-50	122	484	223
2	6	6	"bgaA"	"43CellW_F12"	-50	123	707	431
2	7	6	"nanA"	"46CellW_J12"	-50	124	783	157
2	8	6	"spr1652/pfbA"	"25CellW_N12"	-50	125	844	-39
2	9	6	"nisP"	"39CellW_B16"	-50	126	309	85
2	1	7	"bgaA"	"43CellW_F12"	0	127	550	444
2	2	7	"nanA"	"46CellW_J12"	-50	128	261	111
2	3	7	"spr1652/pfbA"	"25CellW_N12"	-50	129	426	246
2	4	7	"nisP"	"39CellW_B16"	-50	130	207	37
2	5	7	"spr1906"	"73CellW_F16"	-50	131	147	-4
2	6	7	"psrP"	"71CellW_B4"	-50	132	1153	403
2	7	7	"pblB_nt"	"48CellW_F4"	-50	133	1245	67
2	8	7	"pblB_ct"	"49CellW_J4"	0	134	2194	706
2	9	7	"spr0075/pfbB"	"24CellW_N4"	0	135	1285	798
2	1	8	"psrP"	"71CellW_B4"	0	136	432	326
2	2	8	"pblB_nt"	"48CellW_F4"	-50	137	314	161
2	3	8	"pblB_ct"	"49CellW_J4"	0	138	1295	954
2	4	8	"spr0075/pfbB"	"24CellW_N4"	-50	139	712	376
2	5	8	"pulA"	"19CellW_B8"	-50	140	108	4
2	6	8	"hysA"	"51CellW_F8"	-50	141	368	251
2	7	8	"spr0328"	"26CellW_J8"	-50	142	822	617
2	8	8	"lytB"	"31CellW_N8"	-50	143	1075	810
2	9	8	"prtA"	"20CellW_B12"	0	144	864	719
3	1	1	"nanB"	"58Secret_O8"	0	145	5320	5163
3	2	1	"spr1875"	"7Secret_C12"	0	146	1719	1579
3	3	1	"galU"	"21Secret_G12"	0	147	1974	1835
3	4	1	"cbpA"	"5Secret_K12"	0	148	1445	1249
3	5	1	"gsp_781"	"2Secret_O12"	0	149	1668	1529
3	6	1	"Control_1"	"C16"	0	150	232	146
3	7	1	"Control_2"	"G16"	-50	151	107	31
3	8	1	"Buffer"	"Normaliz_K16"	-50	152	73	-1
3	9	1	"Buffer"	"Normaliz_O16"	-50	153	58	-8
3	1	2	"Control_1"	"C16"	-50	154	633	179
3	2	2	"Control_2"	"G16"	-50	155	200	-171
3	3	2	"bloodAB"	"59Secret_C4"	0	156	1730	1142
3	4	2	"strH"	"32Secret_G4"	-50	157	2345	1822
3	5	2	"lysM"	"50Secret_K4"	0	158	520	289
3	6	2	"lytB"	"63Secret_O4"	0	159	1267	1110
3	7	2	"phtE"	"45Secret_C8"	0	160	580	439
3	8	2	"spr0931"	"36Secret_G8"	0	161	1013	845
3	9	2	"lytC"	"56Secret_K8"	0	162	1095	994
3	1	3	"lytB"	"63Secret_O4"	0	163	2381	1800
3	2	3	"phtE"	"45Secret_C8"	0	164	1578	1093
3	3	3	"spr0931"	"36Secret_G8"	0	165	979	636
3	4	3	"lytC"	"56Secret_K8"	0	166	862	606
3	5	3	"nanB"	"58Secret_O8"	0	167	2086	1843
3	6	3	"spr1875"	"7Secret_C12"	-50	168	1291	726
3	7	3	"galU"	"21Secret_G12"	-50	169	764	151
3	8	3	"cbpA"	"5Secret_K12"	-50	170	436	-27
3	9	3	"gsp_781"	"2Secret_O12"	0	171	607	372
3	1	4	"spr1875"	"7Secret_C12"	0	172	1818	1331
3	2	4	"galU"	"21Secret_G12"	0	173	2389	1916
3	3	4	"cbpA"	"5Secret_K12"	0	174	469	245
3	4	4	"gsp_781"	"2Secret_O12"	0	175	919	788
3	5	4	"Control_1"	"C16"	-50	176	147	23
3	6	4	"Control_2"	"G16"	-50	177	116	-51
3	7	4	"bloodAB"	"59Secret_C4"	0	178	814	228
3	8	4	"strH"	"32Secret_G4"	-50	179	823	265
3	9	4	"lysM"	"50Secret_K4"	0	180	622	482
3	1	5	"Control_2"	"G16"	-50	181	224	-182
3	2	5	"bloodAB"	"59Secret_C4"	0	182	1700	1065
3	3	5	"strH"	"32Secret_G4"	0	183	2759	2262
3	4	5	"lysM"	"50Secret_K4"	0	184	458	253
3	5	5	"lytB"	"63Secret_O4"	0	185	1260	1088
3	6	5	"phtE"	"45Secret_C8"	0	186	818	608
3	7	5	"spr0931"	"36Secret_G8"	-50	187	940	182
3	8	5	"lytC"	"56Secret_K8"	-50	188	917	116
3	9	5	"nanB"	"58Secret_O8"	0	189	3940	3799
3	1	6	"phtE"	"45Secret_C8"	0	190	1544	1183
3	2	6	"spr0931"	"36Secret_G8"	0	191	752	469
3	3	6	"lytC"	"56Secret_K8"	0	192	574	343
3	4	6	"nanB"	"58Secret_O8"	0	193	2723	2460
3	5	6	"spr1875"	"7Secret_C12"	0	194	812	565
3	6	6	"galU"	"21Secret_G12"	0	195	986	430
3	7	6	"cbpA"	"5Secret_K12"	0	196	1794	758
3	8	6	"gsp_781"	"2Secret_O12"	0	197	1372	745
3	9	6	"Control_1"	"C16"	0	198	174	58
3	1	7	"galU"	"21Secret_G12"	0	199	710	404
3	2	7	"cbpA"	"5Secret_K12"	0	200	434	242
3	3	7	"gsp_781"	"2Secret_O12"	0	201	690	534
3	4	7	"Control_1"	"C16"	-50	202	193	-79
3	5	7	"Control_2"	"G16"	-50	203	119	-62
3	6	7	"bloodAB"	"59Secret_C4"	0	204	921	252
3	7	7	"strH"	"32Secret_G4"	-50	205	3049	1487
3	8	7	"lysM"	"50Secret_K4"	0	206	974	472
3	9	7	"lytB"	"63Secret_O4"	0	207	1153	1047
3	1	8	"bloodAB"	"59Secret_C4"	0	208	926	691
3	2	8	"strH"	"32Secret_G4"	0	209	570	369
3	3	8	"lysM"	"50Secret_K4"	0	210	771	634
3	4	8	"lytB"	"63Secret_O4"	0	211	830	620
3	5	8	"phtE"	"45Secret_C8"	0	212	672	489
3	6	8	"spr0931"	"36Secret_G8"	0	213	775	526
3	7	8	"lytC"	"56Secret_K8"	0	214	1031	762
3	8	8	"nanB"	"58Secret_O8"	0	215	3967	3779
3	9	8	"spr1875"	"7Secret_C12"	0	216	1847	1685
4	1	1	"Control_10"	"P8"	-50	217	235	161
4	2	1	"Control_11"	"D12"	-50	218	156	71
4	3	1	"Control_12"	"H12"	0	219	123	66
4	4	1	"Buffer"	"Normaliz_L12"	0	220	60	4
4	5	1	"Buffer"	"Normaliz_P12"	-50	221	60	-3
4	6	1	"Control+"	"Rango0.2_D16"	0	222	1212	1094
4	7	1	"Control+"	"Rango0.1_H16"	-50	223	114	21
4	8	1	"Buffer"	"Normaliz_L16"	-50	224	84	25
4	9	1	"Buffer"	"Normaliz_P16"	0	225	67	9
4	1	2	"Control+"	"Rango0.2_D16"	0	226	1132	1007
4	2	2	"Control+"	"Rango0.1_H16"	0	227	617	313
4	3	2	"Control_3"	"D4"	-50	228	113	32
4	4	2	"Control_4"	"H4"	0	229	66	5
4	5	2	"Control_5"	"L4"	0	230	59	-3
4	6	2	"Control_6"	"P4"	-50	231	372	276
4	7	2	"Control_7"	"D8"	0	232	148	72
4	8	2	"Control_8"	"H8"	0	233	74	11
4	9	2	"Control_9"	"L8"	0	234	98	45
4	1	3	"Control_6"	"P4"	-50	235	69	-1
4	2	3	"Control_7"	"D8"	-50	236	90	3
4	3	3	"Control_8"	"H8"	0	237	60	-2
4	4	3	"Control_9"	"L8"	-50	238	86	5
4	5	3	"Control_10"	"P8"	-50	239	225	76
4	6	3	"Control_11"	"D12"	-50	240	87	-3
4	7	3	"Control_12"	"H12"	0	241	228	161
4	8	3	"Buffer"	"Normaliz_L12"	0	242	72	12
4	9	3	"Buffer"	"Normaliz_P12"	0	243	73	17
4	1	4	"Control_11"	"D12"	-50	244	141	48
4	2	4	"Control_12"	"H12"	0	245	174	104
4	3	4	"Buffer"	"Normaliz_L12"	0	246	64	6
4	4	4	"Buffer"	"Normaliz_P12"	-50	247	68	-22
4	5	4	"Control+"	"Rango0.2_D16"	0	248	1537	1029
4	6	4	"Control+"	"Rango0.1_H16"	-50	249	209	100
4	7	4	"Control_3"	"D4"	0	250	209	147
4	8	4	"Control_4"	"H4"	0	251	74	12
4	9	4	"Control_5"	"L4"	-50	252	70	0
4	1	5	"Control+"	"Rango0.1_H16"	0	253	930	651
4	2	5	"Control_3"	"D4"	0	254	352	252
4	3	5	"Control_4"	"H4"	0	255	60	4
4	4	5	"Control_5"	"L4"	0	256	58	-1
4	5	5	"Control_6"	"P4"	-50	257	67	-15
4	6	5	"Control_7"	"D8"	0	258	143	78
4	7	5	"Control_8"	"H8"	0	259	69	8
4	8	5	"Control_9"	"L8"	0	260	129	62
4	9	5	"Control_10"	"P8"	0	261	172	91
4	1	6	"Control_7"	"D8"	-50	262	139	54
4	2	6	"Control_8"	"H8"	0	263	64	4
4	3	6	"Control_9"	"L8"	0	264	92	31
4	4	6	"Control_10"	"P8"	-50	265	283	184
4	5	6	"Control_11"	"D12"	-50	266	170	66
4	6	6	"Control_12"	"H12"	0	267	130	72
4	7	6	"Buffer"	"Normaliz_L12"	0	268	78	22
4	8	6	"Buffer"	"Normaliz_P12"	-50	269	74	6
4	9	6	"Control+"	"Rango0.2_D16"	0	270	1298	1218
4	1	7	"Control_12"	"H12"	0	271	129	68
4	2	7	"Buffer"	"Normaliz_L12"	0	272	63	6
4	3	7	"Buffer"	"Normaliz_P12"	0	273	93	34
4	4	7	"Control+"	"Rango0.2_D16"	0	274	1236	975
4	5	7	"Control+"	"Rango0.1_H16"	0	275	480	297
4	6	7	"Control_3"	"D4"	0	276	176	118
4	7	7	"Control_4"	"H4"	0	277	83	26
4	8	7	"Control_5"	"L4"	0	278	63	-4
4	9	7	"Control_6"	"P4"	-50	279	90	18
4	1	8	"Control_3"	"D4"	0	280	134	76
4	2	8	"Control_4"	"H4"	0	281	73	16
4	3	8	"Control_5"	"L4"	0	282	54	-2
4	4	8	"Control_6"	"P4"	-50	283	134	63
4	5	8	"Control_7"	"D8"	-50	284	106	32
4	6	8	"Control_8"	"H8"	0	285	82	25
4	7	8	"Control_9"	"L8"	0	286	96	37
4	8	8	"Control_10"	"P8"	0	287	139	75
4	9	8	"Control_11"	"D12"	0	288	137	70
5	1	1	"GADPH"	"68Cyt_M7"	0	289	5310	5235
5	2	1	"abc_sbp_2"	"30Lip_A11"	0	290	3441	3361
5	3	1	"abc_sbp"	"29Lip_E11"	0	291	800	732
5	4	1	"spr0174"	"79Lip_I11"	0	292	1225	1026
5	5	1	"aliA"	"10Lip_M11"	0	293	1323	606
5	6	1	"slrA"	"17Lip_A15"	0	294	677	355
5	7	1	"spr0747"	"37Lip_E15"	-50	295	524	358
5	8	1	"Buffer"	"Normaliz_I15"	-50	296	91	-13
5	9	1	"Buffer"	"Normaliz_M15"	-50	297	113	32
5	1	2	"slrA"	"17Lip_A15"	0	298	1509	1412
5	2	2	"spr0747"	"37Lip_E15"	0	299	1456	1353
5	3	2	"spxB"	"13Cyt_A3"	0	300	1380	1298
5	4	2	"clpP"	"66Cyt_E3"	0	301	4246	4017
5	5	2	"pavA"	"69Cyt_I3"	0	302	2848	2184
5	6	2	"eno"	"14Cyt_M3"	0	303	1390	666
5	7	2	"PppA"	"70Cyt_A7"	0	304	1788	1056
5	8	2	"ply"	"11Cyt_E7"	0	305	2402	1693
5	9	2	"lytA"	"12Cyt_I7"	0	306	2908	2776
5	1	3	"eno"	"14Cyt_M3"	0	307	3625	3537
5	2	3	"PppA"	"70Cyt_A7"	0	308	2159	2074
5	3	3	"ply"	"11Cyt_E7"	0	309	3289	3199
5	4	3	"lytA"	"12Cyt_I7"	0	310	3929	3678
5	5	3	"GADPH"	"68Cyt_M7"	0	311	4618	3939
5	6	3	"abc_sbp_2"	"30Lip_A11"	-50	312	1656	397
5	7	3	"abc_sbp"	"29Lip_E11"	-50	313	2313	459
5	8	3	"spr0174"	"79Lip_I11"	-50	314	2939	779
5	9	3	"aliA"	"10Lip_M11"	0	315	3184	2356
5	1	4	"abc_sbp_2"	"30Lip_A11"	0	316	3167	3087
5	2	4	"abc_sbp"	"29Lip_E11"	0	317	565	479
5	3	4	"spr0174"	"79Lip_I11"	0	318	1428	1337
5	4	4	"aliA"	"10Lip_M11"	0	319	1544	1300
5	5	4	"slrA"	"17Lip_A15"	0	320	1183	592
5	6	4	"spr0747"	"37Lip_E15"	0	321	1649	367
5	7	4	"spxB"	"13Cyt_A3"	-50	322	2639	204
5	8	4	"clpP"	"66Cyt_E3"	0	323	4339	2414
5	9	4	"pavA"	"69Cyt_I3"	0	324	3387	3284
5	1	5	"spr0747"	"37Lip_E15"	0	325	1222	1136
5	2	5	"spxB"	"13Cyt_A3"	0	326	1241	1129
5	3	5	"clpP"	"66Cyt_E3"	0	327	3911	3813
5	4	5	"pavA"	"69Cyt_I3"	0	328	2618	2453
5	5	5	"eno"	"14Cyt_M3"	0	329	3484	3301
5	6	5	"PppA"	"70Cyt_A7"	0	330	2290	2073
5	7	5	"ply"	"11Cyt_E7"	0	331	4041	3623
5	8	5	"lytA"	"12Cyt_I7"	0	332	4567	4423
5	9	5	"GADPH"	"68Cyt_M7"	0	333	4981	4905
5	1	6	"PppA"	"70Cyt_A7"	0	334	2346	2262
5	2	6	"ply"	"11Cyt_E7"	0	335	5217	5109
5	3	6	"lytA"	"12Cyt_I7"	0	336	4976	4876
5	4	6	"GADPH"	"68Cyt_M7"	0	337	5115	5009
5	5	6	"abc_sbp_2"	"30Lip_A11"	0	338	2676	2570
5	6	6	"abc_sbp"	"29Lip_E11"	0	339	649	528
5	7	6	"spr0174"	"79Lip_I11"	0	340	485	332
5	8	6	"aliA"	"10Lip_M11"	0	341	1124	998
5	9	6	"slrA"	"17Lip_A15"	0	342	1853	1753
5	1	7	"abc_sbp"	"29Lip_E11"	0	343	834	763
5	2	7	"spr0174"	"79Lip_I11"	0	344	455	366
5	3	7	"aliA"	"10Lip_M11"	0	345	1109	1009
5	4	7	"slrA"	"17Lip_A15"	0	346	1652	1549
5	5	7	"spr0747"	"37Lip_E15"	0	347	1220	1127
5	6	7	"spxB"	"13Cyt_A3"	0	348	1472	1371
5	7	7	"clpP"	"66Cyt_E3"	0	349	4042	3914
5	8	7	"pavA"	"69Cyt_I3"	0	350	2485	2371
5	9	7	"eno"	"14Cyt_M3"	0	351	3956	3875
5	1	8	"spxB"	"13Cyt_A3"	0	352	1496	1432
5	2	8	"clpP"	"66Cyt_E3"	0	353	3875	3810
5	3	8	"pavA"	"69Cyt_I3"	0	354	2116	2044
5	4	8	"eno"	"14Cyt_M3"	0	355	3632	3552
5	5	8	"PppA"	"70Cyt_A7"	0	356	2220	2141
5	6	8	"ply"	"11Cyt_E7"	0	357	5285	5205
5	7	8	"lytA"	"12Cyt_I7"	0	358	5583	5499
5	8	8	"GADPH"	"68Cyt_M7"	0	359	4907	4827
5	9	8	"abc_sbp_2"	"30Lip_A11"	0	360	3561	3494
6	1	1	"psaA"	"6Lip_N7"	0	361	1077	933
6	2	1	"ABC_SBP"	"57Lip_B11"	0	362	7376	7187
6	3	1	"ABC_SBP"	"52Lip_F11"	0	363	3150	3002
6	4	1	"piuA"	"18Lip_J11"	0	364	1108	931
6	5	1	"amiA"	"3Lip_N11"	0	365	2176	1776
6	6	1	"msmE"	"78Lip_B15"	0	366	2309	2106
6	7	1	"MalX"	"22Lip_F15"	0	367	367	260
6	8	1	"Buffer"	"Normaliz_J15"	-50	368	87	10
6	9	1	"Buffer"	"Normaliz_N15"	-50	369	82	7
6	1	2	"msmE"	"78Lip_B15"	0	370	1921	1661
6	2	2	"MalX"	"22Lip_F15"	0	371	1361	950
6	3	2	"prsA_ppmA"	"16Lip_B3"	0	372	1530	1312
6	4	2	"lmb"	"33Lip_F3"	0	373	2497	2143
6	5	2	"piaA"	"15Lip_J3"	-50	374	1818	603
6	6	2	"phtA"	"55Lip_N3"	-50	375	1653	295
6	7	2	"glnH"	"28Lip_B7"	0	376	1936	909
6	8	2	"pstS"	"80Lip_F7"	0	377	1763	1549
6	9	2	"aliB"	"1Lip_J7"	0	378	1207	1102
6	1	3	"phtA"	"55Lip_N3"	0	379	1960	1680
6	2	3	"glnH"	"28Lip_B7"	0	380	4124	3750
6	3	3	"pstS"	"80Lip_F7"	0	381	1916	1617
6	4	3	"aliB"	"1Lip_J7"	0	382	1823	1198
6	5	3	"psaA"	"6Lip_N7"	0	383	1082	10
6	6	3	"ABC_SBP"	"57Lip_B11"	-50	384	2241	535
6	7	3	"ABC_SBP"	"52Lip_F11"	-50	385	2939	662
6	8	3	"piuA"	"18Lip_J11"	-50	386	2040	119
6	9	3	"amiA"	"3Lip_N11"	0	387	1421	714
6	1	4	"ABC_SBP"	"57Lip_B11"	0	388	6820	6629
6	2	4	"ABC_SBP"	"52Lip_F11"	0	389	2699	2337
6	3	4	"piuA"	"18Lip_J11"	0	390	859	503
6	4	4	"amiA"	"3Lip_N11"	0	391	1981	1313
6	5	4	"msmE"	"78Lip_B15"	0	392	1417	574
6	6	4	"MalX"	"22Lip_F15"	0	393	2620	394
6	7	4	"prsA_ppmA"	"16Lip_B3"	-50	394	2896	238
6	8	4	"lmb"	"33Lip_F3"	-50	395	2239	618
6	9	4	"piaA"	"15Lip_J3"	0	396	1580	1365
6	1	5	"MalX"	"22Lip_F15"	0	397	1530	1274
6	2	5	"prsA_ppmA"	"16Lip_B3"	0	398	1417	689
6	3	5	"lmb"	"33Lip_F3"	0	399	2429	1881
6	4	5	"piaA"	"15Lip_J3"	0	400	1630	1200
6	5	5	"phtA"	"55Lip_N3"	0	401	2001	1556
6	6	5	"glnH"	"28Lip_B7"	0	402	3016	1827
6	7	5	"pstS"	"80Lip_F7"	0	403	1673	238
6	8	5	"aliB"	"1Lip_J7"	0	404	1259	405
6	9	5	"psaA"	"6Lip_N7"	0	405	1529	1378
6	1	6	"glnH"	"28Lip_B7"	0	406	4431	4047
6	2	6	"pstS"	"80Lip_F7"	0	407	1677	1033
6	3	6	"aliB"	"1Lip_J7"	0	408	1236	726
6	4	6	"psaA"	"6Lip_N7"	0	409	813	398
6	5	6	"ABC_SBP"	"57Lip_B11"	0	410	6044	5576
6	6	6	"ABC_SBP"	"52Lip_F11"	0	411	1706	950
6	7	6	"piuA"	"18Lip_J11"	0	412	1155	314
6	8	6	"amiA"	"3Lip_N11"	0	413	1657	1167
6	9	6	"msmE"	"78Lip_B15"	0	414	2148	1976
6	1	7	"ABC_SBP"	"52Lip_F11"	0	415	3004	2682
6	2	7	"piuA"	"18Lip_J11"	0	416	736	271
6	3	7	"amiA"	"3Lip_N11"	0	417	2025	1579
6	4	7	"msmE"	"78Lip_B15"	0	418	1571	1026
6	5	7	"MalX"	"22Lip_F15"	0	419	1377	674
6	6	7	"prsA_ppmA"	"16Lip_B3"	0	420	1386	601
6	7	7	"lmb"	"33Lip_F3"	0	421	2275	1671
6	8	7	"piaA"	"15Lip_J3"	0	422	1468	1238
6	9	7	"phtA"	"55Lip_N3"	0	423	1875	1738
6	1	8	"prsA_ppmA"	"16Lip_B3"	0	424	1632	1523
6	2	8	"lmb"	"33Lip_F3"	0	425	2679	2523
6	3	8	"piaA"	"15Lip_J3"	0	426	1654	1477
6	4	8	"phtA"	"55Lip_N3"	0	427	1697	1538
6	5	8	"glnH"	"28Lip_B7"	0	428	3964	3790
6	6	8	"pstS"	"80Lip_F7"	0	429	1449	1267
6	7	8	"aliB"	"1Lip_J7"	0	430	1096	943
6	8	8	"psaA"	"6Lip_N7"	0	431	590	482
6	9	8	"ABC_SBP"	"57Lip_B11"	0	432	6305	6222
7	1	1	"cbpF"	"74N_term_wCS_O7"	0	433	735	620
7	2	1	"spr0693"	"34N_term_C11"	0	434	778	664
7	3	1	"ezrA"	"75N_term_G11"	0	435	591	468
7	4	1	"pepXP"	"72N_term_K11"	0	436	1518	928
7	5	1	"phtD"	"44N_term_O11"	-50	437	1255	714
7	6	1	"phpA"	"27N_term_C15"	-50	438	1056	688
7	7	1	"srtA"	"64N_term_wCS_G15"	-50	439	386	258
7	8	1	"Buffer"	"Normaliz_K15"	-50	440	69	-2
7	9	1	"Buffer"	"Normaliz_O15"	-50	441	77	3
7	1	2	"phpA"	"27N_term_C15"	0	442	618	458
7	2	2	"srtA"	"64N_term_wCS_G15"	0	443	648	437
7	3	2	"adcA"	"23Lip_C3"	0	444	791	581
7	4	2	"sp_2093"	"76N_term_G3"	0	445	656	165
7	5	2	"comB"	"54N_term_K3"	0	446	937	457
7	6	2	"pspA"	"4N_term_O3"	0	447	1041	470
7	7	2	"pbpX"	"41N_term_C7"	0	448	2111	1827
7	8	2	"pbpA"	"9N_term_G7"	0	449	146	-2
7	9	2	"spr0334"	"42Cyt_TMH_K7"	0	450	2457	2333
7	1	3	"pspA"	"4N_term_O3"	0	451	2391	2250
7	2	3	"pbpX"	"41N_term_C7"	0	452	1505	1233
7	3	3	"pbpA"	"9N_term_G7"	0	453	92	-67
7	4	3	"spr0334"	"42Cyt_TMH_K7"	0	454	765	568
7	5	3	"cbpF"	"74N_term_wCS_O7"	0	455	965	742
7	6	3	"spr0693"	"34N_term_C11"	0	456	1353	842
7	7	3	"ezrA"	"75N_term_G11"	0	457	1439	820
7	8	3	"pepXP"	"72N_term_K11"	0	458	1821	1593
7	9	3	"phtD"	"44N_term_O11"	0	459	1429	1251
7	1	4	"spr0693"	"34N_term_C11"	0	460	704	507
7	2	4	"ezrA"	"75N_term_G11"	0	461	840	523
7	3	4	"pepXP"	"72N_term_K11"	0	462	1121	957
7	4	4	"phtD"	"44N_term_O11"	0	463	834	597
7	5	4	"phpA"	"27N_term_C15"	0	464	825	590
7	6	4	"srtA"	"64N_term_wCS_G15"	0	465	743	419
7	7	4	"adcA"	"23Lip_C3"	0	466	459	148
7	8	4	"sp_2093"	"76N_term_G3"	0	467	801	621
7	9	4	"comB"	"54N_term_K3"	0	468	582	487
7	1	5	"srtA"	"64N_term_wCS_G15"	0	469	705	508
7	2	5	"adcA"	"23Lip_C3"	0	470	574	352
7	3	5	"sp_2093"	"76N_term_G3"	0	471	528	354
7	4	5	"comB"	"54N_term_K3"	0	472	798	586
7	5	5	"pspA"	"4N_term_O3"	0	473	1284	1098
7	6	5	"pbpX"	"41N_term_C7"	0	474	1470	1277
7	7	5	"pbpA"	"9N_term_G7"	0	475	205	-72
7	8	5	"spr0334"	"42Cyt_TMH_K7"	0	476	650	457
7	9	5	"cbpF"	"74N_term_wCS_O7"	0	477	1065	956
7	1	6	"pbpX"	"41N_term_C7"	0	478	1449	1280
7	2	6	"pbpA"	"9N_term_G7"	0	479	87	-48
7	3	6	"spr0334"	"42Cyt_TMH_K7"	0	480	496	244
7	4	6	"cbpF"	"74N_term_wCS_O7"	0	481	812	278
7	5	6	"spr0693"	"34N_term_C11"	0	482	1014	712
7	6	6	"ezrA"	"75N_term_G11"	0	483	865	601
7	7	6	"pepXP"	"72N_term_K11"	0	484	1675	1432
7	8	6	"phtD"	"44N_term_O11"	0	485	1236	1065
7	9	6	"phpA"	"27N_term_C15"	0	486	921	794
7	1	7	"ezrA"	"75N_term_G11"	0	487	529	329
7	2	7	"pepXP"	"72N_term_K11"	0	488	824	668
7	3	7	"phtD"	"44N_term_O11"	0	489	824	573
7	4	7	"phpA"	"27N_term_C15"	0	490	874	444
7	5	7	"srtA"	"64N_term_wCS_G15"	0	491	1061	767
7	6	7	"adcA"	"23Lip_C3"	0	492	654	395
7	7	7	"sp_2093"	"76N_term_G3"	0	493	718	543
7	8	7	"comB"	"54N_term_K3"	0	494	491	345
7	9	7	"pspA"	"4N_term_O3"	0	495	1464	1310
7	1	8	"adcA"	"23Lip_C3"	0	496	641	495
7	2	8	"sp_2093"	"76N_term_G3"	0	497	734	567
7	3	8	"comB"	"54N_term_K3"	0	498	423	292
7	4	8	"pspA"	"4N_term_O3"	0	499	1271	1047
7	5	8	"pbpX"	"41N_term_C7"	0	500	1857	1624
7	6	8	"pbpA"	"9N_term_G7"	0	501	99	-40
7	7	8	"spr0334"	"42Cyt_TMH_K7"	0	502	1153	1044
7	8	8	"cbpF"	"74N_term_wCS_O7"	0	503	940	791
7	9	8	"spr0693"	"34N_term_C11"	0	504	1205	1048
8	1	1	"pbp1b"	"47Cyt_TMH_P7"	0	505	4678	4566
8	2	1	"pcpA"	"62N_term_wCS_D11"	0	506	195	100
8	3	1	"sphtra"	"8N_term_H11"	-50	507	75	9
8	4	1	"cps4C"	"97Mult_L11"	0	508	378	296
8	5	1	"rrgB"	"95Mult_P11"	0	509	219	127
8	6	1	"TMP"	"96Mult_D15"	0	510	569	464
8	7	1	"LambdaSa04"	"94Mult_H15"	-50	511	89	8
8	8	1	"Buffer"	"Normaliz_L15"	-50	512	59	-8
8	9	1	"Buffer"	"Normaliz_P15"	-50	513	60	-8
8	1	2	"TMP"	"96Mult_D15"	0	514	374	262
8	2	2	"LambdaSa04"	"94Mult_H15"	-50	515	100	-20
8	3	2	"potD"	"65N_term_D3"	0	516	2451	2300
8	4	2	"pgdA"	"40N_term_H3"	-50	517	1854	632
8	5	2	"spr1370"	"38Cyt_TMH_L3"	0	518	932	472
8	6	2	"spr1418"	"82N_term_P3"	0	519	3256	2856
8	7	2	"stkP"	"67Cyt_TMH_D7"	0	520	1097	600
8	8	2	"spr1584"	"83N_term_H7"	0	521	3034	2846
8	9	2	"pbp2A"	"53N_term_L7"	0	522	1445	1353
8	1	3	"spr1418"	"82N_term_P3"	0	523	4291	4177
8	2	3	"stkP"	"67Cyt_TMH_D7"	0	524	802	653
8	3	3	"spr1584"	"83N_term_H7"	0	525	3774	3124
8	4	3	"pbp2A"	"53N_term_L7"	-50	526	2947	1090
8	5	3	"pbp1b"	"47Cyt_TMH_P7"	-50	527	2494	1204
8	6	3	"pcpA"	"62N_term_wCS_D11"	-50	528	792	154
8	7	3	"sphtra"	"8N_term_H11"	-50	529	416	-253
8	8	3	"cps4C"	"97Mult_L11"	0	530	608	180
8	9	3	"rrgB"	"95Mult_P11"	0	531	155	43
8	1	4	"pcpA"	"62N_term_wCS_D11"	0	532	731	635
8	2	4	"sphtra"	"8N_term_H11"	0	533	211	76
8	3	4	"cps4C"	"97Mult_L11"	0	534	327	135
8	4	4	"rrgB"	"95Mult_P11"	0	535	504	-330
8	5	4	"TMP"	"96Mult_D15"	-50	536	947	158
8	6	4	"LambdaSa04"	"94Mult_H15"	-50	537	797	191
8	7	4	"potD"	"65N_term_D3"	0	538	1867	1230
8	8	4	"pgdA"	"40N_term_H3"	0	539	1999	596
8	9	4	"spr1370"	"38Cyt_TMH_L3"	0	540	2185	2005
8	1	5	"LambdaSa04"	"94Mult_H15"	-50	541	58	-17
8	2	5	"potD"	"65N_term_D3"	0	542	2480	2318
8	3	5	"pgdA"	"40N_term_H3"	0	543	2596	2149
8	4	5	"spr1370"	"38Cyt_TMH_L3"	0	544	2877	1832
8	5	5	"spr1418"	"82N_term_P3"	0	545	3977	3554
8	6	5	"stkP"	"67Cyt_TMH_D7"	0	546	682	170
8	7	5	"spr1584"	"83N_term_H7"	0	547	2793	2111
8	8	5	"pbp2A"	"53N_term_L7"	0	548	2299	820
8	9	5	"pbp1b"	"47Cyt_TMH_P7"	0	549	3326	2655
8	1	6	"stkP"	"67Cyt_TMH_D7"	0	550	1301	1215
8	2	6	"spr1584"	"83N_term_H7"	0	551	3655	3391
8	3	6	"pbp2A"	"53N_term_L7"	0	552	3110	2486
8	4	6	"pbp1b"	"47Cyt_TMH_P7"	0	553	3589	2854
8	5	6	"pcpA"	"62N_term_wCS_D11"	0	554	170	22
8	6	6	"sphtra"	"8N_term_H11"	-50	555	72	-25
8	7	6	"cps4C"	"97Mult_L11"	0	556	601	396
8	8	6	"rrgB"	"95Mult_P11"	0	557	238	-105
8	9	6	"TMP"	"96Mult_D15"	0	558	903	769
8	1	7	"sphtra"	"8N_term_H11"	-50	559	65	-29
8	2	7	"cps4C"	"97Mult_L11"	0	560	371	112
8	3	7	"rrgB"	"95Mult_P11"	0	561	224	-44
8	4	7	"TMP"	"96Mult_D15"	0	562	340	150
8	5	7	"LambdaSa04"	"94Mult_H15"	-50	563	63	-69
8	6	7	"potD"	"65N_term_D3"	0	564	2161	2018
8	7	7	"pgdA"	"40N_term_H3"	0	565	2581	2093
8	8	7	"spr1370"	"38Cyt_TMH_L3"	0	566	2586	2152
8	9	7	"spr1418"	"82N_term_P3"	0	567	3425	3321
8	1	8	"potD"	"65N_term_D3"	0	568	2922	2820
8	2	8	"pgdA"	"40N_term_H3"	0	569	2833	2652
8	3	8	"spr1370"	"38Cyt_TMH_L3"	0	570	3044	2911
8	4	8	"spr1418"	"82N_term_P3"	0	571	4607	4498
8	5	8	"stkP"	"67Cyt_TMH_D7"	0	572	1050	940
8	6	8	"spr1584"	"83N_term_H7"	0	573	3482	3374
8	7	8	"pbp2A"	"53N_term_L7"	0	574	3034	2912
8	8	8	"pbp1b"	"47Cyt_TMH_P7"	0	575	3874	3736
8	9	8	"pcpA"	"62N_term_wCS_D11"	0	576	556	470
