# Supplementary material for: Data in support of proteomic analysis of pneumococcal pediatric clinical isolates to construct a protein array
Source: Data Brief. 2016 Feb 5;6:917–22. doi: 10.1016/j.dib.2016.01.057 (PMC4758182; doi:10.1016/j.dib.2016.01.057)
Supplement: Supplementary file 4 — Supplementary material [file mmc4.zip › Protein array raw data/IgM/C1_Sv28_IgM-Cy5.txt]

ATF	1.0
31	9    
"Type=GenePix Export 3"
"DateTime=2014/05/08 13:30:37"
"Settings=C:\Documents and Settings\Usuario\Escritorio\Datos Usuarios\Alfonso\Resultados ensayo\Mayo 2014\Escaneado_08-05-14\Suero v28\Sv28_IgM-Cy5.gps"
"GalFile=C:\Documents and Settings\Usuario\Escritorio\Datos Usuarios\Alfonso\Gals\Gal_Alfonso.2.gal"
"PixelSize=5"
"Wavelengths=635	n/a"
"ImageFiles=C:\Documents and Settings\Usuario\Escritorio\Datos Usuarios\Alfonso\Resultados ensayo\Mayo 2014\Escaneado_08-05-14\Suero v28\Sv28_IgM-Cy5.tif 1	n/a"
"NormalizationMethod=None"
"NormalizationFactors=1	n/a"
"JpegImage="
"StdDev=Type 1"
"RatioFormulations=W1/W2 (635/)"
"Barcode="
"BackgroundSubtraction=LocalFeature"
"ImageOrigin=2800, 27530"
"JpegOrigin=3135, 27995"
"Creator=GenePix Pro 4.1.1.4"
"Scanner=GenePix 4000B [92870]"
"FocusPosition=0"
"Temperature=30.78"
"LinesAveraged=1"
"Comment="
"PMTGain=680	n/a"
"ScanPower=100	n/a"
"LaserPower=1.7	n/a"
"LaserOnTime=43099	n/a"
"Filters=	n/a"
"ScanRegion=560,5506,3816,6917"
"Supplier=BioRobotics"
"ArrayerSoftwareName=TAS Application Suite (MicroGrid II)"
"ArrayerSoftwareVersion=2.2.2.5"
"Block"	"Column"	"Row"	"Name"	"ID"	"Flags"	"Index"	"F635 Median"	"F635 Median - B635"
1	1	1	"ABC_N/P"	"90Mult_M6"	0	1	112	59
1	2	1	"spr1221"	"99Mult_A10"	0	2	146	93
1	3	1	"spr1403"	"91Mult_E10"	0	3	194	135
1	4	1	"spr1496"	"92Mult_I10"	-50	4	80	3
1	5	1	"ABC_NP"	"100Mult_M10"	0	5	268	198
1	6	1	"SP_0462"	"77CellW_A14"	0	6	118	48
1	7	1	"SP_0464"	"81CellW_E14"	-50	7	120	29
1	8	1	"Buffer"	"Normaliz_I14"	-50	8	77	7
1	9	1	"Buffer"	"Normaliz_M14"	-50	9	86	-9
1	1	2	"SP_0462"	"77CellW_A14"	0	10	203	148
1	2	2	"SP_0464"	"81CellW_E14"	-50	11	96	32
1	3	2	"fstH"	"84Mult_A2"	0	12	570	496
1	4	2	"comA"	"85Mult_E2"	0	13	153	44
1	5	2	"zmpB"	"86Mult_I2"	-50	14	129	39
1	6	2	"spr0601"	"98Mult_M2"	0	15	144	-2
1	7	2	"celB"	"87Mult_A6"	0	16	282	78
1	8	2	"iga"	"88Mult_E6"	0	17	1346	1180
1	9	2	"glnP"	"89Mult_I6"	-50	18	379	201
1	1	3	"spr0601"	"98Mult_M2"	0	19	95	35
1	2	3	"celB"	"87Mult_A6"	0	20	147	70
1	3	3	"iga"	"88Mult_E6"	0	21	239	166
1	4	3	"glnP"	"89Mult_I6"	-50	22	132	48
1	5	3	"ABC_N/P"	"90Mult_M6"	-50	23	98	1
1	6	3	"spr1221"	"99Mult_A10"	0	24	286	144
1	7	3	"spr1403"	"91Mult_E10"	0	25	364	127
1	8	3	"spr1496"	"92Mult_I10"	-50	26	147	-84
1	9	3	"ABC_NP"	"100Mult_M10"	0	27	1399	1278
1	1	4	"spr1221"	"99Mult_A10"	0	28	142	75
1	2	4	"spr1403"	"91Mult_E10"	-50	29	139	45
1	3	4	"spr1496"	"92Mult_I10"	-50	30	95	25
1	4	4	"ABC_NP"	"100Mult_M10"	0	31	280	191
1	5	4	"SP_0462"	"77CellW_A14"	-50	32	293	163
1	6	4	"SP_0464"	"81CellW_E14"	-50	33	139	-1
1	7	4	"fstH"	"84Mult_A2"	0	34	505	200
1	8	4	"comA"	"85Mult_E2"	-50	35	285	54
1	9	4	"zmpB"	"86Mult_I2"	-50	36	89	7
1	1	5	"SP_0464"	"81CellW_E14"	0	37	137	76
1	2	5	"fstH"	"84Mult_A2"	0	38	552	478
1	3	5	"comA"	"85Mult_E2"	-50	39	116	45
1	4	5	"zmpB"	"86Mult_I2"	-50	40	95	8
1	5	5	"spr0601"	"98Mult_M2"	-50	41	129	27
1	6	5	"celB"	"87Mult_A6"	-50	42	95	18
1	7	5	"iga"	"88Mult_E6"	-50	43	171	85
1	8	5	"glnP"	"89Mult_I6"	0	44	81	8
1	9	5	"ABC_N/P"	"90Mult_M6"	0	45	80	29
1	1	6	"celB"	"87Mult_A6"	0	46	104	47
1	2	6	"iga"	"88Mult_E6"	0	47	207	141
1	3	6	"glnP"	"89Mult_I6"	0	48	86	9
1	4	6	"ABC_N/P"	"90Mult_M6"	0	49	125	37
1	5	6	"spr1221"	"99Mult_A10"	0	50	134	47
1	6	6	"spr1403"	"91Mult_E10"	0	51	145	71
1	7	6	"spr1496"	"92Mult_I10"	-50	52	62	-1
1	8	6	"ABC_NP"	"100Mult_M10"	0	53	223	153
1	9	6	"SP_0462"	"77CellW_A14"	0	54	115	50
1	1	7	"spr1403"	"91Mult_E10"	0	55	137	73
1	2	7	"spr1496"	"92Mult_I10"	-50	56	75	-4
1	3	7	"ABC_NP"	"100Mult_M10"	0	57	413	331
1	4	7	"SP_0462"	"77CellW_A14"	-50	58	125	0
1	5	7	"SP_0464"	"81CellW_E14"	-50	59	96	-15
1	6	7	"fstH"	"84Mult_A2"	0	60	416	323
1	7	7	"comA"	"85Mult_E2"	-50	61	105	25
1	8	7	"zmpB"	"86Mult_I2"	-50	62	81	-4
1	9	7	"spr0601"	"98Mult_M2"	0	63	193	114
1	1	8	"fstH"	"84Mult_A2"	0	64	540	466
1	2	8	"comA"	"85Mult_E2"	0	65	157	80
1	3	8	"zmpB"	"86Mult_I2"	0	66	103	31
1	4	8	"spr0601"	"98Mult_M2"	0	67	163	56
1	5	8	"celB"	"87Mult_A6"	-50	68	115	33
1	6	8	"iga"	"88Mult_E6"	0	69	220	150
1	7	8	"glnP"	"89Mult_I6"	-50	70	73	12
1	8	8	"ABC_N/P"	"90Mult_M6"	0	71	102	38
1	9	8	"spr1221"	"99Mult_A10"	0	72	139	73
2	1	1	"lytB"	"31CellW_N6"	0	73	1150	937
2	2	1	"prtA"	"20CellW_B10"	-50	74	478	277
2	3	1	"bgaA"	"43CellW_F10"	-50	75	537	349
2	4	1	"nanA"	"46CellW_J10"	-50	76	157	-56
2	5	1	"spr1652/pfbA"	"25CellW_N10"	-50	77	476	269
2	6	1	"nisP"	"39CellW_B14"	-50	78	257	66
2	7	1	"spr1906"	"73CellW_F14"	-50	79	163	-1
2	8	1	"Buffer"	"Normaliz_J14"	-50	80	186	18
2	9	1	"Buffer"	"Normaliz_N14"	-50	81	153	7
2	1	2	"nisP"	"39CellW_B14"	-50	82	283	30
2	2	2	"spr1906"	"73CellW_F14"	-50	83	412	-5
2	3	2	"psrP"	"71CellW_B2"	-50	84	968	60
2	4	2	"pblB_nt"	"48CellW_F2"	-50	85	2000	1160
2	5	2	"pblB_ct"	"49CellW_J2"	-50	86	948	288
2	6	2	"spr0075/pfbB"	"24CellW_N2"	-50	87	632	186
2	7	2	"pulA"	"19CellW_B6"	-50	88	197	-83
2	8	2	"hysA"	"51CellW_F6"	0	89	1326	818
2	9	2	"spr0328"	"26CellW_J6"	0	90	1105	855
2	1	3	"spr0075/pfbB"	"24CellW_N2"	-50	91	406	203
2	2	3	"pulA"	"19CellW_B6"	-50	92	152	-49
2	3	3	"hysA"	"51CellW_F6"	-50	93	639	198
2	4	3	"spr0328"	"26CellW_J6"	-50	94	403	-115
2	5	3	"lytB"	"31CellW_N6"	-50	95	310	-97
2	6	3	"prtA"	"20CellW_B10"	-50	96	712	170
2	7	3	"bgaA"	"43CellW_F10"	-50	97	371	-21
2	8	3	"nanA"	"46CellW_J10"	-50	98	179	-252
2	9	3	"spr1652/pfbA"	"25CellW_N10"	-50	99	350	130
2	1	4	"prtA"	"20CellW_B10"	-50	100	112	-63
2	2	4	"bgaA"	"43CellW_F10"	-50	101	264	38
2	3	4	"nanA"	"46CellW_J10"	-50	102	268	-46
2	4	4	"spr1652/pfbA"	"25CellW_N10"	-50	103	496	131
2	5	4	"nisP"	"39CellW_B14"	-50	104	442	161
2	6	4	"spr1906"	"73CellW_F14"	-50	105	622	278
2	7	4	"psrP"	"71CellW_B2"	-50	106	1204	403
2	8	4	"pblB_nt"	"48CellW_F2"	-50	107	597	-132
2	9	4	"pblB_ct"	"49CellW_J2"	-50	108	601	392
2	1	5	"spr1906"	"73CellW_F14"	-50	109	267	95
2	2	5	"psrP"	"71CellW_B2"	-50	110	533	207
2	3	5	"pblB_nt"	"48CellW_F2"	-50	111	394	42
2	4	5	"pblB_ct"	"49CellW_J2"	-50	112	308	-41
2	5	5	"spr0075/pfbB"	"24CellW_N2"	-50	113	202	-34
2	6	5	"pulA"	"19CellW_B6"	-50	114	287	110
2	7	5	"hysA"	"51CellW_F6"	-50	115	385	-124
2	8	5	"spr0328"	"26CellW_J6"	-50	116	1057	477
2	9	5	"lytB"	"31CellW_N6"	-50	117	181	17
2	1	6	"pulA"	"19CellW_B6"	-50	118	205	61
2	2	6	"hysA"	"51CellW_F6"	-50	119	142	-26
2	3	6	"spr0328"	"26CellW_J6"	-50	120	158	-49
2	4	6	"lytB"	"31CellW_N6"	-50	121	276	65
2	5	6	"prtA"	"20CellW_B10"	-50	122	203	14
2	6	6	"bgaA"	"43CellW_F10"	-50	123	336	78
2	7	6	"nanA"	"46CellW_J10"	-50	124	282	-168
2	8	6	"spr1652/pfbA"	"25CellW_N10"	-50	125	605	111
2	9	6	"nisP"	"39CellW_B14"	-50	126	201	48
2	1	7	"bgaA"	"43CellW_F10"	-50	127	400	171
2	2	7	"nanA"	"46CellW_J10"	-50	128	209	-101
2	3	7	"spr1652/pfbA"	"25CellW_N10"	-50	129	332	45
2	4	7	"nisP"	"39CellW_B14"	-50	130	330	161
2	5	7	"spr1906"	"73CellW_F14"	-50	131	167	-26
2	6	7	"psrP"	"71CellW_B2"	-50	132	788	302
2	7	7	"pblB_nt"	"48CellW_F2"	-50	133	577	49
2	8	7	"pblB_ct"	"49CellW_J2"	-50	134	730	54
2	9	7	"spr0075/pfbB"	"24CellW_N2"	-50	135	884	687
2	1	8	"psrP"	"71CellW_B2"	-50	136	848	595
2	2	8	"pblB_nt"	"48CellW_F2"	-50	137	603	370
2	3	8	"pblB_ct"	"49CellW_J2"	0	138	1048	847
2	4	8	"spr0075/pfbB"	"24CellW_N2"	0	139	402	257
2	5	8	"pulA"	"19CellW_B6"	-50	140	112	-4
2	6	8	"hysA"	"51CellW_F6"	-50	141	172	25
2	7	8	"spr0328"	"26CellW_J6"	-50	142	164	20
2	8	8	"lytB"	"31CellW_N6"	-50	143	161	-44
2	9	8	"prtA"	"20CellW_B10"	-50	144	673	488
3	1	1	"nanB"	"58Secret_O6"	0	145	5932	5764
3	2	1	"spr1875"	"7Secret_C10"	0	146	1481	1355
3	3	1	"galU"	"21Secret_G10"	0	147	546	401
3	4	1	"cbpA"	"5Secret_K10"	0	148	455	310
3	5	1	"gsp_781"	"2Secret_O10"	0	149	1158	1033
3	6	1	"Control_1"	"C14"	0	150	262	157
3	7	1	"Control_2"	"G14"	0	151	136	34
3	8	1	"Buffer"	"Normaliz_K14"	-50	152	107	3
3	9	1	"Buffer"	"Normaliz_O14"	-50	153	100	1
3	1	2	"Control_1"	"C14"	0	154	359	217
3	2	2	"Control_2"	"G14"	0	155	245	82
3	3	2	"bloodAB"	"59Secret_C2"	0	156	1631	1234
3	4	2	"strH"	"32Secret_G2"	0	157	1981	1401
3	5	2	"lysM"	"50Secret_K2"	0	158	252	39
3	6	2	"lytB"	"63Secret_O2"	0	159	1503	1334
3	7	2	"phtE"	"45Secret_C6"	0	160	714	542
3	8	2	"spr0931"	"36Secret_G6"	0	161	724	519
3	9	2	"lytC"	"56Secret_K6"	0	162	1327	1112
3	1	3	"lytB"	"63Secret_O2"	0	163	2092	1945
3	2	3	"phtE"	"45Secret_C6"	0	164	673	516
3	3	3	"spr0931"	"36Secret_G6"	0	165	779	577
3	4	3	"lytC"	"56Secret_K6"	0	166	1208	792
3	5	3	"nanB"	"58Secret_O6"	0	167	3499	3270
3	6	3	"spr1875"	"7Secret_C10"	0	168	959	813
3	7	3	"galU"	"21Secret_G10"	0	169	451	251
3	8	3	"cbpA"	"5Secret_K10"	-50	170	261	-132
3	9	3	"gsp_781"	"2Secret_O10"	0	171	798	506
3	1	4	"spr1875"	"7Secret_C10"	0	172	1292	1148
3	2	4	"galU"	"21Secret_G10"	0	173	656	429
3	3	4	"cbpA"	"5Secret_K10"	0	174	438	177
3	4	4	"gsp_781"	"2Secret_O10"	0	175	1023	811
3	5	4	"Control_1"	"C14"	0	176	263	55
3	6	4	"Control_2"	"G14"	-50	177	104	-47
3	7	4	"bloodAB"	"59Secret_C2"	0	178	1086	654
3	8	4	"strH"	"32Secret_G2"	0	179	630	37
3	9	4	"lysM"	"50Secret_K2"	0	180	259	125
3	1	5	"Control_2"	"G14"	-50	181	117	-8
3	2	5	"bloodAB"	"59Secret_C2"	0	182	1881	1120
3	3	5	"strH"	"32Secret_G2"	0	183	1597	632
3	4	5	"lysM"	"50Secret_K2"	0	184	287	20
3	5	5	"lytB"	"63Secret_O2"	0	185	2278	1959
3	6	5	"phtE"	"45Secret_C6"	0	186	777	575
3	7	5	"spr0931"	"36Secret_G6"	0	187	353	164
3	8	5	"lytC"	"56Secret_K6"	0	188	290	124
3	9	5	"nanB"	"58Secret_O6"	0	189	3651	3573
3	1	6	"phtE"	"45Secret_C6"	0	190	1149	1046
3	2	6	"spr0931"	"36Secret_G6"	0	191	868	697
3	3	6	"lytC"	"56Secret_K6"	0	192	1017	803
3	4	6	"nanB"	"58Secret_O6"	0	193	4301	4075
3	5	6	"spr1875"	"7Secret_C10"	0	194	1798	1555
3	6	6	"galU"	"21Secret_G10"	0	195	556	321
3	7	6	"cbpA"	"5Secret_K10"	0	196	227	77
3	8	6	"gsp_781"	"2Secret_O10"	0	197	746	667
3	9	6	"Control_1"	"C14"	0	198	215	143
3	1	7	"galU"	"21Secret_G10"	0	199	910	790
3	2	7	"cbpA"	"5Secret_K10"	0	200	368	187
3	3	7	"gsp_781"	"2Secret_O10"	0	201	881	737
3	4	7	"Control_1"	"C14"	-50	202	100	-66
3	5	7	"Control_2"	"G14"	-50	203	116	-7
3	6	7	"bloodAB"	"59Secret_C2"	0	204	942	488
3	7	7	"strH"	"32Secret_G2"	0	205	1021	411
3	8	7	"lysM"	"50Secret_K2"	0	206	241	137
3	9	7	"lytB"	"63Secret_O2"	0	207	1484	1400
3	1	8	"bloodAB"	"59Secret_C2"	0	208	1267	1141
3	2	8	"strH"	"32Secret_G2"	0	209	1339	1164
3	3	8	"lysM"	"50Secret_K2"	0	210	535	388
3	4	8	"lytB"	"63Secret_O2"	0	211	576	424
3	5	8	"phtE"	"45Secret_C6"	0	212	337	243
3	6	8	"spr0931"	"36Secret_G6"	0	213	540	433
3	7	8	"lytC"	"56Secret_K6"	0	214	963	845
3	8	8	"nanB"	"58Secret_O6"	0	215	4512	4404
3	9	8	"spr1875"	"7Secret_C10"	0	216	1295	1215
4	1	1	"Control_10"	"P6"	-50	217	93	-13
4	2	1	"Control_11"	"D10"	-50	218	74	-11
4	3	1	"Control_12"	"H10"	0	219	212	136
4	4	1	"Buffer"	"Normaliz_L10"	0	220	126	57
4	5	1	"Buffer"	"Normaliz_P10"	-50	221	123	32
4	6	1	"Control+"	"Rango0.2_D14"	0	222	1540	1417
4	7	1	"Control+"	"Rango0.1_H14"	0	223	90	17
4	8	1	"Buffer"	"Normaliz_L14"	0	224	562	495
4	9	1	"Buffer"	"Normaliz_P14"	0	225	78	9
4	1	2	"Control+"	"Rango0.2_D14"	0	226	1364	1221
4	2	2	"Control+"	"Rango0.1_H14"	-50	227	113	10
4	3	2	"Control_3"	"D2"	0	228	179	77
4	4	2	"Control_4"	"H2"	0	229	170	85
4	5	2	"Control_5"	"L2"	0	230	322	219
4	6	2	"Control_6"	"P2"	-50	231	111	4
4	7	2	"Control_7"	"D6"	-50	232	72	-1
4	8	2	"Control_8"	"H6"	-50	233	65	6
4	9	2	"Control_9"	"L6"	0	234	60	0
4	1	3	"Control_6"	"P2"	0	235	127	66
4	2	3	"Control_7"	"D6"	0	236	79	17
4	3	3	"Control_8"	"H6"	0	237	75	7
4	4	3	"Control_9"	"L6"	0	238	82	14
4	5	3	"Control_10"	"P6"	-50	239	74	-21
4	6	3	"Control_11"	"D10"	-50	240	89	-12
4	7	3	"Control_12"	"H10"	0	241	283	200
4	8	3	"Buffer"	"Normaliz_L10"	0	242	88	25
4	9	3	"Buffer"	"Normaliz_P10"	0	243	113	59
4	1	4	"Control_11"	"D10"	0	244	73	21
4	2	4	"Control_12"	"H10"	0	245	160	104
4	3	4	"Buffer"	"Normaliz_L10"	0	246	103	41
4	4	4	"Buffer"	"Normaliz_P10"	-50	247	55	-10
4	5	4	"Control+"	"Rango0.2_D14"	0	248	1410	1326
4	6	4	"Control+"	"Rango0.1_H14"	-50	249	97	15
4	7	4	"Control_3"	"D2"	0	250	74	5
4	8	4	"Control_4"	"H2"	0	251	112	44
4	9	4	"Control_5"	"L2"	0	252	192	132
4	1	5	"Control+"	"Rango0.1_H14"	0	253	2191	2132
4	2	5	"Control_3"	"D2"	0	254	56	-8
4	3	5	"Control_4"	"H2"	0	255	95	38
4	4	5	"Control_5"	"L2"	0	256	92	35
4	5	5	"Control_6"	"P2"	-50	257	65	-3
4	6	5	"Control_7"	"D6"	0	258	64	5
4	7	5	"Control_8"	"H6"	0	259	67	14
4	8	5	"Control_9"	"L6"	0	260	91	27
4	9	5	"Control_10"	"P6"	0	261	76	13
4	1	6	"Control_7"	"D6"	-50	262	66	5
4	2	6	"Control_8"	"H6"	-50	263	147	81
4	3	6	"Control_9"	"L6"	-50	264	260	190
4	4	6	"Control_10"	"P6"	-50	265	66	6
4	5	6	"Control_11"	"D10"	0	266	53	-4
4	6	6	"Control_12"	"H10"	0	267	168	108
4	7	6	"Buffer"	"Normaliz_L10"	0	268	82	25
4	8	6	"Buffer"	"Normaliz_P10"	0	269	88	24
4	9	6	"Control+"	"Rango0.2_D14"	0	270	1383	1317
4	1	7	"Control_12"	"H10"	0	271	305	247
4	2	7	"Buffer"	"Normaliz_L10"	0	272	75	18
4	3	7	"Buffer"	"Normaliz_P10"	0	273	85	32
4	4	7	"Control+"	"Rango0.2_D14"	0	274	1343	1281
4	5	7	"Control+"	"Rango0.1_H14"	-50	275	63	11
4	6	7	"Control_3"	"D2"	0	276	60	7
4	7	7	"Control_4"	"H2"	0	277	79	23
4	8	7	"Control_5"	"L2"	0	278	123	59
4	9	7	"Control_6"	"P2"	-50	279	70	-2
4	1	8	"Control_3"	"D2"	0	280	56	-4
4	2	8	"Control_4"	"H2"	0	281	356	293
4	3	8	"Control_5"	"L2"	0	282	214	159
4	4	8	"Control_6"	"P2"	-50	283	52	-1
4	5	8	"Control_7"	"D6"	0	284	49	-1
4	6	8	"Control_8"	"H6"	0	285	49	0
4	7	8	"Control_9"	"L6"	0	286	53	-1
4	8	8	"Control_10"	"P6"	-50	287	68	5
4	9	8	"Control_11"	"D10"	0	288	97	27
5	1	1	"GADPH"	"68Cyt_M5"	0	289	2952	2899
5	2	1	"abc_sbp_2"	"30Lip_A9"	0	290	1118	1065
5	3	1	"abc_sbp"	"29Lip_E9"	0	291	531	455
5	4	1	"spr0174"	"79Lip_I9"	0	292	543	458
5	5	1	"aliA"	"10Lip_M9"	0	293	961	900
5	6	1	"slrA"	"17Lip_A13"	0	294	583	473
5	7	1	"spr0747"	"37Lip_E13"	0	295	790	694
5	8	1	"Buffer"	"Normaliz_I13"	-50	296	72	-17
5	9	1	"Buffer"	"Normaliz_M13"	0	297	395	326
5	1	2	"slrA"	"17Lip_A13"	0	298	992	945
5	2	2	"spr0747"	"37Lip_E13"	0	299	1688	1634
5	3	2	"spxB"	"13Cyt_A1"	0	300	917	841
5	4	2	"clpP"	"66Cyt_E1"	0	301	2860	2766
5	5	2	"pavA"	"69Cyt_I1"	0	302	2808	2716
5	6	2	"eno"	"14Cyt_M1"	0	303	1400	1153
5	7	2	"PppA"	"70Cyt_A5"	0	304	696	461
5	8	2	"ply"	"11Cyt_E5"	0	305	1006	843
5	9	2	"lytA"	"12Cyt_I5"	0	306	1354	1205
5	1	3	"eno"	"14Cyt_M1"	0	307	1652	1603
5	2	3	"PppA"	"70Cyt_A5"	0	308	1079	1020
5	3	3	"ply"	"11Cyt_E5"	0	309	1460	1399
5	4	3	"lytA"	"12Cyt_I5"	0	310	2396	2319
5	5	3	"GADPH"	"68Cyt_M5"	0	311	3354	3264
5	6	3	"abc_sbp_2"	"30Lip_A9"	0	312	952	848
5	7	3	"abc_sbp"	"29Lip_E9"	0	313	260	132
5	8	3	"spr0174"	"79Lip_I9"	0	314	332	221
5	9	3	"aliA"	"10Lip_M9"	0	315	790	711
5	1	4	"abc_sbp_2"	"30Lip_A9"	0	316	902	856
5	2	4	"abc_sbp"	"29Lip_E9"	0	317	502	443
5	3	4	"spr0174"	"79Lip_I9"	0	318	341	281
5	4	4	"aliA"	"10Lip_M9"	0	319	842	760
5	5	4	"slrA"	"17Lip_A13"	0	320	1179	1049
5	6	4	"spr0747"	"37Lip_E13"	0	321	2160	2047
5	7	4	"spxB"	"13Cyt_A1"	0	322	817	712
5	8	4	"clpP"	"66Cyt_E1"	0	323	1667	1579
5	9	4	"pavA"	"69Cyt_I1"	0	324	2957	2890
5	1	5	"spr0747"	"37Lip_E13"	0	325	1739	1691
5	2	5	"spxB"	"13Cyt_A1"	0	326	822	749
5	3	5	"clpP"	"66Cyt_E1"	0	327	2277	2198
5	4	5	"pavA"	"69Cyt_I1"	0	328	3109	3022
5	5	5	"eno"	"14Cyt_M1"	0	329	2247	2120
5	6	5	"PppA"	"70Cyt_A5"	0	330	1137	1032
5	7	5	"ply"	"11Cyt_E5"	0	331	1477	1385
5	8	5	"lytA"	"12Cyt_I5"	0	332	2017	1942
5	9	5	"GADPH"	"68Cyt_M5"	0	333	2002	1936
5	1	6	"PppA"	"70Cyt_A5"	0	334	1047	999
5	2	6	"ply"	"11Cyt_E5"	0	335	1403	1334
5	3	6	"lytA"	"12Cyt_I5"	0	336	2165	2092
5	4	6	"GADPH"	"68Cyt_M5"	0	337	2776	2714
5	5	6	"abc_sbp_2"	"30Lip_A9"	0	338	1086	1008
5	6	6	"abc_sbp"	"29Lip_E9"	0	339	630	531
5	7	6	"spr0174"	"79Lip_I9"	0	340	428	340
5	8	6	"aliA"	"10Lip_M9"	0	341	879	815
5	9	6	"slrA"	"17Lip_A13"	0	342	785	729
5	1	7	"abc_sbp"	"29Lip_E9"	0	343	462	418
5	2	7	"spr0174"	"79Lip_I9"	0	344	303	248
5	3	7	"aliA"	"10Lip_M9"	0	345	777	710
5	4	7	"slrA"	"17Lip_A13"	0	346	920	860
5	5	7	"spr0747"	"37Lip_E13"	0	347	1920	1860
5	6	7	"spxB"	"13Cyt_A1"	0	348	847	759
5	7	7	"clpP"	"66Cyt_E1"	0	349	2580	2470
5	8	7	"pavA"	"69Cyt_I1"	0	350	2576	2491
5	9	7	"eno"	"14Cyt_M1"	0	351	1960	1890
5	1	8	"spxB"	"13Cyt_A1"	0	352	752	706
5	2	8	"clpP"	"66Cyt_E1"	0	353	2089	2039
5	3	8	"pavA"	"69Cyt_I1"	0	354	2767	2711
5	4	8	"eno"	"14Cyt_M1"	0	355	1668	1606
5	5	8	"PppA"	"70Cyt_A5"	0	356	968	908
5	6	8	"ply"	"11Cyt_E5"	0	357	1377	1319
5	7	8	"lytA"	"12Cyt_I5"	0	358	2365	2270
5	8	8	"GADPH"	"68Cyt_M5"	0	359	2925	2819
5	9	8	"abc_sbp_2"	"30Lip_A9"	0	360	1276	1189
6	1	1	"psaA"	"6Lip_N5"	0	361	720	644
6	2	1	"ABC_SBP"	"57Lip_B9"	0	362	1908	1831
6	3	1	"ABC_SBP"	"52Lip_F9"	-50	363	65	-9
6	4	1	"piuA"	"18Lip_J9"	0	364	466	386
6	5	1	"amiA"	"3Lip_N9"	0	365	1049	952
6	6	1	"msmE"	"78Lip_B13"	0	366	969	859
6	7	1	"MalX"	"22Lip_F13"	0	367	613	510
6	8	1	"Buffer"	"Normaliz_J13"	-50	368	136	16
6	9	1	"Buffer"	"Normaliz_N13"	-50	369	442	249
6	1	2	"msmE"	"78Lip_B13"	0	370	729	658
6	2	2	"MalX"	"22Lip_F13"	0	371	685	600
6	3	2	"prsA_ppmA"	"16Lip_B1"	0	372	683	581
6	4	2	"lmb"	"33Lip_F1"	0	373	1563	1446
6	5	2	"piaA"	"15Lip_J1"	0	374	972	862
6	6	2	"phtA"	"55Lip_N1"	0	375	1158	1054
6	7	2	"glnH"	"28Lip_B5"	0	376	1471	1335
6	8	2	"pstS"	"80Lip_F5"	0	377	1928	1567
6	9	2	"aliB"	"1Lip_J5"	0	378	2284	1793
6	1	3	"phtA"	"55Lip_N1"	0	379	1208	1142
6	2	3	"glnH"	"28Lip_B5"	0	380	1512	1440
6	3	3	"pstS"	"80Lip_F5"	0	381	1172	1091
6	4	3	"aliB"	"1Lip_J5"	0	382	1147	1054
6	5	3	"psaA"	"6Lip_N5"	0	383	425	333
6	6	3	"ABC_SBP"	"57Lip_B9"	0	384	1325	1231
6	7	3	"ABC_SBP"	"52Lip_F9"	0	385	820	684
6	8	3	"piuA"	"18Lip_J9"	0	386	766	58
6	9	3	"amiA"	"3Lip_N9"	0	387	1059	507
6	1	4	"ABC_SBP"	"57Lip_B9"	0	388	2060	1994
6	2	4	"ABC_SBP"	"52Lip_F9"	0	389	884	810
6	3	4	"piuA"	"18Lip_J9"	0	390	423	346
6	4	4	"amiA"	"3Lip_N9"	0	391	743	655
6	5	4	"msmE"	"78Lip_B13"	0	392	410	317
6	6	4	"MalX"	"22Lip_F13"	0	393	562	467
6	7	4	"prsA_ppmA"	"16Lip_B1"	0	394	1102	927
6	8	4	"lmb"	"33Lip_F1"	0	395	1862	925
6	9	4	"piaA"	"15Lip_J1"	0	396	1119	637
6	1	5	"MalX"	"22Lip_F13"	0	397	642	574
6	2	5	"prsA_ppmA"	"16Lip_B1"	0	398	561	484
6	3	5	"lmb"	"33Lip_F1"	0	399	1080	1002
6	4	5	"piaA"	"15Lip_J1"	0	400	612	512
6	5	5	"phtA"	"55Lip_N1"	0	401	906	805
6	6	5	"glnH"	"28Lip_B5"	0	402	1201	1120
6	7	5	"pstS"	"80Lip_F5"	0	403	1700	1546
6	8	5	"aliB"	"1Lip_J5"	-50	404	2095	1740
6	9	5	"psaA"	"6Lip_N5"	0	405	1006	839
6	1	6	"glnH"	"28Lip_B5"	0	406	994	926
6	2	6	"pstS"	"80Lip_F5"	0	407	726	660
6	3	6	"aliB"	"1Lip_J5"	0	408	802	730
6	4	6	"psaA"	"6Lip_N5"	0	409	535	446
6	5	6	"ABC_SBP"	"57Lip_B9"	0	410	1816	1733
6	6	6	"ABC_SBP"	"52Lip_F9"	0	411	812	724
6	7	6	"piuA"	"18Lip_J9"	0	412	1179	992
6	8	6	"amiA"	"3Lip_N9"	0	413	1422	1243
6	9	6	"msmE"	"78Lip_B13"	0	414	732	615
6	1	7	"ABC_SBP"	"52Lip_F9"	-50	415	149	67
6	2	7	"piuA"	"18Lip_J9"	0	416	409	318
6	3	7	"amiA"	"3Lip_N9"	0	417	826	736
6	4	7	"msmE"	"78Lip_B13"	0	418	620	507
6	5	7	"MalX"	"22Lip_F13"	0	419	737	624
6	6	7	"prsA_ppmA"	"16Lip_B1"	0	420	1137	946
6	7	7	"lmb"	"33Lip_F1"	0	421	2266	1862
6	8	7	"piaA"	"15Lip_J1"	0	422	1139	845
6	9	7	"phtA"	"55Lip_N1"	0	423	1536	1410
6	1	8	"prsA_ppmA"	"16Lip_B1"	0	424	1636	1506
6	2	8	"lmb"	"33Lip_F1"	0	425	1956	1854
6	3	8	"piaA"	"15Lip_J1"	0	426	1516	1429
6	4	8	"phtA"	"55Lip_N1"	0	427	1538	1441
6	5	8	"glnH"	"28Lip_B5"	0	428	1629	1530
6	6	8	"pstS"	"80Lip_F5"	0	429	1286	1184
6	7	8	"aliB"	"1Lip_J5"	0	430	1468	1359
6	8	8	"psaA"	"6Lip_N5"	0	431	1104	969
6	9	8	"ABC_SBP"	"57Lip_B9"	0	432	2563	2452
7	1	1	"cbpF"	"74N_term_wCS_O5"	0	433	1060	984
7	2	1	"spr0693"	"34N_term_C9"	0	434	635	544
7	3	1	"ezrA"	"75N_term_G9"	0	435	584	512
7	4	1	"pepXP"	"72N_term_K9"	0	436	1364	1287
7	5	1	"phtD"	"44N_term_O9"	0	437	649	556
7	6	1	"phpA"	"27N_term_C13"	0	438	713	603
7	7	1	"srtA"	"64N_term_wCS_G13"	0	439	1069	977
7	8	1	"Buffer"	"Normaliz_K13"	-50	440	82	12
7	9	1	"Buffer"	"Normaliz_O13"	-50	441	86	16
7	1	2	"phpA"	"27N_term_C13"	0	442	616	533
7	2	2	"srtA"	"64N_term_wCS_G13"	0	443	1055	919
7	3	2	"adcA"	"23Lip_C1"	0	444	610	511
7	4	2	"sp_2093"	"76N_term_G1"	0	445	328	230
7	5	2	"comB"	"54N_term_K1"	0	446	402	293
7	6	2	"pspA"	"4N_term_O1"	0	447	909	744
7	7	2	"pbpX"	"41N_term_C5"	0	448	2457	2295
7	8	2	"pbpA"	"9N_term_G5"	0	449	145	58
7	9	2	"spr0334"	"42Cyt_TMH_K5"	0	450	1344	1242
7	1	3	"pspA"	"4N_term_O1"	0	451	874	790
7	2	3	"pbpX"	"41N_term_C5"	0	452	2555	2396
7	3	3	"pbpA"	"9N_term_G5"	-50	453	108	-12
7	4	3	"spr0334"	"42Cyt_TMH_K5"	0	454	339	233
7	5	3	"cbpF"	"74N_term_wCS_O5"	0	455	693	575
7	6	3	"spr0693"	"34N_term_C9"	0	456	426	306
7	7	3	"ezrA"	"75N_term_G9"	0	457	883	739
7	8	3	"pepXP"	"72N_term_K9"	0	458	1695	1490
7	9	3	"phtD"	"44N_term_O9"	0	459	1837	1692
7	1	4	"spr0693"	"34N_term_C9"	0	460	571	485
7	2	4	"ezrA"	"75N_term_G9"	0	461	858	705
7	3	4	"pepXP"	"72N_term_K9"	0	462	1392	1238
7	4	4	"phtD"	"44N_term_O9"	0	463	308	199
7	5	4	"phpA"	"27N_term_C13"	0	464	308	186
7	6	4	"srtA"	"64N_term_wCS_G13"	0	465	557	440
7	7	4	"adcA"	"23Lip_C1"	0	466	631	511
7	8	4	"sp_2093"	"76N_term_G1"	0	467	399	195
7	9	4	"comB"	"54N_term_K1"	0	468	507	395
7	1	5	"srtA"	"64N_term_wCS_G13"	0	469	705	629
7	2	5	"adcA"	"23Lip_C1"	0	470	595	483
7	3	5	"sp_2093"	"76N_term_G1"	0	471	678	546
7	4	5	"comB"	"54N_term_K1"	0	472	374	270
7	5	5	"pspA"	"4N_term_O1"	0	473	511	416
7	6	5	"pbpX"	"41N_term_C5"	0	474	1725	1621
7	7	5	"pbpA"	"9N_term_G5"	-50	475	101	15
7	8	5	"spr0334"	"42Cyt_TMH_K5"	0	476	550	463
7	9	5	"cbpF"	"74N_term_wCS_O5"	0	477	880	798
7	1	6	"pbpX"	"41N_term_C5"	0	478	2673	2596
7	2	6	"pbpA"	"9N_term_G5"	-50	479	117	20
7	3	6	"spr0334"	"42Cyt_TMH_K5"	0	480	1221	1100
7	4	6	"cbpF"	"74N_term_wCS_O5"	0	481	734	627
7	5	6	"spr0693"	"34N_term_C9"	0	482	382	303
7	6	6	"ezrA"	"75N_term_G9"	0	483	508	406
7	7	6	"pepXP"	"72N_term_K9"	0	484	810	704
7	8	6	"phtD"	"44N_term_O9"	0	485	509	424
7	9	6	"phpA"	"27N_term_C13"	0	486	543	459
7	1	7	"ezrA"	"75N_term_G9"	0	487	880	796
7	2	7	"pepXP"	"72N_term_K9"	0	488	1608	1494
7	3	7	"phtD"	"44N_term_O9"	0	489	458	332
7	4	7	"phpA"	"27N_term_C13"	0	490	656	512
7	5	7	"srtA"	"64N_term_wCS_G13"	0	491	558	454
7	6	7	"adcA"	"23Lip_C1"	0	492	528	426
7	7	7	"sp_2093"	"76N_term_G1"	0	493	377	276
7	8	7	"comB"	"54N_term_K1"	0	494	277	182
7	9	7	"pspA"	"4N_term_O1"	0	495	663	580
7	1	8	"adcA"	"23Lip_C1"	0	496	723	645
7	2	8	"sp_2093"	"76N_term_G1"	0	497	508	415
7	3	8	"comB"	"54N_term_K1"	0	498	406	315
7	4	8	"pspA"	"4N_term_O1"	0	499	1053	950
7	5	8	"pbpX"	"41N_term_C5"	0	500	2859	2756
7	6	8	"pbpA"	"9N_term_G5"	-50	501	137	25
7	7	8	"spr0334"	"42Cyt_TMH_K5"	0	502	749	605
7	8	8	"cbpF"	"74N_term_wCS_O5"	0	503	880	776
7	9	8	"spr0693"	"34N_term_C9"	0	504	413	331
8	1	1	"pbp1b"	"47Cyt_TMH_P5"	0	505	5478	5409
8	2	1	"pcpA"	"62N_term_wCS_D9"	0	506	191	119
8	3	1	"sphtra"	"8N_term_H9"	0	507	218	141
8	4	1	"cps4C"	"97Mult_L9"	0	508	658	556
8	5	1	"rrgB"	"95Mult_P9"	0	509	305	195
8	6	1	"TMP"	"96Mult_D13"	0	510	369	287
8	7	1	"LambdaSa04"	"94Mult_H13"	-50	511	85	20
8	8	1	"Buffer"	"Normaliz_L13"	-50	512	91	18
8	9	1	"Buffer"	"Normaliz_P13"	-50	513	102	26
8	1	2	"TMP"	"96Mult_D13"	0	514	305	223
8	2	2	"LambdaSa04"	"94Mult_H13"	0	515	137	19
8	3	2	"potD"	"65N_term_D1"	0	516	2132	2015
8	4	2	"pgdA"	"40N_term_H1"	0	517	1088	865
8	5	2	"spr1370"	"38Cyt_TMH_L1"	0	518	1047	753
8	6	2	"spr1418"	"82N_term_P1"	0	519	1437	1308
8	7	2	"stkP"	"67Cyt_TMH_D5"	0	520	320	192
8	8	2	"spr1584"	"83N_term_H5"	0	521	1916	1789
8	9	2	"pbp2A"	"53N_term_L5"	0	522	2711	2618
8	1	3	"spr1418"	"82N_term_P1"	0	523	2578	2502
8	2	3	"stkP"	"67Cyt_TMH_D5"	0	524	443	340
8	3	3	"spr1584"	"83N_term_H5"	0	525	2693	2586
8	4	3	"pbp2A"	"53N_term_L5"	0	526	2535	2391
8	5	3	"pbp1b"	"47Cyt_TMH_P5"	0	527	4429	4265
8	6	3	"pcpA"	"62N_term_wCS_D9"	0	528	131	30
8	7	3	"sphtra"	"8N_term_H9"	0	529	92	-31
8	8	3	"cps4C"	"97Mult_L9"	0	530	524	400
8	9	3	"rrgB"	"95Mult_P9"	0	531	677	564
8	1	4	"pcpA"	"62N_term_wCS_D9"	0	532	189	111
8	2	4	"sphtra"	"8N_term_H9"	0	533	90	5
8	3	4	"cps4C"	"97Mult_L9"	0	534	448	349
8	4	4	"rrgB"	"95Mult_P9"	0	535	226	69
8	5	4	"TMP"	"96Mult_D13"	0	536	287	159
8	6	4	"LambdaSa04"	"94Mult_H13"	-50	537	100	19
8	7	4	"potD"	"65N_term_D1"	0	538	1864	1777
8	8	4	"pgdA"	"40N_term_H1"	0	539	1026	947
8	9	4	"spr1370"	"38Cyt_TMH_L1"	0	540	1628	1558
8	1	5	"LambdaSa04"	"94Mult_H13"	0	541	108	34
8	2	5	"potD"	"65N_term_D1"	0	542	2059	1975
8	3	5	"pgdA"	"40N_term_H1"	0	543	1092	1006
8	4	5	"spr1370"	"38Cyt_TMH_L1"	0	544	1507	1395
8	5	5	"spr1418"	"82N_term_P1"	0	545	1621	1518
8	6	5	"stkP"	"67Cyt_TMH_D5"	0	546	370	285
8	7	5	"spr1584"	"83N_term_H5"	0	547	2603	2512
8	8	5	"pbp2A"	"53N_term_L5"	0	548	2665	2576
8	9	5	"pbp1b"	"47Cyt_TMH_P5"	0	549	4357	4282
8	1	6	"stkP"	"67Cyt_TMH_D5"	0	550	586	523
8	2	6	"spr1584"	"83N_term_H5"	0	551	2522	2451
8	3	6	"pbp2A"	"53N_term_L5"	0	552	2533	2463
8	4	6	"pbp1b"	"47Cyt_TMH_P5"	0	553	3065	2988
8	5	6	"pcpA"	"62N_term_wCS_D9"	-50	554	129	55
8	6	6	"sphtra"	"8N_term_H9"	-50	555	117	41
8	7	6	"cps4C"	"97Mult_L9"	0	556	406	318
8	8	6	"rrgB"	"95Mult_P9"	0	557	130	40
8	9	6	"TMP"	"96Mult_D13"	0	558	281	200
8	1	7	"sphtra"	"8N_term_H9"	0	559	109	39
8	2	7	"cps4C"	"97Mult_L9"	0	560	329	248
8	3	7	"rrgB"	"95Mult_P9"	-50	561	86	10
8	4	7	"TMP"	"96Mult_D13"	0	562	212	136
8	5	7	"LambdaSa04"	"94Mult_H13"	-50	563	97	23
8	6	7	"potD"	"65N_term_D1"	0	564	2041	1927
8	7	7	"pgdA"	"40N_term_H1"	0	565	961	844
8	8	7	"spr1370"	"38Cyt_TMH_L1"	0	566	1655	1560
8	9	7	"spr1418"	"82N_term_P1"	0	567	2311	2216
8	1	8	"potD"	"65N_term_D1"	0	568	1720	1652
8	2	8	"pgdA"	"40N_term_H1"	0	569	1003	883
8	3	8	"spr1370"	"38Cyt_TMH_L1"	0	570	1700	1531
8	4	8	"spr1418"	"82N_term_P1"	0	571	2354	2262
8	5	8	"stkP"	"67Cyt_TMH_D5"	0	572	537	452
8	6	8	"spr1584"	"83N_term_H5"	0	573	2905	2790
8	7	8	"pbp2A"	"53N_term_L5"	0	574	2924	2799
8	8	8	"pbp1b"	"47Cyt_TMH_P5"	0	575	4765	4643
8	9	8	"pcpA"	"62N_term_wCS_D9"	0	576	202	114
