# Supplementary material for: Data in support of proteomic analysis of pneumococcal pediatric clinical isolates to construct a protein array
Source: Data Brief. 2016 Feb 5;6:917–22. doi: 10.1016/j.dib.2016.01.057 (PMC4758182; doi:10.1016/j.dib.2016.01.057)
Supplement: Supplementary file 4 — Supplementary material [file mmc4.zip › Protein array raw data/IgM/C1_Sv28bis_IgM-Cy5.txt]

ATF	1.0
31	9    
"Type=GenePix Export 3"
"DateTime=2014/06/05 14:17:43"
"Settings=C:\Documents and Settings\Usuario\Escritorio\Datos Usuarios\Alfonso\Resultados ensayo\Junio 2014\Escaneado_5-6-14\Suero v28bis\Sv28bis_IgM-Cy5.gps"
"GalFile=C:\Documents and Settings\Usuario\Escritorio\Datos Usuarios\Alfonso\Gals\Gal_Alfonso.2.gal"
"PixelSize=5"
"Wavelengths=635	n/a"
"ImageFiles=C:\Documents and Settings\Usuario\Escritorio\Datos Usuarios\Alfonso\Resultados ensayo\Junio 2014\Escaneado_5-6-14\Suero v28bis\Sv28bis_IgM-Cy5.tif 1	n/a"
"NormalizationMethod=None"
"NormalizationFactors=1	n/a"
"JpegImage="
"StdDev=Type 1"
"RatioFormulations=W1/W2 (635/)"
"Barcode="
"BackgroundSubtraction=LocalFeature"
"ImageOrigin=2770, 45270"
"JpegOrigin=3005, 45800"
"Creator=GenePix Pro 4.1.1.4"
"Scanner=GenePix 4000B [92870]"
"FocusPosition=0"
"Temperature=32.34"
"LinesAveraged=1"
"Comment="
"PMTGain=680	n/a"
"ScanPower=100	n/a"
"LaserPower=1.73	n/a"
"LaserOnTime=43269	n/a"
"Filters=	n/a"
"ScanRegion=554,9054,3840,10522"
"Supplier=BioRobotics"
"ArrayerSoftwareName=TAS Application Suite (MicroGrid II)"
"ArrayerSoftwareVersion=2.2.2.5"
"Block"	"Column"	"Row"	"Name"	"ID"	"Flags"	"Index"	"F635 Median"	"F635 Median - B635"
1	1	1	"ABC_N/P"	"90Mult_M6"	0	1	92	47
1	2	1	"spr1221"	"99Mult_A10"	0	2	115	64
1	3	1	"spr1403"	"91Mult_E10"	0	3	256	191
1	4	1	"spr1496"	"92Mult_I10"	0	4	110	28
1	5	1	"ABC_NP"	"100Mult_M10"	0	5	213	135
1	6	1	"SP_0462"	"77CellW_A14"	0	6	170	96
1	7	1	"SP_0464"	"81CellW_E14"	-50	7	116	57
1	8	1	"Buffer"	"Normaliz_I14"	-50	8	57	10
1	9	1	"Buffer"	"Normaliz_M14"	-50	9	56	9
1	1	2	"SP_0462"	"77CellW_A14"	0	10	150	91
1	2	2	"SP_0464"	"81CellW_E14"	0	11	85	19
1	3	2	"fstH"	"84Mult_A2"	0	12	452	384
1	4	2	"comA"	"85Mult_E2"	-50	13	94	-4
1	5	2	"zmpB"	"86Mult_I2"	0	14	109	13
1	6	2	"spr0601"	"98Mult_M2"	0	15	113	8
1	7	2	"celB"	"87Mult_A6"	-50	16	117	9
1	8	2	"iga"	"88Mult_E6"	0	17	799	726
1	9	2	"glnP"	"89Mult_I6"	0	18	105	49
1	1	3	"spr0601"	"98Mult_M2"	0	19	126	61
1	2	3	"celB"	"87Mult_A6"	0	20	72	-2
1	3	3	"iga"	"88Mult_E6"	0	21	250	191
1	4	3	"glnP"	"89Mult_I6"	-50	22	79	20
1	5	3	"ABC_N/P"	"90Mult_M6"	-50	23	85	25
1	6	3	"spr1221"	"99Mult_A10"	0	24	146	70
1	7	3	"spr1403"	"91Mult_E10"	0	25	163	10
1	8	3	"spr1496"	"92Mult_I10"	0	26	108	-9
1	9	3	"ABC_NP"	"100Mult_M10"	0	27	636	570
1	1	4	"spr1221"	"99Mult_A10"	0	28	114	54
1	2	4	"spr1403"	"91Mult_E10"	0	29	155	75
1	3	4	"spr1496"	"92Mult_I10"	-50	30	76	5
1	4	4	"ABC_NP"	"100Mult_M10"	0	31	170	86
1	5	4	"SP_0462"	"77CellW_A14"	0	32	150	55
1	6	4	"SP_0464"	"81CellW_E14"	-50	33	137	-103
1	7	4	"fstH"	"84Mult_A2"	0	34	417	-215
1	8	4	"comA"	"85Mult_E2"	0	35	201	15
1	9	4	"zmpB"	"86Mult_I2"	0	36	872	790
1	1	5	"SP_0464"	"81CellW_E14"	-50	37	74	17
1	2	5	"fstH"	"84Mult_A2"	0	38	444	341
1	3	5	"comA"	"85Mult_E2"	0	39	108	12
1	4	5	"zmpB"	"86Mult_I2"	0	40	185	55
1	5	5	"spr0601"	"98Mult_M2"	-50	41	149	-58
1	6	5	"celB"	"87Mult_A6"	-50	42	5554	918
1	7	5	"iga"	"88Mult_E6"	-50	43	4758	602
1	8	5	"glnP"	"89Mult_I6"	-50	44	105	-33
1	9	5	"ABC_N/P"	"90Mult_M6"	0	45	151	76
1	1	6	"celB"	"87Mult_A6"	0	46	85	30
1	2	6	"iga"	"88Mult_E6"	0	47	313	246
1	3	6	"glnP"	"89Mult_I6"	-50	48	72	9
1	4	6	"ABC_N/P"	"90Mult_M6"	0	49	116	47
1	5	6	"spr1221"	"99Mult_A10"	0	50	109	37
1	6	6	"spr1403"	"91Mult_E10"	-50	51	987	755
1	7	6	"spr1496"	"92Mult_I10"	-50	52	87	-84
1	8	6	"ABC_NP"	"100Mult_M10"	0	53	263	133
1	9	6	"SP_0462"	"77CellW_A14"	0	54	175	86
1	1	7	"spr1403"	"91Mult_E10"	0	55	222	160
1	2	7	"spr1496"	"92Mult_I10"	-50	56	76	8
1	3	7	"ABC_NP"	"100Mult_M10"	0	57	236	171
1	4	7	"SP_0462"	"77CellW_A14"	0	58	158	85
1	5	7	"SP_0464"	"81CellW_E14"	-50	59	84	8
1	6	7	"fstH"	"84Mult_A2"	0	60	393	288
1	7	7	"comA"	"85Mult_E2"	0	61	141	54
1	8	7	"zmpB"	"86Mult_I2"	0	62	219	102
1	9	7	"spr0601"	"98Mult_M2"	0	63	216	113
1	1	8	"fstH"	"84Mult_A2"	0	64	412	352
1	2	8	"comA"	"85Mult_E2"	0	65	136	71
1	3	8	"zmpB"	"86Mult_I2"	0	66	140	76
1	4	8	"spr0601"	"98Mult_M2"	0	67	102	28
1	5	8	"celB"	"87Mult_A6"	0	68	92	26
1	6	8	"iga"	"88Mult_E6"	0	69	309	242
1	7	8	"glnP"	"89Mult_I6"	0	70	87	27
1	8	8	"ABC_N/P"	"90Mult_M6"	0	71	93	40
1	9	8	"spr1221"	"99Mult_A10"	0	72	132	74
2	1	1	"lytB"	"31CellW_N6"	0	73	256	174
2	2	1	"prtA"	"20CellW_B10"	-50	74	332	192
2	3	1	"bgaA"	"43CellW_F10"	-50	75	372	241
2	4	1	"nanA"	"46CellW_J10"	-50	76	225	112
2	5	1	"spr1652/pfbA"	"25CellW_N10"	-50	77	156	67
2	6	1	"nisP"	"39CellW_B14"	-50	78	131	46
2	7	1	"spr1906"	"73CellW_F14"	-50	79	212	127
2	8	1	"Buffer"	"Normaliz_J14"	-50	80	74	7
2	9	1	"Buffer"	"Normaliz_N14"	0	81	75	8
2	1	2	"nisP"	"39CellW_B14"	-50	82	164	58
2	2	2	"spr1906"	"73CellW_F14"	-50	83	173	-63
2	3	2	"psrP"	"71CellW_B2"	-50	84	573	207
2	4	2	"pblB_nt"	"48CellW_F2"	-50	85	367	17
2	5	2	"pblB_ct"	"49CellW_J2"	-50	86	517	311
2	6	2	"spr0075/pfbB"	"24CellW_N2"	-50	87	229	69
2	7	2	"pulA"	"19CellW_B6"	-50	88	91	-23
2	8	2	"hysA"	"51CellW_F6"	-50	89	166	52
2	9	2	"spr0328"	"26CellW_J6"	-50	90	148	20
2	1	3	"spr0075/pfbB"	"24CellW_N2"	-50	91	278	177
2	2	3	"pulA"	"19CellW_B6"	-50	92	100	-47
2	3	3	"hysA"	"51CellW_F6"	-50	93	232	76
2	4	3	"spr0328"	"26CellW_J6"	-50	94	227	52
2	5	3	"lytB"	"31CellW_N6"	-50	95	162	37
2	6	3	"prtA"	"20CellW_B10"	-50	96	99	-14
2	7	3	"bgaA"	"43CellW_F10"	-50	97	206	53
2	8	3	"nanA"	"46CellW_J10"	-50	98	180	-34
2	9	3	"spr1652/pfbA"	"25CellW_N10"	-50	99	349	128
2	1	4	"prtA"	"20CellW_B10"	-50	100	186	110
2	2	4	"bgaA"	"43CellW_F10"	-50	101	211	56
2	3	4	"nanA"	"46CellW_J10"	-50	102	211	61
2	4	4	"spr1652/pfbA"	"25CellW_N10"	-50	103	200	30
2	5	4	"nisP"	"39CellW_B14"	-50	104	153	40
2	6	4	"spr1906"	"73CellW_F14"	-50	105	73	-40
2	7	4	"psrP"	"71CellW_B2"	-50	106	505	242
2	8	4	"pblB_nt"	"48CellW_F2"	-50	107	227	-86
2	9	4	"pblB_ct"	"49CellW_J2"	0	108	633	383
2	1	5	"spr1906"	"73CellW_F14"	-50	109	113	45
2	2	5	"psrP"	"71CellW_B2"	-50	110	507	275
2	3	5	"pblB_nt"	"48CellW_F2"	-50	111	329	84
2	4	5	"pblB_ct"	"49CellW_J2"	0	112	711	281
2	5	5	"spr0075/pfbB"	"24CellW_N2"	-50	113	363	80
2	6	5	"pulA"	"19CellW_B6"	-50	114	189	11
2	7	5	"hysA"	"51CellW_F6"	-50	115	359	84
2	8	5	"spr0328"	"26CellW_J6"	-50	116	175	-17
2	9	5	"lytB"	"31CellW_N6"	0	117	510	342
2	1	6	"pulA"	"19CellW_B6"	0	118	115	32
2	2	6	"hysA"	"51CellW_F6"	-50	119	186	31
2	3	6	"spr0328"	"26CellW_J6"	-50	120	218	88
2	4	6	"lytB"	"31CellW_N6"	0	121	211	42
2	5	6	"prtA"	"20CellW_B10"	0	122	284	104
2	6	6	"bgaA"	"43CellW_F10"	-50	123	298	46
2	7	6	"nanA"	"46CellW_J10"	-50	124	327	24
2	8	6	"spr1652/pfbA"	"25CellW_N10"	-50	125	197	-1
2	9	6	"nisP"	"39CellW_B14"	-50	126	188	74
2	1	7	"bgaA"	"43CellW_F10"	-50	127	281	191
2	2	7	"nanA"	"46CellW_J10"	-50	128	227	23
2	3	7	"spr1652/pfbA"	"25CellW_N10"	-50	129	250	84
2	4	7	"nisP"	"39CellW_B14"	-50	130	162	53
2	5	7	"spr1906"	"73CellW_F14"	-50	131	114	-9
2	6	7	"psrP"	"71CellW_B2"	0	132	660	241
2	7	7	"pblB_nt"	"48CellW_F2"	-50	133	460	72
2	8	7	"pblB_ct"	"49CellW_J2"	-50	134	688	248
2	9	7	"spr0075/pfbB"	"24CellW_N2"	-50	135	565	357
2	1	8	"psrP"	"71CellW_B2"	0	136	333	236
2	2	8	"pblB_nt"	"48CellW_F2"	0	137	298	71
2	3	8	"pblB_ct"	"49CellW_J2"	0	138	514	339
2	4	8	"spr0075/pfbB"	"24CellW_N2"	-50	139	287	172
2	5	8	"pulA"	"19CellW_B6"	0	140	108	28
2	6	8	"hysA"	"51CellW_F6"	-50	141	183	58
2	7	8	"spr0328"	"26CellW_J6"	-50	142	332	202
2	8	8	"lytB"	"31CellW_N6"	-50	143	235	116
2	9	8	"prtA"	"20CellW_B10"	-50	144	412	319
3	1	1	"nanB"	"58Secret_O6"	0	145	5575	5497
3	2	1	"spr1875"	"7Secret_C10"	0	146	1283	1209
3	3	1	"galU"	"21Secret_G10"	0	147	374	296
3	4	1	"cbpA"	"5Secret_K10"	0	148	250	173
3	5	1	"gsp_781"	"2Secret_O10"	0	149	1010	944
3	6	1	"Control_1"	"C14"	0	150	97	39
3	7	1	"Control_2"	"G14"	-50	151	56	1
3	8	1	"Buffer"	"Normaliz_K14"	-50	152	50	-3
3	9	1	"Buffer"	"Normaliz_O14"	-50	153	56	5
3	1	2	"Control_1"	"C14"	0	154	137	32
3	2	2	"Control_2"	"G14"	-50	155	117	0
3	3	2	"bloodAB"	"59Secret_C2"	0	156	878	312
3	4	2	"strH"	"32Secret_G2"	0	157	1751	1018
3	5	2	"lysM"	"50Secret_K2"	0	158	386	265
3	6	2	"lytB"	"63Secret_O2"	0	159	1536	1437
3	7	2	"phtE"	"45Secret_C6"	0	160	475	374
3	8	2	"spr0931"	"36Secret_G6"	0	161	275	165
3	9	2	"lytC"	"56Secret_K6"	0	162	589	500
3	1	3	"lytB"	"63Secret_O2"	0	163	2000	1885
3	2	3	"phtE"	"45Secret_C6"	0	164	447	332
3	3	3	"spr0931"	"36Secret_G6"	0	165	319	186
3	4	3	"lytC"	"56Secret_K6"	0	166	460	157
3	5	3	"nanB"	"58Secret_O6"	0	167	5590	5393
3	6	3	"spr1875"	"7Secret_C10"	0	168	2464	2092
3	7	3	"galU"	"21Secret_G10"	0	169	2813	2444
3	8	3	"cbpA"	"5Secret_K10"	-50	170	272	-87
3	9	3	"gsp_781"	"2Secret_O10"	0	171	479	305
3	1	4	"spr1875"	"7Secret_C10"	0	172	1230	1077
3	2	4	"galU"	"21Secret_G10"	0	173	666	392
3	3	4	"cbpA"	"5Secret_K10"	0	174	326	194
3	4	4	"gsp_781"	"2Secret_O10"	0	175	861	764
3	5	4	"Control_1"	"C14"	-50	176	98	-22
3	6	4	"Control_2"	"G14"	-50	177	71	-52
3	7	4	"bloodAB"	"59Secret_C2"	0	178	696	241
3	8	4	"strH"	"32Secret_G2"	-50	179	707	316
3	9	4	"lysM"	"50Secret_K2"	0	180	301	206
3	1	5	"Control_2"	"G14"	-50	181	79	-44
3	2	5	"bloodAB"	"59Secret_C2"	0	182	882	-38
3	3	5	"strH"	"32Secret_G2"	-50	183	1958	1010
3	4	5	"lysM"	"50Secret_K2"	-50	184	654	498
3	5	5	"lytB"	"63Secret_O2"	0	185	772	651
3	6	5	"phtE"	"45Secret_C6"	0	186	190	66
3	7	5	"spr0931"	"36Secret_G6"	-50	187	301	14
3	8	5	"lytC"	"56Secret_K6"	0	188	548	272
3	9	5	"nanB"	"58Secret_O6"	0	189	5488	5405
3	1	6	"phtE"	"45Secret_C6"	0	190	443	342
3	2	6	"spr0931"	"36Secret_G6"	0	191	441	273
3	3	6	"lytC"	"56Secret_K6"	0	192	710	518
3	4	6	"nanB"	"58Secret_O6"	0	193	5295	5148
3	5	6	"spr1875"	"7Secret_C10"	0	194	495	379
3	6	6	"galU"	"21Secret_G10"	0	195	784	541
3	7	6	"cbpA"	"5Secret_K10"	-50	196	667	-52
3	8	6	"gsp_781"	"2Secret_O10"	0	197	931	634
3	9	6	"Control_1"	"C14"	-50	198	68	-7
3	1	7	"galU"	"21Secret_G10"	0	199	405	279
3	2	7	"cbpA"	"5Secret_K10"	0	200	152	17
3	3	7	"gsp_781"	"2Secret_O10"	0	201	183	99
3	4	7	"Control_1"	"C14"	0	202	192	79
3	5	7	"Control_2"	"G14"	-50	203	64	-40
3	6	7	"bloodAB"	"59Secret_C2"	0	204	1056	444
3	7	7	"strH"	"32Secret_G2"	0	205	4446	2309
3	8	7	"lysM"	"50Secret_K2"	0	206	1007	-269
3	9	7	"lytB"	"63Secret_O2"	0	207	1647	1558
3	1	8	"bloodAB"	"59Secret_C2"	0	208	1989	1786
3	2	8	"strH"	"32Secret_G2"	0	209	867	641
3	3	8	"lysM"	"50Secret_K2"	0	210	432	349
3	4	8	"lytB"	"63Secret_O2"	0	211	1388	1304
3	5	8	"phtE"	"45Secret_C6"	0	212	409	333
3	6	8	"spr0931"	"36Secret_G6"	0	213	673	586
3	7	8	"lytC"	"56Secret_K6"	0	214	1288	1150
3	8	8	"nanB"	"58Secret_O6"	0	215	2124	1975
3	9	8	"spr1875"	"7Secret_C10"	0	216	1518	1417
4	1	1	"Control_10"	"P6"	-50	217	59	1
4	2	1	"Control_11"	"D10"	-50	218	68	9
4	3	1	"Control_12"	"H10"	0	219	61	4
4	4	1	"Buffer"	"Normaliz_L10"	-50	220	47	-7
4	5	1	"Buffer"	"Normaliz_P10"	0	221	53	-5
4	6	1	"Control+"	"Rango0.2_D14"	0	222	1603	1546
4	7	1	"Control+"	"Rango0.1_H14"	-50	223	73	17
4	8	1	"Buffer"	"Normaliz_L14"	-50	224	49	-5
4	9	1	"Buffer"	"Normaliz_P14"	-50	225	63	8
4	1	2	"Control+"	"Rango0.2_D14"	0	226	1358	1294
4	2	2	"Control+"	"Rango0.1_H14"	-50	227	72	16
4	3	2	"Control_3"	"D2"	0	228	49	0
4	4	2	"Control_4"	"H2"	0	229	50	4
4	5	2	"Control_5"	"L2"	0	230	54	10
4	6	2	"Control_6"	"P2"	-50	231	55	8
4	7	2	"Control_7"	"D6"	0	232	49	0
4	8	2	"Control_8"	"H6"	0	233	48	0
4	9	2	"Control_9"	"L6"	0	234	42	-6
4	1	3	"Control_6"	"P2"	0	235	50	0
4	2	3	"Control_7"	"D6"	0	236	46	-1
4	3	3	"Control_8"	"H6"	-50	237	46	2
4	4	3	"Control_9"	"L6"	-50	238	44	-3
4	5	3	"Control_10"	"P6"	-50	239	51	3
4	6	3	"Control_11"	"D10"	-50	240	58	12
4	7	3	"Control_12"	"H10"	0	241	44	0
4	8	3	"Buffer"	"Normaliz_L10"	0	242	47	3
4	9	3	"Buffer"	"Normaliz_P10"	0	243	43	0
4	1	4	"Control_11"	"D10"	0	244	49	2
4	2	4	"Control_12"	"H10"	-50	245	48	3
4	3	4	"Buffer"	"Normaliz_L10"	0	246	48	1
4	4	4	"Buffer"	"Normaliz_P10"	-50	247	49	-2
4	5	4	"Control+"	"Rango0.2_D14"	0	248	1636	1576
4	6	4	"Control+"	"Rango0.1_H14"	-50	249	63	12
4	7	4	"Control_3"	"D2"	0	250	44	2
4	8	4	"Control_4"	"H2"	-50	251	49	3
4	9	4	"Control_5"	"L2"	0	252	45	1
4	1	5	"Control+"	"Rango0.1_H14"	0	253	1360	1310
4	2	5	"Control_3"	"D2"	0	254	47	-1
4	3	5	"Control_4"	"H2"	0	255	47	0
4	4	5	"Control_5"	"L2"	-50	256	47	-3
4	5	5	"Control_6"	"P2"	-50	257	47	-5
4	6	5	"Control_7"	"D6"	0	258	54	5
4	7	5	"Control_8"	"H6"	0	259	50	7
4	8	5	"Control_9"	"L6"	0	260	46	2
4	9	5	"Control_10"	"P6"	0	261	46	1
4	1	6	"Control_7"	"D6"	-50	262	46	0
4	2	6	"Control_8"	"H6"	0	263	49	6
4	3	6	"Control_9"	"L6"	-50	264	44	-3
4	4	6	"Control_10"	"P6"	-50	265	44	-8
4	5	6	"Control_11"	"D10"	0	266	57	7
4	6	6	"Control_12"	"H10"	0	267	47	0
4	7	6	"Buffer"	"Normaliz_L10"	0	268	50	3
4	8	6	"Buffer"	"Normaliz_P10"	-50	269	46	2
4	9	6	"Control+"	"Rango0.2_D14"	0	270	982	935
4	1	7	"Control_12"	"H10"	0	271	46	3
4	2	7	"Buffer"	"Normaliz_L10"	0	272	47	3
4	3	7	"Buffer"	"Normaliz_P10"	-50	273	47	-2
4	4	7	"Control+"	"Rango0.2_D14"	0	274	1558	1505
4	5	7	"Control+"	"Rango0.1_H14"	-50	275	59	7
4	6	7	"Control_3"	"D2"	-50	276	42	-7
4	7	7	"Control_4"	"H2"	0	277	47	0
4	8	7	"Control_5"	"L2"	0	278	42	-4
4	9	7	"Control_6"	"P2"	-50	279	42	-4
4	1	8	"Control_3"	"D2"	0	280	48	4
4	2	8	"Control_4"	"H2"	0	281	45	-3
4	3	8	"Control_5"	"L2"	0	282	47	0
4	4	8	"Control_6"	"P2"	0	283	50	2
4	5	8	"Control_7"	"D6"	0	284	43	-4
4	6	8	"Control_8"	"H6"	0	285	45	1
4	7	8	"Control_9"	"L6"	0	286	47	5
4	8	8	"Control_10"	"P6"	0	287	44	1
4	9	8	"Control_11"	"D10"	0	288	48	5
5	1	1	"GADPH"	"68Cyt_M5"	0	289	3488	3438
5	2	1	"abc_sbp_2"	"30Lip_A9"	0	290	1407	1353
5	3	1	"abc_sbp"	"29Lip_E9"	0	291	531	475
5	4	1	"spr0174"	"79Lip_I9"	0	292	332	266
5	5	1	"aliA"	"10Lip_M9"	0	293	634	553
5	6	1	"slrA"	"17Lip_A13"	0	294	632	532
5	7	1	"spr0747"	"37Lip_E13"	0	295	1258	1115
5	8	1	"Buffer"	"Normaliz_I13"	-50	296	243	136
5	9	1	"Buffer"	"Normaliz_M13"	-50	297	54	-11
5	1	2	"slrA"	"17Lip_A13"	0	298	1164	1112
5	2	2	"spr0747"	"37Lip_E13"	0	299	1933	1873
5	3	2	"spxB"	"13Cyt_A1"	0	300	987	924
5	4	2	"clpP"	"66Cyt_E1"	0	301	2005	1928
5	5	2	"pavA"	"69Cyt_I1"	0	302	2617	2509
5	6	2	"eno"	"14Cyt_M1"	0	303	2502	2347
5	7	2	"PppA"	"70Cyt_A5"	-50	304	1142	347
5	8	2	"ply"	"11Cyt_E5"	0	305	1068	727
5	9	2	"lytA"	"12Cyt_I5"	0	306	738	648
5	1	3	"eno"	"14Cyt_M1"	0	307	3035	2976
5	2	3	"PppA"	"70Cyt_A5"	0	308	1160	1096
5	3	3	"ply"	"11Cyt_E5"	0	309	2199	2133
5	4	3	"lytA"	"12Cyt_I5"	0	310	2008	1933
5	5	3	"GADPH"	"68Cyt_M5"	0	311	2458	2384
5	6	3	"abc_sbp_2"	"30Lip_A9"	0	312	407	257
5	7	3	"abc_sbp"	"29Lip_E9"	-50	313	321	-96
5	8	3	"spr0174"	"79Lip_I9"	0	314	389	156
5	9	3	"aliA"	"10Lip_M9"	0	315	492	355
5	1	4	"abc_sbp_2"	"30Lip_A9"	0	316	895	839
5	2	4	"abc_sbp"	"29Lip_E9"	0	317	576	500
5	3	4	"spr0174"	"79Lip_I9"	0	318	259	189
5	4	4	"aliA"	"10Lip_M9"	0	319	727	653
5	5	4	"slrA"	"17Lip_A13"	0	320	755	687
5	6	4	"spr0747"	"37Lip_E13"	0	321	1952	1852
5	7	4	"spxB"	"13Cyt_A1"	0	322	900	645
5	8	4	"clpP"	"66Cyt_E1"	0	323	1860	1646
5	9	4	"pavA"	"69Cyt_I1"	0	324	2704	2564
5	1	5	"spr0747"	"37Lip_E13"	0	325	1974	1917
5	2	5	"spxB"	"13Cyt_A1"	0	326	963	881
5	3	5	"clpP"	"66Cyt_E1"	0	327	1965	1874
5	4	5	"pavA"	"69Cyt_I1"	0	328	2450	2363
5	5	5	"eno"	"14Cyt_M1"	0	329	2786	2727
5	6	5	"PppA"	"70Cyt_A5"	0	330	910	842
5	7	5	"ply"	"11Cyt_E5"	0	331	1787	1690
5	8	5	"lytA"	"12Cyt_I5"	0	332	1648	1543
5	9	5	"GADPH"	"68Cyt_M5"	0	333	2261	2117
5	1	6	"PppA"	"70Cyt_A5"	0	334	1085	1030
5	2	6	"ply"	"11Cyt_E5"	0	335	2260	2194
5	3	6	"lytA"	"12Cyt_I5"	0	336	2470	2384
5	4	6	"GADPH"	"68Cyt_M5"	0	337	2772	2700
5	5	6	"abc_sbp_2"	"30Lip_A9"	0	338	999	931
5	6	6	"abc_sbp"	"29Lip_E9"	0	339	357	273
5	7	6	"spr0174"	"79Lip_I9"	0	340	251	141
5	8	6	"aliA"	"10Lip_M9"	0	341	696	603
5	9	6	"slrA"	"17Lip_A13"	0	342	708	628
5	1	7	"abc_sbp"	"29Lip_E9"	0	343	480	427
5	2	7	"spr0174"	"79Lip_I9"	0	344	247	183
5	3	7	"aliA"	"10Lip_M9"	0	345	654	578
5	4	7	"slrA"	"17Lip_A13"	0	346	836	768
5	5	7	"spr0747"	"37Lip_E13"	0	347	1669	1596
5	6	7	"spxB"	"13Cyt_A1"	0	348	942	853
5	7	7	"clpP"	"66Cyt_E1"	0	349	2122	2018
5	8	7	"pavA"	"69Cyt_I1"	0	350	2960	2869
5	9	7	"eno"	"14Cyt_M1"	0	351	3240	3182
5	1	8	"spxB"	"13Cyt_A1"	0	352	928	884
5	2	8	"clpP"	"66Cyt_E1"	0	353	2014	1958
5	3	8	"pavA"	"69Cyt_I1"	0	354	2658	2599
5	4	8	"eno"	"14Cyt_M1"	0	355	2741	2684
5	5	8	"PppA"	"70Cyt_A5"	0	356	1080	1021
5	6	8	"ply"	"11Cyt_E5"	0	357	2292	2232
5	7	8	"lytA"	"12Cyt_I5"	0	358	2476	2417
5	8	8	"GADPH"	"68Cyt_M5"	0	359	2753	2697
5	9	8	"abc_sbp_2"	"30Lip_A9"	0	360	1391	1342
6	1	1	"psaA"	"6Lip_N5"	0	361	516	393
6	2	1	"ABC_SBP"	"57Lip_B9"	0	362	3082	2968
6	3	1	"ABC_SBP"	"52Lip_F9"	0	363	1028	922
6	4	1	"piuA"	"18Lip_J9"	0	364	563	423
6	5	1	"amiA"	"3Lip_N9"	0	365	1721	1527
6	6	1	"msmE"	"78Lip_B13"	0	366	1017	749
6	7	1	"MalX"	"22Lip_F13"	0	367	423	270
6	8	1	"Buffer"	"Normaliz_J13"	-50	368	100	5
6	9	1	"Buffer"	"Normaliz_N13"	-50	369	73	7
6	1	2	"msmE"	"78Lip_B13"	0	370	925	810
6	2	2	"MalX"	"22Lip_F13"	0	371	820	712
6	3	2	"prsA_ppmA"	"16Lip_B1"	0	372	609	503
6	4	2	"lmb"	"33Lip_F1"	0	373	1255	1052
6	5	2	"piaA"	"15Lip_J1"	0	374	1022	734
6	6	2	"phtA"	"55Lip_N1"	0	375	657	182
6	7	2	"glnH"	"28Lip_B5"	0	376	755	354
6	8	2	"pstS"	"80Lip_F5"	0	377	823	658
6	9	2	"aliB"	"1Lip_J5"	0	378	610	496
6	1	3	"phtA"	"55Lip_N1"	0	379	1222	1100
6	2	3	"glnH"	"28Lip_B5"	0	380	560	416
6	3	3	"pstS"	"80Lip_F5"	0	381	951	819
6	4	3	"aliB"	"1Lip_J5"	0	382	1711	1340
6	5	3	"psaA"	"6Lip_N5"	0	383	651	311
6	6	3	"ABC_SBP"	"57Lip_B9"	0	384	754	284
6	7	3	"ABC_SBP"	"52Lip_F9"	-50	385	467	-120
6	8	3	"piuA"	"18Lip_J9"	0	386	239	-143
6	9	3	"amiA"	"3Lip_N9"	0	387	716	514
6	1	4	"ABC_SBP"	"57Lip_B9"	0	388	3414	3311
6	2	4	"ABC_SBP"	"52Lip_F9"	0	389	892	761
6	3	4	"piuA"	"18Lip_J9"	0	390	416	272
6	4	4	"amiA"	"3Lip_N9"	0	391	1381	1105
6	5	4	"msmE"	"78Lip_B13"	0	392	909	469
6	6	4	"MalX"	"22Lip_F13"	-50	393	1352	227
6	7	4	"prsA_ppmA"	"16Lip_B1"	-50	394	1645	488
6	8	4	"lmb"	"33Lip_F1"	-50	395	857	159
6	9	4	"piaA"	"15Lip_J1"	0	396	535	346
6	1	5	"MalX"	"22Lip_F13"	0	397	951	850
6	2	5	"prsA_ppmA"	"16Lip_B1"	0	398	663	522
6	3	5	"lmb"	"33Lip_F1"	0	399	1265	1114
6	4	5	"piaA"	"15Lip_J1"	0	400	945	787
6	5	5	"phtA"	"55Lip_N1"	0	401	1537	917
6	6	5	"glnH"	"28Lip_B5"	-50	402	1763	247
6	7	5	"pstS"	"80Lip_F5"	0	403	1833	559
6	8	5	"aliB"	"1Lip_J5"	0	404	1967	1303
6	9	5	"psaA"	"6Lip_N5"	0	405	690	442
6	1	6	"glnH"	"28Lip_B5"	0	406	624	521
6	2	6	"pstS"	"80Lip_F5"	0	407	1013	872
6	3	6	"aliB"	"1Lip_J5"	0	408	1644	1521
6	4	6	"psaA"	"6Lip_N5"	0	409	415	295
6	5	6	"ABC_SBP"	"57Lip_B9"	0	410	1925	1775
6	6	6	"ABC_SBP"	"52Lip_F9"	0	411	1405	1065
6	7	6	"piuA"	"18Lip_J9"	0	412	502	25
6	8	6	"amiA"	"3Lip_N9"	0	413	1413	1131
6	9	6	"msmE"	"78Lip_B13"	0	414	951	838
6	1	7	"ABC_SBP"	"52Lip_F9"	0	415	1002	915
6	2	7	"piuA"	"18Lip_J9"	0	416	481	384
6	3	7	"amiA"	"3Lip_N9"	0	417	1647	1540
6	4	7	"msmE"	"78Lip_B13"	0	418	927	768
6	5	7	"MalX"	"22Lip_F13"	0	419	881	728
6	6	7	"prsA_ppmA"	"16Lip_B1"	0	420	652	527
6	7	7	"lmb"	"33Lip_F1"	0	421	1268	1071
6	8	7	"piaA"	"15Lip_J1"	0	422	1027	865
6	9	7	"phtA"	"55Lip_N1"	0	423	1221	1139
6	1	8	"prsA_ppmA"	"16Lip_B1"	0	424	710	627
6	2	8	"lmb"	"33Lip_F1"	0	425	1535	1435
6	3	8	"piaA"	"15Lip_J1"	0	426	1155	1037
6	4	8	"phtA"	"55Lip_N1"	0	427	1229	1107
6	5	8	"glnH"	"28Lip_B5"	0	428	644	540
6	6	8	"pstS"	"80Lip_F5"	0	429	1036	940
6	7	8	"aliB"	"1Lip_J5"	0	430	1764	1657
6	8	8	"psaA"	"6Lip_N5"	0	431	533	444
6	9	8	"ABC_SBP"	"57Lip_B9"	0	432	3751	3683
7	1	1	"cbpF"	"74N_term_wCS_O5"	0	433	513	444
7	2	1	"spr0693"	"34N_term_C9"	0	434	515	399
7	3	1	"ezrA"	"75N_term_G9"	0	435	1016	800
7	4	1	"pepXP"	"72N_term_K9"	0	436	1001	797
7	5	1	"phtD"	"44N_term_O9"	0	437	381	230
7	6	1	"phpA"	"27N_term_C13"	0	438	514	391
7	7	1	"srtA"	"64N_term_wCS_G13"	0	439	361	278
7	8	1	"Buffer"	"Normaliz_K13"	-50	440	59	-4
7	9	1	"Buffer"	"Normaliz_O13"	-50	441	67	15
7	1	2	"phpA"	"27N_term_C13"	0	442	468	373
7	2	2	"srtA"	"64N_term_wCS_G13"	0	443	575	272
7	3	2	"adcA"	"23Lip_C1"	0	444	584	155
7	4	2	"sp_2093"	"76N_term_G1"	0	445	391	100
7	5	2	"comB"	"54N_term_K1"	0	446	446	159
7	6	2	"pspA"	"4N_term_O1"	0	447	610	315
7	7	2	"pbpX"	"41N_term_C5"	0	448	1156	1007
7	8	2	"pbpA"	"9N_term_G5"	0	449	347	267
7	9	2	"spr0334"	"42Cyt_TMH_K5"	0	450	1157	1098
7	1	3	"pspA"	"4N_term_O1"	0	451	1062	956
7	2	3	"pbpX"	"41N_term_C5"	0	452	1404	1284
7	3	3	"pbpA"	"9N_term_G5"	0	453	128	44
7	4	3	"spr0334"	"42Cyt_TMH_K5"	0	454	701	549
7	5	3	"cbpF"	"74N_term_wCS_O5"	0	455	514	239
7	6	3	"spr0693"	"34N_term_C9"	0	456	569	344
7	7	3	"ezrA"	"75N_term_G9"	0	457	490	368
7	8	3	"pepXP"	"72N_term_K9"	0	458	881	789
7	9	3	"phtD"	"44N_term_O9"	0	459	1057	992
7	1	4	"spr0693"	"34N_term_C9"	0	460	567	486
7	2	4	"ezrA"	"75N_term_G9"	0	461	454	362
7	3	4	"pepXP"	"72N_term_K9"	0	462	1120	1030
7	4	4	"phtD"	"44N_term_O9"	0	463	758	630
7	5	4	"phpA"	"27N_term_C13"	0	464	452	275
7	6	4	"srtA"	"64N_term_wCS_G13"	0	465	690	554
7	7	4	"adcA"	"23Lip_C1"	0	466	404	299
7	8	4	"sp_2093"	"76N_term_G1"	0	467	532	440
7	9	4	"comB"	"54N_term_K1"	0	468	341	273
7	1	5	"srtA"	"64N_term_wCS_G13"	0	469	948	865
7	2	5	"adcA"	"23Lip_C1"	0	470	366	279
7	3	5	"sp_2093"	"76N_term_G1"	0	471	441	357
7	4	5	"comB"	"54N_term_K1"	0	472	396	282
7	5	5	"pspA"	"4N_term_O1"	0	473	857	709
7	6	5	"pbpX"	"41N_term_C5"	0	474	1579	1452
7	7	5	"pbpA"	"9N_term_G5"	0	475	120	30
7	8	5	"spr0334"	"42Cyt_TMH_K5"	0	476	714	631
7	9	5	"cbpF"	"74N_term_wCS_O5"	0	477	579	510
7	1	6	"pbpX"	"41N_term_C5"	0	478	1476	1395
7	2	6	"pbpA"	"9N_term_G5"	0	479	101	11
7	3	6	"spr0334"	"42Cyt_TMH_K5"	0	480	703	602
7	4	6	"cbpF"	"74N_term_wCS_O5"	0	481	463	314
7	5	6	"spr0693"	"34N_term_C9"	0	482	690	539
7	6	6	"ezrA"	"75N_term_G9"	0	483	512	403
7	7	6	"pepXP"	"72N_term_K9"	0	484	959	864
7	8	6	"phtD"	"44N_term_O9"	0	485	994	907
7	9	6	"phpA"	"27N_term_C13"	0	486	510	438
7	1	7	"ezrA"	"75N_term_G9"	0	487	568	488
7	2	7	"pepXP"	"72N_term_K9"	0	488	955	857
7	3	7	"phtD"	"44N_term_O9"	0	489	783	684
7	4	7	"phpA"	"27N_term_C13"	0	490	469	353
7	5	7	"srtA"	"64N_term_wCS_G13"	0	491	732	612
7	6	7	"adcA"	"23Lip_C1"	0	492	437	336
7	7	7	"sp_2093"	"76N_term_G1"	0	493	506	387
7	8	7	"comB"	"54N_term_K1"	0	494	432	323
7	9	7	"pspA"	"4N_term_O1"	0	495	891	807
7	1	8	"adcA"	"23Lip_C1"	0	496	583	510
7	2	8	"sp_2093"	"76N_term_G1"	0	497	508	425
7	3	8	"comB"	"54N_term_K1"	0	498	291	213
7	4	8	"pspA"	"4N_term_O1"	0	499	1262	1122
7	5	8	"pbpX"	"41N_term_C5"	0	500	1944	1807
7	6	8	"pbpA"	"9N_term_G5"	0	501	133	45
7	7	8	"spr0334"	"42Cyt_TMH_K5"	0	502	618	535
7	8	8	"cbpF"	"74N_term_wCS_O5"	0	503	485	400
7	9	8	"spr0693"	"34N_term_C9"	0	504	674	582
8	1	1	"pbp1b"	"47Cyt_TMH_P5"	0	505	5442	5382
8	2	1	"pcpA"	"62N_term_wCS_D9"	0	506	139	85
8	3	1	"sphtra"	"8N_term_H9"	0	507	79	27
8	4	1	"cps4C"	"97Mult_L9"	0	508	336	282
8	5	1	"rrgB"	"95Mult_P9"	0	509	98	33
8	6	1	"TMP"	"96Mult_D13"	0	510	259	180
8	7	1	"LambdaSa04"	"94Mult_H13"	-50	511	72	12
8	8	1	"Buffer"	"Normaliz_L13"	0	512	60	6
8	9	1	"Buffer"	"Normaliz_P13"	0	513	110	53
8	1	2	"TMP"	"96Mult_D13"	0	514	238	182
8	2	2	"LambdaSa04"	"94Mult_H13"	-50	515	65	7
8	3	2	"potD"	"65N_term_D1"	0	516	1921	1847
8	4	2	"pgdA"	"40N_term_H1"	0	517	696	596
8	5	2	"spr1370"	"38Cyt_TMH_L1"	0	518	1692	1562
8	6	2	"spr1418"	"82N_term_P1"	0	519	1025	902
8	7	2	"stkP"	"67Cyt_TMH_D5"	0	520	478	337
8	8	2	"spr1584"	"83N_term_H5"	0	521	955	739
8	9	2	"pbp2A"	"53N_term_L5"	0	522	1314	1209
8	1	3	"spr1418"	"82N_term_P1"	0	523	2273	2214
8	2	3	"stkP"	"67Cyt_TMH_D5"	0	524	450	382
8	3	3	"spr1584"	"83N_term_H5"	0	525	1821	1746
8	4	3	"pbp2A"	"53N_term_L5"	0	526	3151	3052
8	5	3	"pbp1b"	"47Cyt_TMH_P5"	0	527	4370	4196
8	6	3	"pcpA"	"62N_term_wCS_D9"	-50	528	124	-51
8	7	3	"sphtra"	"8N_term_H9"	-50	529	238	23
8	8	3	"cps4C"	"97Mult_L9"	0	530	438	40
8	9	3	"rrgB"	"95Mult_P9"	0	531	90	-19
8	1	4	"pcpA"	"62N_term_wCS_D9"	0	532	138	76
8	2	4	"sphtra"	"8N_term_H9"	-50	533	82	10
8	3	4	"cps4C"	"97Mult_L9"	0	534	268	204
8	4	4	"rrgB"	"95Mult_P9"	0	535	91	23
8	5	4	"TMP"	"96Mult_D13"	0	536	211	126
8	6	4	"LambdaSa04"	"94Mult_H13"	-50	537	57	-38
8	7	4	"potD"	"65N_term_D1"	0	538	999	867
8	8	4	"pgdA"	"40N_term_H1"	0	539	920	479
8	9	4	"spr1370"	"38Cyt_TMH_L1"	0	540	1243	1125
8	1	5	"LambdaSa04"	"94Mult_H13"	-50	541	64	7
8	2	5	"potD"	"65N_term_D1"	0	542	1737	1671
8	3	5	"pgdA"	"40N_term_H1"	0	543	773	701
8	4	5	"spr1370"	"38Cyt_TMH_L1"	0	544	1794	1720
8	5	5	"spr1418"	"82N_term_P1"	0	545	1919	1845
8	6	5	"stkP"	"67Cyt_TMH_D5"	0	546	420	340
8	7	5	"spr1584"	"83N_term_H5"	0	547	1752	1659
8	8	5	"pbp2A"	"53N_term_L5"	0	548	2943	2788
8	9	5	"pbp1b"	"47Cyt_TMH_P5"	0	549	3883	3791
8	1	6	"stkP"	"67Cyt_TMH_D5"	0	550	490	435
8	2	6	"spr1584"	"83N_term_H5"	0	551	1827	1768
8	3	6	"pbp2A"	"53N_term_L5"	0	552	3224	3155
8	4	6	"pbp1b"	"47Cyt_TMH_P5"	0	553	4484	4410
8	5	6	"pcpA"	"62N_term_wCS_D9"	0	554	143	79
8	6	6	"sphtra"	"8N_term_H9"	-50	555	72	8
8	7	6	"cps4C"	"97Mult_L9"	0	556	263	199
8	8	6	"rrgB"	"95Mult_P9"	0	557	79	22
8	9	6	"TMP"	"96Mult_D13"	0	558	165	113
8	1	7	"sphtra"	"8N_term_H9"	-50	559	73	21
8	2	7	"cps4C"	"97Mult_L9"	0	560	275	222
8	3	7	"rrgB"	"95Mult_P9"	0	561	89	30
8	4	7	"TMP"	"96Mult_D13"	0	562	194	129
8	5	7	"LambdaSa04"	"94Mult_H13"	-50	563	57	-8
8	6	7	"potD"	"65N_term_D1"	0	564	1710	1649
8	7	7	"pgdA"	"40N_term_H1"	0	565	790	729
8	8	7	"spr1370"	"38Cyt_TMH_L1"	0	566	2037	1976
8	9	7	"spr1418"	"82N_term_P1"	0	567	1787	1733
8	1	8	"potD"	"65N_term_D1"	0	568	1735	1682
8	2	8	"pgdA"	"40N_term_H1"	0	569	1023	971
8	3	8	"spr1370"	"38Cyt_TMH_L1"	0	570	2002	1946
8	4	8	"spr1418"	"82N_term_P1"	0	571	2117	2058
8	5	8	"stkP"	"67Cyt_TMH_D5"	0	572	551	496
8	6	8	"spr1584"	"83N_term_H5"	0	573	1780	1729
8	7	8	"pbp2A"	"53N_term_L5"	0	574	3011	2954
8	8	8	"pbp1b"	"47Cyt_TMH_P5"	0	575	4014	3959
8	9	8	"pcpA"	"62N_term_wCS_D9"	0	576	129	77
