# Supplementary material for: Data in support of proteomic analysis of pneumococcal pediatric clinical isolates to construct a protein array
Source: Data Brief. 2016 Feb 5;6:917–22. doi: 10.1016/j.dib.2016.01.057 (PMC4758182; doi:10.1016/j.dib.2016.01.057)
Supplement: Supplementary file 4 — Supplementary material [file mmc4.zip › Protein array raw data/IgM/C1_Sv29_IgM-Cy5.txt]

ATF	1.0
31	9    
"Type=GenePix Export 3"
"DateTime=2014/05/08 13:33:02"
"Settings=C:\Documents and Settings\Usuario\Escritorio\Datos Usuarios\Alfonso\Resultados ensayo\Mayo 2014\Escaneado_08-05-14\Suero v29\Sv29_IgM-Cy5.gps"
"GalFile=C:\Documents and Settings\Usuario\Escritorio\Datos Usuarios\Alfonso\Gals\Gal_Alfonso.2.gal"
"PixelSize=5"
"Wavelengths=635	n/a"
"ImageFiles=C:\Documents and Settings\Usuario\Escritorio\Datos Usuarios\Alfonso\Resultados ensayo\Mayo 2014\Escaneado_08-05-14\Suero v29\Sv29_IgM-Cy5.tif 1	n/a"
"NormalizationMethod=None"
"NormalizationFactors=1	n/a"
"JpegImage="
"StdDev=Type 1"
"RatioFormulations=W1/W2 (635/)"
"Barcode="
"BackgroundSubtraction=LocalFeature"
"ImageOrigin=2800, 36145"
"JpegOrigin=3165, 36405"
"Creator=GenePix Pro 4.1.1.4"
"Scanner=GenePix 4000B [92870]"
"FocusPosition=0"
"Temperature=30.9"
"LinesAveraged=1"
"Comment="
"PMTGain=700	n/a"
"ScanPower=100	n/a"
"LaserPower=1.7	n/a"
"LaserOnTime=43103	n/a"
"Filters=	n/a"
"ScanRegion=560,7229,3816,8603"
"Supplier=BioRobotics"
"ArrayerSoftwareName=TAS Application Suite (MicroGrid II)"
"ArrayerSoftwareVersion=2.2.2.5"
"Block"	"Column"	"Row"	"Name"	"ID"	"Flags"	"Index"	"F635 Median"	"F635 Median - B635"
1	1	1	"ABC_N/P"	"90Mult_M8"	0	1	68	31
1	2	1	"spr1221"	"99Mult_A12"	0	2	87	50
1	3	1	"spr1403"	"91Mult_E12"	0	3	113	75
1	4	1	"spr1496"	"92Mult_I12"	0	4	91	47
1	5	1	"ABC_NP"	"100Mult_M12"	0	5	184	139
1	6	1	"SP_0462"	"77CellW_A16"	0	6	153	94
1	7	1	"SP_0464"	"81CellW_E16"	-50	7	83	27
1	8	1	"Buffer"	"Normaliz_I16"	-50	8	46	-2
1	9	1	"Buffer"	"Normaliz_M16"	-50	9	53	-2
1	1	2	"SP_0462"	"77CellW_A16"	0	10	96	56
1	2	2	"SP_0464"	"81CellW_E16"	-50	11	65	22
1	3	2	"fstH"	"84Mult_A4"	0	12	260	219
1	4	2	"comA"	"85Mult_E4"	-50	13	91	43
1	5	2	"zmpB"	"86Mult_I4"	-50	14	85	20
1	6	2	"spr0601"	"98Mult_M4"	0	15	211	133
1	7	2	"celB"	"87Mult_A8"	0	16	220	154
1	8	2	"iga"	"88Mult_E8"	0	17	280	222
1	9	2	"glnP"	"89Mult_I8"	0	18	243	178
1	1	3	"spr0601"	"98Mult_M4"	0	19	98	52
1	2	3	"celB"	"87Mult_A8"	-50	20	76	31
1	3	3	"iga"	"88Mult_E8"	0	21	164	120
1	4	3	"glnP"	"89Mult_I8"	0	22	108	50
1	5	3	"ABC_N/P"	"90Mult_M8"	0	23	93	32
1	6	3	"spr1221"	"99Mult_A12"	0	24	134	67
1	7	3	"spr1403"	"91Mult_E12"	0	25	364	296
1	8	3	"spr1496"	"92Mult_I12"	-50	26	120	53
1	9	3	"ABC_NP"	"100Mult_M12"	0	27	299	231
1	1	4	"spr1221"	"99Mult_A12"	0	28	84	43
1	2	4	"spr1403"	"91Mult_E12"	0	29	77	36
1	3	4	"spr1496"	"92Mult_I12"	0	30	75	29
1	4	4	"ABC_NP"	"100Mult_M12"	0	31	201	139
1	5	4	"SP_0462"	"77CellW_A16"	0	32	140	63
1	6	4	"SP_0464"	"81CellW_E16"	0	33	120	45
1	7	4	"fstH"	"84Mult_A4"	0	34	426	342
1	8	4	"comA"	"85Mult_E4"	0	35	117	27
1	9	4	"zmpB"	"86Mult_I4"	-50	36	89	11
1	1	5	"SP_0464"	"81CellW_E16"	0	37	98	52
1	2	5	"fstH"	"84Mult_A4"	0	38	310	258
1	3	5	"comA"	"85Mult_E4"	0	39	110	50
1	4	5	"zmpB"	"86Mult_I4"	-50	40	58	-4
1	5	5	"spr0601"	"98Mult_M4"	0	41	129	46
1	6	5	"celB"	"87Mult_A8"	-50	42	117	26
1	7	5	"iga"	"88Mult_E8"	0	43	299	211
1	8	5	"glnP"	"89Mult_I8"	-50	44	163	70
1	9	5	"ABC_N/P"	"90Mult_M8"	0	45	94	23
1	1	6	"celB"	"87Mult_A8"	-50	46	73	27
1	2	6	"iga"	"88Mult_E8"	0	47	215	158
1	3	6	"glnP"	"89Mult_I8"	0	48	121	58
1	4	6	"ABC_N/P"	"90Mult_M8"	-50	49	102	20
1	5	6	"spr1221"	"99Mult_A12"	0	50	200	106
1	6	6	"spr1403"	"91Mult_E12"	0	51	177	81
1	7	6	"spr1496"	"92Mult_I12"	-50	52	83	-4
1	8	6	"ABC_NP"	"100Mult_M12"	0	53	214	124
1	9	6	"SP_0462"	"77CellW_A16"	0	54	235	158
1	1	7	"spr1403"	"91Mult_E12"	0	55	146	92
1	2	7	"spr1496"	"92Mult_I12"	0	56	170	102
1	3	7	"ABC_NP"	"100Mult_M12"	0	57	295	215
1	4	7	"SP_0462"	"77CellW_A16"	0	58	311	212
1	5	7	"SP_0464"	"81CellW_E16"	-50	59	109	11
1	6	7	"fstH"	"84Mult_A4"	0	60	335	260
1	7	7	"comA"	"85Mult_E4"	0	61	127	64
1	8	7	"zmpB"	"86Mult_I4"	-50	62	91	21
1	9	7	"spr0601"	"98Mult_M4"	0	63	210	135
1	1	8	"fstH"	"84Mult_A4"	0	64	442	384
1	2	8	"comA"	"85Mult_E4"	0	65	124	59
1	3	8	"zmpB"	"86Mult_I4"	0	66	135	58
1	4	8	"spr0601"	"98Mult_M4"	0	67	188	78
1	5	8	"celB"	"87Mult_A8"	-50	68	83	2
1	6	8	"iga"	"88Mult_E8"	0	69	251	186
1	7	8	"glnP"	"89Mult_I8"	-50	70	91	41
1	8	8	"ABC_N/P"	"90Mult_M8"	0	71	93	44
1	9	8	"spr1221"	"99Mult_A12"	0	72	149	94
2	1	1	"lytB"	"31CellW_N8"	0	73	235	140
2	2	1	"prtA"	"20CellW_B12"	-50	74	162	76
2	3	1	"bgaA"	"43CellW_F12"	0	75	326	207
2	4	1	"nanA"	"46CellW_J12"	-50	76	146	20
2	5	1	"spr1652/pfbA"	"25CellW_N12"	-50	77	130	22
2	6	1	"nisP"	"39CellW_B16"	-50	78	109	-10
2	7	1	"spr1906"	"73CellW_F16"	-50	79	119	10
2	8	1	"Buffer"	"Normaliz_J16"	-50	80	92	8
2	9	1	"Buffer"	"Normaliz_N16"	-50	81	101	8
2	1	2	"nisP"	"39CellW_B16"	-50	82	156	17
2	2	2	"spr1906"	"73CellW_F16"	-50	83	163	19
2	3	2	"psrP"	"71CellW_B4"	-50	84	398	165
2	4	2	"pblB_nt"	"48CellW_F4"	-50	85	370	32
2	5	2	"pblB_ct"	"49CellW_J4"	0	86	734	522
2	6	2	"spr0075/pfbB"	"24CellW_N4"	-50	87	478	262
2	7	2	"pulA"	"19CellW_B8"	-50	88	337	122
2	8	2	"hysA"	"51CellW_F8"	-50	89	186	83
2	9	2	"spr0328"	"26CellW_J8"	0	90	809	722
2	1	3	"spr0075/pfbB"	"24CellW_N4"	-50	91	329	116
2	2	3	"pulA"	"19CellW_B8"	-50	92	118	-19
2	3	3	"hysA"	"51CellW_F8"	-50	93	110	9
2	4	3	"spr0328"	"26CellW_J8"	-50	94	186	35
2	5	3	"lytB"	"31CellW_N8"	-50	95	165	64
2	6	3	"prtA"	"20CellW_B12"	-50	96	125	-12
2	7	3	"bgaA"	"43CellW_F12"	-50	97	292	74
2	8	3	"nanA"	"46CellW_J12"	-50	98	138	-22
2	9	3	"spr1652/pfbA"	"25CellW_N12"	-50	99	562	450
2	1	4	"prtA"	"20CellW_B12"	-50	100	194	79
2	2	4	"bgaA"	"43CellW_F12"	-50	101	281	128
2	3	4	"nanA"	"46CellW_J12"	-50	102	147	-28
2	4	4	"spr1652/pfbA"	"25CellW_N12"	-50	103	180	10
2	5	4	"nisP"	"39CellW_B16"	-50	104	92	-6
2	6	4	"spr1906"	"73CellW_F16"	-50	105	151	39
2	7	4	"psrP"	"71CellW_B4"	-50	106	435	158
2	8	4	"pblB_nt"	"48CellW_F4"	-50	107	355	4
2	9	4	"pblB_ct"	"49CellW_J4"	-50	108	576	417
2	1	5	"spr1906"	"73CellW_F16"	-50	109	162	48
2	2	5	"psrP"	"71CellW_B4"	-50	110	330	34
2	3	5	"pblB_nt"	"48CellW_F4"	-50	111	325	-11
2	4	5	"pblB_ct"	"49CellW_J4"	-50	112	344	3
2	5	5	"spr0075/pfbB"	"24CellW_N4"	-50	113	283	121
2	6	5	"pulA"	"19CellW_B8"	0	114	269	184
2	7	5	"hysA"	"51CellW_F8"	-50	115	122	-11
2	8	5	"spr0328"	"26CellW_J8"	-50	116	171	-13
2	9	5	"lytB"	"31CellW_N8"	-50	117	519	396
2	1	6	"pulA"	"19CellW_B8"	-50	118	149	63
2	2	6	"hysA"	"51CellW_F8"	-50	119	131	-13
2	3	6	"spr0328"	"26CellW_J8"	-50	120	150	2
2	4	6	"lytB"	"31CellW_N8"	-50	121	129	-14
2	5	6	"prtA"	"20CellW_B12"	-50	122	107	-24
2	6	6	"bgaA"	"43CellW_F12"	-50	123	196	47
2	7	6	"nanA"	"46CellW_J12"	-50	124	150	-7
2	8	6	"spr1652/pfbA"	"25CellW_N12"	-50	125	311	136
2	9	6	"nisP"	"39CellW_B16"	-50	126	221	84
2	1	7	"bgaA"	"43CellW_F12"	-50	127	264	135
2	2	7	"nanA"	"46CellW_J12"	-50	128	95	-43
2	3	7	"spr1652/pfbA"	"25CellW_N12"	-50	129	241	113
2	4	7	"nisP"	"39CellW_B16"	-50	130	102	0
2	5	7	"spr1906"	"73CellW_F16"	-50	131	105	5
2	6	7	"psrP"	"71CellW_B4"	-50	132	341	115
2	7	7	"pblB_nt"	"48CellW_F4"	-50	133	279	30
2	8	7	"pblB_ct"	"49CellW_J4"	-50	134	505	211
2	9	7	"spr0075/pfbB"	"24CellW_N4"	-50	135	515	313
2	1	8	"psrP"	"71CellW_B4"	-50	136	591	457
2	2	8	"pblB_nt"	"48CellW_F4"	-50	137	258	122
2	3	8	"pblB_ct"	"49CellW_J4"	-50	138	382	246
2	4	8	"spr0075/pfbB"	"24CellW_N4"	-50	139	327	224
2	5	8	"pulA"	"19CellW_B8"	-50	140	102	20
2	6	8	"hysA"	"51CellW_F8"	-50	141	97	8
2	7	8	"spr0328"	"26CellW_J8"	-50	142	113	19
2	8	8	"lytB"	"31CellW_N8"	-50	143	157	38
2	9	8	"prtA"	"20CellW_B12"	-50	144	187	66
3	1	1	"nanB"	"58Secret_O8"	0	145	1233	1162
3	2	1	"spr1875"	"7Secret_C12"	0	146	496	425
3	3	1	"galU"	"21Secret_G12"	0	147	638	569
3	4	1	"cbpA"	"5Secret_K12"	0	148	196	123
3	5	1	"gsp_781"	"2Secret_O12"	0	149	322	258
3	6	1	"Control_1"	"C16"	0	150	184	123
3	7	1	"Control_2"	"G16"	-50	151	53	-3
3	8	1	"Buffer"	"Normaliz_K16"	-50	152	53	-7
3	9	1	"Buffer"	"Normaliz_O16"	-50	153	51	-2
3	1	2	"Control_1"	"C16"	0	154	210	136
3	2	2	"Control_2"	"G16"	0	155	126	40
3	3	2	"bloodAB"	"59Secret_C4"	0	156	460	337
3	4	2	"strH"	"32Secret_G4"	0	157	880	709
3	5	2	"lysM"	"50Secret_K4"	0	158	141	42
3	6	2	"lytB"	"63Secret_O4"	0	159	508	435
3	7	2	"phtE"	"45Secret_C8"	0	160	353	252
3	8	2	"spr0931"	"36Secret_G8"	0	161	725	588
3	9	2	"lytC"	"56Secret_K8"	0	162	783	680
3	1	3	"lytB"	"63Secret_O4"	0	163	610	523
3	2	3	"phtE"	"45Secret_C8"	0	164	398	282
3	3	3	"spr0931"	"36Secret_G8"	0	165	631	486
3	4	3	"lytC"	"56Secret_K8"	0	166	357	199
3	5	3	"nanB"	"58Secret_O8"	0	167	836	721
3	6	3	"spr1875"	"7Secret_C12"	0	168	400	315
3	7	3	"galU"	"21Secret_G12"	0	169	296	136
3	8	3	"cbpA"	"5Secret_K12"	0	170	184	-64
3	9	3	"gsp_781"	"2Secret_O12"	0	171	785	559
3	1	4	"spr1875"	"7Secret_C12"	0	172	501	390
3	2	4	"galU"	"21Secret_G12"	0	173	530	376
3	3	4	"cbpA"	"5Secret_K12"	0	174	157	38
3	4	4	"gsp_781"	"2Secret_O12"	0	175	208	119
3	5	4	"Control_1"	"C16"	0	176	113	27
3	6	4	"Control_2"	"G16"	-50	177	62	-12
3	7	4	"bloodAB"	"59Secret_C4"	0	178	660	390
3	8	4	"strH"	"32Secret_G4"	0	179	582	296
3	9	4	"lysM"	"50Secret_K4"	0	180	190	111
3	1	5	"Control_2"	"G16"	-50	181	78	-25
3	2	5	"bloodAB"	"59Secret_C4"	0	182	613	441
3	3	5	"strH"	"32Secret_G4"	0	183	560	407
3	4	5	"lysM"	"50Secret_K4"	0	184	143	58
3	5	5	"lytB"	"63Secret_O4"	0	185	553	459
3	6	5	"phtE"	"45Secret_C8"	0	186	426	315
3	7	5	"spr0931"	"36Secret_G8"	0	187	565	401
3	8	5	"lytC"	"56Secret_K8"	0	188	306	170
3	9	5	"nanB"	"58Secret_O8"	0	189	1135	1070
3	1	6	"phtE"	"45Secret_C8"	0	190	480	388
3	2	6	"spr0931"	"36Secret_G8"	0	191	328	202
3	3	6	"lytC"	"56Secret_K8"	0	192	238	110
3	4	6	"nanB"	"58Secret_O8"	0	193	1017	906
3	5	6	"spr1875"	"7Secret_C12"	0	194	444	313
3	6	6	"galU"	"21Secret_G12"	0	195	523	361
3	7	6	"cbpA"	"5Secret_K12"	0	196	590	465
3	8	6	"gsp_781"	"2Secret_O12"	0	197	434	346
3	9	6	"Control_1"	"C16"	0	198	288	201
3	1	7	"galU"	"21Secret_G12"	0	199	333	208
3	2	7	"cbpA"	"5Secret_K12"	-50	200	171	12
3	3	7	"gsp_781"	"2Secret_O12"	0	201	435	329
3	4	7	"Control_1"	"C16"	0	202	151	44
3	5	7	"Control_2"	"G16"	-50	203	99	-26
3	6	7	"bloodAB"	"59Secret_C4"	0	204	615	380
3	7	7	"strH"	"32Secret_G4"	0	205	640	423
3	8	7	"lysM"	"50Secret_K4"	0	206	202	99
3	9	7	"lytB"	"63Secret_O4"	0	207	664	579
3	1	8	"bloodAB"	"59Secret_C4"	0	208	507	381
3	2	8	"strH"	"32Secret_G4"	0	209	459	310
3	3	8	"lysM"	"50Secret_K4"	0	210	324	229
3	4	8	"lytB"	"63Secret_O4"	0	211	507	375
3	5	8	"phtE"	"45Secret_C8"	0	212	484	333
3	6	8	"spr0931"	"36Secret_G8"	0	213	527	401
3	7	8	"lytC"	"56Secret_K8"	0	214	363	265
3	8	8	"nanB"	"58Secret_O8"	0	215	1268	1189
3	9	8	"spr1875"	"7Secret_C12"	0	216	613	543
4	1	1	"Control_10"	"P8"	-50	217	97	40
4	2	1	"Control_11"	"D12"	0	218	120	65
4	3	1	"Control_12"	"H12"	0	219	138	85
4	4	1	"Buffer"	"Normaliz_L12"	0	220	68	20
4	5	1	"Buffer"	"Normaliz_P12"	-50	221	75	-5
4	6	1	"Control+"	"Rango0.2_D16"	0	222	768	654
4	7	1	"Control+"	"Rango0.1_H16"	-50	223	67	9
4	8	1	"Buffer"	"Normaliz_L16"	0	224	58	9
4	9	1	"Buffer"	"Normaliz_P16"	0	225	53	1
4	1	2	"Control+"	"Rango0.2_D16"	0	226	887	822
4	2	2	"Control+"	"Rango0.1_H16"	0	227	76	23
4	3	2	"Control_3"	"D4"	0	228	156	103
4	4	2	"Control_4"	"H4"	0	229	62	10
4	5	2	"Control_5"	"L4"	-50	230	73	-3
4	6	2	"Control_6"	"P4"	-50	231	140	44
4	7	2	"Control_7"	"D8"	0	232	79	24
4	8	2	"Control_8"	"H8"	0	233	53	6
4	9	2	"Control_9"	"L8"	0	234	79	31
4	1	3	"Control_6"	"P4"	-50	235	73	16
4	2	3	"Control_7"	"D8"	-50	236	91	37
4	3	3	"Control_8"	"H8"	0	237	74	15
4	4	3	"Control_9"	"L8"	0	238	106	44
4	5	3	"Control_10"	"P8"	-50	239	91	34
4	6	3	"Control_11"	"D12"	0	240	177	109
4	7	3	"Control_12"	"H12"	0	241	151	83
4	8	3	"Buffer"	"Normaliz_L12"	0	242	67	17
4	9	3	"Buffer"	"Normaliz_P12"	0	243	71	26
4	1	4	"Control_11"	"D12"	0	244	148	95
4	2	4	"Control_12"	"H12"	0	245	220	168
4	3	4	"Buffer"	"Normaliz_L12"	-50	246	61	4
4	4	4	"Buffer"	"Normaliz_P12"	0	247	85	32
4	5	4	"Control+"	"Rango0.2_D16"	0	248	765	682
4	6	4	"Control+"	"Rango0.1_H16"	-50	249	77	-6
4	7	4	"Control_3"	"D4"	0	250	261	202
4	8	4	"Control_4"	"H4"	-50	251	50	-6
4	9	4	"Control_5"	"L4"	0	252	78	27
4	1	5	"Control+"	"Rango0.1_H16"	0	253	1146	1087
4	2	5	"Control_3"	"D4"	0	254	243	189
4	3	5	"Control_4"	"H4"	0	255	69	14
4	4	5	"Control_5"	"L4"	0	256	83	23
4	5	5	"Control_6"	"P4"	-50	257	68	-21
4	6	5	"Control_7"	"D8"	-50	258	72	-4
4	7	5	"Control_8"	"H8"	0	259	60	12
4	8	5	"Control_9"	"L8"	0	260	77	27
4	9	5	"Control_10"	"P8"	0	261	112	45
4	1	6	"Control_7"	"D8"	-50	262	107	40
4	2	6	"Control_8"	"H8"	-50	263	62	-4
4	3	6	"Control_9"	"L8"	0	264	92	27
4	4	6	"Control_10"	"P8"	0	265	104	28
4	5	6	"Control_11"	"D12"	0	266	200	136
4	6	6	"Control_12"	"H12"	0	267	248	195
4	7	6	"Buffer"	"Normaliz_L12"	0	268	56	8
4	8	6	"Buffer"	"Normaliz_P12"	-50	269	59	12
4	9	6	"Control+"	"Rango0.2_D16"	0	270	554	494
4	1	7	"Control_12"	"H12"	0	271	366	315
4	2	7	"Buffer"	"Normaliz_L12"	0	272	71	16
4	3	7	"Buffer"	"Normaliz_P12"	0	273	103	37
4	4	7	"Control+"	"Rango0.2_D16"	0	274	1343	1239
4	5	7	"Control+"	"Rango0.1_H16"	-50	275	128	46
4	6	7	"Control_3"	"D4"	0	276	279	217
4	7	7	"Control_4"	"H4"	0	277	51	0
4	8	7	"Control_5"	"L4"	0	278	70	24
4	9	7	"Control_6"	"P4"	-50	279	53	3
4	1	8	"Control_3"	"D4"	0	280	810	759
4	2	8	"Control_4"	"H4"	0	281	65	12
4	3	8	"Control_5"	"L4"	0	282	98	44
4	4	8	"Control_6"	"P4"	-50	283	76	13
4	5	8	"Control_7"	"D8"	-50	284	128	52
4	6	8	"Control_8"	"H8"	0	285	167	97
4	7	8	"Control_9"	"L8"	0	286	87	34
4	8	8	"Control_10"	"P8"	0	287	93	48
4	9	8	"Control_11"	"D12"	0	288	93	44
5	1	1	"GADPH"	"68Cyt_M7"	0	289	1404	1358
5	2	1	"abc_sbp_2"	"30Lip_A11"	0	290	865	816
5	3	1	"abc_sbp"	"29Lip_E11"	0	291	294	241
5	4	1	"spr0174"	"79Lip_I11"	0	292	301	232
5	5	1	"aliA"	"10Lip_M11"	0	293	424	324
5	6	1	"slrA"	"17Lip_A15"	0	294	760	653
5	7	1	"spr0747"	"37Lip_E15"	0	295	349	237
5	8	1	"Buffer"	"Normaliz_I15"	-50	296	82	-31
5	9	1	"Buffer"	"Normaliz_M15"	-50	297	66	-10
5	1	2	"slrA"	"17Lip_A15"	0	298	616	559
5	2	2	"spr0747"	"37Lip_E15"	0	299	648	582
5	3	2	"spxB"	"13Cyt_A3"	0	300	415	342
5	4	2	"clpP"	"66Cyt_E3"	0	301	1207	1080
5	5	2	"pavA"	"69Cyt_I3"	0	302	715	535
5	6	2	"eno"	"14Cyt_M3"	0	303	1606	1386
5	7	2	"PppA"	"70Cyt_A7"	0	304	740	420
5	8	2	"ply"	"11Cyt_E7"	0	305	1189	735
5	9	2	"lytA"	"12Cyt_I7"	0	306	1530	1386
5	1	3	"eno"	"14Cyt_M3"	0	307	1258	1202
5	2	3	"PppA"	"70Cyt_A7"	0	308	866	803
5	3	3	"ply"	"11Cyt_E7"	0	309	673	607
5	4	3	"lytA"	"12Cyt_I7"	0	310	1518	1424
5	5	3	"GADPH"	"68Cyt_M7"	0	311	1181	1073
5	6	3	"abc_sbp_2"	"30Lip_A11"	0	312	516	328
5	7	3	"abc_sbp"	"29Lip_E11"	0	313	384	77
5	8	3	"spr0174"	"79Lip_I11"	0	314	362	162
5	9	3	"aliA"	"10Lip_M11"	0	315	304	216
5	1	4	"abc_sbp_2"	"30Lip_A11"	0	316	855	805
5	2	4	"abc_sbp"	"29Lip_E11"	0	317	328	266
5	3	4	"spr0174"	"79Lip_I11"	0	318	205	135
5	4	4	"aliA"	"10Lip_M11"	0	319	268	198
5	5	4	"slrA"	"17Lip_A15"	0	320	474	390
5	6	4	"spr0747"	"37Lip_E15"	0	321	661	424
5	7	4	"spxB"	"13Cyt_A3"	0	322	1082	643
5	8	4	"clpP"	"66Cyt_E3"	0	323	1256	1031
5	9	4	"pavA"	"69Cyt_I3"	0	324	867	800
5	1	5	"spr0747"	"37Lip_E15"	0	325	819	766
5	2	5	"spxB"	"13Cyt_A3"	0	326	536	446
5	3	5	"clpP"	"66Cyt_E3"	0	327	1131	1051
5	4	5	"pavA"	"69Cyt_I3"	0	328	455	377
5	5	5	"eno"	"14Cyt_M3"	0	329	1104	1024
5	6	5	"PppA"	"70Cyt_A7"	0	330	874	748
5	7	5	"ply"	"11Cyt_E7"	0	331	647	351
5	8	5	"lytA"	"12Cyt_I7"	0	332	1769	1612
5	9	5	"GADPH"	"68Cyt_M7"	0	333	1290	1222
5	1	6	"PppA"	"70Cyt_A7"	0	334	1052	1003
5	2	6	"ply"	"11Cyt_E7"	0	335	1109	1040
5	3	6	"lytA"	"12Cyt_I7"	0	336	1721	1626
5	4	6	"GADPH"	"68Cyt_M7"	0	337	994	893
5	5	6	"abc_sbp_2"	"30Lip_A11"	0	338	717	651
5	6	6	"abc_sbp"	"29Lip_E11"	0	339	292	217
5	7	6	"spr0174"	"79Lip_I11"	0	340	293	198
5	8	6	"aliA"	"10Lip_M11"	0	341	417	349
5	9	6	"slrA"	"17Lip_A15"	0	342	573	502
5	1	7	"abc_sbp"	"29Lip_E11"	0	343	486	421
5	2	7	"spr0174"	"79Lip_I11"	0	344	240	153
5	3	7	"aliA"	"10Lip_M11"	0	345	318	200
5	4	7	"slrA"	"17Lip_A15"	0	346	394	241
5	5	7	"spr0747"	"37Lip_E15"	0	347	509	409
5	6	7	"spxB"	"13Cyt_A3"	0	348	500	368
5	7	7	"clpP"	"66Cyt_E3"	0	349	1132	1002
5	8	7	"pavA"	"69Cyt_I3"	0	350	655	586
5	9	7	"eno"	"14Cyt_M3"	0	351	1261	1202
5	1	8	"spxB"	"13Cyt_A3"	0	352	825	750
5	2	8	"clpP"	"66Cyt_E3"	0	353	1346	1246
5	3	8	"pavA"	"69Cyt_I3"	0	354	668	591
5	4	8	"eno"	"14Cyt_M3"	0	355	1073	973
5	5	8	"PppA"	"70Cyt_A7"	0	356	758	664
5	6	8	"ply"	"11Cyt_E7"	0	357	982	879
5	7	8	"lytA"	"12Cyt_I7"	0	358	1963	1871
5	8	8	"GADPH"	"68Cyt_M7"	0	359	1320	1249
5	9	8	"abc_sbp_2"	"30Lip_A11"	0	360	940	877
6	1	1	"psaA"	"6Lip_N7"	0	361	645	568
6	2	1	"ABC_SBP"	"57Lip_B11"	0	362	2128	2042
6	3	1	"ABC_SBP"	"52Lip_F11"	0	363	1255	1165
6	4	1	"piuA"	"18Lip_J11"	0	364	446	335
6	5	1	"amiA"	"3Lip_N11"	0	365	776	656
6	6	1	"msmE"	"78Lip_B15"	0	366	993	803
6	7	1	"MalX"	"22Lip_F15"	0	367	528	404
6	8	1	"Buffer"	"Normaliz_J15"	-50	368	65	-12
6	9	1	"Buffer"	"Normaliz_N15"	-50	369	88	5
6	1	2	"msmE"	"78Lip_B15"	0	370	798	718
6	2	2	"MalX"	"22Lip_F15"	0	371	562	472
6	3	2	"prsA_ppmA"	"16Lip_B3"	0	372	630	539
6	4	2	"lmb"	"33Lip_F3"	0	373	1414	1305
6	5	2	"piaA"	"15Lip_J3"	0	374	991	879
6	6	2	"phtA"	"55Lip_N3"	0	375	582	423
6	7	2	"glnH"	"28Lip_B7"	0	376	860	625
6	8	2	"pstS"	"80Lip_F7"	0	377	680	546
6	9	2	"aliB"	"1Lip_J7"	0	378	332	239
6	1	3	"phtA"	"55Lip_N3"	0	379	920	849
6	2	3	"glnH"	"28Lip_B7"	0	380	1358	1283
6	3	3	"pstS"	"80Lip_F7"	0	381	770	691
6	4	3	"aliB"	"1Lip_J7"	0	382	647	544
6	5	3	"psaA"	"6Lip_N7"	0	383	606	481
6	6	3	"ABC_SBP"	"57Lip_B11"	0	384	1772	1619
6	7	3	"ABC_SBP"	"52Lip_F11"	0	385	672	278
6	8	3	"piuA"	"18Lip_J11"	0	386	528	253
6	9	3	"amiA"	"3Lip_N11"	0	387	449	360
6	1	4	"ABC_SBP"	"57Lip_B11"	0	388	2223	2144
6	2	4	"ABC_SBP"	"52Lip_F11"	0	389	959	859
6	3	4	"piuA"	"18Lip_J11"	0	390	418	322
6	4	4	"amiA"	"3Lip_N11"	0	391	617	500
6	5	4	"msmE"	"78Lip_B15"	0	392	714	586
6	6	4	"MalX"	"22Lip_F15"	0	393	519	379
6	7	4	"prsA_ppmA"	"16Lip_B3"	0	394	913	622
6	8	4	"lmb"	"33Lip_F3"	0	395	1184	933
6	9	4	"piaA"	"15Lip_J3"	0	396	866	783
6	1	5	"MalX"	"22Lip_F15"	0	397	838	755
6	2	5	"prsA_ppmA"	"16Lip_B3"	0	398	637	529
6	3	5	"lmb"	"33Lip_F3"	0	399	1437	1353
6	4	5	"piaA"	"15Lip_J3"	0	400	923	824
6	5	5	"phtA"	"55Lip_N3"	0	401	800	706
6	6	5	"glnH"	"28Lip_B7"	0	402	1219	1126
6	7	5	"pstS"	"80Lip_F7"	0	403	759	636
6	8	5	"aliB"	"1Lip_J7"	0	404	553	439
6	9	5	"psaA"	"6Lip_N7"	0	405	536	459
6	1	6	"glnH"	"28Lip_B7"	0	406	1602	1530
6	2	6	"pstS"	"80Lip_F7"	0	407	755	673
6	3	6	"aliB"	"1Lip_J7"	0	408	688	622
6	4	6	"psaA"	"6Lip_N7"	0	409	503	394
6	5	6	"ABC_SBP"	"57Lip_B11"	0	410	1802	1700
6	6	6	"ABC_SBP"	"52Lip_F11"	0	411	905	816
6	7	6	"piuA"	"18Lip_J11"	0	412	376	258
6	8	6	"amiA"	"3Lip_N11"	0	413	486	385
6	9	6	"msmE"	"78Lip_B15"	0	414	706	625
6	1	7	"ABC_SBP"	"52Lip_F11"	0	415	1212	1134
6	2	7	"piuA"	"18Lip_J11"	0	416	451	345
6	3	7	"amiA"	"3Lip_N11"	0	417	552	475
6	4	7	"msmE"	"78Lip_B15"	0	418	662	547
6	5	7	"MalX"	"22Lip_F15"	0	419	449	351
6	6	7	"prsA_ppmA"	"16Lip_B3"	0	420	624	541
6	7	7	"lmb"	"33Lip_F3"	0	421	1345	1253
6	8	7	"piaA"	"15Lip_J3"	0	422	804	719
6	9	7	"phtA"	"55Lip_N3"	0	423	519	439
6	1	8	"prsA_ppmA"	"16Lip_B3"	0	424	1037	963
6	2	8	"lmb"	"33Lip_F3"	0	425	1481	1391
6	3	8	"piaA"	"15Lip_J3"	0	426	937	862
6	4	8	"phtA"	"55Lip_N3"	0	427	734	623
6	5	8	"glnH"	"28Lip_B7"	0	428	1211	1117
6	6	8	"pstS"	"80Lip_F7"	0	429	810	740
6	7	8	"aliB"	"1Lip_J7"	0	430	510	445
6	8	8	"psaA"	"6Lip_N7"	0	431	435	367
6	9	8	"ABC_SBP"	"57Lip_B11"	0	432	1125	1060
7	1	1	"cbpF"	"74N_term_wCS_O7"	0	433	743	632
7	2	1	"spr0693"	"34N_term_C11"	0	434	503	387
7	3	1	"ezrA"	"75N_term_G11"	0	435	610	483
7	4	1	"pepXP"	"72N_term_K11"	0	436	919	774
7	5	1	"phtD"	"44N_term_O11"	0	437	686	558
7	6	1	"phpA"	"27N_term_C15"	0	438	752	606
7	7	1	"srtA"	"64N_term_wCS_G15"	0	439	963	837
7	8	1	"Buffer"	"Normaliz_K15"	-50	440	90	3
7	9	1	"Buffer"	"Normaliz_O15"	-50	441	76	0
7	1	2	"phpA"	"27N_term_C15"	0	442	485	347
7	2	2	"srtA"	"64N_term_wCS_G15"	0	443	438	229
7	3	2	"adcA"	"23Lip_C3"	0	444	633	480
7	4	2	"sp_2093"	"76N_term_G3"	0	445	410	219
7	5	2	"comB"	"54N_term_K3"	0	446	394	223
7	6	2	"pspA"	"4N_term_O3"	0	447	781	617
7	7	2	"pbpX"	"41N_term_C7"	0	448	1402	1193
7	8	2	"pbpA"	"9N_term_G7"	0	449	317	106
7	9	2	"spr0334"	"42Cyt_TMH_K7"	0	450	1369	1258
7	1	3	"pspA"	"4N_term_O3"	0	451	730	604
7	2	3	"pbpX"	"41N_term_C7"	0	452	993	737
7	3	3	"pbpA"	"9N_term_G7"	0	453	263	26
7	4	3	"spr0334"	"42Cyt_TMH_K7"	0	454	497	163
7	5	3	"cbpF"	"74N_term_wCS_O7"	0	455	786	469
7	6	3	"spr0693"	"34N_term_C11"	0	456	757	501
7	7	3	"ezrA"	"75N_term_G11"	0	457	1347	581
7	8	3	"pepXP"	"72N_term_K11"	0	458	1488	618
7	9	3	"phtD"	"44N_term_O11"	0	459	1455	1262
7	1	4	"spr0693"	"34N_term_C11"	0	460	397	286
7	2	4	"ezrA"	"75N_term_G11"	0	461	405	162
7	3	4	"pepXP"	"72N_term_K11"	0	462	677	456
7	4	4	"phtD"	"44N_term_O11"	0	463	429	129
7	5	4	"phpA"	"27N_term_C15"	0	464	444	122
7	6	4	"srtA"	"64N_term_wCS_G15"	0	465	697	313
7	7	4	"adcA"	"23Lip_C3"	0	466	1151	347
7	8	4	"sp_2093"	"76N_term_G3"	0	467	909	173
7	9	4	"comB"	"54N_term_K3"	0	468	1393	1254
7	1	5	"srtA"	"64N_term_wCS_G15"	0	469	443	303
7	2	5	"adcA"	"23Lip_C3"	0	470	512	296
7	3	5	"sp_2093"	"76N_term_G3"	0	471	425	250
7	4	5	"comB"	"54N_term_K3"	0	472	245	4
7	5	5	"pspA"	"4N_term_O3"	0	473	927	697
7	6	5	"pbpX"	"41N_term_C7"	0	474	1174	966
7	7	5	"pbpA"	"9N_term_G7"	0	475	347	182
7	8	5	"spr0334"	"42Cyt_TMH_K7"	0	476	550	397
7	9	5	"cbpF"	"74N_term_wCS_O7"	0	477	949	843
7	1	6	"pbpX"	"41N_term_C7"	0	478	1189	1045
7	2	6	"pbpA"	"9N_term_G7"	0	479	299	69
7	3	6	"spr0334"	"42Cyt_TMH_K7"	0	480	419	270
7	4	6	"cbpF"	"74N_term_wCS_O7"	0	481	733	506
7	5	6	"spr0693"	"34N_term_C11"	0	482	525	276
7	6	6	"ezrA"	"75N_term_G11"	0	483	407	202
7	7	6	"pepXP"	"72N_term_K11"	0	484	578	356
7	8	6	"phtD"	"44N_term_O11"	0	485	593	347
7	9	6	"phpA"	"27N_term_C15"	0	486	543	396
7	1	7	"ezrA"	"75N_term_G11"	0	487	377	265
7	2	7	"pepXP"	"72N_term_K11"	0	488	491	316
7	3	7	"phtD"	"44N_term_O11"	0	489	363	224
7	4	7	"phpA"	"27N_term_C15"	0	490	537	316
7	5	7	"srtA"	"64N_term_wCS_G15"	0	491	509	230
7	6	7	"adcA"	"23Lip_C3"	0	492	692	422
7	7	7	"sp_2093"	"76N_term_G3"	0	493	645	408
7	8	7	"comB"	"54N_term_K3"	0	494	297	106
7	9	7	"pspA"	"4N_term_O3"	0	495	1073	932
7	1	8	"adcA"	"23Lip_C3"	0	496	494	410
7	2	8	"sp_2093"	"76N_term_G3"	0	497	332	228
7	3	8	"comB"	"54N_term_K3"	0	498	237	118
7	4	8	"pspA"	"4N_term_O3"	0	499	842	685
7	5	8	"pbpX"	"41N_term_C7"	0	500	1154	949
7	6	8	"pbpA"	"9N_term_G7"	0	501	229	94
7	7	8	"spr0334"	"42Cyt_TMH_K7"	0	502	600	477
7	8	8	"cbpF"	"74N_term_wCS_O7"	0	503	854	725
7	9	8	"spr0693"	"34N_term_C11"	0	504	626	507
8	1	1	"pbp1b"	"47Cyt_TMH_P7"	0	505	1976	1919
8	2	1	"pcpA"	"62N_term_wCS_D11"	0	506	117	57
8	3	1	"sphtra"	"8N_term_H11"	-50	507	83	24
8	4	1	"cps4C"	"97Mult_L11"	0	508	244	175
8	5	1	"rrgB"	"95Mult_P11"	0	509	115	40
8	6	1	"TMP"	"96Mult_D15"	0	510	290	214
8	7	1	"LambdaSa04"	"94Mult_H15"	-50	511	90	17
8	8	1	"Buffer"	"Normaliz_L15"	-50	512	68	-4
8	9	1	"Buffer"	"Normaliz_P15"	-50	513	57	-1
8	1	2	"TMP"	"96Mult_D15"	0	514	190	127
8	2	2	"LambdaSa04"	"94Mult_H15"	-50	515	76	1
8	3	2	"potD"	"65N_term_D3"	0	516	1362	1280
8	4	2	"pgdA"	"40N_term_H3"	0	517	1028	931
8	5	2	"spr1370"	"38Cyt_TMH_L3"	0	518	1134	983
8	6	2	"spr1418"	"82N_term_P3"	0	519	1205	979
8	7	2	"stkP"	"67Cyt_TMH_D7"	0	520	695	499
8	8	2	"spr1584"	"83N_term_H7"	0	521	1361	1250
8	9	2	"pbp2A"	"53N_term_L7"	0	522	870	794
8	1	3	"spr1418"	"82N_term_P3"	0	523	1440	1369
8	2	3	"stkP"	"67Cyt_TMH_D7"	0	524	617	543
8	3	3	"spr1584"	"83N_term_H7"	0	525	1078	1000
8	4	3	"pbp2A"	"53N_term_L7"	0	526	995	871
8	5	3	"pbp1b"	"47Cyt_TMH_P7"	0	527	1289	1059
8	6	3	"pcpA"	"62N_term_wCS_D11"	-50	528	155	-112
8	7	3	"sphtra"	"8N_term_H11"	-50	529	264	-44
8	8	3	"cps4C"	"97Mult_L11"	0	530	451	209
8	9	3	"rrgB"	"95Mult_P11"	-50	531	150	55
8	1	4	"pcpA"	"62N_term_wCS_D11"	0	532	98	24
8	2	4	"sphtra"	"8N_term_H11"	-50	533	71	-6
8	3	4	"cps4C"	"97Mult_L11"	0	534	190	116
8	4	4	"rrgB"	"95Mult_P11"	0	535	271	144
8	5	4	"TMP"	"96Mult_D15"	0	536	304	180
8	6	4	"LambdaSa04"	"94Mult_H15"	0	537	116	4
8	7	4	"potD"	"65N_term_D3"	0	538	951	681
8	8	4	"pgdA"	"40N_term_H3"	0	539	861	616
8	9	4	"spr1370"	"38Cyt_TMH_L3"	0	540	776	706
8	1	5	"LambdaSa04"	"94Mult_H15"	0	541	167	90
8	2	5	"potD"	"65N_term_D3"	0	542	1022	913
8	3	5	"pgdA"	"40N_term_H3"	0	543	920	824
8	4	5	"spr1370"	"38Cyt_TMH_L3"	0	544	1025	918
8	5	5	"spr1418"	"82N_term_P3"	0	545	1182	1087
8	6	5	"stkP"	"67Cyt_TMH_D7"	0	546	411	320
8	7	5	"spr1584"	"83N_term_H7"	0	547	1033	850
8	8	5	"pbp2A"	"53N_term_L7"	0	548	842	674
8	9	5	"pbp1b"	"47Cyt_TMH_P7"	0	549	1136	1065
8	1	6	"stkP"	"67Cyt_TMH_D7"	0	550	826	757
8	2	6	"spr1584"	"83N_term_H7"	0	551	1110	1015
8	3	6	"pbp2A"	"53N_term_L7"	0	552	1125	1034
8	4	6	"pbp1b"	"47Cyt_TMH_P7"	0	553	944	825
8	5	6	"pcpA"	"62N_term_wCS_D11"	0	554	444	342
8	6	6	"sphtra"	"8N_term_H11"	-50	555	65	-22
8	7	6	"cps4C"	"97Mult_L11"	0	556	196	50
8	8	6	"rrgB"	"95Mult_P11"	0	557	163	17
8	9	6	"TMP"	"96Mult_D15"	0	558	238	160
8	1	7	"sphtra"	"8N_term_H11"	0	559	143	71
8	2	7	"cps4C"	"97Mult_L11"	0	560	188	89
8	3	7	"rrgB"	"95Mult_P11"	-50	561	187	74
8	4	7	"TMP"	"96Mult_D15"	0	562	241	116
8	5	7	"LambdaSa04"	"94Mult_H15"	0	563	97	16
8	6	7	"potD"	"65N_term_D3"	0	564	1027	943
8	7	7	"pgdA"	"40N_term_H3"	0	565	989	848
8	8	7	"spr1370"	"38Cyt_TMH_L3"	0	566	792	658
8	9	7	"spr1418"	"82N_term_P3"	0	567	1080	989
8	1	8	"potD"	"65N_term_D3"	0	568	1384	1322
8	2	8	"pgdA"	"40N_term_H3"	0	569	1069	998
8	3	8	"spr1370"	"38Cyt_TMH_L3"	0	570	819	735
8	4	8	"spr1418"	"82N_term_P3"	0	571	1232	1156
8	5	8	"stkP"	"67Cyt_TMH_D7"	0	572	596	536
8	6	8	"spr1584"	"83N_term_H7"	0	573	1082	1013
8	7	8	"pbp2A"	"53N_term_L7"	0	574	1240	1135
8	8	8	"pbp1b"	"47Cyt_TMH_P7"	0	575	1462	1351
8	9	8	"pcpA"	"62N_term_wCS_D11"	-50	576	102	31
