# Supplementary material for: Data in support of proteomic analysis of pneumococcal pediatric clinical isolates to construct a protein array
Source: Data Brief. 2016 Feb 5;6:917–22. doi: 10.1016/j.dib.2016.01.057 (PMC4758182; doi:10.1016/j.dib.2016.01.057)
Supplement: Supplementary file 4 — Supplementary material [file mmc4.zip › Protein array raw data/IgM/C1_Sv29bis_IgM-Cy5.txt]

ATF	1.0
31	9    
"Type=GenePix Export 3"
"DateTime=2014/06/12 14:05:06"
"Settings=C:\Documents and Settings\Usuario\Escritorio\Datos Usuarios\Alfonso\Resultados ensayo\Junio 2014\Escaneado_12-6-14\Suero v29bis\Sv29bis_IgM-Cy5.gps"
"GalFile=C:\Documents and Settings\Usuario\Escritorio\Datos Usuarios\Alfonso\Gals\Gal_Alfonso.2.gal"
"PixelSize=5"
"Wavelengths=635	n/a"
"ImageFiles=C:\Documents and Settings\Usuario\Escritorio\Datos Usuarios\Alfonso\Resultados ensayo\Junio 2014\Escaneado_12-6-14\Suero v29bis\Sv29bis_IgM-Cy5.tif 1	n/a"
"NormalizationMethod=None"
"NormalizationFactors=1	n/a"
"JpegImage="
"StdDev=Type 1"
"RatioFormulations=W1/W2 (635/)"
"Barcode="
"BackgroundSubtraction=LocalFeature"
"ImageOrigin=3160, 28325"
"JpegOrigin=3320, 28680"
"Creator=GenePix Pro 4.1.1.4"
"Scanner=GenePix 4000B [92870]"
"FocusPosition=0"
"Temperature=28.62"
"LinesAveraged=1"
"Comment="
"PMTGain=680	n/a"
"ScanPower=100	n/a"
"LaserPower=1.68	n/a"
"LaserOnTime=43356	n/a"
"Filters=	n/a"
"ScanRegion=632,5665,3848,7075"
"Supplier=BioRobotics"
"ArrayerSoftwareName=TAS Application Suite (MicroGrid II)"
"ArrayerSoftwareVersion=2.2.2.5"
"Block"	"Column"	"Row"	"Name"	"ID"	"F635 Median"	"F635 Median - B635"	"Index"	"Flags"
1	1	1	"ABC_N/P"	"90Mult_M6"	75	31	1	0
1	2	1	"spr1221"	"99Mult_A10"	84	32	2	0
1	3	1	"spr1403"	"91Mult_E10"	123	56	3	0
1	4	1	"spr1496"	"92Mult_I10"	66	-1	4	-50
1	5	1	"ABC_NP"	"100Mult_M10"	159	96	5	0
1	6	1	"SP_0462"	"77CellW_A14"	106	40	6	0
1	7	1	"SP_0464"	"81CellW_E14"	91	30	7	-50
1	8	1	"Buffer"	"Normaliz_I14"	61	10	8	-50
1	9	1	"Buffer"	"Normaliz_M14"	55	3	9	-50
1	1	2	"SP_0462"	"77CellW_A14"	96	40	10	0
1	2	2	"SP_0464"	"81CellW_E14"	70	0	11	-50
1	3	2	"fstH"	"84Mult_A2"	241	166	12	0
1	4	2	"comA"	"85Mult_E2"	84	-18	13	-50
1	5	2	"zmpB"	"86Mult_I2"	108	17	14	-50
1	6	2	"spr0601"	"98Mult_M2"	100	7	15	0
1	7	2	"celB"	"87Mult_A6"	141	45	16	0
1	8	2	"iga"	"88Mult_E6"	419	354	17	0
1	9	2	"glnP"	"89Mult_I6"	108	50	18	0
1	1	3	"spr0601"	"98Mult_M2"	106	46	19	0
1	2	3	"celB"	"87Mult_A6"	83	15	20	0
1	3	3	"iga"	"88Mult_E6"	131	66	21	0
1	4	3	"glnP"	"89Mult_I6"	89	-20	22	-50
1	5	3	"ABC_N/P"	"90Mult_M6"	70	-11	23	-50
1	6	3	"spr1221"	"99Mult_A10"	123	49	24	0
1	7	3	"spr1403"	"91Mult_E10"	131	17	25	0
1	8	3	"spr1496"	"92Mult_I10"	109	-31	26	-50
1	9	3	"ABC_NP"	"100Mult_M10"	182	109	27	0
1	1	4	"spr1221"	"99Mult_A10"	99	39	28	0
1	2	4	"spr1403"	"91Mult_E10"	84	9	29	-50
1	3	4	"spr1496"	"92Mult_I10"	72	-8	30	-50
1	4	4	"ABC_NP"	"100Mult_M10"	188	85	31	-50
1	5	4	"SP_0462"	"77CellW_A14"	92	-12	32	-50
1	6	4	"SP_0464"	"81CellW_E14"	103	-9	33	-50
1	7	4	"fstH"	"84Mult_A2"	730	533	34	0
1	8	4	"comA"	"85Mult_E2"	414	128	35	-50
1	9	4	"zmpB"	"86Mult_I2"	469	364	36	-50
1	1	5	"SP_0464"	"81CellW_E14"	104	43	37	-50
1	2	5	"fstH"	"84Mult_A2"	261	149	38	0
1	3	5	"comA"	"85Mult_E2"	87	-7	39	-50
1	4	5	"zmpB"	"86Mult_I2"	83	0	40	-50
1	5	5	"spr0601"	"98Mult_M2"	91	1	41	-50
1	6	5	"celB"	"87Mult_A6"	119	13	42	-50
1	7	5	"iga"	"88Mult_E6"	237	125	43	0
1	8	5	"glnP"	"89Mult_I6"	184	35	44	-50
1	9	5	"ABC_N/P"	"90Mult_M6"	95	23	45	-50
1	1	6	"celB"	"87Mult_A6"	82	21	46	0
1	2	6	"iga"	"88Mult_E6"	125	47	47	0
1	3	6	"glnP"	"89Mult_I6"	64	-8	48	-50
1	4	6	"ABC_N/P"	"90Mult_M6"	81	17	49	0
1	5	6	"spr1221"	"99Mult_A10"	94	32	50	0
1	6	6	"spr1403"	"91Mult_E10"	73	0	51	-50
1	7	6	"spr1496"	"92Mult_I10"	82	-1	52	-50
1	8	6	"ABC_NP"	"100Mult_M10"	117	23	53	-50
1	9	6	"SP_0462"	"77CellW_A14"	120	64	54	0
1	1	7	"spr1403"	"91Mult_E10"	86	30	55	0
1	2	7	"spr1496"	"92Mult_I10"	70	-20	56	-50
1	3	7	"ABC_NP"	"100Mult_M10"	126	53	57	0
1	4	7	"SP_0462"	"77CellW_A14"	92	17	58	-50
1	5	7	"SP_0464"	"81CellW_E14"	84	14	59	-50
1	6	7	"fstH"	"84Mult_A2"	229	148	60	0
1	7	7	"comA"	"85Mult_E2"	125	8	61	-50
1	8	7	"zmpB"	"86Mult_I2"	161	58	62	0
1	9	7	"spr0601"	"98Mult_M2"	134	66	63	0
1	1	8	"fstH"	"84Mult_A2"	220	163	64	0
1	2	8	"comA"	"85Mult_E2"	105	7	65	-50
1	3	8	"zmpB"	"86Mult_I2"	140	65	66	0
1	4	8	"spr0601"	"98Mult_M2"	107	35	67	-50
1	5	8	"celB"	"87Mult_A6"	75	10	68	-50
1	6	8	"iga"	"88Mult_E6"	137	72	69	0
1	7	8	"glnP"	"89Mult_I6"	68	5	70	0
1	8	8	"ABC_N/P"	"90Mult_M6"	85	27	71	0
1	9	8	"spr1221"	"99Mult_A10"	106	41	72	0
2	1	1	"lytB"	"31CellW_N6"	275	133	73	0
2	2	1	"prtA"	"20CellW_B10"	262	134	74	0
2	3	1	"bgaA"	"43CellW_F10"	257	153	75	0
2	4	1	"nanA"	"46CellW_J10"	273	164	76	0
2	5	1	"spr1652/pfbA"	"25CellW_N10"	161	75	77	0
2	6	1	"nisP"	"39CellW_B14"	177	86	78	0
2	7	1	"spr1906"	"73CellW_F14"	103	19	79	0
2	8	1	"Buffer"	"Normaliz_J14"	55	-5	80	-50
2	9	1	"Buffer"	"Normaliz_N14"	62	-2	81	-50
2	1	2	"nisP"	"39CellW_B14"	175	53	82	0
2	2	2	"spr1906"	"73CellW_F14"	125	-24	83	-50
2	3	2	"psrP"	"71CellW_B2"	371	112	84	0
2	4	2	"pblB_nt"	"48CellW_F2"	287	34	85	0
2	5	2	"pblB_ct"	"49CellW_J2"	316	197	86	0
2	6	2	"spr0075/pfbB"	"24CellW_N2"	226	93	87	0
2	7	2	"pulA"	"19CellW_B6"	218	89	88	0
2	8	2	"hysA"	"51CellW_F6"	167	75	89	-50
2	9	2	"spr0328"	"26CellW_J6"	331	234	90	0
2	1	3	"spr0075/pfbB"	"24CellW_N2"	196	81	91	0
2	2	3	"pulA"	"19CellW_B6"	82	-29	92	-50
2	3	3	"hysA"	"51CellW_F6"	203	76	93	0
2	4	3	"spr0328"	"26CellW_J6"	184	53	94	0
2	5	3	"lytB"	"31CellW_N6"	89	6	95	-50
2	6	3	"prtA"	"20CellW_B10"	199	59	96	0
2	7	3	"bgaA"	"43CellW_F10"	255	43	97	0
2	8	3	"nanA"	"46CellW_J10"	182	25	98	0
2	9	3	"spr1652/pfbA"	"25CellW_N10"	391	233	99	0
2	1	4	"prtA"	"20CellW_B10"	194	84	100	0
2	2	4	"bgaA"	"43CellW_F10"	229	30	101	0
2	3	4	"nanA"	"46CellW_J10"	232	32	102	0
2	4	4	"spr1652/pfbA"	"25CellW_N10"	207	74	103	-50
2	5	4	"nisP"	"39CellW_B14"	72	-1	104	-50
2	6	4	"spr1906"	"73CellW_F14"	162	40	105	0
2	7	4	"psrP"	"71CellW_B2"	394	121	106	0
2	8	4	"pblB_nt"	"48CellW_F2"	189	-30	107	-50
2	9	4	"pblB_ct"	"49CellW_J2"	276	130	108	0
2	1	5	"spr1906"	"73CellW_F14"	117	26	109	0
2	2	5	"psrP"	"71CellW_B2"	307	65	110	0
2	3	5	"pblB_nt"	"48CellW_F2"	307	-9	111	0
2	4	5	"pblB_ct"	"49CellW_J2"	388	97	112	0
2	5	5	"spr0075/pfbB"	"24CellW_N2"	143	17	113	0
2	6	5	"pulA"	"19CellW_B6"	84	-7	114	-50
2	7	5	"hysA"	"51CellW_F6"	187	45	115	0
2	8	5	"spr0328"	"26CellW_J6"	106	-2	116	-50
2	9	5	"lytB"	"31CellW_N6"	132	59	117	-50
2	1	6	"pulA"	"19CellW_B6"	112	36	118	0
2	2	6	"hysA"	"51CellW_F6"	176	72	119	-50
2	3	6	"spr0328"	"26CellW_J6"	187	68	120	-50
2	4	6	"lytB"	"31CellW_N6"	173	27	121	-50
2	5	6	"prtA"	"20CellW_B10"	308	145	122	0
2	6	6	"bgaA"	"43CellW_F10"	223	49	123	-50
2	7	6	"nanA"	"46CellW_J10"	305	163	124	0
2	8	6	"spr1652/pfbA"	"25CellW_N10"	121	35	125	0
2	9	6	"nisP"	"39CellW_B14"	106	37	126	0
2	1	7	"bgaA"	"43CellW_F10"	261	160	127	0
2	2	7	"nanA"	"46CellW_J10"	178	60	128	0
2	3	7	"spr1652/pfbA"	"25CellW_N10"	326	194	129	0
2	4	7	"nisP"	"39CellW_B14"	88	-6	130	-50
2	5	7	"spr1906"	"73CellW_F14"	137	27	131	-50
2	6	7	"psrP"	"71CellW_B2"	343	110	132	0
2	7	7	"pblB_nt"	"48CellW_F2"	279	34	133	0
2	8	7	"pblB_ct"	"49CellW_J2"	244	129	134	0
2	9	7	"spr0075/pfbB"	"24CellW_N2"	263	184	135	0
2	1	8	"psrP"	"71CellW_B2"	223	129	136	0
2	2	8	"pblB_nt"	"48CellW_F2"	145	25	137	-50
2	3	8	"pblB_ct"	"49CellW_J2"	318	172	138	0
2	4	8	"spr0075/pfbB"	"24CellW_N2"	158	64	139	0
2	5	8	"pulA"	"19CellW_B6"	70	2	140	-50
2	6	8	"hysA"	"51CellW_F6"	228	129	141	0
2	7	8	"spr0328"	"26CellW_J6"	182	71	142	0
2	8	8	"lytB"	"31CellW_N6"	75	-16	143	-50
2	9	8	"prtA"	"20CellW_B10"	207	120	144	0
3	1	1	"nanB"	"58Secret_O6"	1925	1531	145	0
3	2	1	"spr1875"	"7Secret_C10"	1007	773	146	0
3	3	1	"galU"	"21Secret_G10"	591	412	147	0
3	4	1	"cbpA"	"5Secret_K10"	551	382	148	0
3	5	1	"gsp_781"	"2Secret_O10"	645	510	149	0
3	6	1	"Control_1"	"C14"	236	103	150	0
3	7	1	"Control_2"	"G14"	108	-23	151	-50
3	8	1	"Buffer"	"Normaliz_K14"	129	21	152	-50
3	9	1	"Buffer"	"Normaliz_O14"	101	5	153	-50
3	1	2	"Control_1"	"C14"	261	4	154	0
3	2	2	"Control_2"	"G14"	373	137	155	0
3	3	2	"bloodAB"	"59Secret_C2"	814	284	156	0
3	4	2	"strH"	"32Secret_G2"	1322	733	157	0
3	5	2	"lysM"	"50Secret_K2"	821	461	158	0
3	6	2	"lytB"	"63Secret_O2"	791	393	159	0
3	7	2	"phtE"	"45Secret_C6"	878	449	160	0
3	8	2	"spr0931"	"36Secret_G6"	580	293	161	0
3	9	2	"lytC"	"56Secret_K6"	847	655	162	0
3	1	3	"lytB"	"63Secret_O2"	890	703	163	0
3	2	3	"phtE"	"45Secret_C6"	554	272	164	0
3	3	3	"spr0931"	"36Secret_G6"	561	263	165	0
3	4	3	"lytC"	"56Secret_K6"	617	331	166	0
3	5	3	"nanB"	"58Secret_O6"	1834	1255	167	0
3	6	3	"spr1875"	"7Secret_C10"	917	396	168	0
3	7	3	"galU"	"21Secret_G10"	798	237	169	0
3	8	3	"cbpA"	"5Secret_K10"	415	-184	170	0
3	9	3	"gsp_781"	"2Secret_O10"	1007	507	171	0
3	1	4	"spr1875"	"7Secret_C10"	1108	968	172	0
3	2	4	"galU"	"21Secret_G10"	617	255	173	0
3	3	4	"cbpA"	"5Secret_K10"	416	153	174	0
3	4	4	"gsp_781"	"2Secret_O10"	576	386	175	0
3	5	4	"Control_1"	"C14"	233	-96	176	0
3	6	4	"Control_2"	"G14"	103	-288	177	-50
3	7	4	"bloodAB"	"59Secret_C2"	939	313	178	0
3	8	4	"strH"	"32Secret_G2"	958	255	179	0
3	9	4	"lysM"	"50Secret_K2"	331	62	180	0
3	1	5	"Control_2"	"G14"	154	-4	181	0
3	2	5	"bloodAB"	"59Secret_C2"	878	278	182	0
3	3	5	"strH"	"32Secret_G2"	1193	539	183	0
3	4	5	"lysM"	"50Secret_K2"	817	545	184	0
3	5	5	"lytB"	"63Secret_O2"	701	488	185	0
3	6	5	"phtE"	"45Secret_C6"	468	103	186	0
3	7	5	"spr0931"	"36Secret_G6"	748	156	187	0
3	8	5	"lytC"	"56Secret_K6"	584	30	188	0
3	9	5	"nanB"	"58Secret_O6"	2330	2171	189	0
3	1	6	"phtE"	"45Secret_C6"	580	398	190	0
3	2	6	"spr0931"	"36Secret_G6"	484	266	191	0
3	3	6	"lytC"	"56Secret_K6"	565	254	192	0
3	4	6	"nanB"	"58Secret_O6"	1822	1529	193	0
3	5	6	"spr1875"	"7Secret_C10"	968	769	194	0
3	6	6	"galU"	"21Secret_G10"	503	145	195	0
3	7	6	"cbpA"	"5Secret_K10"	339	-162	196	0
3	8	6	"gsp_781"	"2Secret_O10"	664	420	197	0
3	9	6	"Control_1"	"C14"	169	44	198	0
3	1	7	"galU"	"21Secret_G10"	711	490	199	0
3	2	7	"cbpA"	"5Secret_K10"	617	362	200	0
3	3	7	"gsp_781"	"2Secret_O10"	534	345	201	0
3	4	7	"Control_1"	"C14"	223	33	202	0
3	5	7	"Control_2"	"G14"	463	304	203	0
3	6	7	"bloodAB"	"59Secret_C2"	948	464	204	0
3	7	7	"strH"	"32Secret_G2"	1367	674	205	0
3	8	7	"lysM"	"50Secret_K2"	630	448	206	0
3	9	7	"lytB"	"63Secret_O2"	750	618	207	0
3	1	8	"bloodAB"	"59Secret_C2"	804	576	208	0
3	2	8	"strH"	"32Secret_G2"	1109	772	209	0
3	3	8	"lysM"	"50Secret_K2"	733	522	210	0
3	4	8	"lytB"	"63Secret_O2"	702	516	211	0
3	5	8	"phtE"	"45Secret_C6"	592	350	212	0
3	6	8	"spr0931"	"36Secret_G6"	525	251	213	0
3	7	8	"lytC"	"56Secret_K6"	647	413	214	0
3	8	8	"nanB"	"58Secret_O6"	2107	1949	215	0
3	9	8	"spr1875"	"7Secret_C10"	1248	1015	216	0
4	1	1	"Control_10"	"P6"	110	24	217	-50
4	2	1	"Control_11"	"D10"	69	-6	218	-50
4	3	1	"Control_12"	"H10"	177	118	219	0
4	4	1	"Buffer"	"Normaliz_L10"	124	67	220	0
4	5	1	"Buffer"	"Normaliz_P10"	99	20	221	-50
4	6	1	"Control+"	"Rango0.2_D14"	808	660	222	0
4	7	1	"Control+"	"Rango0.1_H14"	91	14	223	-50
4	8	1	"Buffer"	"Normaliz_L14"	96	33	224	-50
4	9	1	"Buffer"	"Normaliz_P14"	62	1	225	-50
4	1	2	"Control+"	"Rango0.2_D14"	675	591	226	0
4	2	2	"Control+"	"Rango0.1_H14"	103	14	227	-50
4	3	2	"Control_3"	"D2"	354	290	228	0
4	4	2	"Control_4"	"H2"	73	13	229	0
4	5	2	"Control_5"	"L2"	206	113	230	0
4	6	2	"Control_6"	"P2"	92	1	231	-50
4	7	2	"Control_7"	"D6"	57	-12	232	0
4	8	2	"Control_8"	"H6"	51	-7	233	0
4	9	2	"Control_9"	"L6"	61	0	234	0
4	1	3	"Control_6"	"P2"	57	-1	235	0
4	2	3	"Control_7"	"D6"	63	3	236	-50
4	3	3	"Control_8"	"H6"	66	7	237	0
4	4	3	"Control_9"	"L6"	67	6	238	0
4	5	3	"Control_10"	"P6"	91	13	239	-50
4	6	3	"Control_11"	"D10"	111	43	240	0
4	7	3	"Control_12"	"H10"	212	149	241	0
4	8	3	"Buffer"	"Normaliz_L10"	101	43	242	0
4	9	3	"Buffer"	"Normaliz_P10"	90	30	243	0
4	1	4	"Control_11"	"D10"	145	75	244	-50
4	2	4	"Control_12"	"H10"	187	106	245	0
4	3	4	"Buffer"	"Normaliz_L10"	107	49	246	0
4	4	4	"Buffer"	"Normaliz_P10"	125	62	247	0
4	5	4	"Control+"	"Rango0.2_D14"	591	468	248	0
4	6	4	"Control+"	"Rango0.1_H14"	127	35	249	-50
4	7	4	"Control_3"	"D2"	252	189	250	0
4	8	4	"Control_4"	"H2"	54	-5	251	0
4	9	4	"Control_5"	"L2"	63	6	252	0
4	1	5	"Control+"	"Rango0.1_H14"	227	137	253	-50
4	2	5	"Control_3"	"D2"	206	117	254	-50
4	3	5	"Control_4"	"H2"	61	-3	255	0
4	4	5	"Control_5"	"L2"	51	-9	256	0
4	5	5	"Control_6"	"P2"	70	-3	257	-50
4	6	5	"Control_7"	"D6"	72	2	258	0
4	7	5	"Control_8"	"H6"	50	-7	259	0
4	8	5	"Control_9"	"L6"	62	5	260	0
4	9	5	"Control_10"	"P6"	88	28	261	0
4	1	6	"Control_7"	"D6"	62	-3	262	0
4	2	6	"Control_8"	"H6"	66	6	263	0
4	3	6	"Control_9"	"L6"	67	9	264	0
4	4	6	"Control_10"	"P6"	88	18	265	0
4	5	6	"Control_11"	"D10"	107	43	266	0
4	6	6	"Control_12"	"H10"	151	90	267	0
4	7	6	"Buffer"	"Normaliz_L10"	137	79	268	0
4	8	6	"Buffer"	"Normaliz_P10"	112	54	269	0
4	9	6	"Control+"	"Rango0.2_D14"	344	269	270	0
4	1	7	"Control_12"	"H10"	85	23	271	-50
4	2	7	"Buffer"	"Normaliz_L10"	145	89	272	0
4	3	7	"Buffer"	"Normaliz_P10"	105	39	273	0
4	4	7	"Control+"	"Rango0.2_D14"	637	540	274	0
4	5	7	"Control+"	"Rango0.1_H14"	121	49	275	-50
4	6	7	"Control_3"	"D2"	193	134	276	0
4	7	7	"Control_4"	"H2"	59	4	277	0
4	8	7	"Control_5"	"L2"	65	11	278	0
4	9	7	"Control_6"	"P2"	66	4	279	-50
4	1	8	"Control_3"	"D2"	357	293	280	0
4	2	8	"Control_4"	"H2"	63	7	281	0
4	3	8	"Control_5"	"L2"	56	-3	282	0
4	4	8	"Control_6"	"P2"	65	0	283	-50
4	5	8	"Control_7"	"D6"	54	-2	284	0
4	6	8	"Control_8"	"H6"	51	-4	285	0
4	7	8	"Control_9"	"L6"	65	10	286	0
4	8	8	"Control_10"	"P6"	97	39	287	0
4	9	8	"Control_11"	"D10"	77	16	288	0
5	1	1	"GADPH"	"68Cyt_M5"	1099	1034	289	0
5	2	1	"abc_sbp_2"	"30Lip_A9"	937	875	290	0
5	3	1	"abc_sbp"	"29Lip_E9"	355	294	291	0
5	4	1	"spr0174"	"79Lip_I9"	262	203	292	0
5	5	1	"aliA"	"10Lip_M9"	401	320	293	0
5	6	1	"slrA"	"17Lip_A13"	359	249	294	0
5	7	1	"spr0747"	"37Lip_E13"	336	256	295	0
5	8	1	"Buffer"	"Normaliz_I13"	62	-12	296	-50
5	9	1	"Buffer"	"Normaliz_M13"	61	0	297	-50
5	1	2	"slrA"	"17Lip_A13"	800	735	298	0
5	2	2	"spr0747"	"37Lip_E13"	587	536	299	0
5	3	2	"spxB"	"13Cyt_A1"	642	585	300	0
5	4	2	"clpP"	"66Cyt_E1"	986	924	301	0
5	5	2	"pavA"	"69Cyt_I1"	1242	984	302	0
5	6	2	"eno"	"14Cyt_M1"	1995	1443	303	0
5	7	2	"PppA"	"70Cyt_A5"	411	76	304	0
5	8	2	"ply"	"11Cyt_E5"	647	347	305	0
5	9	2	"lytA"	"12Cyt_I5"	949	839	306	0
5	1	3	"eno"	"14Cyt_M1"	2025	1960	307	0
5	2	3	"PppA"	"70Cyt_A5"	738	684	308	0
5	3	3	"ply"	"11Cyt_E5"	1425	1368	309	0
5	4	3	"lytA"	"12Cyt_I5"	1503	1440	310	0
5	5	3	"GADPH"	"68Cyt_M5"	1246	1126	311	0
5	6	3	"abc_sbp_2"	"30Lip_A9"	664	171	312	0
5	7	3	"abc_sbp"	"29Lip_E9"	392	2	313	-50
5	8	3	"spr0174"	"79Lip_I9"	533	286	314	0
5	9	3	"aliA"	"10Lip_M9"	429	232	315	0
5	1	4	"abc_sbp_2"	"30Lip_A9"	962	882	316	0
5	2	4	"abc_sbp"	"29Lip_E9"	333	275	317	0
5	3	4	"spr0174"	"79Lip_I9"	219	160	318	0
5	4	4	"aliA"	"10Lip_M9"	394	329	319	0
5	5	4	"slrA"	"17Lip_A13"	628	556	320	0
5	6	4	"spr0747"	"37Lip_E13"	511	369	321	0
5	7	4	"spxB"	"13Cyt_A1"	828	427	322	0
5	8	4	"clpP"	"66Cyt_E1"	1165	746	323	0
5	9	4	"pavA"	"69Cyt_I1"	1270	997	324	0
5	1	5	"spr0747"	"37Lip_E13"	577	499	325	0
5	2	5	"spxB"	"13Cyt_A1"	623	572	326	0
5	3	5	"clpP"	"66Cyt_E1"	925	867	327	0
5	4	5	"pavA"	"69Cyt_I1"	1215	1150	328	0
5	5	5	"eno"	"14Cyt_M1"	1916	1852	329	0
5	6	5	"PppA"	"70Cyt_A5"	767	684	330	0
5	7	5	"ply"	"11Cyt_E5"	963	795	331	0
5	8	5	"lytA"	"12Cyt_I5"	966	534	332	0
5	9	5	"GADPH"	"68Cyt_M5"	1111	995	333	0
5	1	6	"PppA"	"70Cyt_A5"	870	815	334	0
5	2	6	"ply"	"11Cyt_E5"	1600	1549	335	0
5	3	6	"lytA"	"12Cyt_I5"	1401	1346	336	0
5	4	6	"GADPH"	"68Cyt_M5"	1135	1075	337	0
5	5	6	"abc_sbp_2"	"30Lip_A9"	818	754	338	0
5	6	6	"abc_sbp"	"29Lip_E9"	369	309	339	0
5	7	6	"spr0174"	"79Lip_I9"	243	178	340	0
5	8	6	"aliA"	"10Lip_M9"	387	313	341	0
5	9	6	"slrA"	"17Lip_A13"	698	633	342	0
5	1	7	"abc_sbp"	"29Lip_E9"	443	394	343	0
5	2	7	"spr0174"	"79Lip_I9"	236	183	344	0
5	3	7	"aliA"	"10Lip_M9"	348	293	345	0
5	4	7	"slrA"	"17Lip_A13"	728	667	346	0
5	5	7	"spr0747"	"37Lip_E13"	433	371	347	0
5	6	7	"spxB"	"13Cyt_A1"	620	559	348	0
5	7	7	"clpP"	"66Cyt_E1"	1028	962	349	0
5	8	7	"pavA"	"69Cyt_I1"	1192	1127	350	0
5	9	7	"eno"	"14Cyt_M1"	2007	1940	351	0
5	1	8	"spxB"	"13Cyt_A1"	696	628	352	0
5	2	8	"clpP"	"66Cyt_E1"	981	907	353	0
5	3	8	"pavA"	"69Cyt_I1"	1190	1139	354	0
5	4	8	"eno"	"14Cyt_M1"	2004	1951	355	0
5	5	8	"PppA"	"70Cyt_A5"	790	734	356	0
5	6	8	"ply"	"11Cyt_E5"	1527	1471	357	0
5	7	8	"lytA"	"12Cyt_I5"	1426	1369	358	0
5	8	8	"GADPH"	"68Cyt_M5"	1163	1098	359	0
5	9	8	"abc_sbp_2"	"30Lip_A9"	1050	976	360	0
6	1	1	"psaA"	"6Lip_N5"	645	529	361	0
6	2	1	"ABC_SBP"	"57Lip_B9"	2038	1912	362	0
6	3	1	"ABC_SBP"	"52Lip_F9"	568	364	363	0
6	4	1	"piuA"	"18Lip_J9"	718	271	364	-50
6	5	1	"amiA"	"3Lip_N9"	441	247	365	0
6	6	1	"msmE"	"78Lip_B13"	620	463	366	0
6	7	1	"MalX"	"22Lip_F13"	152	44	367	0
6	8	1	"Buffer"	"Normaliz_J13"	61	-2	368	-50
6	9	1	"Buffer"	"Normaliz_N13"	74	-9	369	-50
6	1	2	"msmE"	"78Lip_B13"	646	553	370	0
6	2	2	"MalX"	"22Lip_F13"	416	262	371	0
6	3	2	"prsA_ppmA"	"16Lip_B1"	646	298	372	0
6	4	2	"lmb"	"33Lip_F1"	910	260	373	-50
6	5	2	"piaA"	"15Lip_J1"	495	141	374	-50
6	6	2	"phtA"	"55Lip_N1"	418	199	375	0
6	7	2	"glnH"	"28Lip_B5"	172	-31	376	-50
6	8	2	"pstS"	"80Lip_F5"	542	423	377	0
6	9	2	"aliB"	"1Lip_J5"	366	278	378	0
6	1	3	"phtA"	"55Lip_N1"	777	695	379	0
6	2	3	"glnH"	"28Lip_B5"	537	435	380	0
6	3	3	"pstS"	"80Lip_F5"	515	404	381	0
6	4	3	"aliB"	"1Lip_J5"	725	542	382	0
6	5	3	"psaA"	"6Lip_N5"	427	144	383	0
6	6	3	"ABC_SBP"	"57Lip_B9"	596	241	384	-50
6	7	3	"ABC_SBP"	"52Lip_F9"	677	221	385	-50
6	8	3	"piuA"	"18Lip_J9"	164	-63	386	0
6	9	3	"amiA"	"3Lip_N9"	264	157	387	0
6	1	4	"ABC_SBP"	"57Lip_B9"	1871	1767	388	0
6	2	4	"ABC_SBP"	"52Lip_F9"	336	215	389	0
6	3	4	"piuA"	"18Lip_J9"	376	236	390	0
6	4	4	"amiA"	"3Lip_N9"	596	417	391	0
6	5	4	"msmE"	"78Lip_B13"	562	370	392	0
6	6	4	"MalX"	"22Lip_F13"	716	322	393	0
6	7	4	"prsA_ppmA"	"16Lip_B1"	924	254	394	-50
6	8	4	"lmb"	"33Lip_F1"	521	194	395	0
6	9	4	"piaA"	"15Lip_J1"	359	204	396	0
6	1	5	"MalX"	"22Lip_F13"	387	264	397	0
6	2	5	"prsA_ppmA"	"16Lip_B1"	495	310	398	0
6	3	5	"lmb"	"33Lip_F1"	913	695	399	0
6	4	5	"piaA"	"15Lip_J1"	605	383	400	0
6	5	5	"phtA"	"55Lip_N1"	553	328	401	0
6	6	5	"glnH"	"28Lip_B5"	471	284	402	0
6	7	5	"pstS"	"80Lip_F5"	700	358	403	0
6	8	5	"aliB"	"1Lip_J5"	617	303	404	0
6	9	5	"psaA"	"6Lip_N5"	194	-28	405	-50
6	1	6	"glnH"	"28Lip_B5"	501	366	406	0
6	2	6	"pstS"	"80Lip_F5"	462	312	407	0
6	3	6	"aliB"	"1Lip_J5"	635	511	408	0
6	4	6	"psaA"	"6Lip_N5"	413	286	409	0
6	5	6	"ABC_SBP"	"57Lip_B9"	1854	1715	410	0
6	6	6	"ABC_SBP"	"52Lip_F9"	278	158	411	0
6	7	6	"piuA"	"18Lip_J9"	230	59	412	0
6	8	6	"amiA"	"3Lip_N9"	595	295	413	0
6	9	6	"msmE"	"78Lip_B13"	497	255	414	0
6	1	7	"ABC_SBP"	"52Lip_F9"	618	515	415	0
6	2	7	"piuA"	"18Lip_J9"	261	144	416	0
6	3	7	"amiA"	"3Lip_N9"	639	508	417	0
6	4	7	"msmE"	"78Lip_B13"	541	323	418	0
6	5	7	"MalX"	"22Lip_F13"	398	212	419	0
6	6	7	"prsA_ppmA"	"16Lip_B1"	622	424	420	0
6	7	7	"lmb"	"33Lip_F1"	531	307	421	0
6	8	7	"piaA"	"15Lip_J1"	421	247	422	0
6	9	7	"phtA"	"55Lip_N1"	600	452	423	0
6	1	8	"prsA_ppmA"	"16Lip_B1"	588	491	424	0
6	2	8	"lmb"	"33Lip_F1"	637	510	425	0
6	3	8	"piaA"	"15Lip_J1"	609	389	426	0
6	4	8	"phtA"	"55Lip_N1"	696	482	427	0
6	5	8	"glnH"	"28Lip_B5"	562	392	428	0
6	6	8	"pstS"	"80Lip_F5"	429	226	429	0
6	7	8	"aliB"	"1Lip_J5"	645	536	430	0
6	8	8	"psaA"	"6Lip_N5"	406	322	431	0
6	9	8	"ABC_SBP"	"57Lip_B9"	1909	1811	432	0
7	1	1	"cbpF"	"74N_term_wCS_O5"	356	210	433	0
7	2	1	"spr0693"	"34N_term_C9"	362	213	434	0
7	3	1	"ezrA"	"75N_term_G9"	451	277	435	0
7	4	1	"pepXP"	"72N_term_K9"	505	329	436	0
7	5	1	"phtD"	"44N_term_O9"	619	508	437	0
7	6	1	"phpA"	"27N_term_C13"	745	584	438	0
7	7	1	"srtA"	"64N_term_wCS_G13"	541	388	439	0
7	8	1	"Buffer"	"Normaliz_K13"	98	6	440	-50
7	9	1	"Buffer"	"Normaliz_O13"	87	5	441	-50
7	1	2	"phpA"	"27N_term_C13"	549	300	442	0
7	2	2	"srtA"	"64N_term_wCS_G13"	465	201	443	0
7	3	2	"adcA"	"23Lip_C1"	451	277	444	0
7	4	2	"sp_2093"	"76N_term_G1"	278	120	445	0
7	5	2	"comB"	"54N_term_K1"	405	243	446	0
7	6	2	"pspA"	"4N_term_O1"	796	276	447	0
7	7	2	"pbpX"	"41N_term_C5"	974	334	448	0
7	8	2	"pbpA"	"9N_term_G5"	205	48	449	-50
7	9	2	"spr0334"	"42Cyt_TMH_K5"	465	334	450	0
7	1	3	"pspA"	"4N_term_O1"	632	296	451	0
7	2	3	"pbpX"	"41N_term_C5"	821	387	452	0
7	3	3	"pbpA"	"9N_term_G5"	273	72	453	0
7	4	3	"spr0334"	"42Cyt_TMH_K5"	331	183	454	0
7	5	3	"cbpF"	"74N_term_wCS_O5"	412	197	455	0
7	6	3	"spr0693"	"34N_term_C9"	475	114	456	0
7	7	3	"ezrA"	"75N_term_G9"	900	379	457	-50
7	8	3	"pepXP"	"72N_term_K9"	576	156	458	-50
7	9	3	"phtD"	"44N_term_O9"	774	545	459	0
7	1	4	"spr0693"	"34N_term_C9"	563	294	460	0
7	2	4	"ezrA"	"75N_term_G9"	539	134	461	0
7	3	4	"pepXP"	"72N_term_K9"	469	227	462	0
7	4	4	"phtD"	"44N_term_O9"	515	357	463	0
7	5	4	"phpA"	"27N_term_C13"	377	158	464	0
7	6	4	"srtA"	"64N_term_wCS_G13"	487	196	465	0
7	7	4	"adcA"	"23Lip_C1"	510	91	466	-50
7	8	4	"sp_2093"	"76N_term_G1"	782	360	467	-50
7	9	4	"comB"	"54N_term_K1"	253	120	468	0
7	1	5	"srtA"	"64N_term_wCS_G13"	450	210	469	0
7	2	5	"adcA"	"23Lip_C1"	522	263	470	0
7	3	5	"sp_2093"	"76N_term_G1"	253	61	471	0
7	4	5	"comB"	"54N_term_K1"	219	54	472	0
7	5	5	"pspA"	"4N_term_O1"	700	501	473	0
7	6	5	"pbpX"	"41N_term_C5"	709	361	474	0
7	7	5	"pbpA"	"9N_term_G5"	269	-217	475	-50
7	8	5	"spr0334"	"42Cyt_TMH_K5"	712	279	476	-50
7	9	5	"cbpF"	"74N_term_wCS_O5"	492	341	477	0
7	1	6	"pbpX"	"41N_term_C5"	877	652	478	0
7	2	6	"pbpA"	"9N_term_G5"	223	-1	479	0
7	3	6	"spr0334"	"42Cyt_TMH_K5"	255	91	480	0
7	4	6	"cbpF"	"74N_term_wCS_O5"	392	207	481	0
7	5	6	"spr0693"	"34N_term_C9"	463	260	482	0
7	6	6	"ezrA"	"75N_term_G9"	494	158	483	-50
7	7	6	"pepXP"	"72N_term_K9"	530	82	484	-50
7	8	6	"phtD"	"44N_term_O9"	438	74	485	0
7	9	6	"phpA"	"27N_term_C13"	481	262	486	0
7	1	7	"ezrA"	"75N_term_G9"	446	280	487	0
7	2	7	"pepXP"	"72N_term_K9"	423	207	488	0
7	3	7	"phtD"	"44N_term_O9"	599	464	489	0
7	4	7	"phpA"	"27N_term_C13"	454	199	490	0
7	5	7	"srtA"	"64N_term_wCS_G13"	407	75	491	0
7	6	7	"adcA"	"23Lip_C1"	533	236	492	-50
7	7	7	"sp_2093"	"76N_term_G1"	358	86	493	-50
7	8	7	"comB"	"54N_term_K1"	256	54	494	0
7	9	7	"pspA"	"4N_term_O1"	551	378	495	0
7	1	8	"adcA"	"23Lip_C1"	385	278	496	0
7	2	8	"sp_2093"	"76N_term_G1"	262	138	497	0
7	3	8	"comB"	"54N_term_K1"	196	96	498	0
7	4	8	"pspA"	"4N_term_O1"	671	530	499	0
7	5	8	"pbpX"	"41N_term_C5"	757	573	500	0
7	6	8	"pbpA"	"9N_term_G5"	247	107	501	0
7	7	8	"spr0334"	"42Cyt_TMH_K5"	274	157	502	0
7	8	8	"cbpF"	"74N_term_wCS_O5"	356	247	503	0
7	9	8	"spr0693"	"34N_term_C9"	393	268	504	0
8	1	1	"pbp1b"	"47Cyt_TMH_P5"	1880	1783	505	0
8	2	1	"pcpA"	"62N_term_wCS_D9"	105	8	506	0
8	3	1	"sphtra"	"8N_term_H9"	171	74	507	0
8	4	1	"cps4C"	"97Mult_L9"	263	132	508	0
8	5	1	"rrgB"	"95Mult_P9"	197	83	509	-50
8	6	1	"TMP"	"96Mult_D13"	195	97	510	0
8	7	1	"LambdaSa04"	"94Mult_H13"	73	-10	511	-50
8	8	1	"Buffer"	"Normaliz_L13"	64	-2	512	-50
8	9	1	"Buffer"	"Normaliz_P13"	62	9	513	-50
8	1	2	"TMP"	"96Mult_D13"	165	51	514	0
8	2	2	"LambdaSa04"	"94Mult_H13"	75	-60	515	-50
8	3	2	"potD"	"65N_term_D1"	842	603	516	0
8	4	2	"pgdA"	"40N_term_H1"	652	267	517	0
8	5	2	"spr1370"	"38Cyt_TMH_L1"	354	41	518	0
8	6	2	"spr1418"	"82N_term_P1"	637	417	519	0
8	7	2	"stkP"	"67Cyt_TMH_D5"	313	142	520	0
8	8	2	"spr1584"	"83N_term_H5"	591	463	521	0
8	9	2	"pbp2A"	"53N_term_L5"	602	524	522	0
8	1	3	"spr1418"	"82N_term_P1"	1717	1614	523	0
8	2	3	"stkP"	"67Cyt_TMH_D5"	450	300	524	0
8	3	3	"spr1584"	"83N_term_H5"	850	552	525	0
8	4	3	"pbp2A"	"53N_term_L5"	1029	568	526	0
8	5	3	"pbp1b"	"47Cyt_TMH_P5"	1030	696	527	0
8	6	3	"pcpA"	"62N_term_wCS_D9"	102	-42	528	-50
8	7	3	"sphtra"	"8N_term_H9"	86	-56	529	-50
8	8	3	"cps4C"	"97Mult_L9"	242	13	530	0
8	9	3	"rrgB"	"95Mult_P9"	390	256	531	0
8	1	4	"pcpA"	"62N_term_wCS_D9"	95	2	532	0
8	2	4	"sphtra"	"8N_term_H9"	94	-40	533	-50
8	3	4	"cps4C"	"97Mult_L9"	155	-38	534	0
8	4	4	"rrgB"	"95Mult_P9"	269	-75	535	0
8	5	4	"TMP"	"96Mult_D13"	159	-138	536	0
8	6	4	"LambdaSa04"	"94Mult_H13"	65	-113	537	-50
8	7	4	"potD"	"65N_term_D1"	848	590	538	0
8	8	4	"pgdA"	"40N_term_H1"	681	262	539	0
8	9	4	"spr1370"	"38Cyt_TMH_L1"	557	369	540	0
8	1	5	"LambdaSa04"	"94Mult_H13"	84	-5	541	-50
8	2	5	"potD"	"65N_term_D1"	827	656	542	0
8	3	5	"pgdA"	"40N_term_H1"	652	486	543	0
8	4	5	"spr1370"	"38Cyt_TMH_L1"	749	491	544	0
8	5	5	"spr1418"	"82N_term_P1"	965	664	545	0
8	6	5	"stkP"	"67Cyt_TMH_D5"	334	126	546	0
8	7	5	"spr1584"	"83N_term_H5"	1041	655	547	0
8	8	5	"pbp2A"	"53N_term_L5"	1150	697	548	0
8	9	5	"pbp1b"	"47Cyt_TMH_P5"	1483	1313	549	0
8	1	6	"stkP"	"67Cyt_TMH_D5"	443	352	550	0
8	2	6	"spr1584"	"83N_term_H5"	928	770	551	0
8	3	6	"pbp2A"	"53N_term_L5"	1371	1196	552	0
8	4	6	"pbp1b"	"47Cyt_TMH_P5"	1822	1645	553	0
8	5	6	"pcpA"	"62N_term_wCS_D9"	101	-25	554	0
8	6	6	"sphtra"	"8N_term_H9"	78	-19	555	-50
8	7	6	"cps4C"	"97Mult_L9"	108	-83	556	0
8	8	6	"rrgB"	"95Mult_P9"	181	-81	557	0
8	9	6	"TMP"	"96Mult_D13"	181	60	558	0
8	1	7	"sphtra"	"8N_term_H9"	87	7	559	-50
8	2	7	"cps4C"	"97Mult_L9"	230	77	560	0
8	3	7	"rrgB"	"95Mult_P9"	331	46	561	0
8	4	7	"TMP"	"96Mult_D13"	279	51	562	0
8	5	7	"LambdaSa04"	"94Mult_H13"	98	-28	563	-50
8	6	7	"potD"	"65N_term_D1"	901	755	564	0
8	7	7	"pgdA"	"40N_term_H1"	839	626	565	0
8	8	7	"spr1370"	"38Cyt_TMH_L1"	1207	995	566	0
8	9	7	"spr1418"	"82N_term_P1"	1458	1317	567	0
8	1	8	"potD"	"65N_term_D1"	836	737	568	0
8	2	8	"pgdA"	"40N_term_H1"	665	544	569	0
8	3	8	"spr1370"	"38Cyt_TMH_L1"	908	774	570	0
8	4	8	"spr1418"	"82N_term_P1"	1197	1073	571	0
8	5	8	"stkP"	"67Cyt_TMH_D5"	850	719	572	0
8	6	8	"spr1584"	"83N_term_H5"	831	673	573	0
8	7	8	"pbp2A"	"53N_term_L5"	1687	1539	574	0
8	8	8	"pbp1b"	"47Cyt_TMH_P5"	2104	1915	575	0
8	9	8	"pcpA"	"62N_term_wCS_D9"	200	52	576	0
