# Supplementary material for: Data in support of proteomic analysis of pneumococcal pediatric clinical isolates to construct a protein array
Source: Data Brief. 2016 Feb 5;6:917–22. doi: 10.1016/j.dib.2016.01.057 (PMC4758182; doi:10.1016/j.dib.2016.01.057)
Supplement: Supplementary file 4 — Supplementary material [file mmc4.zip › Protein array raw data/IgM/C1_Sv30_IgM-Cy5.txt]

ATF	1.0
31	9    
"Type=GenePix Export 3"
"DateTime=2014/05/08 13:35:36"
"Settings=C:\Documents and Settings\Usuario\Escritorio\Datos Usuarios\Alfonso\Resultados ensayo\Mayo 2014\Escaneado_08-05-14\Suero v30\Sv30_IgM-Cy5.gps"
"GalFile=C:\Documents and Settings\Usuario\Escritorio\Datos Usuarios\Alfonso\Gals\Gal_Alfonso.2.gal"
"PixelSize=5"
"Wavelengths=635	n/a"
"ImageFiles=C:\Documents and Settings\Usuario\Escritorio\Datos Usuarios\Alfonso\Resultados ensayo\Mayo 2014\Escaneado_08-05-14\Suero v30\Sv30_IgM-Cy5.tif 1	n/a"
"NormalizationMethod=None"
"NormalizationFactors=1	n/a"
"JpegImage="
"StdDev=Type 1"
"RatioFormulations=W1/W2 (635/)"
"Barcode="
"BackgroundSubtraction=LocalFeature"
"ImageOrigin=2800, 45135"
"JpegOrigin=3180, 45405"
"Creator=GenePix Pro 4.1.1.4"
"Scanner=GenePix 4000B [92870]"
"FocusPosition=0"
"Temperature=31"
"LinesAveraged=1"
"Comment="
"PMTGain=680	n/a"
"ScanPower=100	n/a"
"LaserPower=1.71	n/a"
"LaserOnTime=43105	n/a"
"Filters=	n/a"
"ScanRegion=560,9027,3816,10414"
"Supplier=BioRobotics"
"ArrayerSoftwareName=TAS Application Suite (MicroGrid II)"
"ArrayerSoftwareVersion=2.2.2.5"
"Block"	"Column"	"Row"	"Name"	"ID"	"Flags"	"Index"	"F635 Median"	"F635 Median - B635"
1	1	1	"ABC_N/P"	"90Mult_M6"	0	1	104	53
1	2	1	"spr1221"	"99Mult_A10"	0	2	137	82
1	3	1	"spr1403"	"91Mult_E10"	0	3	233	170
1	4	1	"spr1496"	"92Mult_I10"	-50	4	92	25
1	5	1	"ABC_NP"	"100Mult_M10"	0	5	205	134
1	6	1	"SP_0462"	"77CellW_A14"	0	6	131	43
1	7	1	"SP_0464"	"81CellW_E14"	-50	7	78	-8
1	8	1	"Buffer"	"Normaliz_I14"	-50	8	53	-2
1	9	1	"Buffer"	"Normaliz_M14"	0	9	65	16
1	1	2	"SP_0462"	"77CellW_A14"	0	10	143	82
1	2	2	"SP_0464"	"81CellW_E14"	-50	11	106	30
1	3	2	"fstH"	"84Mult_A2"	0	12	493	415
1	4	2	"comA"	"85Mult_E2"	-50	13	128	28
1	5	2	"zmpB"	"86Mult_I2"	-50	14	161	49
1	6	2	"spr0601"	"98Mult_M2"	0	15	596	460
1	7	2	"celB"	"87Mult_A6"	0	16	204	78
1	8	2	"iga"	"88Mult_E6"	0	17	746	645
1	9	2	"glnP"	"89Mult_I6"	0	18	194	111
1	1	3	"spr0601"	"98Mult_M2"	0	19	170	99
1	2	3	"celB"	"87Mult_A6"	0	20	165	84
1	3	3	"iga"	"88Mult_E6"	0	21	262	194
1	4	3	"glnP"	"89Mult_I6"	-50	22	86	13
1	5	3	"ABC_N/P"	"90Mult_M6"	-50	23	108	26
1	6	3	"spr1221"	"99Mult_A10"	0	24	129	49
1	7	3	"spr1403"	"91Mult_E10"	0	25	225	112
1	8	3	"spr1496"	"92Mult_I10"	-50	26	85	-47
1	9	3	"ABC_NP"	"100Mult_M10"	0	27	401	289
1	1	4	"spr1221"	"99Mult_A10"	0	28	147	81
1	2	4	"spr1403"	"91Mult_E10"	0	29	180	108
1	3	4	"spr1496"	"92Mult_I10"	-50	30	130	60
1	4	4	"ABC_NP"	"100Mult_M10"	0	31	393	312
1	5	4	"SP_0462"	"77CellW_A14"	0	32	157	71
1	6	4	"SP_0464"	"81CellW_E14"	-50	33	78	-1
1	7	4	"fstH"	"84Mult_A2"	0	34	953	821
1	8	4	"comA"	"85Mult_E2"	-50	35	211	100
1	9	4	"zmpB"	"86Mult_I2"	-50	36	118	42
1	1	5	"SP_0464"	"81CellW_E14"	0	37	128	66
1	2	5	"fstH"	"84Mult_A2"	0	38	529	465
1	3	5	"comA"	"85Mult_E2"	0	39	123	52
1	4	5	"zmpB"	"86Mult_I2"	-50	40	92	4
1	5	5	"spr0601"	"98Mult_M2"	-50	41	137	53
1	6	5	"celB"	"87Mult_A6"	-50	42	85	12
1	7	5	"iga"	"88Mult_E6"	0	43	194	115
1	8	5	"glnP"	"89Mult_I6"	0	44	203	101
1	9	5	"ABC_N/P"	"90Mult_M6"	-50	45	117	-25
1	1	6	"celB"	"87Mult_A6"	-50	46	84	27
1	2	6	"iga"	"88Mult_E6"	0	47	278	219
1	3	6	"glnP"	"89Mult_I6"	-50	48	89	20
1	4	6	"ABC_N/P"	"90Mult_M6"	-50	49	120	55
1	5	6	"spr1221"	"99Mult_A10"	0	50	126	56
1	6	6	"spr1403"	"91Mult_E10"	-50	51	120	24
1	7	6	"spr1496"	"92Mult_I10"	-50	52	217	83
1	8	6	"ABC_NP"	"100Mult_M10"	-50	53	501	361
1	9	6	"SP_0462"	"77CellW_A14"	-50	54	269	116
1	1	7	"spr1403"	"91Mult_E10"	0	55	142	74
1	2	7	"spr1496"	"92Mult_I10"	-50	56	97	28
1	3	7	"ABC_NP"	"100Mult_M10"	0	57	436	364
1	4	7	"SP_0462"	"77CellW_A14"	0	58	168	91
1	5	7	"SP_0464"	"81CellW_E14"	-50	59	109	-14
1	6	7	"fstH"	"84Mult_A2"	0	60	1063	761
1	7	7	"comA"	"85Mult_E2"	-50	61	165	22
1	8	7	"zmpB"	"86Mult_I2"	-50	62	108	19
1	9	7	"spr0601"	"98Mult_M2"	-50	63	118	50
1	1	8	"fstH"	"84Mult_A2"	0	64	513	437
1	2	8	"comA"	"85Mult_E2"	0	65	126	57
1	3	8	"zmpB"	"86Mult_I2"	-50	66	110	46
1	4	8	"spr0601"	"98Mult_M2"	0	67	127	43
1	5	8	"celB"	"87Mult_A6"	-50	68	276	82
1	6	8	"iga"	"88Mult_E6"	0	69	386	256
1	7	8	"glnP"	"89Mult_I6"	-50	70	96	29
1	8	8	"ABC_N/P"	"90Mult_M6"	-50	71	92	33
1	9	8	"spr1221"	"99Mult_A10"	-50	72	91	38
2	1	1	"lytB"	"31CellW_N6"	0	73	254	183
2	2	1	"prtA"	"20CellW_B10"	0	74	279	200
2	3	1	"bgaA"	"43CellW_F10"	-50	75	181	79
2	4	1	"nanA"	"46CellW_J10"	-50	76	71	-20
2	5	1	"spr1652/pfbA"	"25CellW_N10"	0	77	312	244
2	6	1	"nisP"	"39CellW_B14"	0	78	269	207
2	7	1	"spr1906"	"73CellW_F14"	0	79	204	152
2	8	1	"Buffer"	"Normaliz_J14"	-50	80	63	3
2	9	1	"Buffer"	"Normaliz_N14"	-50	81	65	-8
2	1	2	"nisP"	"39CellW_B14"	-50	82	96	9
2	2	2	"spr1906"	"73CellW_F14"	-50	83	90	-27
2	3	2	"psrP"	"71CellW_B2"	0	84	489	244
2	4	2	"pblB_nt"	"48CellW_F2"	0	85	413	178
2	5	2	"pblB_ct"	"49CellW_J2"	0	86	586	468
2	6	2	"spr0075/pfbB"	"24CellW_N2"	-50	87	139	65
2	7	2	"pulA"	"19CellW_B6"	-50	88	69	8
2	8	2	"hysA"	"51CellW_F6"	0	89	470	377
2	9	2	"spr0328"	"26CellW_J6"	0	90	556	424
2	1	3	"spr0075/pfbB"	"24CellW_N2"	0	91	317	197
2	2	3	"pulA"	"19CellW_B6"	-50	92	106	9
2	3	3	"hysA"	"51CellW_F6"	0	93	362	224
2	4	3	"spr0328"	"26CellW_J6"	-50	94	118	-21
2	5	3	"lytB"	"31CellW_N6"	-50	95	86	4
2	6	3	"prtA"	"20CellW_B10"	0	96	304	216
2	7	3	"bgaA"	"43CellW_F10"	-50	97	126	19
2	8	3	"nanA"	"46CellW_J10"	-50	98	107	-69
2	9	3	"spr1652/pfbA"	"25CellW_N10"	-50	99	187	-60
2	1	4	"prtA"	"20CellW_B10"	-50	100	128	44
2	2	4	"bgaA"	"43CellW_F10"	-50	101	209	63
2	3	4	"nanA"	"46CellW_J10"	-50	102	145	-10
2	4	4	"spr1652/pfbA"	"25CellW_N10"	-50	103	149	7
2	5	4	"nisP"	"39CellW_B14"	-50	104	102	9
2	6	4	"spr1906"	"73CellW_F14"	-50	105	196	102
2	7	4	"psrP"	"71CellW_B2"	-50	106	367	182
2	8	4	"pblB_nt"	"48CellW_F2"	-50	107	409	120
2	9	4	"pblB_ct"	"49CellW_J2"	0	108	529	369
2	1	5	"spr1906"	"73CellW_F14"	-50	109	288	181
2	2	5	"psrP"	"71CellW_B2"	-50	110	347	-62
2	3	5	"pblB_nt"	"48CellW_F2"	-50	111	411	-9
2	4	5	"pblB_ct"	"49CellW_J2"	-50	112	426	142
2	5	5	"spr0075/pfbB"	"24CellW_N2"	-50	113	315	139
2	6	5	"pulA"	"19CellW_B6"	-50	114	80	2
2	7	5	"hysA"	"51CellW_F6"	-50	115	104	17
2	8	5	"spr0328"	"26CellW_J6"	-50	116	141	22
2	9	5	"lytB"	"31CellW_N6"	-50	117	103	17
2	1	6	"pulA"	"19CellW_B6"	-50	118	102	20
2	2	6	"hysA"	"51CellW_F6"	-50	119	92	-69
2	3	6	"spr0328"	"26CellW_J6"	-50	120	127	-25
2	4	6	"lytB"	"31CellW_N6"	-50	121	153	18
2	5	6	"prtA"	"20CellW_B10"	-50	122	149	20
2	6	6	"bgaA"	"43CellW_F10"	-50	123	193	70
2	7	6	"nanA"	"46CellW_J10"	-50	124	90	-6
2	8	6	"spr1652/pfbA"	"25CellW_N10"	0	125	375	280
2	9	6	"nisP"	"39CellW_B14"	-50	126	99	17
2	1	7	"bgaA"	"43CellW_F10"	-50	127	130	43
2	2	7	"nanA"	"46CellW_J10"	-50	128	105	-22
2	3	7	"spr1652/pfbA"	"25CellW_N10"	-50	129	199	100
2	4	7	"nisP"	"39CellW_B14"	-50	130	103	19
2	5	7	"spr1906"	"73CellW_F14"	-50	131	62	-34
2	6	7	"psrP"	"71CellW_B2"	-50	132	678	460
2	7	7	"pblB_nt"	"48CellW_F2"	-50	133	508	165
2	8	7	"pblB_ct"	"49CellW_J2"	0	134	619	487
2	9	7	"spr0075/pfbB"	"24CellW_N2"	0	135	375	275
2	1	8	"psrP"	"71CellW_B2"	0	136	284	187
2	2	8	"pblB_nt"	"48CellW_F2"	-50	137	211	71
2	3	8	"pblB_ct"	"49CellW_J2"	0	138	449	347
2	4	8	"spr0075/pfbB"	"24CellW_N2"	-50	139	178	107
2	5	8	"pulA"	"19CellW_B6"	-50	140	82	16
2	6	8	"hysA"	"51CellW_F6"	-50	141	183	95
2	7	8	"spr0328"	"26CellW_J6"	0	142	463	325
2	8	8	"lytB"	"31CellW_N6"	0	143	206	98
2	9	8	"prtA"	"20CellW_B10"	-50	144	138	60
3	1	1	"nanB"	"58Secret_O6"	0	145	4672	4604
3	2	1	"spr1875"	"7Secret_C10"	0	146	831	740
3	3	1	"galU"	"21Secret_G10"	0	147	477	360
3	4	1	"cbpA"	"5Secret_K10"	0	148	290	154
3	5	1	"gsp_781"	"2Secret_O10"	0	149	913	790
3	6	1	"Control_1"	"C14"	0	150	567	431
3	7	1	"Control_2"	"G14"	-50	151	121	0
3	8	1	"Buffer"	"Normaliz_K14"	-50	152	165	48
3	9	1	"Buffer"	"Normaliz_O14"	-50	153	104	1
3	1	2	"Control_1"	"C14"	0	154	446	378
3	2	2	"Control_2"	"G14"	0	155	215	128
3	3	2	"bloodAB"	"59Secret_C2"	0	156	1653	1277
3	4	2	"strH"	"32Secret_G2"	0	157	1704	820
3	5	2	"lysM"	"50Secret_K2"	-50	158	200	4
3	6	2	"lytB"	"63Secret_O2"	0	159	1058	807
3	7	2	"phtE"	"45Secret_C6"	0	160	796	545
3	8	2	"spr0931"	"36Secret_G6"	0	161	1132	883
3	9	2	"lytC"	"56Secret_K6"	0	162	1546	1231
3	1	3	"lytB"	"63Secret_O2"	0	163	1133	1048
3	2	3	"phtE"	"45Secret_C6"	0	164	765	666
3	3	3	"spr0931"	"36Secret_G6"	0	165	729	533
3	4	3	"lytC"	"56Secret_K6"	0	166	699	353
3	5	3	"nanB"	"58Secret_O6"	0	167	2350	2132
3	6	3	"spr1875"	"7Secret_C10"	0	168	652	423
3	7	3	"galU"	"21Secret_G10"	0	169	320	-20
3	8	3	"cbpA"	"5Secret_K10"	-50	170	285	-217
3	9	3	"gsp_781"	"2Secret_O10"	0	171	1009	442
3	1	4	"spr1875"	"7Secret_C10"	0	172	818	727
3	2	4	"galU"	"21Secret_G10"	0	173	685	543
3	3	4	"cbpA"	"5Secret_K10"	0	174	503	388
3	4	4	"gsp_781"	"2Secret_O10"	0	175	370	251
3	5	4	"Control_1"	"C14"	0	176	350	202
3	6	4	"Control_2"	"G14"	-50	177	118	-2
3	7	4	"bloodAB"	"59Secret_C2"	0	178	870	399
3	8	4	"strH"	"32Secret_G2"	-50	179	916	338
3	9	4	"lysM"	"50Secret_K2"	0	180	581	348
3	1	5	"Control_2"	"G14"	-50	181	59	-9
3	2	5	"bloodAB"	"59Secret_C2"	0	182	590	421
3	3	5	"strH"	"32Secret_G2"	0	183	457	273
3	4	5	"lysM"	"50Secret_K2"	0	184	194	86
3	5	5	"lytB"	"63Secret_O2"	0	185	924	781
3	6	5	"phtE"	"45Secret_C6"	0	186	539	382
3	7	5	"spr0931"	"36Secret_G6"	0	187	656	469
3	8	5	"lytC"	"56Secret_K6"	0	188	589	391
3	9	5	"nanB"	"58Secret_O6"	0	189	2280	2146
3	1	6	"phtE"	"45Secret_C6"	0	190	498	430
3	2	6	"spr0931"	"36Secret_G6"	0	191	496	375
3	3	6	"lytC"	"56Secret_K6"	0	192	437	308
3	4	6	"nanB"	"58Secret_O6"	0	193	1649	1534
3	5	6	"spr1875"	"7Secret_C10"	0	194	848	701
3	6	6	"galU"	"21Secret_G10"	0	195	912	700
3	7	6	"cbpA"	"5Secret_K10"	0	196	233	58
3	8	6	"gsp_781"	"2Secret_O10"	0	197	725	587
3	9	6	"Control_1"	"C14"	0	198	235	110
3	1	7	"galU"	"21Secret_G10"	0	199	285	189
3	2	7	"cbpA"	"5Secret_K10"	-50	200	117	-13
3	3	7	"gsp_781"	"2Secret_O10"	0	201	476	384
3	4	7	"Control_1"	"C14"	0	202	348	230
3	5	7	"Control_2"	"G14"	-50	203	123	-5
3	6	7	"bloodAB"	"59Secret_C2"	0	204	840	525
3	7	7	"strH"	"32Secret_G2"	0	205	1021	596
3	8	7	"lysM"	"50Secret_K2"	0	206	537	316
3	9	7	"lytB"	"63Secret_O2"	0	207	807	640
3	1	8	"bloodAB"	"59Secret_C2"	0	208	664	520
3	2	8	"strH"	"32Secret_G2"	0	209	771	557
3	3	8	"lysM"	"50Secret_K2"	-50	210	489	388
3	4	8	"lytB"	"63Secret_O2"	0	211	512	414
3	5	8	"phtE"	"45Secret_C6"	0	212	627	523
3	6	8	"spr0931"	"36Secret_G6"	0	213	726	583
3	7	8	"lytC"	"56Secret_K6"	0	214	938	762
3	8	8	"nanB"	"58Secret_O6"	0	215	2466	2292
3	9	8	"spr1875"	"7Secret_C10"	0	216	1062	901
4	1	1	"Control_10"	"P6"	0	217	51	-1
4	2	1	"Control_11"	"D10"	-50	218	49	2
4	3	1	"Control_12"	"H10"	0	219	126	82
4	4	1	"Buffer"	"Normaliz_L10"	0	220	44	0
4	5	1	"Buffer"	"Normaliz_P10"	-50	221	46	-4
4	6	1	"Control+"	"Rango0.2_D14"	0	222	1098	1020
4	7	1	"Control+"	"Rango0.1_H14"	-50	223	85	20
4	8	1	"Buffer"	"Normaliz_L14"	0	224	66	16
4	9	1	"Buffer"	"Normaliz_P14"	-50	225	74	6
4	1	2	"Control+"	"Rango0.2_D14"	0	226	712	633
4	2	2	"Control+"	"Rango0.1_H14"	-50	227	62	5
4	3	2	"Control_3"	"D2"	0	228	50	7
4	4	2	"Control_4"	"H2"	0	229	72	26
4	5	2	"Control_5"	"L2"	0	230	128	79
4	6	2	"Control_6"	"P2"	-50	231	44	-30
4	7	2	"Control_7"	"D6"	0	232	54	-5
4	8	2	"Control_8"	"H6"	0	233	60	12
4	9	2	"Control_9"	"L6"	0	234	56	7
4	1	3	"Control_6"	"P2"	-50	235	65	-10
4	2	3	"Control_7"	"D6"	-50	236	57	-12
4	3	3	"Control_8"	"H6"	0	237	51	-4
4	4	3	"Control_9"	"L6"	0	238	60	5
4	5	3	"Control_10"	"P6"	-50	239	55	-4
4	6	3	"Control_11"	"D10"	0	240	52	-3
4	7	3	"Control_12"	"H10"	0	241	150	100
4	8	3	"Buffer"	"Normaliz_L10"	0	242	67	20
4	9	3	"Buffer"	"Normaliz_P10"	0	243	51	1
4	1	4	"Control_11"	"D10"	0	244	84	12
4	2	4	"Control_12"	"H10"	0	245	237	162
4	3	4	"Buffer"	"Normaliz_L10"	0	246	106	37
4	4	4	"Buffer"	"Normaliz_P10"	-50	247	53	-16
4	5	4	"Control+"	"Rango0.2_D14"	0	248	463	367
4	6	4	"Control+"	"Rango0.1_H14"	-50	249	84	13
4	7	4	"Control_3"	"D2"	0	250	76	26
4	8	4	"Control_4"	"H2"	0	251	82	32
4	9	4	"Control_5"	"L2"	0	252	145	95
4	1	5	"Control+"	"Rango0.1_H14"	0	253	864	801
4	2	5	"Control_3"	"D2"	-50	254	57	-9
4	3	5	"Control_4"	"H2"	-50	255	86	15
4	4	5	"Control_5"	"L2"	0	256	121	55
4	5	5	"Control_6"	"P2"	-50	257	77	-3
4	6	5	"Control_7"	"D6"	0	258	79	1
4	7	5	"Control_8"	"H6"	0	259	65	3
4	8	5	"Control_9"	"L6"	-50	260	55	-1
4	9	5	"Control_10"	"P6"	-50	261	60	9
4	1	6	"Control_7"	"D6"	0	262	50	-2
4	2	6	"Control_8"	"H6"	0	263	50	3
4	3	6	"Control_9"	"L6"	0	264	48	-3
4	4	6	"Control_10"	"P6"	-50	265	56	1
4	5	6	"Control_11"	"D10"	0	266	56	3
4	6	6	"Control_12"	"H10"	0	267	211	153
4	7	6	"Buffer"	"Normaliz_L10"	0	268	64	5
4	8	6	"Buffer"	"Normaliz_P10"	0	269	82	23
4	9	6	"Control+"	"Rango0.2_D14"	0	270	512	454
4	1	7	"Control_12"	"H10"	0	271	198	144
4	2	7	"Buffer"	"Normaliz_L10"	0	272	74	23
4	3	7	"Buffer"	"Normaliz_P10"	0	273	74	21
4	4	7	"Control+"	"Rango0.2_D14"	0	274	690	609
4	5	7	"Control+"	"Rango0.1_H14"	-50	275	66	0
4	6	7	"Control_3"	"D2"	-50	276	45	-5
4	7	7	"Control_4"	"H2"	0	277	58	12
4	8	7	"Control_5"	"L2"	0	278	110	59
4	9	7	"Control_6"	"P2"	-50	279	58	2
4	1	8	"Control_3"	"D2"	0	280	55	0
4	2	8	"Control_4"	"H2"	0	281	100	46
4	3	8	"Control_5"	"L2"	0	282	234	180
4	4	8	"Control_6"	"P2"	-50	283	76	5
4	5	8	"Control_7"	"D6"	-50	284	86	9
4	6	8	"Control_8"	"H6"	-50	285	43	-14
4	7	8	"Control_9"	"L6"	0	286	41	-8
4	8	8	"Control_10"	"P6"	-50	287	50	2
4	9	8	"Control_11"	"D10"	0	288	68	14
5	1	1	"GADPH"	"68Cyt_M5"	0	289	1602	1551
5	2	1	"abc_sbp_2"	"30Lip_A9"	0	290	1153	1096
5	3	1	"abc_sbp"	"29Lip_E9"	0	291	547	491
5	4	1	"spr0174"	"79Lip_I9"	0	292	317	262
5	5	1	"aliA"	"10Lip_M9"	0	293	383	331
5	6	1	"slrA"	"17Lip_A13"	0	294	618	538
5	7	1	"spr0747"	"37Lip_E13"	0	295	1080	977
5	8	1	"Buffer"	"Normaliz_I13"	-50	296	79	7
5	9	1	"Buffer"	"Normaliz_M13"	0	297	360	299
5	1	2	"slrA"	"17Lip_A13"	0	298	617	566
5	2	2	"spr0747"	"37Lip_E13"	0	299	963	909
5	3	2	"spxB"	"13Cyt_A1"	0	300	906	846
5	4	2	"clpP"	"66Cyt_E1"	0	301	1357	1293
5	5	2	"pavA"	"69Cyt_I1"	0	302	959	891
5	6	2	"eno"	"14Cyt_M1"	0	303	1854	1633
5	7	2	"PppA"	"70Cyt_A5"	-50	304	1210	764
5	8	2	"ply"	"11Cyt_E5"	0	305	1880	1672
5	9	2	"lytA"	"12Cyt_I5"	0	306	1974	1872
5	1	3	"eno"	"14Cyt_M1"	0	307	1889	1838
5	2	3	"PppA"	"70Cyt_A5"	0	308	1232	1178
5	3	3	"ply"	"11Cyt_E5"	0	309	1568	1506
5	4	3	"lytA"	"12Cyt_I5"	0	310	2268	2202
5	5	3	"GADPH"	"68Cyt_M5"	0	311	1158	1106
5	6	3	"abc_sbp_2"	"30Lip_A9"	0	312	890	794
5	7	3	"abc_sbp"	"29Lip_E9"	0	313	290	136
5	8	3	"spr0174"	"79Lip_I9"	0	314	425	107
5	9	3	"aliA"	"10Lip_M9"	0	315	1182	1041
5	1	4	"abc_sbp_2"	"30Lip_A9"	0	316	1122	1069
5	2	4	"abc_sbp"	"29Lip_E9"	0	317	439	385
5	3	4	"spr0174"	"79Lip_I9"	0	318	337	268
5	4	4	"aliA"	"10Lip_M9"	0	319	454	384
5	5	4	"slrA"	"17Lip_A13"	0	320	431	376
5	6	4	"spr0747"	"37Lip_E13"	0	321	876	810
5	7	4	"spxB"	"13Cyt_A1"	0	322	783	704
5	8	4	"clpP"	"66Cyt_E1"	0	323	1501	1376
5	9	4	"pavA"	"69Cyt_I1"	0	324	1845	1661
5	1	5	"spr0747"	"37Lip_E13"	0	325	1027	975
5	2	5	"spxB"	"13Cyt_A1"	0	326	802	747
5	3	5	"clpP"	"66Cyt_E1"	0	327	1253	1181
5	4	5	"pavA"	"69Cyt_I1"	0	328	1167	1099
5	5	5	"eno"	"14Cyt_M1"	0	329	1436	1385
5	6	5	"PppA"	"70Cyt_A5"	0	330	783	728
5	7	5	"ply"	"11Cyt_E5"	0	331	1527	1457
5	8	5	"lytA"	"12Cyt_I5"	0	332	2397	2317
5	9	5	"GADPH"	"68Cyt_M5"	0	333	1791	1705
5	1	6	"PppA"	"70Cyt_A5"	0	334	1445	1394
5	2	6	"ply"	"11Cyt_E5"	0	335	1783	1726
5	3	6	"lytA"	"12Cyt_I5"	0	336	2289	2224
5	4	6	"GADPH"	"68Cyt_M5"	0	337	1460	1394
5	5	6	"abc_sbp_2"	"30Lip_A9"	0	338	912	859
5	6	6	"abc_sbp"	"29Lip_E9"	0	339	277	222
5	7	6	"spr0174"	"79Lip_I9"	0	340	278	218
5	8	6	"aliA"	"10Lip_M9"	0	341	547	481
5	9	6	"slrA"	"17Lip_A13"	0	342	628	567
5	1	7	"abc_sbp"	"29Lip_E9"	0	343	518	467
5	2	7	"spr0174"	"79Lip_I9"	0	344	331	271
5	3	7	"aliA"	"10Lip_M9"	0	345	425	365
5	4	7	"slrA"	"17Lip_A13"	0	346	686	618
5	5	7	"spr0747"	"37Lip_E13"	0	347	955	891
5	6	7	"spxB"	"13Cyt_A1"	0	348	675	620
5	7	7	"clpP"	"66Cyt_E1"	0	349	920	870
5	8	7	"pavA"	"69Cyt_I1"	0	350	1107	1041
5	9	7	"eno"	"14Cyt_M1"	0	351	2151	2088
5	1	8	"spxB"	"13Cyt_A1"	0	352	1066	1012
5	2	8	"clpP"	"66Cyt_E1"	0	353	1579	1522
5	3	8	"pavA"	"69Cyt_I1"	0	354	1210	1157
5	4	8	"eno"	"14Cyt_M1"	0	355	1688	1630
5	5	8	"PppA"	"70Cyt_A5"	0	356	1377	1296
5	6	8	"ply"	"11Cyt_E5"	0	357	1578	1512
5	7	8	"lytA"	"12Cyt_I5"	0	358	1960	1909
5	8	8	"GADPH"	"68Cyt_M5"	0	359	960	903
5	9	8	"abc_sbp_2"	"30Lip_A9"	0	360	1064	1004
6	1	1	"psaA"	"6Lip_N5"	0	361	602	526
6	2	1	"ABC_SBP"	"57Lip_B9"	0	362	1982	1903
6	3	1	"ABC_SBP"	"52Lip_F9"	0	363	1080	1009
6	4	1	"piuA"	"18Lip_J9"	0	364	341	255
6	5	1	"amiA"	"3Lip_N9"	0	365	621	526
6	6	1	"msmE"	"78Lip_B13"	0	366	1423	1314
6	7	1	"MalX"	"22Lip_F13"	0	367	302	211
6	8	1	"Buffer"	"Normaliz_J13"	-50	368	64	1
6	9	1	"Buffer"	"Normaliz_N13"	0	369	249	171
6	1	2	"msmE"	"78Lip_B13"	0	370	662	591
6	2	2	"MalX"	"22Lip_F13"	0	371	569	483
6	3	2	"prsA_ppmA"	"16Lip_B1"	0	372	607	506
6	4	2	"lmb"	"33Lip_F1"	0	373	1080	861
6	5	2	"piaA"	"15Lip_J1"	0	374	840	459
6	6	2	"phtA"	"55Lip_N1"	0	375	727	340
6	7	2	"glnH"	"28Lip_B5"	0	376	841	581
6	8	2	"pstS"	"80Lip_F5"	0	377	738	641
6	9	2	"aliB"	"1Lip_J5"	0	378	623	546
6	1	3	"phtA"	"55Lip_N1"	0	379	801	719
6	2	3	"glnH"	"28Lip_B5"	0	380	1320	1227
6	3	3	"pstS"	"80Lip_F5"	0	381	769	667
6	4	3	"aliB"	"1Lip_J5"	0	382	864	709
6	5	3	"psaA"	"6Lip_N5"	0	383	578	354
6	6	3	"ABC_SBP"	"57Lip_B9"	0	384	1744	1561
6	7	3	"ABC_SBP"	"52Lip_F9"	-50	385	94	-126
6	8	3	"piuA"	"18Lip_J9"	0	386	176	41
6	9	3	"amiA"	"3Lip_N9"	0	387	479	397
6	1	4	"ABC_SBP"	"57Lip_B9"	0	388	2031	1960
6	2	4	"ABC_SBP"	"52Lip_F9"	0	389	818	732
6	3	4	"piuA"	"18Lip_J9"	0	390	347	260
6	4	4	"amiA"	"3Lip_N9"	0	391	596	494
6	5	4	"msmE"	"78Lip_B13"	0	392	569	469
6	6	4	"MalX"	"22Lip_F13"	0	393	483	396
6	7	4	"prsA_ppmA"	"16Lip_B1"	0	394	580	461
6	8	4	"lmb"	"33Lip_F1"	0	395	993	888
6	9	4	"piaA"	"15Lip_J1"	0	396	732	653
6	1	5	"MalX"	"22Lip_F13"	0	397	631	553
6	2	5	"prsA_ppmA"	"16Lip_B1"	0	398	718	600
6	3	5	"lmb"	"33Lip_F1"	0	399	1090	985
6	4	5	"piaA"	"15Lip_J1"	0	400	825	710
6	5	5	"phtA"	"55Lip_N1"	0	401	659	546
6	6	5	"glnH"	"28Lip_B5"	0	402	911	826
6	7	5	"pstS"	"80Lip_F5"	0	403	474	388
6	8	5	"aliB"	"1Lip_J5"	0	404	567	481
6	9	5	"psaA"	"6Lip_N5"	0	405	564	480
6	1	6	"glnH"	"28Lip_B5"	0	406	1502	1422
6	2	6	"pstS"	"80Lip_F5"	0	407	807	704
6	3	6	"aliB"	"1Lip_J5"	0	408	634	529
6	4	6	"psaA"	"6Lip_N5"	0	409	482	379
6	5	6	"ABC_SBP"	"57Lip_B9"	0	410	1642	1552
6	6	6	"ABC_SBP"	"52Lip_F9"	0	411	341	261
6	7	6	"piuA"	"18Lip_J9"	0	412	307	220
6	8	6	"amiA"	"3Lip_N9"	0	413	548	431
6	9	6	"msmE"	"78Lip_B13"	0	414	661	554
6	1	7	"ABC_SBP"	"52Lip_F9"	0	415	1017	945
6	2	7	"piuA"	"18Lip_J9"	0	416	371	287
6	3	7	"amiA"	"3Lip_N9"	0	417	516	431
6	4	7	"msmE"	"78Lip_B13"	0	418	526	454
6	5	7	"MalX"	"22Lip_F13"	0	419	352	284
6	6	7	"prsA_ppmA"	"16Lip_B1"	0	420	635	522
6	7	7	"lmb"	"33Lip_F1"	0	421	838	718
6	8	7	"piaA"	"15Lip_J1"	0	422	823	713
6	9	7	"phtA"	"55Lip_N1"	0	423	771	668
6	1	8	"prsA_ppmA"	"16Lip_B1"	0	424	696	628
6	2	8	"lmb"	"33Lip_F1"	0	425	1302	1232
6	3	8	"piaA"	"15Lip_J1"	0	426	764	701
6	4	8	"phtA"	"55Lip_N1"	0	427	449	390
6	5	8	"glnH"	"28Lip_B5"	0	428	784	724
6	6	8	"pstS"	"80Lip_F5"	0	429	625	549
6	7	8	"aliB"	"1Lip_J5"	0	430	607	510
6	8	8	"psaA"	"6Lip_N5"	0	431	622	538
6	9	8	"ABC_SBP"	"57Lip_B9"	0	432	1927	1853
7	1	1	"cbpF"	"74N_term_wCS_O5"	0	433	448	373
7	2	1	"spr0693"	"34N_term_C9"	0	434	378	306
7	3	1	"ezrA"	"75N_term_G9"	0	435	525	445
7	4	1	"pepXP"	"72N_term_K9"	0	436	912	681
7	5	1	"phtD"	"44N_term_O9"	0	437	1418	1077
7	6	1	"phpA"	"27N_term_C13"	0	438	1539	1310
7	7	1	"srtA"	"64N_term_wCS_G13"	0	439	1269	1127
7	8	1	"Buffer"	"Normaliz_K13"	0	440	125	8
7	9	1	"Buffer"	"Normaliz_O13"	0	441	546	402
7	1	2	"phpA"	"27N_term_C13"	0	442	319	235
7	2	2	"srtA"	"64N_term_wCS_G13"	0	443	554	461
7	3	2	"adcA"	"23Lip_C1"	0	444	505	416
7	4	2	"sp_2093"	"76N_term_G1"	0	445	388	205
7	5	2	"comB"	"54N_term_K1"	0	446	855	499
7	6	2	"pspA"	"4N_term_O1"	0	447	1333	828
7	7	2	"pbpX"	"41N_term_C5"	0	448	1517	1246
7	8	2	"pbpA"	"9N_term_G5"	0	449	202	93
7	9	2	"spr0334"	"42Cyt_TMH_K5"	0	450	738	635
7	1	3	"pspA"	"4N_term_O1"	0	451	511	415
7	2	3	"pbpX"	"41N_term_C5"	0	452	1075	965
7	3	3	"pbpA"	"9N_term_G5"	0	453	152	40
7	4	3	"spr0334"	"42Cyt_TMH_K5"	0	454	589	427
7	5	3	"cbpF"	"74N_term_wCS_O5"	0	455	660	468
7	6	3	"spr0693"	"34N_term_C9"	0	456	705	419
7	7	3	"ezrA"	"75N_term_G9"	0	457	799	568
7	8	3	"pepXP"	"72N_term_K9"	0	458	1287	1171
7	9	3	"phtD"	"44N_term_O9"	0	459	778	669
7	1	4	"spr0693"	"34N_term_C9"	0	460	256	173
7	2	4	"ezrA"	"75N_term_G9"	0	461	491	385
7	3	4	"pepXP"	"72N_term_K9"	0	462	861	743
7	4	4	"phtD"	"44N_term_O9"	0	463	511	368
7	5	4	"phpA"	"27N_term_C13"	0	464	487	333
7	6	4	"srtA"	"64N_term_wCS_G13"	0	465	791	631
7	7	4	"adcA"	"23Lip_C1"	0	466	788	633
7	8	4	"sp_2093"	"76N_term_G1"	0	467	424	307
7	9	4	"comB"	"54N_term_K1"	0	468	400	296
7	1	5	"srtA"	"64N_term_wCS_G13"	0	469	499	413
7	2	5	"adcA"	"23Lip_C1"	0	470	441	344
7	3	5	"sp_2093"	"76N_term_G1"	0	471	487	367
7	4	5	"comB"	"54N_term_K1"	0	472	350	197
7	5	5	"pspA"	"4N_term_O1"	0	473	749	586
7	6	5	"pbpX"	"41N_term_C5"	0	474	1351	1204
7	7	5	"pbpA"	"9N_term_G5"	0	475	183	60
7	8	5	"spr0334"	"42Cyt_TMH_K5"	0	476	618	508
7	9	5	"cbpF"	"74N_term_wCS_O5"	0	477	833	729
7	1	6	"pbpX"	"41N_term_C5"	0	478	898	813
7	2	6	"pbpA"	"9N_term_G5"	0	479	132	45
7	3	6	"spr0334"	"42Cyt_TMH_K5"	0	480	393	282
7	4	6	"cbpF"	"74N_term_wCS_O5"	0	481	659	497
7	5	6	"spr0693"	"34N_term_C9"	0	482	511	351
7	6	6	"ezrA"	"75N_term_G9"	0	483	670	534
7	7	6	"pepXP"	"72N_term_K9"	0	484	987	842
7	8	6	"phtD"	"44N_term_O9"	0	485	574	448
7	9	6	"phpA"	"27N_term_C13"	0	486	616	505
7	1	7	"ezrA"	"75N_term_G9"	0	487	394	307
7	2	7	"pepXP"	"72N_term_K9"	0	488	791	687
7	3	7	"phtD"	"44N_term_O9"	0	489	620	502
7	4	7	"phpA"	"27N_term_C13"	0	490	467	325
7	5	7	"srtA"	"64N_term_wCS_G13"	0	491	767	633
7	6	7	"adcA"	"23Lip_C1"	0	492	670	557
7	7	7	"sp_2093"	"76N_term_G1"	0	493	535	369
7	8	7	"comB"	"54N_term_K1"	0	494	353	196
7	9	7	"pspA"	"4N_term_O1"	0	495	919	799
7	1	8	"adcA"	"23Lip_C1"	0	496	606	524
7	2	8	"sp_2093"	"76N_term_G1"	0	497	351	244
7	3	8	"comB"	"54N_term_K1"	0	498	360	245
7	4	8	"pspA"	"4N_term_O1"	0	499	803	697
7	5	8	"pbpX"	"41N_term_C5"	0	500	1302	1204
7	6	8	"pbpA"	"9N_term_G5"	0	501	179	82
7	7	8	"spr0334"	"42Cyt_TMH_K5"	0	502	464	355
7	8	8	"cbpF"	"74N_term_wCS_O5"	0	503	720	604
7	9	8	"spr0693"	"34N_term_C9"	0	504	665	545
8	1	1	"pbp1b"	"47Cyt_TMH_P5"	0	505	2274	2195
8	2	1	"pcpA"	"62N_term_wCS_D9"	0	506	196	118
8	3	1	"sphtra"	"8N_term_H9"	-50	507	133	50
8	4	1	"cps4C"	"97Mult_L9"	0	508	368	290
8	5	1	"rrgB"	"95Mult_P9"	0	509	142	66
8	6	1	"TMP"	"96Mult_D13"	0	510	293	208
8	7	1	"LambdaSa04"	"94Mult_H13"	-50	511	92	-2
8	8	1	"Buffer"	"Normaliz_L13"	-50	512	66	1
8	9	1	"Buffer"	"Normaliz_P13"	-50	513	76	9
8	1	2	"TMP"	"96Mult_D13"	0	514	266	165
8	2	2	"LambdaSa04"	"94Mult_H13"	-50	515	110	24
8	3	2	"potD"	"65N_term_D1"	0	516	1316	1227
8	4	2	"pgdA"	"40N_term_H1"	0	517	963	854
8	5	2	"spr1370"	"38Cyt_TMH_L1"	0	518	1400	1279
8	6	2	"spr1418"	"82N_term_P1"	0	519	1329	1156
8	7	2	"stkP"	"67Cyt_TMH_D5"	0	520	668	435
8	8	2	"spr1584"	"83N_term_H5"	0	521	1503	1365
8	9	2	"pbp2A"	"53N_term_L5"	0	522	1815	1746
8	1	3	"spr1418"	"82N_term_P1"	0	523	1521	1419
8	2	3	"stkP"	"67Cyt_TMH_D5"	0	524	477	394
8	3	3	"spr1584"	"83N_term_H5"	0	525	1329	1245
8	4	3	"pbp2A"	"53N_term_L5"	0	526	1476	1363
8	5	3	"pbp1b"	"47Cyt_TMH_P5"	0	527	2011	1897
8	6	3	"pcpA"	"62N_term_wCS_D9"	0	528	160	34
8	7	3	"sphtra"	"8N_term_H9"	-50	529	97	-105
8	8	3	"cps4C"	"97Mult_L9"	0	530	305	175
8	9	3	"rrgB"	"95Mult_P9"	-50	531	123	48
8	1	4	"pcpA"	"62N_term_wCS_D9"	0	532	229	143
8	2	4	"sphtra"	"8N_term_H9"	0	533	134	58
8	3	4	"cps4C"	"97Mult_L9"	0	534	309	229
8	4	4	"rrgB"	"95Mult_P9"	0	535	120	31
8	5	4	"TMP"	"96Mult_D13"	0	536	205	123
8	6	4	"LambdaSa04"	"94Mult_H13"	-50	537	81	10
8	7	4	"potD"	"65N_term_D1"	0	538	1209	1136
8	8	4	"pgdA"	"40N_term_H1"	0	539	1109	1029
8	9	4	"spr1370"	"38Cyt_TMH_L1"	0	540	1655	1590
8	1	5	"LambdaSa04"	"94Mult_H13"	0	541	179	92
8	2	5	"potD"	"65N_term_D1"	0	542	1224	1140
8	3	5	"pgdA"	"40N_term_H1"	0	543	1003	927
8	4	5	"spr1370"	"38Cyt_TMH_L1"	0	544	1397	1326
8	5	5	"spr1418"	"82N_term_P1"	0	545	1260	1193
8	6	5	"stkP"	"67Cyt_TMH_D5"	0	546	449	384
8	7	5	"spr1584"	"83N_term_H5"	0	547	1172	1087
8	8	5	"pbp2A"	"53N_term_L5"	0	548	1322	1211
8	9	5	"pbp1b"	"47Cyt_TMH_P5"	0	549	1775	1707
8	1	6	"stkP"	"67Cyt_TMH_D5"	0	550	639	552
8	2	6	"spr1584"	"83N_term_H5"	0	551	1458	1365
8	3	6	"pbp2A"	"53N_term_L5"	0	552	1565	1489
8	4	6	"pbp1b"	"47Cyt_TMH_P5"	0	553	2042	1963
8	5	6	"pcpA"	"62N_term_wCS_D9"	-50	554	127	52
8	6	6	"sphtra"	"8N_term_H9"	-50	555	79	22
8	7	6	"cps4C"	"97Mult_L9"	0	556	237	152
8	8	6	"rrgB"	"95Mult_P9"	0	557	163	55
8	9	6	"TMP"	"96Mult_D13"	0	558	272	197
8	1	7	"sphtra"	"8N_term_H9"	0	559	180	99
8	2	7	"cps4C"	"97Mult_L9"	0	560	345	239
8	3	7	"rrgB"	"95Mult_P9"	-50	561	127	33
8	4	7	"TMP"	"96Mult_D13"	0	562	205	119
8	5	7	"LambdaSa04"	"94Mult_H13"	-50	563	87	17
8	6	7	"potD"	"65N_term_D1"	0	564	1178	1122
8	7	7	"pgdA"	"40N_term_H1"	0	565	883	806
8	8	7	"spr1370"	"38Cyt_TMH_L1"	0	566	1568	1488
8	9	7	"spr1418"	"82N_term_P1"	0	567	1593	1516
8	1	8	"potD"	"65N_term_D1"	0	568	1734	1654
8	2	8	"pgdA"	"40N_term_H1"	0	569	1190	1091
8	3	8	"spr1370"	"38Cyt_TMH_L1"	0	570	1582	1499
8	4	8	"spr1418"	"82N_term_P1"	0	571	1467	1396
8	5	8	"stkP"	"67Cyt_TMH_D5"	0	572	524	462
8	6	8	"spr1584"	"83N_term_H5"	0	573	1341	1284
8	7	8	"pbp2A"	"53N_term_L5"	0	574	1645	1584
8	8	8	"pbp1b"	"47Cyt_TMH_P5"	0	575	2321	2259
8	9	8	"pcpA"	"62N_term_wCS_D9"	-50	576	136	61
