# Supplementary material for: Data in support of proteomic analysis of pneumococcal pediatric clinical isolates to construct a protein array
Source: Data Brief. 2016 Feb 5;6:917–22. doi: 10.1016/j.dib.2016.01.057 (PMC4758182; doi:10.1016/j.dib.2016.01.057)
Supplement: Supplementary file 4 — Supplementary material [file mmc4.zip › Protein array raw data/IgM/C1_Sv30bis_IgM-Cy5.txt]

ATF	1.0
31	9    
"Type=GenePix Export 3"
"DateTime=2014/06/12 14:08:36"
"Settings=C:\Documents and Settings\Usuario\Escritorio\Datos Usuarios\Alfonso\Resultados ensayo\Junio 2014\Escaneado_12-6-14\Suero v30bis\Sv30bis_IgM-Cy5.gps"
"GalFile=C:\Documents and Settings\Usuario\Escritorio\Datos Usuarios\Alfonso\Gals\Gal_Alfonso.2.gal"
"PixelSize=5"
"Wavelengths=635	n/a"
"ImageFiles=C:\Documents and Settings\Usuario\Escritorio\Datos Usuarios\Alfonso\Resultados ensayo\Junio 2014\Escaneado_12-6-14\Suero v30bis\Sv30bis_IgM-Cy5.tif 1	n/a"
"NormalizationMethod=None"
"NormalizationFactors=1	n/a"
"JpegImage="
"StdDev=Type 1"
"RatioFormulations=W1/W2 (635/)"
"Barcode="
"BackgroundSubtraction=LocalFeature"
"ImageOrigin=3160, 37000"
"JpegOrigin=3310, 37100"
"Creator=GenePix Pro 4.1.1.4"
"Scanner=GenePix 4000B [92870]"
"FocusPosition=0"
"Temperature=28.71"
"LinesAveraged=1"
"Comment="
"PMTGain=680	n/a"
"ScanPower=100	n/a"
"LaserPower=1.68	n/a"
"LaserOnTime=43357	n/a"
"Filters=	n/a"
"ScanRegion=632,7400,3848,8765"
"Supplier=BioRobotics"
"ArrayerSoftwareName=TAS Application Suite (MicroGrid II)"
"ArrayerSoftwareVersion=2.2.2.5"
"Block"	"Column"	"Row"	"Name"	"ID"	"F635 Median"	"F635 Median - B635"	"Index"	"Flags"
1	1	1	"ABC_N/P"	"90Mult_M8"	111	54	1	0
1	2	1	"spr1221"	"99Mult_A12"	141	81	2	0
1	3	1	"spr1403"	"91Mult_E12"	137	73	3	0
1	4	1	"spr1496"	"92Mult_I12"	97	27	4	0
1	5	1	"ABC_NP"	"100Mult_M12"	223	131	5	0
1	6	1	"SP_0462"	"77CellW_A16"	179	88	6	0
1	7	1	"SP_0464"	"81CellW_E16"	75	8	7	-50
1	8	1	"Buffer"	"Normaliz_I16"	65	6	8	0
1	9	1	"Buffer"	"Normaliz_M16"	56	-3	9	-50
1	1	2	"SP_0462"	"77CellW_A16"	166	101	10	0
1	2	2	"SP_0464"	"81CellW_E16"	77	7	11	-50
1	3	2	"fstH"	"84Mult_A4"	388	301	12	0
1	4	2	"comA"	"85Mult_E4"	183	73	13	0
1	5	2	"zmpB"	"86Mult_I4"	277	103	14	0
1	6	2	"spr0601"	"98Mult_M4"	252	96	15	0
1	7	2	"celB"	"87Mult_A8"	251	157	16	0
1	8	2	"iga"	"88Mult_E8"	176	98	17	0
1	9	2	"glnP"	"89Mult_I8"	110	36	18	0
1	1	3	"spr0601"	"98Mult_M4"	176	98	19	0
1	2	3	"celB"	"87Mult_A8"	139	54	20	0
1	3	3	"iga"	"88Mult_E8"	169	91	21	0
1	4	3	"glnP"	"89Mult_I8"	145	6	22	0
1	5	3	"ABC_N/P"	"90Mult_M8"	141	20	23	0
1	6	3	"spr1221"	"99Mult_A12"	197	100	24	0
1	7	3	"spr1403"	"91Mult_E12"	299	184	25	0
1	8	3	"spr1496"	"92Mult_I12"	125	-6	26	-50
1	9	3	"ABC_NP"	"100Mult_M12"	646	485	27	0
1	1	4	"spr1221"	"99Mult_A12"	149	76	28	0
1	2	4	"spr1403"	"91Mult_E12"	104	18	29	0
1	3	4	"spr1496"	"92Mult_I12"	78	-1	30	-50
1	4	4	"ABC_NP"	"100Mult_M12"	357	242	31	0
1	5	4	"SP_0462"	"77CellW_A16"	179	76	32	0
1	6	4	"SP_0464"	"81CellW_E16"	90	14	33	-50
1	7	4	"fstH"	"84Mult_A4"	676	540	34	0
1	8	4	"comA"	"85Mult_E4"	201	48	35	0
1	9	4	"zmpB"	"86Mult_I4"	443	250	36	0
1	1	5	"SP_0464"	"81CellW_E16"	109	29	37	0
1	2	5	"fstH"	"84Mult_A4"	408	288	38	0
1	3	5	"comA"	"85Mult_E4"	146	14	39	0
1	4	5	"zmpB"	"86Mult_I4"	132	29	40	-50
1	5	5	"spr0601"	"98Mult_M4"	134	49	41	0
1	6	5	"celB"	"87Mult_A8"	176	91	42	0
1	7	5	"iga"	"88Mult_E8"	149	50	43	0
1	8	5	"glnP"	"89Mult_I8"	201	92	44	0
1	9	5	"ABC_N/P"	"90Mult_M8"	291	180	45	0
1	1	6	"celB"	"87Mult_A8"	194	115	46	0
1	2	6	"iga"	"88Mult_E8"	244	138	47	0
1	3	6	"glnP"	"89Mult_I8"	495	368	48	0
1	4	6	"ABC_N/P"	"90Mult_M8"	261	149	49	-50
1	5	6	"spr1221"	"99Mult_A12"	190	103	50	0
1	6	6	"spr1403"	"91Mult_E12"	128	37	51	-50
1	7	6	"spr1496"	"92Mult_I12"	105	11	52	-50
1	8	6	"ABC_NP"	"100Mult_M12"	363	226	53	0
1	9	6	"SP_0462"	"77CellW_A16"	159	50	54	0
1	1	7	"spr1403"	"91Mult_E12"	188	114	55	0
1	2	7	"spr1496"	"92Mult_I12"	172	97	56	0
1	3	7	"ABC_NP"	"100Mult_M12"	336	250	57	0
1	4	7	"SP_0462"	"77CellW_A16"	181	65	58	0
1	5	7	"SP_0464"	"81CellW_E16"	97	-10	59	-50
1	6	7	"fstH"	"84Mult_A4"	439	349	60	0
1	7	7	"comA"	"85Mult_E4"	169	69	61	0
1	8	7	"zmpB"	"86Mult_I4"	157	25	62	0
1	9	7	"spr0601"	"98Mult_M4"	310	153	63	0
1	1	8	"fstH"	"84Mult_A4"	472	394	64	0
1	2	8	"comA"	"85Mult_E4"	187	107	65	0
1	3	8	"zmpB"	"86Mult_I4"	132	63	66	0
1	4	8	"spr0601"	"98Mult_M4"	229	134	67	0
1	5	8	"celB"	"87Mult_A8"	141	63	68	0
1	6	8	"iga"	"88Mult_E8"	469	397	69	0
1	7	8	"glnP"	"89Mult_I8"	195	120	70	0
1	8	8	"ABC_N/P"	"90Mult_M8"	196	127	71	0
1	9	8	"spr1221"	"99Mult_A12"	295	222	72	0
2	1	1	"lytB"	"31CellW_N8"	337	248	73	0
2	2	1	"prtA"	"20CellW_B12"	230	123	74	0
2	3	1	"bgaA"	"43CellW_F12"	294	172	75	0
2	4	1	"nanA"	"46CellW_J12"	413	226	76	-50
2	5	1	"spr1652/pfbA"	"25CellW_N12"	328	204	77	-50
2	6	1	"nisP"	"39CellW_B16"	155	37	78	-50
2	7	1	"spr1906"	"73CellW_F16"	218	95	79	0
2	8	1	"Buffer"	"Normaliz_J16"	64	-25	80	-50
2	9	1	"Buffer"	"Normaliz_N16"	72	-2	81	-50
2	1	2	"nisP"	"39CellW_B16"	250	118	82	-50
2	2	2	"spr1906"	"73CellW_F16"	206	12	83	-50
2	3	2	"psrP"	"71CellW_B4"	457	109	84	0
2	4	2	"pblB_nt"	"48CellW_F4"	600	61	85	0
2	5	2	"pblB_ct"	"49CellW_J4"	536	144	86	-50
2	6	2	"spr0075/pfbB"	"24CellW_N4"	385	110	87	0
2	7	2	"pulA"	"19CellW_B8"	127	-47	88	-50
2	8	2	"hysA"	"51CellW_F8"	244	80	89	-50
2	9	2	"spr0328"	"26CellW_J8"	626	526	90	0
2	1	3	"spr0075/pfbB"	"24CellW_N4"	370	243	91	0
2	2	3	"pulA"	"19CellW_B8"	90	-14	92	-50
2	3	3	"hysA"	"51CellW_F8"	141	25	93	-50
2	4	3	"spr0328"	"26CellW_J8"	227	-41	94	-50
2	5	3	"lytB"	"31CellW_N8"	212	44	95	-50
2	6	3	"prtA"	"20CellW_B12"	576	386	96	0
2	7	3	"bgaA"	"43CellW_F12"	319	39	97	-50
2	8	3	"nanA"	"46CellW_J12"	310	-90	98	-50
2	9	3	"spr1652/pfbA"	"25CellW_N12"	229	54	99	-50
2	1	4	"prtA"	"20CellW_B12"	291	153	100	0
2	2	4	"bgaA"	"43CellW_F12"	192	34	101	-50
2	3	4	"nanA"	"46CellW_J12"	280	-2	102	-50
2	4	4	"spr1652/pfbA"	"25CellW_N12"	353	49	103	-50
2	5	4	"nisP"	"39CellW_B16"	131	25	104	-50
2	6	4	"spr1906"	"73CellW_F16"	183	57	105	-50
2	7	4	"psrP"	"71CellW_B4"	553	45	106	-50
2	8	4	"pblB_nt"	"48CellW_F4"	601	51	107	-50
2	9	4	"pblB_ct"	"49CellW_J4"	504	296	108	0
2	1	5	"spr1906"	"73CellW_F16"	176	85	109	-50
2	2	5	"psrP"	"71CellW_B4"	337	80	110	0
2	3	5	"pblB_nt"	"48CellW_F4"	618	137	111	-50
2	4	5	"pblB_ct"	"49CellW_J4"	802	267	112	-50
2	5	5	"spr0075/pfbB"	"24CellW_N4"	345	57	113	0
2	6	5	"pulA"	"19CellW_B8"	99	-2	114	-50
2	7	5	"hysA"	"51CellW_F8"	205	24	115	-50
2	8	5	"spr0328"	"26CellW_J8"	276	53	116	-50
2	9	5	"lytB"	"31CellW_N8"	200	94	117	-50
2	1	6	"pulA"	"19CellW_B8"	96	24	118	-50
2	2	6	"hysA"	"51CellW_F8"	107	-5	119	-50
2	3	6	"spr0328"	"26CellW_J8"	231	33	120	-50
2	4	6	"lytB"	"31CellW_N8"	262	16	121	-50
2	5	6	"prtA"	"20CellW_B12"	374	227	122	0
2	6	6	"bgaA"	"43CellW_F12"	286	117	123	-50
2	7	6	"nanA"	"46CellW_J12"	401	124	124	-50
2	8	6	"spr1652/pfbA"	"25CellW_N12"	523	342	125	0
2	9	6	"nisP"	"39CellW_B16"	232	114	126	-50
2	1	7	"bgaA"	"43CellW_F12"	643	524	127	0
2	2	7	"nanA"	"46CellW_J12"	497	363	128	0
2	3	7	"spr1652/pfbA"	"25CellW_N12"	688	527	129	0
2	4	7	"nisP"	"39CellW_B16"	374	235	130	-50
2	5	7	"spr1906"	"73CellW_F16"	133	6	131	-50
2	6	7	"psrP"	"71CellW_B4"	553	190	132	-50
2	7	7	"pblB_nt"	"48CellW_F4"	606	36	133	0
2	8	7	"pblB_ct"	"49CellW_J4"	546	210	134	-50
2	9	7	"spr0075/pfbB"	"24CellW_N4"	719	484	135	0
2	1	8	"psrP"	"71CellW_B4"	373	258	136	0
2	2	8	"pblB_nt"	"48CellW_F4"	517	318	137	-50
2	3	8	"pblB_ct"	"49CellW_J4"	749	582	138	0
2	4	8	"spr0075/pfbB"	"24CellW_N4"	339	194	139	-50
2	5	8	"pulA"	"19CellW_B8"	105	13	140	-50
2	6	8	"hysA"	"51CellW_F8"	140	25	141	-50
2	7	8	"spr0328"	"26CellW_J8"	495	186	142	0
2	8	8	"lytB"	"31CellW_N8"	312	172	143	0
2	9	8	"prtA"	"20CellW_B12"	694	596	144	0
3	1	1	"nanB"	"58Secret_O8"	2976	2703	145	0
3	2	1	"spr1875"	"7Secret_C12"	1479	1249	146	0
3	3	1	"galU"	"21Secret_G12"	965	788	147	0
3	4	1	"cbpA"	"5Secret_K12"	806	627	148	0
3	5	1	"gsp_781"	"2Secret_O12"	945	821	149	0
3	6	1	"Control_1"	"C16"	340	237	150	0
3	7	1	"Control_2"	"G16"	197	91	151	0
3	8	1	"Buffer"	"Normaliz_K16"	127	5	152	-50
3	9	1	"Buffer"	"Normaliz_O16"	96	-5	153	-50
3	1	2	"Control_1"	"C16"	493	324	154	0
3	2	2	"Control_2"	"G16"	207	-10	155	0
3	3	2	"bloodAB"	"59Secret_C4"	1141	628	156	0
3	4	2	"strH"	"32Secret_G4"	1859	1134	157	0
3	5	2	"lysM"	"50Secret_K4"	1086	769	158	0
3	6	2	"lytB"	"63Secret_O4"	773	600	159	0
3	7	2	"phtE"	"45Secret_C8"	426	293	160	0
3	8	2	"spr0931"	"36Secret_G8"	461	319	161	0
3	9	2	"lytC"	"56Secret_K8"	842	703	162	0
3	1	3	"lytB"	"63Secret_O4"	1000	761	163	0
3	2	3	"phtE"	"45Secret_C8"	627	385	164	0
3	3	3	"spr0931"	"36Secret_G8"	738	454	165	0
3	4	3	"lytC"	"56Secret_K8"	685	395	166	0
3	5	3	"nanB"	"58Secret_O8"	1921	1458	167	0
3	6	3	"spr1875"	"7Secret_C12"	1118	780	168	0
3	7	3	"galU"	"21Secret_G12"	544	237	169	0
3	8	3	"cbpA"	"5Secret_K12"	505	-57	170	0
3	9	3	"gsp_781"	"2Secret_O12"	1231	982	171	0
3	1	4	"spr1875"	"7Secret_C12"	1625	1295	172	0
3	2	4	"galU"	"21Secret_G12"	921	459	173	0
3	3	4	"cbpA"	"5Secret_K12"	926	621	174	0
3	4	4	"gsp_781"	"2Secret_O12"	805	640	175	0
3	5	4	"Control_1"	"C16"	270	114	176	0
3	6	4	"Control_2"	"G16"	157	-76	177	0
3	7	4	"bloodAB"	"59Secret_C4"	1161	-80	178	0
3	8	4	"strH"	"32Secret_G4"	1243	27	179	-50
3	9	4	"lysM"	"50Secret_K4"	732	447	180	-50
3	1	5	"Control_2"	"G16"	222	48	181	-50
3	2	5	"bloodAB"	"59Secret_C4"	1238	147	182	0
3	3	5	"strH"	"32Secret_G4"	1553	578	183	-50
3	4	5	"lysM"	"50Secret_K4"	824	531	184	0
3	5	5	"lytB"	"63Secret_O4"	630	457	185	0
3	6	5	"phtE"	"45Secret_C8"	744	301	186	0
3	7	5	"spr0931"	"36Secret_G8"	1007	101	187	-50
3	8	5	"lytC"	"56Secret_K8"	1152	700	188	0
3	9	5	"nanB"	"58Secret_O8"	1861	1692	189	0
3	1	6	"phtE"	"45Secret_C8"	562	390	190	0
3	2	6	"spr0931"	"36Secret_G8"	635	285	191	0
3	3	6	"lytC"	"56Secret_K8"	970	621	192	0
3	4	6	"nanB"	"58Secret_O8"	2095	1696	193	0
3	5	6	"spr1875"	"7Secret_C12"	1275	1007	194	0
3	6	6	"galU"	"21Secret_G12"	911	111	195	0
3	7	6	"cbpA"	"5Secret_K12"	1015	-104	196	-50
3	8	6	"gsp_781"	"2Secret_O12"	760	316	197	0
3	9	6	"Control_1"	"C16"	559	403	198	0
3	1	7	"galU"	"21Secret_G12"	1274	1009	199	0
3	2	7	"cbpA"	"5Secret_K12"	1184	747	200	0
3	3	7	"gsp_781"	"2Secret_O12"	1110	892	201	0
3	4	7	"Control_1"	"C16"	492	311	202	0
3	5	7	"Control_2"	"G16"	172	15	203	0
3	6	7	"bloodAB"	"59Secret_C4"	1456	475	204	0
3	7	7	"strH"	"32Secret_G4"	1946	218	205	-50
3	8	7	"lysM"	"50Secret_K4"	1529	367	206	-50
3	9	7	"lytB"	"63Secret_O4"	960	734	207	0
3	1	8	"bloodAB"	"59Secret_C4"	1132	871	208	0
3	2	8	"strH"	"32Secret_G4"	1309	858	209	-50
3	3	8	"lysM"	"50Secret_K4"	748	547	210	0
3	4	8	"lytB"	"63Secret_O4"	895	762	211	0
3	5	8	"phtE"	"45Secret_C8"	717	603	212	0
3	6	8	"spr0931"	"36Secret_G8"	1077	912	213	0
3	7	8	"lytC"	"56Secret_K8"	1992	1658	214	0
3	8	8	"nanB"	"58Secret_O8"	1559	1269	215	0
3	9	8	"spr1875"	"7Secret_C12"	1530	1377	216	0
4	1	1	"Control_10"	"P8"	171	79	217	-50
4	2	1	"Control_11"	"D12"	227	148	218	0
4	3	1	"Control_12"	"H12"	346	272	219	0
4	4	1	"Buffer"	"Normaliz_L12"	187	109	220	0
4	5	1	"Buffer"	"Normaliz_P12"	163	42	221	-50
4	6	1	"Control+"	"Rango0.2_D16"	1771	1619	222	0
4	7	1	"Control+"	"Rango0.1_H16"	124	32	223	-50
4	8	1	"Buffer"	"Normaliz_L16"	75	-5	224	-50
4	9	1	"Buffer"	"Normaliz_P16"	70	-3	225	-50
4	1	2	"Control+"	"Rango0.2_D16"	1241	1099	226	0
4	2	2	"Control+"	"Rango0.1_H16"	113	15	227	-50
4	3	2	"Control_3"	"D4"	517	437	228	0
4	4	2	"Control_4"	"H4"	132	54	229	0
4	5	2	"Control_5"	"L4"	194	100	230	0
4	6	2	"Control_6"	"P4"	104	13	231	-50
4	7	2	"Control_7"	"D8"	265	197	232	0
4	8	2	"Control_8"	"H8"	75	8	233	-50
4	9	2	"Control_9"	"L8"	255	191	234	0
4	1	3	"Control_6"	"P4"	105	12	235	-50
4	2	3	"Control_7"	"D8"	335	262	236	0
4	3	3	"Control_8"	"H8"	81	2	237	-50
4	4	3	"Control_9"	"L8"	393	308	238	0
4	5	3	"Control_10"	"P8"	186	85	239	-50
4	6	3	"Control_11"	"D12"	852	764	240	0
4	7	3	"Control_12"	"H12"	316	250	241	0
4	8	3	"Buffer"	"Normaliz_L12"	177	116	242	0
4	9	3	"Buffer"	"Normaliz_P12"	169	104	243	0
4	1	4	"Control_11"	"D12"	254	153	244	-50
4	2	4	"Control_12"	"H12"	302	199	245	0
4	3	4	"Buffer"	"Normaliz_L12"	305	229	246	0
4	4	4	"Buffer"	"Normaliz_P12"	124	37	247	-50
4	5	4	"Control+"	"Rango0.2_D16"	1453	1235	248	0
4	6	4	"Control+"	"Rango0.1_H16"	271	159	249	-50
4	7	4	"Control_3"	"D4"	492	428	250	0
4	8	4	"Control_4"	"H4"	121	54	251	0
4	9	4	"Control_5"	"L4"	328	255	252	0
4	1	5	"Control+"	"Rango0.1_H16"	360	239	253	-50
4	2	5	"Control_3"	"D4"	582	475	254	0
4	3	5	"Control_4"	"H4"	98	28	255	0
4	4	5	"Control_5"	"L4"	304	237	256	0
4	5	5	"Control_6"	"P4"	81	-9	257	-50
4	6	5	"Control_7"	"D8"	425	351	258	0
4	7	5	"Control_8"	"H8"	81	15	259	0
4	8	5	"Control_9"	"L8"	429	322	260	-50
4	9	5	"Control_10"	"P8"	4564	4413	261	-50
4	1	6	"Control_7"	"D8"	319	236	262	0
4	2	6	"Control_8"	"H8"	140	71	263	0
4	3	6	"Control_9"	"L8"	305	238	264	0
4	4	6	"Control_10"	"P8"	192	109	265	-50
4	5	6	"Control_11"	"D12"	186	113	266	0
4	6	6	"Control_12"	"H12"	436	371	267	0
4	7	6	"Buffer"	"Normaliz_L12"	233	160	268	0
4	8	6	"Buffer"	"Normaliz_P12"	3235	2757	269	-50
4	9	6	"Control+"	"Rango0.2_D16"	1090	854	270	0
4	1	7	"Control_12"	"H12"	323	254	271	0
4	2	7	"Buffer"	"Normaliz_L12"	300	230	272	-50
4	3	7	"Buffer"	"Normaliz_P12"	366	264	273	0
4	4	7	"Control+"	"Rango0.2_D16"	1390	1172	274	0
4	5	7	"Control+"	"Rango0.1_H16"	155	51	275	-50
4	6	7	"Control_3"	"D4"	394	327	276	0
4	7	7	"Control_4"	"H4"	93	21	277	-50
4	8	7	"Control_5"	"L4"	150	57	278	-50
4	9	7	"Control_6"	"P4"	95	5	279	-50
4	1	8	"Control_3"	"D4"	612	551	280	0
4	2	8	"Control_4"	"H4"	151	80	281	0
4	3	8	"Control_5"	"L4"	306	225	282	0
4	4	8	"Control_6"	"P4"	160	47	283	-50
4	5	8	"Control_7"	"D8"	360	280	284	0
4	6	8	"Control_8"	"H8"	281	213	285	0
4	7	8	"Control_9"	"L8"	527	452	286	0
4	8	8	"Control_10"	"P8"	497	417	287	0
4	9	8	"Control_11"	"D12"	493	421	288	0
5	1	1	"GADPH"	"68Cyt_M7"	2467	2406	289	0
5	2	1	"abc_sbp_2"	"30Lip_A11"	2220	2151	290	0
5	3	1	"abc_sbp"	"29Lip_E11"	638	564	291	0
5	4	1	"spr0174"	"79Lip_I11"	456	327	292	0
5	5	1	"aliA"	"10Lip_M11"	788	584	293	0
5	6	1	"slrA"	"17Lip_A15"	349	198	294	0
5	7	1	"spr0747"	"37Lip_E15"	244	127	295	-50
5	8	1	"Buffer"	"Normaliz_I15"	67	-2	296	-50
5	9	1	"Buffer"	"Normaliz_M15"	57	-9	297	-50
5	1	2	"slrA"	"17Lip_A15"	1533	1445	298	0
5	2	2	"spr0747"	"37Lip_E15"	938	827	299	0
5	3	2	"spxB"	"13Cyt_A3"	1084	987	300	0
5	4	2	"clpP"	"66Cyt_E3"	2203	1980	301	0
5	5	2	"pavA"	"69Cyt_I3"	1160	866	302	0
5	6	2	"eno"	"14Cyt_M3"	2348	2096	303	0
5	7	2	"PppA"	"70Cyt_A7"	787	473	304	0
5	8	2	"ply"	"11Cyt_E7"	980	739	305	0
5	9	2	"lytA"	"12Cyt_I7"	1206	1104	306	0
5	1	3	"eno"	"14Cyt_M3"	3437	3364	307	0
5	2	3	"PppA"	"70Cyt_A7"	2008	1919	308	0
5	3	3	"ply"	"11Cyt_E7"	3495	3395	309	0
5	4	3	"lytA"	"12Cyt_I7"	2741	2565	310	0
5	5	3	"GADPH"	"68Cyt_M7"	1671	1331	311	0
5	6	3	"abc_sbp_2"	"30Lip_A11"	661	195	312	-50
5	7	3	"abc_sbp"	"29Lip_E11"	525	-78	313	-50
5	8	3	"spr0174"	"79Lip_I11"	906	215	314	-50
5	9	3	"aliA"	"10Lip_M11"	1309	922	315	-50
5	1	4	"abc_sbp_2"	"30Lip_A11"	2352	2288	316	0
5	2	4	"abc_sbp"	"29Lip_E11"	539	437	317	0
5	3	4	"spr0174"	"79Lip_I11"	316	197	318	0
5	4	4	"aliA"	"10Lip_M11"	997	789	319	0
5	5	4	"slrA"	"17Lip_A15"	755	302	320	0
5	6	4	"spr0747"	"37Lip_E15"	1124	238	321	-50
5	7	4	"spxB"	"13Cyt_A3"	2305	919	322	0
5	8	4	"clpP"	"66Cyt_E3"	2151	1119	323	0
5	9	4	"pavA"	"69Cyt_I3"	1855	1461	324	0
5	1	5	"spr0747"	"37Lip_E15"	763	669	325	0
5	2	5	"spxB"	"13Cyt_A3"	1275	1077	326	0
5	3	5	"clpP"	"66Cyt_E3"	2253	2057	327	0
5	4	5	"pavA"	"69Cyt_I3"	1084	841	328	0
5	5	5	"eno"	"14Cyt_M3"	2666	2279	329	0
5	6	5	"PppA"	"70Cyt_A7"	1760	499	330	-50
5	7	5	"ply"	"11Cyt_E7"	2748	766	331	0
5	8	5	"lytA"	"12Cyt_I7"	2113	417	332	-50
5	9	5	"GADPH"	"68Cyt_M7"	2068	1824	333	0
5	1	6	"PppA"	"70Cyt_A7"	2541	2430	334	0
5	2	6	"ply"	"11Cyt_E7"	4357	4183	335	0
5	3	6	"lytA"	"12Cyt_I7"	3997	3811	336	0
5	4	6	"GADPH"	"68Cyt_M7"	2428	2243	337	0
5	5	6	"abc_sbp_2"	"30Lip_A11"	1849	1628	338	0
5	6	6	"abc_sbp"	"29Lip_E11"	804	33	339	0
5	7	6	"spr0174"	"79Lip_I11"	1648	251	340	-50
5	8	6	"aliA"	"10Lip_M11"	1388	405	341	0
5	9	6	"slrA"	"17Lip_A15"	1090	981	342	0
5	1	7	"abc_sbp"	"29Lip_E11"	723	596	343	0
5	2	7	"spr0174"	"79Lip_I11"	509	360	344	0
5	3	7	"aliA"	"10Lip_M11"	1062	928	345	0
5	4	7	"slrA"	"17Lip_A15"	1167	1008	346	0
5	5	7	"spr0747"	"37Lip_E15"	1253	1080	347	0
5	6	7	"spxB"	"13Cyt_A3"	1293	935	348	0
5	7	7	"clpP"	"66Cyt_E3"	1779	1462	349	0
5	8	7	"pavA"	"69Cyt_I3"	1840	1699	350	0
5	9	7	"eno"	"14Cyt_M3"	3421	3312	351	0
5	1	8	"spxB"	"13Cyt_A3"	1566	1434	352	0
5	2	8	"clpP"	"66Cyt_E3"	2177	2015	353	0
5	3	8	"pavA"	"69Cyt_I3"	1810	1718	354	0
5	4	8	"eno"	"14Cyt_M3"	4093	3990	355	0
5	5	8	"PppA"	"70Cyt_A7"	1465	1342	356	0
5	6	8	"ply"	"11Cyt_E7"	4332	4207	357	0
5	7	8	"lytA"	"12Cyt_I7"	4123	4004	358	0
5	8	8	"GADPH"	"68Cyt_M7"	2108	2004	359	0
5	9	8	"abc_sbp_2"	"30Lip_A11"	2449	2323	360	0
6	1	1	"psaA"	"6Lip_N7"	939	805	361	0
6	2	1	"ABC_SBP"	"57Lip_B11"	4068	3946	362	0
6	3	1	"ABC_SBP"	"52Lip_F11"	1336	1159	363	0
6	4	1	"piuA"	"18Lip_J11"	1332	608	364	-50
6	5	1	"amiA"	"3Lip_N11"	786	490	365	0
6	6	1	"msmE"	"78Lip_B15"	883	681	366	0
6	7	1	"MalX"	"22Lip_F15"	352	210	367	0
6	8	1	"Buffer"	"Normaliz_J15"	88	5	368	-50
6	9	1	"Buffer"	"Normaliz_N15"	63	-12	369	-50
6	1	2	"msmE"	"78Lip_B15"	801	609	370	0
6	2	2	"MalX"	"22Lip_F15"	553	328	371	0
6	3	2	"prsA_ppmA"	"16Lip_B3"	1449	840	372	-50
6	4	2	"lmb"	"33Lip_F3"	2049	747	373	-50
6	5	2	"piaA"	"15Lip_J3"	956	224	374	-50
6	6	2	"phtA"	"55Lip_N3"	584	-83	375	-50
6	7	2	"glnH"	"28Lip_B7"	328	-183	376	-50
6	8	2	"pstS"	"80Lip_F7"	1169	1023	377	0
6	9	2	"aliB"	"1Lip_J7"	490	365	378	0
6	1	3	"phtA"	"55Lip_N3"	931	740	379	0
6	2	3	"glnH"	"28Lip_B7"	2555	2192	380	0
6	3	3	"pstS"	"80Lip_F7"	1223	767	381	0
6	4	3	"aliB"	"1Lip_J7"	774	-68	382	0
6	5	3	"psaA"	"6Lip_N7"	699	137	383	0
6	6	3	"ABC_SBP"	"57Lip_B11"	2706	1131	384	0
6	7	3	"ABC_SBP"	"52Lip_F11"	2302	584	385	-50
6	8	3	"piuA"	"18Lip_J11"	433	168	386	-50
6	9	3	"amiA"	"3Lip_N11"	398	251	387	0
6	1	4	"ABC_SBP"	"57Lip_B11"	3922	3802	388	0
6	2	4	"ABC_SBP"	"52Lip_F11"	2381	2185	389	0
6	3	4	"piuA"	"18Lip_J11"	477	316	390	0
6	4	4	"amiA"	"3Lip_N11"	1131	910	391	0
6	5	4	"msmE"	"78Lip_B15"	884	410	392	0
6	6	4	"MalX"	"22Lip_F15"	1246	-306	393	0
6	7	4	"prsA_ppmA"	"16Lip_B3"	2387	464	394	-50
6	8	4	"lmb"	"33Lip_F3"	1214	672	395	-50
6	9	4	"piaA"	"15Lip_J3"	548	350	396	0
6	1	5	"MalX"	"22Lip_F15"	551	433	397	0
6	2	5	"prsA_ppmA"	"16Lip_B3"	1326	1105	398	0
6	3	5	"lmb"	"33Lip_F3"	837	675	399	0
6	4	5	"piaA"	"15Lip_J3"	1338	1144	400	0
6	5	5	"phtA"	"55Lip_N3"	1193	954	401	0
6	6	5	"glnH"	"28Lip_B7"	4130	3703	402	0
6	7	5	"pstS"	"80Lip_F7"	1903	995	403	0
6	8	5	"aliB"	"1Lip_J7"	1073	405	404	0
6	9	5	"psaA"	"6Lip_N7"	285	-42	405	-50
6	1	6	"glnH"	"28Lip_B7"	3384	3253	406	0
6	2	6	"pstS"	"80Lip_F7"	1098	870	407	0
6	3	6	"aliB"	"1Lip_J7"	746	434	408	0
6	4	6	"psaA"	"6Lip_N7"	947	704	409	0
6	5	6	"ABC_SBP"	"57Lip_B11"	4852	4698	410	0
6	6	6	"ABC_SBP"	"52Lip_F11"	2733	2560	411	0
6	7	6	"piuA"	"18Lip_J11"	655	444	412	0
6	8	6	"amiA"	"3Lip_N11"	1421	761	413	0
6	9	6	"msmE"	"78Lip_B15"	941	483	414	0
6	1	7	"ABC_SBP"	"52Lip_F11"	2251	2146	415	0
6	2	7	"piuA"	"18Lip_J11"	647	516	416	0
6	3	7	"amiA"	"3Lip_N11"	1286	908	417	0
6	4	7	"msmE"	"78Lip_B15"	746	416	418	0
6	5	7	"MalX"	"22Lip_F15"	1362	1211	419	0
6	6	7	"prsA_ppmA"	"16Lip_B3"	1568	1401	420	0
6	7	7	"lmb"	"33Lip_F3"	1289	1155	421	0
6	8	7	"piaA"	"15Lip_J3"	1773	1615	422	0
6	9	7	"phtA"	"55Lip_N3"	1540	1322	423	0
6	1	8	"prsA_ppmA"	"16Lip_B3"	1151	936	424	0
6	2	8	"lmb"	"33Lip_F3"	1572	1328	425	0
6	3	8	"piaA"	"15Lip_J3"	1423	770	426	0
6	4	8	"phtA"	"55Lip_N3"	1166	935	427	0
6	5	8	"glnH"	"28Lip_B7"	3653	3480	428	0
6	6	8	"pstS"	"80Lip_F7"	1184	591	429	0
6	7	8	"aliB"	"1Lip_J7"	1120	829	430	0
6	8	8	"psaA"	"6Lip_N7"	1265	1117	431	0
6	9	8	"ABC_SBP"	"57Lip_B11"	5127	4978	432	0
7	1	1	"cbpF"	"74N_term_wCS_O7"	585	419	433	0
7	2	1	"spr0693"	"34N_term_C11"	653	450	434	0
7	3	1	"ezrA"	"75N_term_G11"	716	430	435	0
7	4	1	"pepXP"	"72N_term_K11"	1057	616	436	0
7	5	1	"phtD"	"44N_term_O11"	1100	666	437	-50
7	6	1	"phpA"	"27N_term_C15"	1407	750	438	0
7	7	1	"srtA"	"64N_term_wCS_G15"	584	303	439	0
7	8	1	"Buffer"	"Normaliz_K15"	158	14	440	-50
7	9	1	"Buffer"	"Normaliz_O15"	98	9	441	-50
7	1	2	"phpA"	"27N_term_C15"	1521	1306	442	0
7	2	2	"srtA"	"64N_term_wCS_G15"	588	159	443	0
7	3	2	"adcA"	"23Lip_C3"	609	109	444	0
7	4	2	"sp_2093"	"76N_term_G3"	508	18	445	0
7	5	2	"comB"	"54N_term_K3"	320	-199	446	0
7	6	2	"pspA"	"4N_term_O3"	1057	165	447	0
7	7	2	"pbpX"	"41N_term_C7"	2326	1613	448	0
7	8	2	"pbpA"	"9N_term_G7"	395	-12	449	0
7	9	2	"spr0334"	"42Cyt_TMH_K7"	824	693	450	0
7	1	3	"pspA"	"4N_term_O3"	949	670	451	0
7	2	3	"pbpX"	"41N_term_C7"	1043	541	452	0
7	3	3	"pbpA"	"9N_term_G7"	550	88	453	0
7	4	3	"spr0334"	"42Cyt_TMH_K7"	504	105	454	0
7	5	3	"cbpF"	"74N_term_wCS_O7"	628	322	455	0
7	6	3	"spr0693"	"34N_term_C11"	704	449	456	0
7	7	3	"ezrA"	"75N_term_G11"	1023	711	457	0
7	8	3	"pepXP"	"72N_term_K11"	1064	322	458	0
7	9	3	"phtD"	"44N_term_O11"	1142	697	459	0
7	1	4	"spr0693"	"34N_term_C11"	571	346	460	0
7	2	4	"ezrA"	"75N_term_G11"	407	-6	461	0
7	3	4	"pepXP"	"72N_term_K11"	849	420	462	0
7	4	4	"phtD"	"44N_term_O11"	498	75	463	0
7	5	4	"phpA"	"27N_term_C15"	443	77	464	-50
7	6	4	"srtA"	"64N_term_wCS_G15"	707	316	465	-50
7	7	4	"adcA"	"23Lip_C3"	811	419	466	0
7	8	4	"sp_2093"	"76N_term_G3"	1842	1361	467	0
7	9	4	"comB"	"54N_term_K3"	1268	1103	468	-50
7	1	5	"srtA"	"64N_term_wCS_G15"	702	470	469	0
7	2	5	"adcA"	"23Lip_C3"	779	357	470	0
7	3	5	"sp_2093"	"76N_term_G3"	450	63	471	0
7	4	5	"comB"	"54N_term_K3"	493	51	472	0
7	5	5	"pspA"	"4N_term_O3"	869	494	473	0
7	6	5	"pbpX"	"41N_term_C7"	1041	706	474	0
7	7	5	"pbpA"	"9N_term_G7"	516	201	475	0
7	8	5	"spr0334"	"42Cyt_TMH_K7"	612	369	476	0
7	9	5	"cbpF"	"74N_term_wCS_O7"	720	579	477	0
7	1	6	"pbpX"	"41N_term_C7"	1431	1144	478	0
7	2	6	"pbpA"	"9N_term_G7"	330	-259	479	0
7	3	6	"spr0334"	"42Cyt_TMH_K7"	630	140	480	0
7	4	6	"cbpF"	"74N_term_wCS_O7"	607	118	481	0
7	5	6	"spr0693"	"34N_term_C11"	478	183	482	0
7	6	6	"ezrA"	"75N_term_G11"	490	222	483	0
7	7	6	"pepXP"	"72N_term_K11"	1017	734	484	0
7	8	6	"phtD"	"44N_term_O11"	671	383	485	0
7	9	6	"phpA"	"27N_term_C15"	565	382	486	0
7	1	7	"ezrA"	"75N_term_G11"	964	716	487	0
7	2	7	"pepXP"	"72N_term_K11"	1320	941	488	0
7	3	7	"phtD"	"44N_term_O11"	867	507	489	0
7	4	7	"phpA"	"27N_term_C15"	1030	461	490	0
7	5	7	"srtA"	"64N_term_wCS_G15"	828	512	491	0
7	6	7	"adcA"	"23Lip_C3"	757	454	492	0
7	7	7	"sp_2093"	"76N_term_G3"	419	151	493	0
7	8	7	"comB"	"54N_term_K3"	400	151	494	0
7	9	7	"pspA"	"4N_term_O3"	1146	969	495	0
7	1	8	"adcA"	"23Lip_C3"	893	708	496	0
7	2	8	"sp_2093"	"76N_term_G3"	501	300	497	0
7	3	8	"comB"	"54N_term_K3"	439	272	498	0
7	4	8	"pspA"	"4N_term_O3"	1291	1064	499	0
7	5	8	"pbpX"	"41N_term_C7"	1389	1198	500	0
7	6	8	"pbpA"	"9N_term_G7"	340	191	501	0
7	7	8	"spr0334"	"42Cyt_TMH_K7"	459	248	502	0
7	8	8	"cbpF"	"74N_term_wCS_O7"	934	682	503	0
7	9	8	"spr0693"	"34N_term_C11"	943	695	504	0
8	1	1	"pbp1b"	"47Cyt_TMH_P7"	2372	2199	505	0
8	2	1	"pcpA"	"62N_term_wCS_D11"	178	15	506	-50
8	3	1	"sphtra"	"8N_term_H11"	125	8	507	-50
8	4	1	"cps4C"	"97Mult_L11"	265	115	508	0
8	5	1	"rrgB"	"95Mult_P11"	356	222	509	0
8	6	1	"TMP"	"96Mult_D15"	284	196	510	0
8	7	1	"LambdaSa04"	"94Mult_H15"	108	43	511	-50
8	8	1	"Buffer"	"Normaliz_L15"	67	0	512	-50
8	9	1	"Buffer"	"Normaliz_P15"	61	-3	513	-50
8	1	2	"TMP"	"96Mult_D15"	198	-125	514	0
8	2	2	"LambdaSa04"	"94Mult_H15"	343	58	515	0
8	3	2	"potD"	"65N_term_D3"	1081	793	516	0
8	4	2	"pgdA"	"40N_term_H3"	1498	1083	517	0
8	5	2	"spr1370"	"38Cyt_TMH_L3"	409	42	518	0
8	6	2	"spr1418"	"82N_term_P3"	1722	1456	519	0
8	7	2	"stkP"	"67Cyt_TMH_D7"	630	486	520	0
8	8	2	"spr1584"	"83N_term_H7"	1186	1062	521	0
8	9	2	"pbp2A"	"53N_term_L7"	779	685	522	-50
8	1	3	"spr1418"	"82N_term_P3"	2306	1985	523	0
8	2	3	"stkP"	"67Cyt_TMH_D7"	390	70	524	0
8	3	3	"spr1584"	"83N_term_H7"	1655	1251	525	0
8	4	3	"pbp2A"	"53N_term_L7"	1137	536	526	0
8	5	3	"pbp1b"	"47Cyt_TMH_P7"	960	371	527	-50
8	6	3	"pcpA"	"62N_term_wCS_D11"	771	313	528	-50
8	7	3	"sphtra"	"8N_term_H11"	394	-5	529	-50
8	8	3	"cps4C"	"97Mult_L11"	414	67	530	0
8	9	3	"rrgB"	"95Mult_P11"	458	296	531	-50
8	1	4	"pcpA"	"62N_term_wCS_D11"	138	25	532	0
8	2	4	"sphtra"	"8N_term_H11"	215	46	533	0
8	3	4	"cps4C"	"97Mult_L11"	457	187	534	0
8	4	4	"rrgB"	"95Mult_P11"	598	-69	535	-50
8	5	4	"TMP"	"96Mult_D15"	667	19	536	-50
8	6	4	"LambdaSa04"	"94Mult_H15"	406	-11	537	-50
8	7	4	"potD"	"65N_term_D3"	1219	805	538	0
8	8	4	"pgdA"	"40N_term_H3"	1642	1376	539	0
8	9	4	"spr1370"	"38Cyt_TMH_L3"	1090	965	540	0
8	1	5	"LambdaSa04"	"94Mult_H15"	270	167	541	0
8	2	5	"potD"	"65N_term_D3"	1456	1221	542	0
8	3	5	"pgdA"	"40N_term_H3"	919	609	543	0
8	4	5	"spr1370"	"38Cyt_TMH_L3"	578	-138	544	0
8	5	5	"spr1418"	"82N_term_P3"	1815	1155	545	0
8	6	5	"stkP"	"67Cyt_TMH_D7"	350	3	546	0
8	7	5	"spr1584"	"83N_term_H7"	1712	1295	547	0
8	8	5	"pbp2A"	"53N_term_L7"	1051	777	548	0
8	9	5	"pbp1b"	"47Cyt_TMH_P7"	1542	1421	549	0
8	1	6	"stkP"	"67Cyt_TMH_D7"	404	215	550	0
8	2	6	"spr1584"	"83N_term_H7"	1182	665	551	0
8	3	6	"pbp2A"	"53N_term_L7"	950	561	552	0
8	4	6	"pbp1b"	"47Cyt_TMH_P7"	1580	816	553	0
8	5	6	"pcpA"	"62N_term_wCS_D11"	945	229	554	-50
8	6	6	"sphtra"	"8N_term_H11"	181	-220	555	0
8	7	6	"cps4C"	"97Mult_L11"	415	-54	556	0
8	8	6	"rrgB"	"95Mult_P11"	285	-145	557	0
8	9	6	"TMP"	"96Mult_D15"	379	190	558	0
8	1	7	"sphtra"	"8N_term_H11"	328	70	559	0
8	2	7	"cps4C"	"97Mult_L11"	341	39	560	0
8	3	7	"rrgB"	"95Mult_P11"	155	-39	561	0
8	4	7	"TMP"	"96Mult_D15"	120	-289	562	-50
8	5	7	"LambdaSa04"	"94Mult_H15"	584	84	563	0
8	6	7	"potD"	"65N_term_D3"	1572	1153	564	0
8	7	7	"pgdA"	"40N_term_H3"	887	397	565	0
8	8	7	"spr1370"	"38Cyt_TMH_L3"	1700	1195	566	0
8	9	7	"spr1418"	"82N_term_P3"	2059	1805	567	0
8	1	8	"potD"	"65N_term_D3"	1149	880	568	0
8	2	8	"pgdA"	"40N_term_H3"	1016	819	569	0
8	3	8	"spr1370"	"38Cyt_TMH_L3"	1395	1154	570	0
8	4	8	"spr1418"	"82N_term_P3"	1813	1486	571	0
8	5	8	"stkP"	"67Cyt_TMH_D7"	428	-203	572	0
8	6	8	"spr1584"	"83N_term_H7"	1293	680	573	0
8	7	8	"pbp2A"	"53N_term_L7"	1506	1010	574	0
8	8	8	"pbp1b"	"47Cyt_TMH_P7"	2829	2365	575	0
8	9	8	"pcpA"	"62N_term_wCS_D11"	314	109	576	0
