# Supplementary material for: Data in support of proteomic analysis of pneumococcal pediatric clinical isolates to construct a protein array
Source: Data Brief. 2016 Feb 5;6:917–22. doi: 10.1016/j.dib.2016.01.057 (PMC4758182; doi:10.1016/j.dib.2016.01.057)
Supplement: Supplementary file 4 — Supplementary material [file mmc4.zip › Protein array raw data/IgM/C1_Sv4_IgM-Cy5.txt]

ATF	1.0
31	9    
"Type=GenePix Export 3"
"DateTime=2014/04/30 14:36:34"
"Settings=C:\Documents and Settings\Usuario\Escritorio\Datos Usuarios\Alfonso\Resultados ensayo\Abril 2014\Escaneado_30-04-14\Suero v4\Sv4_IgM-Cy5.gps"
"GalFile=C:\Documents and Settings\Usuario\Escritorio\Datos Usuarios\Alfonso\Gals\Gal_Alfonso.2.gal"
"PixelSize=5"
"Wavelengths=635	n/a"
"ImageFiles=C:\Documents and Settings\Usuario\Escritorio\Datos Usuarios\Alfonso\Resultados ensayo\Abril 2014\Escaneado_30-04-14\Suero v4\Sv4_IgM-Cy5.tif 1	n/a"
"NormalizationMethod=None"
"NormalizationFactors=1	n/a"
"JpegImage="
"StdDev=Type 1"
"RatioFormulations=W1/W2 (635/)"
"Barcode="
"BackgroundSubtraction=LocalFeature"
"ImageOrigin=3120, 36880"
"JpegOrigin=3375, 37185"
"Creator=GenePix Pro 4.1.1.4"
"Scanner=GenePix 4000B [92870]"
"FocusPosition=0"
"Temperature=33.16"
"LinesAveraged=1"
"Comment="
"PMTGain=700	n/a"
"ScanPower=100	n/a"
"LaserPower=1.73	n/a"
"LaserOnTime=42989	n/a"
"Filters=	n/a"
"ScanRegion=624,7376,3848,8776"
"Supplier=BioRobotics"
"ArrayerSoftwareName=TAS Application Suite (MicroGrid II)"
"ArrayerSoftwareVersion=2.2.2.5"
"Block"	"Column"	"Row"	"Name"	"ID"	"Flags"	"Index"	"F635 Median"	"F635 Median - B635"
1	1	1	"ABC_N/P"	"90Mult_M8"	0	1	156	99
1	2	1	"spr1221"	"99Mult_A12"	0	2	301	240
1	3	1	"spr1403"	"91Mult_E12"	0	3	263	207
1	4	1	"spr1496"	"92Mult_I12"	0	4	134	74
1	5	1	"ABC_NP"	"100Mult_M12"	0	5	346	255
1	6	1	"SP_0462"	"77CellW_A16"	0	6	416	292
1	7	1	"SP_0464"	"81CellW_E16"	0	7	373	260
1	8	1	"Buffer"	"Normaliz_I16"	0	8	138	65
1	9	1	"Buffer"	"Normaliz_M16"	0	9	629	564
1	1	2	"SP_0462"	"77CellW_A16"	0	10	305	238
1	2	2	"SP_0464"	"81CellW_E16"	0	11	176	106
1	3	2	"fstH"	"84Mult_A4"	0	12	726	664
1	4	2	"comA"	"85Mult_E4"	0	13	175	110
1	5	2	"zmpB"	"86Mult_I4"	0	14	124	47
1	6	2	"spr0601"	"98Mult_M4"	0	15	218	136
1	7	2	"celB"	"87Mult_A8"	0	16	221	131
1	8	2	"iga"	"88Mult_E8"	0	17	346	275
1	9	2	"glnP"	"89Mult_I8"	0	18	117	55
1	1	3	"spr0601"	"98Mult_M4"	0	19	358	302
1	2	3	"celB"	"87Mult_A8"	0	20	159	86
1	3	3	"iga"	"88Mult_E8"	0	21	261	191
1	4	3	"glnP"	"89Mult_I8"	0	22	97	12
1	5	3	"ABC_N/P"	"90Mult_M8"	0	23	106	30
1	6	3	"spr1221"	"99Mult_A12"	0	24	332	255
1	7	3	"spr1403"	"91Mult_E12"	0	25	319	238
1	8	3	"spr1496"	"92Mult_I12"	0	26	124	45
1	9	3	"ABC_NP"	"100Mult_M12"	0	27	313	246
1	1	4	"spr1221"	"99Mult_A12"	0	28	324	262
1	2	4	"spr1403"	"91Mult_E12"	0	29	202	137
1	3	4	"spr1496"	"92Mult_I12"	0	30	119	52
1	4	4	"ABC_NP"	"100Mult_M12"	0	31	282	197
1	5	4	"SP_0462"	"77CellW_A16"	0	32	216	138
1	6	4	"SP_0464"	"81CellW_E16"	0	33	148	64
1	7	4	"fstH"	"84Mult_A4"	0	34	417	335
1	8	4	"comA"	"85Mult_E4"	0	35	194	125
1	9	4	"zmpB"	"86Mult_I4"	0	36	114	59
1	1	5	"SP_0464"	"81CellW_E16"	0	37	198	131
1	2	5	"fstH"	"84Mult_A4"	0	38	929	869
1	3	5	"comA"	"85Mult_E4"	0	39	267	205
1	4	5	"zmpB"	"86Mult_I4"	0	40	146	69
1	5	5	"spr0601"	"98Mult_M4"	0	41	317	243
1	6	5	"celB"	"87Mult_A8"	0	42	145	73
1	7	5	"iga"	"88Mult_E8"	0	43	141	71
1	8	5	"glnP"	"89Mult_I8"	0	44	90	23
1	9	5	"ABC_N/P"	"90Mult_M8"	0	45	79	24
1	1	6	"celB"	"87Mult_A8"	0	46	226	167
1	2	6	"iga"	"88Mult_E8"	0	47	263	199
1	3	6	"glnP"	"89Mult_I8"	0	48	143	70
1	4	6	"ABC_N/P"	"90Mult_M8"	0	49	120	53
1	5	6	"spr1221"	"99Mult_A12"	0	50	289	224
1	6	6	"spr1403"	"91Mult_E12"	0	51	176	106
1	7	6	"spr1496"	"92Mult_I12"	0	52	135	70
1	8	6	"ABC_NP"	"100Mult_M12"	0	53	158	102
1	9	6	"SP_0462"	"77CellW_A16"	0	54	128	80
1	1	7	"spr1403"	"91Mult_E12"	0	55	315	258
1	2	7	"spr1496"	"92Mult_I12"	0	56	164	94
1	3	7	"ABC_NP"	"100Mult_M12"	0	57	398	319
1	4	7	"SP_0462"	"77CellW_A16"	0	58	331	269
1	5	7	"SP_0464"	"81CellW_E16"	0	59	200	141
1	6	7	"fstH"	"84Mult_A4"	0	60	747	685
1	7	7	"comA"	"85Mult_E4"	0	61	114	58
1	8	7	"zmpB"	"86Mult_I4"	0	62	90	37
1	9	7	"spr0601"	"98Mult_M4"	0	63	286	235
1	1	8	"fstH"	"84Mult_A4"	0	64	1041	989
1	2	8	"comA"	"85Mult_E4"	0	65	403	349
1	3	8	"zmpB"	"86Mult_I4"	0	66	242	184
1	4	8	"spr0601"	"98Mult_M4"	0	67	446	397
1	5	8	"celB"	"87Mult_A8"	0	68	221	173
1	6	8	"iga"	"88Mult_E8"	0	69	178	127
1	7	8	"glnP"	"89Mult_I8"	0	70	98	52
1	8	8	"ABC_N/P"	"90Mult_M8"	0	71	174	123
1	9	8	"spr1221"	"99Mult_A12"	0	72	433	375
2	1	1	"lytB"	"31CellW_N8"	-50	73	508	346
2	2	1	"prtA"	"20CellW_B12"	-50	74	489	176
2	3	1	"bgaA"	"43CellW_F12"	-50	75	532	263
2	4	1	"nanA"	"46CellW_J12"	-50	76	503	259
2	5	1	"spr1652/pfbA"	"25CellW_N12"	-50	77	453	196
2	6	1	"nisP"	"39CellW_B16"	-50	78	356	203
2	7	1	"spr1906"	"73CellW_F16"	-50	79	206	73
2	8	1	"Buffer"	"Normaliz_J16"	-50	80	213	78
2	9	1	"Buffer"	"Normaliz_N16"	-50	81	259	58
2	1	2	"nisP"	"39CellW_B16"	-50	82	150	-61
2	2	2	"spr1906"	"73CellW_F16"	-50	83	383	-13
2	3	2	"psrP"	"71CellW_B4"	0	84	743	282
2	4	2	"pblB_nt"	"48CellW_F4"	0	85	766	250
2	5	2	"pblB_ct"	"49CellW_J4"	0	86	1228	705
2	6	2	"spr0075/pfbB"	"24CellW_N4"	-50	87	690	242
2	7	2	"pulA"	"19CellW_B8"	-50	88	289	14
2	8	2	"hysA"	"51CellW_F8"	-50	89	143	14
2	9	2	"spr0328"	"26CellW_J8"	-50	90	192	-46
2	1	3	"spr0075/pfbB"	"24CellW_N4"	-50	91	492	231
2	2	3	"pulA"	"19CellW_B8"	-50	92	192	-58
2	3	3	"hysA"	"51CellW_F8"	-50	93	215	30
2	4	3	"spr0328"	"26CellW_J8"	-50	94	303	27
2	5	3	"lytB"	"31CellW_N8"	-50	95	277	-24
2	6	3	"prtA"	"20CellW_B12"	-50	96	252	-108
2	7	3	"bgaA"	"43CellW_F12"	0	97	478	159
2	8	3	"nanA"	"46CellW_J12"	-50	98	238	11
2	9	3	"spr1652/pfbA"	"25CellW_N12"	-50	99	384	114
2	1	4	"prtA"	"20CellW_B12"	-50	100	227	69
2	2	4	"bgaA"	"43CellW_F12"	-50	101	221	41
2	3	4	"nanA"	"46CellW_J12"	-50	102	230	64
2	4	4	"spr1652/pfbA"	"25CellW_N12"	-50	103	239	2
2	5	4	"nisP"	"39CellW_B16"	-50	104	173	-48
2	6	4	"spr1906"	"73CellW_F16"	-50	105	189	-24
2	7	4	"psrP"	"71CellW_B4"	0	106	462	210
2	8	4	"pblB_nt"	"48CellW_F4"	0	107	437	83
2	9	4	"pblB_ct"	"49CellW_J4"	0	108	427	197
2	1	5	"spr1906"	"73CellW_F16"	-50	109	79	-11
2	2	5	"psrP"	"71CellW_B4"	-50	110	134	-5
2	3	5	"pblB_nt"	"48CellW_F4"	0	111	303	107
2	4	5	"pblB_ct"	"49CellW_J4"	0	112	408	62
2	5	5	"spr0075/pfbB"	"24CellW_N4"	-50	113	538	149
2	6	5	"pulA"	"19CellW_B8"	-50	114	378	36
2	7	5	"hysA"	"51CellW_F8"	-50	115	324	45
2	8	5	"spr0328"	"26CellW_J8"	-50	116	319	64
2	9	5	"lytB"	"31CellW_N8"	-50	117	260	117
2	1	6	"pulA"	"19CellW_B8"	-50	118	180	43
2	2	6	"hysA"	"51CellW_F8"	-50	119	87	-27
2	3	6	"spr0328"	"26CellW_J8"	-50	120	125	18
2	4	6	"lytB"	"31CellW_N8"	-50	121	147	2
2	5	6	"prtA"	"20CellW_B12"	-50	122	203	32
2	6	6	"bgaA"	"43CellW_F12"	-50	123	338	106
2	7	6	"nanA"	"46CellW_J12"	-50	124	294	98
2	8	6	"spr1652/pfbA"	"25CellW_N12"	-50	125	230	36
2	9	6	"nisP"	"39CellW_B16"	-50	126	173	3
2	1	7	"bgaA"	"43CellW_F12"	-50	127	487	103
2	2	7	"nanA"	"46CellW_J12"	-50	128	249	50
2	3	7	"spr1652/pfbA"	"25CellW_N12"	-50	129	192	51
2	4	7	"nisP"	"39CellW_B16"	0	130	163	58
2	5	7	"spr1906"	"73CellW_F16"	0	131	154	65
2	6	7	"psrP"	"71CellW_B4"	0	132	529	377
2	7	7	"pblB_nt"	"48CellW_F4"	0	133	517	280
2	8	7	"pblB_ct"	"49CellW_J4"	0	134	526	210
2	9	7	"spr0075/pfbB"	"24CellW_N4"	0	135	539	279
2	1	8	"psrP"	"71CellW_B4"	0	136	877	702
2	2	8	"pblB_nt"	"48CellW_F4"	0	137	579	365
2	3	8	"pblB_ct"	"49CellW_J4"	0	138	700	487
2	4	8	"spr0075/pfbB"	"24CellW_N4"	0	139	394	231
2	5	8	"pulA"	"19CellW_B8"	-50	140	76	-5
2	6	8	"hysA"	"51CellW_F8"	-50	141	206	88
2	7	8	"spr0328"	"26CellW_J8"	0	142	427	265
2	8	8	"lytB"	"31CellW_N8"	0	143	373	198
2	9	8	"prtA"	"20CellW_B12"	0	144	477	329
3	1	1	"nanB"	"58Secret_O8"	0	145	2644	2580
3	2	1	"spr1875"	"7Secret_C12"	0	146	498	421
3	3	1	"galU"	"21Secret_G12"	0	147	514	432
3	4	1	"cbpA"	"5Secret_K12"	0	148	540	454
3	5	1	"gsp_781"	"2Secret_O12"	0	149	450	373
3	6	1	"Control_1"	"C16"	0	150	297	239
3	7	1	"Control_2"	"G16"	-50	151	67	6
3	8	1	"Buffer"	"Normaliz_K16"	-50	152	78	18
3	9	1	"Buffer"	"Normaliz_O16"	-50	153	72	11
3	1	2	"Control_1"	"C16"	0	154	239	172
3	2	2	"Control_2"	"G16"	-50	155	67	-13
3	3	2	"bloodAB"	"59Secret_C4"	0	156	539	366
3	4	2	"strH"	"32Secret_G4"	-50	157	332	176
3	5	2	"lysM"	"50Secret_K4"	-50	158	72	4
3	6	2	"lytB"	"63Secret_O4"	0	159	322	257
3	7	2	"phtE"	"45Secret_C8"	0	160	175	81
3	8	2	"spr0931"	"36Secret_G8"	0	161	219	100
3	9	2	"lytC"	"56Secret_K8"	0	162	245	135
3	1	3	"lytB"	"63Secret_O4"	0	163	662	597
3	2	3	"phtE"	"45Secret_C8"	0	164	493	409
3	3	3	"spr0931"	"36Secret_G8"	0	165	280	139
3	4	3	"lytC"	"56Secret_K8"	0	166	155	58
3	5	3	"nanB"	"58Secret_O8"	0	167	515	443
3	6	3	"spr1875"	"7Secret_C12"	0	168	313	223
3	7	3	"galU"	"21Secret_G12"	0	169	242	118
3	8	3	"cbpA"	"5Secret_K12"	0	170	357	167
3	9	3	"gsp_781"	"2Secret_O12"	0	171	815	668
3	1	4	"spr1875"	"7Secret_C12"	0	172	496	420
3	2	4	"galU"	"21Secret_G12"	0	173	358	276
3	3	4	"cbpA"	"5Secret_K12"	0	174	221	159
3	4	4	"gsp_781"	"2Secret_O12"	0	175	286	227
3	5	4	"Control_1"	"C16"	0	176	163	94
3	6	4	"Control_2"	"G16"	-50	177	67	-2
3	7	4	"bloodAB"	"59Secret_C4"	0	178	585	407
3	8	4	"strH"	"32Secret_G4"	-50	179	327	117
3	9	4	"lysM"	"50Secret_K4"	-50	180	115	24
3	1	5	"Control_2"	"G16"	-50	181	57	-20
3	2	5	"bloodAB"	"59Secret_C4"	0	182	255	105
3	3	5	"strH"	"32Secret_G4"	-50	183	195	54
3	4	5	"lysM"	"50Secret_K4"	-50	184	100	13
3	5	5	"lytB"	"63Secret_O4"	0	185	745	655
3	6	5	"phtE"	"45Secret_C8"	0	186	547	408
3	7	5	"spr0931"	"36Secret_G8"	0	187	547	257
3	8	5	"lytC"	"56Secret_K8"	0	188	571	399
3	9	5	"nanB"	"58Secret_O8"	0	189	1159	1084
3	1	6	"phtE"	"45Secret_C8"	0	190	617	534
3	2	6	"spr0931"	"36Secret_G8"	0	191	271	107
3	3	6	"lytC"	"56Secret_K8"	0	192	385	244
3	4	6	"nanB"	"58Secret_O8"	0	193	1062	964
3	5	6	"spr1875"	"7Secret_C12"	0	194	490	370
3	6	6	"galU"	"21Secret_G12"	0	195	482	301
3	7	6	"cbpA"	"5Secret_K12"	0	196	519	335
3	8	6	"gsp_781"	"2Secret_O12"	0	197	489	399
3	9	6	"Control_1"	"C16"	0	198	205	136
3	1	7	"galU"	"21Secret_G12"	0	199	426	343
3	2	7	"cbpA"	"5Secret_K12"	0	200	408	260
3	3	7	"gsp_781"	"2Secret_O12"	0	201	354	260
3	4	7	"Control_1"	"C16"	0	202	270	195
3	5	7	"Control_2"	"G16"	-50	203	69	-6
3	6	7	"bloodAB"	"59Secret_C4"	0	204	747	597
3	7	7	"strH"	"32Secret_G4"	-50	205	459	227
3	8	7	"lysM"	"50Secret_K4"	-50	206	131	34
3	9	7	"lytB"	"63Secret_O4"	0	207	830	756
3	1	8	"bloodAB"	"59Secret_C4"	0	208	325	259
3	2	8	"strH"	"32Secret_G4"	0	209	580	437
3	3	8	"lysM"	"50Secret_K4"	0	210	437	342
3	4	8	"lytB"	"63Secret_O4"	0	211	1016	957
3	5	8	"phtE"	"45Secret_C8"	0	212	726	662
3	6	8	"spr0931"	"36Secret_G8"	0	213	708	611
3	7	8	"lytC"	"56Secret_K8"	0	214	739	628
3	8	8	"nanB"	"58Secret_O8"	0	215	1237	1155
3	9	8	"spr1875"	"7Secret_C12"	0	216	736	658
4	1	1	"Control_10"	"P8"	0	217	162	97
4	2	1	"Control_11"	"D12"	0	218	142	84
4	3	1	"Control_12"	"H12"	0	219	170	118
4	4	1	"Buffer"	"Normaliz_L12"	0	220	78	28
4	5	1	"Buffer"	"Normaliz_P12"	-50	221	70	-6
4	6	1	"Control+"	"Rango0.2_D16"	0	222	910	805
4	7	1	"Control+"	"Rango0.1_H16"	-50	223	147	66
4	8	1	"Buffer"	"Normaliz_L16"	-50	224	133	58
4	9	1	"Buffer"	"Normaliz_P16"	-50	225	146	71
4	1	2	"Control+"	"Rango0.2_D16"	-50	226	206	121
4	2	2	"Control+"	"Rango0.1_H16"	0	227	65	13
4	3	2	"Control_3"	"D4"	0	228	145	101
4	4	2	"Control_4"	"H4"	0	229	71	26
4	5	2	"Control_5"	"L4"	0	230	116	60
4	6	2	"Control_6"	"P4"	-50	231	119	35
4	7	2	"Control_7"	"D8"	0	232	234	150
4	8	2	"Control_8"	"H8"	0	233	123	52
4	9	2	"Control_9"	"L8"	0	234	171	97
4	1	3	"Control_6"	"P4"	0	235	145	99
4	2	3	"Control_7"	"D8"	0	236	77	34
4	3	3	"Control_8"	"H8"	0	237	54	11
4	4	3	"Control_9"	"L8"	0	238	65	21
4	5	3	"Control_10"	"P8"	-50	239	67	9
4	6	3	"Control_11"	"D12"	0	240	212	134
4	7	3	"Control_12"	"H12"	0	241	220	138
4	8	3	"Buffer"	"Normaliz_L12"	0	242	121	48
4	9	3	"Buffer"	"Normaliz_P12"	0	243	77	12
4	1	4	"Control_11"	"D12"	0	244	182	128
4	2	4	"Control_12"	"H12"	0	245	175	129
4	3	4	"Buffer"	"Normaliz_L12"	0	246	61	21
4	4	4	"Buffer"	"Normaliz_P12"	0	247	64	21
4	5	4	"Control+"	"Rango0.2_D16"	0	248	392	341
4	6	4	"Control+"	"Rango0.1_H16"	0	249	114	41
4	7	4	"Control_3"	"D4"	0	250	559	475
4	8	4	"Control_4"	"H4"	0	251	121	47
4	9	4	"Control_5"	"L4"	0	252	151	79
4	1	5	"Control+"	"Rango0.1_H16"	0	253	556	496
4	2	5	"Control_3"	"D4"	0	254	433	383
4	3	5	"Control_4"	"H4"	0	255	82	38
4	4	5	"Control_5"	"L4"	0	256	85	40
4	5	5	"Control_6"	"P4"	0	257	110	61
4	6	5	"Control_7"	"D8"	0	258	176	118
4	7	5	"Control_8"	"H8"	0	259	114	41
4	8	5	"Control_9"	"L8"	0	260	203	118
4	9	5	"Control_10"	"P8"	0	261	160	84
4	1	6	"Control_7"	"D8"	0	262	302	246
4	2	6	"Control_8"	"H8"	0	263	240	183
4	3	6	"Control_9"	"L8"	0	264	241	184
4	4	6	"Control_10"	"P8"	0	265	164	113
4	5	6	"Control_11"	"D12"	0	266	177	129
4	6	6	"Control_12"	"H12"	0	267	219	166
4	7	6	"Buffer"	"Normaliz_L12"	-50	268	73	6
4	8	6	"Buffer"	"Normaliz_P12"	-50	269	93	12
4	9	6	"Control+"	"Rango0.2_D16"	0	270	755	686
4	1	7	"Control_12"	"H12"	0	271	378	324
4	2	7	"Buffer"	"Normaliz_L12"	0	272	181	128
4	3	7	"Buffer"	"Normaliz_P12"	0	273	213	160
4	4	7	"Control+"	"Rango0.2_D16"	0	274	887	829
4	5	7	"Control+"	"Rango0.1_H16"	-50	275	109	52
4	6	7	"Control_3"	"D4"	0	276	530	476
4	7	7	"Control_4"	"H4"	0	277	92	31
4	8	7	"Control_5"	"L4"	0	278	193	110
4	9	7	"Control_6"	"P4"	-50	279	129	59
4	1	8	"Control_3"	"D4"	0	280	905	848
4	2	8	"Control_4"	"H4"	0	281	390	333
4	3	8	"Control_5"	"L4"	0	282	512	460
4	4	8	"Control_6"	"P4"	0	283	289	235
4	5	8	"Control_7"	"D8"	0	284	354	305
4	6	8	"Control_8"	"H8"	0	285	254	198
4	7	8	"Control_9"	"L8"	0	286	185	124
4	8	8	"Control_10"	"P8"	0	287	175	103
4	9	8	"Control_11"	"D12"	0	288	240	166
5	1	1	"GADPH"	"68Cyt_M7"	0	289	1176	1109
5	2	1	"abc_sbp_2"	"30Lip_A11"	0	290	556	494
5	3	1	"abc_sbp"	"29Lip_E11"	0	291	387	324
5	4	1	"spr0174"	"79Lip_I11"	0	292	185	87
5	5	1	"aliA"	"10Lip_M11"	-50	293	139	49
5	6	1	"slrA"	"17Lip_A15"	-50	294	97	31
5	7	1	"spr0747"	"37Lip_E15"	-50	295	207	127
5	8	1	"Buffer"	"Normaliz_I15"	-50	296	119	46
5	9	1	"Buffer"	"Normaliz_M15"	-50	297	109	46
5	1	2	"slrA"	"17Lip_A15"	0	298	304	228
5	2	2	"spr0747"	"37Lip_E15"	0	299	491	399
5	3	2	"spxB"	"13Cyt_A3"	0	300	459	372
5	4	2	"clpP"	"66Cyt_E3"	0	301	1028	853
5	5	2	"pavA"	"69Cyt_I3"	0	302	592	415
5	6	2	"eno"	"14Cyt_M3"	0	303	275	168
5	7	2	"PppA"	"70Cyt_A7"	0	304	424	309
5	8	2	"ply"	"11Cyt_E7"	0	305	678	544
5	9	2	"lytA"	"12Cyt_I7"	0	306	1014	908
5	1	3	"eno"	"14Cyt_M3"	0	307	1310	1239
5	2	3	"PppA"	"70Cyt_A7"	0	308	808	706
5	3	3	"ply"	"11Cyt_E7"	0	309	813	693
5	4	3	"lytA"	"12Cyt_I7"	0	310	597	379
5	5	3	"GADPH"	"68Cyt_M7"	0	311	739	541
5	6	3	"abc_sbp_2"	"30Lip_A11"	-50	312	102	-6
5	7	3	"abc_sbp"	"29Lip_E11"	-50	313	172	46
5	8	3	"spr0174"	"79Lip_I11"	-50	314	266	57
5	9	3	"aliA"	"10Lip_M11"	0	315	856	611
5	1	4	"abc_sbp_2"	"30Lip_A11"	0	316	744	669
5	2	4	"abc_sbp"	"29Lip_E11"	0	317	531	418
5	3	4	"spr0174"	"79Lip_I11"	0	318	160	-14
5	4	4	"aliA"	"10Lip_M11"	-50	319	408	159
5	5	4	"slrA"	"17Lip_A15"	0	320	325	126
5	6	4	"spr0747"	"37Lip_E15"	0	321	165	55
5	7	4	"spxB"	"13Cyt_A3"	0	322	206	84
5	8	4	"clpP"	"66Cyt_E3"	0	323	474	343
5	9	4	"pavA"	"69Cyt_I3"	0	324	680	537
5	1	5	"spr0747"	"37Lip_E15"	0	325	511	428
5	2	5	"spxB"	"13Cyt_A3"	0	326	600	484
5	3	5	"clpP"	"66Cyt_E3"	0	327	1034	863
5	4	5	"pavA"	"69Cyt_I3"	0	328	991	671
5	5	5	"eno"	"14Cyt_M3"	0	329	1113	804
5	6	5	"PppA"	"70Cyt_A7"	0	330	448	197
5	7	5	"ply"	"11Cyt_E7"	-50	331	445	150
5	8	5	"lytA"	"12Cyt_I7"	0	332	220	69
5	9	5	"GADPH"	"68Cyt_M7"	0	333	285	219
5	1	6	"PppA"	"70Cyt_A7"	0	334	1219	1143
5	2	6	"ply"	"11Cyt_E7"	0	335	1063	950
5	3	6	"lytA"	"12Cyt_I7"	0	336	1308	1187
5	4	6	"GADPH"	"68Cyt_M7"	0	337	1098	863
5	5	6	"abc_sbp_2"	"30Lip_A11"	-50	338	745	335
5	6	6	"abc_sbp"	"29Lip_E11"	-50	339	982	407
5	7	6	"spr0174"	"79Lip_I11"	-50	340	556	32
5	8	6	"aliA"	"10Lip_M11"	0	341	463	210
5	9	6	"slrA"	"17Lip_A15"	0	342	161	72
5	1	7	"abc_sbp"	"29Lip_E11"	0	343	2529	2446
5	2	7	"spr0174"	"79Lip_I11"	0	344	207	104
5	3	7	"aliA"	"10Lip_M11"	0	345	384	290
5	4	7	"slrA"	"17Lip_A15"	0	346	229	104
5	5	7	"spr0747"	"37Lip_E15"	0	347	698	373
5	6	7	"spxB"	"13Cyt_A3"	0	348	1075	505
5	7	7	"clpP"	"66Cyt_E3"	0	349	1393	946
5	8	7	"pavA"	"69Cyt_I3"	0	350	1062	803
5	9	7	"eno"	"14Cyt_M3"	0	351	1429	1313
5	1	8	"spxB"	"13Cyt_A3"	0	352	1015	932
5	2	8	"clpP"	"66Cyt_E3"	0	353	1381	1294
5	3	8	"pavA"	"69Cyt_I3"	0	354	1073	998
5	4	8	"eno"	"14Cyt_M3"	0	355	1430	1329
5	5	8	"PppA"	"70Cyt_A7"	0	356	802	587
5	6	8	"ply"	"11Cyt_E7"	0	357	1104	851
5	7	8	"lytA"	"12Cyt_I7"	0	358	744	514
5	8	8	"GADPH"	"68Cyt_M7"	0	359	1176	1045
5	9	8	"abc_sbp_2"	"30Lip_A11"	0	360	956	864
6	1	1	"psaA"	"6Lip_N7"	0	361	723	605
6	2	1	"ABC_SBP"	"57Lip_B11"	0	362	1375	1189
6	3	1	"ABC_SBP"	"52Lip_F11"	0	363	1132	845
6	4	1	"piuA"	"18Lip_J11"	0	364	406	182
6	5	1	"amiA"	"3Lip_N11"	0	365	248	122
6	6	1	"msmE"	"78Lip_B15"	0	366	434	316
6	7	1	"MalX"	"22Lip_F15"	0	367	347	234
6	8	1	"Buffer"	"Normaliz_J15"	-50	368	170	62
6	9	1	"Buffer"	"Normaliz_N15"	-50	369	132	22
6	1	2	"msmE"	"78Lip_B15"	0	370	848	697
6	2	2	"MalX"	"22Lip_F15"	0	371	483	250
6	3	2	"prsA_ppmA"	"16Lip_B3"	0	372	768	327
6	4	2	"lmb"	"33Lip_F3"	0	373	714	396
6	5	2	"piaA"	"15Lip_J3"	-50	374	150	-7
6	6	2	"phtA"	"55Lip_N3"	0	375	283	92
6	7	2	"glnH"	"28Lip_B7"	0	376	644	423
6	8	2	"pstS"	"80Lip_F7"	0	377	904	749
6	9	2	"aliB"	"1Lip_J7"	0	378	455	307
6	1	3	"phtA"	"55Lip_N3"	0	379	856	654
6	2	3	"glnH"	"28Lip_B7"	0	380	699	425
6	3	3	"pstS"	"80Lip_F7"	0	381	641	406
6	4	3	"aliB"	"1Lip_J7"	0	382	375	166
6	5	3	"psaA"	"6Lip_N7"	-50	383	184	5
6	6	3	"ABC_SBP"	"57Lip_B11"	-50	384	306	60
6	7	3	"ABC_SBP"	"52Lip_F11"	-50	385	364	40
6	8	3	"piuA"	"18Lip_J11"	-50	386	401	146
6	9	3	"amiA"	"3Lip_N11"	-50	387	740	469
6	1	4	"ABC_SBP"	"57Lip_B11"	0	388	1821	1661
6	2	4	"ABC_SBP"	"52Lip_F11"	0	389	637	357
6	3	4	"piuA"	"18Lip_J11"	0	390	211	46
6	4	4	"amiA"	"3Lip_N11"	-50	391	290	85
6	5	4	"msmE"	"78Lip_B15"	-50	392	510	161
6	6	4	"MalX"	"22Lip_F15"	-50	393	390	8
6	7	4	"prsA_ppmA"	"16Lip_B3"	0	394	768	456
6	8	4	"lmb"	"33Lip_F3"	0	395	804	498
6	9	4	"piaA"	"15Lip_J3"	0	396	396	142
6	1	5	"MalX"	"22Lip_F15"	0	397	395	276
6	2	5	"prsA_ppmA"	"16Lip_B3"	0	398	440	295
6	3	5	"lmb"	"33Lip_F3"	0	399	283	181
6	4	5	"piaA"	"15Lip_J3"	0	400	235	22
6	5	5	"phtA"	"55Lip_N3"	-50	401	1078	494
6	6	5	"glnH"	"28Lip_B7"	-50	402	523	39
6	7	5	"pstS"	"80Lip_F7"	-50	403	634	326
6	8	5	"aliB"	"1Lip_J7"	-50	404	466	144
6	9	5	"psaA"	"6Lip_N7"	-50	405	478	160
6	1	6	"glnH"	"28Lip_B7"	0	406	267	179
6	2	6	"pstS"	"80Lip_F7"	0	407	357	255
6	3	6	"aliB"	"1Lip_J7"	0	408	354	245
6	4	6	"psaA"	"6Lip_N7"	0	409	360	192
6	5	6	"ABC_SBP"	"57Lip_B11"	0	410	1143	728
6	6	6	"ABC_SBP"	"52Lip_F11"	-50	411	448	37
6	7	6	"piuA"	"18Lip_J11"	-50	412	343	69
6	8	6	"amiA"	"3Lip_N11"	-50	413	477	166
6	9	6	"msmE"	"78Lip_B15"	-50	414	603	222
6	1	7	"ABC_SBP"	"52Lip_F11"	0	415	623	517
6	2	7	"piuA"	"18Lip_J11"	0	416	406	264
6	3	7	"amiA"	"3Lip_N11"	0	417	761	593
6	4	7	"msmE"	"78Lip_B15"	0	418	889	707
6	5	7	"MalX"	"22Lip_F15"	0	419	469	236
6	6	7	"prsA_ppmA"	"16Lip_B3"	0	420	627	349
6	7	7	"lmb"	"33Lip_F3"	0	421	1003	754
6	8	7	"piaA"	"15Lip_J3"	0	422	566	105
6	9	7	"phtA"	"55Lip_N3"	0	423	978	465
6	1	8	"prsA_ppmA"	"16Lip_B3"	0	424	988	857
6	2	8	"lmb"	"33Lip_F3"	0	425	1264	1108
6	3	8	"piaA"	"15Lip_J3"	0	426	793	647
6	4	8	"phtA"	"55Lip_N3"	0	427	1100	953
6	5	8	"glnH"	"28Lip_B7"	0	428	831	708
6	6	8	"pstS"	"80Lip_F7"	0	429	502	314
6	7	8	"aliB"	"1Lip_J7"	0	430	795	672
6	8	8	"psaA"	"6Lip_N7"	0	431	969	685
6	9	8	"ABC_SBP"	"57Lip_B11"	0	432	2063	1600
7	1	1	"cbpF"	"74N_term_wCS_O7"	0	433	324	272
7	2	1	"spr0693"	"34N_term_C11"	0	434	352	282
7	3	1	"ezrA"	"75N_term_G11"	0	435	324	244
7	4	1	"pepXP"	"72N_term_K11"	0	436	577	430
7	5	1	"phtD"	"44N_term_O11"	0	437	488	130
7	6	1	"phpA"	"27N_term_C15"	0	438	721	503
7	7	1	"srtA"	"64N_term_wCS_G15"	0	439	572	470
7	8	1	"Buffer"	"Normaliz_K15"	-50	440	89	14
7	9	1	"Buffer"	"Normaliz_O15"	-50	441	74	12
7	1	2	"phpA"	"27N_term_C15"	0	442	174	96
7	2	2	"srtA"	"64N_term_wCS_G15"	0	443	358	255
7	3	2	"adcA"	"23Lip_C3"	0	444	477	372
7	4	2	"sp_2093"	"76N_term_G3"	0	445	346	191
7	5	2	"comB"	"54N_term_K3"	0	446	241	41
7	6	2	"pspA"	"4N_term_O3"	0	447	739	394
7	7	2	"pbpX"	"41N_term_C7"	0	448	1111	829
7	8	2	"pbpA"	"9N_term_G7"	0	449	198	90
7	9	2	"spr0334"	"42Cyt_TMH_K7"	0	450	428	331
7	1	3	"pspA"	"4N_term_O3"	0	451	224	143
7	2	3	"pbpX"	"41N_term_C7"	0	452	732	609
7	3	3	"pbpA"	"9N_term_G7"	0	453	237	63
7	4	3	"spr0334"	"42Cyt_TMH_K7"	0	454	261	94
7	5	3	"cbpF"	"74N_term_wCS_O7"	0	455	430	268
7	6	3	"spr0693"	"34N_term_C11"	0	456	572	241
7	7	3	"ezrA"	"75N_term_G11"	0	457	604	216
7	8	3	"pepXP"	"72N_term_K11"	0	458	698	515
7	9	3	"phtD"	"44N_term_O11"	0	459	850	719
7	1	4	"spr0693"	"34N_term_C11"	0	460	166	96
7	2	4	"ezrA"	"75N_term_G11"	0	461	170	64
7	3	4	"pepXP"	"72N_term_K11"	0	462	377	206
7	4	4	"phtD"	"44N_term_O11"	-50	463	401	155
7	5	4	"phpA"	"27N_term_C15"	-50	464	345	69
7	6	4	"srtA"	"64N_term_wCS_G15"	-50	465	406	112
7	7	4	"adcA"	"23Lip_C3"	0	466	407	143
7	8	4	"sp_2093"	"76N_term_G3"	0	467	393	119
7	9	4	"comB"	"54N_term_K3"	0	468	1114	914
7	1	5	"srtA"	"64N_term_wCS_G15"	0	469	203	125
7	2	5	"adcA"	"23Lip_C3"	0	470	268	173
7	3	5	"sp_2093"	"76N_term_G3"	0	471	380	280
7	4	5	"comB"	"54N_term_K3"	0	472	236	48
7	5	5	"pspA"	"4N_term_O3"	0	473	363	114
7	6	5	"pbpX"	"41N_term_C7"	0	474	668	443
7	7	5	"pbpA"	"9N_term_G7"	0	475	241	27
7	8	5	"spr0334"	"42Cyt_TMH_K7"	0	476	451	123
7	9	5	"cbpF"	"74N_term_wCS_O7"	0	477	682	493
7	1	6	"pbpX"	"41N_term_C7"	0	478	690	585
7	2	6	"pbpA"	"9N_term_G7"	0	479	110	-4
7	3	6	"spr0334"	"42Cyt_TMH_K7"	0	480	345	230
7	4	6	"cbpF"	"74N_term_wCS_O7"	0	481	471	301
7	5	6	"spr0693"	"34N_term_C11"	0	482	322	146
7	6	6	"ezrA"	"75N_term_G11"	0	483	347	176
7	7	6	"pepXP"	"72N_term_K11"	0	484	516	226
7	8	6	"phtD"	"44N_term_O11"	0	485	375	85
7	9	6	"phpA"	"27N_term_C15"	0	486	480	357
7	1	7	"ezrA"	"75N_term_G11"	0	487	610	515
7	2	7	"pepXP"	"72N_term_K11"	0	488	347	234
7	3	7	"phtD"	"44N_term_O11"	0	489	501	387
7	4	7	"phpA"	"27N_term_C15"	0	490	370	233
7	5	7	"srtA"	"64N_term_wCS_G15"	0	491	457	330
7	6	7	"adcA"	"23Lip_C3"	0	492	416	298
7	7	7	"sp_2093"	"76N_term_G3"	0	493	410	224
7	8	7	"comB"	"54N_term_K3"	0	494	386	248
7	9	7	"pspA"	"4N_term_O3"	0	495	615	538
7	1	8	"adcA"	"23Lip_C3"	0	496	658	564
7	2	8	"sp_2093"	"76N_term_G3"	0	497	472	386
7	3	8	"comB"	"54N_term_K3"	0	498	233	156
7	4	8	"pspA"	"4N_term_O3"	0	499	440	363
7	5	8	"pbpX"	"41N_term_C7"	0	500	939	863
7	6	8	"pbpA"	"9N_term_G7"	0	501	198	125
7	7	8	"spr0334"	"42Cyt_TMH_K7"	0	502	493	415
7	8	8	"cbpF"	"74N_term_wCS_O7"	0	503	622	550
7	9	8	"spr0693"	"34N_term_C11"	0	504	380	322
8	1	1	"pbp1b"	"47Cyt_TMH_P7"	0	505	2103	2035
8	2	1	"pcpA"	"62N_term_wCS_D11"	0	506	143	71
8	3	1	"sphtra"	"8N_term_H11"	-50	507	80	5
8	4	1	"cps4C"	"97Mult_L11"	0	508	278	168
8	5	1	"rrgB"	"95Mult_P11"	-50	509	318	148
8	6	1	"TMP"	"96Mult_D15"	0	510	212	128
8	7	1	"LambdaSa04"	"94Mult_H15"	-50	511	46	-2
8	8	1	"Buffer"	"Normaliz_L15"	-50	512	74	25
8	9	1	"Buffer"	"Normaliz_P15"	-50	513	97	32
8	1	2	"TMP"	"96Mult_D15"	0	514	175	99
8	2	2	"LambdaSa04"	"94Mult_H15"	-50	515	91	-2
8	3	2	"potD"	"65N_term_D3"	0	516	906	761
8	4	2	"pgdA"	"40N_term_H3"	-50	517	627	200
8	5	2	"spr1370"	"38Cyt_TMH_L3"	-50	518	493	166
8	6	2	"spr1418"	"82N_term_P3"	0	519	693	538
8	7	2	"stkP"	"67Cyt_TMH_D7"	0	520	208	124
8	8	2	"spr1584"	"83N_term_H7"	0	521	298	217
8	9	2	"pbp2A"	"53N_term_L7"	0	522	535	438
8	1	3	"spr1418"	"82N_term_P3"	0	523	948	852
8	2	3	"stkP"	"67Cyt_TMH_D7"	0	524	649	518
8	3	3	"spr1584"	"83N_term_H7"	0	525	924	770
8	4	3	"pbp2A"	"53N_term_L7"	0	526	713	336
8	5	3	"pbp1b"	"47Cyt_TMH_P7"	0	527	727	470
8	6	3	"pcpA"	"62N_term_wCS_D11"	-50	528	151	-12
8	7	3	"sphtra"	"8N_term_H11"	-50	529	163	24
8	8	3	"cps4C"	"97Mult_L11"	-50	530	96	-25
8	9	3	"rrgB"	"95Mult_P11"	0	531	472	374
8	1	4	"pcpA"	"62N_term_wCS_D11"	0	532	133	58
8	2	4	"sphtra"	"8N_term_H11"	-50	533	102	1
8	3	4	"cps4C"	"97Mult_L11"	0	534	283	209
8	4	4	"rrgB"	"95Mult_P11"	0	535	119	-29
8	5	4	"TMP"	"96Mult_D15"	-50	536	404	155
8	6	4	"LambdaSa04"	"94Mult_H15"	-50	537	105	-76
8	7	4	"potD"	"65N_term_D3"	0	538	396	232
8	8	4	"pgdA"	"40N_term_H3"	0	539	319	171
8	9	4	"spr1370"	"38Cyt_TMH_L3"	0	540	452	354
8	1	5	"LambdaSa04"	"94Mult_H15"	-50	541	137	53
8	2	5	"potD"	"65N_term_D3"	0	542	967	871
8	3	5	"pgdA"	"40N_term_H3"	0	543	660	567
8	4	5	"spr1370"	"38Cyt_TMH_L3"	0	544	881	733
8	5	5	"spr1418"	"82N_term_P3"	0	545	510	261
8	6	5	"stkP"	"67Cyt_TMH_D7"	0	546	399	184
8	7	5	"spr1584"	"83N_term_H7"	0	547	361	153
8	8	5	"pbp2A"	"53N_term_L7"	0	548	581	298
8	9	5	"pbp1b"	"47Cyt_TMH_P7"	0	549	707	559
8	1	6	"stkP"	"67Cyt_TMH_D7"	0	550	528	452
8	2	6	"spr1584"	"83N_term_H7"	0	551	1144	1048
8	3	6	"pbp2A"	"53N_term_L7"	0	552	1066	948
8	4	6	"pbp1b"	"47Cyt_TMH_P7"	0	553	1466	1280
8	5	6	"pcpA"	"62N_term_wCS_D11"	0	554	229	-13
8	6	6	"sphtra"	"8N_term_H11"	0	555	168	17
8	7	6	"cps4C"	"97Mult_L11"	0	556	134	26
8	8	6	"rrgB"	"95Mult_P11"	0	557	99	-68
8	9	6	"TMP"	"96Mult_D15"	0	558	171	83
8	1	7	"sphtra"	"8N_term_H11"	0	559	137	70
8	2	7	"cps4C"	"97Mult_L11"	0	560	484	421
8	3	7	"rrgB"	"95Mult_P11"	0	561	153	63
8	4	7	"TMP"	"96Mult_D15"	0	562	194	36
8	5	7	"LambdaSa04"	"94Mult_H15"	0	563	205	80
8	6	7	"potD"	"65N_term_D3"	0	564	449	363
8	7	7	"pgdA"	"40N_term_H3"	0	565	424	287
8	8	7	"spr1370"	"38Cyt_TMH_L3"	0	566	896	740
8	9	7	"spr1418"	"82N_term_P3"	0	567	829	768
8	1	8	"potD"	"65N_term_D3"	0	568	1165	1111
8	2	8	"pgdA"	"40N_term_H3"	0	569	767	714
8	3	8	"spr1370"	"38Cyt_TMH_L3"	0	570	1059	994
8	4	8	"spr1418"	"82N_term_P3"	0	571	803	717
8	5	8	"stkP"	"67Cyt_TMH_D7"	0	572	418	299
8	6	8	"spr1584"	"83N_term_H7"	0	573	574	490
8	7	8	"pbp2A"	"53N_term_L7"	0	574	1064	974
8	8	8	"pbp1b"	"47Cyt_TMH_P7"	0	575	1996	1910
8	9	8	"pcpA"	"62N_term_wCS_D11"	0	576	142	98
