# Supplementary material for: Data in support of proteomic analysis of pneumococcal pediatric clinical isolates to construct a protein array
Source: Data Brief. 2016 Feb 5;6:917–22. doi: 10.1016/j.dib.2016.01.057 (PMC4758182; doi:10.1016/j.dib.2016.01.057)
Supplement: Supplementary file 4 — Supplementary material [file mmc4.zip › Protein array raw data/IgM/C1_Sv4bis_IgM-Cy5.txt]

ATF	1.0
31	9    
"Type=GenePix Export 3"
"DateTime=2014/06/03 14:01:55"
"Settings=C:\Documents and Settings\Usuario\Escritorio\Datos Usuarios\Alfonso\Resultados ensayo\Junio 2014\Escaneado_3-6-14\Suero Sv4bis\Sv4bis_IgM-Cy5.gps"
"GalFile=C:\Documents and Settings\Usuario\Escritorio\Datos Usuarios\Alfonso\Gals\Gal_Alfonso.2.gal"
"PixelSize=5"
"Wavelengths=635	n/a"
"ImageFiles=C:\Documents and Settings\Usuario\Escritorio\Datos Usuarios\Alfonso\Resultados ensayo\Junio 2014\Escaneado_3-6-14\Suero Sv4bis\Sv4bis_IgM-Cy5.tif 1	n/a"
"NormalizationMethod=None"
"NormalizationFactors=1	n/a"
"JpegImage="
"StdDev=Type 1"
"RatioFormulations=W1/W2 (635/)"
"Barcode="
"BackgroundSubtraction=LocalFeature"
"ImageOrigin=3080, 36560"
"JpegOrigin=3335, 36805"
"Creator=GenePix Pro 4.1.1.4"
"Scanner=GenePix 4000B [92870]"
"FocusPosition=0"
"Temperature=31.55"
"LinesAveraged=1"
"Comment="
"PMTGain=680	n/a"
"ScanPower=100	n/a"
"LaserPower=1.75	n/a"
"LaserOnTime=43185	n/a"
"Filters=	n/a"
"ScanRegion=616,7312,3840,8691"
"Supplier=BioRobotics"
"ArrayerSoftwareName=TAS Application Suite (MicroGrid II)"
"ArrayerSoftwareVersion=2.2.2.5"
"Block"	"Column"	"Row"	"Name"	"ID"	"Flags"	"Index"	"F635 Median"	"F635 Median - B635"
1	1	1	"ABC_N/P"	"90Mult_M8"	0	1	169	98
1	2	1	"spr1221"	"99Mult_A12"	0	2	130	58
1	3	1	"spr1403"	"91Mult_E12"	0	3	170	96
1	4	1	"spr1496"	"92Mult_I12"	0	4	464	365
1	5	1	"ABC_NP"	"100Mult_M12"	0	5	251	145
1	6	1	"SP_0462"	"77CellW_A16"	0	6	468	382
1	7	1	"SP_0464"	"81CellW_E16"	-50	7	85	6
1	8	1	"Buffer"	"Normaliz_I16"	-50	8	62	0
1	9	1	"Buffer"	"Normaliz_M16"	-50	9	70	8
1	1	2	"SP_0462"	"77CellW_A16"	0	10	222	150
1	2	2	"SP_0464"	"81CellW_E16"	0	11	117	29
1	3	2	"fstH"	"84Mult_A4"	0	12	630	527
1	4	2	"comA"	"85Mult_E4"	0	13	375	220
1	5	2	"zmpB"	"86Mult_I4"	-50	14	110	-31
1	6	2	"spr0601"	"98Mult_M4"	0	15	293	159
1	7	2	"celB"	"87Mult_A8"	0	16	189	79
1	8	2	"iga"	"88Mult_E8"	0	17	155	69
1	9	2	"glnP"	"89Mult_I8"	-50	18	73	3
1	1	3	"spr0601"	"98Mult_M4"	0	19	109	45
1	2	3	"celB"	"87Mult_A8"	0	20	106	31
1	3	3	"iga"	"88Mult_E8"	0	21	122	27
1	4	3	"glnP"	"89Mult_I8"	0	22	119	4
1	5	3	"ABC_N/P"	"90Mult_M8"	0	23	137	38
1	6	3	"spr1221"	"99Mult_A12"	0	24	186	51
1	7	3	"spr1403"	"91Mult_E12"	0	25	302	136
1	8	3	"spr1496"	"92Mult_I12"	-50	26	401	188
1	9	3	"ABC_NP"	"100Mult_M12"	0	27	989	873
1	1	4	"spr1221"	"99Mult_A12"	0	28	117	44
1	2	4	"spr1403"	"91Mult_E12"	-50	29	75	3
1	3	4	"spr1496"	"92Mult_I12"	0	30	116	18
1	4	4	"ABC_NP"	"100Mult_M12"	0	31	427	302
1	5	4	"SP_0462"	"77CellW_A16"	0	32	259	169
1	6	4	"SP_0464"	"81CellW_E16"	0	33	142	7
1	7	4	"fstH"	"84Mult_A4"	0	34	480	276
1	8	4	"comA"	"85Mult_E4"	0	35	355	42
1	9	4	"zmpB"	"86Mult_I4"	0	36	396	257
1	1	5	"SP_0464"	"81CellW_E16"	0	37	166	95
1	2	5	"fstH"	"84Mult_A4"	0	38	403	316
1	3	5	"comA"	"85Mult_E4"	0	39	116	21
1	4	5	"zmpB"	"86Mult_I4"	0	40	154	45
1	5	5	"spr0601"	"98Mult_M4"	0	41	98	13
1	6	5	"celB"	"87Mult_A8"	0	42	154	53
1	7	5	"iga"	"88Mult_E8"	0	43	182	48
1	8	5	"glnP"	"89Mult_I8"	0	44	139	-34
1	9	5	"ABC_N/P"	"90Mult_M8"	0	45	397	268
1	1	6	"celB"	"87Mult_A8"	0	46	127	54
1	2	6	"iga"	"88Mult_E8"	0	47	237	123
1	3	6	"glnP"	"89Mult_I8"	0	48	110	9
1	4	6	"ABC_N/P"	"90Mult_M8"	-50	49	86	8
1	5	6	"spr1221"	"99Mult_A12"	0	50	145	80
1	6	6	"spr1403"	"91Mult_E12"	0	51	158	65
1	7	6	"spr1496"	"92Mult_I12"	-50	52	182	-5
1	8	6	"ABC_NP"	"100Mult_M12"	0	53	377	195
1	9	6	"SP_0462"	"77CellW_A16"	0	54	310	227
1	1	7	"spr1403"	"91Mult_E12"	0	55	184	112
1	2	7	"spr1496"	"92Mult_I12"	-50	56	116	-38
1	3	7	"ABC_NP"	"100Mult_M12"	0	57	539	366
1	4	7	"SP_0462"	"77CellW_A16"	0	58	295	176
1	5	7	"SP_0464"	"81CellW_E16"	0	59	178	65
1	6	7	"fstH"	"84Mult_A4"	0	60	515	394
1	7	7	"comA"	"85Mult_E4"	0	61	154	-3
1	8	7	"zmpB"	"86Mult_I4"	0	62	177	27
1	9	7	"spr0601"	"98Mult_M4"	0	63	120	45
1	1	8	"fstH"	"84Mult_A4"	0	64	705	632
1	2	8	"comA"	"85Mult_E4"	0	65	179	88
1	3	8	"zmpB"	"86Mult_I4"	0	66	141	54
1	4	8	"spr0601"	"98Mult_M4"	0	67	155	60
1	5	8	"celB"	"87Mult_A8"	0	68	122	22
1	6	8	"iga"	"88Mult_E8"	0	69	441	360
1	7	8	"glnP"	"89Mult_I8"	0	70	114	49
1	8	8	"ABC_N/P"	"90Mult_M8"	0	71	165	95
1	9	8	"spr1221"	"99Mult_A12"	0	72	191	124
2	1	1	"lytB"	"31CellW_N8"	0	73	302	150
2	2	1	"prtA"	"20CellW_B12"	0	74	237	78
2	3	1	"bgaA"	"43CellW_F12"	0	75	382	225
2	4	1	"nanA"	"46CellW_J12"	-50	76	259	99
2	5	1	"spr1652/pfbA"	"25CellW_N12"	-50	77	207	78
2	6	1	"nisP"	"39CellW_B16"	0	78	199	31
2	7	1	"spr1906"	"73CellW_F16"	-50	79	96	15
2	8	1	"Buffer"	"Normaliz_J16"	0	80	77	12
2	9	1	"Buffer"	"Normaliz_N16"	-50	81	71	0
2	1	2	"nisP"	"39CellW_B16"	-50	82	170	51
2	2	2	"spr1906"	"73CellW_F16"	-50	83	749	547
2	3	2	"psrP"	"71CellW_B4"	-50	84	544	154
2	4	2	"pblB_nt"	"48CellW_F4"	-50	85	546	130
2	5	2	"pblB_ct"	"49CellW_J4"	0	86	458	140
2	6	2	"spr0075/pfbB"	"24CellW_N4"	-50	87	252	47
2	7	2	"pulA"	"19CellW_B8"	0	88	219	61
2	8	2	"hysA"	"51CellW_F8"	-50	89	125	17
2	9	2	"spr0328"	"26CellW_J8"	0	90	507	424
2	1	3	"spr0075/pfbB"	"24CellW_N4"	0	91	269	126
2	2	3	"pulA"	"19CellW_B8"	-50	92	401	134
2	3	3	"hysA"	"51CellW_F8"	-50	93	288	10
2	4	3	"spr0328"	"26CellW_J8"	-50	94	245	21
2	5	3	"lytB"	"31CellW_N8"	-50	95	266	60
2	6	3	"prtA"	"20CellW_B12"	-50	96	264	73
2	7	3	"bgaA"	"43CellW_F12"	-50	97	205	-4
2	8	3	"nanA"	"46CellW_J12"	-50	98	244	28
2	9	3	"spr1652/pfbA"	"25CellW_N12"	-50	99	219	108
2	1	4	"prtA"	"20CellW_B12"	-50	100	222	72
2	2	4	"bgaA"	"43CellW_F12"	-50	101	273	-5
2	3	4	"nanA"	"46CellW_J12"	-50	102	312	-7
2	4	4	"spr1652/pfbA"	"25CellW_N12"	-50	103	220	62
2	5	4	"nisP"	"39CellW_B16"	-50	104	119	27
2	6	4	"spr1906"	"73CellW_F16"	-50	105	210	51
2	7	4	"psrP"	"71CellW_B4"	0	106	428	104
2	8	4	"pblB_nt"	"48CellW_F4"	-50	107	212	-109
2	9	4	"pblB_ct"	"49CellW_J4"	0	108	1011	861
2	1	5	"spr1906"	"73CellW_F16"	-50	109	137	10
2	2	5	"psrP"	"71CellW_B4"	0	110	858	490
2	3	5	"pblB_nt"	"48CellW_F4"	0	111	615	141
2	4	5	"pblB_ct"	"49CellW_J4"	-50	112	551	159
2	5	5	"spr0075/pfbB"	"24CellW_N4"	-50	113	202	69
2	6	5	"pulA"	"19CellW_B8"	-50	114	113	10
2	7	5	"hysA"	"51CellW_F8"	-50	115	184	0
2	8	5	"spr0328"	"26CellW_J8"	-50	116	121	-72
2	9	5	"lytB"	"31CellW_N8"	-50	117	467	333
2	1	6	"pulA"	"19CellW_B8"	-50	118	120	-6
2	2	6	"hysA"	"51CellW_F8"	-50	119	191	-57
2	3	6	"spr0328"	"26CellW_J8"	-50	120	253	-42
2	4	6	"lytB"	"31CellW_N8"	-50	121	251	52
2	5	6	"prtA"	"20CellW_B12"	0	122	214	85
2	6	6	"bgaA"	"43CellW_F12"	-50	123	258	100
2	7	6	"nanA"	"46CellW_J12"	-50	124	390	108
2	8	6	"spr1652/pfbA"	"25CellW_N12"	-50	125	267	132
2	9	6	"nisP"	"39CellW_B16"	-50	126	245	150
2	1	7	"bgaA"	"43CellW_F12"	0	127	492	238
2	2	7	"nanA"	"46CellW_J12"	0	128	309	58
2	3	7	"spr1652/pfbA"	"25CellW_N12"	-50	129	574	391
2	4	7	"nisP"	"39CellW_B16"	-50	130	358	213
2	5	7	"spr1906"	"73CellW_F16"	-50	131	145	39
2	6	7	"psrP"	"71CellW_B4"	-50	132	572	252
2	7	7	"pblB_nt"	"48CellW_F4"	-50	133	705	153
2	8	7	"pblB_ct"	"49CellW_J4"	-50	134	589	178
2	9	7	"spr0075/pfbB"	"24CellW_N4"	-50	135	222	80
2	1	8	"psrP"	"71CellW_B4"	0	136	378	200
2	2	8	"pblB_nt"	"48CellW_F4"	-50	137	191	23
2	3	8	"pblB_ct"	"49CellW_J4"	0	138	569	388
2	4	8	"spr0075/pfbB"	"24CellW_N4"	-50	139	305	137
2	5	8	"pulA"	"19CellW_B8"	-50	140	98	15
2	6	8	"hysA"	"51CellW_F8"	-50	141	204	94
2	7	8	"spr0328"	"26CellW_J8"	-50	142	294	147
2	8	8	"lytB"	"31CellW_N8"	-50	143	313	172
2	9	8	"prtA"	"20CellW_B12"	-50	144	259	154
3	1	1	"nanB"	"58Secret_O8"	0	145	3120	2914
3	2	1	"spr1875"	"7Secret_C12"	0	146	1846	1618
3	3	1	"galU"	"21Secret_G12"	0	147	921	722
3	4	1	"cbpA"	"5Secret_K12"	0	148	500	315
3	5	1	"gsp_781"	"2Secret_O12"	0	149	897	778
3	6	1	"Control_1"	"C16"	0	150	446	357
3	7	1	"Control_2"	"G16"	0	151	170	46
3	8	1	"Buffer"	"Normaliz_K16"	-50	152	134	-1
3	9	1	"Buffer"	"Normaliz_O16"	-50	153	103	13
3	1	2	"Control_1"	"C16"	0	154	438	284
3	2	2	"Control_2"	"G16"	0	155	249	-52
3	3	2	"bloodAB"	"59Secret_C4"	0	156	1329	336
3	4	2	"strH"	"32Secret_G4"	0	157	1740	837
3	5	2	"lysM"	"50Secret_K4"	0	158	663	387
3	6	2	"lytB"	"63Secret_O4"	0	159	699	533
3	7	2	"phtE"	"45Secret_C8"	0	160	850	594
3	8	2	"spr0931"	"36Secret_G8"	0	161	741	511
3	9	2	"lytC"	"56Secret_K8"	0	162	974	882
3	1	3	"lytB"	"63Secret_O4"	0	163	1245	1072
3	2	3	"phtE"	"45Secret_C8"	0	164	778	279
3	3	3	"spr0931"	"36Secret_G8"	0	165	565	-104
3	4	3	"lytC"	"56Secret_K8"	0	166	589	129
3	5	3	"nanB"	"58Secret_O8"	0	167	2176	1911
3	6	3	"spr1875"	"7Secret_C12"	0	168	1321	1095
3	7	3	"galU"	"21Secret_G12"	0	169	358	-177
3	8	3	"cbpA"	"5Secret_K12"	-50	170	504	60
3	9	3	"gsp_781"	"2Secret_O12"	0	171	324	229
3	1	4	"spr1875"	"7Secret_C12"	0	172	924	772
3	2	4	"galU"	"21Secret_G12"	0	173	1002	197
3	3	4	"cbpA"	"5Secret_K12"	0	174	575	35
3	4	4	"gsp_781"	"2Secret_O12"	0	175	743	538
3	5	4	"Control_1"	"C16"	0	176	294	160
3	6	4	"Control_2"	"G16"	0	177	296	164
3	7	4	"bloodAB"	"59Secret_C4"	0	178	722	120
3	8	4	"strH"	"32Secret_G4"	-50	179	1126	458
3	9	4	"lysM"	"50Secret_K4"	0	180	558	452
3	1	5	"Control_2"	"G16"	0	181	412	243
3	2	5	"bloodAB"	"59Secret_C4"	0	182	1513	197
3	3	5	"strH"	"32Secret_G4"	-50	183	1796	537
3	4	5	"lysM"	"50Secret_K4"	0	184	955	654
3	5	5	"lytB"	"63Secret_O4"	0	185	896	724
3	6	5	"phtE"	"45Secret_C8"	0	186	570	415
3	7	5	"spr0931"	"36Secret_G8"	0	187	840	92
3	8	5	"lytC"	"56Secret_K8"	-50	188	961	197
3	9	5	"nanB"	"58Secret_O8"	0	189	4102	3978
3	1	6	"phtE"	"45Secret_C8"	0	190	655	461
3	2	6	"spr0931"	"36Secret_G8"	0	191	656	208
3	3	6	"lytC"	"56Secret_K8"	0	192	927	587
3	4	6	"nanB"	"58Secret_O8"	0	193	817	644
3	5	6	"spr1875"	"7Secret_C12"	0	194	518	348
3	6	6	"galU"	"21Secret_G12"	0	195	954	594
3	7	6	"cbpA"	"5Secret_K12"	0	196	1057	-19
3	8	6	"gsp_781"	"2Secret_O12"	0	197	884	550
3	9	6	"Control_1"	"C16"	0	198	434	294
3	1	7	"galU"	"21Secret_G12"	0	199	709	474
3	2	7	"cbpA"	"5Secret_K12"	0	200	677	295
3	3	7	"gsp_781"	"2Secret_O12"	0	201	574	413
3	4	7	"Control_1"	"C16"	0	202	454	340
3	5	7	"Control_2"	"G16"	-50	203	116	-29
3	6	7	"bloodAB"	"59Secret_C4"	0	204	1783	-65
3	7	7	"strH"	"32Secret_G4"	-50	205	2741	370
3	8	7	"lysM"	"50Secret_K4"	-50	206	2015	1259
3	9	7	"lytB"	"63Secret_O4"	0	207	1470	1320
3	1	8	"bloodAB"	"59Secret_C4"	0	208	1190	928
3	2	8	"strH"	"32Secret_G4"	-50	209	1254	639
3	3	8	"lysM"	"50Secret_K4"	0	210	715	512
3	4	8	"lytB"	"63Secret_O4"	0	211	742	560
3	5	8	"phtE"	"45Secret_C8"	0	212	859	660
3	6	8	"spr0931"	"36Secret_G8"	0	213	1424	1221
3	7	8	"lytC"	"56Secret_K8"	0	214	2068	1878
3	8	8	"nanB"	"58Secret_O8"	0	215	2007	1825
3	9	8	"spr1875"	"7Secret_C12"	0	216	1131	1022
4	1	1	"Control_10"	"P8"	-50	217	169	83
4	2	1	"Control_11"	"D12"	0	218	337	236
4	3	1	"Control_12"	"H12"	0	219	211	144
4	4	1	"Buffer"	"Normaliz_L12"	0	220	77	17
4	5	1	"Buffer"	"Normaliz_P12"	-50	221	71	-10
4	6	1	"Control+"	"Rango0.2_D16"	0	222	1035	876
4	7	1	"Control+"	"Rango0.1_H16"	-50	223	168	91
4	8	1	"Buffer"	"Normaliz_L16"	0	224	70	12
4	9	1	"Buffer"	"Normaliz_P16"	0	225	58	6
4	1	2	"Control+"	"Rango0.2_D16"	0	226	994	760
4	2	2	"Control+"	"Rango0.1_H16"	0	227	661	318
4	3	2	"Control_3"	"D4"	-50	228	102	24
4	4	2	"Control_4"	"H4"	0	229	64	1
4	5	2	"Control_5"	"L4"	0	230	58	-11
4	6	2	"Control_6"	"P4"	-50	231	479	362
4	7	2	"Control_7"	"D8"	-50	232	294	206
4	8	2	"Control_8"	"H8"	0	233	59	-1
4	9	2	"Control_9"	"L8"	0	234	136	80
4	1	3	"Control_6"	"P4"	-50	235	75	-2
4	2	3	"Control_7"	"D8"	-50	236	123	43
4	3	3	"Control_8"	"H8"	0	237	60	2
4	4	3	"Control_9"	"L8"	0	238	136	68
4	5	3	"Control_10"	"P8"	0	239	306	205
4	6	3	"Control_11"	"D12"	-50	240	141	41
4	7	3	"Control_12"	"H12"	0	241	192	125
4	8	3	"Buffer"	"Normaliz_L12"	0	242	66	4
4	9	3	"Buffer"	"Normaliz_P12"	0	243	65	12
4	1	4	"Control_11"	"D12"	-50	244	106	31
4	2	4	"Control_12"	"H12"	0	245	170	106
4	3	4	"Buffer"	"Normaliz_L12"	0	246	51	1
4	4	4	"Buffer"	"Normaliz_P12"	-50	247	62	-24
4	5	4	"Control+"	"Rango0.2_D16"	0	248	944	426
4	6	4	"Control+"	"Rango0.1_H16"	0	249	478	216
4	7	4	"Control_3"	"D4"	0	250	345	276
4	8	4	"Control_4"	"H4"	0	251	62	8
4	9	4	"Control_5"	"L4"	0	252	59	6
4	1	5	"Control+"	"Rango0.1_H16"	0	253	490	335
4	2	5	"Control_3"	"D4"	0	254	558	465
4	3	5	"Control_4"	"H4"	0	255	65	16
4	4	5	"Control_5"	"L4"	0	256	45	-30
4	5	5	"Control_6"	"P4"	-50	257	126	-55
4	6	5	"Control_7"	"D8"	-50	258	262	147
4	7	5	"Control_8"	"H8"	0	259	56	-4
4	8	5	"Control_9"	"L8"	0	260	137	80
4	9	5	"Control_10"	"P8"	-50	261	125	52
4	1	6	"Control_7"	"D8"	-50	262	167	74
4	2	6	"Control_8"	"H8"	-50	263	78	19
4	3	6	"Control_9"	"L8"	0	264	136	73
4	4	6	"Control_10"	"P8"	0	265	160	47
4	5	6	"Control_11"	"D12"	0	266	83	14
4	6	6	"Control_12"	"H12"	-50	267	89	36
4	7	6	"Buffer"	"Normaliz_L12"	0	268	60	9
4	8	6	"Buffer"	"Normaliz_P12"	-50	269	62	-10
4	9	6	"Control+"	"Rango0.2_D16"	0	270	945	831
4	1	7	"Control_12"	"H12"	0	271	205	139
4	2	7	"Buffer"	"Normaliz_L12"	0	272	86	26
4	3	7	"Buffer"	"Normaliz_P12"	-50	273	94	-8
4	4	7	"Control+"	"Rango0.2_D16"	0	274	1087	571
4	5	7	"Control+"	"Rango0.1_H16"	0	275	258	130
4	6	7	"Control_3"	"D4"	0	276	287	234
4	7	7	"Control_4"	"H4"	-50	277	67	16
4	8	7	"Control_5"	"L4"	0	278	53	0
4	9	7	"Control_6"	"P4"	-50	279	78	16
4	1	8	"Control_3"	"D4"	0	280	282	227
4	2	8	"Control_4"	"H4"	0	281	91	29
4	3	8	"Control_5"	"L4"	-50	282	62	-20
4	4	8	"Control_6"	"P4"	-50	283	403	273
4	5	8	"Control_7"	"D8"	0	284	332	233
4	6	8	"Control_8"	"H8"	-50	285	57	2
4	7	8	"Control_9"	"L8"	0	286	148	97
4	8	8	"Control_10"	"P8"	0	287	204	151
4	9	8	"Control_11"	"D12"	0	288	122	64
5	1	1	"GADPH"	"68Cyt_M7"	0	289	2888	2814
5	2	1	"abc_sbp_2"	"30Lip_A11"	0	290	2400	2311
5	3	1	"abc_sbp"	"29Lip_E11"	0	291	634	430
5	4	1	"spr0174"	"79Lip_I11"	0	292	908	475
5	5	1	"aliA"	"10Lip_M11"	0	293	517	273
5	6	1	"slrA"	"17Lip_A15"	0	294	578	421
5	7	1	"spr0747"	"37Lip_E15"	0	295	163	61
5	8	1	"Buffer"	"Normaliz_I15"	-50	296	82	7
5	9	1	"Buffer"	"Normaliz_M15"	-50	297	68	1
5	1	2	"slrA"	"17Lip_A15"	0	298	973	888
5	2	2	"spr0747"	"37Lip_E15"	0	299	835	703
5	3	2	"spxB"	"13Cyt_A3"	0	300	1193	1030
5	4	2	"clpP"	"66Cyt_E3"	0	301	2442	2009
5	5	2	"pavA"	"69Cyt_I3"	0	302	1379	1015
5	6	2	"eno"	"14Cyt_M3"	0	303	1101	791
5	7	2	"PppA"	"70Cyt_A7"	0	304	707	322
5	8	2	"ply"	"11Cyt_E7"	0	305	2103	1865
5	9	2	"lytA"	"12Cyt_I7"	0	306	1906	1795
5	1	3	"eno"	"14Cyt_M3"	0	307	2930	2841
5	2	3	"PppA"	"70Cyt_A7"	0	308	1720	1495
5	3	3	"ply"	"11Cyt_E7"	0	309	2540	2320
5	4	3	"lytA"	"12Cyt_I7"	0	310	1994	1181
5	5	3	"GADPH"	"68Cyt_M7"	0	311	2831	2046
5	6	3	"abc_sbp_2"	"30Lip_A11"	-50	312	2016	1178
5	7	3	"abc_sbp"	"29Lip_E11"	-50	313	2149	307
5	8	3	"spr0174"	"79Lip_I11"	-50	314	1900	195
5	9	3	"aliA"	"10Lip_M11"	0	315	1993	1808
5	1	4	"abc_sbp_2"	"30Lip_A11"	0	316	1565	1484
5	2	4	"abc_sbp"	"29Lip_E11"	0	317	801	606
5	3	4	"spr0174"	"79Lip_I11"	0	318	1052	893
5	4	4	"aliA"	"10Lip_M11"	0	319	1456	781
5	5	4	"slrA"	"17Lip_A15"	0	320	1127	419
5	6	4	"spr0747"	"37Lip_E15"	-50	321	1887	696
5	7	4	"spxB"	"13Cyt_A3"	-50	322	2754	640
5	8	4	"clpP"	"66Cyt_E3"	0	323	2491	1432
5	9	4	"pavA"	"69Cyt_I3"	0	324	1950	1822
5	1	5	"spr0747"	"37Lip_E15"	0	325	768	678
5	2	5	"spxB"	"13Cyt_A3"	0	326	1202	1006
5	3	5	"clpP"	"66Cyt_E3"	0	327	2427	2288
5	4	5	"pavA"	"69Cyt_I3"	0	328	1926	1290
5	5	5	"eno"	"14Cyt_M3"	0	329	2635	1904
5	6	5	"PppA"	"70Cyt_A7"	0	330	1246	396
5	7	5	"ply"	"11Cyt_E7"	0	331	2667	1111
5	8	5	"lytA"	"12Cyt_I7"	0	332	2060	858
5	9	5	"GADPH"	"68Cyt_M7"	0	333	2503	2326
5	1	6	"PppA"	"70Cyt_A7"	0	334	1786	1706
5	2	6	"ply"	"11Cyt_E7"	0	335	3741	3588
5	3	6	"lytA"	"12Cyt_I7"	0	336	3106	2953
5	4	6	"GADPH"	"68Cyt_M7"	0	337	2768	2223
5	5	6	"abc_sbp_2"	"30Lip_A11"	0	338	1272	720
5	6	6	"abc_sbp"	"29Lip_E11"	0	339	826	490
5	7	6	"spr0174"	"79Lip_I11"	0	340	1258	868
5	8	6	"aliA"	"10Lip_M11"	0	341	1549	1365
5	9	6	"slrA"	"17Lip_A15"	0	342	920	813
5	1	7	"abc_sbp"	"29Lip_E11"	0	343	573	505
5	2	7	"spr0174"	"79Lip_I11"	0	344	382	265
5	3	7	"aliA"	"10Lip_M11"	0	345	872	757
5	4	7	"slrA"	"17Lip_A15"	0	346	661	404
5	5	7	"spr0747"	"37Lip_E15"	0	347	1736	1196
5	6	7	"spxB"	"13Cyt_A3"	0	348	2091	1837
5	7	7	"clpP"	"66Cyt_E3"	0	349	2391	2217
5	8	7	"pavA"	"69Cyt_I3"	0	350	1407	1281
5	9	7	"eno"	"14Cyt_M3"	0	351	3243	3152
5	1	8	"spxB"	"13Cyt_A3"	0	352	1115	1047
5	2	8	"clpP"	"66Cyt_E3"	0	353	2425	2327
5	3	8	"pavA"	"69Cyt_I3"	0	354	1560	1452
5	4	8	"eno"	"14Cyt_M3"	0	355	2305	2207
5	5	8	"PppA"	"70Cyt_A7"	0	356	2433	2243
5	6	8	"ply"	"11Cyt_E7"	0	357	3123	2983
5	7	8	"lytA"	"12Cyt_I7"	0	358	2049	1917
5	8	8	"GADPH"	"68Cyt_M7"	0	359	2916	2784
5	9	8	"abc_sbp_2"	"30Lip_A11"	0	360	2329	2229
6	1	1	"psaA"	"6Lip_N7"	0	361	985	849
6	2	1	"ABC_SBP"	"57Lip_B11"	0	362	4346	4198
6	3	1	"ABC_SBP"	"52Lip_F11"	0	363	1470	1256
6	4	1	"piuA"	"18Lip_J11"	0	364	1003	407
6	5	1	"amiA"	"3Lip_N11"	0	365	1074	522
6	6	1	"msmE"	"78Lip_B15"	0	366	1313	1042
6	7	1	"MalX"	"22Lip_F15"	-50	367	175	52
6	8	1	"Buffer"	"Normaliz_J15"	-50	368	101	6
6	9	1	"Buffer"	"Normaliz_N15"	-50	369	93	-14
6	1	2	"msmE"	"78Lip_B15"	0	370	1299	1110
6	2	2	"MalX"	"22Lip_F15"	0	371	761	586
6	3	2	"prsA_ppmA"	"16Lip_B3"	0	372	1034	795
6	4	2	"lmb"	"33Lip_F3"	0	373	1357	925
6	5	2	"piaA"	"15Lip_J3"	0	374	1007	465
6	6	2	"phtA"	"55Lip_N3"	0	375	605	199
6	7	2	"glnH"	"28Lip_B7"	0	376	633	366
6	8	2	"pstS"	"80Lip_F7"	0	377	861	693
6	9	2	"aliB"	"1Lip_J7"	0	378	270	146
6	1	3	"phtA"	"55Lip_N3"	0	379	1111	937
6	2	3	"glnH"	"28Lip_B7"	0	380	1871	1556
6	3	3	"pstS"	"80Lip_F7"	0	381	1009	662
6	4	3	"aliB"	"1Lip_J7"	0	382	874	404
6	5	3	"psaA"	"6Lip_N7"	-50	383	296	-129
6	6	3	"ABC_SBP"	"57Lip_B11"	0	384	511	90
6	7	3	"ABC_SBP"	"52Lip_F11"	0	385	448	10
6	8	3	"piuA"	"18Lip_J11"	0	386	278	10
6	9	3	"amiA"	"3Lip_N11"	0	387	341	181
6	1	4	"ABC_SBP"	"57Lip_B11"	0	388	4393	4216
6	2	4	"ABC_SBP"	"52Lip_F11"	0	389	1391	1058
6	3	4	"piuA"	"18Lip_J11"	0	390	655	265
6	4	4	"amiA"	"3Lip_N11"	-50	391	1464	364
6	5	4	"msmE"	"78Lip_B15"	-50	392	1341	12
6	6	4	"MalX"	"22Lip_F15"	-50	393	1314	133
6	7	4	"prsA_ppmA"	"16Lip_B3"	-50	394	1280	213
6	8	4	"lmb"	"33Lip_F3"	-50	395	795	406
6	9	4	"piaA"	"15Lip_J3"	0	396	369	139
6	1	5	"MalX"	"22Lip_F15"	0	397	636	479
6	2	5	"prsA_ppmA"	"16Lip_B3"	0	398	879	595
6	3	5	"lmb"	"33Lip_F3"	0	399	752	559
6	4	5	"piaA"	"15Lip_J3"	-50	400	1576	321
6	5	5	"phtA"	"55Lip_N3"	-50	401	2089	169
6	6	5	"glnH"	"28Lip_B7"	-50	402	2190	252
6	7	5	"pstS"	"80Lip_F7"	-50	403	2309	734
6	8	5	"aliB"	"1Lip_J7"	-50	404	1208	258
6	9	5	"psaA"	"6Lip_N7"	-50	405	441	128
6	1	6	"glnH"	"28Lip_B7"	0	406	2537	2308
6	2	6	"pstS"	"80Lip_F7"	0	407	1154	572
6	3	6	"aliB"	"1Lip_J7"	0	408	947	471
6	4	6	"psaA"	"6Lip_N7"	0	409	1423	861
6	5	6	"ABC_SBP"	"57Lip_B11"	0	410	2616	2308
6	6	6	"ABC_SBP"	"52Lip_F11"	0	411	1757	1297
6	7	6	"piuA"	"18Lip_J11"	0	412	1334	670
6	8	6	"amiA"	"3Lip_N11"	0	413	1311	534
6	9	6	"msmE"	"78Lip_B15"	0	414	701	481
6	1	7	"ABC_SBP"	"52Lip_F11"	0	415	1178	1025
6	2	7	"piuA"	"18Lip_J11"	0	416	912	563
6	3	7	"amiA"	"3Lip_N11"	0	417	1390	916
6	4	7	"msmE"	"78Lip_B15"	0	418	836	284
6	5	7	"MalX"	"22Lip_F15"	0	419	1158	906
6	6	7	"prsA_ppmA"	"16Lip_B3"	0	420	976	736
6	7	7	"lmb"	"33Lip_F3"	0	421	1292	834
6	8	7	"piaA"	"15Lip_J3"	0	422	1049	365
6	9	7	"phtA"	"55Lip_N3"	0	423	1785	1615
6	1	8	"prsA_ppmA"	"16Lip_B3"	0	424	1101	1013
6	2	8	"lmb"	"33Lip_F3"	0	425	1565	1468
6	3	8	"piaA"	"15Lip_J3"	0	426	1061	954
6	4	8	"phtA"	"55Lip_N3"	0	427	1469	1287
6	5	8	"glnH"	"28Lip_B7"	0	428	2040	1865
6	6	8	"pstS"	"80Lip_F7"	0	429	1354	1216
6	7	8	"aliB"	"1Lip_J7"	0	430	966	815
6	8	8	"psaA"	"6Lip_N7"	0	431	854	665
6	9	8	"ABC_SBP"	"57Lip_B11"	0	432	3400	3260
7	1	1	"cbpF"	"74N_term_wCS_O7"	0	433	957	766
7	2	1	"spr0693"	"34N_term_C11"	0	434	1081	791
7	3	1	"ezrA"	"75N_term_G11"	0	435	604	393
7	4	1	"pepXP"	"72N_term_K11"	0	436	1524	1272
7	5	1	"phtD"	"44N_term_O11"	0	437	1126	934
7	6	1	"phpA"	"27N_term_C15"	0	438	1481	1317
7	7	1	"srtA"	"64N_term_wCS_G15"	0	439	1592	1460
7	8	1	"Buffer"	"Normaliz_K15"	-50	440	106	8
7	9	1	"Buffer"	"Normaliz_O15"	-50	441	89	7
7	1	2	"phpA"	"27N_term_C15"	0	442	745	558
7	2	2	"srtA"	"64N_term_wCS_G15"	0	443	759	148
7	3	2	"adcA"	"23Lip_C3"	0	444	1313	702
7	4	2	"sp_2093"	"76N_term_G3"	0	445	1369	325
7	5	2	"comB"	"54N_term_K3"	0	446	918	-71
7	6	2	"pspA"	"4N_term_O3"	0	447	934	295
7	7	2	"pbpX"	"41N_term_C7"	0	448	1758	1272
7	8	2	"pbpA"	"9N_term_G7"	0	449	331	132
7	9	2	"spr0334"	"42Cyt_TMH_K7"	0	450	733	585
7	1	3	"pspA"	"4N_term_O3"	0	451	1315	1133
7	2	3	"pbpX"	"41N_term_C7"	0	452	1857	1260
7	3	3	"pbpA"	"9N_term_G7"	0	453	616	48
7	4	3	"spr0334"	"42Cyt_TMH_K7"	-50	454	1088	112
7	5	3	"cbpF"	"74N_term_wCS_O7"	-50	455	1755	270
7	6	3	"spr0693"	"34N_term_C11"	-50	456	1260	341
7	7	3	"ezrA"	"75N_term_G11"	0	457	855	15
7	8	3	"pepXP"	"72N_term_K11"	0	458	1295	477
7	9	3	"phtD"	"44N_term_O11"	0	459	1462	1151
7	1	4	"spr0693"	"34N_term_C11"	0	460	792	564
7	2	4	"ezrA"	"75N_term_G11"	0	461	836	334
7	3	4	"pepXP"	"72N_term_K11"	0	462	877	523
7	4	4	"phtD"	"44N_term_O11"	-50	463	1126	562
7	5	4	"phpA"	"27N_term_C15"	-50	464	1372	271
7	6	4	"srtA"	"64N_term_wCS_G15"	-50	465	676	-25
7	7	4	"adcA"	"23Lip_C3"	0	466	1476	740
7	8	4	"sp_2093"	"76N_term_G3"	-50	467	1307	391
7	9	4	"comB"	"54N_term_K3"	0	468	1523	1267
7	1	5	"srtA"	"64N_term_wCS_G15"	0	469	612	408
7	2	5	"adcA"	"23Lip_C3"	0	470	1161	479
7	3	5	"sp_2093"	"76N_term_G3"	0	471	711	329
7	4	5	"comB"	"54N_term_K3"	0	472	677	424
7	5	5	"pspA"	"4N_term_O3"	0	473	799	534
7	6	5	"pbpX"	"41N_term_C7"	0	474	1657	1257
7	7	5	"pbpA"	"9N_term_G7"	-50	475	588	-78
7	8	5	"spr0334"	"42Cyt_TMH_K7"	-50	476	1191	132
7	9	5	"cbpF"	"74N_term_wCS_O7"	0	477	1412	1084
7	1	6	"pbpX"	"41N_term_C7"	0	478	1350	1150
7	2	6	"pbpA"	"9N_term_G7"	0	479	676	-364
7	3	6	"spr0334"	"42Cyt_TMH_K7"	0	480	923	48
7	4	6	"cbpF"	"74N_term_wCS_O7"	0	481	1042	387
7	5	6	"spr0693"	"34N_term_C11"	0	482	747	133
7	6	6	"ezrA"	"75N_term_G11"	0	483	603	92
7	7	6	"pepXP"	"72N_term_K11"	0	484	961	300
7	8	6	"phtD"	"44N_term_O11"	0	485	1262	7
7	9	6	"phpA"	"27N_term_C15"	0	486	1496	1143
7	1	7	"ezrA"	"75N_term_G11"	0	487	528	347
7	2	7	"pepXP"	"72N_term_K11"	0	488	1507	1003
7	3	7	"phtD"	"44N_term_O11"	0	489	1230	636
7	4	7	"phpA"	"27N_term_C15"	0	490	653	-213
7	5	7	"srtA"	"64N_term_wCS_G15"	0	491	939	-15
7	6	7	"adcA"	"23Lip_C3"	0	492	1484	584
7	7	7	"sp_2093"	"76N_term_G3"	0	493	1561	768
7	8	7	"comB"	"54N_term_K3"	0	494	715	-78
7	9	7	"pspA"	"4N_term_O3"	0	495	1539	1151
7	1	8	"adcA"	"23Lip_C3"	0	496	707	541
7	2	8	"sp_2093"	"76N_term_G3"	0	497	517	360
7	3	8	"comB"	"54N_term_K3"	0	498	527	414
7	4	8	"pspA"	"4N_term_O3"	0	499	1501	1331
7	5	8	"pbpX"	"41N_term_C7"	0	500	2185	1944
7	6	8	"pbpA"	"9N_term_G7"	0	501	612	441
7	7	8	"spr0334"	"42Cyt_TMH_K7"	0	502	827	667
7	8	8	"cbpF"	"74N_term_wCS_O7"	0	503	681	538
7	9	8	"spr0693"	"34N_term_C11"	0	504	1215	1084
8	1	1	"pbp1b"	"47Cyt_TMH_P7"	0	505	1667	1556
8	2	1	"pcpA"	"62N_term_wCS_D11"	0	506	832	478
8	3	1	"sphtra"	"8N_term_H11"	0	507	277	96
8	4	1	"cps4C"	"97Mult_L11"	0	508	263	123
8	5	1	"rrgB"	"95Mult_P11"	-50	509	101	-5
8	6	1	"TMP"	"96Mult_D15"	-50	510	112	39
8	7	1	"LambdaSa04"	"94Mult_H15"	-50	511	92	29
8	8	1	"Buffer"	"Normaliz_L15"	-50	512	52	-8
8	9	1	"Buffer"	"Normaliz_P15"	-50	513	59	-14
8	1	2	"TMP"	"96Mult_D15"	0	514	506	329
8	2	2	"LambdaSa04"	"94Mult_H15"	0	515	696	-222
8	3	2	"potD"	"65N_term_D3"	0	516	2399	974
8	4	2	"pgdA"	"40N_term_H3"	-50	517	1139	315
8	5	2	"spr1370"	"38Cyt_TMH_L3"	0	518	1004	636
8	6	2	"spr1418"	"82N_term_P3"	0	519	1047	853
8	7	2	"stkP"	"67Cyt_TMH_D7"	0	520	381	264
8	8	2	"spr1584"	"83N_term_H7"	0	521	1130	1014
8	9	2	"pbp2A"	"53N_term_L7"	0	522	796	697
8	1	3	"spr1418"	"82N_term_P3"	0	523	2204	2066
8	2	3	"stkP"	"67Cyt_TMH_D7"	0	524	494	-68
8	3	3	"spr1584"	"83N_term_H7"	0	525	1400	486
8	4	3	"pbp2A"	"53N_term_L7"	-50	526	1024	293
8	5	3	"pbp1b"	"47Cyt_TMH_P7"	0	527	612	240
8	6	3	"pcpA"	"62N_term_wCS_D11"	-50	528	435	223
8	7	3	"sphtra"	"8N_term_H11"	-50	529	154	-33
8	8	3	"cps4C"	"97Mult_L11"	0	530	593	113
8	9	3	"rrgB"	"95Mult_P11"	0	531	818	497
8	1	4	"pcpA"	"62N_term_wCS_D11"	0	532	429	307
8	2	4	"sphtra"	"8N_term_H11"	0	533	228	4
8	3	4	"cps4C"	"97Mult_L11"	0	534	417	273
8	4	4	"rrgB"	"95Mult_P11"	0	535	230	-89
8	5	4	"TMP"	"96Mult_D15"	0	536	256	37
8	6	4	"LambdaSa04"	"94Mult_H15"	0	537	180	24
8	7	4	"potD"	"65N_term_D3"	0	538	941	778
8	8	4	"pgdA"	"40N_term_H3"	0	539	882	547
8	9	4	"spr1370"	"38Cyt_TMH_L3"	0	540	754	580
8	1	5	"LambdaSa04"	"94Mult_H15"	0	541	445	342
8	2	5	"potD"	"65N_term_D3"	0	542	1378	1163
8	3	5	"pgdA"	"40N_term_H3"	0	543	1584	1460
8	4	5	"spr1370"	"38Cyt_TMH_L3"	0	544	1154	879
8	5	5	"spr1418"	"82N_term_P3"	0	545	1923	1656
8	6	5	"stkP"	"67Cyt_TMH_D7"	-50	546	218	75
8	7	5	"spr1584"	"83N_term_H7"	-50	547	2345	1959
8	8	5	"pbp2A"	"53N_term_L7"	-50	548	2026	560
8	9	5	"pbp1b"	"47Cyt_TMH_P7"	-50	549	671	553
8	1	6	"stkP"	"67Cyt_TMH_D7"	0	550	609	482
8	2	6	"spr1584"	"83N_term_H7"	0	551	1651	1292
8	3	6	"pbp2A"	"53N_term_L7"	0	552	981	643
8	4	6	"pbp1b"	"47Cyt_TMH_P7"	0	553	1465	807
8	5	6	"pcpA"	"62N_term_wCS_D11"	0	554	855	387
8	6	6	"sphtra"	"8N_term_H11"	-50	555	58	-39
8	7	6	"cps4C"	"97Mult_L11"	-50	556	526	368
8	8	6	"rrgB"	"95Mult_P11"	-50	557	1268	139
8	9	6	"TMP"	"96Mult_D15"	-50	558	1279	1132
8	1	7	"sphtra"	"8N_term_H11"	0	559	166	47
8	2	7	"cps4C"	"97Mult_L11"	0	560	355	95
8	3	7	"rrgB"	"95Mult_P11"	0	561	347	-8
8	4	7	"TMP"	"96Mult_D15"	0	562	466	-97
8	5	7	"LambdaSa04"	"94Mult_H15"	0	563	192	-125
8	6	7	"potD"	"65N_term_D3"	0	564	1540	1418
8	7	7	"pgdA"	"40N_term_H3"	0	565	1545	1398
8	8	7	"spr1370"	"38Cyt_TMH_L3"	0	566	1063	848
8	9	7	"spr1418"	"82N_term_P3"	0	567	2467	2282
8	1	8	"potD"	"65N_term_D3"	-50	568	2035	1941
8	2	8	"pgdA"	"40N_term_H3"	0	569	1700	1605
8	3	8	"spr1370"	"38Cyt_TMH_L3"	0	570	1493	1369
8	4	8	"spr1418"	"82N_term_P3"	0	571	2345	2179
8	5	8	"stkP"	"67Cyt_TMH_D7"	0	572	610	498
8	6	8	"spr1584"	"83N_term_H7"	0	573	1402	1285
8	7	8	"pbp2A"	"53N_term_L7"	0	574	1770	1653
8	8	8	"pbp1b"	"47Cyt_TMH_P7"	0	575	2108	1954
8	9	8	"pcpA"	"62N_term_wCS_D11"	0	576	128	19
