# Supplementary material for: Data in support of proteomic analysis of pneumococcal pediatric clinical isolates to construct a protein array
Source: Data Brief. 2016 Feb 5;6:917–22. doi: 10.1016/j.dib.2016.01.057 (PMC4758182; doi:10.1016/j.dib.2016.01.057)
Supplement: Supplementary file 4 — Supplementary material [file mmc4.zip › Protein array raw data/IgM/C1_SvG2_IgM-Cy5.txt]

ATF	1.0
31	9    
"Type=GenePix Export 3"
"DateTime=2014/05/08 13:55:48"
"Settings=C:\Documents and Settings\Usuario\Escritorio\Datos Usuarios\Alfonso\Resultados ensayo\Mayo 2014\Escaneado_08-05-14\Suero vG2\SvG2_IgM-Cy5.gps"
"GalFile=C:\Documents and Settings\Usuario\Escritorio\Datos Usuarios\Alfonso\Gals\Gal_Alfonso.2.gal"
"PixelSize=5"
"Wavelengths=635	n/a"
"ImageFiles=C:\Documents and Settings\Usuario\Escritorio\Datos Usuarios\Alfonso\Resultados ensayo\Mayo 2014\Escaneado_08-05-14\Suero vG2\SvG2_IgM-Cy5.tif 1	n/a"
"NormalizationMethod=None"
"NormalizationFactors=1	n/a"
"JpegImage="
"StdDev=Type 1"
"RatioFormulations=W1/W2 (635/)"
"Barcode="
"BackgroundSubtraction=LocalFeature"
"ImageOrigin=3080, 36615"
"JpegOrigin=3335, 36800"
"Creator=GenePix Pro 4.1.1.4"
"Scanner=GenePix 4000B [92870]"
"FocusPosition=0"
"Temperature=31.48"
"LinesAveraged=1"
"Comment="
"PMTGain=700	n/a"
"ScanPower=100	n/a"
"LaserPower=1.75	n/a"
"LaserOnTime=43116	n/a"
"Filters=	n/a"
"ScanRegion=616,7323,3856,8694"
"Supplier=BioRobotics"
"ArrayerSoftwareName=TAS Application Suite (MicroGrid II)"
"ArrayerSoftwareVersion=2.2.2.5"
"Block"	"Column"	"Row"	"Name"	"ID"	"Flags"	"Index"	"F635 Median"	"F635 Median - B635"
1	1	1	"ABC_N/P"	"90Mult_M8"	0	1	189	123
1	2	1	"spr1221"	"99Mult_A12"	0	2	274	199
1	3	1	"spr1403"	"91Mult_E12"	0	3	392	310
1	4	1	"spr1496"	"92Mult_I12"	0	4	360	247
1	5	1	"ABC_NP"	"100Mult_M12"	0	5	864	767
1	6	1	"SP_0462"	"77CellW_A16"	0	6	419	334
1	7	1	"SP_0464"	"81CellW_E16"	0	7	265	187
1	8	1	"Buffer"	"Normaliz_I16"	-50	8	72	6
1	9	1	"Buffer"	"Normaliz_M16"	-50	9	66	-9
1	1	2	"SP_0462"	"77CellW_A16"	0	10	430	338
1	2	2	"SP_0464"	"81CellW_E16"	0	11	247	141
1	3	2	"fstH"	"84Mult_A4"	0	12	919	833
1	4	2	"comA"	"85Mult_E4"	0	13	221	109
1	5	2	"zmpB"	"86Mult_I4"	0	14	120	7
1	6	2	"spr0601"	"98Mult_M4"	0	15	108	4
1	7	2	"celB"	"87Mult_A8"	-50	16	124	29
1	8	2	"iga"	"88Mult_E8"	0	17	698	629
1	9	2	"glnP"	"89Mult_I8"	0	18	181	111
1	1	3	"spr0601"	"98Mult_M4"	0	19	173	65
1	2	3	"celB"	"87Mult_A8"	0	20	134	33
1	3	3	"iga"	"88Mult_E8"	0	21	580	507
1	4	3	"glnP"	"89Mult_I8"	0	22	130	49
1	5	3	"ABC_N/P"	"90Mult_M8"	0	23	103	31
1	6	3	"spr1221"	"99Mult_A12"	0	24	154	79
1	7	3	"spr1403"	"91Mult_E12"	0	25	194	107
1	8	3	"spr1496"	"92Mult_I12"	0	26	148	66
1	9	3	"ABC_NP"	"100Mult_M12"	0	27	1294	1211
1	1	4	"spr1221"	"99Mult_A12"	0	28	270	190
1	2	4	"spr1403"	"91Mult_E12"	0	29	235	145
1	3	4	"spr1496"	"92Mult_I12"	0	30	143	63
1	4	4	"ABC_NP"	"100Mult_M12"	0	31	627	521
1	5	4	"SP_0462"	"77CellW_A16"	0	32	176	89
1	6	4	"SP_0464"	"81CellW_E16"	0	33	174	97
1	7	4	"fstH"	"84Mult_A4"	0	34	761	656
1	8	4	"comA"	"85Mult_E4"	0	35	185	85
1	9	4	"zmpB"	"86Mult_I4"	0	36	177	89
1	1	5	"SP_0464"	"81CellW_E16"	0	37	243	156
1	2	5	"fstH"	"84Mult_A4"	0	38	862	757
1	3	5	"comA"	"85Mult_E4"	0	39	149	69
1	4	5	"zmpB"	"86Mult_I4"	0	40	114	1
1	5	5	"spr0601"	"98Mult_M4"	0	41	172	74
1	6	5	"celB"	"87Mult_A8"	0	42	123	54
1	7	5	"iga"	"88Mult_E8"	0	43	510	419
1	8	5	"glnP"	"89Mult_I8"	-50	44	284	174
1	9	5	"ABC_N/P"	"90Mult_M8"	0	45	203	117
1	1	6	"celB"	"87Mult_A8"	0	46	148	67
1	2	6	"iga"	"88Mult_E8"	0	47	587	499
1	3	6	"glnP"	"89Mult_I8"	0	48	108	38
1	4	6	"ABC_N/P"	"90Mult_M8"	0	49	130	63
1	5	6	"spr1221"	"99Mult_A12"	0	50	209	137
1	6	6	"spr1403"	"91Mult_E12"	0	51	236	163
1	7	6	"spr1496"	"92Mult_I12"	0	52	157	68
1	8	6	"ABC_NP"	"100Mult_M12"	0	53	884	797
1	9	6	"SP_0462"	"77CellW_A16"	0	54	477	389
1	1	7	"spr1403"	"91Mult_E12"	0	55	422	348
1	2	7	"spr1496"	"92Mult_I12"	0	56	124	42
1	3	7	"ABC_NP"	"100Mult_M12"	0	57	759	668
1	4	7	"SP_0462"	"77CellW_A16"	0	58	289	181
1	5	7	"SP_0464"	"81CellW_E16"	0	59	200	112
1	6	7	"fstH"	"84Mult_A4"	0	60	722	634
1	7	7	"comA"	"85Mult_E4"	0	61	273	172
1	8	7	"zmpB"	"86Mult_I4"	0	62	155	82
1	9	7	"spr0601"	"98Mult_M4"	0	63	190	107
1	1	8	"fstH"	"84Mult_A4"	0	64	1310	1224
1	2	8	"comA"	"85Mult_E4"	0	65	238	152
1	3	8	"zmpB"	"86Mult_I4"	0	66	113	38
1	4	8	"spr0601"	"98Mult_M4"	0	67	180	87
1	5	8	"celB"	"87Mult_A8"	0	68	171	89
1	6	8	"iga"	"88Mult_E8"	0	69	705	636
1	7	8	"glnP"	"89Mult_I8"	0	70	248	170
1	8	8	"ABC_N/P"	"90Mult_M8"	0	71	214	142
1	9	8	"spr1221"	"99Mult_A12"	0	72	297	225
2	1	1	"lytB"	"31CellW_N8"	0	73	514	406
2	2	1	"prtA"	"20CellW_B12"	0	74	500	379
2	3	1	"bgaA"	"43CellW_F12"	-50	75	424	293
2	4	1	"nanA"	"46CellW_J12"	-50	76	357	177
2	5	1	"spr1652/pfbA"	"25CellW_N12"	-50	77	401	225
2	6	1	"nisP"	"39CellW_B16"	-50	78	144	6
2	7	1	"spr1906"	"73CellW_F16"	-50	79	283	156
2	8	1	"Buffer"	"Normaliz_J16"	-50	80	115	20
2	9	1	"Buffer"	"Normaliz_N16"	-50	81	140	19
2	1	2	"nisP"	"39CellW_B16"	-50	82	104	-24
2	2	2	"spr1906"	"73CellW_F16"	-50	83	130	-62
2	3	2	"psrP"	"71CellW_B4"	-50	84	610	203
2	4	2	"pblB_nt"	"48CellW_F4"	-50	85	759	-37
2	5	2	"pblB_ct"	"49CellW_J4"	0	86	1680	976
2	6	2	"spr0075/pfbB"	"24CellW_N4"	-50	87	567	136
2	7	2	"pulA"	"19CellW_B8"	-50	88	620	363
2	8	2	"hysA"	"51CellW_F8"	0	89	1047	829
2	9	2	"spr0328"	"26CellW_J8"	0	90	3239	3051
2	1	3	"spr0075/pfbB"	"24CellW_N4"	0	91	725	511
2	2	3	"pulA"	"19CellW_B8"	-50	92	262	58
2	3	3	"hysA"	"51CellW_F8"	-50	93	170	13
2	4	3	"spr0328"	"26CellW_J8"	-50	94	239	-52
2	5	3	"lytB"	"31CellW_N8"	-50	95	315	72
2	6	3	"prtA"	"20CellW_B12"	-50	96	244	66
2	7	3	"bgaA"	"43CellW_F12"	0	97	630	403
2	8	3	"nanA"	"46CellW_J12"	-50	98	195	-349
2	9	3	"spr1652/pfbA"	"25CellW_N12"	-50	99	516	-151
2	1	4	"prtA"	"20CellW_B12"	-50	100	339	199
2	2	4	"bgaA"	"43CellW_F12"	-50	101	403	60
2	3	4	"nanA"	"46CellW_J12"	-50	102	228	-73
2	4	4	"spr1652/pfbA"	"25CellW_N12"	-50	103	222	-73
2	5	4	"nisP"	"39CellW_B16"	-50	104	91	-61
2	6	4	"spr1906"	"73CellW_F16"	-50	105	131	-3
2	7	4	"psrP"	"71CellW_B4"	-50	106	814	314
2	8	4	"pblB_nt"	"48CellW_F4"	-50	107	995	112
2	9	4	"pblB_ct"	"49CellW_J4"	0	108	3020	1849
2	1	5	"spr1906"	"73CellW_F16"	-50	109	268	155
2	2	5	"psrP"	"71CellW_B4"	-50	110	1322	491
2	3	5	"pblB_nt"	"48CellW_F4"	-50	111	988	61
2	4	5	"pblB_ct"	"49CellW_J4"	-50	112	1230	401
2	5	5	"spr0075/pfbB"	"24CellW_N4"	-50	113	900	527
2	6	5	"pulA"	"19CellW_B8"	-50	114	150	13
2	7	5	"hysA"	"51CellW_F8"	-50	115	207	-1
2	8	5	"spr0328"	"26CellW_J8"	-50	116	560	195
2	9	5	"lytB"	"31CellW_N8"	-50	117	474	211
2	1	6	"pulA"	"19CellW_B8"	-50	118	269	157
2	2	6	"hysA"	"51CellW_F8"	-50	119	383	-16
2	3	6	"spr0328"	"26CellW_J8"	-50	120	594	264
2	4	6	"lytB"	"31CellW_N8"	-50	121	525	82
2	5	6	"prtA"	"20CellW_B12"	-50	122	445	263
2	6	6	"bgaA"	"43CellW_F12"	-50	123	203	31
2	7	6	"nanA"	"46CellW_J12"	-50	124	176	-94
2	8	6	"spr1652/pfbA"	"25CellW_N12"	0	125	498	232
2	9	6	"nisP"	"39CellW_B16"	-50	126	158	-47
2	1	7	"bgaA"	"43CellW_F12"	-50	127	277	143
2	2	7	"nanA"	"46CellW_J12"	-50	128	165	-60
2	3	7	"spr1652/pfbA"	"25CellW_N12"	0	129	767	582
2	4	7	"nisP"	"39CellW_B16"	-50	130	176	-54
2	5	7	"spr1906"	"73CellW_F16"	-50	131	274	94
2	6	7	"psrP"	"71CellW_B4"	0	132	948	572
2	7	7	"pblB_nt"	"48CellW_F4"	-50	133	833	211
2	8	7	"pblB_ct"	"49CellW_J4"	0	134	1451	968
2	9	7	"spr0075/pfbB"	"24CellW_N4"	0	135	964	419
2	1	8	"psrP"	"71CellW_B4"	0	136	1127	946
2	2	8	"pblB_nt"	"48CellW_F4"	-50	137	1317	858
2	3	8	"pblB_ct"	"49CellW_J4"	0	138	1527	1335
2	4	8	"spr0075/pfbB"	"24CellW_N4"	-50	139	574	323
2	5	8	"pulA"	"19CellW_B8"	-50	140	529	351
2	6	8	"hysA"	"51CellW_F8"	-50	141	194	89
2	7	8	"spr0328"	"26CellW_J8"	-50	142	254	108
2	8	8	"lytB"	"31CellW_N8"	-50	143	277	69
2	9	8	"prtA"	"20CellW_B12"	-50	144	324	140
3	1	1	"nanB"	"58Secret_O8"	0	145	3810	3747
3	2	1	"spr1875"	"7Secret_C12"	0	146	1708	1633
3	3	1	"galU"	"21Secret_G12"	0	147	2054	1964
3	4	1	"cbpA"	"5Secret_K12"	0	148	547	448
3	5	1	"gsp_781"	"2Secret_O12"	0	149	1387	1316
3	6	1	"Control_1"	"C16"	0	150	321	255
3	7	1	"Control_2"	"G16"	-50	151	92	25
3	8	1	"Buffer"	"Normaliz_K16"	-50	152	79	-2
3	9	1	"Buffer"	"Normaliz_O16"	-50	153	76	-10
3	1	2	"Control_1"	"C16"	0	154	255	184
3	2	2	"Control_2"	"G16"	0	155	173	88
3	3	2	"bloodAB"	"59Secret_C4"	0	156	1398	1223
3	4	2	"strH"	"32Secret_G4"	0	157	2238	1903
3	5	2	"lysM"	"50Secret_K4"	0	158	333	161
3	6	2	"lytB"	"63Secret_O4"	0	159	1617	1428
3	7	2	"phtE"	"45Secret_C8"	0	160	1923	1737
3	8	2	"spr0931"	"36Secret_G8"	0	161	2873	2737
3	9	2	"lytC"	"56Secret_K8"	0	162	3001	2910
3	1	3	"lytB"	"63Secret_O4"	0	163	1540	1459
3	2	3	"phtE"	"45Secret_C8"	0	164	1117	1002
3	3	3	"spr0931"	"36Secret_G8"	0	165	1795	1601
3	4	3	"lytC"	"56Secret_K8"	0	166	1378	1198
3	5	3	"nanB"	"58Secret_O8"	0	167	3585	3338
3	6	3	"spr1875"	"7Secret_C12"	-50	168	934	175
3	7	3	"galU"	"21Secret_G12"	0	169	2379	1504
3	8	3	"cbpA"	"5Secret_K12"	-50	170	262	-291
3	9	3	"gsp_781"	"2Secret_O12"	0	171	1068	972
3	1	4	"spr1875"	"7Secret_C12"	0	172	1615	1522
3	2	4	"galU"	"21Secret_G12"	0	173	2127	1942
3	3	4	"cbpA"	"5Secret_K12"	0	174	772	614
3	4	4	"gsp_781"	"2Secret_O12"	0	175	1068	965
3	5	4	"Control_1"	"C16"	-50	176	127	16
3	6	4	"Control_2"	"G16"	-50	177	70	-59
3	7	4	"bloodAB"	"59Secret_C4"	0	178	1540	262
3	8	4	"strH"	"32Secret_G4"	-50	179	2293	750
3	9	4	"lysM"	"50Secret_K4"	0	180	359	244
3	1	5	"Control_2"	"G16"	-50	181	80	1
3	2	5	"bloodAB"	"59Secret_C4"	0	182	1719	1319
3	3	5	"strH"	"32Secret_G4"	0	183	1070	738
3	4	5	"lysM"	"50Secret_K4"	0	184	278	176
3	5	5	"lytB"	"63Secret_O4"	0	185	1186	1066
3	6	5	"phtE"	"45Secret_C8"	0	186	1002	855
3	7	5	"spr0931"	"36Secret_G8"	0	187	1428	1090
3	8	5	"lytC"	"56Secret_K8"	-50	188	818	188
3	9	5	"nanB"	"58Secret_O8"	0	189	4206	4130
3	1	6	"phtE"	"45Secret_C8"	0	190	1182	1122
3	2	6	"spr0931"	"36Secret_G8"	0	191	1338	1217
3	3	6	"lytC"	"56Secret_K8"	0	192	524	401
3	4	6	"nanB"	"58Secret_O8"	0	193	3432	3322
3	5	6	"spr1875"	"7Secret_C12"	0	194	1574	1394
3	6	6	"galU"	"21Secret_G12"	0	195	1822	1553
3	7	6	"cbpA"	"5Secret_K12"	0	196	1069	874
3	8	6	"gsp_781"	"2Secret_O12"	0	197	1425	1340
3	9	6	"Control_1"	"C16"	0	198	310	245
3	1	7	"galU"	"21Secret_G12"	0	199	1267	1181
3	2	7	"cbpA"	"5Secret_K12"	-50	200	239	142
3	3	7	"gsp_781"	"2Secret_O12"	0	201	1154	1077
3	4	7	"Control_1"	"C16"	0	202	450	353
3	5	7	"Control_2"	"G16"	-50	203	97	-26
3	6	7	"bloodAB"	"59Secret_C4"	0	204	1850	1482
3	7	7	"strH"	"32Secret_G4"	0	205	1656	1295
3	8	7	"lysM"	"50Secret_K4"	0	206	525	415
3	9	7	"lytB"	"63Secret_O4"	0	207	1895	1822
3	1	8	"bloodAB"	"59Secret_C4"	0	208	1624	1519
3	2	8	"strH"	"32Secret_G4"	-50	209	492	384
3	3	8	"lysM"	"50Secret_K4"	0	210	1328	1238
3	4	8	"lytB"	"63Secret_O4"	0	211	1660	1554
3	5	8	"phtE"	"45Secret_C8"	0	212	1279	1184
3	6	8	"spr0931"	"36Secret_G8"	0	213	1526	1418
3	7	8	"lytC"	"56Secret_K8"	0	214	1154	1041
3	8	8	"nanB"	"58Secret_O8"	0	215	4291	4197
3	9	8	"spr1875"	"7Secret_C12"	0	216	2195	2111
4	1	1	"Control_10"	"P8"	0	217	297	232
4	2	1	"Control_11"	"D12"	0	218	240	173
4	3	1	"Control_12"	"H12"	0	219	594	534
4	4	1	"Buffer"	"Normaliz_L12"	0	220	113	58
4	5	1	"Buffer"	"Normaliz_P12"	-50	221	97	18
4	6	1	"Control+"	"Rango0.2_D16"	0	222	1920	1711
4	7	1	"Control+"	"Rango0.1_H16"	-50	223	183	72
4	8	1	"Buffer"	"Normaliz_L16"	-50	224	85	7
4	9	1	"Buffer"	"Normaliz_P16"	0	225	117	31
4	1	2	"Control+"	"Rango0.2_D16"	0	226	2363	2286
4	2	2	"Control+"	"Rango0.1_H16"	-50	227	206	126
4	3	2	"Control_3"	"D4"	0	228	377	316
4	4	2	"Control_4"	"H4"	0	229	227	165
4	5	2	"Control_5"	"L4"	0	230	212	149
4	6	2	"Control_6"	"P4"	-50	231	83	0
4	7	2	"Control_7"	"D8"	0	232	292	222
4	8	2	"Control_8"	"H8"	0	233	105	40
4	9	2	"Control_9"	"L8"	0	234	273	206
4	1	3	"Control_6"	"P4"	-50	235	70	-19
4	2	3	"Control_7"	"D8"	-50	236	162	84
4	3	3	"Control_8"	"H8"	0	237	83	26
4	4	3	"Control_9"	"L8"	0	238	181	122
4	5	3	"Control_10"	"P8"	0	239	267	194
4	6	3	"Control_11"	"D12"	0	240	128	63
4	7	3	"Control_12"	"H12"	0	241	460	396
4	8	3	"Buffer"	"Normaliz_L12"	0	242	99	36
4	9	3	"Buffer"	"Normaliz_P12"	0	243	158	94
4	1	4	"Control_11"	"D12"	0	244	151	85
4	2	4	"Control_12"	"H12"	0	245	305	243
4	3	4	"Buffer"	"Normaliz_L12"	0	246	81	24
4	4	4	"Buffer"	"Normaliz_P12"	0	247	129	70
4	5	4	"Control+"	"Rango0.2_D16"	0	248	2520	2436
4	6	4	"Control+"	"Rango0.1_H16"	-50	249	215	144
4	7	4	"Control_3"	"D4"	0	250	363	302
4	8	4	"Control_4"	"H4"	0	251	73	11
4	9	4	"Control_5"	"L4"	0	252	302	242
4	1	5	"Control+"	"Rango0.1_H16"	0	253	1879	1798
4	2	5	"Control_3"	"D4"	0	254	675	615
4	3	5	"Control_4"	"H4"	0	255	66	14
4	4	5	"Control_5"	"L4"	0	256	179	125
4	5	5	"Control_6"	"P4"	-50	257	72	11
4	6	5	"Control_7"	"D8"	-50	258	145	79
4	7	5	"Control_8"	"H8"	0	259	77	21
4	8	5	"Control_9"	"L8"	0	260	306	241
4	9	5	"Control_10"	"P8"	0	261	259	196
4	1	6	"Control_7"	"D8"	-50	262	164	94
4	2	6	"Control_8"	"H8"	-50	263	88	32
4	3	6	"Control_9"	"L8"	0	264	114	64
4	4	6	"Control_10"	"P8"	0	265	178	123
4	5	6	"Control_11"	"D12"	0	266	117	53
4	6	6	"Control_12"	"H12"	0	267	533	473
4	7	6	"Buffer"	"Normaliz_L12"	0	268	91	37
4	8	6	"Buffer"	"Normaliz_P12"	0	269	93	31
4	9	6	"Control+"	"Rango0.2_D16"	0	270	1696	1630
4	1	7	"Control_12"	"H12"	0	271	831	773
4	2	7	"Buffer"	"Normaliz_L12"	0	272	86	30
4	3	7	"Buffer"	"Normaliz_P12"	0	273	117	63
4	4	7	"Control+"	"Rango0.2_D16"	0	274	2362	2279
4	5	7	"Control+"	"Rango0.1_H16"	-50	275	139	64
4	6	7	"Control_3"	"D4"	0	276	440	382
4	7	7	"Control_4"	"H4"	-50	277	69	10
4	8	7	"Control_5"	"L4"	0	278	281	219
4	9	7	"Control_6"	"P4"	0	279	108	47
4	1	8	"Control_3"	"D4"	0	280	587	528
4	2	8	"Control_4"	"H4"	0	281	71	16
4	3	8	"Control_5"	"L4"	0	282	62	7
4	4	8	"Control_6"	"P4"	-50	283	78	16
4	5	8	"Control_7"	"D8"	0	284	195	134
4	6	8	"Control_8"	"H8"	-50	285	70	9
4	7	8	"Control_9"	"L8"	0	286	193	134
4	8	8	"Control_10"	"P8"	0	287	231	168
4	9	8	"Control_11"	"D12"	0	288	245	185
5	1	1	"GADPH"	"68Cyt_M7"	0	289	4138	4074
5	2	1	"abc_sbp_2"	"30Lip_A11"	0	290	1970	1910
5	3	1	"abc_sbp"	"29Lip_E11"	0	291	935	873
5	4	1	"spr0174"	"79Lip_I11"	0	292	652	538
5	5	1	"aliA"	"10Lip_M11"	0	293	1501	1266
5	6	1	"slrA"	"17Lip_A15"	0	294	1719	1272
5	7	1	"spr0747"	"37Lip_E15"	0	295	1144	1012
5	8	1	"Buffer"	"Normaliz_I15"	-50	296	99	-12
5	9	1	"Buffer"	"Normaliz_M15"	-50	297	80	-19
5	1	2	"slrA"	"17Lip_A15"	0	298	1446	1374
5	2	2	"spr0747"	"37Lip_E15"	0	299	1209	1127
5	3	2	"spxB"	"13Cyt_A3"	0	300	1145	1076
5	4	2	"clpP"	"66Cyt_E3"	0	301	3236	3082
5	5	2	"pavA"	"69Cyt_I3"	0	302	2406	1668
5	6	2	"eno"	"14Cyt_M3"	0	303	3964	3241
5	7	2	"PppA"	"70Cyt_A7"	0	304	3477	2930
5	8	2	"ply"	"11Cyt_E7"	-50	305	3879	3054
5	9	2	"lytA"	"12Cyt_I7"	-50	306	5000	4852
5	1	3	"eno"	"14Cyt_M3"	0	307	3930	3858
5	2	3	"PppA"	"70Cyt_A7"	0	308	2831	2750
5	3	3	"ply"	"11Cyt_E7"	0	309	2246	2175
5	4	3	"lytA"	"12Cyt_I7"	0	310	5654	5569
5	5	3	"GADPH"	"68Cyt_M7"	0	311	3985	3810
5	6	3	"abc_sbp_2"	"30Lip_A11"	0	312	1607	951
5	7	3	"abc_sbp"	"29Lip_E11"	-50	313	1432	647
5	8	3	"spr0174"	"79Lip_I11"	0	314	888	328
5	9	3	"aliA"	"10Lip_M11"	0	315	1044	939
5	1	4	"abc_sbp_2"	"30Lip_A11"	0	316	2584	2513
5	2	4	"abc_sbp"	"29Lip_E11"	0	317	943	860
5	3	4	"spr0174"	"79Lip_I11"	0	318	390	310
5	4	4	"aliA"	"10Lip_M11"	0	319	709	618
5	5	4	"slrA"	"17Lip_A15"	0	320	1335	981
5	6	4	"spr0747"	"37Lip_E15"	0	321	2793	1828
5	7	4	"spxB"	"13Cyt_A3"	0	322	1785	1038
5	8	4	"clpP"	"66Cyt_E3"	0	323	3379	3213
5	9	4	"pavA"	"69Cyt_I3"	0	324	2411	2337
5	1	5	"spr0747"	"37Lip_E15"	0	325	1689	1615
5	2	5	"spxB"	"13Cyt_A3"	0	326	1640	1552
5	3	5	"clpP"	"66Cyt_E3"	0	327	2285	2213
5	4	5	"pavA"	"69Cyt_I3"	0	328	1272	1196
5	5	5	"eno"	"14Cyt_M3"	0	329	3578	3347
5	6	5	"PppA"	"70Cyt_A7"	0	330	2750	1704
5	7	5	"ply"	"11Cyt_E7"	0	331	3081	2490
5	8	5	"lytA"	"12Cyt_I7"	0	332	5754	5644
5	9	5	"GADPH"	"68Cyt_M7"	0	333	4167	4094
5	1	6	"PppA"	"70Cyt_A7"	0	334	3709	3637
5	2	6	"ply"	"11Cyt_E7"	0	335	3970	3891
5	3	6	"lytA"	"12Cyt_I7"	0	336	5767	5699
5	4	6	"GADPH"	"68Cyt_M7"	0	337	2555	2479
5	5	6	"abc_sbp_2"	"30Lip_A11"	0	338	1482	1375
5	6	6	"abc_sbp"	"29Lip_E11"	0	339	1022	804
5	7	6	"spr0174"	"79Lip_I11"	0	340	633	441
5	8	6	"aliA"	"10Lip_M11"	0	341	858	754
5	9	6	"slrA"	"17Lip_A15"	0	342	1499	1427
5	1	7	"abc_sbp"	"29Lip_E11"	0	343	1380	1306
5	2	7	"spr0174"	"79Lip_I11"	0	344	678	590
5	3	7	"aliA"	"10Lip_M11"	0	345	801	722
5	4	7	"slrA"	"17Lip_A15"	0	346	1147	1039
5	5	7	"spr0747"	"37Lip_E15"	0	347	1034	929
5	6	7	"spxB"	"13Cyt_A3"	0	348	889	802
5	7	7	"clpP"	"66Cyt_E3"	0	349	2898	2812
5	8	7	"pavA"	"69Cyt_I3"	0	350	1686	1597
5	9	7	"eno"	"14Cyt_M3"	0	351	4162	4095
5	1	8	"spxB"	"13Cyt_A3"	0	352	2120	2058
5	2	8	"clpP"	"66Cyt_E3"	0	353	3691	3620
5	3	8	"pavA"	"69Cyt_I3"	0	354	1918	1852
5	4	8	"eno"	"14Cyt_M3"	0	355	3887	3820
5	5	8	"PppA"	"70Cyt_A7"	0	356	3414	3334
5	6	8	"ply"	"11Cyt_E7"	0	357	2822	2748
5	7	8	"lytA"	"12Cyt_I7"	0	358	4409	4338
5	8	8	"GADPH"	"68Cyt_M7"	0	359	2737	2666
5	9	8	"abc_sbp_2"	"30Lip_A11"	0	360	1992	1923
6	1	1	"psaA"	"6Lip_N7"	0	361	1958	1852
6	2	1	"ABC_SBP"	"57Lip_B11"	0	362	5735	5622
6	3	1	"ABC_SBP"	"52Lip_F11"	0	363	3120	3028
6	4	1	"piuA"	"18Lip_J11"	0	364	1122	1017
6	5	1	"amiA"	"3Lip_N11"	0	365	1604	1476
6	6	1	"msmE"	"78Lip_B15"	0	366	2483	2254
6	7	1	"MalX"	"22Lip_F15"	0	367	670	526
6	8	1	"Buffer"	"Normaliz_J15"	-50	368	91	-11
6	9	1	"Buffer"	"Normaliz_N15"	-50	369	105	9
6	1	2	"msmE"	"78Lip_B15"	0	370	1980	1832
6	2	2	"MalX"	"22Lip_F15"	0	371	1317	1133
6	3	2	"prsA_ppmA"	"16Lip_B3"	0	372	1380	1248
6	4	2	"lmb"	"33Lip_F3"	0	373	2756	2470
6	5	2	"piaA"	"15Lip_J3"	0	374	1873	999
6	6	2	"phtA"	"55Lip_N3"	0	375	2761	1821
6	7	2	"glnH"	"28Lip_B7"	0	376	1956	1100
6	8	2	"pstS"	"80Lip_F7"	0	377	1312	1161
6	9	2	"aliB"	"1Lip_J7"	0	378	958	855
6	1	3	"phtA"	"55Lip_N3"	0	379	1775	1664
6	2	3	"glnH"	"28Lip_B7"	0	380	3498	3345
6	3	3	"pstS"	"80Lip_F7"	0	381	1840	1684
6	4	3	"aliB"	"1Lip_J7"	0	382	1516	1220
6	5	3	"psaA"	"6Lip_N7"	0	383	1706	1121
6	6	3	"ABC_SBP"	"57Lip_B11"	0	384	2331	1310
6	7	3	"ABC_SBP"	"52Lip_F11"	0	385	2781	1415
6	8	3	"piuA"	"18Lip_J11"	0	386	548	201
6	9	3	"amiA"	"3Lip_N11"	0	387	1118	995
6	1	4	"ABC_SBP"	"57Lip_B11"	0	388	5436	5307
6	2	4	"ABC_SBP"	"52Lip_F11"	0	389	2668	2478
6	3	4	"piuA"	"18Lip_J11"	0	390	830	612
6	4	4	"amiA"	"3Lip_N11"	0	391	1675	1432
6	5	4	"msmE"	"78Lip_B15"	0	392	2008	1764
6	6	4	"MalX"	"22Lip_F15"	0	393	1174	888
6	7	4	"prsA_ppmA"	"16Lip_B3"	0	394	1537	687
6	8	4	"lmb"	"33Lip_F3"	0	395	1297	927
6	9	4	"piaA"	"15Lip_J3"	0	396	2013	1891
6	1	5	"MalX"	"22Lip_F15"	0	397	1768	1622
6	2	5	"prsA_ppmA"	"16Lip_B3"	0	398	1376	1151
6	3	5	"lmb"	"33Lip_F3"	0	399	2839	2684
6	4	5	"piaA"	"15Lip_J3"	0	400	2035	1870
6	5	5	"phtA"	"55Lip_N3"	0	401	1433	1279
6	6	5	"glnH"	"28Lip_B7"	0	402	3063	2934
6	7	5	"pstS"	"80Lip_F7"	0	403	1312	1094
6	8	5	"aliB"	"1Lip_J7"	0	404	801	587
6	9	5	"psaA"	"6Lip_N7"	0	405	1401	1278
6	1	6	"glnH"	"28Lip_B7"	0	406	4096	3952
6	2	6	"pstS"	"80Lip_F7"	0	407	1621	1368
6	3	6	"aliB"	"1Lip_J7"	0	408	1336	1176
6	4	6	"psaA"	"6Lip_N7"	0	409	1531	1391
6	5	6	"ABC_SBP"	"57Lip_B11"	0	410	4361	4216
6	6	6	"ABC_SBP"	"52Lip_F11"	0	411	2787	2660
6	7	6	"piuA"	"18Lip_J11"	0	412	707	570
6	8	6	"amiA"	"3Lip_N11"	0	413	734	593
6	9	6	"msmE"	"78Lip_B15"	0	414	2050	1909
6	1	7	"ABC_SBP"	"52Lip_F11"	0	415	3266	3133
6	2	7	"piuA"	"18Lip_J11"	0	416	1019	790
6	3	7	"amiA"	"3Lip_N11"	0	417	1255	1066
6	4	7	"msmE"	"78Lip_B15"	0	418	1363	1170
6	5	7	"MalX"	"22Lip_F15"	0	419	1119	968
6	6	7	"prsA_ppmA"	"16Lip_B3"	0	420	1082	970
6	7	7	"lmb"	"33Lip_F3"	0	421	2034	1895
6	8	7	"piaA"	"15Lip_J3"	0	422	1355	1202
6	9	7	"phtA"	"55Lip_N3"	0	423	1413	1245
6	1	8	"prsA_ppmA"	"16Lip_B3"	0	424	1399	1306
6	2	8	"lmb"	"33Lip_F3"	0	425	3278	3157
6	3	8	"piaA"	"15Lip_J3"	0	426	1917	1782
6	4	8	"phtA"	"55Lip_N3"	0	427	1271	1149
6	5	8	"glnH"	"28Lip_B7"	0	428	2998	2893
6	6	8	"pstS"	"80Lip_F7"	0	429	1139	1003
6	7	8	"aliB"	"1Lip_J7"	0	430	801	665
6	8	8	"psaA"	"6Lip_N7"	0	431	1272	1141
6	9	8	"ABC_SBP"	"57Lip_B11"	0	432	5110	4916
7	1	1	"cbpF"	"74N_term_wCS_O7"	0	433	1213	1126
7	2	1	"spr0693"	"34N_term_C11"	0	434	879	786
7	3	1	"ezrA"	"75N_term_G11"	0	435	1151	1065
7	4	1	"pepXP"	"72N_term_K11"	0	436	1493	1385
7	5	1	"phtD"	"44N_term_O11"	0	437	1109	990
7	6	1	"phpA"	"27N_term_C15"	0	438	1313	1191
7	7	1	"srtA"	"64N_term_wCS_G15"	0	439	1749	1620
7	8	1	"Buffer"	"Normaliz_K15"	-50	440	89	3
7	9	1	"Buffer"	"Normaliz_O15"	-50	441	76	4
7	1	2	"phpA"	"27N_term_C15"	0	442	854	740
7	2	2	"srtA"	"64N_term_wCS_G15"	0	443	878	688
7	3	2	"adcA"	"23Lip_C3"	0	444	1054	930
7	4	2	"sp_2093"	"76N_term_G3"	0	445	772	600
7	5	2	"comB"	"54N_term_K3"	0	446	544	390
7	6	2	"pspA"	"4N_term_O3"	0	447	1293	1113
7	7	2	"pbpX"	"41N_term_C7"	0	448	2131	1915
7	8	2	"pbpA"	"9N_term_G7"	0	449	320	123
7	9	2	"spr0334"	"42Cyt_TMH_K7"	0	450	3081	2990
7	1	3	"pspA"	"4N_term_O3"	0	451	1546	1402
7	2	3	"pbpX"	"41N_term_C7"	0	452	1376	1199
7	3	3	"pbpA"	"9N_term_G7"	0	453	266	134
7	4	3	"spr0334"	"42Cyt_TMH_K7"	0	454	1118	942
7	5	3	"cbpF"	"74N_term_wCS_O7"	0	455	1035	841
7	6	3	"spr0693"	"34N_term_C11"	0	456	1114	930
7	7	3	"ezrA"	"75N_term_G11"	0	457	1421	1141
7	8	3	"pepXP"	"72N_term_K11"	0	458	3528	2840
7	9	3	"phtD"	"44N_term_O11"	0	459	2793	2656
7	1	4	"spr0693"	"34N_term_C11"	0	460	1299	1182
7	2	4	"ezrA"	"75N_term_G11"	0	461	579	432
7	3	4	"pepXP"	"72N_term_K11"	0	462	553	427
7	4	4	"phtD"	"44N_term_O11"	0	463	994	732
7	5	4	"phpA"	"27N_term_C15"	0	464	734	420
7	6	4	"srtA"	"64N_term_wCS_G15"	0	465	1001	794
7	7	4	"adcA"	"23Lip_C3"	0	466	1128	819
7	8	4	"sp_2093"	"76N_term_G3"	0	467	877	398
7	9	4	"comB"	"54N_term_K3"	0	468	783	685
7	1	5	"srtA"	"64N_term_wCS_G15"	0	469	1313	1205
7	2	5	"adcA"	"23Lip_C3"	0	470	1012	832
7	3	5	"sp_2093"	"76N_term_G3"	0	471	613	456
7	4	5	"comB"	"54N_term_K3"	0	472	432	238
7	5	5	"pspA"	"4N_term_O3"	0	473	1170	943
7	6	5	"pbpX"	"41N_term_C7"	0	474	1926	1758
7	7	5	"pbpA"	"9N_term_G7"	0	475	551	344
7	8	5	"spr0334"	"42Cyt_TMH_K7"	0	476	882	697
7	9	5	"cbpF"	"74N_term_wCS_O7"	0	477	1199	1108
7	1	6	"pbpX"	"41N_term_C7"	0	478	2893	2731
7	2	6	"pbpA"	"9N_term_G7"	0	479	212	-40
7	3	6	"spr0334"	"42Cyt_TMH_K7"	0	480	614	463
7	4	6	"cbpF"	"74N_term_wCS_O7"	0	481	838	652
7	5	6	"spr0693"	"34N_term_C11"	0	482	888	661
7	6	6	"ezrA"	"75N_term_G11"	0	483	684	506
7	7	6	"pepXP"	"72N_term_K11"	0	484	688	508
7	8	6	"phtD"	"44N_term_O11"	0	485	1223	1015
7	9	6	"phpA"	"27N_term_C15"	0	486	937	851
7	1	7	"ezrA"	"75N_term_G11"	0	487	1078	952
7	2	7	"pepXP"	"72N_term_K11"	0	488	887	723
7	3	7	"phtD"	"44N_term_O11"	0	489	1260	1129
7	4	7	"phpA"	"27N_term_C15"	0	490	547	330
7	5	7	"srtA"	"64N_term_wCS_G15"	0	491	850	617
7	6	7	"adcA"	"23Lip_C3"	0	492	730	553
7	7	7	"sp_2093"	"76N_term_G3"	0	493	714	539
7	8	7	"comB"	"54N_term_K3"	0	494	477	303
7	9	7	"pspA"	"4N_term_O3"	0	495	1571	1493
7	1	8	"adcA"	"23Lip_C3"	0	496	1259	1156
7	2	8	"sp_2093"	"76N_term_G3"	0	497	895	790
7	3	8	"comB"	"54N_term_K3"	0	498	738	601
7	4	8	"pspA"	"4N_term_O3"	0	499	1078	875
7	5	8	"pbpX"	"41N_term_C7"	0	500	1602	1494
7	6	8	"pbpA"	"9N_term_G7"	0	501	246	149
7	7	8	"spr0334"	"42Cyt_TMH_K7"	0	502	953	839
7	8	8	"cbpF"	"74N_term_wCS_O7"	0	503	1043	931
7	9	8	"spr0693"	"34N_term_C11"	0	504	849	778
8	1	1	"pbp1b"	"47Cyt_TMH_P7"	0	505	5251	5162
8	2	1	"pcpA"	"62N_term_wCS_D11"	0	506	194	105
8	3	1	"sphtra"	"8N_term_H11"	0	507	127	55
8	4	1	"cps4C"	"97Mult_L11"	0	508	472	393
8	5	1	"rrgB"	"95Mult_P11"	0	509	182	108
8	6	1	"TMP"	"96Mult_D15"	0	510	533	442
8	7	1	"LambdaSa04"	"94Mult_H15"	-50	511	105	18
8	8	1	"Buffer"	"Normaliz_L15"	-50	512	71	-3
8	9	1	"Buffer"	"Normaliz_P15"	-50	513	62	-9
8	1	2	"TMP"	"96Mult_D15"	0	514	417	314
8	2	2	"LambdaSa04"	"94Mult_H15"	0	515	123	20
8	3	2	"potD"	"65N_term_D3"	0	516	3280	3181
8	4	2	"pgdA"	"40N_term_H3"	0	517	2508	2375
8	5	2	"spr1370"	"38Cyt_TMH_L3"	0	518	3173	3022
8	6	2	"spr1418"	"82N_term_P3"	0	519	3040	2735
8	7	2	"stkP"	"67Cyt_TMH_D7"	0	520	1396	953
8	8	2	"spr1584"	"83N_term_H7"	0	521	2360	2152
8	9	2	"pbp2A"	"53N_term_L7"	0	522	2737	2646
8	1	3	"spr1418"	"82N_term_P3"	0	523	3646	3538
8	2	3	"stkP"	"67Cyt_TMH_D7"	0	524	1461	1346
8	3	3	"spr1584"	"83N_term_H7"	0	525	2846	2725
8	4	3	"pbp2A"	"53N_term_L7"	0	526	2409	2209
8	5	3	"pbp1b"	"47Cyt_TMH_P7"	0	527	4050	3823
8	6	3	"pcpA"	"62N_term_wCS_D11"	0	528	500	82
8	7	3	"sphtra"	"8N_term_H11"	0	529	531	-50
8	8	3	"cps4C"	"97Mult_L11"	0	530	497	32
8	9	3	"rrgB"	"95Mult_P11"	0	531	402	272
8	1	4	"pcpA"	"62N_term_wCS_D11"	0	532	183	78
8	2	4	"sphtra"	"8N_term_H11"	0	533	126	7
8	3	4	"cps4C"	"97Mult_L11"	0	534	373	263
8	4	4	"rrgB"	"95Mult_P11"	0	535	405	207
8	5	4	"TMP"	"96Mult_D15"	0	536	386	237
8	6	4	"LambdaSa04"	"94Mult_H15"	0	537	501	346
8	7	4	"potD"	"65N_term_D3"	0	538	2102	1865
8	8	4	"pgdA"	"40N_term_H3"	0	539	2310	2108
8	9	4	"spr1370"	"38Cyt_TMH_L3"	0	540	2813	2706
8	1	5	"LambdaSa04"	"94Mult_H15"	0	541	297	185
8	2	5	"potD"	"65N_term_D3"	0	542	2654	2527
8	3	5	"pgdA"	"40N_term_H3"	0	543	2127	2010
8	4	5	"spr1370"	"38Cyt_TMH_L3"	0	544	3171	3020
8	5	5	"spr1418"	"82N_term_P3"	0	545	2926	2814
8	6	5	"stkP"	"67Cyt_TMH_D7"	0	546	542	372
8	7	5	"spr1584"	"83N_term_H7"	0	547	1931	1610
8	8	5	"pbp2A"	"53N_term_L7"	0	548	2614	2322
8	9	5	"pbp1b"	"47Cyt_TMH_P7"	0	549	3697	3579
8	1	6	"stkP"	"67Cyt_TMH_D7"	0	550	1703	1623
8	2	6	"spr1584"	"83N_term_H7"	0	551	2876	2770
8	3	6	"pbp2A"	"53N_term_L7"	0	552	3121	3007
8	4	6	"pbp1b"	"47Cyt_TMH_P7"	0	553	2461	2325
8	5	6	"pcpA"	"62N_term_wCS_D11"	0	554	646	543
8	6	6	"sphtra"	"8N_term_H11"	0	555	148	-16
8	7	6	"cps4C"	"97Mult_L11"	0	556	647	295
8	8	6	"rrgB"	"95Mult_P11"	0	557	324	45
8	9	6	"TMP"	"96Mult_D15"	0	558	675	554
8	1	7	"sphtra"	"8N_term_H11"	0	559	114	34
8	2	7	"cps4C"	"97Mult_L11"	0	560	359	253
8	3	7	"rrgB"	"95Mult_P11"	0	561	221	92
8	4	7	"TMP"	"96Mult_D15"	0	562	273	143
8	5	7	"LambdaSa04"	"94Mult_H15"	0	563	128	31
8	6	7	"potD"	"65N_term_D3"	0	564	2176	2045
8	7	7	"pgdA"	"40N_term_H3"	0	565	2107	1812
8	8	7	"spr1370"	"38Cyt_TMH_L3"	0	566	3425	3239
8	9	7	"spr1418"	"82N_term_P3"	0	567	3364	3275
8	1	8	"potD"	"65N_term_D3"	0	568	3727	3651
8	2	8	"pgdA"	"40N_term_H3"	0	569	2771	2673
8	3	8	"spr1370"	"38Cyt_TMH_L3"	0	570	3360	3274
8	4	8	"spr1418"	"82N_term_P3"	0	571	1144	1067
8	5	8	"stkP"	"67Cyt_TMH_D7"	0	572	1014	947
8	6	8	"spr1584"	"83N_term_H7"	0	573	3115	3030
8	7	8	"pbp2A"	"53N_term_L7"	0	574	3435	3316
8	8	8	"pbp1b"	"47Cyt_TMH_P7"	0	575	4740	4640
8	9	8	"pcpA"	"62N_term_wCS_D11"	0	576	221	151
